# Supplementary material for: Transcriptome-based analysis of the hormone regulation mechanism of gender differentiation in Juglans mandshurica Maxim
Source: PeerJ. 2021 Nov 9;9:e12328. doi: 10.7717/peerj.12328 (PMC8588858; doi:10.7717/peerj.12328)
Supplement: Supplemental Information 7 [file peerj-09-12328-s007.xlsx]

## Sheet: Sheet1
Auxin
id	log2FoldChange	pval	Swissprot	NR
TRINITY_DN49183_c5_g1	2.75343	0.00375087	sp|P93024|ARFE_ARATH Auxin response factor 5 OS=Arabidopsis thaliana GN=ARF5 PE=1 SV=3	gi|645229083|ref|XP_008221297.1| PREDICTED: auxin response factor 5 isoform X1 [Prunus mume]
TRINITY_DN49183_c5_g2	4.54133	0.0143611	sp|P93024|ARFE_ARATH Auxin response factor 5 OS=Arabidopsis thaliana GN=ARF5 PE=1 SV=3	gi|566034908|gb|AHC30881.1| auxin response factor [Dimocarpus longan]
TRINITY_DN51700_c0_g5	-1.73602	0.0484121	sp|O24543|AX22E_VIGRR Auxin-induced protein 22E OS=Vigna radiata var. radiata GN=AUX22E PE=2 SV=1	gi|720071799|ref|XP_010278166.1| PREDICTED: auxin-responsive protein IAA4-like [Nelumbo nucifera]
TRINITY_DN51794_c1_g2	3.87862	0.0149992	sp|Q9ZSY8|IAA27_ARATH Auxin-responsive protein IAA27 OS=Arabidopsis thaliana GN=IAA27 PE=1 SV=1	gi|225442559|ref|XP_002284282.1| PREDICTED: auxin-responsive protein IAA27-like [Vitis vinifera]
TRINITY_DN51927_c2_g4	2.19475	0.0322772	sp|Q653H7|ARFR_ORYSJ Auxin response factor 18 OS=Oryza sativa subsp. japonica GN=ARF18 PE=2 SV=1	gi|225439992|ref|XP_002281486.1| PREDICTED: auxin response factor 18-like [Vitis vinifera]
TRINITY_DN53097_c1_g1	-1.60088	0.0451802	sp|Q8LAL2|IAA26_ARATH Auxin-responsive protein IAA26 OS=Arabidopsis thaliana GN=IAA26 PE=1 SV=2	gi|645244415|ref|XP_008228419.1| PREDICTED: auxin-responsive protein IAA26-like [Prunus mume]
TRINITY_DN53112_c1_g1	-1.25083	0.0204898	sp|Q9ZTX8|ARFF_ARATH Auxin response factor 6 OS=Arabidopsis thaliana GN=ARF6 PE=1 SV=2	gi|223527247|gb|EEF29407.1| Auxin response factor, putative [Ricinus communis]
TRINITY_DN55080_c1_g1	-2.28547	0.0150085	sp|Q93WC4|IAA29_ARATH Auxin-responsive protein IAA29 OS=Arabidopsis thaliana GN=IAA29 PE=1 SV=2	gi|743816395|ref|XP_011020165.1| PREDICTED: auxin-responsive protein IAA29-like [Populus euphratica]
ETH
id	log2FoldChange	pval	Swissprot	NR
TRINITY_DN43055_c0_g1	2.76534	0.00185706	sp|Q9CA27|EF118_ARATH Ethylene-responsive transcription factor ERF118 OS=Arabidopsis thaliana GN=ERF118 PE=2 SV=1	gi|1009131758|ref|XP_015883014.1| PREDICTED: ethylene-responsive transcription factor CRF1 [Ziziphus jujuba]
TRINITY_DN44869_c4_g1	1.3152	0.0486814	sp|O80337|EF100_ARATH Ethylene-responsive transcription factor 1A OS=Arabidopsis thaliana GN=ERF1A PE=1 SV=2	gi|1029013528|ref|XP_016670642.1| PREDICTED: ethylene-responsive transcription factor 2-like [Gossypium hirsutum]
TRINITY_DN45831_c6_g5	-1.76995	0.0145088	sp|Q8LDC8|ERF92_ARATH Ethylene-responsive transcription factor 1B OS=Arabidopsis thaliana GN=ERF1B PE=1 SV=2	gi|755257705|gb|AJK26928.1| ethylene response factor protein 8 [Betula platyphylla]
TRINITY_DN47104_c1_g1	-1.27764	0.0216446	sp|Q9SK03|RAP27_ARATH Ethylene-responsive transcription factor RAP2-7 OS=Arabidopsis thaliana GN=RAP2-7 PE=2 SV=2	gi|590564569|ref|XP_007009698.1| Ethylene-responsive transcription factor RAP2-7, putative isoform 1 [Theobroma cacao] gi|508726611|gb|EOY18508.1| Ethylene-responsive transcription factor RAP2-7, putative isoform 1 [Theobroma cacao]
TRINITY_DN47286_c2_g1	-2.73203	0.0468863	sp|Q9FGF8|ABR1_ARATH Ethylene-responsive transcription factor ABR1 OS=Arabidopsis thaliana GN=ABR1 PE=2 SV=1	gi|755257695|gb|AJK26923.1| ethylene response factor protein 3 [Betula platyphylla]
TRINITY_DN51570_c0_g2	-1.39725	0.0140627	sp|Q38914|ANT_ARATH AP2-like ethylene-responsive transcription factor ANT OS=Arabidopsis thaliana GN=ANT PE=1 SV=2	gi|731435089|ref|XP_010645298.1| PREDICTED: AP2-like ethylene-responsive transcription factor ANT isoform X2 [Vitis vinifera]
TRINITY_DN53207_c4_g1	4.22674	0.00552	sp|Q9SFE4|ERF12_ARATH Ethylene-responsive transcription factor ERF012 OS=Arabidopsis thaliana GN=ERF012 PE=2 SV=1	gi|743845752|ref|XP_011027567.1| PREDICTED: ethylene-responsive transcription factor ERF014-like [Populus euphratica]
