# Supplementary material for: Transcriptome-based analysis of the hormone regulation mechanism of gender differentiation in Juglans mandshurica Maxim
Source: PeerJ. 2021 Nov 9;9:e12328. doi: 10.7717/peerj.12328 (PMC8588858; doi:10.7717/peerj.12328)
Supplement: Supplemental Information 8 — DEGs derived from RNA-seq using qRT-PCR. gene IDs: TRINITY_DN51855_c0_g2, TRINITY_DN46777_c1_g1, TRINITY_DN49183_c5_g1, TRINITY_DN46240_c7_g3, TRINITY_DN48811_c2_g3, TRINITY_DN50192_c3_g6, TRINITY_DN49124_c1_g5, TRINITY_DN51527_c0_g2, TRINITY_DN43548_c0_g1, TRINITY_DN51809_c1_g3, TRINITY_DN52421_c7_g3, TRINITY_DN54040_c1_g2 [file peerj-09-12328-s008.xlsx]

## Sheet: MYC
sample	qRT-PCR
A1	1.04488
A2	0.988514				qRT-PCR	FPKM
A3	0.968171			T1	1	118.163
A4	0.45			T2	0.496667	56.5167
A5	0.49			M1	1.09	127.937
A6	0.55			M2	0.853028	112.49
B1	1.13049
B2	1.16743				standard deviation
B3	0.981686				0.03606
B4	0.96128				0.05033
B5	0.783672				0.10017
B6	0.814131				0.09644

## Sheet: IAA
sample	qRT-PCR
A1	1.21139
A2	0.95705				qRT-PCR	FPKM
A3	0.862542			T1	1	29.8333
A4	0.41			T2	0.443333	12.5133
A5	0.47			M1	3.42654	59.9033
A6	0.45			M2	0.486361	13.04
B1	3.13049
B2	3.16743				standard deviation
B3	3.98169				0.18028
B4	0.46128				0.03055
B5	0.583672				0.47962
B6	0.414131				0.08737

## Sheet: ARF
sample	qRT-PCR
A1	1.19748
A2	0.933033				qRT-PCR	FPKM
A3	0.895025			T1	1	40.9833
A4	4.41			T2	4.65333	181.757
A5	4.47			M1	0.759869	25.4333
A6	5.08			M2	4.81969	185.883
B1	0.830492
B2	0.667428				standard deviation
B3	0.781686				0.16523
B4	4.46128				0.37072
B5	4.58367				0.08185
B6	5.41413				0.51733

## Sheet: CCD32
sample	qRT-PCR
A1	1.17827
A2	1.01866				qRT-PCR	FPKM
A3	0.833161			T1	1	6.46667
A4	4.30737			T2	4.29615	22.33
A5	4.17013			M1	0.658828	4.41333
A6	4.41095			M2	1.88337	7.04
B1	0.581204
B2	0.437369				standard deviation
B3	0.957912				0.17521
B4	1.71317				0.12055
B5	1.79834				0.26907
B6	2.1386				0.22679

## Sheet: GAI
sample	qRT-PCR
A1	1.22264
A2	0.986233				qRT-PCR	FPKM
A3	0.82932			T1	1	12.7967
A4	0.51			T2	0.653333	5.7
A5	0.87			M1	0.826535	10.3933
A6	0.58			M2	0.419694	4.65333
B1	0.830492
B2	0.867428				standard deviation
B3	0.781686				0.19604
B4	0.46128				0.19088
B5	0.383672				0.04509
B6	0.414131				0.04041

## Sheet: ERF
sample	qRT-PCR
A1	1.19748
A2	1.03526				qRT-PCR	FPKM
A3	0.806642			T1	1	99.6333
A4	0.251			T2	0.255333	26.14
A5	0.287			M1	0.859869	99.4433
A6	0.228			M2	0.730312	72.2733
B1	0.830492
B2	0.867428				standard deviation
B3	0.881686				0.19604
B4	0.612801				0.03055
B5	0.836721				0.02646
B6	0.741413				0.11533

## Sheet: COL
sample	qRT-PCR
A1	1.20025
A2	0.941696				qRT-PCR	FPKM
A3	0.884745			T1	1	6.68
A4	2.30737			T2	2.19615	12.97
A5	2.17013			M1	0.725495	4.08667
A6	2.11095			M2	0.329917	2.26667
B1	0.581204
B2	0.637369				standard deviation
B3	0.957912				0.1701
B4	0.371317				0.10263
B5	0.379834				0.20429
B6	0.2386				0.0781

## Sheet: AP2
sample	qRT-PCR
A1	1.217
A2	0.981686				qRT-PCR	FPKM
A3	0.83702			T1	1	10.9867
A4	1.30737			T2	1.19083	11.5933
A5	1.17013			M1	0.958828	9.38333
A6	1.09498			M2	0.250036	2.94333
B1	0.981204
B2	0.937369				standard deviation
B3	0.957912				0.19218
B4	0.213168				0.11136
B5	0.298341				0.02
B6	0.2386				0.04583

## Sheet: PYL
sample	qRT-PCR
A1	1.20303
A2	0.92445				qRT-PCR	FPKM
A3	0.899171			T1	1	17.4867
A4	1.30737			T2	1.19615	20.25
A5	1.17013			M1	2.05883	30.0467
A6	1.11095			M2	2.55004	37.6233
B1	2.0812
B2	2.13737				standard deviation
B3	1.95791				0.16773
B4	2.71317				0.10263
B5	2.79834				0.09165
B6	2.1386				0.35791

## Sheet: NPR
sample	qRT-PCR
A1	1.13027
A2	1.00463				qRT-PCR	FPKM
A3	0.880666			T1	1	49.9633
A4	2.30737			T2	2.16282	100.923
A5	2.17013			M1	3.32549	123.02
A6	2.01095			M2	1.8167	97.2133
B1	3.5812
B2	3.43737				standard deviation
B3	2.95791				0.12503
B4	1.71317				0.15011
B5	1.79834				0.32517
B6	1.9386				0.1159

[truncated: 2 more sheets: TIF, SAUR]
