# Supplementary material for: Transcriptome-based analysis of the hormone regulation mechanism of gender differentiation in Juglans mandshurica Maxim
Source: PeerJ. 2021 Nov 9;9:e12328. doi: 10.7717/peerj.12328 (PMC8588858; doi:10.7717/peerj.12328)
Supplement: Supplemental Information 9 [file peerj-09-12328-s009.xlsx]

## Sheet: Sheet1
id	baseMean	baseMeanA	baseMeanB	log2FoldChange	pval	Swissprot	NR
TRINITY_DN51855_c0_g2	2901.42	4041.53	1761.31	-1.19825	0.0323517	sp|Q39204|MYC2_ARATH Transcription factor MYC2 OS=Arabidopsis thaliana GN=MYC2 PE=1 SV=2	gi|225427201|ref|XP_002280253.1| PREDICTED: transcription factor MYC2-like [Vitis vinifera]
TRINITY_DN46777_c1_g1	105.174	172.022	38.3267	-2.16617	0.0187976	sp|O24407|IAA16_ARATH Auxin-responsive protein IAA16 OS=Arabidopsis thaliana GN=IAA16 PE=1 SV=1	gi|743888854|ref|XP_011038568.1| PREDICTED: auxin-responsive protein IAA16-like [Populus euphratica]
TRINITY_DN49183_c5_g1	3214.47	830.268	5598.66	2.75343	0.00375087	sp|P93024|ARFE_ARATH Auxin response factor 5 OS=Arabidopsis thaliana GN=ARF5 PE=1 SV=3	gi|645229083|ref|XP_008221297.1| PREDICTED: auxin response factor 5 isoform X1 [Prunus mume]
TRINITY_DN46240_c7_g3	552.123	824.134	280.112	-1.55687	0.0390211	sp|Q84TQ7|GAI_GOSHI DELLA protein GAI OS=Gossypium hirsutum GN=GAI PE=2 SV=1	gi|566171353|ref|XP_006383329.1| hypothetical protein POPTR_0005s14540g [Populus trichocarpa] gi|550338938|gb|ERP61126.1| hypothetical protein POPTR_0005s14540g [Populus trichocarpa]
TRINITY_DN48811_c2_g3	606.672	984.352	228.991	-2.10388	0.00912926	sp|Q94AW5|ERF03_ARATH Ethylene-responsive transcription factor ERF003 OS=Arabidopsis thaliana GN=ERF003 PE=2 SV=1	gi|1012359090|gb|KYP70274.1| Protein PPLZ02 [Cajanus cajan]
TRINITY_DN50192_c3_g6	308.66	174.327	442.993	1.34548	0.0268235	sp|Q9FGQ7|CCD32_ARATH Cyclin-D3-2 OS=Arabidopsis thaliana GN=CYCD3-2 PE=1 SV=1	gi|645220131|ref|XP_008238839.1| PREDICTED: cyclin-D3-2 [Prunus mume]
TRINITY_DN49124_c1_g5	165.176	58.3868	271.966	2.21971	0.000639852	sp|Q9FHH8|COL5_ARATH Zinc finger protein CONSTANS-LIKE 5 OS=Arabidopsis thaliana GN=COL5 PE=2 SV=2	gi|1009124270|ref|XP_015878976.1| PREDICTED: zinc finger protein CONSTANS-LIKE 5 [Ziziphus jujuba]
TRINITY_DN51527_c0_g2	96.4672	148.197	44.7374	-1.72796	0.0431186	sp|P47927|AP2_ARATH Floral homeotic protein APETALA 2 OS=Arabidopsis thaliana GN=AP2 PE=1 SV=1	gi|1009115621|ref|XP_015874327.1| PREDICTED: floral homeotic protein APETALA 2, partial [Ziziphus jujuba]
TRINITY_DN43548_c0_g1	690.655	954.809	426.5	-1.16267	0.0429901	sp|Q9FGM1|PYL8_ARATH Abscisic acid receptor PYL8 OS=Arabidopsis thaliana GN=PYL8 PE=1 SV=1	gi|743825392|ref|XP_011022513.1| PREDICTED: abscisic acid receptor PYL8-like [Populus euphratica]
TRINITY_DN51809_c1_g3	37.2152	57.3213	17.1091	-1.74431	0.035114	sp|Q0JJ01|NPR2_ORYSJ BTB/POZ domain and ankyrin repeat-containing protein NPR2 OS=Oryza sativa subsp. japonica GN=NPR2 PE=1 SV=1	gi|566198051|ref|XP_006376994.1| hypothetical protein POPTR_0012s11900g [Populus trichocarpa] gi|550326929|gb|ERP54791.1| hypothetical protein POPTR_0012s11900g [Populus trichocarpa]
TRINITY_DN52421_c7_g3	82.1939	45.0235	119.364	1.40662	0.0479316	sp|Q7XA73|TIF4A_ARATH Protein TIFY 4A OS=Arabidopsis thaliana GN=TIFY4A PE=1 SV=1	gi|596142706|ref|XP_007222566.1| hypothetical protein PRUPE_ppa008393mg [Prunus persica] gi|462419502|gb|EMJ23765.1| hypothetical protein PRUPE_ppa008393mg [Prunus persica]
TRINITY_DN54040_c1_g2	89.6667	152.992	26.341	-2.53808	0.00361532	sp|Q9ZUZ3|SAU32_ARATH Auxin-responsive protein SAUR32 OS=Arabidopsis thaliana GN=SAUR32 PE=2 SV=1	gi|225438339|ref|XP_002272614.1| PREDICTED: auxin-induced protein 6B-like [Vitis vinifera]
