# Supplementary material for: Transcriptome-based analysis of the hormone regulation mechanism of gender differentiation in Juglans mandshurica Maxim
Source: PeerJ. 2021 Nov 9;9:e12328. doi: 10.7717/peerj.12328 (PMC8588858; doi:10.7717/peerj.12328)
Supplement: Supplemental Information 10 — Auxin IAA, Cytokinin CTK, Gibberellin GA, ethylene ETH, brassinoids BR, Abscisin ABA, Salicylic acid SA, jasmonic acid JA [file peerj-09-12328-s010.xlsx]

## Sheet: IAA
	sample	A	B	C	D	E
	Date	3.17	3.25	4.2	4.10	4.15
Content（μg/g）	1	18.0029	20.8371	25.704	31.6279	29.6997
	2	17.1085	20.4886	25.7853	30.0017	27.3534
	3	19.4083	21.0461	23.648	34.706	29.2932
	4	17.1317	16.5277	27.3302	27.4695	38.214
	5	18.5836	15.912	27.3534	26.3893	38.3301
	6	15.7146	17.4221	28.0968	25.1	40.5371
	7	21.6734	20.082	25.6691	32.3829	30.6057
	8	21.4527	20.3144	26.4358	30.8148	32.0809
	9	20.0472	20.0123	23.5899	31.0471	28.8053
	10	19.5826	16.6438	24.0894	28.1084	33.1496
	11	21.1158	16.1327	25.5297	26.006	30.5361
	12	21.0694	16.8645	23.5319	29.2119	30.6174
		3.17	3.25	4.2	4.10	4.15
	T1	18.1732	20.7906	25.0458	32.1119	28.7821
	T2	17.1433	16.6206	27.5934	26.3196	39.027
	M1	21.0577	20.1362	25.2316	31.415	30.4973
	M2	20.5893	16.547	24.3837	27.7754	31.4343
	Standard deviation	3.17	3.25	4.2	4.10	4.15
	T1	1.15937	0.28166	1.21116	2.38921	1.25389
	T2	1.43456	0.75929	0.43606	1.18632	1.30901
	M1	0.8821	0.15813	1.47249	0.84629	1.64048
	M2	0.87212	0.37537	1.03093	1.62868	1.48599

## Sheet: CTK
	sample	A	B	C	D	E
	Date	3.17	3.25	4.2	4.10	4.15
Content（ng/g）	1	157.605	239.202	311.388	251.434	360.722
	2	147.658	237.992	321.739	255.064	341.903
	3	149.002	263.398	294.988	275.496	362.604
	4	175.618	266.356	314.749	259.634	297.677
	5	182.339	287.192	321.739	236.244	280.605
	6	183.146	274.152	325.637	241.218	276.169
	7	115.261	155.32	297.542	277.923	338.542
	8	103.969	166.746	306.414	267.303	335.45
	9	123.461	168.897	286.116	291.096	368.922
	10	123.461	256.542	262.054	265.818	318.109
	11	118.487	262.323	262.054	274.824	304.801
	12	137.441	240.277	240.68	258.559	334.509
		3.17	3.25	4.2	4.10	4.15
	T1	151.422	246.864	309.372	260.665	355.077
	T2	180.368	275.9	320.708	245.699	284.817
	M1	114.23	163.654	296.691	278.774	347.638
	M2	126.463	253.047	254.929	266.4	319.14
	Standard deviation	3.17	3.25	4.2	4.10	4.15
	T1	5.39715	14.332	13.4889	12.9721	11.4475
	T2	4.13309	10.5273	5.51692	12.322	11.3559
	M1	9.78665	7.29747	10.1759	11.9195	18.4973
	M2	9.82718	11.4309	12.3401	8.14839	14.8808

## Sheet: GA
	sample	A	B	C	D	E
	Date	3.17	3.25	4.2	4.10	4.15
Content（μg/g）	1	0.292646	0.264329	0.312649	0.365548	0.374344
	2	0.294092	0.261196	0.336146	0.357595	0.396395
	3	0.284814	0.267221	0.281922	0.354582	0.350485
	4	0.262522	0.326145	0.331326	0.430496	0.330242
	5	0.252159	0.312046	0.309275	0.402541	0.330001
	6	0.24999	0.323855	0.300117	0.397721	0.32747
	7	0.203116	0.30819	0.344099	0.395311	0.330121
	8	0.217094	0.336508	0.35892	0.365909	0.310239
	9	0.183836	0.336628	0.333977	0.379767	0.302527
	10	0.207213	0.295418	0.338677	0.443631	0.363017
	11	0.222877	0.284332	0.343617	0.472671	0.34687
	12	0.219022	0.315782	0.323253	0.398926	0.360487
		3.17	3.25	4.2	4.10	4.15
	T1	0.290517	0.264249	0.310239	0.359242	0.373742
	T2	0.25489	0.320682	0.313573	0.410253	0.329238
	M1	0.201348	0.327109	0.345665	0.380329	0.314296
	M2	0.216371	0.29851	0.335182	0.438409	0.356792
	Standard deviation	3.17	3.25	4.2	4.10	4.15
	T1	0.00499	0.00301	0.02719	0.02719	0.02296
	T2	0.0067	0.00757	0.01604	0.01604	0.00154
	M1	0.0167	0.01638	0.01255	0.01255	0.01424
	M2	0.00816	0.01595	0.01062	0.01062	0.00868

## Sheet: ETH
	sample	A	B	C	D	E
	Date	3.17	3.25	4.2	4.10	4.15
Content（μg/g）	1	143.97	106.647	97.0609	180.654	284.57
	2	148.06	115.339	111.632	182.06	311.668
	3	163.398	94.5045	106.008	164.549	305.149
	4	115.594	116.745	114.188	246.608	282.781
	5	120.579	122.241	108.053	233.571	265.397
	6	117.64	120.196	125.564	260.668	273.066
	7	141.414	126.331	127.609	193.052	234.593
	8	140.902	132.594	110.226	199.06	225.774
	9	135.406	137.963	109.843	187.428	237.277
	10	137.068	75.9709	106.903	206.345	202.766
	11	155.474	78.1438	119.94	207.112	213.887
	12	148.572	73.6701	118.151	220.278	214.014
		3.17	3.25	4.2	4.10	4.15
	T1	151.81	105.497	104.9	175.754	300.462
	T2	117.938	119.727	115.935	246.949	273.748
	M1	139.241	132.296	115.893	193.18	232.548
	M2	147.038	75.9283	114.998	211.245	210.223
	Standard deviation	3.17	3.25	4.2	4.10	4.15
	T1	10.2425	10.4647	7.34852	9.72958	14.1436
	T2	2.5058	2.7779	8.88528	13.5519	8.71166
	M1	3.33064	5.82146	10.1487	5.81678	6.01832
	M2	9.29828	2.23712	7.06747	7.83175	6.45745

## Sheet: BR
	sample	A	B	C	D	E
	Date	3.17	3.25	4.2	4.10	4.15
Content（μg/g）	1	0.361795	0.423063	0.498534	0.531397	0.588536
	2	0.396145	0.378805	0.478882	0.504974	0.618097
	3	0.401595	0.398292	0.494075	0.576481	0.652281
	4	0.353043	0.358658	0.520167	0.574004	0.610996
	5	0.319684	0.323317	0.495561	0.593491	0.651125
	6	0.351887	0.371704	0.466331	0.521819	0.552865
	7	0.409522	0.466826	0.502332	0.554352	0.539324
	8	0.391026	0.49969	0.487304	0.599601	0.503983
	9	0.364107	0.510093	0.512736	0.499194	0.590188
	10	0.368731	0.408861	0.559967	0.550058	0.562113
	11	0.329097	0.448495	0.590353	0.579949	0.55237
	12	0.408366	0.433302	0.531397	0.507286	0.559306
		3.17	3.25	4.2	4.10	4.15
	T1	0.386512	0.400053	0.490497	0.537617	0.619638
	T2	0.341538	0.351226	0.49402	0.563104	0.604996
	M1	0.388218	0.492203	0.50079	0.551049	0.544498
	M2	0.368731	0.430219	0.560572	0.545764	0.55793
	Standard deviation	3.17	3.25	4.2	4.10	4.15
	T1	0.02158	0.02218	0.0103	0.03616	0.0319
	T2	0.01893	0.02503	0.02695	0.03706	0.0494
	M1	0.02284	0.02258	0.01279	0.05028	0.04333
	M2	0.03963	0.02	0.02948	0.03652	0.00502

## Sheet: ABA
	sample	A	B	C	D	E
	Date	3.17	3.25	4.2	4.10	4.15
Content（ng/g）	1	214.22	127.073	158.455	307.463	399.577
	2	211.962	144.457	151.005	303.399	373.388
	3	183.516	116.462	166.583	266.373	358.035
	4	107.205	144.909	147.618	218.961	415.832
	5	126.17	173.582	165.454	189.16	463.244
	6	71.0824	132.943	127.976	244.022	395.513
	7	242.667	73.1143	167.937	357.132	338.619
	8	227.766	102.69	148.296	361.196	326.428
	9	261.406	61.1485	147.167	347.424	305.205
	10	165.454	69.9536	113.075	307.689	380.838
	11	183.741	68.8247	134.975	260.277	381.064
	12	126.847	71.9855	136.33	280.371	437.506
		3.17	3.25	4.2	4.10	4.15
	T1	203.233	129.331	158.681	292.412	377
	T2	101.486	150.478	147.016	217.381	424.863
	M1	243.946	78.9843	154.467	355.251	323.417
	M2	158.681	70.2546	128.127	282.779	399.803
	Standard deviation	3.17	3.25	4.2	4.10	4.15
	T1	17.1129	14.1336	7.7915	22.6416	21.005
	T2	27.9857	20.8838	18.7461	27.4651	34.7567
	M1	16.8563	21.3838	11.6798	7.07611	16.9091
	M2	29.0454	1.60174	13.0524	23.7973	32.6524

## Sheet: SA
	sample	A	B	C	D	E
	Date	3.17	3.25	4.2	4.10	4.15
Content（μg/g）	1	33.3475	53.7481	51.3289	63.0296	64.4485
	2	36.5111	38.6563	46.7696	60.7266	68.0308
	3	29.6722	47.9792	49.7006	61.0988	64.3555
	4	48.1653	47.1883	49.8634	57.0745	72.9856
	5	47.3744	47.9792	52.585	53.2131	77.4053
	6	51.0032	48.3049	49.4214	55.9812	78.173
	7	36.5577	43.7688	47.072	60.6336	64.309
	8	39.3025	47.4674	50.98	56.8652	59.1914
	9	38.6512	44.1177	44.6993	58.1678	58.2144
	10	37.1392	36.3716	46.4672	59.3775	77.2425
	11	36.1855	39.7678	49.4912	60.4242	73.7067
	12	32.6497	36.5111	42.2335	63.9135	83.7093
		3.17	3.25	4.2	4.10	4.15
	T1	33.1769	46.7945	49.2663	61.6183	65.6116
	T2	48.8476	47.8241	50.6233	55.423	76.188
	M1	38.1705	45.118	47.5837	58.5555	60.5716
	M2	35.3248	37.5502	46.064	61.2384	78.2195
	Standard deviation	3.17	3.25	4.2	4.10	4.15
	T1	3.42267	5.34436	2.31046	1.23623	2.09563
	T2	1.90822	0.57421	1.71323	1.99034	2.79977
	M1	1.4342	2.04214	3.17146	1.91388	3.27333
	M2	2.36528	1.92179	3.6456	2.37509	5.07235

## Sheet: JA
	sample	A	B	C	D	E
	Date	3.17	3.25	4.2	4.10	4.15
Content（ng/g）	1	2.49693	2.33047	2.44184	2.86099	3.65257
	2	2.69213	2.3664	2.58795	3.0035	3.75676
	3	2.15922	2.50172	2.17479	2.5113	4.08609
	4	2.63106	2.37957	2.60232	2.84901	4.04777
	5	2.37478	2.53286	2.60112	2.61429	4.1807
	6	2.60232	2.42628	2.47657	2.57717	4.46452
	7	2.12928	2.54843	2.91368	2.98913	4.11004
	8	1.99037	2.83105	2.86338	3.03104	4.21303
	9	2.02031	2.65261	3.06577	3.00709	4.34476
	10	1.83828	2.8538	3.18313	3.69329	3.36875
	11	1.9748	2.5604	3.24421	4.03459	3.38312
	12	1.74127	2.68615	3.12325	3.76155	3.2945
		3.17	3.25	4.2	4.10	4.15
	T1	2.44943	2.39953	2.40153	2.79193	3.83181
	T2	2.53605	2.44624	2.56	2.68016	4.23099
	M1	2.04665	2.67736	2.94761	3.00909	4.22261
	M2	1.85145	2.70012	3.18353	3.82981	3.34879
	Standard deviation	3.17	3.25	4.2	4.10	4.15
	T1	0.26961	0.0903	0.20951	0.25326	0.22629
	T2	0.1404	0.07857	0.07225	0.14741	0.21288
	M1	0.07311	0.14293	0.10537	0.02103	0.11765
	M2	0.11732	0.1472	0.06048	0.1806	0.04756
