# Supplementary material for: Transcriptome-based analysis of the hormone regulation mechanism of gender differentiation in Juglans mandshurica Maxim
Source: PeerJ. 2021 Nov 9;9:e12328. doi: 10.7717/peerj.12328 (PMC8588858; doi:10.7717/peerj.12328)
Supplement: Supplemental Information 11 [file peerj-09-12328-s011.zip]

Archive with 12 entries (12 files):
- DESeq.M1_vs_M2.xlsx
- DESeq.M1_vs_T1.xlsx
- DESeq.M2_vs_T2.xlsx
- DESeq.T1_vs_T2.xlsx
- M1_vs_M2.Down.xlsx
- M1_vs_M2.Up.xlsx
- M1_vs_T1.Down.xlsx
- M1_vs_T1.Up.xlsx
- M2_vs_T2.Down.xlsx
- M2_vs_T2.Up.xlsx
- T1_vs_T2.Down.xlsx
- T1_vs_T2.Up.xlsx
