# Supplementary material for: Transcriptome-based analysis of the hormone regulation mechanism of gender differentiation in Juglans mandshurica Maxim
Source: PeerJ. 2021 Nov 9;9:e12328. doi: 10.7717/peerj.12328 (PMC8588858; doi:10.7717/peerj.12328)
Supplement: Supplemental Information 11 [file peerj-09-12328-s011.zip › DESeq.M1_vs_M2.xlsx]

## Sheet: Sheet1
id	baseMean	baseMeanA	baseMeanB	foldChange(M2/M1)	log2FoldChange	pval	padj	Length	GO	KEGG	eggNOG	eggNOG_Category	Swissprot	NR
TRINITY_DN46136_c0_g3	1033.9	12.3908	2055.41	165.883	7.37402	2.92116e-23	2.80951e-18	1748	GO:0005634;GO:0003677;GO:0006355;GO:0003700;GO:0046983	K09264	virNOG13194	K	sp|Q41276|AP1_SINAL Floral homeotic protein APETALA 1 OS=Sinapis alba GN=AP1 PE=2 SV=1	gi|1483228|emb|CAA67967.1| MADS3 protein [Betula pendula]
TRINITY_DN46136_c0_g4	608.998	9.61963	1208.38	125.616	6.97287	2.10901e-21	1.0142e-16	1575	GO:0005634;GO:0003677;GO:0006355;GO:0003700;GO:0046983	-	virNOG01690;virNOG13194	K	sp|Q9SBK9|CAL_BRARP Transcription factor CAULIFLOWER OS=Brassica rapa subsp. pekinensis GN=CAL PE=2 SV=1	gi|672231722|dbj|BAP28174.1| MADS-box transcription factor [Fagus crenata]
TRINITY_DN45505_c0_g2	152.976	0	305.951	Inf	Inf	9.32886e-15	2.99077e-10	1662	GO:0005634;GO:0003677;GO:0006355;GO:0003700;GO:0046983	K09264	virNOG09302;virNOG15493	K	sp|P29382|SEP1_ARATH Developmental protein SEPALLATA 1 OS=Arabidopsis thaliana GN=SEP1 PE=1 SV=2	gi|567876719|ref|XP_006430949.1| hypothetical protein CICLE_v10012593mg [Citrus clementina] gi|557533006|gb|ESR44189.1| hypothetical protein CICLE_v10012593mg [Citrus clementina]
TRINITY_DN54576_c3_g1	56.7904	0	113.581	Inf	Inf	4.04293e-14	9.72102e-10	1421	GO:0005634;GO:0003677;GO:0006355;GO:0003700;GO:0046983	K09260	virNOG09302	K	sp|Q03489|AGL9_PETHY Agamous-like MADS-box protein AGL9 homolog OS=Petunia hybrida GN=FBP2 PE=1 SV=2	gi|747079265|ref|XP_011086825.1| PREDICTED: agamous-like MADS-box protein AGL9 homolog [Sesamum indicum]
TRINITY_DN46600_c1_g5	377.469	24.0951	730.842	30.3315	4.92275	1.76333e-13	3.39188e-09	1732	-	-	virNOG02205	K	sp|Q7XUN2|MAD17_ORYSJ MADS-box transcription factor 17 OS=Oryza sativa subsp. japonica GN=MADS17 PE=1 SV=2	gi|743856847|ref|XP_011030020.1| PREDICTED: truncated transcription factor CAULIFLOWER A-like [Populus euphratica] gi|743856851|ref|XP_011030021.1| PREDICTED: truncated transcription factor CAULIFLOWER A-like [Populus euphratica]
TRINITY_DN54249_c4_g2	73.8572	1.3711	146.343	106.734	6.73788	4.88693e-13	7.83359e-09	1226	GO:0005634;GO:0003677;GO:0006355;GO:0048833;GO:0010093;GO:0046983;GO:0048481;GO:0001708;GO:0003700	-	virNOG09302	K	sp|Q03489|AGL9_PETHY Agamous-like MADS-box protein AGL9 homolog OS=Petunia hybrida GN=FBP2 PE=1 SV=2	gi|590692030|ref|XP_007043947.1| K-box region and MADS-box transcription factor family protein isoform 1 [Theobroma cacao] gi|508707882|gb|EOX99778.1| K-box region and MADS-box transcription factor family protein isoform 1 [Theobroma cacao]
TRINITY_DN46136_c0_g1	200.441	13.2425	387.639	29.2723	4.87146	1.62225e-12	2.22892e-08	2532	GO:0032440;GO:0005634;GO:0003677;GO:0006355;GO:0003700;GO:0055114;GO:0046983	-	virNOG01690;COG5068	K	sp|Q38876|AGL8_ARATH Agamous-like MADS-box protein AGL8 OS=Arabidopsis thaliana GN=AGL8 PE=1 SV=1	gi|641846785|gb|KDO65667.1| hypothetical protein CISIN_1g035470mg [Citrus sinensis]
TRINITY_DN51029_c4_g1	30.0261	0.322629	59.7296	185.134	7.53242	1.02055e-10	1.22693e-06	2129	-	-	-	-	-	-
TRINITY_DN54576_c3_g2	109.02	3.20154	214.838	67.1044	6.06834	3.41874e-10	3.65342e-06	1943	GO:0005634;GO:0003677;GO:0006355;GO:0046983	-	virNOG20785;COG5068	K	sp|Q03489|AGL9_PETHY Agamous-like MADS-box protein AGL9 homolog OS=Petunia hybrida GN=FBP2 PE=1 SV=2	gi|1012345529|gb|KYP56721.1| Agamous-like MADS-box protein AGL9 isogeny [Cajanus cajan]
TRINITY_DN53490_c0_g1	172.035	2.35399	341.716	145.165	7.18155	1.24111e-09	1.19368e-05	4632	GO:0004008;GO:0000166;GO:0005507;GO:0016021;GO:0010273;GO:0060003	-	virNOG03878	P	sp|Q9SH30|HMA5_ARATH Probable copper-transporting ATPase HMA5 OS=Arabidopsis thaliana GN=HMA5 PE=1 SV=2	gi|255537433|ref|XP_002509783.1| PREDICTED: probable copper-transporting ATPase HMA5 [Ricinus communis] gi|223549682|gb|EEF51170.1| copper-transporting atpase p-type, putative [Ricinus communis]
TRINITY_DN41202_c0_g1	472.198	1.75931	942.637	535.801	9.06555	1.52772e-09	1.33575e-05	2094	GO:0042254;GO:0022625;GO:0002181;GO:0030687;GO:0003735;GO:0070180	K02941	COG0244;virNOG02778	J	sp|Q42112|RLA02_ARATH 60S acidic ribosomal protein P0-2 OS=Arabidopsis thaliana GN=RPP0B PE=1 SV=2	gi|147776317|emb|CAN76468.1| hypothetical protein VITISV_030042 [Vitis vinifera]
TRINITY_DN53938_c0_g1	352.353	6.14078	698.565	113.758	6.82983	2.97149e-09	2.3816e-05	1571	GO:0005634;GO:0003677;GO:0006355;GO:0003700;GO:0046983	K09264	virNOG04525	K	sp|Q40872|AG_PANGI Floral homeotic protein AGAMOUS OS=Panax ginseng GN=AG2 PE=2 SV=1	gi|358357314|gb|AEU08497.1| MADS1 [Corylus heterophylla]
TRINITY_DN44487_c0_g1	720.744	2.34843	1439.14	612.809	9.25929	3.52223e-09	2.60586e-05	2409	GO:0005634;GO:0003677;GO:0006355;GO:0003700;GO:0046983	K09264	virNOG02463;KOG0014	K	sp|P23706|DEFA_ANTMA Floral homeotic protein DEFICIENS OS=Antirrhinum majus GN=DEFA PE=1 SV=1	gi|802595925|ref|XP_012071963.1| PREDICTED: floral homeotic protein DEFICIENS-like isoform X1 [Jatropha curcas]
TRINITY_DN48178_c4_g1	25.4688	0.645259	50.2924	77.9414	6.28432	8.41553e-09	5.78135e-05	1230	GO:0048827;GO:0048437;GO:0006351;GO:0048438;GO:0005488	K09264	virNOG09302;virNOG15493;COG5068;virNOG20785	K	sp|Q7Y040|EJ2_SOLLC MADS-box protein EJ2 OS=Solanum lycopersicum GN=EJ2 PE=1 SV=1	gi|1009154523|ref|XP_015895218.1| PREDICTED: MADS-box protein CMB1-like isoform X2 [Ziziphus jujuba]
TRINITY_DN47493_c2_g1	158.804	1.35053	316.257	234.172	7.87142	1.10159e-08	7.06325e-05	776	GO:0005634;GO:0003677;GO:0006355;GO:0003700;GO:0046983	-	virNOG06921;virNOG09302;COG5068	K	sp|O04067|AGL9_SINAL Agamous-like MADS-box protein AGL9 homolog OS=Sinapis alba GN=AGL9 PE=2 SV=1	gi|1025408123|ref|XP_016438828.1| PREDICTED: MADS-box protein CMB1-like [Nicotiana tabacum]
TRINITY_DN54249_c4_g1	21.5786	0	43.1571	Inf	Inf	2.41349e-08	0.000145078	675	GO:0005634;GO:0003677;GO:0006355;GO:0048833;GO:0010093;GO:0046983;GO:0048481;GO:0001708;GO:0003700	-	virNOG09302	K	sp|Q03489|AGL9_PETHY Agamous-like MADS-box protein AGL9 homolog OS=Petunia hybrida GN=FBP2 PE=1 SV=2	gi|590692038|ref|XP_007043949.1| K-box region and MADS-box transcription factor family protein isoform 3 [Theobroma cacao] gi|508707884|gb|EOX99780.1| K-box region and MADS-box transcription factor family protein isoform 3 [Theobroma cacao]
TRINITY_DN44773_c4_g3	88.1291	163.477	12.7814	0.0781848	-3.67697	3.18495e-08	0.000180189	1023	GO:0016020;GO:0046872;GO:0006511;GO:0016567	-	virNOG25335	O	sp|Q9SI09|XERIC_ARATH Probable E3 ubiquitin-protein ligase XERICO OS=Arabidopsis thaliana GN=XERICO PE=1 SV=1	gi|731370911|ref|XP_010648275.1| PREDICTED: RING-H2 finger protein ATL51-like [Vitis vinifera]
TRINITY_DN42743_c0_g1	184.581	1.29052	367.872	285.058	8.15511	6.11499e-08	0.000326738	1684	-	-	virNOG24145;virNOG08788;KOG4660;virNOG23836	D	sp|O65001|TE1_MAIZE Protein terminal ear1 OS=Zea mays GN=TE1 PE=2 SV=1	gi|778708476|ref|XP_011656209.1| PREDICTED: protein terminal ear1 homolog [Cucumis sativus]
TRINITY_DN52806_c0_g1	34.4467	2.36343	66.53	28.1497	4.81505	8.00913e-08	0.000405422	2174	GO:0005488	-	virNOG11111	K	sp|O81037|BH070_ARATH Transcription factor bHLH70 OS=Arabidopsis thaliana GN=BHLH70 PE=2 SV=1	gi|596000000|ref|XP_007218040.1| hypothetical protein PRUPE_ppa006041mg [Prunus persica] gi|462414502|gb|EMJ19239.1| hypothetical protein PRUPE_ppa006041mg [Prunus persica]
TRINITY_DN50095_c1_g1	22.8074	1.11961	44.4953	39.7419	5.31259	9.22204e-08	0.000443479	4646	-	-	-	-	-	-
TRINITY_DN52233_c0_g3	26.6115	51.0217	2.20136	0.0431455	-4.53465	1.4984e-07	0.000686251	2727	-	-	-	-	-	-
TRINITY_DN46196_c5_g1	20.8119	1.03347	40.5904	39.276	5.29558	2.78139e-07	0.00121595	2487	-	-	-	-	-	gi|147825256|emb|CAN71089.1| hypothetical protein VITISV_033976 [Vitis vinifera]
TRINITY_DN48462_c2_g1	46.196	86.031	6.36101	0.0739385	-3.75753	3.35184e-07	0.00140162	3685	GO:0006810	K05391	virNOG31838;virNOG13812	P	sp|O65717|CNGC1_ARATH Cyclic nucleotide-gated ion channel 1 OS=Arabidopsis thaliana GN=CNGC1 PE=1 SV=1	gi|1024009177|gb|KZV32832.1| cyclic nucleotide-gated ion channel 1 [Dorcoceras hygrometricum]
TRINITY_DN50035_c0_g1	88.9568	11.1847	166.729	14.9068	3.8979	3.73682e-07	0.0014975	2917	-	-	virNOG05381	S	sp|Q9FZ47|ACR11_ARATH ACT domain-containing protein ACR11 OS=Arabidopsis thaliana GN=ACR11 PE=1 SV=1	gi|657978470|ref|XP_008381175.1| PREDICTED: unknown protein DS12 from 2D-PAGE of leaf, chloroplastic [Malus domestica]
TRINITY_DN55376_c10_g4	20.5406	39.7661	1.31508	0.0330705	-4.91831	5.39876e-07	0.00196198	1976	-	-	virNOG16135	S	sp|Q5XV40|LAZY1_ARATH Protein LAZY 1 OS=Arabidopsis thaliana GN=LA1 PE=1 SV=1	gi|1009152818|ref|XP_015894302.1| PREDICTED: uncharacterized protein LOC107428299 isoform X1 [Ziziphus jujuba]
TRINITY_DN49147_c7_g1	165.686	33.4941	297.877	8.89342	3.15274	5.40305e-07	0.00196198	2602	GO:0006351	-	virNOG15387	K	sp|Q9C6P5|RAVL2_ARATH AP2/ERF and B3 domain-containing transcription factor At1g50680 OS=Arabidopsis thaliana GN=At1g50680 PE=2 SV=1	gi|720010218|ref|XP_010259177.1| PREDICTED: AP2/ERF and B3 domain-containing transcription factor At1g50680-like [Nelumbo nucifera]
TRINITY_DN47021_c2_g2	438.653	766.222	111.084	0.144976	-2.78611	5.50787e-07	0.00196198	2933	-	K04454	virNOG19602;KOG0017	R	-	gi|1012329791|gb|KYP41351.1| hypothetical protein KK1_037277 [Cajanus cajan]
TRINITY_DN51276_c0_g2	741.247	11.404	1471.09	128.998	7.0112	9.45765e-07	0.00324863	2802	GO:0005634;GO:0003677;GO:0006355;GO:0003700;GO:0046983	K09264	virNOG11353;COG5068	K	sp|Q07474|MADS2_PETHY Floral homeotic protein PMADS 2 OS=Petunia hybrida GN=PMADS2 PE=2 SV=1	gi|354683070|gb|AER30449.1| PISTILLATA [Passiflora edulis]
TRINITY_DN42425_c0_g3	123.903	218.804	29.0025	0.13255	-2.91539	1.38322e-06	0.00458742	1064	-	-	virNOG17336;virNOG18331	S	sp|Q9S7R3|LSH10_ARATH Protein LIGHT-DEPENDENT SHORT HYPOCOTYLS 10 OS=Arabidopsis thaliana GN=LSH10 PE=1 SV=1	gi|731404683|ref|XP_010655519.1| PREDICTED: protein LIGHT-DEPENDENT SHORT HYPOCOTYLS 10 [Vitis vinifera] gi|731404685|ref|XP_010655520.1| PREDICTED: protein LIGHT-DEPENDENT SHORT HYPOCOTYLS 10 [Vitis vinifera]
TRINITY_DN45505_c0_g3	92.2146	3.78511	180.644	47.725	5.57667	1.46212e-06	0.00468747	1535	GO:0005634;GO:0003677;GO:0006355;GO:0003700;GO:0046983	-	virNOG09302;virNOG15493	K	sp|P29382|SEP1_ARATH Developmental protein SEPALLATA 1 OS=Arabidopsis thaliana GN=SEP1 PE=1 SV=2	gi|576235988|gb|AHH28273.1| MADS-box transcription factor, partial [Rafflesia cantleyi]
TRINITY_DN48449_c1_g1	241.578	55.4785	427.678	7.7089	2.94653	1.77431e-06	0.00550482	3111	GO:0003677;GO:0006355	-	virNOG00610	K	sp|O48559|UNI_PEA Protein UNIFOLIATA OS=Pisum sativum GN=UNI PE=2 SV=1	gi|345651765|gb|AEO14879.1| leafy-like protein [Juglans regia]
TRINITY_DN52346_c0_g1	152.825	269.283	36.367	0.135051	-2.88842	2.2009e-06	0.00661494	3534	GO:0046872;GO:0016491	-	COG2124;NOG139673;virNOG31056	SQ	sp|O04773|C75A6_CAMME Flavonoid 3&apos;,5&apos;-hydroxylase OS=Campanula medium GN=CYP75A6 PE=2 SV=1	gi|1009105696|ref|XP_015886242.1| PREDICTED: flavonoid 3&apos;-monooxygenase-like [Ziziphus jujuba]
TRINITY_DN53938_c1_g6	45.5963	0	91.1925	Inf	Inf	2.62846e-06	0.00766061	662	GO:0005634;GO:0003677;GO:0006355;GO:0046983	-	virNOG04525;COG5068;virNOG36704	K	sp|Q40704|MADS3_ORYSJ MADS-box transcription factor 3 OS=Oryza sativa subsp. japonica GN=MADS3 PE=2 SV=1	gi|593691589|ref|XP_007146364.1| hypothetical protein PHAVU_006G034400g [Phaseolus vulgaris] gi|561019587|gb|ESW18358.1| hypothetical protein PHAVU_006G034400g [Phaseolus vulgaris]
TRINITY_DN47648_c1_g1	51.0466	9.28451	92.8087	9.99608	3.32136	2.86827e-06	0.00811365	1629	GO:0005506;GO:0055114;GO:0051213	-	virNOG00242	Q	sp|Q39111|GAOX2_ARATH Gibberellin 20 oxidase 2 OS=Arabidopsis thaliana GN=GA20OX2 PE=2 SV=1	gi|703078216|ref|XP_010090818.1| Gibberellin 20 oxidase 2 [Morus notabilis] gi|587850775|gb|EXB40943.1| Gibberellin 20 oxidase 2 [Morus notabilis]
TRINITY_DN47051_c1_g1	10.4353	20.8705	0	0	-Inf	3.01196e-06	0.0082767	997	-	-	-	-	-	gi|584292386|gb|AHI85951.1| AGL24 [Carya cathayensis]
TRINITY_DN39133_c0_g2	46.603	8.04487	85.1611	10.5858	3.40405	3.41664e-06	0.00912793	1496	GO:0005506;GO:0055114;GO:0051213	-	virNOG07799	Q	sp|Q9FFF6|DIOX5_ARATH Probable 2-oxoglutarate-dependent dioxygenase At5g05600 OS=Arabidopsis thaliana GN=At5g05600 PE=2 SV=1	gi|567873627|ref|XP_006429403.1| hypothetical protein CICLE_v10012026mg [Citrus clementina] gi|568854888|ref|XP_006481048.1| PREDICTED: leucoanthocyanidin dioxygenase [Citrus sinensis] gi|557531460|gb|ESR42643.1| hypothetical protein CICLE_v10012026mg [Citrus clementina] gi|641837705|gb|KDO56655.1| hypothetical protein CISIN_1g017934mg [Citrus sinensis]
TRINITY_DN55567_c0_g2	33.9611	5.07174	62.8505	12.3923	3.63137	3.68661e-06	0.00958299	2432	-	-	COG2801;virNOG15679	RL	sp|P0CT39|TF26_SCHPO Transposon Tf2-6 polyprotein OS=Schizosaccharomyces pombe (strain 972 / ATCC 24843) GN=Tf2-6 PE=3 SV=1	gi|147774273|emb|CAN76793.1| hypothetical protein VITISV_026680 [Vitis vinifera]
TRINITY_DN50095_c1_g2	14.2545	0	28.509	Inf	Inf	4.73135e-06	0.0119751	2305	-	-	-	-	-	-
TRINITY_DN51927_c1_g1	269.702	0	539.404	Inf	Inf	5.69459e-06	0.0137328	2010	-	-	virNOG26029	S	-	gi|802589807|ref|XP_012071183.1| PREDICTED: uncharacterized protein LOC105633212 [Jatropha curcas] gi|643731774|gb|KDP38966.1| hypothetical protein JCGZ_00723 [Jatropha curcas]
TRINITY_DN45772_c2_g1	90.0534	11.681	168.426	14.4188	3.84988	5.74761e-06	0.0137328	1360	GO:0005506;GO:0055114;GO:0051213	K04125	virNOG07456	Q	sp|Q9XG83|G2OX_PHACN Gibberellin 2-beta-dioxygenase OS=Phaseolus coccineus GN=GA2OX1 PE=2 SV=1	gi|1035899546|gb|OAY29147.1| hypothetical protein MANES_15G121600 [Manihot esculenta]
TRINITY_DN45482_c0_g1	1844.56	503.794	3185.32	6.32266	2.66053	5.8542e-06	0.0137328	3016	GO:0006099;GO:0006097;GO:0004474	-	virNOG07104	C	sp|P08216|MASY_CUCSA Malate synthase, glyoxysomal OS=Cucumis sativus PE=2 SV=2	gi|702497321|ref|XP_010037447.1| PREDICTED: malate synthase, glyoxysomal [Eucalyptus grandis]
TRINITY_DN54832_c0_g3	354.431	600.372	108.491	0.180706	-2.46828	7.0898e-06	0.0162353	2344	GO:0005634;GO:0003677;GO:0006355;GO:0016021;GO:0046983	-	virNOG19641;virNOG36884;virNOG08927;COG5068;virNOG25809	K	sp|O64645|SOC1_ARATH MADS-box protein SOC1 OS=Arabidopsis thaliana GN=SOC1 PE=1 SV=1	gi|596062054|ref|XP_007221139.1| hypothetical protein PRUPE_ppa019267mg [Prunus persica] gi|462417601|gb|EMJ22338.1| hypothetical protein PRUPE_ppa019267mg [Prunus persica]
TRINITY_DN46806_c1_g4	9.59855	0	19.1971	Inf	Inf	1.02715e-05	0.0229743	1399	GO:0005634;GO:0003677;GO:0019827;GO:0080166	-	virNOG21015	K	sp|Q6YBV1|WUS_ANTMA Protein WUSCHEL OS=Antirrhinum majus GN=WUS PE=2 SV=1	gi|661894909|emb|CDP01908.1| unnamed protein product [Coffea canephora]
TRINITY_DN51811_c1_g4	14.3996	27.6985	1.10068	0.0397379	-4.65334	1.20978e-05	0.0264441	1542	GO:0010016;GO:0006351;GO:0065007	-	virNOG11218	S	sp|Q9ZVP8|NAC35_ARATH NAC domain-containing protein 35 OS=Arabidopsis thaliana GN=NAC035 PE=1 SV=2	gi|645261057|ref|XP_008236110.1| PREDICTED: NAC transcription factor 29 [Prunus mume]
TRINITY_DN45450_c1_g2	166.06	3.1304	328.989	105.095	6.71555	1.292e-05	0.0276138	1160	-	-	-	-	-	-
TRINITY_DN48645_c2_g2	66.1405	115.153	17.1278	0.148739	-2.74914	1.9265e-05	0.0402798	2355	-	-	virNOG08903;virNOG33344	R	-	gi|645219471|ref|XP_008235975.1| PREDICTED: uncharacterized protein LOC103334783 [Prunus mume]
TRINITY_DN45514_c3_g3	273.842	8.58479	539.099	62.797	5.97262	1.97144e-05	0.0403424	2442	GO:0005634;GO:0003677;GO:0006355;GO:0003700;GO:0046983	-	virNOG17975	K	sp|Q38847|AGL15_ARATH Agamous-like MADS-box protein AGL15 OS=Arabidopsis thaliana GN=AGL15 PE=1 SV=1	gi|861779224|gb|AKO90065.1| MADS9 [Carya illinoinensis]
TRINITY_DN52285_c0_g1	610.827	1083.48	138.173	0.127527	-2.97112	2.13617e-05	0.0428026	2371	GO:0016760;GO:0016021;GO:0030244;GO:0071555	-	virNOG10711	G	sp|Q8VYR4|CSLG2_ARATH Cellulose synthase-like protein G2 OS=Arabidopsis thaliana GN=CSLG2 PE=2 SV=1	gi|470129172|ref|XP_004300499.1| PREDICTED: cellulose synthase-like protein G3 [Fragaria vesca subsp. vesca]
TRINITY_DN54161_c1_g1	16.8456	1.71429	31.977	18.6531	4.22135	2.23172e-05	0.0438047	1976	GO:0016705;GO:0020037;GO:0005506;GO:0016021;GO:0004497;GO:0055114	K04123	virNOG15329	Q	sp|O23051|KAO1_ARATH Ent-kaurenoic acid oxidase 1 OS=Arabidopsis thaliana GN=KAO1 PE=2 SV=1	gi|333394171|gb|AEF32085.1| ent-kaurenoic acid oxidase [Castanea mollissima]
TRINITY_DN49738_c2_g1	27.3948	1.3561	53.4336	39.4025	5.30022	2.38377e-05	0.0458533	3507	-	-	COG2801;virNOG30511	RL	sp|Q99315|YG31B_YEAST Transposon Ty3-G Gag-Pol polyprotein OS=Saccharomyces cerevisiae (strain ATCC 204508 / S288c) GN=TY3B-G PE=1 SV=3	gi|985456405|ref|XP_015387388.1| PREDICTED: uncharacterized protein LOC107177692 [Citrus sinensis]
TRINITY_DN50573_c0_g4	11.7589	22.8618	0.65601	0.0286945	-5.12308	2.53197e-05	0.0474662	1808	-	-	virNOG13562	S	sp|Q9SD53|Y3720_ARATH UPF0481 protein At3g47200 OS=Arabidopsis thaliana GN=At3g47200 PE=2 SV=1	gi|657999899|ref|XP_008392384.1| PREDICTED: putative UPF0481 protein At3g02645 [Malus domestica]
TRINITY_DN48107_c2_g1	120.096	216.347	23.8459	0.110221	-3.18153	2.56633e-05	0.0474662	1405	GO:0003677;GO:0006355	-	virNOG17889	R	sp|Q9FZA4|DOF14_ARATH Dof zinc finger protein DOF1.4 OS=Arabidopsis thaliana GN=DOF1.4 PE=2 SV=1	gi|590624358|ref|XP_007025580.1| F-box family protein, putative [Theobroma cacao] gi|508780946|gb|EOY28202.1| F-box family protein, putative [Theobroma cacao]
TRINITY_DN46229_c3_g3	79.1693	4.99504	153.343	30.6991	4.94013	2.65819e-05	0.0482375	2608	GO:1901363;GO:0097159;GO:0016787	K11594	COG0513;KOG0335;lilNOG03414;virNOG04340	AL	sp|Q9M2F9|RH52_ARATH DEAD-box ATP-dependent RNA helicase 52 OS=Arabidopsis thaliana GN=RH52 PE=1 SV=1	gi|1009133340|ref|XP_015883848.1| PREDICTED: DEAD-box ATP-dependent RNA helicase 52C-like [Ziziphus jujuba]
TRINITY_DN52364_c0_g1	556.192	175.805	936.578	5.32738	2.41343	2.7751e-05	0.0494266	7356	GO:0016021;GO:0008270	-	virNOG06357	A	-	gi|595823792|ref|XP_007205129.1| hypothetical protein PRUPE_ppa005009mg [Prunus persica] gi|462400771|gb|EMJ06328.1| hypothetical protein PRUPE_ppa005009mg [Prunus persica]
TRINITY_DN53938_c1_g1	30.2868	0.373203	60.2003	161.307	7.33367	2.92111e-05	0.0510812	2350	-	-	-	-	-	-
TRINITY_DN39133_c0_g1	18.8066	2.369	35.2442	14.8773	3.89504	3.2096e-05	0.0551238	784	GO:0005506;GO:0055114;GO:0016491	-	virNOG07799	Q	sp|Q9FFF6|DIOX5_ARATH Probable 2-oxoglutarate-dependent dioxygenase At5g05600 OS=Arabidopsis thaliana GN=At5g05600 PE=2 SV=1	gi|823137422|ref|XP_012468503.1| PREDICTED: protein SRG1-like [Gossypium raimondii] gi|1029015996|ref|XP_016671883.1| PREDICTED: protein SRG1-like [Gossypium hirsutum] gi|763749622|gb|KJB17061.1| hypothetical protein B456_002G263100 [Gossypium raimondii]
TRINITY_DN45211_c0_g1	153.065	260.451	45.6779	0.17538	-2.51145	3.55285e-05	0.0599484	3082	-	K04733	virNOG32862;virNOG01184	T	sp|Q9FFW5|PERK8_ARATH Proline-rich receptor-like protein kinase PERK8 OS=Arabidopsis thaliana GN=PERK8 PE=1 SV=1	gi|590594467|ref|XP_007017859.1| Kinase protein with adenine nucleotide alpha hydrolases-like domain, putative [Theobroma cacao] gi|508723187|gb|EOY15084.1| Kinase protein with adenine nucleotide alpha hydrolases-like domain, putative [Theobroma cacao]
TRINITY_DN54117_c0_g6	35.4033	2.70663	68.1	25.1604	4.65309	3.6414e-05	0.0599654	3526	-	-	COG2801;virNOG15679	RL	sp|P04323|POL3_DROME Retrovirus-related Pol polyprotein from transposon 17.6 OS=Drosophila melanogaster GN=pol PE=3 SV=1	gi|147774273|emb|CAN76793.1| hypothetical protein VITISV_026680 [Vitis vinifera]
TRINITY_DN50047_c0_g5	82.2045	140.519	23.89	0.170013	-2.55628	3.67855e-05	0.0599654	632	-	-	-	-	-	-
TRINITY_DN52319_c3_g3	126.567	232.227	20.9068	0.0900273	-3.47349	3.75534e-05	0.0601968	911	GO:0016740	-	COG1215;virNOG10711	MG	sp|Q0WVN5|CSLG3_ARATH Cellulose synthase-like protein G3 OS=Arabidopsis thaliana GN=CSLG3 PE=2 SV=2	gi|1009156123|ref|XP_015896079.1| PREDICTED: cellulose synthase-like protein G3 [Ziziphus jujuba]
TRINITY_DN50227_c0_g1	79.3657	1.77987	156.951	88.1814	6.4624	4.55323e-05	0.0715461	1680	-	-	virNOG08833	I	sp|O48723|PLP2_ARATH Patatin-like protein 2 OS=Arabidopsis thaliana GN=PLP2 PE=1 SV=1	gi|698550850|ref|XP_009769117.1| PREDICTED: patatin-like protein 2 isoform X1 [Nicotiana sylvestris]
TRINITY_DN54214_c3_g1	193.678	324.458	62.8973	0.193853	-2.36696	4.61213e-05	0.0715461	2510	-	-	virNOG11859	S	sp|Q6NNI3|LSH1_ARATH Protein LIGHT-DEPENDENT SHORT HYPOCOTYLS 1 OS=Arabidopsis thaliana GN=LSH1 PE=1 SV=1	gi|645222798|ref|XP_008218325.1| PREDICTED: protein LIGHT-DEPENDENT SHORT HYPOCOTYLS 1 [Prunus mume]
TRINITY_DN44773_c4_g2	34.8658	61.4675	8.26406	0.134446	-2.8949	5.05393e-05	0.0771551	1001	-	-	-	-	-	-
TRINITY_DN43712_c1_g1	18.612	35.0973	2.12664	0.0605928	-4.04471	5.33616e-05	0.0801908	2344	-	-	virNOG01083	T	sp|Q8GUH1|PUB33_ARATH U-box domain-containing protein 33 OS=Arabidopsis thaliana GN=PUB33 PE=2 SV=2	gi|802695252|ref|XP_012083382.1| PREDICTED: U-box domain-containing protein 33-like isoform X3 [Jatropha curcas] gi|643716995|gb|KDP28621.1| hypothetical protein JCGZ_14392 [Jatropha curcas]
TRINITY_DN50035_c0_g2	44.7202	5.25903	84.1815	16.007	4.00063	5.87918e-05	0.086992	2101	GO:0016597;GO:0008152	-	virNOG07069;virNOG05381	S	sp|Q0J709|UP12_ORYSJ ACT domain-containing protein DS12, chloroplastic OS=Oryza sativa subsp. japonica GN=Os08g0242700 PE=4 SV=2	gi|1025030719|ref|XP_016488502.1| PREDICTED: ACT domain-containing protein DS12, chloroplastic-like [Nicotiana tabacum]
TRINITY_DN52319_c3_g1	627.064	1082.28	171.844	0.158779	-2.65491	6.25627e-05	0.091169	997	GO:0016020;GO:0016757;GO:0009987	-	COG1215;virNOG10711	MG	sp|Q570S7|CSLG1_ARATH Cellulose synthase-like protein G1 OS=Arabidopsis thaliana GN=CSLG1 PE=2 SV=1	gi|470129172|ref|XP_004300499.1| PREDICTED: cellulose synthase-like protein G3 [Fragaria vesca subsp. vesca]
TRINITY_DN51596_c1_g2	21.247	38.9187	3.57529	0.0918655	-3.44433	6.40475e-05	0.0919397	827	-	-	virNOG29944;virNOG04204;virNOG04329	T	sp|F4HQ23|LRL27_ARATH LEAF RUST 10 DISEASE-RESISTANCE LOCUS RECEPTOR-LIKE PROTEIN KINASE-like 2.7 OS=Arabidopsis thaliana GN=LRK10L-2.7 PE=3 SV=3	gi|731417737|ref|XP_010660409.1| PREDICTED: probable receptor-like protein kinase At1g67000 isoform X2 [Vitis vinifera]
TRINITY_DN44468_c0_g1	16.1167	2.13251	30.1009	14.1153	3.81918	6.78211e-05	0.09557	1628	GO:0044425;GO:0009987	-	virNOG01136	R	sp|Q9SSD1|TMM_ARATH Protein TOO MANY MOUTHS OS=Arabidopsis thaliana GN=TMM PE=1 SV=1	gi|567902614|ref|XP_006443795.1| hypothetical protein CICLE_v10020031mg [Citrus clementina] gi|568851645|ref|XP_006479498.1| PREDICTED: piriformospora indica-insensitive protein 2 [Citrus sinensis] gi|557546057|gb|ESR57035.1| hypothetical protein CICLE_v10020031mg [Citrus clementina] gi|641841514|gb|KDO60426.1| hypothetical protein CISIN_1g012260mg [Citrus sinensis]
TRINITY_DN42421_c0_g1	7.51358	0	15.0272	Inf	Inf	6.85638e-05	0.09557	916	-	-	-	-	-	gi|147767491|emb|CAN60203.1| hypothetical protein VITISV_036059 [Vitis vinifera]
TRINITY_DN43848_c0_g1	287.597	514.263	60.9314	0.118483	-3.07725	7.09632e-05	0.0975015	2537	GO:0016021	-	virNOG09261	E	sp|Q0WQJ3|AVT6D_ARATH Amino acid transporter AVT6D OS=Arabidopsis thaliana GN=AVT6D PE=2 SV=1	gi|802778651|ref|XP_012091202.1| PREDICTED: putative sodium-coupled neutral amino acid transporter 7 [Jatropha curcas] gi|643704840|gb|KDP21692.1| hypothetical protein JCGZ_03363 [Jatropha curcas]
TRINITY_DN50047_c0_g4	28.6719	51.0636	6.28017	0.122987	-3.02342	8.37602e-05	0.113463	785	-	-	-	-	-	-
TRINITY_DN38934_c0_g1	13.1834	1.32053	25.0464	18.967	4.24542	8.59645e-05	0.114578	495	GO:0004089;GO:0008270;GO:0006730	K01674	virNOG14621	R	sp|O04846|ATCA1_ARATH Alpha carbonic anhydrase 1, chloroplastic OS=Arabidopsis thaliana GN=ACA1 PE=1 SV=2	gi|1009160993|ref|XP_015898654.1| PREDICTED: alpha carbonic anhydrase 1, chloroplastic [Ziziphus jujuba]
TRINITY_DN46965_c2_g1	15.1729	28.2223	2.12358	0.0752448	-3.73227	8.69659e-05	0.114578	866	-	-	virNOG26060;virNOG26225	SR	sp|Q9FE62|YLS8_ARATH Thioredoxin-like protein YLS8 OS=Arabidopsis thaliana GN=YLS8 PE=2 SV=1	gi|590712683|ref|XP_007049439.1| Heavy metal transport/detoxification superfamily protein, putative [Theobroma cacao] gi|508701700|gb|EOX93596.1| Heavy metal transport/detoxification superfamily protein, putative [Theobroma cacao]
TRINITY_DN45302_c9_g3	1356.14	2228.61	483.667	0.217026	-2.20406	9.40559e-05	0.122245	1776	GO:0071554;GO:0016413;GO:0005794	-	virNOG02030	R	sp|Q8VY22|TBL38_ARATH Protein trichome birefringence-like 38 OS=Arabidopsis thaliana GN=TBL38 PE=2 SV=1	gi|1009106454|ref|XP_015874544.1| PREDICTED: protein trichome birefringence-like 38 [Ziziphus jujuba]
TRINITY_DN47516_c0_g1	119.114	200.675	37.553	0.187133	-2.41786	0.000100572	0.126277	1060	GO:0003677	-	virNOG17733	K	sp|Q9FDW1|MYB44_ARATH Transcription factor MYB44 OS=Arabidopsis thaliana GN=MYB44 PE=1 SV=1	gi|1009136214|ref|XP_015885414.1| PREDICTED: transcription factor MYB44-like [Ziziphus jujuba]
TRINITY_DN46099_c1_g1	181.743	10.4983	352.987	33.6232	5.07138	0.000100686	0.126277	1941	GO:0016787	K16904	virNOG21516	S	sp|Q91VC0|DCTP1_RAT dCTP pyrophosphatase 1 OS=Rattus norvegicus GN=Dctpp1 PE=2 SV=1	gi|590655942|ref|XP_007034128.1| RS21-C6, EAR, NTP pyrophosphohydrolase MazG catalytic core, putative isoform 1 [Theobroma cacao] gi|590655945|ref|XP_007034129.1| RS21-C6, EAR, NTP pyrophosphohydrolase MazG catalytic core, putative isoform 1 [Theobroma cacao] gi|508713157|gb|EOY05054.1| RS21-C6, EAR, NTP pyrophosphohydrolase MazG catalytic core, putative isoform 1 [Theobroma cacao] gi|508713158|g…
TRINITY_DN47845_c0_g3	115.007	35.6769	194.336	5.44712	2.44549	0.000101097	0.126277	2527	GO:0004144;GO:0016021;GO:0045017	-	virNOG07308	S	sp|Q93ZR6|WSD1_ARATH O-acyltransferase WSD1 OS=Arabidopsis thaliana GN=WSD1 PE=2 SV=1	gi|590721221|ref|XP_007051549.1| O-acyltransferase family protein, putative [Theobroma cacao] gi|508703810|gb|EOX95706.1| O-acyltransferase family protein, putative [Theobroma cacao]
TRINITY_DN45841_c0_g2	108.335	182.055	34.6144	0.190131	-2.39493	0.000103939	0.127483	1552	GO:0008061;GO:0006032;GO:0016998;GO:0005975;GO:0004568	-	virNOG01205	G	sp|P36907|CHIX_PEA Endochitinase OS=Pisum sativum PE=2 SV=1	gi|1009144005|ref|XP_015889566.1| PREDICTED: endochitinase-like [Ziziphus jujuba]
TRINITY_DN51230_c0_g1	412.069	99.2522	724.886	7.30348	2.86858	0.000104714	0.127483	4127	GO:0009987	-	virNOG01895	S	sp|Q9XIN0|LHW_ARATH Transcription factor LHW OS=Arabidopsis thaliana GN=LHW PE=1 SV=1	gi|1009156042|ref|XP_015896035.1| PREDICTED: transcription factor bHLH157 [Ziziphus jujuba] gi|1009156598|ref|XP_015896324.1| PREDICTED: transcription factor bHLH157-like [Ziziphus jujuba]
TRINITY_DN45301_c0_g1	34.0688	7.55163	60.586	8.0229	3.00412	0.000109796	0.132	2538	GO:0046556;GO:0048046;GO:0010214;GO:0009505;GO:0005975	-	virNOG11677	G	sp|Q9FGY1|BXL1_ARATH Beta-D-xylosidase 1 OS=Arabidopsis thaliana GN=BXL1 PE=1 SV=1	gi|703091336|ref|XP_010094323.1| Beta-D-xylosidase 1 [Morus notabilis] gi|587866265|gb|EXB55743.1| Beta-D-xylosidase 1 [Morus notabilis]
TRINITY_DN50765_c3_g1	208.338	341.423	75.253	0.22041	-2.18174	0.000111422	0.132301	2928	-	-	-	-	-	-
TRINITY_DN51512_c0_g1	556.933	934.916	178.95	0.191407	-2.38528	0.000117313	0.137597	1497	GO:0016310;GO:0016301	-	virNOG20701	S	sp|Q9XIK0|PRIN2_ARATH Protein PLASTID REDOX INSENSITIVE 2, chloroplastic OS=Arabidopsis thaliana GN=PRIN2 PE=1 SV=1	gi|590694181|ref|XP_007044537.1| Serine/threonine-protein kinase TAO3 [Theobroma cacao] gi|508708472|gb|EOY00369.1| Serine/threonine-protein kinase TAO3 [Theobroma cacao]
TRINITY_DN48283_c1_g1	52.0421	14.199	89.8853	6.33041	2.6623	0.00011963	0.138624	2353	GO:0006351	-	virNOG12743;strNOG12799	K	sp|O04017|NAC98_ARATH Protein CUP-SHAPED COTYLEDON 2 OS=Arabidopsis thaliana GN=NAC098 PE=1 SV=1	gi|659127436|ref|XP_008463701.1| PREDICTED: protein CUP-SHAPED COTYLEDON 2-like [Cucumis melo]
TRINITY_DN44606_c0_g1	169.02	304.09	33.9496	0.111643	-3.16303	0.000136243	0.155996	1588	-	-	virNOG05633	E	-	-
TRINITY_DN30962_c0_g1	28.8025	50.4417	7.16338	0.142013	-2.8159	0.000149724	0.169414	659	-	-	virNOG27071	S	-	gi|763788697|gb|KJB55693.1| hypothetical protein B456_009G089100 [Gossypium raimondii]
TRINITY_DN53473_c1_g3	38.4578	9.61994	67.2957	6.99544	2.80641	0.000154392	0.172664	693	-	-	virNOG31300;virNOG35686;virNOG39903;virNOG03186	SR	sp|P10978|POLX_TOBAC Retrovirus-related Pol polyprotein from transposon TNT 1-94 OS=Nicotiana tabacum PE=2 SV=1	gi|147795651|emb|CAN61207.1| hypothetical protein VITISV_015446 [Vitis vinifera]
TRINITY_DN35765_c0_g1	6.54677	13.0935	0	0	-Inf	0.000156263	0.172748	1140	GO:0006486;GO:0016021;GO:0008378;GO:0000139	-	virNOG12404	G	sp|Q9ASW1|B3GTG_ARATH Hydroxyproline O-galactosyltransferase GALT3 OS=Arabidopsis thaliana GN=GALT3 PE=2 SV=1	gi|645234206|ref|XP_008223705.1| PREDICTED: hydroxyproline O-galactosyltransferase GALT3-like [Prunus mume]
TRINITY_DN52486_c1_g2	10.7608	0.675267	20.8462	30.8711	4.94819	0.000160534	0.175453	444	GO:0016020;GO:0016310;GO:0048236;GO:0000166;GO:0048229;GO:0004672	-	virNOG05699	T	sp|Q9M8T0|Y3288_ARATH Probable inactive receptor kinase At3g02880 OS=Arabidopsis thaliana GN=At3g02880 PE=1 SV=1	gi|1009122548|ref|XP_015878060.1| PREDICTED: leucine-rich repeat receptor protein kinase EMS1 isoform X2 [Ziziphus jujuba]
TRINITY_DN43992_c0_g1	9.88143	0.675267	19.0876	28.2667	4.82103	0.000162995	0.17614	1442	-	-	-	-	-	-
TRINITY_DN49843_c0_g6	6.88393	0	13.7679	Inf	Inf	0.000167441	0.176748	794	-	-	-	-	-	-
TRINITY_DN46074_c6_g1	592.323	89.8277	1094.82	12.188	3.60739	0.00016827	0.176748	2629	GO:0005634;GO:0003677;GO:0006355;GO:0003700;GO:0046983	-	virNOG02463	K	sp|P35632|AP3_ARATH Floral homeotic protein APETALA 3 OS=Arabidopsis thaliana GN=AP3 PE=1 SV=1	gi|14041689|emb|CAC38765.1| putative apetala 3 protein [Juglans regia]
TRINITY_DN55464_c1_g2	51.9175	88.2873	15.5477	0.176103	-2.50551	0.00016907	0.176748	581	GO:0045548;GO:0009800;GO:0005737;GO:0006559	-	COG2986;virNOG03421;virNOG33740	QE	sp|P52777|PALY_PINTA Phenylalanine ammonia-lyase OS=Pinus taeda GN=PAL PE=3 SV=1	gi|720019034|ref|XP_010261982.1| PREDICTED: phenylalanine ammonia-lyase-like [Nelumbo nucifera]
TRINITY_DN46782_c0_g1	20.103	36.1769	4.02915	0.111374	-3.16652	0.000175172	0.179371	2442	-	-	-	-	-	-
TRINITY_DN41002_c0_g1	80.6532	146.534	14.7728	0.100815	-3.31021	0.000175444	0.179371	809	-	-	euNOG18431;virNOG22523;NOG145694	S	sp|F4IPE3|IDD15_ARATH Protein SHOOT GRAVITROPISM 5 OS=Arabidopsis thaliana GN=SGR5 PE=1 SV=1	gi|731426828|ref|XP_010663747.1| PREDICTED: uncharacterized protein LOC100242196 [Vitis vinifera] gi|147816564|emb|CAN68393.1| hypothetical protein VITISV_019529 [Vitis vinifera]
TRINITY_DN49460_c5_g1	77.3271	24.9082	129.746	5.20896	2.381	0.000178032	0.179371	4904	-	-	virNOG06035	S	-	gi|1009120161|ref|XP_015876771.1| PREDICTED: uncharacterized protein LOC107413354 [Ziziphus jujuba] gi|1009120163|ref|XP_015876772.1| PREDICTED: uncharacterized protein LOC107413354 [Ziziphus jujuba]
TRINITY_DN52765_c0_g1	1169.84	321.634	2018.04	6.27435	2.64946	0.000179039	0.179371	5411	-	-	virNOG08439;virNOG16633	SR	sp|Q9LMH6|FDM4_ARATH Factor of DNA methylation 4 OS=Arabidopsis thaliana GN=FDM4 PE=4 SV=1	gi|1009115075|ref|XP_015874034.1| PREDICTED: factor of DNA methylation 4 isoform X2 [Ziziphus jujuba]
TRINITY_DN45434_c1_g2	6.64804	0	13.2961	Inf	Inf	0.000197452	0.195779	1325	-	-	virNOG30868;virNOG06757	Q	sp|Q93YS4|AB22G_ARATH ABC transporter G family member 22 OS=Arabidopsis thaliana GN=ABCG22 PE=1 SV=1	gi|720086945|ref|XP_010244001.1| PREDICTED: ABC transporter G family member 22-like isoform X1 [Nelumbo nucifera]
TRINITY_DN45505_c0_g1	9.49298	0.660263	18.3257	27.7552	4.79468	0.000202759	0.19899	1045	GO:0005634;GO:0003677;GO:0006355;GO:0003700;GO:0046983	K09264	virNOG15493;virNOG20785	K	sp|Q7Y040|EJ2_SOLLC MADS-box protein EJ2 OS=Solanum lycopersicum GN=EJ2 PE=1 SV=1	gi|720006367|ref|XP_010257958.1| PREDICTED: developmental protein SEPALLATA 1 [Nelumbo nucifera]
TRINITY_DN54214_c3_g3	36.448	64.8243	8.07165	0.124516	-3.0056	0.000211295	0.205272	1537	-	-	virNOG11859	S	sp|Q6NNI3|LSH1_ARATH Protein LIGHT-DEPENDENT SHORT HYPOCOTYLS 1 OS=Arabidopsis thaliana GN=LSH1 PE=1 SV=1	gi|645222798|ref|XP_008218325.1| PREDICTED: protein LIGHT-DEPENDENT SHORT HYPOCOTYLS 1 [Prunus mume]
TRINITY_DN41292_c0_g1	10.2767	19.4527	1.10068	0.0565822	-4.14351	0.000216198	0.207935	665	-	-	virNOG21133	S	sp|P59082|LFS_ALLCE Lachrymatory-factor synthase OS=Allium cepa GN=LFS PE=1 SV=1	gi|502131899|ref|XP_004501141.1| PREDICTED: lachrymatory-factor synthase-like [Cicer arietinum]
TRINITY_DN45598_c1_g2	151.179	52.1299	250.229	4.8001	2.26306	0.000227002	0.214532	1569	GO:0005634;GO:0003677;GO:0006355	-	virNOG09217	K	sp|Q9LD44|NAC56_ARATH NAC transcription factor 56 OS=Arabidopsis thaliana GN=NAC056 PE=2 SV=1	gi|925170217|gb|ALC79025.1| NAC transcription factors 48 [Manihot esculenta] gi|1035925351|gb|OAY54939.1| hypothetical protein MANES_03G114300 [Manihot esculenta]
TRINITY_DN53047_c3_g1	92.2446	151.567	32.9221	0.217212	-2.20283	0.000227689	0.214532	2379	-	K18875	virNOG13660	R	sp|Q9XF23|EDS1L_ARATH Protein EDS1L OS=Arabidopsis thaliana GN=EDS1 PE=1 SV=1	gi|697120051|ref|XP_009613989.1| PREDICTED: lipase-like PAD4 [Nicotiana tomentosiformis] gi|1025100904|ref|XP_016459008.1| PREDICTED: protein EDS1L-like [Nicotiana tabacum]
TRINITY_DN52873_c6_g1	249.292	403.816	94.769	0.234684	-2.09121	0.000229749	0.214532	893	-	-	virNOG01738	R	-	gi|566173327|ref|XP_002306938.2| pathogenesis-related thaumatin family protein [Populus trichocarpa] gi|550339772|gb|EEE93934.2| pathogenesis-related thaumatin family protein [Populus trichocarpa]
TRINITY_DN30683_c0_g1	21.7629	0.967888	42.5579	43.9698	5.45844	0.000255233	0.236037	1002	-	-	virNOG25619	K	sp|Q9SKX1|IBH1_ARATH Transcription factor IBH1 OS=Arabidopsis thaliana GN=IBH1 PE=1 SV=1	gi|1009151500|ref|XP_015893583.1| PREDICTED: transcription factor IBH1-like [Ziziphus jujuba]
TRINITY_DN73652_c0_g1	27.3241	47.1768	7.47142	0.158371	-2.65862	0.000260863	0.238945	600	-	-	virNOG38514	R	-	gi|566200105|ref|XP_006376027.1| hypothetical protein POPTR_0013s08120g [Populus trichocarpa] gi|550325250|gb|ERP53824.1| hypothetical protein POPTR_0013s08120g [Populus trichocarpa]
TRINITY_DN52613_c0_g2	6.15841	12.3168	0	0	-Inf	0.000267247	0.242484	626	-	-	virNOG12093	R	sp|C0HJG8|BSP_BOSSE Basic secretory protease (Fragments) OS=Boswellia serrata PE=1 SV=1	gi|255555255|ref|XP_002518664.1| PREDICTED: uncharacterized protein LOC8288103 [Ricinus communis] gi|223542045|gb|EEF43589.1| conserved hypothetical protein [Ricinus communis]
TRINITY_DN53125_c1_g1	259.35	421.88	96.8208	0.229499	-2.12344	0.000274903	0.247099	2318	GO:0016787	K01076	virNOG03616	R	sp|Q5XIJ5|AB17A_RAT Protein ABHD17A OS=Rattus norvegicus GN=Abhd17a PE=2 SV=1	gi|702290350|ref|XP_010047142.1| PREDICTED: alpha/beta hydrolase domain-containing protein 17B-like [Eucalyptus grandis] gi|629114277|gb|KCW78952.1| hypothetical protein EUGRSUZ_C00381 [Eucalyptus grandis] gi|629114278|gb|KCW78953.1| hypothetical protein EUGRSUZ_C00381 [Eucalyptus grandis]
TRINITY_DN53188_c2_g4	33.0981	56.2901	9.90611	0.175983	-2.50649	0.0002777	0.247302	1791	-	-	virNOG17408	S	sp|O82268|LSH3_ARATH Protein LIGHT-DEPENDENT SHORT HYPOCOTYLS 3 OS=Arabidopsis thaliana GN=LSH3 PE=1 SV=1	gi|566173069|ref|XP_002306857.2| hypothetical protein POPTR_0005s24730g [Populus trichocarpa] gi|118486110|gb|ABK94898.1| unknown [Populus trichocarpa] gi|550339677|gb|EEE93853.2| hypothetical protein POPTR_0005s24730g [Populus trichocarpa]
TRINITY_DN51906_c1_g2	15.3085	27.9091	2.70794	0.097027	-3.36547	0.00028672	0.252992	1452	-	-	-	-	-	-
TRINITY_DN55295_c1_g3	23.71	42.0261	5.39389	0.128346	-2.96189	0.000297606	0.260211	1446	-	-	COG5040;virNOG34604;virNOG27355	TR	-	gi|731334763|ref|XP_010678384.1| PREDICTED: uncharacterized protein LOC104893941 [Beta vulgaris subsp. vulgaris]
TRINITY_DN45856_c1_g2	1414.16	2253.64	574.684	0.255002	-1.97142	0.000328349	0.284504	2692	GO:0008233	-	virNOG02317	O	sp|Q8S9J6|ASPA_ARATH Aspartyl protease family protein At5g10770 OS=Arabidopsis thaliana GN=At5g10770 PE=2 SV=1	gi|1009177566|ref|XP_015870042.1| PREDICTED: protein ASPARTIC PROTEASE IN GUARD CELL 1-like [Ziziphus jujuba] gi|1009177568|ref|XP_015870043.1| PREDICTED: protein ASPARTIC PROTEASE IN GUARD CELL 1-like [Ziziphus jujuba] gi|1009180022|ref|XP_015871403.1| PREDICTED: protein ASPARTIC PROTEASE IN GUARD CELL 1-like [Ziziphus jujuba] gi|1009180024|ref|XP_015871404.1| PREDICTED: protein ASPARTIC PROTEAS…
TRINITY_DN47769_c1_g1	127.637	43.2858	211.989	4.89742	2.29202	0.000339975	0.291947	4857	GO:0016021	K14207	virNOG02033	E	sp|Q9LI61|AVT6A_ARATH Amino acid transporter AVT6A OS=Arabidopsis thaliana GN=AVT6A PE=2 SV=1	gi|694312175|ref|XP_009361247.1| PREDICTED: sodium-coupled neutral amino acid transporter 5-like [Pyrus x bretschneideri]
TRINITY_DN56429_c0_g1	14.4938	0	28.9876	Inf	Inf	0.000350898	0.298661	1462	GO:0004252;GO:0006508;GO:0005618	-	virNOG01263;virNOG06066	O	sp|Q9LZS6|SBT4F_ARATH Subtilisin-like protease SBT4.15 OS=Arabidopsis thaliana GN=SBT4.15 PE=3 SV=1	gi|566175731|ref|XP_006381297.1| subtilase family protein [Populus trichocarpa] gi|550335999|gb|ERP59094.1| subtilase family protein [Populus trichocarpa]
TRINITY_DN51577_c5_g2	313.525	118.025	509.025	4.31287	2.10865	0.000361897	0.30532	3647	GO:0008270	-	virNOG01859	O	sp|Q61703|ITIH2_MOUSE Inter-alpha-trypsin inhibitor heavy chain H2 OS=Mus musculus GN=Itih2 PE=1 SV=1	gi|1035893536|gb|OAY23140.1| hypothetical protein MANES_18G054800 [Manihot esculenta]
TRINITY_DN46044_c0_g1	98.3657	19.7709	176.961	8.95057	3.16198	0.000380409	0.316168	515	-	-	-	-	-	-
TRINITY_DN48087_c1_g4	323.107	124.345	521.868	4.19692	2.06933	0.00038133	0.316168	1566	GO:0003723;GO:0005618;GO:0005576;GO:0090502;GO:0033897;GO:0005886;GO:0009718	-	virNOG07186;KOG1642	A	sp|P80022|RNLE_SOLLC Extracellular ribonuclease LE OS=Solanum lycopersicum PE=1 SV=2	gi|596216177|ref|XP_007223921.1| hypothetical protein PRUPE_ppa011026mg [Prunus persica] gi|462420857|gb|EMJ25120.1| hypothetical protein PRUPE_ppa011026mg [Prunus persica]
TRINITY_DN47723_c1_g1	19.3563	34.0207	4.69183	0.137911	-2.85819	0.000386663	0.317851	1359	GO:0016829	-	virNOG14629	P	sp|P46513|CAH2_FLALI Carbonic anhydrase 2 (Fragment) OS=Flaveria linearis PE=2 SV=1	gi|645277148|ref|XP_008243629.1| PREDICTED: carbonic anhydrase 2-like [Prunus mume] gi|645277150|ref|XP_008243630.1| PREDICTED: carbonic anhydrase 2-like [Prunus mume]
TRINITY_DN46036_c2_g8	82.1828	134.943	29.4231	0.218041	-2.19733	0.000429065	0.347329	1678	GO:0005488	-	virNOG03182	R	sp|Q9ZUL3|IDD5_ARATH Protein indeterminate-domain 5, chloroplastic OS=Arabidopsis thaliana GN=IDD5 PE=1 SV=1	gi|743785378|ref|XP_011025044.1| PREDICTED: zinc finger protein MAGPIE-like [Populus euphratica] gi|743785382|ref|XP_011025053.1| PREDICTED: zinc finger protein MAGPIE-like [Populus euphratica] gi|743785386|ref|XP_011025063.1| PREDICTED: zinc finger protein MAGPIE-like [Populus euphratica] gi|743785390|ref|XP_011025071.1| PREDICTED: zinc finger protein MAGPIE-like [Populus euphratica] gi|74378539…
TRINITY_DN55078_c1_g1	975.457	1694.05	256.868	0.15163	-2.72137	0.000429746	0.347329	1909	GO:0016760;GO:0016021;GO:0030244;GO:0071555	-	virNOG10711	G	sp|Q0WVN5|CSLG3_ARATH Cellulose synthase-like protein G3 OS=Arabidopsis thaliana GN=CSLG3 PE=2 SV=2	gi|1009156067|ref|XP_015896048.1| PREDICTED: cellulose synthase-like protein G3 [Ziziphus jujuba]
TRINITY_DN44772_c0_g1	21.6251	3.50361	39.7466	11.3445	3.50392	0.000450609	0.361156	1779	-	-	-	-	-	-
TRINITY_DN49762_c2_g1	902.051	1507.5	296.604	0.196753	-2.34554	0.000465033	0.369636	964	GO:0016740	K00799	virNOG17443	O	sp|Q9SR36|GSTU8_ARATH Glutathione S-transferase U8 OS=Arabidopsis thaliana GN=GSTU8 PE=2 SV=1	gi|743912361|ref|XP_011000057.1| PREDICTED: probable glutathione S-transferase [Populus euphratica] gi|743912363|ref|XP_011000058.1| PREDICTED: probable glutathione S-transferase [Populus euphratica]
TRINITY_DN44765_c0_g2	107.208	173.926	40.4908	0.232804	-2.10281	0.000469454	0.370091	986	GO:0006351	K09286	virNOG20000;virNOG22364	K	sp|Q9LYD3|DREB3_ARATH Dehydration-responsive element-binding protein 3 OS=Arabidopsis thaliana GN=DREB3 PE=2 SV=1	gi|1035923462|gb|OAY53051.1| hypothetical protein MANES_04G131900 [Manihot esculenta]
TRINITY_DN47954_c3_g1	33.4792	9.78498	57.1733	5.84297	2.5467	0.000473319	0.370104	2032	-	-	virNOG24336	D	-	gi|571499135|ref|XP_006594414.1| PREDICTED: uncharacterized protein LOC100790797 isoform X1 [Glycine max] gi|947071931|gb|KRH20822.1| hypothetical protein GLYMA_13G202600 [Glycine max]
TRINITY_DN43560_c0_g1	7.35161	0.337633	14.3656	42.5479	5.41101	0.000495104	0.384017	2282	-	-	virNOG02436	I	sp|Q9XTR8|LIP1_CAEEL Lipase ZK262.3 OS=Caenorhabditis elegans GN=ZK262.3 PE=1 SV=1	gi|1009111523|ref|XP_015901348.1| PREDICTED: uncharacterized protein LOC107434392 [Ziziphus jujuba]
TRINITY_DN51074_c5_g1	4738.83	7863.27	1614.39	0.205307	-2.28414	0.000506301	0.386921	2524	GO:0005634;GO:0003677;GO:0006355;GO:0003700;GO:0046983	-	virNOG04887	K	sp|Q9FVC1|SVP_ARATH MADS-box protein SVP OS=Arabidopsis thaliana GN=SVP PE=1 SV=1	gi|641387891|gb|AIA58526.1| SVP-like MADS-box protein [Carya cathayensis]
TRINITY_DN44383_c0_g1	1689.85	2645.32	734.386	0.277617	-1.84883	0.000506894	0.386921	2144	GO:0016829;GO:0046872	K15803	virNOG05092;NOG126252	SR	sp|Q6Q3H3|TPSGD_VITVI (-)-germacrene D synthase OS=Vitis vinifera GN=VIT_19s0014g04930 PE=1 SV=1	gi|568846119|ref|XP_006476905.1| PREDICTED: (-)-germacrene D synthase-like [Citrus sinensis]
TRINITY_DN46088_c3_g7	56.0812	0	112.162	Inf	Inf	0.000548037	0.415033	1521	-	-	virNOG25143	K	sp|Q9LRJ4|BH117_ARATH Transcription factor bHLH117 OS=Arabidopsis thaliana GN=BHLH117 PE=2 SV=2	gi|731409839|ref|XP_010657339.1| PREDICTED: transcription factor bHLH117 [Vitis vinifera]
TRINITY_DN44591_c0_g2	806.641	229.232	1384.05	6.03778	2.59402	0.000558399	0.415219	3462	-	-	virNOG02771	I	sp|Q93ZE9|SFH3_ARATH Phosphatidylinositol/phosphatidylcholine transfer protein SFH3 OS=Arabidopsis thaliana GN=SFH3 PE=2 SV=1	gi|1027107831|ref|XP_016650709.1| PREDICTED: phosphatidylinositol/phosphatidylcholine transfer protein SFH3 [Prunus mume]
TRINITY_DN54197_c0_g7	39.1684	12.3343	66.0026	5.35113	2.41984	0.000559971	0.415219	1773	GO:0016787;GO:0046856	-	virNOG07706	U	sp|Q8H0Z6|IP5P3_ARATH Type IV inositol polyphosphate 5-phosphatase 3 OS=Arabidopsis thaliana GN=IP5P3 PE=1 SV=1	gi|659113744|ref|XP_008456733.1| PREDICTED: type IV inositol polyphosphate 5-phosphatase 3 isoform X2 [Cucumis melo] gi|659113746|ref|XP_008456734.1| PREDICTED: type IV inositol polyphosphate 5-phosphatase 3 isoform X2 [Cucumis melo] gi|659113748|ref|XP_008456735.1| PREDICTED: type IV inositol polyphosphate 5-phosphatase 3 isoform X2 [Cucumis melo]
TRINITY_DN45834_c2_g2	147.147	236.041	58.2526	0.24679	-2.01864	0.000564176	0.415219	1593	GO:0006355;GO:0043565;GO:0003700	-	virNOG21128	K	sp|Q9SVB7|WRK13_ARATH Probable WRKY transcription factor 13 OS=Arabidopsis thaliana GN=WRKY13 PE=2 SV=1	gi|225438505|ref|XP_002279024.1| PREDICTED: probable WRKY transcription factor 13 [Vitis vinifera] gi|296082529|emb|CBI21534.3| unnamed protein product [Vitis vinifera] gi|383793376|gb|AFH53058.1| WRKY13 transcription factor [Vitis amurensis]
TRINITY_DN46698_c1_g1	13.4267	25.4606	1.39286	0.0547064	-4.19215	0.000565552	0.415219	3668	-	-	KOG1075;virNOG05766	OR	-	gi|595804680|ref|XP_007202194.1| hypothetical protein PRUPE_ppa018827mg, partial [Prunus persica] gi|462397725|gb|EMJ03393.1| hypothetical protein PRUPE_ppa018827mg, partial [Prunus persica]
TRINITY_DN55255_c1_g2	92.6541	150.398	34.9106	0.232122	-2.10704	0.000573228	0.417666	421	GO:0016020;GO:0016310;GO:0004672	-	virNOG05235;COG0515	T	sp|Q8S9L6|CRK29_ARATH Cysteine-rich receptor-like protein kinase 29 OS=Arabidopsis thaliana GN=CRK29 PE=2 SV=1	gi|1028947067|ref|XP_016716834.1| PREDICTED: putative receptor-like protein kinase At4g00960 [Gossypium hirsutum]
TRINITY_DN55361_c4_g2	30.5822	52.7273	8.437	0.160012	-2.64375	0.000582994	0.421588	2442	-	-	-	-	-	-
TRINITY_DN47958_c0_g1	129.521	212.008	47.0344	0.221852	-2.17233	0.000605063	0.434282	3599	-	-	virNOG01494;virNOG30149	R	sp|Q9C9H7|RLP12_ARATH Receptor-like protein 12 OS=Arabidopsis thaliana GN=RLP12 PE=2 SV=2	gi|590672739|ref|XP_007038695.1| Disease resistance family protein / LRR family protein, putative [Theobroma cacao] gi|508775940|gb|EOY23196.1| Disease resistance family protein / LRR family protein, putative [Theobroma cacao]
TRINITY_DN51269_c4_g4	9.82277	18.6226	1.0229	0.0549279	-4.18632	0.000677408	0.482606	633	-	-	virNOG01873;COG0112;virNOG40544	KE	sp|P34899|GLYM_PEA Serine hydroxymethyltransferase, mitochondrial OS=Pisum sativum PE=1 SV=1	gi|1025046503|ref|XP_016446525.1| PREDICTED: serine hydroxymethyltransferase, mitochondrial-like [Nicotiana tabacum]
TRINITY_DN53025_c2_g1	3625.33	5661.03	1589.63	0.280802	-1.83237	0.000684892	0.482734	1986	GO:0003677;GO:0046983	-	virNOG17778;virNOG01698	K	sp|Q9LSL1|BH093_ARATH Transcription factor bHLH93 OS=Arabidopsis thaliana GN=BHLH93 PE=1 SV=1	gi|590706337|ref|XP_007047694.1| DNA binding protein, putative isoform 1 [Theobroma cacao] gi|508699955|gb|EOX91851.1| DNA binding protein, putative isoform 1 [Theobroma cacao]
TRINITY_DN49489_c1_g2	285.791	118.981	452.601	3.80398	1.92751	0.000687626	0.482734	1808	-	-	virNOG12741	Q	sp|Q6RVV4|TIC32_PEA Short-chain dehydrogenase TIC 32, chloroplastic OS=Pisum sativum GN=TIC32 PE=1 SV=1	gi|922402425|ref|XP_013468348.1| short-chain dehydrogenase TIC 32 [Medicago truncatula] gi|657403544|gb|KEH42385.1| short-chain dehydrogenase TIC 32 [Medicago truncatula]
TRINITY_DN50611_c8_g2	54.1041	90.0938	18.1144	0.201061	-2.31429	0.000710913	0.495465	1104	-	-	-	-	-	-
TRINITY_DN54735_c0_g4	31.7305	9.4721	53.9889	5.69978	2.51091	0.000736425	0.509553	985	-	-	-	-	-	-
TRINITY_DN55225_c1_g1	42.7163	0.660263	84.7723	128.392	7.00441	0.000744101	0.510393	941	GO:0006099;GO:0015977;GO:0008964	-	virNOG02426	C	sp|Q8GVE8|CAPP4_ARATH Phosphoenolpyruvate carboxylase 4 OS=Arabidopsis thaliana GN=PPC4 PE=2 SV=1	gi|1009155547|ref|XP_015895770.1| PREDICTED: phosphoenolpyruvate carboxylase 4 [Ziziphus jujuba]
TRINITY_DN43612_c0_g3	159.458	262.845	56.0712	0.213324	-2.22888	0.000748252	0.510393	1796	GO:0045330;GO:0030599;GO:0005618;GO:0045490;GO:0005576;GO:0043086;GO:0046910;GO:0042545	K01051	COG4677;virNOG02047	G	sp|O04887|PME2_CITSI Pectinesterase 2 OS=Citrus sinensis GN=PECS-2.1 PE=2 SV=1	gi|225453983|ref|XP_002280446.1| PREDICTED: pectinesterase 2 [Vitis vinifera]
TRINITY_DN49403_c0_g3	48.5857	15.9669	81.2045	5.0858	2.34648	0.00075848	0.513726	2442	-	-	virNOG24550;virNOG23031	SK	sp|F4JCN9|PRE4_ARATH Transcription factor PRE4 OS=Arabidopsis thaliana GN=PRE4 PE=1 SV=1	gi|1029068748|ref|XP_016694622.1| PREDICTED: transcription factor PRE6-like [Gossypium hirsutum]
TRINITY_DN51275_c1_g4	53.4699	89.402	17.5377	0.196166	-2.34985	0.000771489	0.518883	2464	GO:0016787;GO:0019538	-	virNOG02288	O	sp|Q9SVD0|SMXL3_ARATH Protein SMAX1-LIKE 3 OS=Arabidopsis thaliana GN=SMXL3 PE=2 SV=1	gi|590632783|ref|XP_007027938.1| Double Clp-N motif-containing P-loop nucleoside triphosphate hydrolases superfamily protein [Theobroma cacao] gi|508716543|gb|EOY08440.1| Double Clp-N motif-containing P-loop nucleoside triphosphate hydrolases superfamily protein [Theobroma cacao]
TRINITY_DN48278_c1_g1	181.247	286.104	76.391	0.267005	-1.90506	0.000783051	0.519361	1487	GO:0016787;GO:0005777	-	virNOG03114	I	sp|I6YGS0|EPHA_MYCTU Epoxide hydrolase A OS=Mycobacterium tuberculosis (strain ATCC 25618 / H37Rv) GN=ephA PE=1 SV=1	gi|1009172893|ref|XP_015867522.1| PREDICTED: bifunctional epoxide hydrolase 2-like [Ziziphus jujuba] gi|1009174813|ref|XP_015868540.1| PREDICTED: bifunctional epoxide hydrolase 2-like [Ziziphus jujuba] gi|1009176128|ref|XP_015869264.1| PREDICTED: bifunctional epoxide hydrolase 2-like [Ziziphus jujuba]
TRINITY_DN47721_c4_g1	19.0084	0	38.0169	Inf	Inf	0.000784642	0.519361	2340	-	-	virNOG04525;KOG0014	K	sp|Q40168|AG_SOLLC Floral homeotic protein AGAMOUS OS=Solanum lycopersicum GN=AG1 PE=2 SV=1	gi|1035899467|gb|OAY29068.1| hypothetical protein MANES_15G115500 [Manihot esculenta]
TRINITY_DN50011_c0_g1	3190.3	5264.14	1116.46	0.212088	-2.23726	0.000788911	0.519361	3717	GO:0005524;GO:0004672;GO:0016021;GO:0006468;GO:0055114;GO:0016491	-	virNOG06761	T	sp|O49318|Y2317_ARATH Probable leucine-rich repeat receptor-like protein kinase At2g33170 OS=Arabidopsis thaliana GN=At2g33170 PE=2 SV=1	gi|802633796|ref|XP_012077675.1| PREDICTED: probable leucine-rich repeat receptor-like protein kinase At2g33170 [Jatropha curcas] gi|643724081|gb|KDP33381.1| hypothetical protein JCGZ_12930 [Jatropha curcas]
TRINITY_DN35317_c0_g1	411.214	650.632	171.795	0.264043	-1.92115	0.0007938	0.519361	1143	GO:0004364;GO:0006749;GO:0009407;GO:0005737	K00799	virNOG18104	O	sp|Q9CA57|GSTUA_ARATH Glutathione S-transferase U10 OS=Arabidopsis thaliana GN=GSTU10 PE=2 SV=1	gi|147839797|emb|CAN70457.1| hypothetical protein VITISV_006270 [Vitis vinifera]
TRINITY_DN55055_c1_g7	5.40461	0	10.8092	Inf	Inf	0.000820117	0.532954	1418	-	-	-	-	-	-
TRINITY_DN47340_c1_g1	24.6328	42.1898	7.07586	0.167715	-2.57592	0.000834767	0.538834	1365	GO:0005506;GO:0055114;GO:0051213	-	virNOG01370	Q	sp|Q9ZSA7|DLO2_ARATH Protein DMR6-LIKE OXYGENASE 2 OS=Arabidopsis thaliana GN=DLO2 PE=2 SV=1	gi|225448882|ref|XP_002270667.1| PREDICTED: feruloyl CoA ortho-hydroxylase 2 [Vitis vinifera] gi|296083477|emb|CBI23435.3| unnamed protein product [Vitis vinifera]
TRINITY_DN49286_c1_g2	15.7873	28.077	3.49751	0.124569	-3.00499	0.000869772	0.557686	1327	GO:0016901;GO:0005975;GO:0048038;GO:0055114	-	virNOG10164	R	sp|Q9SSG3|HIPL1_ARATH HIPL1 protein OS=Arabidopsis thaliana GN=HIPL1 PE=1 SV=2	gi|778657647|ref|XP_011651269.1| PREDICTED: HIPL1 protein isoform X2 [Cucumis sativus]
TRINITY_DN55464_c1_g3	164.574	257.785	71.3624	0.276829	-1.85293	0.00090215	0.574616	1394	GO:0045548;GO:0009800;GO:0005737;GO:0006559	K10775	virNOG03421;virNOG33740	Q	sp|P52777|PALY_PINTA Phenylalanine ammonia-lyase OS=Pinus taeda GN=PAL PE=3 SV=1	gi|854930815|gb|AKN79307.1| phenylalanine ammonia-lyase 1 [Betula platyphylla]
TRINITY_DN51580_c0_g4	26.506	44.9751	8.03686	0.178696	-2.48442	0.000928116	0.586005	2562	GO:0016020	K01988	virNOG07847	G	sp|P0C8Q4|Y4990_ARATH Uncharacterized protein At4g19900 OS=Arabidopsis thaliana GN=At4g19900 PE=2 SV=1	gi|645279868|ref|XP_008244928.1| PREDICTED: lactosylceramide 4-alpha-galactosyltransferase-like [Prunus mume]
TRINITY_DN53188_c2_g2	11.7053	21.2092	2.20136	0.103792	-3.26823	0.000938279	0.586005	1485	-	-	NOG119053;virNOG17408	S	sp|O82268|LSH3_ARATH Protein LIGHT-DEPENDENT SHORT HYPOCOTYLS 3 OS=Arabidopsis thaliana GN=LSH3 PE=1 SV=1	gi|566173069|ref|XP_002306857.2| hypothetical protein POPTR_0005s24730g [Populus trichocarpa] gi|118486110|gb|ABK94898.1| unknown [Populus trichocarpa] gi|550339677|gb|EEE93853.2| hypothetical protein POPTR_0005s24730g [Populus trichocarpa]
TRINITY_DN44589_c2_g1	5.17587	0	10.3517	Inf	Inf	0.00093831	0.586005	1185	-	-	-	-	-	-
TRINITY_DN51575_c1_g4	16.4442	3.76622	29.1221	7.73245	2.95093	0.000974663	0.601226	512	-	-	virNOG09866;virNOG08824;KOG0017	TR	sp|Q94HW2|POLR1_ARATH Retrovirus-related Pol polyprotein from transposon RE1 OS=Arabidopsis thaliana GN=RE1 PE=2 SV=1	gi|1012350939|gb|KYP62128.1| hypothetical protein KK1_016653 [Cajanus cajan]
TRINITY_DN45672_c1_g1	36.4742	0.660263	72.2882	109.484	6.77457	0.000975184	0.601226	1266	-	-	virNOG16601;virNOG16986	K	sp|Q8L3W1|VRN1_ARATH B3 domain-containing transcription factor VRN1 OS=Arabidopsis thaliana GN=VRN1 PE=1 SV=1	gi|823160877|ref|XP_012480291.1| PREDICTED: B3 domain-containing transcription factor VRN1-like isoform X3 [Gossypium raimondii] gi|763765189|gb|KJB32443.1| hypothetical protein B456_005G240900 [Gossypium raimondii]
TRINITY_DN53252_c0_g3	97.8301	156.188	39.4719	0.25272	-1.98439	0.0010432	0.639062	1093	GO:0005634;GO:0004674;GO:0005524;GO:0006468;GO:0035556;GO:0005737	-	virNOG03247	T	sp|Q9XIW0|CIPK7_ARATH CBL-interacting serine/threonine-protein kinase 7 OS=Arabidopsis thaliana GN=CIPK7 PE=1 SV=1	gi|1009119733|ref|XP_015876540.1| PREDICTED: CBL-interacting serine/threonine-protein kinase 4 [Ziziphus jujuba] gi|1009173063|ref|XP_015867613.1| PREDICTED: CBL-interacting serine/threonine-protein kinase 4-like [Ziziphus jujuba]
TRINITY_DN49403_c0_g2	29.891	8.95243	50.8296	5.67774	2.50532	0.00106022	0.645376	1113	-	-	-	-	-	-
TRINITY_DN53307_c0_g1	193.25	334.703	51.7974	0.154757	-2.69193	0.001152	0.696837	1859	GO:0055085;GO:0016021;GO:0022857	-	virNOG01041	R	sp|Q9SA38|OCT3_ARATH Organic cation/carnitine transporter 3 OS=Arabidopsis thaliana GN=OCT3 PE=2 SV=1	gi|720015231|ref|XP_010260769.1| PREDICTED: organic cation/carnitine transporter 3-like [Nelumbo nucifera]
TRINITY_DN41152_c0_g1	31.6678	0.373203	62.9624	168.708	7.39839	0.00116451	0.698244	1891	GO:0020037;GO:0070330;GO:0005506;GO:0016021;GO:0055114	K20624	virNOG08478	Q	sp|Q9ZUX1|C94C1_ARATH Cytochrome P450 94C1 OS=Arabidopsis thaliana GN=CYP94C1 PE=1 SV=1	gi|1009167109|ref|XP_015901944.1| PREDICTED: cytochrome P450 94C1-like [Ziziphus jujuba]
TRINITY_DN48533_c1_g1	21.2988	36.6003	5.99717	0.163856	-2.6095	0.00116914	0.698244	1679	-	-	-	-	-	-
TRINITY_DN54989_c1_g3	8.38403	15.8229	0.945126	0.0597314	-4.06537	0.00117611	0.698244	834	-	-	-	-	-	-
TRINITY_DN44922_c2_g5	383.871	592.487	175.255	0.295795	-1.75733	0.00118379	0.698497	2421	GO:0005634;GO:0003677;GO:0006355;GO:0003700;GO:0046983	-	virNOG04887	K	sp|Q9FUY6|JOIN_SOLLC MADS-box protein JOINTLESS OS=Solanum lycopersicum GN=J PE=1 SV=1	gi|333408633|gb|AEF32137.1| MADS-box protein, partial [Betula platyphylla]
TRINITY_DN46924_c2_g3	130.241	203.854	56.6289	0.277792	-1.84792	0.00120358	0.705844	878	GO:0005634;GO:0003677;GO:0006355;GO:0009734	-	virNOG02178	K	sp|Q9ZTX8|ARFF_ARATH Auxin response factor 6 OS=Arabidopsis thaliana GN=ARF6 PE=1 SV=2	gi|297740767|emb|CBI30949.3| unnamed protein product [Vitis vinifera]
TRINITY_DN46490_c1_g3	16.0711	28.5827	3.55943	0.124531	-3.00543	0.00122093	0.711678	1660	GO:0008270;GO:0005975;GO:0004476;GO:0009298	-	virNOG02977	G	sp|Q9M884|MPI1_ARATH Mannose-6-phosphate isomerase 1 OS=Arabidopsis thaliana GN=PMI1 PE=1 SV=1	gi|703106103|ref|XP_010098415.1| Mannose-6-phosphate isomerase [Morus notabilis] gi|587958486|gb|EXC44004.1| Mannose-6-phosphate isomerase [Morus notabilis]
TRINITY_DN45738_c6_g1	116.947	197.975	35.9186	0.18143	-2.46252	0.00126391	0.732289	2091	GO:0016021	-	virNOG05964	S	sp|Q8S9J0|TAUE4_ARATH Sulfite exporter TauE/SafE family protein 4 OS=Arabidopsis thaliana GN=At2g36630 PE=2 SV=1	gi|1000947655|ref|XP_015580525.1| PREDICTED: LOW QUALITY PROTEIN: uncharacterized protein LOC8274876 [Ricinus communis]
TRINITY_DN46835_c2_g3	164.32	257.471	71.1681	0.276412	-1.85511	0.00130673	0.752566	1884	GO:0010268;GO:0020037;GO:0005506;GO:0016132;GO:0055114;GO:0016705;GO:0007275;GO:0016021;GO:0004497;GO:0016125	K20667	virNOG05731	Q	sp|I7C6E8|C7A52_PANGI Beta-amyrin 28-oxidase OS=Panax ginseng PE=2 SV=1	gi|592965300|gb|AHL46848.1| cytochrome P450, partial [Betula platyphylla]
TRINITY_DN52298_c2_g2	6.52801	0.337633	12.7184	37.6692	5.23531	0.00132157	0.756586	881	-	-	virNOG17450	R	sp|Q9LXG0|ZHD8_ARATH Zinc-finger homeodomain protein 8 OS=Arabidopsis thaliana GN=ZHD8 PE=1 SV=1	gi|225425682|ref|XP_002273802.1| PREDICTED: zinc-finger homeodomain protein 11 [Vitis vinifera]
TRINITY_DN44660_c0_g1	40.1089	65.8358	14.382	0.218452	-2.19461	0.00134389	0.76481	1601	-	-	virNOG12556	S	-	gi|224066893|ref|XP_002302266.1| hypothetical protein POPTR_0002s09090g [Populus trichocarpa] gi|222843992|gb|EEE81539.1| hypothetical protein POPTR_0002s09090g [Populus trichocarpa]
TRINITY_DN51344_c4_g3	7.52335	14.3876	0.659072	0.0458082	-4.44825	0.0013678	0.773838	1011	-	-	NOG140541;lilNOG25351;KOG0017;virNOG28740;virNOG24415	SR	sp|Q9ZT94|POLR2_ARATH Retrovirus-related Pol polyprotein from transposon RE2 OS=Arabidopsis thaliana GN=RE2 PE=4 SV=1	gi|971563334|ref|XP_015167476.1| PREDICTED: uncharacterized protein LOC107061943 [Solanum tuberosum]
TRINITY_DN45440_c1_g1	15.6247	1.08404	30.1653	27.8268	4.7984	0.00138123	0.774063	1405	-	-	-	-	-	-
TRINITY_DN45350_c1_g1	137.332	57.8307	216.834	3.74946	1.90668	0.0013843	0.774063	1990	GO:0005634;GO:0003677;GO:0006355	-	virNOG08088;virNOG07136	S	sp|Q9FLJ2|NC100_ARATH NAC domain-containing protein 100 OS=Arabidopsis thaliana GN=NAC100 PE=2 SV=1	gi|590650200|ref|XP_007032595.1| NAC domain containing protein 80 [Theobroma cacao] gi|508711624|gb|EOY03521.1| NAC domain containing protein 80 [Theobroma cacao]
TRINITY_DN46277_c4_g1	279.952	93.8133	466.091	4.96828	2.31275	0.0014002	0.775058	1834	-	-	virNOG00856	S	-	gi|1009109597|ref|XP_015891012.1| PREDICTED: uncharacterized protein LOC107425516 [Ziziphus jujuba]
TRINITY_DN35188_c0_g1	6.21066	0.322629	12.0987	37.5003	5.22883	0.00140434	0.775058	1681	GO:0004014;GO:0006597;GO:0006557;GO:0008295;GO:0005829	K01611	virNOG09416	T	sp|Q3E9D5|DCAM4_ARATH S-adenosylmethionine decarboxylase proenzyme 4 OS=Arabidopsis thaliana GN=SAMDC4 PE=1 SV=1	gi|225432472|ref|XP_002277316.1| PREDICTED: S-adenosylmethionine decarboxylase proenzyme 4 [Vitis vinifera]
TRINITY_DN52051_c2_g1	28.9611	9.13447	48.7878	5.34107	2.41713	0.00141025	0.775058	2054	-	-	virNOG01705	T	sp|Q5XQC7|BON3_ARATH Protein BONZAI 3 OS=Arabidopsis thaliana GN=BON3 PE=1 SV=1	gi|359487953|ref|XP_002265395.2| PREDICTED: protein BONZAI 3-like isoform X2 [Vitis vinifera]
TRINITY_DN55443_c0_g3	102.173	162.342	42.0038	0.258738	-1.95044	0.00150866	0.823165	596	-	-	virNOG05235;COG0515	T	sp|Q9LRJ9|CRR38_ARATH Cysteine-rich repeat secretory protein 38 OS=Arabidopsis thaliana GN=CRRSP38 PE=2 SV=1	gi|731437533|ref|XP_010646644.1| PREDICTED: cysteine-rich repeat secretory protein 38-like [Vitis vinifera]
TRINITY_DN51457_c0_g3	316.463	62.9141	570.012	9.06016	3.17954	0.0015149	0.823165	1660	GO:0005634;GO:0016799;GO:0005829;GO:0009691	-	virNOG07475	S	sp|Q8LBB7|LOG5_ARATH Cytokinin riboside 5&apos;-monophosphate phosphoribohydrolase LOG5 OS=Arabidopsis thaliana GN=LOG5 PE=1 SV=1	gi|147866206|emb|CAN79419.1| hypothetical protein VITISV_025067 [Vitis vinifera]
TRINITY_DN69105_c0_g1	5.90379	11.5185	0.289117	0.0251003	-5.31615	0.00153388	0.828794	515	-	-	virNOG21834;virNOG25628	R	sp|Q6NPM5|ATS3B_ARATH Embryo-specific protein ATS3B OS=Arabidopsis thaliana GN=ATS3B PE=1 SV=1	gi|224112913|ref|XP_002316328.1| hypothetical protein POPTR_0010s22150g [Populus trichocarpa] gi|222865368|gb|EEF02499.1| hypothetical protein POPTR_0010s22150g [Populus trichocarpa]
TRINITY_DN44761_c1_g1	64.8539	24.2163	105.492	4.35623	2.12308	0.00155198	0.831305	2122	GO:0016021	-	virNOG01991	R	sp|A0A1P8B554|THLP1_ARATH Thaumatin-like protein 1 OS=Arabidopsis thaliana GN=TLP1 PE=2 SV=1	gi|1009151129|ref|XP_015893386.1| PREDICTED: thaumatin-like protein 1b isoform X1 [Ziziphus jujuba]
TRINITY_DN47149_c1_g2	47.9523	0	95.9046	Inf	Inf	0.00155581	0.831305	890	GO:0055085;GO:0005524;GO:0016021;GO:0042626	-	virNOG05132	Q	sp|Q8LGU1|AB8C_ARATH ABC transporter C family member 8 OS=Arabidopsis thaliana GN=ABCC8 PE=2 SV=3	gi|1029029125|ref|XP_016678340.1| PREDICTED: ABC transporter C family member 8-like [Gossypium hirsutum]
TRINITY_DN53745_c1_g2	196.873	78.4575	315.288	4.01858	2.00669	0.00157838	0.837354	1648	GO:0016829;GO:0016740	-	virNOG17932	R	-	gi|590682068|ref|XP_007041249.1| Lactoylglutathione lyase / glyoxalase I family protein [Theobroma cacao] gi|508705184|gb|EOX97080.1| Lactoylglutathione lyase / glyoxalase I family protein [Theobroma cacao]
TRINITY_DN53913_c2_g1	20.4755	2.63161	38.3194	14.5612	3.86406	0.00158455	0.837354	1013	-	-	-	-	-	-
TRINITY_DN42714_c0_g1	35.992	59.5926	12.3914	0.207936	-2.26579	0.00161158	0.846988	2506	GO:0004674;GO:0006468;GO:0016021;GO:0005886	-	virNOG10863;virNOG28813	TR	sp|C0LGH2|Y1561_ARATH Probable LRR receptor-like serine/threonine-protein kinase At1g56130 OS=Arabidopsis thaliana GN=At1g56130 PE=2 SV=2	gi|731386276|ref|XP_010648817.1| PREDICTED: probable LRR receptor-like serine/threonine-protein kinase At1g56130 [Vitis vinifera]
TRINITY_DN50752_c5_g2	283.547	470.457	96.6377	0.205412	-2.2834	0.00163065	0.85118	1123	-	-	virNOG27252	S	-	gi|743804989|ref|XP_011017507.1| PREDICTED: uncharacterized protein LOC105120821 [Populus euphratica]
TRINITY_DN51260_c3_g2	136.983	33.6446	240.321	7.14295	2.83652	0.00163726	0.85118	1910	-	-	virNOG28502;virNOG01738	R	sp|A0A1P8B554|THLP1_ARATH Thaumatin-like protein 1 OS=Arabidopsis thaliana GN=TLP1 PE=2 SV=1	gi|566173327|ref|XP_002306938.2| pathogenesis-related thaumatin family protein [Populus trichocarpa] gi|550339772|gb|EEE93934.2| pathogenesis-related thaumatin family protein [Populus trichocarpa]
TRINITY_DN48122_c0_g1	435.23	754.215	116.244	0.154126	-2.69782	0.00167045	0.863766	1263	GO:0005634;GO:0003676	K12581	virNOG39061	K	sp|Q9LXM2|CAF1I_ARATH Probable CCR4-associated factor 1 homolog 9 OS=Arabidopsis thaliana GN=CAF1-9 PE=2 SV=1	gi|595827113|ref|XP_007205684.1| hypothetical protein PRUPE_ppa009650mg [Prunus persica] gi|462401326|gb|EMJ06883.1| hypothetical protein PRUPE_ppa009650mg [Prunus persica]
TRINITY_DN54197_c0_g6	84.9614	135.875	34.0473	0.250577	-1.99667	0.00168723	0.867779	1559	-	-	virNOG09929	R	sp|O80624|MAKR4_ARATH Probable membrane-associated kinase regulator 4 OS=Arabidopsis thaliana GN=MAKR4 PE=3 SV=1	gi|590629968|ref|XP_007027138.1| Uncharacterized protein TCM_022025 [Theobroma cacao] gi|508715743|gb|EOY07640.1| Uncharacterized protein TCM_022025 [Theobroma cacao]
TRINITY_DN44924_c0_g1	17.7662	30.3371	5.19535	0.171254	-2.54579	0.00169838	0.868868	1235	-	-	virNOG25335;NOG108763	OR	sp|Q9ZT50|RHA2A_ARATH E3 ubiquitin-protein ligase RHA2A OS=Arabidopsis thaliana GN=RHA2A PE=1 SV=1	gi|731370882|ref|XP_010648268.1| PREDICTED: probable E3 ubiquitin-protein ligase RHA2B [Vitis vinifera]
TRINITY_DN55255_c1_g1	536.383	825.332	247.435	0.2998	-1.73793	0.00172204	0.876308	1218	-	K04733	virNOG05235	T	sp|Q9M0X5|CRK25_ARATH Cysteine-rich receptor-like protein kinase 25 OS=Arabidopsis thaliana GN=CRK25 PE=3 SV=1	gi|641856836|gb|KDO75602.1| hypothetical protein CISIN_1g006155mg [Citrus sinensis]
TRINITY_DN48381_c2_g1	57.9158	22.4514	93.3802	4.15922	2.05631	0.00176388	0.892876	996	GO:0003723;GO:0090502;GO:0033897	-	virNOG07186;virNOG35329	A	sp|P42813|RNS1_ARATH Ribonuclease 1 OS=Arabidopsis thaliana GN=RNS1 PE=1 SV=1	gi|743782438|ref|XP_011017135.1| PREDICTED: ribonuclease 1-like [Populus euphratica]
TRINITY_DN53725_c2_g2	28.432	46.6846	10.1794	0.218045	-2.1973	0.00177397	0.89328	1564	GO:0016757;GO:0005794;GO:0000271	K20893	virNOG05321	G	sp|Q9S7G2|GATL2_ARATH Probable galacturonosyltransferase-like 2 OS=Arabidopsis thaliana GN=GATL2 PE=2 SV=1	gi|225430862|ref|XP_002269182.1| PREDICTED: probable galacturonosyltransferase-like 1 [Vitis vinifera]
TRINITY_DN47380_c3_g1	814.919	367.858	1261.98	3.43061	1.77847	0.00179729	0.8993	2256	-	-	virNOG22599;virNOG11081	K	sp|Q9SU44|GRF8_ARATH Growth-regulating factor 8 OS=Arabidopsis thaliana GN=GRF8 PE=2 SV=1	gi|595859874|ref|XP_007211032.1| hypothetical protein PRUPE_ppa019752mg [Prunus persica] gi|462406767|gb|EMJ12231.1| hypothetical protein PRUPE_ppa019752mg [Prunus persica]
TRINITY_DN49497_c4_g1	34.3641	56.9028	11.8254	0.207818	-2.26661	0.00180462	0.8993	647	-	-	-	-	-	-
TRINITY_DN43263_c0_g1	4.53707	9.07415	0	0	-Inf	0.00184924	0.91169	1958	GO:0005488;GO:0006366	-	virNOG00566	K	sp|Q9FYJ6|BH111_ARATH Transcription factor bHLH111 OS=Arabidopsis thaliana GN=BHLH111 PE=2 SV=1	gi|147765878|emb|CAN73367.1| hypothetical protein VITISV_032596 [Vitis vinifera]
TRINITY_DN43055_c0_g1	16.5146	4.23501	28.7942	6.79908	2.76534	0.00185706	0.91169	1408	-	-	virNOG22458;virNOG24147	K	sp|Q9CA27|EF118_ARATH Ethylene-responsive transcription factor ERF118 OS=Arabidopsis thaliana GN=ERF118 PE=2 SV=1	gi|1009131758|ref|XP_015883014.1| PREDICTED: ethylene-responsive transcription factor CRF1 [Ziziphus jujuba]
TRINITY_DN42915_c0_g1	94.0333	152.861	35.2053	0.230309	-2.11836	0.00185792	0.91169	2141	GO:0005507;GO:0005576;GO:0055114;GO:0016491	-	virNOG07733	Q	sp|P24792|ASO_CUCMA L-ascorbate oxidase OS=Cucurbita maxima GN=AAO PE=1 SV=2	gi|1027091211|ref|XP_008233457.2| PREDICTED: L-ascorbate oxidase isoform X1 [Prunus mume] gi|1027091213|ref|XP_016646829.1| PREDICTED: L-ascorbate oxidase isoform X2 [Prunus mume] gi|1027091215|ref|XP_016646830.1| PREDICTED: L-ascorbate oxidase isoform X3 [Prunus mume]
TRINITY_DN48178_c5_g2	17.2971	29.4578	5.1365	0.174368	-2.51979	0.00197101	0.955856	886	GO:0005634;GO:0003677;GO:0006355;GO:0003700;GO:0046983	K09260	virNOG27766;virNOG18055;virNOG08927	K	sp|Q9FIS1|AGL42_ARATH MADS-box protein AGL42 OS=Arabidopsis thaliana GN=AGL42 PE=1 SV=1	gi|985567400|ref|NP_001306730.1| MADS-box protein SOC1-like [Prunus mume] gi|1027102857|ref|XP_016649582.1| PREDICTED: MADS-box protein SOC1-like isoform X1 [Prunus mume] gi|916435595|gb|AKZ21470.1| SOC1-like protein 2 [Prunus mume]
TRINITY_DN47649_c3_g2	4.56028	0	9.12057	Inf	Inf	0.00198888	0.955856	949	-	-	-	-	-	-
TRINITY_DN49130_c2_g1	16.5436	28.7842	4.30295	0.14949	-2.74188	0.00199691	0.955856	2516	-	-	-	-	-	-
TRINITY_DN55917_c7_g1	73.8471	27.1058	120.588	4.4488	2.15342	0.00201582	0.955856	604	GO:0016020;GO:0006351	-	virNOG16263	K	sp|Q9SJR5|GRF3_ARATH Growth-regulating factor 3 OS=Arabidopsis thaliana GN=GRF3 PE=1 SV=1	gi|731400768|ref|XP_002277233.3| PREDICTED: growth-regulating factor 3 [Vitis vinifera]
TRINITY_DN53800_c2_g2	93.1972	146.38	40.0143	0.273359	-1.87113	0.0020209	0.955856	2279	GO:0046872;GO:0003676	-	virNOG05488	R	sp|Q9SVY1|ZWIP2_ARATH Zinc finger protein WIP2 OS=Arabidopsis thaliana GN=WIP2 PE=1 SV=1	gi|225441744|ref|XP_002277537.1| PREDICTED: zinc finger protein WIP2 [Vitis vinifera]
TRINITY_DN44611_c4_g2	191.237	347.13	35.3451	0.101821	-3.29589	0.00202565	0.955856	2297	GO:0020037;GO:0055114;GO:0006979;GO:0046872;GO:0098869;GO:0004601;GO:0005576;GO:0042744	-	virNOG31740;virNOG09590	RE	sp|P22195|PER1_ARAHY Cationic peroxidase 1 OS=Arachis hypogaea GN=PNC1 PE=1 SV=2	gi|1025230593|ref|XP_016484021.1| PREDICTED: cationic peroxidase 1-like [Nicotiana tabacum]
TRINITY_DN48876_c0_g1	68.0974	107.131	29.0634	0.271287	-1.88211	0.00202645	0.955856	1596	GO:0008757;GO:0008171;GO:0005829;GO:0019438	-	virNOG33615;virNOG32210	R	sp|Q43609|COMT1_PRUDU Caffeic acid 3-O-methyltransferase OS=Prunus dulcis GN=COMT1 PE=2 SV=1	gi|595861008|ref|XP_007211258.1| hypothetical protein PRUPE_ppa021447mg [Prunus persica] gi|462406993|gb|EMJ12457.1| hypothetical protein PRUPE_ppa021447mg [Prunus persica]
TRINITY_DN47457_c3_g1	208.172	352.274	64.07	0.181876	-2.45898	0.00203651	0.955856	990	-	-	virNOG40047	S	-	gi|965606090|dbj|BAT93266.1| hypothetical protein VIGAN_07220400 [Vigna angularis var. angularis]
TRINITY_DN51250_c0_g1	988.404	1603.03	373.779	0.23317	-2.10054	0.00204279	0.955856	1809	GO:0005524;GO:0004672;GO:0016021;GO:0006468	-	virNOG06761	T	sp|Q9LVP0|Y5639_ARATH Probable leucine-rich repeat receptor-like protein kinase At5g63930 OS=Arabidopsis thaliana GN=At5g63930 PE=2 SV=1	gi|747055255|ref|XP_011073865.1| PREDICTED: probable leucine-rich repeat receptor-like protein kinase At2g33170 [Sesamum indicum]
TRINITY_DN44172_c0_g1	1611.48	2464.17	758.784	0.307927	-1.69934	0.00204731	0.955856	2645	GO:0005634;GO:0043565;GO:0003700;GO:0042803;GO:0009965;GO:0045893	K09338	virNOG02687	K	sp|Q02283|HAT5_ARATH Homeobox-leucine zipper protein HAT5 OS=Arabidopsis thaliana GN=HAT5 PE=1 SV=1	gi|568832259|ref|XP_006470354.1| PREDICTED: homeobox-leucine zipper protein HAT5 [Citrus sinensis]
TRINITY_DN51331_c1_g1	14.2953	3.35745	25.2331	7.51556	2.90988	0.00208147	0.967111	1068	-	-	virNOG24299;virNOG21370	S	sp|Q3E9B4|OFP8_ARATH Transcription repressor OFP8 OS=Arabidopsis thaliana GN=OFP8 PE=1 SV=1	gi|1009171464|ref|XP_015866752.1| PREDICTED: transcription repressor OFP8 [Ziziphus jujuba]
TRINITY_DN42754_c0_g1	343.433	158.634	528.232	3.32987	1.73547	0.0020983	0.970242	2208	GO:0005634;GO:0003677;GO:0010197	-	virNOG15405	K	sp|Q9SGS2|HMGB9_ARATH High mobility group B protein 9 OS=Arabidopsis thaliana GN=HMGB9 PE=1 SV=1	gi|590594728|ref|XP_007017933.1| High mobility group family isoform 1 [Theobroma cacao] gi|508723261|gb|EOY15158.1| High mobility group family isoform 1 [Theobroma cacao]
TRINITY_DN47723_c2_g1	7855.9	11984.1	3727.72	0.311056	-1.68476	0.00213094	0.98062	2944	GO:0008483	-	virNOG11655	R	sp|Q8NXH0|CSD_STAAW Probable cysteine desulfurase OS=Staphylococcus aureus (strain MW2) GN=csd PE=3 SV=1	gi|590708692|ref|XP_007048349.1| Chloroplastic NIFS-like cysteine desulfurase isoform 1 [Theobroma cacao] gi|590708695|ref|XP_007048350.1| Chloroplastic NIFS-like cysteine desulfurase isoform 1 [Theobroma cacao] gi|508700610|gb|EOX92506.1| Chloroplastic NIFS-like cysteine desulfurase isoform 1 [Theobroma cacao] gi|508700611|gb|EOX92507.1| Chloroplastic NIFS-like cysteine desulfurase isoform 1 [Th…
TRINITY_DN42033_c0_g1	51.0103	80.3442	21.6763	0.269793	-1.89007	0.00218517	1	2204	GO:0003855;GO:0050661;GO:0055114;GO:0019632;GO:0004764	K13832	virNOG05981	E	sp|Q9SQT8|DHQSD_ARATH Bifunctional 3-dehydroquinate dehydratase/shikimate dehydrogenase, chloroplastic OS=Arabidopsis thaliana GN=EMB3004 PE=1 SV=1	gi|470133242|ref|XP_004302480.1| PREDICTED: bifunctional 3-dehydroquinate dehydratase/shikimate dehydrogenase, chloroplastic-like [Fragaria vesca subsp. vesca]
TRINITY_DN47043_c0_g4	127.625	56.2631	198.988	3.53673	1.82242	0.00220042	1	621	-	-	virNOG00856	S	-	gi|1009109597|ref|XP_015891012.1| PREDICTED: uncharacterized protein LOC107425516 [Ziziphus jujuba]
TRINITY_DN49927_c0_g1	4.43939	8.87879	0	0	-Inf	0.00221744	1	3930	GO:0043170;GO:0044238;GO:0003676	-	COG2801;virNOG15679	RL	sp|Q7LHG5|YI31B_YEAST Transposon Ty3-I Gag-Pol polyprotein OS=Saccharomyces cerevisiae (strain ATCC 204508 / S288c) GN=TY3B-I PE=3 SV=2	gi|147774273|emb|CAN76793.1| hypothetical protein VITISV_026680 [Vitis vinifera]
TRINITY_DN47904_c2_g2	15.6812	4.14887	27.2135	6.55926	2.71353	0.00222752	1	1598	-	-	-	-	-	-
TRINITY_DN49403_c0_g1	111.31	29.7379	192.882	6.48606	2.69734	0.0022623	1	1863	-	-	-	-	-	-
TRINITY_DN54215_c6_g4	28.7513	10.1076	47.3951	4.68905	2.2293	0.00231279	1	3928	-	-	KOG1187;virNOG04329;virNOG36688	T	sp|F4HQ22|LRL24_ARATH LEAF RUST 10 DISEASE-RESISTANCE LOCUS RECEPTOR-LIKE PROTEIN KINASE-like 2.4 OS=Arabidopsis thaliana GN=LRK10L-2.4 PE=3 SV=1	gi|661894313|emb|CDP02754.1| unnamed protein product [Coffea canephora]
TRINITY_DN53224_c3_g1	48.3823	77.3429	19.4218	0.251113	-1.99359	0.00231349	1	3367	-	-	virNOG26877;KOG0017;virNOG39402	R	-	gi|1012345066|gb|KYP56258.1| hypothetical protein KK1_002495 [Cajanus cajan]
TRINITY_DN51633_c2_g1	24.576	6.8063	42.3458	6.22156	2.63728	0.00237466	1	1002	GO:0009415;GO:0006950	-	virNOG24920	S	sp|Q07322|ECP40_DAUCA Embryogenic cell protein 40 OS=Daucus carota GN=ECP40 PE=1 SV=1	gi|255543773|ref|XP_002512949.1| PREDICTED: embryogenic cell protein 40 [Ricinus communis] gi|223547960|gb|EEF49452.1| Late embryogenesis abundant protein, putative [Ricinus communis]
TRINITY_DN48869_c1_g1	190.293	30.6541	349.932	11.4155	3.51292	0.0023962	1	2153	GO:0005622;GO:0008270	-	virNOG12627	S	-	gi|596055947|ref|XP_007220934.1| hypothetical protein PRUPE_ppa023785mg, partial [Prunus persica] gi|462417396|gb|EMJ22133.1| hypothetical protein PRUPE_ppa023785mg, partial [Prunus persica]
TRINITY_DN45682_c0_g1	318.763	622.8	14.7269	0.0236463	-5.40224	0.00240862	1	2207	GO:0020037;GO:0005506;GO:0016711;GO:0044550;GO:0016021;GO:0055114	-	virNOG00979	Q	sp|O48927|C78A3_SOYBN Cytochrome P450 78A3 OS=Glycine max GN=CYP78A3 PE=2 SV=1	gi|590675242|ref|XP_007039393.1| Cytochrome P450 78A3 [Theobroma cacao] gi|508776638|gb|EOY23894.1| Cytochrome P450 78A3 [Theobroma cacao]
TRINITY_DN45525_c0_g1	465.918	215.307	716.53	3.32795	1.73464	0.00243422	1	2710	-	-	virNOG09124;virNOG11810	SR	sp|P0C2F6|RNHX1_ARATH Putative ribonuclease H protein At1g65750 OS=Arabidopsis thaliana GN=At1g65750 PE=3 SV=1	gi|568876828|ref|XP_006491472.1| PREDICTED: uncharacterized protein LOC102626455 [Citrus sinensis]
TRINITY_DN45037_c3_g1	21.2453	6.3417	36.1489	5.70019	2.51101	0.00245769	1	551	GO:0043168;GO:0032559;GO:0050896;GO:0032550	-	-	-	-	gi|1027110998|ref|XP_016651389.1| PREDICTED: TMV resistance protein N-like isoform X2 [Prunus mume]
TRINITY_DN44705_c2_g2	32.3539	10.764	53.9438	5.0115	2.32524	0.00249151	1	1101	-	-	-	-	-	gi|157965847|gb|ABW06960.1| geranylgeranyl diphosphate synthase [Corylus avellana]
TRINITY_DN42010_c0_g1	659.806	1103.43	216.182	0.195918	-2.35168	0.00249318	1	572	-	-	-	-	-	-
TRINITY_DN43784_c0_g1	168.704	76.7078	260.7	3.39861	1.76494	0.00250546	1	2606	-	-	virNOG18003;virNOG19056	S	-	gi|359475821|ref|XP_002285150.2| PREDICTED: uncharacterized protein LOC100266444 [Vitis vinifera]
TRINITY_DN50040_c1_g1	364.81	561.829	167.791	0.298652	-1.74346	0.00252613	1	4395	-	K04733	virNOG04329	T	sp|P0C5E2|LRL12_ARATH LEAF RUST 10 DISEASE-RESISTANCE LOCUS RECEPTOR-LIKE PROTEIN KINASE-like 1.2 OS=Arabidopsis thaliana GN=LRK10L-1.2 PE=2 SV=3	gi|1027110631|ref|XP_016651322.1| PREDICTED: LEAF RUST 10 DISEASE-RESISTANCE LOCUS RECEPTOR-LIKE PROTEIN KINASE-like 1.4 isoform X1 [Prunus mume]
TRINITY_DN54268_c0_g1	475.302	726.056	224.549	0.309272	-1.69305	0.00259094	1	7214	GO:0003677	K09422	virNOG02998	K	sp|Q8W1W6|MYB33_ARATH Transcription factor MYB33 OS=Arabidopsis thaliana GN=MYB33 PE=2 SV=1	gi|645251225|ref|XP_008231582.1| PREDICTED: transcription factor GAMYB-like [Prunus mume] gi|1027106175|ref|XP_016650305.1| PREDICTED: transcription factor GAMYB-like [Prunus mume]
TRINITY_DN45895_c3_g1	584.409	900.278	268.539	0.298285	-1.74524	0.00259483	1	1848	GO:0016705;GO:0020037;GO:0005506;GO:0004497;GO:0055114	K20623	virNOG02078	Q	sp|Q9SD85|F3PH_ARATH Flavonoid 3&apos;-monooxygenase OS=Arabidopsis thaliana GN=CYP75B1 PE=1 SV=1	gi|590575231|ref|XP_007012628.1| Cytochrome P450 superfamily protein isoform 1 [Theobroma cacao] gi|508782991|gb|EOY30247.1| Cytochrome P450 superfamily protein isoform 1 [Theobroma cacao]
TRINITY_DN51317_c0_g1	1339.87	500.02	2179.72	4.35927	2.12409	0.00260104	1	2321	GO:0016021;GO:0006633;GO:0016747	K15397	virNOG16406	I	sp|O48780|KCS11_ARATH 3-ketoacyl-CoA synthase 11 OS=Arabidopsis thaliana GN=KCS11 PE=1 SV=1	gi|1009111174|ref|XP_015899633.1| PREDICTED: 3-ketoacyl-CoA synthase 20-like [Ziziphus jujuba]
TRINITY_DN47573_c2_g3	190.27	88.5934	291.947	3.29535	1.72043	0.00260602	1	1453	-	-	virNOG21094	K	sp|Q39088|DOF34_ARATH Dof zinc finger protein DOF3.4 OS=Arabidopsis thaliana GN=DOF3.4 PE=1 SV=2	gi|1035904252|gb|OAY33851.1| hypothetical protein MANES_13G130300 [Manihot esculenta]
TRINITY_DN43097_c0_g1	11.2308	20.2602	2.20136	0.108654	-3.20219	0.00262455	1	1720	-	-	-	-	-	-
TRINITY_DN46260_c3_g3	51.0811	4.22419	97.938	23.185	4.53512	0.00265093	1	1643	GO:0016020;GO:0005975;GO:0016798	K07964	virNOG01433	R	sp|Q9FZP1|HPSE3_ARATH Heparanase-like protein 3 OS=Arabidopsis thaliana GN=At5g34940 PE=2 SV=2	gi|641854633|gb|KDO73427.1| hypothetical protein CISIN_1g008762mg [Citrus sinensis]
TRINITY_DN51755_c1_g3	1853.49	898.057	2808.92	3.12778	1.64514	0.00267178	1	1651	-	-	virNOG01620;KOG1502	V	sp|Q0JKZ0|SNL6_ORYSJ Cinnamoyl-CoA reductase-like SNL6 OS=Oryza sativa subsp. japonica GN=SNL6 PE=3 SV=1	gi|723434768|gb|AIX92148.1| cinnamoyl-CoA reductase 1 [Betula platyphylla]
TRINITY_DN45514_c3_g8	23.4772	1.75931	45.195	25.6891	4.68309	0.00270039	1	961	GO:0005634;GO:0003677;GO:0006355;GO:0003700;GO:0046983	-	virNOG17975	K	sp|Q38847|AGL15_ARATH Agamous-like MADS-box protein AGL15 OS=Arabidopsis thaliana GN=AGL15 PE=1 SV=1	gi|861779224|gb|AKO90065.1| MADS9 [Carya illinoinensis]
TRINITY_DN45419_c3_g1	443.97	674.168	213.773	0.317092	-1.65703	0.00273423	1	1292	-	-	virNOG34395;virNOG02085	R	sp|O49508|FB237_ARATH F-box protein At4g18380 OS=Arabidopsis thaliana GN=At4g18380 PE=2 SV=1	gi|590584550|ref|XP_007015207.1| F-box family protein, putative [Theobroma cacao] gi|508785570|gb|EOY32826.1| F-box family protein, putative [Theobroma cacao]
TRINITY_DN45950_c3_g2	38.5816	63.6613	13.5018	0.212089	-2.23726	0.00273869	1	1263	GO:0007018;GO:0003777	-	virNOG11432	Z	sp|A0A068FIK2|KN4A_GOSHI Kinesin-like protein KIN-4A OS=Gossypium hirsutum GN=KIN4A PE=2 SV=1	gi|1009134222|ref|XP_015884328.1| PREDICTED: kinesin-like protein FRA1 isoform X1 [Ziziphus jujuba]
TRINITY_DN44828_c0_g1	679.666	1036.29	323.037	0.311724	-1.68166	0.00286841	1	3479	-	-	virNOG02992	S	-	gi|595836284|ref|XP_007207225.1| hypothetical protein PRUPE_ppa000991mg [Prunus persica] gi|462402867|gb|EMJ08424.1| hypothetical protein PRUPE_ppa000991mg [Prunus persica]
TRINITY_DN44239_c0_g1	78.0056	130.87	25.1417	0.192112	-2.37998	0.00288596	1	2039	-	-	virNOG19673	K	sp|Q9LT67|BH113_ARATH Transcription factor bHLH113 OS=Arabidopsis thaliana GN=BHLH113 PE=2 SV=1	gi|1009150072|ref|XP_015892819.1| PREDICTED: transcription factor bHLH113 isoform X2 [Ziziphus jujuba]
TRINITY_DN52845_c0_g1	18.8032	3.01425	34.5921	11.4762	3.52057	0.00290599	1	1880	GO:0045493;GO:0004553	-	virNOG09714	R	sp|A3DH97|RSGI6_CLOTH Anti-sigma-I factor RsgI6 OS=Clostridium thermocellum (strain ATCC 27405 / DSM 1237 / NBRC 103400 / NCIMB 10682 / NRRL B-4536 / VPI 7372) GN=rsgI6 PE=1 SV=1	gi|645260812|ref|XP_008235994.1| PREDICTED: probable endo-1,4-beta-xylanase C [Prunus mume]
TRINITY_DN50030_c0_g1	31.1851	51.9928	10.3773	0.199592	-2.32487	0.00290786	1	2948	GO:0007018;GO:0005874;GO:0005524;GO:0003777;GO:0008017;GO:0005871;GO:0016887	K10405	virNOG03558	Z	sp|P46875|KN14N_ARATH Kinesin-like protein KIN-14N OS=Arabidopsis thaliana GN=KIN14N PE=1 SV=1	gi|645278673|ref|XP_008244338.1| PREDICTED: kinesin-3 [Prunus mume]
TRINITY_DN44691_c3_g1	1301.51	1985.96	617.059	0.310711	-1.68636	0.00294049	1	2753	-	-	virNOG23457;virNOG22124	SR	sp|Q9FK81|Y5258_ARATH Stress-response A/B barrel domain-containing protein At5g22580 OS=Arabidopsis thaliana GN=At5g22580 PE=1 SV=1	gi|802622132|ref|XP_012076209.1| PREDICTED: uncharacterized protein LOC105637371 [Jatropha curcas] gi|643725248|gb|KDP34382.1| hypothetical protein JCGZ_11265 [Jatropha curcas]
TRINITY_DN45442_c5_g3	1251.86	1899.46	604.263	0.318124	-1.65234	0.00298791	1	2243	-	-	virNOG16537	S	sp|Q9SD53|Y3720_ARATH UPF0481 protein At3g47200 OS=Arabidopsis thaliana GN=At3g47200 PE=2 SV=1	gi|1012228047|ref|XP_015937610.1| PREDICTED: putative UPF0481 protein At3g02645 [Arachis duranensis]
TRINITY_DN50362_c0_g1	2419.57	3641.71	1197.42	0.328807	-1.60469	0.0030035	1	3118	GO:0008152;GO:0016021;GO:0016874	K10526	virNOG03720	I	sp|Q84P21|4CLL5_ARATH 4-coumarate--CoA ligase-like 5 OS=Arabidopsis thaliana GN=4CLL5 PE=1 SV=2	gi|854931039|gb|AKN79313.1| 4-coumarate-CoA ligase 3 [Betula platyphylla]
TRINITY_DN45385_c3_g1	131.596	10.6437	252.549	23.7277	4.5685	0.00301317	1	2829	-	-	virNOG18016	K	sp|Q8GYJ2|Y2608_ARATH B3 domain-containing protein At2g36080 OS=Arabidopsis thaliana GN=ARF31 PE=2 SV=1	gi|359482026|ref|XP_002275955.2| PREDICTED: B3 domain-containing protein At2g36080-like [Vitis vinifera]
TRINITY_DN47341_c0_g2	88.3916	142.996	33.7874	0.236282	-2.08142	0.00301663	1	2227	GO:0016757	-	virNOG12116	CG	sp|Q9ZVX4|U90A1_ARATH UDP-glycosyltransferase 90A1 OS=Arabidopsis thaliana GN=UGT90A1 PE=2 SV=1	gi|1035896222|gb|OAY25825.1| hypothetical protein MANES_17G122700 [Manihot esculenta]
TRINITY_DN53835_c0_g2	85.3846	161.382	9.38673	0.0581645	-4.10372	0.00302257	1	675	-	-	virNOG25937	R	-	gi|629093492|gb|KCW59487.1| hypothetical protein EUGRSUZ_H02229 [Eucalyptus grandis]
TRINITY_DN48349_c1_g2	26.2433	43.5047	8.98198	0.20646	-2.27607	0.00307422	1	823	-	-	KOG1737;virNOG27547;virNOG12459	TI	-	gi|659131710|ref|XP_008465816.1| PREDICTED: oxysterol-binding protein-related protein 1C [Cucumis melo]
TRINITY_DN49267_c3_g1	14.7608	25.1966	4.32494	0.171647	-2.54248	0.00317161	1	531	-	-	-	-	-	-
TRINITY_DN49520_c0_g2	788.667	1191.27	386.063	0.324076	-1.6256	0.00323043	1	1103	-	K09338	KOG0483;virNOG34322;virNOG11730	K	sp|P46667|ATHB5_ARATH Homeobox-leucine zipper protein ATHB-5 OS=Arabidopsis thaliana GN=ATHB-5 PE=1 SV=1	gi|302141999|emb|CBI19202.3| unnamed protein product [Vitis vinifera]
TRINITY_DN44383_c0_g2	11.5357	20.1363	2.93514	0.145764	-2.7783	0.00331257	1	1853	GO:0000287;GO:0008152;GO:0010333	K15803	virNOG05092;NOG126252	SR	sp|Q6Q3H3|TPSGD_VITVI (-)-germacrene D synthase OS=Vitis vinifera GN=VIT_19s0014g04930 PE=1 SV=1	gi|641850588|gb|KDO69460.1| hypothetical protein CISIN_1g044370mg [Citrus sinensis]
TRINITY_DN46315_c0_g1	589.172	281.596	896.747	3.18451	1.67107	0.00332156	1	2689	GO:0016020;GO:0048046;GO:0020037;GO:0055114;GO:0042128;GO:0046872;GO:0048307;GO:0051539;GO:0005739;GO:0009570	K00366	virNOG11793	P	sp|P38500|NIR_BETPN Ferredoxin--nitrite reductase, chloroplastic OS=Betula pendula GN=NIR1 PE=2 SV=1	gi|585564|sp|P38500.1|NIR_BETPN RecName: Full=Ferredoxin--nitrite reductase, chloroplastic; Flags: Precursor gi|17927|emb|CAA42690.1| ferredoxin--nitrite reductase [Betula pendula]
TRINITY_DN48920_c1_g1	556.566	888.877	224.255	0.25229	-1.98685	0.00335088	1	3615	-	-	virNOG10321	S	sp|Q9SJ62|WDL4_ARATH Protein WVD2-like 4 OS=Arabidopsis thaliana GN=WDL4 PE=1 SV=2	gi|659084568|ref|XP_008442956.1| PREDICTED: protein WVD2-like 4 isoform X1 [Cucumis melo]
TRINITY_DN52005_c2_g2	17.0065	29.2163	4.79673	0.16418	-2.60665	0.00337065	1	1440	-	-	virNOG22283	S	-	gi|802684059|ref|XP_012082322.1| PREDICTED: uncharacterized protein LOC105642198 isoform X2 [Jatropha curcas]
TRINITY_DN55032_c0_g1	52.9284	84.2296	21.6272	0.256765	-1.96148	0.00338549	1	2521	GO:0016020;GO:0016301;GO:0009987	K04733	KOG1187;virNOG04329	T	sp|Q9C6K9|LRL11_ARATH LEAF RUST 10 DISEASE-RESISTANCE LOCUS RECEPTOR-LIKE PROTEIN KINASE-like 1.1 OS=Arabidopsis thaliana GN=LRK10L-1.1 PE=2 SV=1	gi|590693124|ref|XP_007044246.1| Kinase superfamily protein, putative isoform 2 [Theobroma cacao] gi|508708181|gb|EOY00078.1| Kinase superfamily protein, putative isoform 2 [Theobroma cacao]
TRINITY_DN44734_c2_g1	29.9741	10.3252	49.623	4.806	2.26484	0.00339552	1	1086	-	-	-	-	-	-
TRINITY_DN40276_c0_g1	9.66415	1.01846	18.3098	17.9779	4.16816	0.00346291	1	951	-	-	virNOG21917	S	sp|Q1G3T1|TDL1_ARATH TPD1 protein homolog 1 OS=Arabidopsis thaliana GN=TDL1 PE=2 SV=1	gi|659067542|ref|XP_008439976.1| PREDICTED: protein TAPETUM DETERMINANT 1 [Cucumis melo] gi|659067544|ref|XP_008439984.1| PREDICTED: protein TAPETUM DETERMINANT 1 [Cucumis melo] gi|659067546|ref|XP_008439993.1| PREDICTED: protein TAPETUM DETERMINANT 1 [Cucumis melo] gi|659067550|ref|XP_008440012.1| PREDICTED: protein TAPETUM DETERMINANT 1 [Cucumis melo]
TRINITY_DN52668_c2_g5	16.0206	3.72509	28.3161	7.60146	2.92628	0.00354035	1	1917	-	-	COG2801;virNOG15679	RL	sp|Q7LHG5|YI31B_YEAST Transposon Ty3-I Gag-Pol polyprotein OS=Saccharomyces cerevisiae (strain ATCC 204508 / S288c) GN=TY3B-I PE=3 SV=2	gi|147861248|emb|CAN79321.1| hypothetical protein VITISV_018984 [Vitis vinifera]
TRINITY_DN51371_c4_g1	30.1132	49.9789	10.2474	0.205034	-2.28606	0.00354452	1	1647	-	-	-	-	-	-
TRINITY_DN51538_c0_g2	64.3262	98.7801	29.8723	0.302413	-1.72541	0.00356055	1	701	-	-	braNOG20972;virNOG26566;virNOG39160	S	-	gi|1009136950|ref|XP_015885798.1| PREDICTED: uncharacterized protein LOC107421138 [Ziziphus jujuba]
TRINITY_DN46384_c1_g3	3269.49	4907.26	1631.72	0.332512	-1.58852	0.00356139	1	1167	-	-	-	-	-	gi|973607640|gb|KUM50721.1| hypothetical protein ABT39_MTgene565 (mitochondrion) [Picea glauca]
TRINITY_DN47518_c3_g4	15.4749	26.7773	4.17245	0.155821	-2.68204	0.00356838	1	1300	-	-	-	-	-	-
TRINITY_DN48753_c3_g1	96.8494	177.436	16.2631	0.0916561	-3.44763	0.0035889	1	473	-	-	-	-	-	-
TRINITY_DN54040_c1_g2	89.6667	152.992	26.341	0.172172	-2.53808	0.00361532	1	756	GO:0009733	K14488	virNOG23314	S	sp|Q9ZUZ3|SAU32_ARATH Auxin-responsive protein SAUR32 OS=Arabidopsis thaliana GN=SAUR32 PE=2 SV=1	gi|225438339|ref|XP_002272614.1| PREDICTED: auxin-induced protein 6B-like [Vitis vinifera]
TRINITY_DN48178_c6_g1	734.15	1142.28	326.015	0.285407	-1.80891	0.00365626	1	2040	GO:0005634;GO:0003677;GO:0006355;GO:0003700;GO:0046983	-	virNOG18055;virNOG08927	K	sp|O64645|SOC1_ARATH MADS-box protein SOC1 OS=Arabidopsis thaliana GN=SOC1 PE=1 SV=1	gi|584292384|gb|AHI85950.1| SOC1 [Carya cathayensis]
TRINITY_DN52150_c5_g1	198.442	95.9211	300.962	3.1376	1.64966	0.00372455	1	4201	-	-	virNOG10956;virNOG27765	OR	sp|Q9SU30|CPR1_ARATH F-box protein CPR1 OS=Arabidopsis thaliana GN=CPR1 PE=1 SV=2	gi|590626810|ref|XP_007026273.1| F-box and associated interaction domains-containing protein, putative [Theobroma cacao] gi|508781639|gb|EOY28895.1| F-box and associated interaction domains-containing protein, putative [Theobroma cacao]
TRINITY_DN45998_c7_g1	461.564	725.723	197.405	0.272012	-1.87826	0.00374613	1	2229	GO:0005634;GO:0003677;GO:0006355;GO:0003700;GO:0046983	-	virNOG19641;virNOG34466	K	sp|Q38838|AGL14_ARATH Agamous-like MADS-box protein AGL14 OS=Arabidopsis thaliana GN=AGL14 PE=1 SV=2	gi|333408623|gb|AEF32132.1| MADS-box protein, partial [Betula platyphylla]
TRINITY_DN51821_c1_g3	49.0128	20.1447	77.8808	3.86607	1.95087	0.00375071	1	2614	GO:0016021	-	virNOG05538	S	sp|Q8LNP3|OFT10_ARATH O-fucosyltransferase 10 OS=Arabidopsis thaliana GN=OFUT10 PE=2 SV=2	gi|641862055|gb|KDO80742.1| hypothetical protein CISIN_1g047008mg [Citrus sinensis]
TRINITY_DN49183_c5_g1	3214.47	830.268	5598.66	6.7432	2.75343	0.00375087	1	4492	GO:0016020;GO:0005634;GO:0048507;GO:0006355;GO:0042802;GO:0010305;GO:0009734;GO:0044212;GO:0048364;GO:0009908;GO:0009942	K14486	virNOG03586	K	sp|P93024|ARFE_ARATH Auxin response factor 5 OS=Arabidopsis thaliana GN=ARF5 PE=1 SV=3	gi|645229083|ref|XP_008221297.1| PREDICTED: auxin response factor 5 isoform X1 [Prunus mume]
TRINITY_DN55395_c3_g2	21.1287	35.1845	7.0728	0.20102	-2.31459	0.00375183	1	678	-	-	-	-	-	-
TRINITY_DN48929_c3_g5	431.081	657.273	204.889	0.311727	-1.68165	0.00378881	1	1761	-	-	virNOG06566;COG4122;virNOG04102	QR	sp|O65162|CAMT_MESCR Caffeoyl-CoA O-methyltransferase OS=Mesembryanthemum crystallinum PE=2 SV=1	gi|1009143094|ref|XP_015889079.1| PREDICTED: probable caffeoyl-CoA O-methyltransferase At4g26220 [Ziziphus jujuba]
TRINITY_DN52465_c1_g2	43.7842	70.2309	17.3376	0.246866	-2.0182	0.0038257	1	1988	-	-	-	-	-	-
TRINITY_DN47656_c1_g1	109.409	50.7871	168.031	3.30853	1.72619	0.00387711	1	1539	-	-	-	-	-	-
TRINITY_DN53712_c1_g9	531.033	800.749	261.317	0.326341	-1.61555	0.00392041	1	3945	-	-	-	-	-	-
TRINITY_DN52674_c0_g2	138.082	32.4676	243.697	7.50586	2.90802	0.00393705	1	4109	-	-	virNOG01082	T	sp|Q8VZ20|ASR3_ARATH Trihelix transcription factor ASR3 OS=Arabidopsis thaliana GN=ASR3 PE=1 SV=1	gi|223549991|gb|EEF51478.1| hypothetical protein RCOM_1498350 [Ricinus communis]
TRINITY_DN54767_c3_g4	6.02776	11.3217	0.733786	0.0648121	-3.94759	0.00393871	1	1298	-	-	-	-	-	-
TRINITY_DN52898_c1_g5	25.0876	41.2655	8.90978	0.215913	-2.21147	0.00398264	1	989	-	-	-	-	-	-
TRINITY_DN48670_c0_g2	26.2917	9.46266	43.1208	4.55694	2.18807	0.00402519	1	3214	GO:0016020	-	virNOG10037	M	sp|Q9SYM1|MSL6_ARATH Mechanosensitive ion channel protein 6 OS=Arabidopsis thaliana GN=MSL6 PE=1 SV=1	gi|694329666|ref|XP_009355587.1| PREDICTED: mechanosensitive ion channel protein 6-like [Pyrus x bretschneideri]
TRINITY_DN55112_c1_g3	133.87	202.937	64.8025	0.319323	-1.64691	0.00402918	1	684	-	-	-	-	-	-
TRINITY_DN46238_c0_g1	374.175	176.684	571.666	3.23553	1.694	0.00404512	1	7769	GO:0055085;GO:0005524;GO:0016021;GO:0042626	-	virNOG11242;COG1132	QV	sp|Q9C8H0|AB12C_ARATH ABC transporter C family member 12 OS=Arabidopsis thaliana GN=ABCC12 PE=2 SV=1	gi|470137931|ref|XP_004304713.1| PREDICTED: ABC transporter C family member 12-like [Fragaria vesca subsp. vesca] gi|764619523|ref|XP_011468355.1| PREDICTED: ABC transporter C family member 12-like [Fragaria vesca subsp. vesca]
TRINITY_DN45411_c0_g1	46.8407	11.8153	81.8661	6.92884	2.79261	0.0040799	1	1778	-	-	-	-	-	-
TRINITY_DN54113_c4_g3	118.378	181.331	55.4253	0.305658	-1.71001	0.00408315	1	1261	-	-	virNOG02766;virNOG39232	I	sp|Q56ZI2|PATL2_ARATH Patellin-2 OS=Arabidopsis thaliana GN=PATL2 PE=1 SV=2	gi|802646596|ref|XP_012079606.1| PREDICTED: patellin-3-like [Jatropha curcas] gi|643721819|gb|KDP31746.1| hypothetical protein JCGZ_14978 [Jatropha curcas]
TRINITY_DN44889_c0_g1	290.972	436.588	145.357	0.332938	-1.58668	0.00410794	1	3659	-	-	virNOG17942	K	sp|Q8S3D2|BH087_ARATH Transcription factor bHLH87 OS=Arabidopsis thaliana GN=BHLH87 PE=1 SV=1	gi|590619805|ref|XP_007024383.1| Basic helix-loop-helix DNA-binding superfamily protein, putative isoform 2 [Theobroma cacao] gi|508779749|gb|EOY27005.1| Basic helix-loop-helix DNA-binding superfamily protein, putative isoform 2 [Theobroma cacao]
TRINITY_DN54726_c2_g1	14.5527	24.9518	4.15352	0.166462	-2.58674	0.0041277	1	1193	GO:0051555;GO:0046872;GO:0045431;GO:0055114;GO:0031418;GO:0005737;GO:0045486	K05278	virNOG00943	H	sp|Q9ZWQ9|FLS_CITUN Flavonol synthase/flavanone 3-hydroxylase OS=Citrus unshiu GN=FLS PE=1 SV=1	gi|1009126031|ref|XP_015879930.1| PREDICTED: flavonol synthase/flavanone 3-hydroxylase [Ziziphus jujuba]
TRINITY_DN48875_c3_g1	394.092	596.512	191.672	0.321322	-1.63791	0.00414282	1	1212	GO:0005829;GO:0047724;GO:0006148;GO:0035251	-	COG1957;virNOG09817	F	sp|Q8LAC4|URH2_ARATH Probable uridine nucleosidase 2 OS=Arabidopsis thaliana GN=URH2 PE=2 SV=1	gi|147804954|emb|CAN75814.1| hypothetical protein VITISV_004635 [Vitis vinifera]
TRINITY_DN52486_c1_g1	236.993	85.7119	388.275	4.53	2.17951	0.00415086	1	4386	GO:0032440;GO:0004709;GO:0005524;GO:0005622;GO:0055114;GO:0004721;GO:0006470;GO:0016021;GO:0000186	-	virNOG05699	T	sp|Q9LYN8|EMS1_ARATH Leucine-rich repeat receptor protein kinase EMS1 OS=Arabidopsis thaliana GN=EMS1 PE=1 SV=1	gi|802769190|ref|XP_012090287.1| PREDICTED: leucine-rich repeat receptor protein kinase EMS1 [Jatropha curcas] gi|643706175|gb|KDP22307.1| hypothetical protein JCGZ_26138 [Jatropha curcas]
TRINITY_DN46744_c3_g3	25.0021	40.9634	9.04083	0.220705	-2.17981	0.00421236	1	530	-	-	virNOG26594	R	-	gi|255549756|ref|XP_002515929.1| PREDICTED: uncharacterized protein LOC8281613 [Ricinus communis] gi|223544834|gb|EEF46349.1| conserved hypothetical protein [Ricinus communis]
TRINITY_DN48695_c3_g2	21.1721	7.21925	35.1249	4.86544	2.28257	0.0042346	1	593	-	-	-	-	-	-
TRINITY_DN43318_c0_g1	17.3817	29.0646	5.69887	0.196076	-2.35052	0.00426335	1	927	-	-	virNOG23166;virNOG22378;virNOG24764	S	-	gi|1035913911|gb|OAY43504.1| hypothetical protein MANES_08G075300 [Manihot esculenta]
TRINITY_DN55354_c1_g1	110.174	3.41747	216.93	63.477	5.98816	0.00433106	1	1241	-	-	virNOG26108;virNOG20030	S	-	gi|657944114|ref|XP_008372601.1| PREDICTED: uncharacterized protein LOC103435946 [Malus domestica]
TRINITY_DN44234_c0_g1	120.965	54.8962	187.034	3.40705	1.76853	0.00433427	1	1421	GO:0003677	K09422	virNOG06909;virNOG18459	K	sp|Q9M2Y9|RAX3_ARATH Transcription factor RAX3 OS=Arabidopsis thaliana GN=RAX3 PE=2 SV=1	gi|385843181|gb|AFI80887.1| R2R3-MYB transcription factor MYB1.1 [Quercus suber] gi|385843182|gb|AFI80888.1| R2R3-MYB transcription factor MYB1.2 [Quercus suber] gi|385845759|gb|AFI81248.1| R2R3-MYB transcription factor MYB1.1 [Quercus suber]
TRINITY_DN45648_c1_g5	27.3728	44.838	9.90763	0.220965	-2.17811	0.00439647	1	356	GO:0016705;GO:0020037;GO:0005506;GO:0016021;GO:0004497;GO:0055114	-	COG2124;virNOG04939	Q	sp|O48786|C734A_ARATH Cytochrome P450 734A1 OS=Arabidopsis thaliana GN=CYP734A1 PE=2 SV=1	gi|734306632|gb|KHM98937.1| Cytochrome P450 734A1 [Glycine soja]
TRINITY_DN48826_c1_g2	101.606	38.291	164.92	4.30702	2.10669	0.00440124	1	2376	GO:0004674;GO:0005524;GO:0016021;GO:0006468	-	virNOG04087	T	sp|Q9SJG2|Y2296_ARATH Probable receptor-like protein kinase At2g42960 OS=Arabidopsis thaliana GN=At2g42960 PE=3 SV=1	gi|1009126306|ref|XP_015880080.1| PREDICTED: probable receptor-like protein kinase At2g42960 [Ziziphus jujuba]
TRINITY_DN51250_c1_g2	168.566	80.8126	256.32	3.17179	1.6653	0.00440648	1	4412	GO:0004674;GO:0005524;GO:0016021;GO:0006468	-	virNOG00023	T	sp|Q9SGP2|HSL1_ARATH Receptor-like protein kinase HSL1 OS=Arabidopsis thaliana GN=HSL1 PE=2 SV=1	gi|1009106574|ref|XP_015875191.1| PREDICTED: receptor-like protein kinase HSL1 [Ziziphus jujuba]
TRINITY_DN45099_c1_g2	232.945	380.977	84.9122	0.22288	-2.16566	0.00440857	1	2775	GO:1902358;GO:0016021;GO:0008271	K17471	virNOG09083	P	sp|Q9LW86|SUT34_ARATH Probable sulfate transporter 3.4 OS=Arabidopsis thaliana GN=SULTR3;4 PE=2 SV=1	gi|1009112339|ref|XP_015867722.1| PREDICTED: probable sulfate transporter 3.4 [Ziziphus jujuba]
TRINITY_DN53202_c1_g1	385.184	625.808	144.56	0.230998	-2.11405	0.00444781	1	3415	-	-	virNOG14274	S	-	gi|645275990|ref|XP_008243079.1| PREDICTED: uncharacterized protein LOC103341344 [Prunus mume]
TRINITY_DN51587_c1_g1	552.988	268.476	837.5	3.11947	1.6413	0.00448587	1	4955	-	-	virNOG09604;euNOG38206	S	-	gi|645277497|ref|XP_008243799.1| PREDICTED: uncharacterized protein LOC103342017 isoform X2 [Prunus mume] gi|1027085469|ref|XP_016652166.1| PREDICTED: uncharacterized protein LOC103342017 isoform X2 [Prunus mume]
TRINITY_DN39578_c0_g1	48.0422	73.8943	22.1901	0.300295	-1.73555	0.00450859	1	873	-	-	virNOG25631	S	-	gi|1035913986|gb|OAY43579.1| hypothetical protein MANES_08G080600 [Manihot esculenta]
TRINITY_DN50305_c1_g2	44.4146	18.6924	70.1369	3.75216	1.90772	0.00452121	1	1428	GO:0006351	K09287	virNOG07414	K	sp|Q9ZWM9|RAV1_ARATH AP2/ERF and B3 domain-containing transcription factor RAV1 OS=Arabidopsis thaliana GN=RAV1 PE=1 SV=1	gi|529366982|gb|AGS83386.1| tempranillo [Olea europaea]
TRINITY_DN50379_c3_g1	141.141	33.6737	248.608	7.38288	2.88418	0.00456405	1	4955	-	-	virNOG08873;virNOG22180	SR	sp|P37707|B2_DAUCA B2 protein OS=Daucus carota PE=2 SV=1	gi|590583830|ref|XP_007015007.1| Beta-propeller, Kelch repeat type 1, Development/cell death domain, Kelch related, Kelch-type beta propeller-like protein isoform 3 [Theobroma cacao] gi|508785370|gb|EOY32626.1| Beta-propeller, Kelch repeat type 1, Development/cell death domain, Kelch related, Kelch-type beta propeller-like protein isoform 3 [Theobroma cacao]
TRINITY_DN55364_c2_g1	19.5991	5.5911	33.6072	6.01083	2.58756	0.00459025	1	2130	GO:0015074;GO:0005524;GO:0008270;GO:0006419;GO:0004813;GO:0003676	-	KOG0017;NOG59350;virNOG28740	SR	sp|Q9ZT94|POLR2_ARATH Retrovirus-related Pol polyprotein from transposon RE2 OS=Arabidopsis thaliana GN=RE2 PE=4 SV=1	gi|147774128|emb|CAN62863.1| hypothetical protein VITISV_030334 [Vitis vinifera]
TRINITY_DN46564_c4_g3	9.95507	18.4584	1.45171	0.0786475	-3.66846	0.00460635	1	926	-	-	-	-	-	-
TRINITY_DN47008_c4_g3	718.802	1077.35	360.25	0.334384	-1.58042	0.00461941	1	2943	GO:0030246;GO:0005524;GO:0004672;GO:0016021;GO:0006468	K04733	virNOG14429	T	sp|Q9FHG4|LRKS7_ARATH Probable L-type lectin-domain containing receptor kinase S.7 OS=Arabidopsis thaliana GN=LECRKS7 PE=2 SV=1	gi|1009123795|ref|XP_015878728.1| PREDICTED: probable L-type lectin-domain containing receptor kinase S.7 [Ziziphus jujuba]
TRINITY_DN43515_c0_g1	1002.44	1513.05	491.818	0.32505	-1.62127	0.00463556	1	3209	-	K08099	virNOG02452	H	sp|Q9M7I7|CLH2_ARATH Chlorophyllase-2, chloroplastic OS=Arabidopsis thaliana GN=CLH2 PE=1 SV=1	gi|225432778|ref|XP_002279285.1| PREDICTED: chlorophyllase-2, chloroplastic [Vitis vinifera] gi|297737104|emb|CBI26305.3| unnamed protein product [Vitis vinifera]
TRINITY_DN55618_c3_g3	1324.84	634.47	2015.2	3.1762	1.6673	0.00469997	1	1582	GO:0016040;GO:0010181;GO:0005506;GO:0050660;GO:0006537;GO:0055114;GO:0051536	-	virNOG06466	E	sp|Q9LV03|GLUT1_ARATH Glutamate synthase 1 [NADH], chloroplastic OS=Arabidopsis thaliana GN=GLT1 PE=1 SV=2	gi|763779690|gb|KJB46761.1| hypothetical protein B456_008G269600 [Gossypium raimondii] gi|763779692|gb|KJB46763.1| hypothetical protein B456_008G269600 [Gossypium raimondii]
TRINITY_DN46780_c3_g1	305.15	53.3451	556.956	10.4406	3.38414	0.00475988	1	2305	GO:0006355;GO:0043565;GO:0003700	K14431	virNOG08034	K	sp|Q93XM6|TGA9_ARATH Transcription factor TGA9 OS=Arabidopsis thaliana GN=TGA9 PE=1 SV=1	gi|743913995|ref|XP_011000921.1| PREDICTED: transcription factor TGA2-like isoform X2 [Populus euphratica]
TRINITY_DN51774_c3_g1	40.6748	72.0535	9.29615	0.129017	-2.95436	0.00476342	1	1754	-	-	virNOG26447;NOG165629	S	-	gi|1009116506|ref|XP_015874810.1| PREDICTED: neurofilament heavy polypeptide [Ziziphus jujuba]
TRINITY_DN54246_c0_g3	11.4437	2.73664	20.1509	7.36337	2.88037	0.00479647	1	1961	-	-	-	-	-	-
TRINITY_DN44705_c2_g7	20.1651	7.04834	33.2818	4.72193	2.23938	0.00486602	1	681	-	-	-	-	-	-
TRINITY_DN52973_c0_g1	27.984	10.44	45.5279	4.36092	2.12463	0.00491046	1	1903	GO:0016021;GO:0015238;GO:0015297;GO:0006855	K03327	virNOG10422	S	sp|Q9LVD9|DTX40_ARATH Protein DETOXIFICATION 40 OS=Arabidopsis thaliana GN=DTX40 PE=1 SV=1	gi|590626040|ref|XP_007026054.1| MATE efflux family protein isoform 1 [Theobroma cacao] gi|508781420|gb|EOY28676.1| MATE efflux family protein isoform 1 [Theobroma cacao]
TRINITY_DN49484_c2_g6	233.424	112.768	354.08	3.13991	1.65072	0.00494509	1	2986	GO:0046872;GO:0003950	-	NOG80727;virNOG05426	R	-	gi|590607852|ref|XP_007021103.1| Transcription factor [Theobroma cacao] gi|508720731|gb|EOY12628.1| Transcription factor [Theobroma cacao]
TRINITY_DN49666_c0_g1	306.572	122.126	491.018	4.0206	2.00741	0.00497638	1	521	GO:0016040;GO:0010181;GO:0005506;GO:0050660;GO:0006537;GO:0055114;GO:0051536	-	virNOG06466;COG0067	E	sp|Q03460|GLSN_MEDSA Glutamate synthase [NADH], amyloplastic OS=Medicago sativa PE=1 SV=1	gi|697111925|ref|XP_009609837.1| PREDICTED: glutamate synthase [NADH], amyloplastic-like [Nicotiana tomentosiformis]
TRINITY_DN47577_c8_g2	17.9229	4.96504	30.8808	6.21965	2.63683	0.00503755	1	1949	-	-	virNOG15132	K	sp|Q6X7K0|WOX1_ARATH WUSCHEL-related homeobox 1 OS=Arabidopsis thaliana GN=WOX1 PE=2 SV=2	gi|1009131248|ref|XP_015882736.1| PREDICTED: WUSCHEL-related homeobox 1 [Ziziphus jujuba]
TRINITY_DN44593_c0_g1	10.6549	2.384	18.9258	7.93868	2.9889	0.00504264	1	2172	-	-	virNOG00868	S	sp|F4KGE8|GIL1_ARATH Protein GRAVITROPIC IN THE LIGHT 1 OS=Arabidopsis thaliana GN=GIL1 PE=2 SV=1	gi|920686892|gb|KOM30875.1| hypothetical protein LR48_Vigan01g043000 [Vigna angularis] gi|965657178|dbj|BAT73597.1| hypothetical protein VIGAN_01109900 [Vigna angularis var. angularis]
TRINITY_DN44576_c1_g4	51.1172	78.6746	23.5599	0.29946	-1.73956	0.00505179	1	2240	-	K04733	virNOG04204;COG0515;virNOG15629	T	sp|P93604|LRK10_WHEAT Rust resistance kinase Lr10 OS=Triticum aestivum GN=LRK10 PE=2 SV=1	gi|1009126087|ref|XP_015879962.1| PREDICTED: probable receptor-like protein kinase At1g67000 [Ziziphus jujuba]
TRINITY_DN44013_c0_g1	24.4059	47.0521	1.75975	0.0374	-4.74082	0.00506484	1	1221	-	-	virNOG21633;virNOG06548	K	sp|Q9SAH7|WRK40_ARATH Probable WRKY transcription factor 40 OS=Arabidopsis thaliana GN=WRKY40 PE=1 SV=1	gi|1009133681|ref|XP_015884033.1| PREDICTED: probable WRKY transcription factor 40 [Ziziphus jujuba]
TRINITY_DN50009_c5_g2	304.495	153.578	455.413	2.96536	1.56821	0.00508298	1	1306	GO:0046983	-	virNOG23363	K	sp|Q9S7Y1|BH030_ARATH Transcription factor bHLH30 OS=Arabidopsis thaliana GN=BHLH30 PE=1 SV=1	gi|802570088|ref|XP_012067990.1| PREDICTED: transcription factor bHLH30-like [Jatropha curcas] gi|643734803|gb|KDP41473.1| hypothetical protein JCGZ_15880 [Jatropha curcas]
TRINITY_DN49345_c0_g3	7.64687	0	15.2937	Inf	Inf	0.0051123	1	628	-	-	-	-	-	-
TRINITY_DN50450_c3_g4	16.1397	5.01005	27.2693	5.44292	2.44438	0.00512338	1	347	-	-	-	-	-	-
TRINITY_DN54061_c0_g1	141.847	32.0472	251.648	7.85241	2.97314	0.00513282	1	1688	GO:0007018;GO:0005488;GO:0005871;GO:0008574	-	virNOG11432;KOG0244	Z	sp|F4K0J3|KN4C_ARATH Kinesin-like protein KIN-4C OS=Arabidopsis thaliana GN=KIN4C PE=2 SV=2	gi|1028979542|ref|XP_016733197.1| PREDICTED: kinesin-like protein FRA1 isoform X2 [Gossypium hirsutum]
TRINITY_DN50907_c0_g4	2358.07	3505.79	1210.35	0.345244	-1.53431	0.00518079	1	2478	GO:0006810;GO:0016021	-	virNOG08278	I	sp|Q9SCU1|PATL6_ARATH Patellin-6 OS=Arabidopsis thaliana GN=PATL6 PE=2 SV=1	gi|225439560|ref|XP_002264479.1| PREDICTED: patellin-6 [Vitis vinifera] gi|731398783|ref|XP_010653377.1| PREDICTED: patellin-6 [Vitis vinifera]
TRINITY_DN48670_c0_g1	21.1688	6.17497	36.1626	5.85632	2.55	0.00533265	1	2898	GO:0055085;GO:0016021	K22048	virNOG10037	M	sp|F4IME2|MSL8_ARATH Mechanosensitive ion channel protein 8 OS=Arabidopsis thaliana GN=MSL8 PE=2 SV=2	gi|449444568|ref|XP_004140046.1| PREDICTED: mechanosensitive ion channel protein 6-like [Cucumis sativus] gi|700191498|gb|KGN46702.1| hypothetical protein Csa_6G124170 [Cucumis sativus]
TRINITY_DN50211_c3_g1	53.3015	82.1445	24.4585	0.29775	-1.74783	0.00535597	1	2655	GO:0016021;GO:0071805;GO:0015079	K03549	virNOG00807	P	sp|Q67UC7|HAK17_ORYSJ Probable potassium transporter 17 OS=Oryza sativa subsp. japonica GN=HAK17 PE=2 SV=2	gi|1009152249|ref|XP_015893996.1| PREDICTED: probable potassium transporter 17 [Ziziphus jujuba]
TRINITY_DN51405_c2_g1	204.196	26.9213	381.471	14.1699	3.82475	0.00536658	1	1032	-	-	virNOG08034	K	sp|Q93XM6|TGA9_ARATH Transcription factor TGA9 OS=Arabidopsis thaliana GN=TGA9 PE=1 SV=1	gi|764543751|ref|XP_011459338.1| PREDICTED: transcription factor TGA6 isoform X7 [Fragaria vesca subsp. vesca]
TRINITY_DN43490_c0_g1	34.0281	64.0362	4.01996	0.0627763	-3.99364	0.00536789	1	905	-	-	virNOG24813;euNOG28459;virNOG20332	SPR	sp|Q9SFF7|HIP43_ARATH Heavy metal-associated isoprenylated plant protein 43 OS=Arabidopsis thaliana GN=HIPP43 PE=2 SV=1	gi|567866013|ref|XP_006425629.1| hypothetical protein CICLE_v10027136mg [Citrus clementina] gi|557527619|gb|ESR38869.1| hypothetical protein CICLE_v10027136mg [Citrus clementina]
TRINITY_DN49598_c4_g2	1747.21	896.229	2598.19	2.89902	1.53556	0.00538333	1	2613	-	-	KOG0773;virNOG03304	K	sp|O04136|KNAP3_MALDO Homeobox protein knotted-1-like 3 OS=Malus domestica PE=2 SV=1	gi|296084578|emb|CBI25599.3| unnamed protein product [Vitis vinifera]
TRINITY_DN46740_c2_g1	8.1853	14.6886	1.68197	0.114509	-3.12647	0.0053973	1	2182	-	-	COG1657;virNOG38299;virNOG37452;virNOG29348	IR	-	gi|147802221|emb|CAN68269.1| hypothetical protein VITISV_029910 [Vitis vinifera]
TRINITY_DN15080_c0_g1	11.5132	20.0293	2.99706	0.149634	-2.74049	0.00540348	1	820	-	-	virNOG19863	R	sp|Q9SK27|ENL1_ARATH Early nodulin-like protein 1 OS=Arabidopsis thaliana GN=At2g25060 PE=1 SV=2	gi|1035924003|gb|OAY53591.1| hypothetical protein MANES_03G008300 [Manihot esculenta]
TRINITY_DN54534_c1_g1	5.09933	0.337633	9.86103	29.2063	4.86821	0.0054101	1	521	-	-	-	-	-	-
TRINITY_DN46963_c0_g3	27.3237	43.8468	10.8006	0.246325	-2.02136	0.00542012	1	1620	GO:0016310;GO:0000166;GO:0004672	K04733	virNOG05835	T	sp|P93604|LRK10_WHEAT Rust resistance kinase Lr10 OS=Triticum aestivum GN=LRK10 PE=2 SV=1	gi|1009105396|ref|XP_015889219.1| PREDICTED: G-type lectin S-receptor-like serine/threonine-protein kinase SD2-5 isoform X1 [Ziziphus jujuba] gi|1009105398|ref|XP_015889942.1| PREDICTED: G-type lectin S-receptor-like serine/threonine-protein kinase SD2-5 isoform X2 [Ziziphus jujuba]
TRINITY_DN46478_c1_g3	36.8418	15.3666	58.3169	3.79503	1.92411	0.00543518	1	1337	-	-	-	-	-	-
TRINITY_DN54974_c5_g1	157.408	236.496	78.3205	0.331171	-1.59435	0.00543658	1	915	GO:0003677;GO:0005634	-	virNOG08353	K	-	gi|443429769|gb|AGC92796.1| SBP-box transcription factor [Betula luminifera]
TRINITY_DN51223_c0_g1	34.9404	13.621	56.2598	4.13038	2.04627	0.00545134	1	2336	-	-	-	-	-	gi|658059527|ref|XP_008365587.1| PREDICTED: pre-mRNA-processing protein 40A-like [Malus domestica]
TRINITY_DN47315_c0_g4	24.0504	8.66537	39.4355	4.55093	2.18616	0.0055188	1	2144	GO:0044212	-	virNOG04765	K	sp|Q9MAT6|HMG15_ARATH High mobility group B protein 15 OS=Arabidopsis thaliana GN=HMGB15 PE=2 SV=1	gi|590656754|ref|XP_007034361.1| HMG box protein with ARID/BRIGHT DNA-binding domain isoform 2 [Theobroma cacao] gi|508713390|gb|EOY05287.1| HMG box protein with ARID/BRIGHT DNA-binding domain isoform 2 [Theobroma cacao]
TRINITY_DN54172_c1_g1	15.5197	2.80778	28.2317	10.0548	3.32982	0.00553238	1	1124	-	-	-	-	-	-
TRINITY_DN42404_c0_g1	4290.44	7080.31	1500.56	0.211935	-2.23831	0.00553339	1	1531	-	-	virNOG06159	R	sp|Q39688|EP1G_DAUCA Epidermis-specific secreted glycoprotein EP1 OS=Daucus carota GN=EP1 PE=1 SV=1	gi|731431973|ref|XP_010644121.1| PREDICTED: epidermis-specific secreted glycoprotein EP1-like [Vitis vinifera]
TRINITY_DN52020_c1_g2	2559.55	3717.28	1401.83	0.377111	-1.40694	0.00554722	1	2526	GO:0016310;GO:0005524;GO:0004849;GO:0043097;GO:0006222;GO:0005829;GO:0005975;GO:0006206;GO:0009507;GO:0008974	-	virNOG05206	ZT	sp|P26302|KPPR_WHEAT Phosphoribulokinase, chloroplastic OS=Triticum aestivum PE=2 SV=1	gi|514716666|ref|XP_004953549.1| PREDICTED: phosphoribulokinase, chloroplastic [Setaria italica] gi|944266832|gb|KQL31072.1| hypothetical protein SETIT_017390mg [Setaria italica]
TRINITY_DN50956_c0_g3	99.236	152.179	46.2934	0.304205	-1.71689	0.00573111	1	1963	-	-	-	-	-	-
TRINITY_DN55143_c1_g2	4.75167	9.21117	0.292179	0.0317201	-4.97846	0.00573648	1	399	-	-	virNOG01002	K	-	gi|296086011|emb|CBI31452.3| unnamed protein product [Vitis vinifera]
TRINITY_DN51037_c2_g2	3.67242	7.34485	0	0	-Inf	0.00574882	1	722	-	-	virNOG28572;virNOG20498	K	-	gi|209172067|dbj|BAG74497.1| transcription factor MYBGAL1, partial [Fagus crenata]
TRINITY_DN55821_c3_g5	342.499	514.013	170.986	0.33265	-1.58792	0.00578945	1	1478	GO:0016709;GO:0020037;GO:0005506;GO:0044550;GO:0016021;GO:0055114	-	virNOG09456	Q	sp|Q9LHA1|C8D11_ARATH Cytochrome P450 81D11 OS=Arabidopsis thaliana GN=CYP81D11 PE=2 SV=1	gi|590597336|ref|XP_007018581.1| Cytochrome P450, family 81, subfamily D, polypeptide 2, putative [Theobroma cacao] gi|508723909|gb|EOY15806.1| Cytochrome P450, family 81, subfamily D, polypeptide 2, putative [Theobroma cacao]
TRINITY_DN45598_c1_g1	201.221	100.584	301.858	3.00104	1.58546	0.00579733	1	1841	GO:0005634;GO:0003677;GO:0006355	-	virNOG09217	K	sp|Q9LD44|NAC56_ARATH NAC transcription factor 56 OS=Arabidopsis thaliana GN=NAC056 PE=2 SV=1	gi|590608668|ref|XP_007021327.1| NAC domain protein, IPR003441 [Theobroma cacao] gi|508720955|gb|EOY12852.1| NAC domain protein, IPR003441 [Theobroma cacao]
TRINITY_DN49836_c3_g1	418.907	713.064	124.75	0.174949	-2.515	0.00582735	1	1045	-	-	-	-	-	-
TRINITY_DN52916_c0_g1	8.43951	0	16.879	Inf	Inf	0.00590403	1	598	-	-	virNOG16987;virNOG26779	RK	sp|Q9FFX4|KNU_ARATH Zinc finger protein KNUCKLES OS=Arabidopsis thaliana GN=KNU PE=1 SV=1	gi|731418691|ref|XP_010660770.1| PREDICTED: zinc finger protein 2 [Vitis vinifera]
TRINITY_DN53817_c5_g1	76.7036	141.404	12.0031	0.084885	-3.55835	0.00593522	1	2776	GO:0005887;GO:1902475;GO:0015179;GO:0015297	-	COG0531;virNOG33083;virNOG09432	E	sp|Q9ZU50|BAT1_ARATH Amino-acid permease BAT1 OS=Arabidopsis thaliana GN=BAT1 PE=2 SV=2	gi|566156817|ref|XP_002302219.2| hypothetical protein POPTR_0002s07860g [Populus trichocarpa] gi|550344512|gb|EEE81492.2| hypothetical protein POPTR_0002s07860g [Populus trichocarpa]
TRINITY_DN41367_c0_g1	54.3494	83.6965	25.0024	0.298727	-1.7431	0.00595818	1	1152	-	-	virNOG26758;virNOG26822	SD	sp|Q9LZ60|SMR3_ARATH Cyclin-dependent protein kinase inhibitor SMR3 OS=Arabidopsis thaliana GN=SMR3 PE=1 SV=1	gi|1000938857|ref|XP_002533586.2| PREDICTED: cyclin-dependent protein kinase inhibitor SMR3 [Ricinus communis]
TRINITY_DN52928_c1_g1	242.316	32.7684	451.863	13.7896	3.78551	0.00596305	1	2595	GO:0015112;GO:0016021;GO:0005886;GO:0015706	-	virNOG05618	P	sp|Q9LQL2|PTR14_ARATH Protein NRT1/ PTR FAMILY 7.3 OS=Arabidopsis thaliana GN=NPF7.3 PE=1 SV=2	gi|590561095|ref|XP_007008714.1| Nitrate transporter 1.5 [Theobroma cacao] gi|508725627|gb|EOY17524.1| Nitrate transporter 1.5 [Theobroma cacao]
TRINITY_DN55159_c0_g2	45.0785	20.0107	70.1463	3.50544	1.80959	0.00600265	1	1157	-	-	virNOG01402	T	-	gi|703081956|ref|XP_010091827.1| hypothetical protein L484_015896 [Morus notabilis] gi|587856043|gb|EXB46035.1| hypothetical protein L484_015896 [Morus notabilis]
TRINITY_DN46795_c3_g3	56.3242	24.993	87.6555	3.50721	1.81032	0.00600627	1	1019	GO:0016787;GO:0016021	-	virNOG11625	R	sp|J9U5U9|DAD2_PETHY Probable strigolactone esterase DAD2 OS=Petunia hybrida GN=DAD2 PE=1 SV=1	gi|566176653|ref|XP_002308316.2| hydrolase family protein [Populus trichocarpa] gi|550336443|gb|EEE91839.2| hydrolase family protein [Populus trichocarpa]
TRINITY_DN49624_c1_g7	23.5724	37.7708	9.37393	0.248179	-2.01055	0.00603207	1	1681	-	-	virNOG15559;virNOG12556	S	-	gi|298204485|emb|CBI23760.3| unnamed protein product [Vitis vinifera]
TRINITY_DN48508_c1_g2	64.4024	99.6576	29.1472	0.292473	-1.77362	0.00604107	1	3071	-	-	virNOG10407	K	sp|Q9LZS0|PTL_ARATH Trihelix transcription factor PTL OS=Arabidopsis thaliana GN=PTL PE=2 SV=1	gi|743867725|ref|XP_011032809.1| PREDICTED: trihelix transcription factor PTL-like [Populus euphratica]
TRINITY_DN48540_c0_g1	249.78	79.0167	420.543	5.32221	2.41202	0.00605343	1	2741	-	-	virNOG15891	K	sp|Q8L8A6|GRF5_ARATH Growth-regulating factor 5 OS=Arabidopsis thaliana GN=GRF5 PE=1 SV=1	gi|1012352509|gb|KYP63697.1| hypothetical protein KK1_018276 [Cajanus cajan]
TRINITY_DN46802_c0_g6	5.87329	11.7466	0	0	-Inf	0.00606972	1	1145	-	-	-	-	-	-
TRINITY_DN48244_c1_g2	14.0439	3.4586	24.6293	7.12117	2.83212	0.00616892	1	1084	-	-	-	-	-	-
TRINITY_DN47174_c3_g2	8.73845	1.70873	15.7682	9.228	3.20602	0.00619303	1	560	-	-	-	-	-	-
TRINITY_DN45304_c3_g1	17.4334	28.7233	6.14354	0.213887	-2.22508	0.0062113	1	1648	-	-	virNOG11165	B	sp|O24308|TOP2_PEA DNA topoisomerase 2 OS=Pisum sativum GN=TOP2 PE=2 SV=1	gi|1009129229|ref|XP_015881653.1| PREDICTED: DNA topoisomerase 2 isoform X1 [Ziziphus jujuba]
TRINITY_DN47001_c5_g2	537.199	794.182	280.216	0.352837	-1.50293	0.00628325	1	3488	GO:0003677;GO:0005634	-	virNOG08353	K	sp|P0DI11|SP13B_ARATH Squamosa promoter-binding-like protein 13B OS=Arabidopsis thaliana GN=SPL13B PE=3 SV=1	gi|443429769|gb|AGC92796.1| SBP-box transcription factor [Betula luminifera]
TRINITY_DN44733_c1_g2	19.3281	33.334	5.32224	0.159664	-2.64689	0.00629851	1	1647	-	-	KOG0811;virNOG00034	U	sp|O04378|SYP23_ARATH Syntaxin-23 OS=Arabidopsis thaliana GN=SYP23 PE=1 SV=1	gi|694363981|ref|XP_009361156.1| PREDICTED: syntaxin-22-like [Pyrus x bretschneideri]
TRINITY_DN42772_c0_g2	31.8385	7.80975	55.8672	7.15351	2.83865	0.00638957	1	1455	GO:0009941	K14487	virNOG11292	R	sp|O82243|GH39_ARATH Putative indole-3-acetic acid-amido synthetase GH3.9 OS=Arabidopsis thaliana GN=GH3.9 PE=2 SV=1	gi|225437300|ref|XP_002263353.1| PREDICTED: putative indole-3-acetic acid-amido synthetase GH3.9 [Vitis vinifera]
TRINITY_DN51538_c0_g1	71.8501	108.08	35.6203	0.329574	-1.60133	0.00639842	1	706	-	-	braNOG20972;virNOG26566;virNOG39160	S	-	gi|1009136950|ref|XP_015885798.1| PREDICTED: uncharacterized protein LOC107421138 [Ziziphus jujuba]
TRINITY_DN42835_c0_g1	7.25176	0.675267	13.8283	20.4782	4.35602	0.00642523	1	1665	GO:0042973;GO:0030247;GO:0005975;GO:0046658	-	virNOG14923	R	sp|Q94G86|ALL9_OLEEU Glucan endo-1,3-beta-D-glucosidase OS=Olea europaea GN=OLE9 PE=1 SV=1	gi|255539278|ref|XP_002510704.1| PREDICTED: glucan endo-1,3-beta-glucosidase 12 [Ricinus communis] gi|223551405|gb|EEF52891.1| Glucan endo-1,3-beta-glucosidase precursor, putative [Ricinus communis]
TRINITY_DN47712_c6_g1	34.968	9.73441	60.2015	6.18441	2.62863	0.00644627	1	1091	-	-	-	-	-	-
TRINITY_DN54061_c0_g3	277.621	66.899	488.343	7.2997	2.86784	0.00647274	1	2069	-	-	NOG175038;KOG1075	R	sp|F4K0J3|KN4C_ARATH Kinesin-like protein KIN-4C OS=Arabidopsis thaliana GN=KIN4C PE=2 SV=2	gi|1025344535|ref|XP_016509118.1| PREDICTED: uncharacterized protein LOC107826630 [Nicotiana tabacum]
TRINITY_DN53504_c3_g4	4.74402	9.19586	0.292179	0.0317729	-4.97606	0.00650921	1	943	-	-	-	-	-	-
TRINITY_DN51579_c2_g6	11.2552	2.58104	19.9293	7.72145	2.94887	0.00651969	1	1080	GO:0000287;GO:0004401;GO:0007165;GO:0006020;GO:0046854;GO:0046855;GO:0000105;GO:0008934;GO:0009507	-	virNOG07877	G	sp|Q6NPM8|HIS7_ARATH Bifunctional phosphatase IMPL2, chloroplastic OS=Arabidopsis thaliana GN=HISN7 PE=1 SV=1	gi|590685450|ref|XP_007042105.1| Myo-inositol monophosphatase like 2 isoform 3 [Theobroma cacao] gi|508706040|gb|EOX97936.1| Myo-inositol monophosphatase like 2 isoform 3 [Theobroma cacao]
TRINITY_DN53539_c3_g1	21.5912	39.01	4.17245	0.106958	-3.22488	0.00653861	1	1598	-	-	virNOG00444;virNOG34283	KR	sp|Q9FY93|NAC83_ARATH NAC domain-containing protein 83 OS=Arabidopsis thaliana GN=NAC083 PE=1 SV=1	gi|567909379|ref|XP_006447003.1| hypothetical protein CICLE_v10016434mg [Citrus clementina] gi|568829040|ref|XP_006468841.1| PREDICTED: NAC domain-containing protein 83-like [Citrus sinensis] gi|557549614|gb|ESR60243.1| hypothetical protein CICLE_v10016434mg [Citrus clementina]
TRINITY_DN53524_c0_g2	64.4937	29.1677	99.8197	3.42227	1.77496	0.00657536	1	962	-	-	virNOG24106	S	-	gi|388518455|gb|AFK47289.1| unknown [Lotus japonicus]
TRINITY_DN46752_c8_g1	105.016	159.951	50.081	0.313102	-1.6753	0.00662285	1	2123	-	-	virNOG25636;virNOG25110	S	sp|Q3ECS5|SMR9_ARATH Cyclin-dependent protein kinase inhibitor SMR9 OS=Arabidopsis thaliana GN=SMR9 PE=3 SV=1	gi|1035900493|gb|OAY30093.1| hypothetical protein MANES_14G003000 [Manihot esculenta]
TRINITY_DN49114_c2_g1	105.336	158.827	51.844	0.326417	-1.61521	0.0066728	1	1223	-	-	NOG161444;virNOG25119	S	-	gi|590577359|ref|XP_007013213.1| Uncharacterized protein TCM_037906 [Theobroma cacao] gi|508783576|gb|EOY30832.1| Uncharacterized protein TCM_037906 [Theobroma cacao]
TRINITY_DN47787_c2_g1	45.4116	3.96158	86.8617	21.926	4.45457	0.00673501	1	1896	-	K09419	COG5169;virNOG18108;virNOG12884	K	sp|O80982|HSFA2_ARATH Heat stress transcription factor A-2 OS=Arabidopsis thaliana GN=HSFA2 PE=1 SV=1	gi|566176503|ref|XP_002309214.2| hypothetical protein POPTR_0006s15050g [Populus trichocarpa] gi|550336377|gb|EEE92737.2| hypothetical protein POPTR_0006s15050g [Populus trichocarpa]
TRINITY_DN45224_c0_g1	3744.05	5596.37	1891.72	0.338027	-1.56479	0.0067611	1	2798	GO:0050896;GO:0009987;GO:0044710;GO:0005488;GO:0016491	K00430	virNOG11780	G	sp|Q9SB81|PER42_ARATH Peroxidase 42 OS=Arabidopsis thaliana GN=PER42 PE=1 SV=2	gi|641859536|gb|KDO78226.1| hypothetical protein CISIN_1g019129mg [Citrus sinensis]
TRINITY_DN52572_c4_g5	17.1455	28.5241	5.76691	0.202177	-2.30631	0.00676545	1	613	GO:0016020;GO:0042254;GO:0003723;GO:0022625;GO:0006412;GO:0003735	-	virNOG02786	S	-	gi|590664648|ref|XP_007036529.1| Checkpoint serine/threonine-protein kinase BUB1, putative isoform 2 [Theobroma cacao] gi|508773774|gb|EOY21030.1| Checkpoint serine/threonine-protein kinase BUB1, putative isoform 2 [Theobroma cacao]
TRINITY_DN50543_c1_g2	453.107	236.173	670.041	2.83707	1.5044	0.00677279	1	1474	GO:0046872	-	virNOG22631	R	sp|Q39263|ZFP4_ARATH Zinc finger protein 4 OS=Arabidopsis thaliana GN=ZFP4 PE=2 SV=2	gi|590648611|ref|XP_007032204.1| Zinc finger protein 4 [Theobroma cacao] gi|508711233|gb|EOY03130.1| Zinc finger protein 4 [Theobroma cacao]
TRINITY_DN50552_c0_g1	54.348	83.5729	25.1232	0.300614	-1.73402	0.00677782	1	1835	GO:0016020;GO:0015238;GO:0006855	-	virNOG27879;virNOG03991;COG0534	SRV	sp|Q9C994|DTX14_ARATH Protein DETOXIFICATION 14 OS=Arabidopsis thaliana GN=DTX14 PE=3 SV=1	gi|743889307|ref|XP_011038708.1| PREDICTED: MATE efflux family protein 9-like isoform X1 [Populus euphratica]
TRINITY_DN48336_c3_g3	10.315	2.30898	18.3211	7.93473	2.98818	0.00679013	1	648	GO:0006457;GO:0003755;GO:0016787;GO:0000413	-	virNOG05365;virNOG03949	O	sp|P18253|CYPH_SCHPO Peptidyl-prolyl cis-trans isomerase OS=Schizosaccharomyces pombe (strain 972 / ATCC 24843) GN=ppi1 PE=3 SV=1	gi|398313937|emb|CCI55395.1| NDH subunit PnsL5 [Marchantia polymorpha]
TRINITY_DN43792_c0_g1	659.104	1184.85	133.355	0.112549	-3.15137	0.00683775	1	2712	GO:0006810;GO:0016021;GO:0005215	-	virNOG05537	P	sp|Q9LVE0|PTR33_ARATH Protein NRT1/ PTR FAMILY 6.4 OS=Arabidopsis thaliana GN=NPF6.4 PE=1 SV=1	gi|703153262|ref|XP_010110635.1| Nitrate transporter 1.3 [Morus notabilis] gi|587940657|gb|EXC27257.1| Nitrate transporter 1.3 [Morus notabilis]
TRINITY_DN40596_c0_g1	12.6029	23.0822	2.12358	0.0920009	-3.44221	0.00693364	1	1852	GO:0016709;GO:0020037;GO:0005506;GO:0044550;GO:0016021;GO:0055114	K20618	virNOG14608;virNOG16714	Q	sp|P37122|C76A2_SOLME Cytochrome P450 76A2 OS=Solanum melongena GN=CYP76A2 PE=2 SV=1	gi|224090875|ref|XP_002309107.1| hypothetical protein POPTR_0006s09580g [Populus trichocarpa] gi|222855083|gb|EEE92630.1| hypothetical protein POPTR_0006s09580g [Populus trichocarpa]
TRINITY_DN51275_c1_g1	15.0061	25.038	4.97427	0.198669	-2.33156	0.00699484	1	972	GO:0016787;GO:0019538	-	virNOG02288	O	sp|Q9SVD0|SMXL3_ARATH Protein SMAX1-LIKE 3 OS=Arabidopsis thaliana GN=SMXL3 PE=2 SV=1	gi|566177537|ref|XP_002309392.2| heat shock family protein [Populus trichocarpa] gi|550336840|gb|EEE92915.2| heat shock family protein [Populus trichocarpa]
TRINITY_DN48399_c1_g5	36.432	57.5937	15.2703	0.265139	-1.91518	0.00700707	1	2363	GO:0016020;GO:0022857;GO:0016491;GO:0044765	-	virNOG03870	R	sp|Q07423|HEX6_RICCO Hexose carrier protein HEX6 OS=Ricinus communis GN=HEX6 PE=2 SV=1	gi|1035918529|gb|OAY48120.1| hypothetical protein MANES_06G132700 [Manihot esculenta]
TRINITY_DN46320_c2_g1	5.89107	11.7821	0	0	-Inf	0.00702894	1	605	-	-	-	-	-	-
TRINITY_DN51260_c3_g5	1041.2	1661.44	420.961	0.253371	-1.98068	0.00705946	1	1329	-	-	virNOG01738	R	sp|A0A1P8B554|THLP1_ARATH Thaumatin-like protein 1 OS=Arabidopsis thaliana GN=TLP1 PE=2 SV=1	gi|190613917|gb|ACE80962.1| putative allergen Pru du 2.04 [Prunus dulcis x Prunus persica]
TRINITY_DN46205_c0_g1	60.2479	91.6484	28.8473	0.314761	-1.66767	0.00706658	1	1458	GO:0016901;GO:0005975;GO:0048038;GO:0055114	-	virNOG10164	R	sp|Q9SSG3|HIPL1_ARATH HIPL1 protein OS=Arabidopsis thaliana GN=HIPL1 PE=1 SV=2	gi|590667184|ref|XP_007037172.1| Catalytics isoform 2, partial [Theobroma cacao] gi|508774417|gb|EOY21673.1| Catalytics isoform 2, partial [Theobroma cacao]
TRINITY_DN46627_c0_g3	1017.76	1485.02	550.508	0.370708	-1.43164	0.00708046	1	2048	GO:0048046;GO:0004553;GO:0016762;GO:0005618;GO:0010411;GO:0042546;GO:0071555	-	virNOG03761	R	sp|Q9XIW1|XTH5_ARATH Probable xyloglucan endotransglucosylase/hydrolase protein 5 OS=Arabidopsis thaliana GN=XTH5 PE=2 SV=1	gi|82394881|gb|ABB72441.1| xyloglucan endotransglucosylase [Betula pendula]
TRINITY_DN50854_c2_g2	259.787	93.8971	425.677	4.53344	2.1806	0.00710548	1	2367	GO:0048366	-	virNOG18196	K	sp|Q8LPR5|TCP4_ARATH Transcription factor TCP4 OS=Arabidopsis thaliana GN=TCP4 PE=1 SV=1	gi|1035901180|gb|OAY30780.1| hypothetical protein MANES_14G058400 [Manihot esculenta]
TRINITY_DN54442_c1_g4	142.036	210.049	74.0243	0.352415	-1.50465	0.00711055	1	1168	GO:0004674;GO:0005524;GO:0016021;GO:0006468	-	virNOG02323;COG0515	T	sp|O81905|SD18_ARATH Receptor-like serine/threonine-protein kinase SD1-8 OS=Arabidopsis thaliana GN=SD18 PE=1 SV=1	gi|595891976|ref|XP_007213546.1| hypothetical protein PRUPE_ppa018740mg [Prunus persica] gi|462409411|gb|EMJ14745.1| hypothetical protein PRUPE_ppa018740mg [Prunus persica]
TRINITY_DN52483_c4_g1	259.369	384.769	133.969	0.34818	-1.52209	0.007169	1	1847	GO:0005634;GO:0010229;GO:0008283;GO:0031347;GO:0009735;GO:0009739;GO:0009737	-	virNOG12284	K	sp|Q93Z00|TCP14_ARATH Transcription factor TCP14 OS=Arabidopsis thaliana GN=TCP14 PE=1 SV=1	gi|225456741|ref|XP_002268569.1| PREDICTED: transcription factor TCP15 [Vitis vinifera]
TRINITY_DN42565_c0_g1	36.3273	65.0501	7.60444	0.116901	-3.09664	0.00717206	1	1594	GO:0006810;GO:0016021;GO:0005215	-	virNOG10763	G	sp|O49726|PUP21_ARATH Purine permease 21 OS=Arabidopsis thaliana GN=PUP21 PE=2 SV=2	gi|645237751|ref|XP_008225353.1| PREDICTED: probable purine permease 9 isoform X1 [Prunus mume] gi|645237753|ref|XP_008225354.1| PREDICTED: probable purine permease 9 isoform X1 [Prunus mume]
TRINITY_DN45338_c0_g1	8.50615	1.65816	15.3541	9.25974	3.21097	0.00720901	1	767	-	-	virNOG23523;virNOG25837	R	sp|P47926|RSI1_SOLLC Protein RSI-1 OS=Solanum lycopersicum GN=RSI-1 PE=2 SV=1	gi|1021552496|ref|XP_016167570.1| PREDICTED: protein RSI-1-like [Arachis ipaensis]
TRINITY_DN48697_c5_g3	26.4093	1.70873	51.1098	29.911	4.9026	0.0072159	1	1029	-	-	-	-	-	-
TRINITY_DN46565_c3_g1	191.947	97.3748	286.52	2.94245	1.55702	0.0073335	1	4226	GO:0016021	-	virNOG07817	S	sp|F4I9E1|NFD4_ARATH Protein NUCLEAR FUSION DEFECTIVE 4 OS=Arabidopsis thaliana GN=NFD4 PE=3 SV=1	gi|657951847|ref|XP_008354704.1| PREDICTED: uncharacterized protein LOC103418351 [Malus domestica]
TRINITY_DN45417_c0_g3	30.873	48.2094	13.5366	0.280788	-1.83245	0.00736579	1	2003	GO:0046914;GO:0030001;GO:0005737;GO:0046916	-	virNOG24319	S	sp|O49613|HIP25_ARATH Heavy metal-associated isoprenylated plant protein 25 OS=Arabidopsis thaliana GN=HIPP25 PE=2 SV=1	gi|297734194|emb|CBI15441.3| unnamed protein product [Vitis vinifera]
TRINITY_DN43969_c0_g1	30.7163	48.689	12.7436	0.261734	-1.93383	0.0073876	1	1157	GO:0006470;GO:0004722	-	virNOG12959	T	sp|Q9LW60|P2C44_ARATH Putative protein phosphatase 2C-like protein 44 OS=Arabidopsis thaliana GN=At3g23360 PE=5 SV=1	gi|255575867|ref|XP_002528831.1| PREDICTED: putative protein phosphatase 2C-like protein 44 [Ricinus communis] gi|223531743|gb|EEF33565.1| protein phosphatase 2c, putative [Ricinus communis]
TRINITY_DN42936_c0_g2	1978.28	3012.13	944.433	0.313543	-1.67326	0.00739896	1	595	-	-	-	-	-	-
TRINITY_DN45049_c0_g1	252.861	374.582	131.14	0.350097	-1.51418	0.00744755	1	1599	GO:0008152;GO:0003824	K01661	virNOG06850	H	sp|Q8GYN9|MENB_ARATH 1,4-dihydroxy-2-naphthoyl-CoA synthase, peroxisomal OS=Arabidopsis thaliana GN=MENB PE=1 SV=2	gi|1009153700|ref|XP_015894770.1| PREDICTED: 1,4-dihydroxy-2-naphthoyl-CoA synthase, peroxisomal [Ziziphus jujuba]
TRINITY_DN48293_c2_g1	23.4672	9.00887	37.9254	4.20979	2.07375	0.00747533	1	1693	-	-	KOG0192;virNOG07812	T	sp|Q05609|CTR1_ARATH Serine/threonine-protein kinase CTR1 OS=Arabidopsis thaliana GN=CTR1 PE=1 SV=1	gi|657996326|ref|XP_008390530.1| PREDICTED: RAF proto-oncogene serine/threonine-protein kinase-like [Malus domestica]
TRINITY_DN48610_c1_g2	3.56736	0	7.13472	Inf	Inf	0.00748205	1	4222	-	K10875	virNOG04033	L	sp|F4I8S3|CLSY3_ARATH SNF2 domain-containing protein CLASSY 3 OS=Arabidopsis thaliana GN=CLSY3 PE=1 SV=1	gi|595859856|ref|XP_007211028.1| hypothetical protein PRUPE_ppa019972mg [Prunus persica] gi|462406763|gb|EMJ12227.1| hypothetical protein PRUPE_ppa019972mg [Prunus persica]
TRINITY_DN45631_c3_g1	1198.52	1775.49	621.545	0.350069	-1.51429	0.00750915	1	2352	GO:0006355;GO:0030234;GO:0006808;GO:0050790	-	virNOG17917	K	sp|Q9ZST4|GLNB_ARATH Nitrogen regulatory protein P-II homolog OS=Arabidopsis thaliana GN=GLB1 PE=1 SV=1	gi|697111873|ref|XP_009609814.1| PREDICTED: nitrogen regulatory protein P-II homolog [Nicotiana tomentosiformis]
TRINITY_DN45615_c2_g2	778.128	1135.49	420.771	0.370565	-1.4322	0.00757991	1	1138	GO:0050832;GO:0008061;GO:0042742	-	virNOG11661;virNOG19971	R	sp|Q02243|WIN_SOYBN Wound-induced protein (Fragment) OS=Glycine max GN=WIN PE=2 SV=1	gi|658040450|ref|XP_008355821.1| PREDICTED: pathogenesis-related protein PR-4B-like [Malus domestica]
TRINITY_DN46276_c0_g2	16.8901	5.63642	28.1439	4.99321	2.31997	0.00758468	1	2581	-	-	virNOG24202	S	sp|Q39846|SBP65_SOYBN Seed biotin-containing protein SBP65 OS=Glycine max GN=SBP65 PE=2 SV=1	gi|802640864|ref|XP_012079046.1| PREDICTED: seed biotin-containing protein SBP65 [Jatropha curcas]
TRINITY_DN51920_c1_g4	67.7976	4.90471	130.69	26.6459	4.73584	0.00759	1	3335	-	-	virNOG22502;KOG1075;virNOG31748;virNOG34604	R	-	gi|985452005|ref|XP_015386529.1| PREDICTED: uncharacterized protein LOC107177354 [Citrus sinensis]
TRINITY_DN54019_c4_g1	7.42147	0	14.8429	Inf	Inf	0.00759841	1	589	-	-	-	-	-	gi|731346674|ref|XP_010684582.1| PREDICTED: uncharacterized protein LOC104899143 [Beta vulgaris subsp. vulgaris]
TRINITY_DN39772_c0_g1	112.83	169.426	56.2339	0.331908	-1.59115	0.00761847	1	2305	GO:0008131;GO:0005507;GO:0048038;GO:0009308;GO:0055114	K00276	virNOG10888	Q	sp|Q43077|AMO_PEA Primary amine oxidase OS=Pisum sativum PE=1 SV=1	gi|645236022|ref|XP_008224539.1| PREDICTED: primary amine oxidase-like [Prunus mume]
TRINITY_DN50644_c1_g1	40.6598	63.7462	17.5734	0.275678	-1.85894	0.00766094	1	1157	-	-	-	-	-	-
TRINITY_DN53795_c1_g1	18.4787	6.39227	30.5651	4.78157	2.25748	0.00770149	1	923	GO:0046983	-	virNOG01885	K	sp|Q9ZUG9|BH066_ARATH Transcription factor bHLH66 OS=Arabidopsis thaliana GN=BHLH66 PE=1 SV=1	gi|823224619|ref|XP_012445082.1| PREDICTED: transcription factor bHLH66-like [Gossypium raimondii] gi|763787940|gb|KJB54936.1| hypothetical protein B456_009G055200 [Gossypium raimondii]
TRINITY_DN54083_c0_g2	6.13757	0.695832	11.5793	16.641	4.05667	0.00777488	1	1093	-	-	-	-	-	-
TRINITY_DN43674_c0_g1	27.8064	2.09694	53.5158	25.5209	4.67361	0.00781274	1	1495	-	-	virNOG12232	R	sp|Q4UMH6|Y381_RICFE Putative ankyrin repeat protein RF_0381 OS=Rickettsia felis (strain ATCC VR-1525 / URRWXCal2) GN=RF_0381 PE=4 SV=1	gi|743879300|ref|XP_011035893.1| PREDICTED: serine/threonine-protein phosphatase 6 regulatory ankyrin repeat subunit B-like [Populus euphratica]
TRINITY_DN48811_c3_g1	69.2168	104.59	33.8437	0.323585	-1.62778	0.00785167	1	2207	GO:0006351	-	virNOG22232;virNOG19678	SK	sp|Q9FJV5|KAN4_ARATH Probable transcription factor KAN4 OS=Arabidopsis thaliana GN=KAN4 PE=1 SV=1	gi|255538462|ref|XP_002510296.1| PREDICTED: probable transcription factor KAN4 [Ricinus communis] gi|223550997|gb|EEF52483.1| hypothetical protein RCOM_1592640 [Ricinus communis]
TRINITY_DN55486_c2_g2	4.58449	8.80209	0.366893	0.0416825	-4.58441	0.00789384	1	1093	-	-	-	-	-	-
TRINITY_DN48993_c3_g1	6.06268	0.645259	11.4801	17.7915	4.15311	0.0079304	1	1241	-	-	-	-	-	-
TRINITY_DN49267_c3_g3	25.5691	42.6997	8.43854	0.197625	-2.33916	0.00801248	1	751	-	-	-	-	-	-
TRINITY_DN51830_c2_g1	3.46141	0	6.92282	Inf	Inf	0.00803171	1	746	-	-	-	-	-	-
TRINITY_DN55507_c8_g3	74.3649	23.4718	125.258	5.33652	2.4159	0.00815693	1	1321	-	-	-	-	-	-
TRINITY_DN42988_c0_g2	85.314	125.953	44.6749	0.354695	-1.49535	0.00816432	1	1359	GO:0005634;GO:0005737;GO:0016874	-	virNOG04260	S	sp|O22193|PUB4_ARATH U-box domain-containing protein 4 OS=Arabidopsis thaliana GN=PUB4 PE=1 SV=3	gi|802574134|ref|XP_012068676.1| PREDICTED: U-box domain-containing protein 4 [Jatropha curcas] gi|643733699|gb|KDP40542.1| hypothetical protein JCGZ_24541 [Jatropha curcas]
TRINITY_DN47050_c1_g1	902.666	1311.75	493.585	0.37628	-1.41012	0.00816686	1	3354	GO:0032440;GO:0004709;GO:0005524;GO:0005622;GO:0055114;GO:0016021;GO:0005886;GO:0000186	K00924	virNOG07516	T	sp|Q9SGP2|HSL1_ARATH Receptor-like protein kinase HSL1 OS=Arabidopsis thaliana GN=HSL1 PE=2 SV=1	gi|1009136302|ref|XP_015885459.1| PREDICTED: receptor-like protein kinase HSL1 [Ziziphus jujuba]
TRINITY_DN53626_c4_g1	388.697	579.524	197.871	0.341436	-1.55031	0.00829158	1	1931	GO:0045735	-	virNOG07233	S	sp|Q6K508|GLUD1_ORYSJ Glutelin type-D 1 OS=Oryza sativa subsp. japonica GN=GLUD1 PE=2 SV=1	gi|703161932|ref|XP_010112922.1| Glutelin type-B 5 [Morus notabilis] gi|587948838|gb|EXC35071.1| Glutelin type-B 5 [Morus notabilis]
TRINITY_DN54387_c0_g3	11.0881	20.0593	2.1169	0.105532	-3.24424	0.00830356	1	886	GO:0008270;GO:0004386;GO:0003676	-	virNOG38824;lilNOG25387;KOG0017	R	-	gi|703120427|ref|XP_010102099.1| ATP-dependent RNA helicase dhx8 [Morus notabilis] gi|587904109|gb|EXB92318.1| ATP-dependent RNA helicase dhx8 [Morus notabilis]
TRINITY_DN48826_c1_g1	44.4977	20.285	68.7104	3.38725	1.76012	0.00830761	1	1071	GO:0004672;GO:0006468	-	virNOG04087	T	sp|Q9SJG2|Y2296_ARATH Probable receptor-like protein kinase At2g42960 OS=Arabidopsis thaliana GN=At2g42960 PE=3 SV=1	gi|590710614|ref|XP_007048877.1| Kinase superfamily protein [Theobroma cacao] gi|508701138|gb|EOX93034.1| Kinase superfamily protein [Theobroma cacao]
TRINITY_DN46259_c3_g4	17.1975	5.20846	29.1865	5.60368	2.48637	0.00831444	1	665	-	-	-	-	-	-
TRINITY_DN49270_c0_g1	283.499	423.14	143.858	0.339978	-1.55649	0.00832527	1	1517	GO:0016021	K15015	virNOG00890;COG0814	E	sp|F4J1Q9|AVT1I_ARATH Amino acid transporter AVT1I OS=Arabidopsis thaliana GN=AVT1I PE=3 SV=1	gi|590650014|ref|XP_007032544.1| Amino acid transporter isoform 2 [Theobroma cacao] gi|508711573|gb|EOY03470.1| Amino acid transporter isoform 2 [Theobroma cacao]
TRINITY_DN43850_c0_g1	516.272	749.013	283.531	0.37854	-1.40148	0.00834399	1	2851	GO:0003824	K06617	virNOG00128	R	sp|Q8VWN6|RFS_PEA Galactinol--sucrose galactosyltransferase OS=Pisum sativum GN=RFS PE=1 SV=1	gi|1009130994|ref|XP_015882599.1| PREDICTED: galactinol--sucrose galactosyltransferase-like [Ziziphus jujuba]
TRINITY_DN44956_c1_g4	18.1223	29.6974	6.54729	0.220467	-2.18136	0.00836629	1	2293	-	-	virNOG22084	S	-	-
TRINITY_DN51333_c1_g2	9.25141	16.389	2.11384	0.128979	-2.95479	0.00838537	1	1760	GO:0046872;GO:0045490;GO:0030570	K01728	virNOG15081	G	sp|Q9FXD8|PLY5_ARATH Probable pectate lyase 5 OS=Arabidopsis thaliana GN=At1g67750 PE=2 SV=2	gi|470126386|ref|XP_004299169.1| PREDICTED: probable pectate lyase 18 [Fragaria vesca subsp. vesca]
TRINITY_DN46116_c3_g1	77.7279	115.747	39.7084	0.343061	-1.54346	0.00841566	1	1005	-	-	virNOG23938;virNOG25160	S	sp|Q9XI29|Y1540_ARATH Uncharacterized protein At1g15400 OS=Arabidopsis thaliana GN=At1g15400 PE=1 SV=2	gi|590617752|ref|XP_007023877.1| Uncharacterized protein TCM_028280 [Theobroma cacao] gi|508779243|gb|EOY26499.1| Uncharacterized protein TCM_028280 [Theobroma cacao]
TRINITY_DN46822_c0_g1	19.6548	32.2925	7.01701	0.217295	-2.20227	0.00842305	1	691	-	-	-	-	-	-
TRINITY_DN51457_c0_g2	560.058	297.4	822.716	2.76636	1.46799	0.00845214	1	1472	GO:0005634;GO:0016799;GO:0005829;GO:0009691	K22522	virNOG07475	S	sp|Q8LBB7|LOG5_ARATH Cytokinin riboside 5&apos;-monophosphate phosphoribohydrolase LOG5 OS=Arabidopsis thaliana GN=LOG5 PE=1 SV=1	gi|147866206|emb|CAN79419.1| hypothetical protein VITISV_025067 [Vitis vinifera]
TRINITY_DN54576_c4_g1	3007.58	4840.08	1175.09	0.242784	-2.04226	0.00848914	1	3585	GO:0006355;GO:0019901;GO:0000079	-	virNOG12463	D	sp|Q9AS36|CCL11_ORYSJ Cyclin-L1-1 OS=Oryza sativa subsp. japonica GN=CYCL1-1 PE=2 SV=1	gi|702448561|ref|XP_010025119.1| PREDICTED: cyclin-L1-1 isoform X1 [Eucalyptus grandis] gi|702448565|ref|XP_010025120.1| PREDICTED: cyclin-L1-1 isoform X1 [Eucalyptus grandis] gi|702448570|ref|XP_010025121.1| PREDICTED: cyclin-L1-1 isoform X1 [Eucalyptus grandis]
TRINITY_DN47186_c0_g3	21.7458	1.04847	42.4431	40.481	5.33917	0.00859829	1	1880	-	-	virNOG02506	J	sp|Q9LM20|PUM8_ARATH Putative pumilio homolog 8, chloroplastic OS=Arabidopsis thaliana GN=APUM8 PE=3 SV=2	gi|596294913|ref|XP_007226917.1| hypothetical protein PRUPE_ppa025468mg [Prunus persica] gi|462423853|gb|EMJ28116.1| hypothetical protein PRUPE_ppa025468mg [Prunus persica]
TRINITY_DN49560_c2_g1	16.8313	27.6004	6.06215	0.21964	-2.18679	0.0086607	1	2257	-	-	-	-	-	-
TRINITY_DN30688_c0_g1	7.03375	14.0675	0	0	-Inf	0.00866441	1	703	-	-	virNOG21382;virNOG24651;virNOG21135	R	sp|P14009|14KD_DAUCA 14 kDa proline-rich protein DC2.15 OS=Daucus carota PE=2 SV=1	gi|848906526|ref|XP_012852552.1| PREDICTED: 14 kDa proline-rich protein DC2.15-like [Erythranthe guttata] gi|604305631|gb|EYU24741.1| hypothetical protein MIMGU_mgv1a016172mg [Erythranthe guttata]
TRINITY_DN52319_c3_g4	19.6181	33.8484	5.38777	0.159174	-2.65133	0.00876154	1	377	GO:0016760;GO:0016021;GO:0030244;GO:0071555	-	virNOG10711	G	sp|Q0WVN5|CSLG3_ARATH Cellulose synthase-like protein G3 OS=Arabidopsis thaliana GN=CSLG3 PE=2 SV=2	gi|590679436|ref|XP_007040580.1| Cellulose synthase like G3, putative [Theobroma cacao] gi|508777825|gb|EOY25081.1| Cellulose synthase like G3, putative [Theobroma cacao]
TRINITY_DN54135_c1_g1	4.77959	9.267	0.292179	0.031529	-4.98718	0.00876929	1	679	-	-	virNOG19318;virNOG34368	S	sp|Q9SN23|LBD38_ARATH LOB domain-containing protein 38 OS=Arabidopsis thaliana GN=LBD38 PE=1 SV=1	gi|802570586|ref|XP_012068238.1| PREDICTED: LOB domain-containing protein 38-like [Jatropha curcas] gi|643734965|gb|KDP41635.1| hypothetical protein JCGZ_16042 [Jatropha curcas]
TRINITY_DN51316_c1_g1	567.736	304.732	830.74	2.72614	1.44686	0.00877276	1	1933	GO:0005506;GO:0048235;GO:0010025;GO:0006723;GO:0055114;GO:0043447;GO:0016021;GO:0006633;GO:0005886;GO:0016491	-	virNOG03107	I	sp|Q8H1Z0|CER3_ARATH Protein ECERIFERUM 3 OS=Arabidopsis thaliana GN=CER3 PE=1 SV=1	gi|225445726|ref|XP_002270946.1| PREDICTED: protein ECERIFERUM 3 [Vitis vinifera] gi|297743728|emb|CBI36611.3| unnamed protein product [Vitis vinifera]
TRINITY_DN52380_c3_g2	6.51777	0.982892	12.0526	12.2624	3.61617	0.00879726	1	674	-	-	-	-	-	-
TRINITY_DN44691_c4_g6	22.2994	35.3087	9.29002	0.263108	-1.92627	0.00881425	1	542	GO:0007275	-	virNOG18932	K	-	gi|427199347|gb|AFY26892.1| YABBY2-like transcription factor YAB2 [Morella rubra]
TRINITY_DN51341_c1_g1	1185.78	646.376	1725.18	2.669	1.4163	0.00881683	1	5250	GO:0008080	-	virNOG08048	R	sp|O64815|HLS1L_ARATH Probable N-acetyltransferase HLS1-like OS=Arabidopsis thaliana GN=At2g23060 PE=2 SV=1	gi|1035904043|gb|OAY33642.1| hypothetical protein MANES_13G112800 [Manihot esculenta]
TRINITY_DN51753_c1_g1	1371.59	2105.17	638.015	0.30307	-1.72228	0.00888565	1	2760	-	K09422	virNOG16380	K	sp|Q5NBM8|CSA_ORYSJ Transcription factor CSA OS=Oryza sativa subsp. japonica GN=CSA PE=2 SV=2	gi|743907229|ref|XP_011047039.1| PREDICTED: uncharacterized protein LOC105141503 [Populus euphratica]
TRINITY_DN43693_c0_g1	34.5944	53.5659	15.6229	0.291658	-1.77765	0.00894153	1	1616	GO:0010268;GO:0020037;GO:0005506;GO:0016132;GO:0055114;GO:0016705;GO:0007275;GO:0016021;GO:0004497;GO:0016125	K20667	virNOG10387	Q	sp|I7C6E8|C7A52_PANGI Beta-amyrin 28-oxidase OS=Panax ginseng PE=2 SV=1	gi|1035902019|gb|OAY31619.1| hypothetical protein MANES_14G127200 [Manihot esculenta]
TRINITY_DN52941_c2_g1	859.052	1273.04	445.067	0.34961	-1.51618	0.0089498	1	2068	GO:0016787	-	virNOG09817	F	sp|Q8LAC4|URH2_ARATH Probable uridine nucleosidase 2 OS=Arabidopsis thaliana GN=URH2 PE=2 SV=1	gi|629123590|gb|KCW88015.1| hypothetical protein EUGRSUZ_A00423 [Eucalyptus grandis] gi|629123591|gb|KCW88016.1| hypothetical protein EUGRSUZ_A00423 [Eucalyptus grandis]
TRINITY_DN7678_c0_g1	3.86232	0	7.72465	Inf	Inf	0.00895062	1	554	GO:0003723;GO:0090502;GO:0033897	K01166	virNOG07186	A	sp|P42815|RNS3_ARATH Ribonuclease 3 OS=Arabidopsis thaliana GN=RNS3 PE=2 SV=1	gi|645229763|ref|XP_008221612.1| PREDICTED: ribonuclease 3-like [Prunus mume]
TRINITY_DN52579_c1_g7	96.6448	159.143	34.1466	0.214566	-2.22051	0.00897001	1	754	-	-	NOG81593;KOG4658;virNOG04327;NOG68038	ZTR	sp|Q9LRR4|R13L1_ARATH Putative disease resistance RPP13-like protein 1 OS=Arabidopsis thaliana GN=RPPL1 PE=3 SV=1	gi|731411141|ref|XP_010657856.1| PREDICTED: putative disease resistance RPP13-like protein 1 [Vitis vinifera]
TRINITY_DN50192_c3_g9	51.3476	16.1439	86.5514	5.36125	2.42257	0.00897847	1	1478	GO:0005634	K14505	virNOG16228	D	sp|Q9FGQ7|CCD32_ARATH Cyclin-D3-2 OS=Arabidopsis thaliana GN=CYCD3-2 PE=1 SV=1	gi|595825284|ref|XP_007205384.1| hypothetical protein PRUPE_ppa007350mg [Prunus persica] gi|462401026|gb|EMJ06583.1| hypothetical protein PRUPE_ppa007350mg [Prunus persica]
TRINITY_DN47460_c4_g2	68.4279	31.7526	105.103	3.31007	1.72686	0.00903644	1	1163	GO:0016787	-	virNOG08304	T	sp|Q94B74|NUDT2_ARATH Nudix hydrolase 2 OS=Arabidopsis thaliana GN=NUDT2 PE=1 SV=1	gi|694451625|ref|XP_009350938.1| PREDICTED: nudix hydrolase 2-like [Pyrus x bretschneideri]
TRINITY_DN46682_c3_g2	208.775	309.555	107.996	0.348876	-1.51922	0.00910921	1	2684	-	-	virNOG26882;virNOG24657	S	-	gi|596291989|ref|XP_007226435.1| hypothetical protein PRUPE_ppa023622mg [Prunus persica] gi|462423371|gb|EMJ27634.1| hypothetical protein PRUPE_ppa023622mg [Prunus persica]
TRINITY_DN44629_c0_g2	14.3099	4.65878	23.961	5.14319	2.36266	0.00913687	1	2536	GO:0005524;GO:0004672;GO:0016021;GO:0006468	-	virNOG08818	T	sp|Q9ZU46|ZAR1_ARATH Receptor protein kinase-like protein ZAR1 OS=Arabidopsis thaliana GN=ZAR1 PE=1 SV=1	gi|802724230|ref|XP_012085656.1| PREDICTED: probable inactive leucine-rich repeat receptor-like protein kinase At1g66830 [Jatropha curcas] gi|643714119|gb|KDP26784.1| hypothetical protein JCGZ_17942 [Jatropha curcas]
TRINITY_DN54198_c0_g1	3.39004	0	6.78007	Inf	Inf	0.00932077	1	715	-	-	-	-	-	-
TRINITY_DN49686_c3_g1	17.9205	28.8767	6.96429	0.241173	-2.05186	0.00944159	1	870	-	-	-	-	-	-
TRINITY_DN50163_c0_g1	477.105	253.201	701.008	2.76859	1.46915	0.00947334	1	2126	GO:0005615	-	virNOG07964	S	sp|Q9LXU9|IRKI_ARATH IRK-interacting protein OS=Arabidopsis thaliana GN=IRKI PE=1 SV=1	gi|743871574|ref|XP_011033890.1| PREDICTED: uncharacterized protein LOC105132228 [Populus euphratica]
TRINITY_DN55365_c2_g4	15.554	25.8666	5.2414	0.202632	-2.30307	0.00958617	1	2020	GO:0045330;GO:0030599;GO:0005618;GO:0045490;GO:0016021;GO:0043086;GO:0046910;GO:0042545	K01051	virNOG16763	R	sp|Q9FF78|PME46_ARATH Probable pectinesterase/pectinesterase inhibitor 46 OS=Arabidopsis thaliana GN=PME46 PE=2 SV=1	gi|731414116|ref|XP_002273396.2| PREDICTED: probable pectinesterase/pectinesterase inhibitor 46 [Vitis vinifera] gi|296085423|emb|CBI29155.3| unnamed protein product [Vitis vinifera]
TRINITY_DN51188_c0_g3	32.8762	50.786	14.9664	0.294694	-1.76271	0.00962886	1	1471	GO:0016567;GO:0004842	-	virNOG11371	R	sp|Q9LXE3|PUB28_ARATH U-box domain-containing protein 28 OS=Arabidopsis thaliana GN=PUB28 PE=1 SV=1	gi|225431543|ref|XP_002281970.1| PREDICTED: U-box domain-containing protein 27 [Vitis vinifera]
TRINITY_DN54304_c2_g6	40.9906	66.4617	15.5195	0.233511	-2.09844	0.00962994	1	665	GO:0016021;GO:0055114;GO:0006629;GO:0016717	-	virNOG00362	I	sp|P48619|FAD3C_RICCO Omega-3 fatty acid desaturase, chloroplastic OS=Ricinus communis GN=FAD7A-1 PE=2 SV=1	gi|590561927|ref|XP_007008948.1| Fatty acid desaturase 8 isoform 3, partial [Theobroma cacao] gi|508725861|gb|EOY17758.1| Fatty acid desaturase 8 isoform 3, partial [Theobroma cacao]
TRINITY_DN40220_c0_g2	9.71424	16.7175	2.711	0.162166	-2.62446	0.00964952	1	1747	-	-	-	-	-	-
TRINITY_DN45053_c0_g2	143.184	209.306	77.0629	0.368183	-1.4415	0.00966402	1	2046	-	-	virNOG30572;virNOG02646	T	sp|F4KA50|LRL22_ARATH LEAF RUST 10 DISEASE-RESISTANCE LOCUS RECEPTOR-LIKE PROTEIN KINASE-like 2.2 OS=Arabidopsis thaliana GN=LRK10L-2.2 PE=3 SV=2	gi|1009122843|ref|XP_015878222.1| PREDICTED: probable receptor-like protein kinase At1g67000 [Ziziphus jujuba]
TRINITY_DN52504_c1_g3	125.258	50.3152	200.201	3.97894	1.99238	0.00969465	1	1576	-	-	virNOG01667	S	sp|O22227|MIZ1_ARATH Protein MIZU-KUSSEI 1 OS=Arabidopsis thaliana GN=MIZ1 PE=1 SV=1	gi|590701237|ref|XP_007046347.1| Uncharacterized protein TCM_011889 [Theobroma cacao] gi|508710282|gb|EOY02179.1| Uncharacterized protein TCM_011889 [Theobroma cacao]
TRINITY_DN33490_c0_g1	3.22614	6.45228	0	0	-Inf	0.00976914	1	924	-	-	NOG109340;virNOG10401;virNOG19602;virNOG03186	ASR	sp|Q9ZT94|POLR2_ARATH Retrovirus-related Pol polyprotein from transposon RE2 OS=Arabidopsis thaliana GN=RE2 PE=4 SV=1	gi|729317695|ref|XP_010532348.1| PREDICTED: uncharacterized protein LOC104808371 [Tarenaya hassleriana]
TRINITY_DN48628_c3_g2	26.5744	9.05945	44.0894	4.86668	2.28294	0.00980634	1	725	-	-	virNOG31300;virNOG10401;KOG0017	AR	sp|Q94HW2|POLR1_ARATH Retrovirus-related Pol polyprotein from transposon RE1 OS=Arabidopsis thaliana GN=RE1 PE=2 SV=1	gi|147811049|emb|CAN67925.1| hypothetical protein VITISV_021168 [Vitis vinifera]
TRINITY_DN49241_c0_g3	315.292	489.477	141.107	0.28828	-1.79446	0.00985291	1	2351	GO:0016709;GO:0020037;GO:0005506;GO:0044550;GO:0016021;GO:0055114	K00487	COG2124;virNOG13018	Q	sp|H2DH22|C7A10_PANGI Cytochrome P450 CYP73A100 OS=Panax ginseng PE=2 SV=1	gi|225462528|ref|XP_002266037.1| PREDICTED: cytochrome P450 CYP73A100 [Vitis vinifera]
TRINITY_DN55341_c5_g1	64.2189	31.8682	96.5696	3.03028	1.59945	0.00989348	1	1046	-	-	virNOG05585;virNOG07756	RL	-	gi|698557861|ref|XP_009771141.1| PREDICTED: uncharacterized protein LOC104221718 [Nicotiana sylvestris]
TRINITY_DN43522_c0_g1	14.6998	24.612	4.78754	0.194521	-2.362	0.00991414	1	2164	-	-	virNOG12733	S	sp|Q3ZBK2|F213A_BOVIN Redox-regulatory protein FAM213A OS=Bos taurus GN=FAM213A PE=2 SV=1	gi|566190837|ref|XP_002315994.2| hypothetical protein POPTR_0010s14620g, partial [Populus trichocarpa] gi|550329813|gb|EEF02165.2| hypothetical protein POPTR_0010s14620g, partial [Populus trichocarpa]
TRINITY_DN50386_c2_g1	80.7769	40.142	121.412	3.02456	1.59672	0.00997504	1	1979	GO:0006662;GO:0015035;GO:0005623;GO:0055114;GO:0045454	K03671	virNOG22482	O	sp|Q43636|TRXH_RICCO Thioredoxin H-type OS=Ricinus communis PE=3 SV=1	gi|567865939|ref|XP_006425592.1| hypothetical protein CICLE_v10026781mg [Citrus clementina] gi|557527582|gb|ESR38832.1| hypothetical protein CICLE_v10026781mg [Citrus clementina]
TRINITY_DN47518_c5_g2	24.98	39.1222	10.8379	0.277027	-1.8519	0.0100107	1	823	-	K21994	virNOG19360	R	sp|O81322|LBD31_ARATH LOB domain-containing protein 31 OS=Arabidopsis thaliana GN=LBD31 PE=2 SV=2	gi|590722930|ref|XP_007052037.1| LOB domain-containing protein 31 [Theobroma cacao] gi|508704298|gb|EOX96194.1| LOB domain-containing protein 31 [Theobroma cacao]
TRINITY_DN50367_c1_g1	37.3501	12.1337	62.5664	5.15641	2.36637	0.0100465	1	679	-	-	-	-	-	-
TRINITY_DN44631_c0_g1	611.187	889.409	332.966	0.374367	-1.41747	0.0101742	1	3175	GO:0016020;GO:0016705;GO:0020037;GO:0005506;GO:0004497;GO:0055114	-	COG2124;virNOG01057;virNOG00331	Q	sp|O48923|C71DA_SOYBN Cytochrome P450 71D10 OS=Glycine max GN=CYP71D10 PE=2 SV=1	gi|1035898787|gb|OAY28388.1| hypothetical protein MANES_15G062300, partial [Manihot esculenta]
TRINITY_DN55751_c0_g2	250.176	366.423	133.929	0.365505	-1.45204	0.0101973	1	1376	GO:0005886	-	virNOG10282	S	-	gi|590622150|ref|XP_007024969.1| Remorin family protein isoform 4 [Theobroma cacao] gi|508780335|gb|EOY27591.1| Remorin family protein isoform 4 [Theobroma cacao]
TRINITY_DN47665_c6_g1	15.6991	5.11813	26.2801	5.1347	2.36028	0.0102359	1	870	-	-	-	-	-	-
TRINITY_DN54213_c1_g1	4165.76	7074.14	1257.37	0.177742	-2.49214	0.0103296	1	577	-	-	virNOG25559	S	-	gi|703063828|ref|XP_010087051.1| BTB/POZ domain-containing protein [Morus notabilis] gi|587835093|gb|EXB25869.1| BTB/POZ domain-containing protein [Morus notabilis]
TRINITY_DN46136_c0_g6	5.31046	0.645259	9.97567	15.4599	3.95046	0.0103637	1	685	-	-	-	-	-	-
TRINITY_DN45244_c3_g3	79.7808	16.2578	143.304	8.81444	3.13987	0.0103936	1	1869	GO:0005634;GO:0001228;GO:0030154;GO:0006355;GO:0001085;GO:0006366;GO:0005667;GO:0000977;GO:0003682	-	virNOG23879;virNOG26068	K	sp|Q8LG10|GAT15_ARATH GATA transcription factor 15 OS=Arabidopsis thaliana GN=GATA15 PE=2 SV=2	gi|1009116759|ref|XP_015874948.1| PREDICTED: GATA transcription factor 16 [Ziziphus jujuba]
TRINITY_DN53401_c4_g4	8751.03	12600.9	4901.12	0.388948	-1.36235	0.0104803	1	1666	GO:0020037;GO:0055114;GO:0042542;GO:0005737;GO:0046872;GO:0004096;GO:0098869;GO:0042744	K03781	virNOG08201;COG0753	P	sp|P17598|CATA1_GOSHI Catalase isozyme 1 OS=Gossypium hirsutum GN=CAT1 PE=2 SV=2	gi|359476986|ref|XP_003631925.1| PREDICTED: catalase isozyme 1-like [Vitis vinifera]
TRINITY_DN46780_c3_g2	7.61534	0.337633	14.893	44.1101	5.46304	0.010582	1	1925	GO:0006355;GO:0043565;GO:0003700	-	virNOG08034	K	sp|Q93XM6|TGA9_ARATH Transcription factor TGA9 OS=Arabidopsis thaliana GN=TGA9 PE=1 SV=1	gi|848886522|ref|XP_012843502.1| PREDICTED: transcription factor TGA2-like, partial [Erythranthe guttata]
TRINITY_DN43095_c0_g1	6.89791	12.403	1.39286	0.1123	-3.15456	0.0106489	1	1228	-	-	virNOG05810;KOG0017	R	sp|Q9ZT94|POLR2_ARATH Retrovirus-related Pol polyprotein from transposon RE2 OS=Arabidopsis thaliana GN=RE2 PE=4 SV=1	gi|20161626|dbj|BAB90546.1| putative rice retrotransposon retrofit gag/pol polyprotein [Oryza sativa Japonica Group]
TRINITY_DN50108_c1_g1	9.65116	16.6722	2.63016	0.157758	-2.66422	0.0106621	1	1925	GO:0006508;GO:0030163;GO:0004190	-	virNOG06022	O	sp|Q9LHE3|ASPG2_ARATH Protein ASPARTIC PROTEASE IN GUARD CELL 2 OS=Arabidopsis thaliana GN=ASPG2 PE=2 SV=1	gi|225463766|ref|XP_002267930.1| PREDICTED: protein ASPARTIC PROTEASE IN GUARD CELL 2 [Vitis vinifera]
TRINITY_DN49816_c1_g1	65.5742	100.5	30.6481	0.304955	-1.71333	0.0108388	1	999	GO:0016020	-	virNOG22620	S	sp|Q9LQU4|PCR2_ARATH Protein PLANT CADMIUM RESISTANCE 2 OS=Arabidopsis thaliana GN=PCR2 PE=1 SV=1	gi|590696694|ref|XP_007045235.1| Plant cadmium resistance 2, putative [Theobroma cacao] gi|508709170|gb|EOY01067.1| Plant cadmium resistance 2, putative [Theobroma cacao]
TRINITY_DN51654_c0_g4	285.469	414.667	156.272	0.376861	-1.40789	0.0108524	1	2660	GO:0004553;GO:0005975	K05349	virNOG00808	G	sp|A7LXU3|BGH3B_BACO1 Beta-glucosidase BoGH3B OS=Bacteroides ovatus (strain ATCC 8483 / DSM 1896 / JCM 5824 / NCTC 11153) GN=BACOVA_02659 PE=1 SV=1	gi|568869167|ref|XP_006487803.1| PREDICTED: beta-glucosidase BoGH3B-like [Citrus sinensis] gi|568869169|ref|XP_006487804.1| PREDICTED: beta-glucosidase BoGH3B-like [Citrus sinensis] gi|985462208|ref|XP_015388645.1| PREDICTED: beta-glucosidase BoGH3B-like [Citrus sinensis]
TRINITY_DN55534_c1_g3	1029.37	1491.69	567.058	0.380145	-1.39538	0.0108591	1	4427	GO:0004326;GO:0005524;GO:0046901;GO:0006730	K01930	virNOG05585;virNOG03449	HL	sp|F4J2K2|FPGS2_ARATH Folylpolyglutamate synthase OS=Arabidopsis thaliana GN=FPGS2 PE=1 SV=1	gi|645271092|ref|XP_008240751.1| PREDICTED: folylpolyglutamate synthase isoform X3 [Prunus mume] gi|645271095|ref|XP_008240752.1| PREDICTED: folylpolyglutamate synthase isoform X3 [Prunus mume]
TRINITY_DN54799_c1_g1	50.9125	75.9229	25.902	0.341162	-1.55147	0.0108726	1	2143	GO:0003723;GO:0003677;GO:0006412;GO:0003735;GO:0015935	-	virNOG02326	J	sp|Q9SIP7|RS31_ARATH 40S ribosomal protein S3-1 OS=Arabidopsis thaliana GN=RPS3A PE=1 SV=1	gi|700190263|gb|KGN45496.1| hypothetical protein Csa_7G450550 [Cucumis sativus]
TRINITY_DN43072_c0_g1	767.965	1203.23	332.704	0.276509	-1.8546	0.0109055	1	1526	GO:0006833;GO:0015200;GO:0072489;GO:0009506;GO:0042807;GO:0015250;GO:0009705;GO:0000326;GO:0009505;GO:0005794;GO:0016021;GO:0009941;GO:0005886	-	virNOG11420	G	sp|Q41951|TIP21_ARATH Aquaporin TIP2-1 OS=Arabidopsis thaliana GN=TIP2-1 PE=1 SV=2	gi|1035907046|gb|OAY36643.1| hypothetical protein MANES_11G036500 [Manihot esculenta]
TRINITY_DN39499_c0_g1	113.814	20.9867	206.642	9.84634	3.29959	0.0109135	1	1375	-	-	-	-	-	-
TRINITY_DN48791_c2_g4	114.394	188.588	40.2	0.213163	-2.22997	0.0109404	1	2099	-	-	virNOG20962;virNOG20648	S	-	gi|224084678|ref|XP_002307385.1| VQ motif-containing family protein [Populus trichocarpa] gi|222856834|gb|EEE94381.1| VQ motif-containing family protein [Populus trichocarpa]
TRINITY_DN45389_c0_g1	187.553	61.498	313.607	5.09947	2.35035	0.0109694	1	1889	GO:0043231;GO:0080043;GO:0080044;GO:0009813;GO:0052696	K12356	virNOG06561;virNOG04280	CG	sp|Q40287|UFOG5_MANES Anthocyanidin 3-O-glucosyltransferase 5 OS=Manihot esculenta GN=GT5 PE=2 SV=1	gi|1009145148|ref|XP_015890174.1| PREDICTED: anthocyanidin 3-O-glucosyltransferase 5 [Ziziphus jujuba]
TRINITY_DN47001_c5_g3	373.526	541.154	205.898	0.38048	-1.39411	0.0109822	1	2610	GO:0003677;GO:0005634	-	virNOG08353	K	sp|P0DI11|SP13B_ARATH Squamosa promoter-binding-like protein 13B OS=Arabidopsis thaliana GN=SPL13B PE=3 SV=1	gi|443429769|gb|AGC92796.1| SBP-box transcription factor [Betula luminifera]
TRINITY_DN49064_c3_g3	3040.14	4365.54	1714.74	0.39279	-1.34817	0.0110426	1	1843	GO:0020037;GO:0055114;GO:0006979;GO:0046872;GO:0098869;GO:0004601;GO:0005576;GO:0042744	K00430	virNOG09000	G	sp|Q96520|PER12_ARATH Peroxidase 12 OS=Arabidopsis thaliana GN=PER12 PE=1 SV=1	gi|645264015|ref|XP_008237496.1| PREDICTED: peroxidase 12 [Prunus mume]
TRINITY_DN44637_c0_g3	37.1108	56.6961	17.5254	0.309111	-1.6938	0.0110971	1	1243	GO:0016021	-	virNOG06063	S	-	gi|1035928793|gb|OAY58380.1| hypothetical protein MANES_02G173000 [Manihot esculenta]
TRINITY_DN51190_c2_g1	26.0192	10.8037	41.2347	3.8167	1.93233	0.0111054	1	1042	-	-	-	-	-	-
TRINITY_DN52650_c2_g1	249.851	361.378	138.323	0.382764	-1.38547	0.0111859	1	2451	GO:0044212	K09422	virNOG16079;virNOG18792	K	sp|Q8VZQ2|MYB61_ARATH Transcription factor MYB61 OS=Arabidopsis thaliana GN=MYB61 PE=2 SV=1	gi|212960297|gb|ACJ38663.1| myb-like transcription factor [Betula luminifera]
TRINITY_DN48866_c2_g1	62.478	9.76053	115.196	11.8022	3.56098	0.0112391	1	1877	-	-	virNOG12366	S	-	gi|1009167173|ref|XP_015901978.1| PREDICTED: uncharacterized protein LOC107434963 [Ziziphus jujuba]
TRINITY_DN55391_c2_g2	7.14554	0.967888	13.3232	13.7652	3.78296	0.0113729	1	524	-	-	-	-	-	-
TRINITY_DN50888_c2_g1	2482.7	1365.03	3600.37	2.63757	1.39921	0.0113822	1	3992	GO:0047268	K06617	virNOG03519	R	sp|Q84VX0|RFS1_ARATH Probable galactinol--sucrose galactosyltransferase 1 OS=Arabidopsis thaliana GN=RFS1 PE=2 SV=1	gi|1009107837|ref|XP_015881674.1| PREDICTED: probable galactinol--sucrose galactosyltransferase 1 [Ziziphus jujuba] gi|1009107839|ref|XP_015881681.1| PREDICTED: probable galactinol--sucrose galactosyltransferase 1 [Ziziphus jujuba] gi|1009107861|ref|XP_015881828.1| PREDICTED: probable galactinol--sucrose galactosyltransferase 1 [Ziziphus jujuba] gi|1009107863|ref|XP_015881835.1| PREDICTED: probab…
TRINITY_DN53954_c0_g1	1431.73	801.569	2061.89	2.57231	1.36307	0.0113986	1	6562	GO:0005524;GO:0016021;GO:0016887	-	virNOG07846;NOG128670	QR	sp|Q8RWI9|AB15G_ARATH ABC transporter G family member 15 OS=Arabidopsis thaliana GN=ABCG15 PE=2 SV=2	gi|657968287|ref|XP_008375841.1| PREDICTED: ABC transporter G family member 15-like [Malus domestica]
TRINITY_DN49198_c2_g1	63.7215	93.2359	34.207	0.366887	-1.44659	0.0114844	1	1583	GO:0006664;GO:0012505;GO:0046527;GO:0016021	-	virNOG04275;virNOG26637;virNOG05073;KOG2458	R	sp|Q6UW63|KDEL1_HUMAN KDEL motif-containing protein 1 OS=Homo sapiens GN=KDELC1 PE=1 SV=1	gi|645266994|ref|XP_008238869.1| PREDICTED: protein O-glucosyltransferase 1 [Prunus mume]
TRINITY_DN43563_c0_g1	293.738	429.065	158.41	0.369199	-1.43753	0.0116153	1	2001	-	-	virNOG21254;virNOG18742	S	-	gi|802645813|ref|XP_012079374.1| PREDICTED: uncharacterized protein LOC105639824 [Jatropha curcas] gi|802645817|ref|XP_012079375.1| PREDICTED: uncharacterized protein LOC105639824 [Jatropha curcas] gi|802645821|ref|XP_012079376.1| PREDICTED: uncharacterized protein LOC105639824 [Jatropha curcas] gi|643722174|gb|KDP32053.1| hypothetical protein JCGZ_12514 [Jatropha curcas]
TRINITY_DN46325_c1_g3	8.19102	14.3332	2.04887	0.142946	-2.80646	0.0116978	1	1311	-	-	-	-	-	-
TRINITY_DN50474_c2_g3	8.18391	14.1665	2.20136	0.155392	-2.68601	0.011713	1	871	-	-	-	-	-	-
TRINITY_DN52670_c2_g1	6.25362	12.1403	0.366893	0.030221	-5.04831	0.0117495	1	901	-	-	virNOG12409	H	-	gi|1035905942|gb|OAY35540.1| hypothetical protein MANES_12G110400 [Manihot esculenta]
TRINITY_DN59996_c0_g1	49.2871	75.0818	23.4924	0.312891	-1.67627	0.0118426	1	620	-	-	-	-	-	-
TRINITY_DN48536_c5_g2	7.73587	0.982892	14.4889	14.741	3.88177	0.0119495	1	884	-	-	-	-	-	-
TRINITY_DN52542_c0_g1	359.394	522.895	195.893	0.374631	-1.41646	0.0119756	1	1660	GO:0004326;GO:0005524;GO:0046901;GO:0006730	-	virNOG05585;virNOG03449	HL	sp|F4J2K2|FPGS2_ARATH Folylpolyglutamate synthase OS=Arabidopsis thaliana GN=FPGS2 PE=1 SV=1	gi|703123026|ref|XP_010102709.1| Folylpolyglutamate synthase [Morus notabilis] gi|587905843|gb|EXB93961.1| Folylpolyglutamate synthase [Morus notabilis]
TRINITY_DN50210_c3_g2	19.395	32.0033	6.78675	0.212064	-2.23743	0.0119905	1	2110	GO:0005634;GO:0005737	-	virNOG07816	S	-	gi|224114690|ref|XP_002316829.1| hypothetical protein POPTR_0011s07470g [Populus trichocarpa] gi|222859894|gb|EEE97441.1| hypothetical protein POPTR_0011s07470g [Populus trichocarpa]
TRINITY_DN49246_c1_g3	33.7943	14.7556	52.8331	3.58055	1.84018	0.0120025	1	660	GO:0043531	-	virNOG10093;NOG96741	TR	sp|Q40392|TMVRN_NICGU TMV resistance protein N OS=Nicotiana glutinosa GN=N PE=1 SV=1	gi|541129039|gb|AGV15494.1| NBS-LRR type disease resistance-like protein RGAPGDH3, partial [Juglans regia]
TRINITY_DN31972_c0_g1	5.7116	11.0563	0.366893	0.033184	-4.91337	0.0120619	1	491	-	-	virNOG26700	R	-	gi|566191826|ref|XP_006378686.1| hypothetical protein POPTR_0010s20380g [Populus trichocarpa] gi|550330221|gb|ERP56483.1| hypothetical protein POPTR_0010s20380g [Populus trichocarpa]
TRINITY_DN53401_c4_g3	1274.09	1828.88	719.301	0.393302	-1.34629	0.0121513	1	1008	GO:0006979;GO:0020037;GO:0004096;GO:0098869;GO:0055114	-	virNOG08201;virNOG29828	P	sp|O48561|CATA4_SOYBN Catalase-4 OS=Glycine max GN=CAT4 PE=2 SV=1	gi|32526566|emb|CAD42908.1| catalase [Prunus persica]
TRINITY_DN48802_c1_g1	14.7482	24.236	5.26033	0.217046	-2.20393	0.0122376	1	1334	GO:0004674;GO:0005524;GO:0009506;GO:0016021;GO:0006468;GO:0042742;GO:0005886	K04733	virNOG05235;COG0515	T	sp|Q8S9L6|CRK29_ARATH Cysteine-rich receptor-like protein kinase 29 OS=Arabidopsis thaliana GN=CRK29 PE=2 SV=1	gi|731437531|ref|XP_010646643.1| PREDICTED: cysteine-rich receptor-like protein kinase 10, partial [Vitis vinifera]
TRINITY_DN47055_c1_g3	477.925	835.993	119.857	0.14337	-2.80218	0.0122643	1	1218	GO:0008299;GO:0050661;GO:0004420;GO:0016021;GO:0015936;GO:0005789;GO:0055114	K00021	virNOG07933;COG1257	I	sp|O64967|HMDH2_GOSHI 3-hydroxy-3-methylglutaryl-coenzyme A reductase 2 OS=Gossypium hirsutum GN=HMG2 PE=3 SV=1	gi|144952796|gb|ABP04052.1| 3-hydroxy-3-methylglutaryl coenzyme A reductase [Corylus avellana]
TRINITY_DN35618_c0_g1	3.13034	0	6.26069	Inf	Inf	0.0123193	1	654	-	-	virNOG00819;virNOG19602;virNOG39903;KOG0017	R	sp|Q94HW2|POLR1_ARATH Retrovirus-related Pol polyprotein from transposon RE1 OS=Arabidopsis thaliana GN=RE1 PE=2 SV=1	gi|923697492|ref|XP_013658651.1| PREDICTED: uncharacterized mitochondrial protein AtMg00810-like [Brassica napus]
TRINITY_DN50321_c2_g2	60.3729	108.916	11.8296	0.108612	-3.20274	0.0123242	1	558	-	-	-	-	-	-
TRINITY_DN54835_c5_g1	11.7231	21.3323	2.11384	0.099091	-3.3351	0.0123331	1	1807	-	-	-	-	-	-
TRINITY_DN46794_c2_g7	3.12728	0	6.25456	Inf	Inf	0.0123457	1	1039	-	-	virNOG27119;virNOG25477;virNOG28452	SR	-	gi|147801137|emb|CAN71042.1| hypothetical protein VITISV_019062 [Vitis vinifera]
TRINITY_DN50302_c3_g3	3.12575	0	6.2515	Inf	Inf	0.0123589	1	1029	GO:0051555;GO:0046872;GO:0045431;GO:0055114	-	COG3491;virNOG08227	QR	sp|Q39224|SRG1_ARATH Protein SRG1 OS=Arabidopsis thaliana GN=SRG1 PE=2 SV=1	gi|255585999|ref|XP_002533669.1| PREDICTED: codeine O-demethylase isoform X1 [Ricinus communis] gi|223526437|gb|EEF28715.1| Flavonol synthase/flavanone 3-hydroxylase, putative [Ricinus communis]
TRINITY_DN51395_c3_g3	143.746	234.882	52.6109	0.223989	-2.1585	0.012391	1	924	GO:0000166;GO:0003676	-	virNOG00127	R	sp|Q9M1S3|ARP1_ARATH Probable RNA-binding protein ARP1 OS=Arabidopsis thaliana GN=ARP1 PE=2 SV=1	gi|590602239|ref|XP_007019702.1| RNA-binding family protein isoform 2, partial [Theobroma cacao] gi|508725030|gb|EOY16927.1| RNA-binding family protein isoform 2, partial [Theobroma cacao]
TRINITY_DN40242_c0_g1	4.97807	9.37484	0.581296	0.062006	-4.01145	0.0124269	1	988	-	-	NOG142104;virNOG22128	S	-	gi|694377708|ref|XP_009365137.1| PREDICTED: uncharacterized protein LOC103955003 [Pyrus x bretschneideri]
TRINITY_DN53401_c4_g1	4704.31	6748.95	2659.68	0.394088	-1.34341	0.0124373	1	722	GO:0020037;GO:0055114;GO:0042542;GO:0005737;GO:0046872;GO:0004096;GO:0098869;GO:0042744	-	virNOG08201;COG0753	P	sp|P17598|CATA1_GOSHI Catalase isozyme 1 OS=Gossypium hirsutum GN=CAT1 PE=2 SV=2	gi|359476986|ref|XP_003631925.1| PREDICTED: catalase isozyme 1-like [Vitis vinifera]
TRINITY_DN55491_c2_g1	156.955	84.8172	229.093	2.70102	1.43351	0.0124717	1	4786	-	-	virNOG00819;virNOG33673;virNOG19602	R	sp|Q94HW2|POLR1_ARATH Retrovirus-related Pol polyprotein from transposon RE1 OS=Arabidopsis thaliana GN=RE1 PE=2 SV=1	gi|10177558|dbj|BAB10837.1| retroelement pol polyprotein-like [Arabidopsis thaliana]
TRINITY_DN46247_c7_g2	31.1626	48.9605	13.3647	0.272968	-1.87319	0.0124978	1	2423	-	-	virNOG00545	G	sp|Q9SVS1|BGL47_ARATH Beta-glucosidase 47 OS=Arabidopsis thaliana GN=BGLU47 PE=3 SV=2	gi|645236566|ref|XP_008224799.1| PREDICTED: LOW QUALITY PROTEIN: beta-glucosidase 45-like [Prunus mume]
TRINITY_DN54080_c1_g2	216.805	312.021	121.589	0.389683	-1.35963	0.0125099	1	1997	-	-	virNOG21179	S	-	gi|645276379|ref|XP_008243261.1| PREDICTED: uncharacterized protein LOC103341506 [Prunus mume]
TRINITY_DN44802_c0_g1	209.987	109.753	310.22	2.82652	1.49903	0.0125319	1	2406	GO:0004143;GO:0016310;GO:0007205;GO:0005524	K00901	virNOG00247	T	sp|Q9C5E5|DGK5_ARATH Diacylglycerol kinase 5 OS=Arabidopsis thaliana GN=DGK5 PE=2 SV=1	gi|1035899021|gb|OAY28622.1| hypothetical protein MANES_15G082000 [Manihot esculenta]
TRINITY_DN54752_c0_g3	5.99032	1.06903	10.9116	10.207	3.35148	0.0125454	1	460	-	-	virNOG01433	R	sp|Q9FZP1|HPSE3_ARATH Heparanase-like protein 3 OS=Arabidopsis thaliana GN=At5g34940 PE=2 SV=2	gi|1035901921|gb|OAY31521.1| hypothetical protein MANES_14G118800 [Manihot esculenta]
TRINITY_DN54531_c0_g2	522.551	762.827	282.275	0.370038	-1.43425	0.012563	1	1253	-	-	virNOG00014;COG0281	C	sp|P51615|MAOX_VITVI NADP-dependent malic enzyme OS=Vitis vinifera PE=2 SV=1	gi|238006474|gb|ACR34272.1| unknown [Zea mays]
TRINITY_DN52479_c4_g1	300.434	437.096	163.771	0.37468	-1.41627	0.0126141	1	577	GO:0004674;GO:0005524;GO:0016021;GO:0006468	-	virNOG35895;virNOG05235	TR	sp|Q9LDM5|CRK31_ARATH Putative cysteine-rich receptor-like protein kinase 31 OS=Arabidopsis thaliana GN=CRK31 PE=3 SV=1	gi|1025226120|ref|XP_016480645.1| PREDICTED: putative receptor-like protein kinase At4g00960 [Nicotiana tabacum]
TRINITY_DN52192_c6_g3	524.577	757.893	291.261	0.384304	-1.37968	0.0126156	1	1987	-	-	virNOG10282	S	-	gi|441481999|gb|AGC39094.1| remorin-3 protein [Dimocarpus longan] gi|511537420|gb|AGN88927.1| remorin-3 protein [Dimocarpus longan]
TRINITY_DN53359_c1_g1	27.7634	11.7602	43.7665	3.72158	1.89591	0.0126163	1	1439	-	-	virNOG17395	R	sp|Q9LG97|SL1_ORYSJ Zinc finger protein STAMENLESS 1 OS=Oryza sativa subsp. japonica GN=SL1 PE=2 SV=1	gi|743784361|ref|XP_011022192.1| PREDICTED: zinc finger protein JAGGED-like isoform X1 [Populus euphratica]
TRINITY_DN52752_c4_g2	215.698	309.811	121.585	0.392449	-1.34942	0.0126195	1	2843	-	-	virNOG11088;virNOG00985	T	sp|Q93ZS4|NIK3_ARATH Protein NSP-INTERACTING KINASE 3 OS=Arabidopsis thaliana GN=NIK3 PE=1 SV=1	gi|694310134|ref|XP_009351465.1| PREDICTED: probable LRR receptor-like serine/threonine-protein kinase At5g45780 [Pyrus x bretschneideri]
TRINITY_DN55821_c3_g4	403.061	588.078	218.043	0.370773	-1.43139	0.0126444	1	696	GO:0016020;GO:0016709;GO:0046872;GO:0044550	-	COG2124;virNOG09456	Q	sp|Q6WNQ8|C81E8_MEDTR Cytochrome P450 81E8 OS=Medicago truncatula GN=CYP81E8 PE=2 SV=1	gi|1009135477|ref|XP_015885011.1| PREDICTED: isoflavone 2&apos;-hydroxylase-like [Ziziphus jujuba] gi|1009164540|ref|XP_015900554.1| PREDICTED: isoflavone 2&apos;-hydroxylase-like [Ziziphus jujuba]
TRINITY_DN52651_c4_g1	3.08839	0	6.17679	Inf	Inf	0.012688	1	726	-	-	virNOG11793	P	sp|P38500|NIR_BETPN Ferredoxin--nitrite reductase, chloroplastic OS=Betula pendula GN=NIR1 PE=2 SV=1	gi|901801239|gb|KMZ61228.1| Ferredoxin--nitrite reductase, chloroplastic [Zostera marina]
TRINITY_DN55789_c1_g1	19.5401	7.45018	31.6301	4.24555	2.08595	0.0127639	1	381	-	-	virNOG13489;virNOG10093;NOG96741;NOG101937	STR	sp|Q9SZ67|WRK19_ARATH Probable WRKY transcription factor 19 OS=Arabidopsis thaliana GN=WRKY19 PE=3 SV=1	gi|1027107753|ref|XP_016650696.1| PREDICTED: TMV resistance protein N-like [Prunus mume]
TRINITY_DN45434_c1_g1	38.1133	4.73411	71.4925	15.1016	3.91663	0.0128401	1	880	GO:0000287;GO:0004427;GO:0006796;GO:0005737	-	virNOG08648	C	sp|O82793|IPYR3_ARATH Soluble inorganic pyrophosphatase 3 OS=Arabidopsis thaliana GN=PPA3 PE=2 SV=1	gi|361068639|gb|AEW08631.1| hypothetical protein CL940Contig1_03, partial [Pinus radiata] gi|361068641|gb|AEW08632.1| hypothetical protein CL940Contig1_03, partial [Pinus lambertiana] gi|383132348|gb|AFG47027.1| hypothetical protein CL940Contig1_03, partial [Pinus taeda] gi|383132350|gb|AFG47028.1| hypothetical protein CL940Contig1_03, partial [Pinus taeda] gi|383132352|gb|AFG47029.1| hypothetica…
TRINITY_DN46026_c6_g1	6.56696	11.8219	1.31202	0.110982	-3.1716	0.012843	1	884	-	-	-	-	-	gi|661874340|emb|CDP20635.1| unnamed protein product [Coffea canephora]
TRINITY_DN53042_c3_g1	10.913	3.42303	18.4029	5.37621	2.42659	0.0128506	1	2264	-	-	-	-	-	-
TRINITY_DN55228_c1_g4	372.557	539.126	205.988	0.382078	-1.38806	0.0128581	1	762	-	-	-	-	-	-
TRINITY_DN54117_c0_g3	15.2727	24.9151	5.63028	0.225978	-2.14574	0.0129193	1	1067	GO:0007018;GO:0005874;GO:0005524;GO:0003777;GO:0008017	-	virNOG03558	Z	sp|P46875|KN14N_ARATH Kinesin-like protein KIN-14N OS=Arabidopsis thaliana GN=KIN14N PE=1 SV=1	gi|645278673|ref|XP_008244338.1| PREDICTED: kinesin-3 [Prunus mume]
TRINITY_DN50739_c2_g2	2.97396	5.94793	0	0	-Inf	0.0130412	1	1852	-	-	-	-	-	-
TRINITY_DN46589_c0_g4	170.413	79.1834	261.643	3.30426	1.72433	0.0131051	1	1919	GO:0032502;GO:0005634;GO:0005524;GO:0006355	-	virNOG16263	K	sp|Q9SJR5|GRF3_ARATH Growth-regulating factor 3 OS=Arabidopsis thaliana GN=GRF3 PE=1 SV=1	gi|1009167131|ref|XP_015901955.1| PREDICTED: growth-regulating factor 3 [Ziziphus jujuba] gi|1009167133|ref|XP_015901956.1| PREDICTED: growth-regulating factor 3 [Ziziphus jujuba]
TRINITY_DN54142_c1_g2	5454.64	7773.93	3135.34	0.403314	-1.31002	0.0131343	1	1514	GO:0046872;GO:0009815;GO:0055114;GO:0051213	K05933	virNOG00601	Q	sp|Q9ZUN4|ACCO1_ARATH 1-aminocyclopropane-1-carboxylate oxidase 1 OS=Arabidopsis thaliana GN=ACO1 PE=2 SV=1	gi|731406571|ref|XP_002279746.3| PREDICTED: 1-aminocyclopropane-1-carboxylate oxidase 1 [Vitis vinifera] gi|297738683|emb|CBI27928.3| unnamed protein product [Vitis vinifera] gi|408451524|gb|AFU66006.1| 1-aminocyclopropane-1-carboxylic acid oxidase 3 [Vitis vinifera]
TRINITY_DN44921_c2_g3	103.642	152.364	54.9206	0.360456	-1.47211	0.0131671	1	1526	-	-	virNOG22462;virNOG23891	R	sp|Q6NMQ7|GASA6_ARATH Gibberellin-regulated protein 6 OS=Arabidopsis thaliana GN=GASA6 PE=3 SV=1	gi|1012120771|ref|XP_015962321.1| PREDICTED: gibberellin-regulated protein 4-like [Arachis duranensis]
TRINITY_DN50636_c1_g5	27.0277	42.9692	11.0861	0.258001	-1.95455	0.0131998	1	947	GO:0046658	-	virNOG12610	R	sp|Q9SJ81|FLA7_ARATH Fasciclin-like arabinogalactan protein 7 OS=Arabidopsis thaliana GN=FLA7 PE=1 SV=1	gi|645247454|ref|XP_008229843.1| PREDICTED: fasciclin-like arabinogalactan protein 7 [Prunus mume]
TRINITY_DN40693_c0_g1	21.8992	9.23949	34.559	3.74036	1.90318	0.0132183	1	350	-	-	-	-	-	gi|297740756|emb|CBI30938.3| unnamed protein product [Vitis vinifera]
TRINITY_DN64613_c0_g1	6.72135	12.7089	0.733786	0.0577379	-4.11434	0.01323	1	977	GO:0016020;GO:0007264;GO:0005525;GO:0005737	K04392	virNOG00806	R	sp|Q40220|RAC2_LOTJA Rac-like GTP-binding protein RAC2 OS=Lotus japonicus GN=RAC2 PE=2 SV=1	gi|502082500|ref|XP_004487185.1| PREDICTED: rac-like GTP-binding protein RAC2 [Cicer arietinum] gi|502082503|ref|XP_004487186.1| PREDICTED: rac-like GTP-binding protein RAC2 [Cicer arietinum]
TRINITY_DN53326_c0_g3	146.768	215.822	77.7135	0.360082	-1.4736	0.0132443	1	2162	GO:0052659;GO:0004445;GO:0046856;GO:0052658	-	virNOG10600	U	sp|Q0WQ41|IP5P7_ARATH Type IV inositol polyphosphate 5-phosphatase 7 OS=Arabidopsis thaliana GN=IP5P7 PE=1 SV=1	gi|596127061|ref|XP_007221996.1| hypothetical protein PRUPE_ppa003279mg [Prunus persica] gi|645235455|ref|XP_008224278.1| PREDICTED: type IV inositol polyphosphate 5-phosphatase 7-like [Prunus mume] gi|462418932|gb|EMJ23195.1| hypothetical protein PRUPE_ppa003279mg [Prunus persica]
TRINITY_DN45880_c0_g2	24.8534	10.5809	39.126	3.6978	1.88667	0.0133823	1	2056	-	-	-	-	-	-
TRINITY_DN55076_c2_g1	41.2295	16.0967	66.3623	4.12274	2.0436	0.0134504	1	1038	-	-	-	-	-	-
TRINITY_DN53209_c4_g2	84.8766	44.9545	124.799	2.77611	1.47307	0.0134549	1	2334	GO:0006508;GO:0004185	-	virNOG03615;virNOG06793;virNOG13528	O	sp|P52711|CBP23_HORVU Serine carboxypeptidase II-3 OS=Hordeum vulgare GN=CXP;2-3 PE=2 SV=1	gi|645226759|ref|XP_008220190.1| PREDICTED: serine carboxypeptidase II-3-like [Prunus mume]
TRINITY_DN44834_c0_g5	2536.36	3625.57	1447.16	0.399156	-1.32498	0.0135287	1	1381	-	-	virNOG00164	R	sp|Q9FE06|EXOL2_ARATH Protein EXORDIUM-like 2 OS=Arabidopsis thaliana GN=EXL2 PE=2 SV=1	gi|1009151550|ref|XP_015893607.1| PREDICTED: protein EXORDIUM-like 2 [Ziziphus jujuba] gi|1009151552|ref|XP_015893608.1| PREDICTED: protein EXORDIUM-like 2 [Ziziphus jujuba]
TRINITY_DN44783_c0_g2	18.8497	7.55133	30.1481	3.99242	1.99726	0.0135591	1	1783	-	-	NOG123811;virNOG22502;virNOG09124;virNOG36111	SR	-	gi|1024064434|gb|KZV58610.1| hypothetical protein F511_11258 [Dorcoceras hygrometricum]
TRINITY_DN50958_c0_g3	1335.76	2010.69	660.835	0.328661	-1.60533	0.0135827	1	1928	-	-	virNOG02949	S	sp|O22773|TL16_ARATH Thylakoid lumenal 16.5 kDa protein, chloroplastic OS=Arabidopsis thaliana GN=At4g02530 PE=1 SV=3	gi|224142609|ref|XP_002324647.1| hypothetical protein POPTR_0018s12970g [Populus trichocarpa] gi|222866081|gb|EEF03212.1| hypothetical protein POPTR_0018s12970g [Populus trichocarpa]
TRINITY_DN53290_c1_g6	54.6633	81.7294	27.5972	0.337666	-1.56633	0.0136107	1	993	-	-	virNOG19097	P	-	gi|1035892536|gb|OAY22187.1| hypothetical protein MANES_S022000, partial [Manihot esculenta]
TRINITY_DN48880_c5_g2	14.1561	23.5688	4.74345	0.20126	-2.31287	0.0137319	1	2082	GO:0008168;GO:0032259	-	virNOG05337;virNOG29083	R	sp|Q9SPV4|SAMT_CLABR Salicylate carboxymethyltransferase OS=Clarkia breweri GN=SAMT PE=1 SV=1	gi|703127708|ref|XP_010103911.1| 7-methylxanthosine synthase 1 [Morus notabilis] gi|587909439|gb|EXB97352.1| 7-methylxanthosine synthase 1 [Morus notabilis]
TRINITY_DN47328_c2_g2	1079.81	414.587	1745.03	4.20909	2.07351	0.0138048	1	1479	GO:0005506;GO:0050660;GO:0006537;GO:0055114;GO:0051536;GO:0005737;GO:0016040;GO:0010181;GO:0019676	-	virNOG06466;COG0067	E	sp|Q03460|GLSN_MEDSA Glutamate synthase [NADH], amyloplastic OS=Medicago sativa PE=1 SV=1	gi|566205469|ref|XP_002322019.2| hypothetical protein POPTR_0015s01950g [Populus trichocarpa] gi|550321775|gb|EEF06146.2| hypothetical protein POPTR_0015s01950g [Populus trichocarpa]
TRINITY_DN52687_c1_g3	34.7866	14.7308	54.8424	3.72297	1.89645	0.0138753	1	1109	-	-	virNOG12741	Q	-	gi|641825389|gb|KDO44661.1| hypothetical protein CISIN_1g023054mg [Citrus sinensis]
TRINITY_DN50867_c4_g1	366.173	196.867	535.479	2.72001	1.44361	0.0138764	1	4077	-	-	virNOG22260;virNOG21821	S	sp|Q9FFF1|FRL1A_ARATH FRIGIDA-like protein 1 OS=Arabidopsis thaliana GN=FRL1 PE=1 SV=1	gi|1035912600|gb|OAY42194.1| hypothetical protein MANES_09G160600 [Manihot esculenta] gi|1035912602|gb|OAY42196.1| hypothetical protein MANES_09G160600 [Manihot esculenta] gi|1035912603|gb|OAY42197.1| hypothetical protein MANES_09G160600 [Manihot esculenta]
TRINITY_DN50343_c5_g1	18.0426	1.3861	34.6991	25.0336	4.64579	0.0139621	1	1600	GO:0016020	-	virNOG14498	S	sp|B9GXD6|CSPLO_POPTR CASP-like protein 3A1 OS=Populus trichocarpa GN=POPTRDRAFT_553757 PE=3 SV=2	gi|1009153318|ref|XP_015894573.1| PREDICTED: CASP-like protein 3A1 [Ziziphus jujuba]
TRINITY_DN45517_c3_g6	8.37972	1.99579	14.7636	7.39739	2.88702	0.0139705	1	633	GO:0005634;GO:0006355;GO:0010097;GO:0044212;GO:0046872;GO:0010094;GO:0043565;GO:0003700	-	virNOG17395	R	sp|Q9LG97|SL1_ORYSJ Zinc finger protein STAMENLESS 1 OS=Oryza sativa subsp. japonica GN=SL1 PE=2 SV=1	gi|922408075|ref|XP_013470171.1| zinc finger protein, putative [Medicago truncatula] gi|657405768|gb|KEH44209.1| zinc finger protein, putative [Medicago truncatula]
TRINITY_DN50853_c2_g1	315.447	529.471	101.424	0.191556	-2.38416	0.0140295	1	2430	GO:0005507;GO:0055114;GO:0016491	-	virNOG01687	Q	sp|Q949X9|LPR2_ARATH Multicopper oxidase LPR2 OS=Arabidopsis thaliana GN=LPR2 PE=2 SV=1	gi|590696185|ref|XP_007045096.1| Cupredoxin superfamily protein isoform 1 [Theobroma cacao] gi|590696193|ref|XP_007045098.1| Cupredoxin superfamily protein isoform 1 [Theobroma cacao] gi|508709031|gb|EOY00928.1| Cupredoxin superfamily protein isoform 1 [Theobroma cacao] gi|508709033|gb|EOY00930.1| Cupredoxin superfamily protein isoform 1 [Theobroma cacao]
TRINITY_DN51570_c0_g2	158.299	229.477	87.1214	0.379652	-1.39725	0.0140627	1	2706	GO:0005634;GO:0003677;GO:0006355;GO:0007275;GO:0003700	K09285	virNOG02630	K	sp|Q38914|ANT_ARATH AP2-like ethylene-responsive transcription factor ANT OS=Arabidopsis thaliana GN=ANT PE=1 SV=2	gi|731435089|ref|XP_010645298.1| PREDICTED: AP2-like ethylene-responsive transcription factor ANT isoform X2 [Vitis vinifera]
TRINITY_DN46434_c5_g8	4.59271	8.8963	0.289117	0.0324985	-4.94348	0.0140861	1	1357	-	-	virNOG29354;virNOG02161	S	sp|P0CB23|Y4862_ARATH Uncharacterized protein At4g38062 OS=Arabidopsis thaliana GN=At4g38062 PE=4 SV=1	gi|1009151833|ref|XP_015893765.1| PREDICTED: uncharacterized protein At4g38062-like [Ziziphus jujuba]
TRINITY_DN45399_c1_g1	1881.26	1011.01	2751.52	2.72156	1.44443	0.0140945	1	4855	-	-	-	-	-	-
TRINITY_DN52653_c2_g1	32.2478	49.1373	15.3583	0.312559	-1.6778	0.0141146	1	2548	-	-	virNOG07847	G	-	gi|1009182116|ref|XP_015872535.1| PREDICTED: uncharacterized protein At4g19900 [Ziziphus jujuba]
TRINITY_DN50069_c3_g1	278.406	412.372	144.44	0.350265	-1.51348	0.0142513	1	2254	GO:0016884	-	COG0154;virNOG04867	J	sp|Q9URY4|YI01_SCHPO Putative amidase C869.01 OS=Schizosaccharomyces pombe (strain 972 / ATCC 24843) GN=SPAC869.01 PE=3 SV=1	gi|1012104420|ref|XP_015958260.1| PREDICTED: putative amidase C869.01 [Arachis duranensis]
TRINITY_DN47847_c7_g1	312.447	450.869	174.025	0.385978	-1.37341	0.0142679	1	3735	GO:0008757;GO:0016021;GO:0032259;GO:0005737	-	virNOG01202	S	-	gi|567881651|ref|XP_006433384.1| hypothetical protein CICLE_v10003882mg [Citrus clementina] gi|568836043|ref|XP_006472058.1| PREDICTED: uncharacterized protein LOC102629548 [Citrus sinensis] gi|557535506|gb|ESR46624.1| hypothetical protein CICLE_v10003882mg [Citrus clementina]
TRINITY_DN49183_c5_g2	4.09973	0.337633	7.86182	23.2851	4.54133	0.0143611	1	799	GO:0005634;GO:0003677;GO:0006355;GO:0009734	-	virNOG03586	K	sp|P93024|ARFE_ARATH Auxin response factor 5 OS=Arabidopsis thaliana GN=ARF5 PE=1 SV=3	gi|566034908|gb|AHC30881.1| auxin response factor [Dimocarpus longan]
TRINITY_DN50263_c0_g1	12.9727	21.5713	4.37405	0.202772	-2.30207	0.0144234	1	761	-	-	-	-	-	-
TRINITY_DN45831_c6_g5	32.4952	50.2547	14.7356	0.293219	-1.76995	0.0145088	1	1805	GO:0005634;GO:0003677;GO:0006355;GO:0003700	K14516	virNOG22753;virNOG19226	K	sp|Q8LDC8|ERF92_ARATH Ethylene-responsive transcription factor 1B OS=Arabidopsis thaliana GN=ERF1B PE=1 SV=2	gi|755257705|gb|AJK26928.1| ethylene response factor protein 8 [Betula platyphylla]
TRINITY_DN49782_c2_g1	403.511	589.291	217.731	0.36948	-1.43643	0.0145559	1	3850	-	-	virNOG09451	T	sp|Q9LT96|Y5977_ARATH Probable leucine-rich repeat receptor-like protein kinase At5g49770 OS=Arabidopsis thaliana GN=At5g49770 PE=2 SV=1	gi|731411226|ref|XP_010657900.1| PREDICTED: LOW QUALITY PROTEIN: probable leucine-rich repeat receptor-like protein kinase At5g49770 [Vitis vinifera]
TRINITY_DN49281_c6_g2	164.325	66.194	262.455	3.96494	1.9873	0.0145647	1	1381	GO:0000166;GO:0004672	-	virNOG11632;virNOG32761	T	sp|O80888|M3K17_ARATH Mitogen-activated protein kinase kinase kinase 17 OS=Arabidopsis thaliana GN=MAPKKK17 PE=1 SV=1	gi|1009144451|ref|XP_015889808.1| PREDICTED: mitogen-activated protein kinase kinase kinase NPK1 [Ziziphus jujuba]
TRINITY_DN45541_c2_g1	64.8698	32.9392	96.8004	2.93876	1.55521	0.0146836	1	3044	-	-	NOG143627	S	-	gi|731401583|ref|XP_010654339.1| PREDICTED: uncharacterized protein LOC100854636 [Vitis vinifera]
TRINITY_DN45350_c1_g3	26.3705	11.5185	41.2225	3.57882	1.83948	0.0146891	1	1871	GO:0005634;GO:0003677;GO:0006355	-	virNOG07136	S	sp|Q9FLJ2|NC100_ARATH NAC domain-containing protein 100 OS=Arabidopsis thaliana GN=NAC100 PE=2 SV=1	gi|1006589253|gb|AMQ47457.1| NAC domain-containing protein 1 [Betula luminifera]
TRINITY_DN53947_c3_g4	5.56071	10.2541	0.86735	0.0845859	-3.56344	0.0146903	1	411	-	-	-	-	-	-
TRINITY_DN53986_c0_g4	280.432	404.979	155.884	0.384918	-1.37738	0.0147644	1	2465	GO:0055085;GO:0005524;GO:0016021;GO:0042626;GO:0005886	-	virNOG04202	Q	sp|Q9SIT6|AB5G_ARATH ABC transporter G family member 5 OS=Arabidopsis thaliana GN=ABCG5 PE=2 SV=1	gi|1028992732|ref|XP_016751205.1| PREDICTED: ABC transporter G family member 5-like [Gossypium hirsutum]
TRINITY_DN45727_c1_g4	1002.91	1482.7	523.118	0.352814	-1.50302	0.014781	1	2174	GO:0009506;GO:0004674;GO:0000166;GO:0006952;GO:0031625;GO:0006468;GO:0005886	-	virNOG02323	T	sp|O81905|SD18_ARATH Receptor-like serine/threonine-protein kinase SD1-8 OS=Arabidopsis thaliana GN=SD18 PE=1 SV=1	gi|1009108751|ref|XP_015886488.1| PREDICTED: receptor-like serine/threonine-protein kinase SD1-8 [Ziziphus jujuba]
TRINITY_DN42790_c0_g1	43.2687	73.5257	13.0117	0.176968	-2.49844	0.0147983	1	937	GO:0019898;GO:0005509;GO:0015979;GO:0009654	K08901	virNOG19180	R	sp|Q9XI73|PNSL2_ARATH Photosynthetic NDH subunit of lumenal location 2, chloroplastic OS=Arabidopsis thaliana GN=PNSL2 PE=1 SV=1	gi|1009154202|ref|XP_015895040.1| PREDICTED: photosynthetic NDH subunit of lumenal location 2, chloroplastic [Ziziphus jujuba]
TRINITY_DN47557_c0_g1	27.2217	44.1131	10.3303	0.234178	-2.09432	0.0148351	1	3737	-	-	virNOG21519	S	-	gi|1009150627|ref|XP_015893119.1| PREDICTED: uncharacterized protein LOC107427255 [Ziziphus jujuba]
TRINITY_DN51794_c1_g2	5.06817	0.645259	9.49107	14.7089	3.87862	0.0149992	1	1285	GO:0050794;GO:0006351	K14484	virNOG04542	S	sp|Q9ZSY8|IAA27_ARATH Auxin-responsive protein IAA27 OS=Arabidopsis thaliana GN=IAA27 PE=1 SV=1	gi|225442559|ref|XP_002284282.1| PREDICTED: auxin-responsive protein IAA27-like [Vitis vinifera]
TRINITY_DN55080_c1_g1	12.2015	20.2494	4.15352	0.205118	-2.28547	0.0150085	1	1026	GO:0009987	K14484	virNOG23450;virNOG22916	SK	sp|Q93WC4|IAA29_ARATH Auxin-responsive protein IAA29 OS=Arabidopsis thaliana GN=IAA29 PE=1 SV=2	gi|743816395|ref|XP_011020165.1| PREDICTED: auxin-responsive protein IAA29-like [Populus euphratica]
TRINITY_DN48945_c0_g1	9042.91	13144.6	4941.24	0.375915	-1.41152	0.0150397	1	4368	GO:0016020;GO:0016123;GO:0009540;GO:0052663;GO:0009414;GO:0052662;GO:0009408;GO:0055114;GO:0009688;GO:0009941;GO:0071949	K09838	virNOG13306	C	sp|O81360|ABA2_PRUAR Zeaxanthin epoxidase, chloroplastic OS=Prunus armeniaca PE=2 SV=1	gi|1009145098|ref|XP_015890147.1| PREDICTED: zeaxanthin epoxidase, chloroplastic [Ziziphus jujuba]
TRINITY_DN55120_c3_g1	4.00544	0.373203	7.63768	20.4652	4.3551	0.0150935	1	581	-	-	-	-	-	-
TRINITY_DN54185_c5_g2	2.98119	0	5.96238	Inf	Inf	0.0151301	1	793	-	-	-	-	-	-
TRINITY_DN55283_c1_g1	13.627	4.40592	22.8481	5.18577	2.37456	0.0151414	1	828	-	-	-	-	-	gi|657976473|ref|XP_008380122.1| PREDICTED: pre-mRNA-processing protein 40A-like [Malus domestica]
TRINITY_DN46800_c3_g1	2695.67	1495.94	3895.39	2.60397	1.38071	0.0151431	1	1383	-	-	virNOG08202	R	sp|P22242|DRPE_CRAPL Desiccation-related protein PCC13-62 OS=Craterostigma plantagineum PE=2 SV=1	gi|567903588|ref|XP_006444282.1| hypothetical protein CICLE_v10021291mg [Citrus clementina] gi|568852499|ref|XP_006479913.1| PREDICTED: desiccation-related protein PCC13-62-like [Citrus sinensis] gi|557546544|gb|ESR57522.1| hypothetical protein CICLE_v10021291mg [Citrus clementina]
TRINITY_DN51395_c3_g2	209.737	353.125	66.3491	0.187891	-2.41203	0.0151827	1	1748	GO:0000166;GO:0003676	-	virNOG00127	R	-	gi|590602236|ref|XP_007019701.1| RNA-binding family protein isoform 1 [Theobroma cacao] gi|508725029|gb|EOY16926.1| RNA-binding family protein isoform 1 [Theobroma cacao]
TRINITY_DN49789_c3_g2	73.5808	38.3052	108.856	2.84182	1.50681	0.0152059	1	771	-	-	virNOG06983	S	sp|Q54YY1|SCAI_DICDI Protein SCAI homolog OS=Dictyostelium discoideum GN=scai PE=3 SV=1	gi|658034147|ref|XP_008352595.1| PREDICTED: protein SCAI homolog, partial [Malus domestica]
TRINITY_DN49102_c0_g2	103.53	159.807	47.2533	0.29569	-1.75784	0.0152444	1	1184	-	-	-	-	-	-
TRINITY_DN47844_c2_g4	3.51861	7.03722	0	0	-Inf	0.0152687	1	578	-	-	-	-	-	-
TRINITY_DN44748_c1_g6	27.4722	49.9603	4.98401	0.0997594	-3.3254	0.0153113	1	1635	-	-	-	-	-	-
TRINITY_DN50380_c0_g7	13.3726	0.373203	26.372	70.6641	6.14291	0.0153564	1	620	-	-	virNOG04805;virNOG00352;COG0412	QR	-	gi|255551491|ref|XP_002516791.1| PREDICTED: endo-1,3;1,4-beta-D-glucanase [Ricinus communis] gi|223543879|gb|EEF45405.1| endo-1,3-1,4-beta-d-glucanase, putative [Ricinus communis]
TRINITY_DN54211_c1_g3	266.467	148.493	384.442	2.58897	1.37238	0.0153626	1	2110	GO:0016020;GO:0061630;GO:0046872;GO:0043161	-	virNOG07726	O	sp|Q940Q4|ATL13_ARATH RING-H2 finger protein ATL13 OS=Arabidopsis thaliana GN=ATL13 PE=2 SV=2	gi|743807909|ref|XP_011018113.1| PREDICTED: RING-H2 finger protein ATL13 isoform X1 [Populus euphratica]
TRINITY_DN48753_c2_g6	44.8034	66.968	22.6388	0.338054	-1.56467	0.0153989	1	822	-	-	virNOG19563	P	-	gi|449459106|ref|XP_004147287.1| PREDICTED: protein FAM98B-like [Cucumis sativus] gi|700209704|gb|KGN64800.1| hypothetical protein Csa_1G103270 [Cucumis sativus]
TRINITY_DN46611_c1_g2	66.3801	34.5062	98.254	2.84743	1.50966	0.0154242	1	953	-	-	-	-	-	gi|645252057|ref|XP_008231950.1| PREDICTED: uncharacterized protein LOC103331119 [Prunus mume]
TRINITY_DN54778_c2_g1	20.3466	5.51052	35.1826	6.38462	2.6746	0.0154245	1	502	-	-	virNOG01391;virNOG35113;virNOG40226	ZS	-	gi|720085941|ref|XP_010243679.1| PREDICTED: uncharacterized protein LOC104587678 [Nelumbo nucifera]
TRINITY_DN43052_c0_g2	9.13774	17.1068	1.16872	0.068319	-3.87157	0.0155021	1	739	GO:0090575;GO:0006357;GO:0000977;GO:0003700;GO:0046983	-	virNOG20748	K	sp|F4JIJ7|BH162_ARATH Transcription factor bHLH162 OS=Arabidopsis thaliana GN=BHLH162 PE=1 SV=1	gi|1000983471|ref|XP_015584408.1| PREDICTED: transcription factor bHLH36 [Ricinus communis]
TRINITY_DN52928_c1_g2	7.12921	0.322629	13.9358	43.1944	5.43277	0.015521	1	1249	GO:0015112;GO:0016021;GO:0005886;GO:0015706	-	COG3104;virNOG05618	PE	-	gi|743934810|ref|XP_011011753.1| PREDICTED: protein NRT1/ PTR FAMILY 7.2-like isoform X2 [Populus euphratica]
TRINITY_DN47866_c3_g1	20.6579	32.6952	8.62066	0.263668	-1.92321	0.0155287	1	499	GO:0048046;GO:0004553;GO:0016762;GO:0005618;GO:0010411;GO:0042546;GO:0071555	-	virNOG03761	R	sp|Q41638|XTHA_PHAAN Xyloglucan endotransglucosylase/hydrolase protein A OS=Phaseolus angularis GN=XTHA PE=1 SV=1	gi|672205404|ref|XP_008779173.1| PREDICTED: xyloglucan endotransglucosylase/hydrolase protein A-like [Phoenix dactylifera]
TRINITY_DN55919_c14_g1	46.8752	74.1541	19.5963	0.264264	-1.91995	0.0155453	1	1011	GO:0042254;GO:0003723;GO:0006412;GO:0016021;GO:0022625;GO:0003735	-	virNOG02786;NOG131999	S	-	gi|658001686|ref|XP_008393311.1| PREDICTED: LOW QUALITY PROTEIN: uncharacterized protein LOC103455499 isoform X1 [Malus domestica]
TRINITY_DN52766_c0_g1	123.09	181.436	64.743	0.356836	-1.48667	0.0155487	1	1339	GO:0004439;GO:0046856	-	virNOG10600	U	sp|Q0WQ41|IP5P7_ARATH Type IV inositol polyphosphate 5-phosphatase 7 OS=Arabidopsis thaliana GN=IP5P7 PE=1 SV=1	gi|1009173976|ref|XP_015868105.1| PREDICTED: type IV inositol polyphosphate 5-phosphatase 6-like [Ziziphus jujuba]
TRINITY_DN52003_c2_g5	11.1429	1.29052	20.9952	16.2688	4.02404	0.0155918	1	1848	-	-	-	-	-	-
TRINITY_DN54598_c1_g1	267.951	388.179	147.723	0.380554	-1.39383	0.0156438	1	3003	GO:0016301	-	virNOG00647;COG0515	T	sp|Q9SCZ4|FERON_ARATH Receptor-like protein kinase FERONIA OS=Arabidopsis thaliana GN=FER PE=1 SV=1	gi|1035927349|gb|OAY56936.1| hypothetical protein MANES_02G057000 [Manihot esculenta]
TRINITY_DN43506_c0_g1	88.7868	130.798	46.7757	0.357618	-1.48351	0.0156624	1	2987	-	-	virNOG11653	R	sp|Q94A73|Y5656_ARATH BTB/POZ domain-containing protein At5g66560 OS=Arabidopsis thaliana GN=At5g66560 PE=2 SV=2	gi|1009145016|ref|XP_015890105.1| PREDICTED: BTB/POZ domain-containing protein At5g66560-like [Ziziphus jujuba]
TRINITY_DN48135_c0_g8	4.21975	0	8.43951	Inf	Inf	0.0157113	1	830	-	-	-	-	-	-
TRINITY_DN46432_c5_g6	39.7779	19.752	59.8038	3.02773	1.59824	0.0157216	1	2261	GO:0016021;GO:0008270	-	virNOG02951	O	sp|Q9FL07|ATL46_ARATH RING-H2 finger protein ATL46 OS=Arabidopsis thaliana GN=ATL46 PE=2 SV=1	gi|658035747|ref|XP_008353405.1| PREDICTED: RING-H2 finger protein ATL46-like [Malus domestica]
TRINITY_DN45707_c1_g3	61.3507	91.1962	31.5052	0.345466	-1.53338	0.0157397	1	979	-	-	virNOG12209	L	-	gi|596289944|ref|XP_007226101.1| hypothetical protein PRUPE_ppa010889mg [Prunus persica] gi|462423037|gb|EMJ27300.1| hypothetical protein PRUPE_ppa010889mg [Prunus persica]
TRINITY_DN46136_c0_g5	3.06996	0	6.13993	Inf	Inf	0.0158149	1	1332	-	-	KOG0017;virNOG08281	R	sp|P10978|POLX_TOBAC Retrovirus-related Pol polyprotein from transposon TNT 1-94 OS=Nicotiana tabacum PE=2 SV=1	gi|147777007|emb|CAN61288.1| hypothetical protein VITISV_013728 [Vitis vinifera]
TRINITY_DN43296_c0_g1	65.4373	95.5568	35.3179	0.369601	-1.43596	0.0158463	1	1347	-	-	virNOG05909	I	sp|Q55CU8|PITC_DICDI Phosphatidylinositol transfer protein 3 OS=Dictyostelium discoideum GN=pitC PE=2 SV=1	gi|645273009|ref|XP_008241671.1| PREDICTED: random slug protein 5 [Prunus mume]
TRINITY_DN44859_c0_g3	14.0539	5.39575	22.712	4.20924	2.07356	0.0158552	1	3152	-	K13457	virNOG05463	T	sp|Q39214|RPM1_ARATH Disease resistance protein RPM1 OS=Arabidopsis thaliana GN=RPM1 PE=1 SV=1	gi|595792539|ref|XP_007200018.1| hypothetical protein PRUPE_ppa024623mg [Prunus persica] gi|462395418|gb|EMJ01217.1| hypothetical protein PRUPE_ppa024623mg [Prunus persica]
TRINITY_DN42425_c0_g1	55.5141	103.427	7.60137	0.0734952	-3.76621	0.0159585	1	1048	-	-	virNOG18331	S	sp|Q9S7R3|LSH10_ARATH Protein LIGHT-DEPENDENT SHORT HYPOCOTYLS 10 OS=Arabidopsis thaliana GN=LSH10 PE=1 SV=1	gi|590623631|ref|XP_007025375.1| Beta-lactamase-like protein ENSP00000383859 [Theobroma cacao] gi|508780741|gb|EOY27997.1| Beta-lactamase-like protein ENSP00000383859 [Theobroma cacao]
TRINITY_DN42005_c0_g1	10.0847	1.65816	18.5113	11.1638	3.48075	0.0160021	1	2780	GO:0000226;GO:0000910;GO:0008017	K16732	virNOG09290;KOG4302	ZD	sp|Q9LZY0|MA654_ARATH 65-kDa microtubule-associated protein 4 OS=Arabidopsis thaliana GN=MAP65-4 PE=1 SV=2	gi|590722943|ref|XP_007052041.1| Microtubule associated protein (MAP65/ASE1) family protein, putative isoform 2, partial [Theobroma cacao] gi|508704302|gb|EOX96198.1| Microtubule associated protein (MAP65/ASE1) family protein, putative isoform 2, partial [Theobroma cacao]
TRINITY_DN51025_c2_g4	11.3177	21.1678	1.46757	0.0693304	-3.85037	0.0160101	1	1435	-	-	-	-	-	-
TRINITY_DN51317_c0_g6	2395.62	1060.44	3730.79	3.51815	1.81482	0.0160882	1	2860	GO:0016021;GO:0006633;GO:0016747	-	virNOG16406	I	sp|Q9FG87|KCS20_ARATH 3-ketoacyl-CoA synthase 20 OS=Arabidopsis thaliana GN=KCS20 PE=2 SV=1	gi|703075137|ref|XP_010089997.1| 3-ketoacyl-CoA synthase 11 [Morus notabilis] gi|587848461|gb|EXB38728.1| 3-ketoacyl-CoA synthase 11 [Morus notabilis]
TRINITY_DN42727_c0_g2	4.44668	0	8.89336	Inf	Inf	0.0161155	1	835	-	-	-	-	-	-
TRINITY_DN40618_c0_g2	34.813	6.02044	63.6055	10.5649	3.40121	0.0162818	1	583	-	-	virNOG23486;virNOG24950	S	-	gi|223549821|gb|EEF51309.1| conserved hypothetical protein [Ricinus communis]
TRINITY_DN49661_c1_g4	95.4962	139.144	51.848	0.372621	-1.42422	0.0162895	1	1283	GO:0015035;GO:0000103;GO:0006457;GO:0055114;GO:0045454;GO:0006662;GO:0016671;GO:0034599;GO:0009941;GO:0009570	-	virNOG12465	O	sp|Q9SGS4|CDSP_ARATH Thioredoxin-like protein CDSP32, chloroplastic OS=Arabidopsis thaliana GN=CDSP32 PE=1 SV=1	gi|590594659|ref|XP_007017913.1| Chloroplastic drought-induced stress protein of 32 kD [Theobroma cacao] gi|508723241|gb|EOY15138.1| Chloroplastic drought-induced stress protein of 32 kD [Theobroma cacao]
TRINITY_DN48883_c0_g1	29.5504	50.321	8.77983	0.174476	-2.5189	0.0162952	1	1618	GO:0004553;GO:0030247;GO:0005975;GO:0046658	-	virNOG04032	R	sp|Q94G86|ALL9_OLEEU Glucan endo-1,3-beta-D-glucosidase OS=Olea europaea GN=OLE9 PE=1 SV=1	gi|1035895906|gb|OAY25509.1| hypothetical protein MANES_17G100600 [Manihot esculenta]
TRINITY_DN52687_c1_g2	34.4564	16.9139	51.9989	3.07433	1.62027	0.0162964	1	432	-	-	virNOG12741	Q	sp|Q6RVV4|TIC32_PEA Short-chain dehydrogenase TIC 32, chloroplastic OS=Pisum sativum GN=TIC32 PE=1 SV=1	gi|1012362916|gb|KYP74099.1| Retinol dehydrogenase 12 [Cajanus cajan]
TRINITY_DN46593_c4_g1	704.208	988.101	420.315	0.425377	-1.23319	0.0163782	1	2321	GO:0030246;GO:0004674;GO:0005524;GO:0016021;GO:0018108;GO:0004714	-	virNOG09592	T	sp|Q9M2S4|LRKS4_ARATH L-type lectin-domain containing receptor kinase S.4 OS=Arabidopsis thaliana GN=LECRKS4 PE=2 SV=1	gi|1009157838|ref|XP_015896968.1| PREDICTED: L-type lectin-domain containing receptor kinase S.4-like [Ziziphus jujuba]
TRINITY_DN47800_c4_g1	8.03102	2.13807	13.924	6.51241	2.70319	0.0163786	1	1017	-	-	virNOG00330	P	-	gi|763761114|gb|KJB28368.1| hypothetical protein B456_005G044800 [Gossypium raimondii] gi|763761119|gb|KJB28373.1| hypothetical protein B456_005G044800 [Gossypium raimondii]
TRINITY_DN46648_c3_g2	809.376	251.885	1366.87	5.42655	2.44004	0.0163897	1	3149	GO:0032440;GO:0008643;GO:0055085;GO:0016021;GO:0055114;GO:0022891	-	virNOG02802	R	sp|Q8VZ80|PLT5_ARATH Polyol transporter 5 OS=Arabidopsis thaliana GN=PLT5 PE=1 SV=2	gi|703097766|ref|XP_010096202.1| Polyol transporter 5 [Morus notabilis] gi|587874459|gb|EXB63597.1| Polyol transporter 5 [Morus notabilis]
TRINITY_DN50289_c1_g1	40.9275	65.5153	16.3397	0.249403	-2.00345	0.0164086	1	1519	-	-	virNOG21338;virNOG21789	S	sp|Q9SY06|FAF1_ARATH Protein FANTASTIC FOUR 1 OS=Arabidopsis thaliana GN=FAF1 PE=2 SV=1	gi|1035898305|gb|OAY27906.1| hypothetical protein MANES_15G025700 [Manihot esculenta]
TRINITY_DN52522_c4_g2	49.7808	76.141	23.4206	0.307596	-1.70089	0.0165252	1	1426	-	-	euNOG54144;virNOG23048;virNOG20784	R	sp|Q9SU35|ERLL1_ARATH pEARLI1-like lipid transfer protein 1 OS=Arabidopsis thaliana GN=AZI1 PE=1 SV=1	gi|1035901890|gb|OAY31490.1| hypothetical protein MANES_14G116200 [Manihot esculenta]
TRINITY_DN54368_c3_g1	87.7515	46.698	128.805	2.75825	1.46376	0.0166586	1	2446	GO:0005634;GO:0003677;GO:0006355;GO:0009734	-	virNOG00104	K	sp|O23661|ARFC_ARATH Auxin response factor 3 OS=Arabidopsis thaliana GN=ARF3 PE=1 SV=2	gi|947071484|gb|KRH20375.1| hypothetical protein GLYMA_13G174000 [Glycine max]
TRINITY_DN46333_c1_g5	177.375	325.03	29.7195	0.0914363	-3.45109	0.0167402	1	1789	-	K09422	virNOG17373	K	sp|Q7XBH4|MYB4_ORYSJ Transcription factor MYB4 OS=Oryza sativa subsp. japonica GN=MYB4 PE=2 SV=2	gi|743850710|ref|XP_011028802.1| PREDICTED: myb-related protein Myb4-like [Populus euphratica]
TRINITY_DN53621_c0_g1	14.247	3.72509	24.7689	6.64922	2.73319	0.016773	1	2125	GO:0006508;GO:0006629;GO:0004190	K08245	virNOG30123	O	sp|P42211|ASPRX_ORYSJ Aspartic proteinase OS=Oryza sativa subsp. japonica GN=RAP PE=2 SV=2	gi|1009163646|ref|XP_015900075.1| PREDICTED: aspartic proteinase-like [Ziziphus jujuba] gi|1009163648|ref|XP_015900076.1| PREDICTED: aspartic proteinase-like [Ziziphus jujuba]
TRINITY_DN53263_c3_g7	7.89795	2.1175	13.6784	6.45968	2.69146	0.0169194	1	907	-	-	-	-	-	-
TRINITY_DN40399_c0_g1	9.82809	0.660263	18.9959	28.7702	4.8465	0.0169363	1	786	GO:0016020;GO:0046872	-	virNOG23576	O	sp|Q9FGJ6|ATL79_ARATH RING-H2 finger protein ATL79 OS=Arabidopsis thaliana GN=ATL79 PE=2 SV=1	gi|1035929474|gb|OAY59060.1| hypothetical protein MANES_01G000500 [Manihot esculenta]
TRINITY_DN53632_c3_g1	10.4487	19.7967	1.10068	0.0555991	-4.16879	0.0169872	1	556	-	-	-	-	-	-
TRINITY_DN46404_c0_g2	288.649	415.658	161.639	0.388875	-1.36262	0.0170087	1	3126	GO:0005524;GO:0004672;GO:0016021;GO:0006468	-	virNOG02523	T	sp|Q9LFS4|NIK1_ARATH Protein NSP-INTERACTING KINASE 1 OS=Arabidopsis thaliana GN=NIK1 PE=1 SV=1	gi|1035900873|gb|OAY30473.1| hypothetical protein MANES_14G033500 [Manihot esculenta]
TRINITY_DN53764_c6_g1	65.9487	96.192	35.7053	0.371188	-1.42978	0.0170574	1	764	GO:0006952;GO:0009607	-	virNOG26803;virNOG22362	S	sp|O24248|PRU1_PRUAV Major allergen Pru av 1 OS=Prunus avium GN=PRUA1 PE=1 SV=1	gi|3901018|emb|CAA10235.1| stress and pathogenesis-related protein [Fagus sylvatica]
TRINITY_DN53035_c1_g2	211.558	29.8983	393.218	13.1518	3.71719	0.0170944	1	2316	-	-	virNOG05254;virNOG02804	SD	sp|F4JWR0|ACR2_ARATH ACT domain-containing protein ACR2 OS=Arabidopsis thaliana GN=ACR2 PE=4 SV=1	gi|567916760|ref|XP_006450386.1| hypothetical protein CICLE_v10010775mg [Citrus clementina] gi|568859744|ref|XP_006483395.1| PREDICTED: ACT domain-containing protein ACR2 [Citrus sinensis] gi|557553612|gb|ESR63626.1| hypothetical protein CICLE_v10010775mg [Citrus clementina] gi|641842886|gb|KDO61789.1| hypothetical protein CISIN_1g048063mg [Citrus sinensis]
TRINITY_DN52973_c0_g5	15.8542	5.91792	25.7904	4.35803	2.12367	0.0171129	1	1903	GO:0016021;GO:0015238;GO:0015297;GO:0006855	K03327	virNOG10422	S	sp|Q9LVD9|DTX40_ARATH Protein DETOXIFICATION 40 OS=Arabidopsis thaliana GN=DTX40 PE=1 SV=1	gi|590626040|ref|XP_007026054.1| MATE efflux family protein isoform 1 [Theobroma cacao] gi|508781420|gb|EOY28676.1| MATE efflux family protein isoform 1 [Theobroma cacao]
TRINITY_DN53090_c3_g5	6.25283	11.2683	1.23731	0.109804	-3.187	0.0172074	1	1061	-	-	-	-	-	-
TRINITY_DN53346_c3_g1	270.392	138.493	402.292	2.90479	1.53843	0.0172231	1	1072	-	-	virNOG21133	S	sp|P59082|LFS_ALLCE Lachrymatory-factor synthase OS=Allium cepa GN=LFS PE=1 SV=1	gi|470109782|ref|XP_004291169.1| PREDICTED: lachrymatory-factor synthase-like [Fragaria vesca subsp. vesca]
TRINITY_DN49938_c1_g4	8.3229	14.1553	2.49047	0.175939	-2.50685	0.0172303	1	1354	GO:0000287;GO:0004634;GO:0006096;GO:0000015	-	virNOG06901	G	sp|P42895|ENO2_MAIZE Enolase 2 OS=Zea mays GN=ENO2 PE=2 SV=1	gi|255639311|gb|ACU19953.1| unknown [Glycine max]
TRINITY_DN49320_c0_g4	406.813	576.198	237.429	0.412061	-1.27907	0.0172787	1	2507	GO:0005488	-	virNOG01025;virNOG15155	KR	sp|Q700D2|IDD10_ARATH Zinc finger protein JACKDAW OS=Arabidopsis thaliana GN=JKD PE=1 SV=1	gi|590585369|ref|XP_007015429.1| Nucleic acid binding protein, putative isoform 1 [Theobroma cacao] gi|508785792|gb|EOY33048.1| Nucleic acid binding protein, putative isoform 1 [Theobroma cacao]
TRINITY_DN53357_c1_g1	1082.88	1545.69	620.069	0.40116	-1.31775	0.0173453	1	5205	GO:0055085;GO:0016021	-	virNOG05848;COG1297	SP	sp|Q6R3K4|YSL8_ARATH Probable metal-nicotianamine transporter YSL8 OS=Arabidopsis thaliana GN=YSL8 PE=1 SV=2	gi|568881095|ref|XP_006493428.1| PREDICTED: probable metal-nicotianamine transporter YSL5 [Citrus sinensis]
TRINITY_DN43730_c0_g1	595.032	840.273	349.792	0.416283	-1.26436	0.0173886	1	1728	GO:0003824;GO:0044237;GO:0044710	K01602	virNOG17005;virNOG22700	CG	sp|Q02980|RBS_MALSP Ribulose bisphosphate carboxylase small chain, chloroplastic OS=Malus sp. GN=RBCS PE=2 SV=1	gi|540360866|gb|AGV08375.1| ribulose-1,5-bisphosphate carboxylase/oxygenase small subunit [Arachis hypogaea]
TRINITY_DN55554_c1_g2	24.7112	2.28841	47.1339	20.5968	4.36435	0.0174269	1	596	-	-	virNOG05810;KOG0017	R	sp|Q94HW2|POLR1_ARATH Retrovirus-related Pol polyprotein from transposon RE1 OS=Arabidopsis thaliana GN=RE1 PE=2 SV=1	gi|802566240|ref|XP_012067590.1| PREDICTED: uncharacterized protein LOC105630400 [Jatropha curcas]
TRINITY_DN44517_c0_g2	186.497	19.149	353.844	18.4785	4.20777	0.0174309	1	1854	-	-	virNOG09400	R	sp|O81829|GH35_ARATH Indole-3-acetic acid-amido synthetase GH3.5 OS=Arabidopsis thaliana GN=GH3.5 PE=1 SV=1	gi|567920216|ref|XP_006452114.1| hypothetical protein CICLE_v10007746mg [Citrus clementina] gi|557555340|gb|ESR65354.1| hypothetical protein CICLE_v10007746mg [Citrus clementina] gi|641855601|gb|KDO74387.1| hypothetical protein CISIN_1g006862mg [Citrus sinensis]
TRINITY_DN47478_c7_g3	5.44289	10.5189	0.366893	0.0348794	-4.84148	0.0175331	1	501	-	-	COG2124;virNOG05585;NOG134902;virNOG01327;virNOG07756	SQRL	-	gi|147778361|emb|CAN76280.1| hypothetical protein VITISV_013228 [Vitis vinifera]
TRINITY_DN52269_c4_g7	11.0956	18.4793	3.71192	0.200869	-2.31567	0.0175366	1	1610	GO:0005506;GO:0055114;GO:0051213	-	virNOG01370	Q	sp|Q9ZSA8|DLO1_ARATH Protein DMR6-LIKE OXYGENASE 1 OS=Arabidopsis thaliana GN=DLO1 PE=1 SV=1	gi|731400620|ref|XP_010654004.1| PREDICTED: probable 2-oxoglutarate/Fe(II)-dependent dioxygenase [Vitis vinifera]
TRINITY_DN44748_c1_g4	325.733	470.829	180.637	0.383657	-1.38211	0.0175746	1	2373	GO:0019953;GO:0005576	-	virNOG14154	R	sp|O23547|EXLB1_ARATH Expansin-like B1 OS=Arabidopsis thaliana GN=EXLB1 PE=2 SV=2	gi|1009157303|ref|XP_015896691.1| PREDICTED: expansin-like B1 [Ziziphus jujuba]
TRINITY_DN50397_c6_g1	610.363	866.075	354.652	0.409494	-1.28809	0.0176112	1	1562	-	-	virNOG07723	K	sp|Q9LJG8|ASIL2_ARATH Trihelix transcription factor ASIL2 OS=Arabidopsis thaliana GN=ASIL2 PE=1 SV=1	gi|657967370|ref|XP_008375373.1| PREDICTED: actin cytoskeleton-regulatory complex protein pan1-like [Malus domestica]
TRINITY_DN55661_c2_g3	16.7528	6.8555	26.65	3.88739	1.9588	0.0177229	1	1658	-	-	-	-	-	-
TRINITY_DN44149_c0_g1	63.5071	107.296	19.7186	0.183778	-2.44396	0.0178888	1	1183	GO:0016042;GO:0016787	-	virNOG08833;virNOG11314	I	sp|O48723|PLP2_ARATH Patatin-like protein 2 OS=Arabidopsis thaliana GN=PLP2 PE=1 SV=1	gi|694382775|ref|XP_009367377.1| PREDICTED: patatin-like protein 2 [Pyrus x bretschneideri]
TRINITY_DN44709_c1_g3	28.9076	48.8701	8.94512	0.183039	-2.44978	0.0179161	1	3424	GO:0016301	-	virNOG03867;virNOG27597	T	sp|C0LGP4|Y3475_ARATH Probable LRR receptor-like serine/threonine-protein kinase At3g47570 OS=Arabidopsis thaliana GN=At3g47570 PE=2 SV=1	gi|731430292|ref|XP_010664968.1| PREDICTED: probable LRR receptor-like serine/threonine-protein kinase At3g47570 [Vitis vinifera]
TRINITY_DN46565_c2_g1	23.8783	36.6418	11.1147	0.303336	-1.72101	0.0179242	1	1110	-	-	virNOG18187	R	sp|Q9FIG7|DIR2_ARATH Dirigent protein 2 OS=Arabidopsis thaliana GN=DIR2 PE=2 SV=1	gi|645273598|ref|XP_008241954.1| PREDICTED: dirigent protein 19-like [Prunus mume]
TRINITY_DN54019_c2_g1	181.192	346.117	16.2671	0.0469989	-4.41123	0.0179341	1	2117	-	-	KOG0504;virNOG33344	R	-	gi|590726844|ref|XP_007099534.1| Ankyrin repeat family protein, putative isoform 2 [Theobroma cacao] gi|508728595|gb|EOY20492.1| Ankyrin repeat family protein, putative isoform 2 [Theobroma cacao]
TRINITY_DN46589_c0_g2	83.7618	14.1859	153.338	10.8091	3.43418	0.0179775	1	913	GO:0006351	-	virNOG16263	K	sp|Q9SJR5|GRF3_ARATH Growth-regulating factor 3 OS=Arabidopsis thaliana GN=GRF3 PE=1 SV=1	gi|1009167131|ref|XP_015901955.1| PREDICTED: growth-regulating factor 3 [Ziziphus jujuba] gi|1009167133|ref|XP_015901956.1| PREDICTED: growth-regulating factor 3 [Ziziphus jujuba]
TRINITY_DN46870_c4_g2	1040.69	1455.78	625.598	0.429735	-1.21848	0.01809	1	4207	GO:0016020;GO:0005783;GO:0009506;GO:0055114;GO:0004030;GO:0005773;GO:0006081;GO:0005794;GO:0004029	K00128	virNOG09738	C	sp|Q70DU8|AL3H1_ARATH Aldehyde dehydrogenase family 3 member H1 OS=Arabidopsis thaliana GN=ALDH3H1 PE=1 SV=2	gi|1027094571|ref|XP_008219617.2| PREDICTED: aldehyde dehydrogenase family 3 member H1 isoform X2 [Prunus mume]
TRINITY_DN45364_c2_g1	52.7723	85.1854	20.3591	0.238998	-2.06493	0.0182097	1	2091	-	-	virNOG36892	S	-	gi|1035898759|gb|OAY28360.1| hypothetical protein MANES_15G060700 [Manihot esculenta]
TRINITY_DN46378_c1_g3	258.128	147.639	368.617	2.49675	1.32005	0.0182562	1	2740	-	-	virNOG17812	K	sp|Q8LMR9|Y3209_ORYSJ B3 domain-containing protein Os03g0120900 OS=Oryza sativa subsp. japonica GN=Os03g0120900 PE=2 SV=1	gi|590674963|ref|XP_007039313.1| AP2/B3-like transcriptional factor family protein, putative [Theobroma cacao] gi|508776558|gb|EOY23814.1| AP2/B3-like transcriptional factor family protein, putative [Theobroma cacao]
TRINITY_DN53474_c1_g1	7.99596	14.5243	1.46757	0.101042	-3.30697	0.0182613	1	833	-	-	-	-	-	-
TRINITY_DN50443_c3_g1	202.335	354.81	49.859	0.140523	-2.83112	0.0182749	1	1475	-	-	virNOG17491;virNOG19903	S	-	gi|224093360|ref|XP_002309896.1| hypothetical protein POPTR_0007s03800g [Populus trichocarpa] gi|222852799|gb|EEE90346.1| hypothetical protein POPTR_0007s03800g [Populus trichocarpa]
TRINITY_DN52687_c1_g6	18.6447	8.05568	29.2337	3.62895	1.85955	0.018344	1	667	GO:0055114;GO:0016630	-	virNOG12741	Q	-	gi|595826398|ref|XP_007205567.1| hypothetical protein PRUPE_ppa008709mg [Prunus persica] gi|462401209|gb|EMJ06766.1| hypothetical protein PRUPE_ppa008709mg [Prunus persica]
TRINITY_DN47923_c0_g2	1004.64	1421.76	587.515	0.41323	-1.27498	0.0184582	1	1163	-	-	-	-	-	-
TRINITY_DN51914_c0_g4	37.2882	66.5207	8.05578	0.121102	-3.04571	0.018527	1	1969	GO:0008152;GO:0016758	-	virNOG11572	CG	sp|Q9SJL0|U86A1_ARATH UDP-glycosyltransferase 86A1 OS=Arabidopsis thaliana GN=UGT86A1 PE=2 SV=1	gi|590630812|ref|XP_007027384.1| UDP-Glycosyltransferase superfamily protein [Theobroma cacao] gi|508715989|gb|EOY07886.1| UDP-Glycosyltransferase superfamily protein [Theobroma cacao]
TRINITY_DN52109_c2_g1	81.054	148.509	13.5985	0.0915669	-3.44903	0.0185361	1	2459	-	K01246	virNOG06387	L	sp|Q7VG78|GUAA_HELHP Probable GMP synthase [glutamine-hydrolyzing] OS=Helicobacter hepaticus (strain ATCC 51449 / 3B1) GN=guaA PE=3 SV=1	gi|1009172307|ref|XP_015867200.1| PREDICTED: uncharacterized protein LOC107404723 [Ziziphus jujuba]
TRINITY_DN51674_c0_g1	244.871	140.883	348.859	2.47622	1.30814	0.0185422	1	4338	-	-	virNOG14057	S	-	gi|731429907|ref|XP_002279991.3| PREDICTED: uncharacterized protein LOC100243848 isoform X1 [Vitis vinifera] gi|731429909|ref|XP_010664810.1| PREDICTED: uncharacterized protein LOC100243848 isoform X1 [Vitis vinifera]
TRINITY_DN49628_c0_g1	2290.26	1366.08	3214.44	2.35303	1.23452	0.0185823	1	4517	-	-	-	-	-	gi|743802884|ref|XP_011016982.1| PREDICTED: MADS-box transcription factor 23 isoform X2 [Populus euphratica]
TRINITY_DN54110_c1_g6	7.81826	1.98635	13.6502	6.87199	2.78073	0.0185936	1	353	-	-	-	-	-	-
TRINITY_DN44732_c0_g2	682.727	964.968	400.486	0.415026	-1.26873	0.0186379	1	1491	GO:0004471;GO:0046872;GO:0051287;GO:0055114;GO:0006108	-	virNOG00014	C	sp|P12628|MAOX_PHAVU NADP-dependent malic enzyme OS=Phaseolus vulgaris GN=ME1 PE=2 SV=1	gi|224092266|ref|XP_002309534.1| hypothetical protein POPTR_0006s25280g [Populus trichocarpa] gi|222855510|gb|EEE93057.1| hypothetical protein POPTR_0006s25280g [Populus trichocarpa]
TRINITY_DN43559_c0_g1	13.6434	5.21234	22.0744	4.23502	2.08237	0.018654	1	1891	GO:0006520;GO:0016639;GO:0055114	-	virNOG05449	E	sp|Q38946|DHE2_ARATH Glutamate dehydrogenase 2 OS=Arabidopsis thaliana GN=GDH2 PE=1 SV=1	gi|703153003|ref|XP_010110567.1| Glutamate dehydrogenase 2 [Morus notabilis] gi|587940164|gb|EXC26785.1| Glutamate dehydrogenase 2 [Morus notabilis]
TRINITY_DN54252_c0_g2	242.726	135.672	349.78	2.57813	1.36632	0.0186598	1	2665	GO:0055085;GO:0005524;GO:0016021;GO:0042626	-	virNOG11242;COG1132	QV	sp|Q9C8H0|AB12C_ARATH ABC transporter C family member 12 OS=Arabidopsis thaliana GN=ABCC12 PE=2 SV=1	gi|567913267|ref|XP_006448947.1| hypothetical protein CICLE_v10014028mg [Citrus clementina] gi|557551558|gb|ESR62187.1| hypothetical protein CICLE_v10014028mg [Citrus clementina]
TRINITY_DN54142_c1_g5	36.1068	57.5217	14.692	0.255417	-1.96907	0.0187626	1	461	GO:0004674;GO:0005524;GO:0016787;GO:0006468;GO:0006950	-	virNOG01184	T	-	gi|502137085|ref|XP_004502962.1| PREDICTED: proline-rich receptor-like protein kinase PERK14 [Cicer arietinum]
TRINITY_DN54322_c0_g2	250.384	355.218	145.551	0.409751	-1.28718	0.0187635	1	1484	-	-	virNOG19101	R	-	gi|596014993|ref|XP_007218770.1| hypothetical protein PRUPE_ppa009523mg [Prunus persica] gi|462415232|gb|EMJ19969.1| hypothetical protein PRUPE_ppa009523mg [Prunus persica]
TRINITY_DN52833_c0_g2	1339.68	1921.98	757.373	0.394059	-1.34352	0.0187865	1	5338	GO:0016020;GO:0004565;GO:0005975;GO:0005773	K12309	virNOG05717	G	sp|Q93Z24|BGA17_ARATH Beta-galactosidase 17 OS=Arabidopsis thaliana GN=BGAL17 PE=2 SV=1	gi|703136765|ref|XP_010106245.1| hypothetical protein L484_005110 [Morus notabilis] gi|587921745|gb|EXC09154.1| hypothetical protein L484_005110 [Morus notabilis]
TRINITY_DN53609_c0_g2	4.95777	0.322629	9.59291	29.7335	4.89402	0.0187975	1	326	-	-	-	-	-	-
TRINITY_DN46777_c1_g1	105.174	172.022	38.3267	0.222801	-2.16617	0.0187976	1	450	GO:0050794;GO:0006351	-	virNOG02622	K	sp|O24407|IAA16_ARATH Auxin-responsive protein IAA16 OS=Arabidopsis thaliana GN=IAA16 PE=1 SV=1	gi|743888854|ref|XP_011038568.1| PREDICTED: auxin-responsive protein IAA16-like [Populus euphratica]
TRINITY_DN46247_c3_g1	4.12095	8.2419	0	0	-Inf	0.0188577	1	377	-	-	-	-	-	-
TRINITY_DN53906_c2_g3	3.16319	6.32639	0	0	-Inf	0.0188636	1	660	GO:0030246;GO:0004565;GO:0005975	-	COG1874;virNOG06441	G	sp|Q9SCU8|BGA14_ARATH Beta-galactosidase 14 OS=Arabidopsis thaliana GN=BGAL14 PE=2 SV=2	gi|1009151089|ref|XP_015893366.1| PREDICTED: beta-galactosidase 11-like [Ziziphus jujuba]
TRINITY_DN45180_c0_g1	1109.98	643.829	1576.14	2.44807	1.29164	0.0189121	1	3846	GO:0019252;GO:0004373;GO:0009501;GO:0009507	-	virNOG00368	M	sp|Q00775|SSG1_SOLTU Granule-bound starch synthase 1, chloroplastic/amyloplastic OS=Solanum tuberosum GN=WAXY PE=1 SV=1	gi|1026944579|gb|AND76970.1| granule-bound starch synthase [Castanea mollissima]
TRINITY_DN54092_c0_g1	58.8638	87.034	30.6936	0.352663	-1.50364	0.0189219	1	3760	GO:0016020;GO:0016310;GO:0000166;GO:0004672	-	virNOG07516	T	sp|Q9SGP2|HSL1_ARATH Receptor-like protein kinase HSL1 OS=Arabidopsis thaliana GN=HSL1 PE=2 SV=1	gi|595815125|ref|XP_007203859.1| hypothetical protein PRUPE_ppa022167mg [Prunus persica] gi|462399390|gb|EMJ05058.1| hypothetical protein PRUPE_ppa022167mg [Prunus persica]
TRINITY_DN49133_c1_g1	391.928	553.432	230.424	0.416355	-1.26411	0.0189414	1	1200	GO:0016021	-	virNOG07725	S	sp|Q8H112|PGL1A_ARATH PGR5-like protein 1A, chloroplastic OS=Arabidopsis thaliana GN=PGRL1A PE=1 SV=1	gi|1035930323|gb|OAY59909.1| hypothetical protein MANES_01G070000 [Manihot esculenta]
TRINITY_DN12440_c0_g1	12.5885	4.38535	20.7916	4.74114	2.24523	0.0190785	1	793	-	-	-	-	-	gi|731406536|ref|XP_010656195.1| PREDICTED: uncharacterized protein LOC104880632 [Vitis vinifera]
TRINITY_DN44955_c0_g5	2.80027	5.60055	0	0	-Inf	0.0190889	1	1507	-	-	virNOG15954;COG0515	T	sp|Q9ZR08|Y4230_ARATH G-type lectin S-receptor-like serine/threonine-protein kinase At4g03230 OS=Arabidopsis thaliana GN=At4g03230 PE=3 SV=3	gi|658013307|ref|XP_008341948.1| PREDICTED: G-type lectin S-receptor-like serine/threonine-protein kinase At4g03230 [Malus domestica]
TRINITY_DN53513_c0_g1	235.005	331.639	138.371	0.417233	-1.26108	0.0191025	1	956	GO:0006950	-	virNOG17891	S	sp|Q8LGG8|USPAL_ARATH Universal stress protein A-like protein OS=Arabidopsis thaliana GN=At3g01520 PE=1 SV=2	gi|1012339268|gb|KYP50503.1| Universal stress protein A-like protein [Cajanus cajan]
TRINITY_DN53261_c0_g1	15.1863	4.31978	26.0529	6.03107	2.59241	0.0192309	1	3851	GO:0005488	-	virNOG12906	R	sp|Q9VCA8|ANKHM_DROME Ankyrin repeat and KH domain-containing protein mask OS=Drosophila melanogaster GN=mask PE=1 SV=2	gi|1009125027|ref|XP_015879390.1| PREDICTED: uncharacterized protein LOC107415561 isoform X2 [Ziziphus jujuba]
TRINITY_DN37422_c0_g1	38.5392	59.9419	17.1365	0.285886	-1.80649	0.019235	1	687	-	-	virNOG26694	R	-	gi|596260541|ref|XP_007224907.1| hypothetical protein PRUPE_ppa021967mg [Prunus persica] gi|462421843|gb|EMJ26106.1| hypothetical protein PRUPE_ppa021967mg [Prunus persica]
TRINITY_DN47425_c1_g1	651.397	373.683	929.11	2.48636	1.31403	0.0193642	1	1055	-	-	-	-	-	-
TRINITY_DN46445_c6_g4	57.3299	83.6632	30.9965	0.370492	-1.43249	0.0193812	1	1189	-	-	virNOG23970;virNOG22080	S	-	gi|255543741|ref|XP_002512933.1| PREDICTED: uncharacterized protein LOC8260763 [Ricinus communis] gi|223547944|gb|EEF49436.1| conserved hypothetical protein [Ricinus communis]
TRINITY_DN53712_c1_g1	698.041	1062.27	333.813	0.314245	-1.67004	0.0194018	1	3947	-	-	-	-	-	-
TRINITY_DN47195_c3_g2	70.283	34.4239	106.142	3.08338	1.62451	0.019415	1	899	-	-	virNOG10093	T	sp|Q40392|TMVRN_NICGU TMV resistance protein N OS=Nicotiana glutinosa GN=N PE=1 SV=1	gi|1012342299|gb|KYP53494.1| TMV resistance protein N [Cajanus cajan]
TRINITY_DN48955_c1_g1	108.14	164.023	52.2561	0.31859	-1.65023	0.0194551	1	805	GO:0005488;GO:0016491	-	COG2124;virNOG09456	Q	sp|Q6WNQ8|C81E8_MEDTR Cytochrome P450 81E8 OS=Medicago truncatula GN=CYP81E8 PE=2 SV=1	gi|1009135477|ref|XP_015885011.1| PREDICTED: isoflavone 2&apos;-hydroxylase-like [Ziziphus jujuba] gi|1009164540|ref|XP_015900554.1| PREDICTED: isoflavone 2&apos;-hydroxylase-like [Ziziphus jujuba]
TRINITY_DN48024_c5_g1	39.0064	19.4263	58.5865	3.01583	1.59256	0.0194729	1	1283	-	-	-	-	-	-
TRINITY_DN50009_c5_g1	285.896	163.184	408.609	2.50398	1.32423	0.0194997	1	1535	-	-	virNOG23363	K	sp|Q9S7Y1|BH030_ARATH Transcription factor bHLH30 OS=Arabidopsis thaliana GN=BHLH30 PE=1 SV=1	gi|1009137306|ref|XP_015885983.1| PREDICTED: transcription factor bHLH30-like isoform X1 [Ziziphus jujuba] gi|1009137308|ref|XP_015885984.1| PREDICTED: transcription factor bHLH30-like isoform X2 [Ziziphus jujuba]
TRINITY_DN47333_c6_g3	339.012	479.644	198.38	0.413598	-1.2737	0.0195209	1	2244	GO:0006857;GO:0016021;GO:0005215	-	virNOG06581	E	sp|Q9M331|PTR45_ARATH Protein NRT1/ PTR FAMILY 5.7 OS=Arabidopsis thaliana GN=NPF5.7 PE=2 SV=2	gi|1009157930|ref|XP_015897013.1| PREDICTED: protein NRT1/ PTR FAMILY 5.6 isoform X1 [Ziziphus jujuba] gi|1009157932|ref|XP_015897014.1| PREDICTED: protein NRT1/ PTR FAMILY 5.6 isoform X2 [Ziziphus jujuba]
TRINITY_DN46240_c7_g3	455.577	647.949	263.204	0.406211	-1.2997	0.0195339	1	4522	GO:0005634;GO:0009938;GO:0006355;GO:0042538;GO:0009723;GO:0009737;GO:0000989;GO:0009863;GO:0009867;GO:0010187;GO:2000033;GO:0043565;GO:2000377;GO:0003700	K14494	virNOG02726	K	sp|Q84TQ7|GAI_GOSHI DELLA protein GAI OS=Gossypium hirsutum GN=GAI PE=2 SV=1	gi|566171353|ref|XP_006383329.1| hypothetical protein POPTR_0005s14540g [Populus trichocarpa] gi|550338938|gb|ERP61126.1| hypothetical protein POPTR_0005s14540g [Populus trichocarpa]
TRINITY_DN49892_c4_g2	38.099	18.7049	57.4932	3.0737	1.61997	0.0196159	1	926	GO:0046872;GO:0030001	-	virNOG16967	P	sp|Q9C9A3|HIP20_ARATH Heavy metal-associated isoprenylated plant protein 20 OS=Arabidopsis thaliana GN=HIPP20 PE=1 SV=1	gi|703099893|ref|XP_010096770.1| hypothetical protein L484_025888 [Morus notabilis] gi|587876535|gb|EXB65622.1| hypothetical protein L484_025888 [Morus notabilis]
TRINITY_DN48511_c1_g2	1422.1	2004.51	839.687	0.418899	-1.25533	0.0196455	1	1718	GO:0009664;GO:0005618;GO:0005576;GO:0016021	-	virNOG12949;virNOG07797	SR	sp|Q9C554|EXPA1_ARATH Expansin-A1 OS=Arabidopsis thaliana GN=EXPA1 PE=2 SV=1	gi|703088702|ref|XP_010093601.1| hypothetical protein L484_006489 [Morus notabilis] gi|587864714|gb|EXB54329.1| hypothetical protein L484_006489 [Morus notabilis]
TRINITY_DN47227_c0_g3	209.093	117.715	300.47	2.55252	1.35192	0.0196862	1	691	GO:0016020;GO:0016709;GO:0020037;GO:0005506;GO:0044550;GO:0055114	-	virNOG12341	Q	sp|H2DH18|C7A12_PANGI Cytochrome P450 CYP736A12 OS=Panax ginseng PE=2 SV=1	gi|1027087862|ref|XP_016652796.1| PREDICTED: cytochrome P450 CYP736A12-like, partial [Prunus mume]
TRINITY_DN55159_c1_g1	111	62.3381	159.663	2.56124	1.35684	0.0198655	1	3000	-	-	virNOG01402	T	sp|Q5VZ89|DEN4C_HUMAN DENN domain-containing protein 4C OS=Homo sapiens GN=DENND4C PE=1 SV=3	gi|641841425|gb|KDO60337.1| hypothetical protein CISIN_1g039032mg [Citrus sinensis]
TRINITY_DN40899_c0_g1	8.98355	16.3568	1.61032	0.0984499	-3.34447	0.0198817	1	1475	-	-	-	-	-	-
TRINITY_DN46005_c3_g3	38.2812	57.6606	18.9019	0.327812	-1.60906	0.0198978	1	799	-	K09422	COG5147;virNOG29589;virNOG20498	K	sp|Q96276|MYB23_ARATH Transcription factor MYB23 OS=Arabidopsis thaliana GN=MYB23 PE=1 SV=1	gi|359491528|ref|XP_002279128.2| PREDICTED: transcription factor WER [Vitis vinifera] gi|297733776|emb|CBI15023.3| unnamed protein product [Vitis vinifera]
TRINITY_DN45733_c6_g1	138.346	197.273	79.4203	0.402592	-1.31261	0.0199123	1	1788	GO:0055114;GO:0016491	K08081	virNOG30055;NOG19153;KOG0725;virNOG00900	QR	sp|Q9ZW04|TRNH4_ARATH Tropinone reductase homolog At2g29170 OS=Arabidopsis thaliana GN=At2g29170 PE=3 SV=1	gi|595829678|ref|XP_007205917.1| hypothetical protein PRUPE_ppa011599mg [Prunus persica] gi|462401559|gb|EMJ07116.1| hypothetical protein PRUPE_ppa011599mg [Prunus persica]
TRINITY_DN54059_c0_g1	1884.75	891.869	2877.63	3.22652	1.68998	0.019921	1	5837	-	-	virNOG26165	S	-	gi|590635781|ref|XP_007028706.1| Uncharacterized protein TCM_024613 [Theobroma cacao] gi|508717311|gb|EOY09208.1| Uncharacterized protein TCM_024613 [Theobroma cacao]
TRINITY_DN45724_c3_g6	12.8987	4.96641	20.8309	4.19436	2.06845	0.019996	1	1110	-	-	-	-	-	-
TRINITY_DN56198_c0_g1	2.72441	5.44883	0	0	-Inf	0.0200009	1	337	-	-	-	-	-	-
TRINITY_DN47668_c6_g1	329	469.727	188.273	0.400814	-1.31899	0.0200174	1	2035	GO:0004326;GO:0005524;GO:0090351;GO:0046901;GO:0009853	K01930	virNOG05585;virNOG03449	HL	sp|F4J2K2|FPGS2_ARATH Folylpolyglutamate synthase OS=Arabidopsis thaliana GN=FPGS2 PE=1 SV=1	gi|595933022|ref|XP_007215402.1| hypothetical protein PRUPE_ppa005925mg [Prunus persica] gi|462411552|gb|EMJ16601.1| hypothetical protein PRUPE_ppa005925mg [Prunus persica]
TRINITY_DN48212_c1_g1	91.1763	131.652	50.7003	0.385108	-1.37667	0.0200652	1	1511	GO:0006952	-	virNOG17687	S	sp|Q9ZVI6|LOR8_ARATH Protein LURP-one-related 8 OS=Arabidopsis thaliana GN=At2g38640 PE=2 SV=1	gi|225439060|ref|XP_002266077.1| PREDICTED: protein LURP-one-related 8 [Vitis vinifera] gi|147770903|emb|CAN65231.1| hypothetical protein VITISV_007600 [Vitis vinifera] gi|239056173|emb|CAQ58606.1| unknown gene [Vitis vinifera] gi|239056193|emb|CAQ58630.1| Unknown gene [Vitis vinifera]
TRINITY_DN54367_c2_g12	52.2134	80.1556	24.2711	0.3028	-1.72356	0.0200773	1	1053	GO:0009535;GO:0009765;GO:0046872;GO:0016021;GO:0016168;GO:0018298;GO:0009522	K08912	virNOG02411	O	sp|P12333|CB2A_SPIOL Chlorophyll a-b binding protein, chloroplastic OS=Spinacia oleracea PE=1 SV=1	gi|94404555|gb|ABF17940.1| putative chloroplast chlorophyll a/b-binding protein [Carya cathayensis]
TRINITY_DN54261_c1_g1	9.89239	16.1159	3.66893	0.22766	-2.13505	0.0202278	1	848	-	-	-	-	-	-
TRINITY_DN45313_c0_g1	2.70469	5.40938	0	0	-Inf	0.0202493	1	372	-	-	-	-	-	-
TRINITY_DN49842_c1_g1	40.9253	20.4673	61.3834	2.99909	1.58453	0.0202561	1	1701	GO:0005634;GO:0003677;GO:0006355;GO:0016021	-	virNOG03394	S	sp|Q9SL41|NAC37_ARATH NAC domain-containing protein 37 OS=Arabidopsis thaliana GN=NAC037 PE=1 SV=1	gi|731386865|ref|XP_010649056.1| PREDICTED: NAC domain-containing protein 7 isoform X1 [Vitis vinifera]
TRINITY_DN53643_c1_g5	35.4659	10.7721	60.1598	5.5848	2.48151	0.020275	1	1335	GO:0016021	-	virNOG11745	S	sp|Q8LD98|NHL6_ARATH NDR1/HIN1-like protein 6 OS=Arabidopsis thaliana GN=NHL6 PE=1 SV=1	gi|502081324|ref|XP_004486831.1| PREDICTED: uncharacterized protein LOC101510841 [Cicer arietinum]
TRINITY_DN55332_c2_g2	1762.25	2593.16	931.345	0.359154	-1.47732	0.0204038	1	6193	GO:0016021	-	virNOG15931;virNOG03437	S	-	gi|590609241|ref|XP_007021484.1| Inner membrane protein oxaA [Theobroma cacao] gi|508721112|gb|EOY13009.1| Inner membrane protein oxaA [Theobroma cacao]
TRINITY_DN52714_c0_g1	380.078	539.065	221.091	0.410137	-1.28582	0.0204315	1	1541	GO:0005524;GO:0004672;GO:0006468	-	KOG1033;virNOG07397;euNOG00420	JO	sp|Q9T014|SPA2_ARATH Protein SPA1-RELATED 2 OS=Arabidopsis thaliana GN=SPA2 PE=1 SV=2	gi|731378266|ref|XP_010659002.1| PREDICTED: protein SPA1-RELATED 2 isoform X2 [Vitis vinifera]
TRINITY_DN41941_c0_g2	3.37592	6.75184	0	0	-Inf	0.0204461	1	1108	-	-	NOG17947;virNOG38431	G	sp|Q9US37|YFZ4_SCHPO Uncharacterized transporter C1039.04 OS=Schizosaccharomyces pombe (strain 972 / ATCC 24843) GN=SPAC1039.04 PE=3 SV=1	gi|223523632|gb|EEF27130.1| Phthalate transporter, putative [Ricinus communis]
TRINITY_DN52689_c3_g4	63.9058	96.7486	31.063	0.32107	-1.63904	0.0204815	1	2048	GO:0046983	K16189	virNOG11788	K	sp|Q8GZM7|PIF1_ARATH Transcription factor PIF1 OS=Arabidopsis thaliana GN=PIF1 PE=1 SV=1	gi|643713763|gb|KDP26428.1| hypothetical protein JCGZ_17586 [Jatropha curcas]
TRINITY_DN53112_c1_g1	7752.08	10916.8	4587.33	0.420208	-1.25083	0.0204898	1	5101	GO:0005634;GO:0003677;GO:0006355;GO:0009734	-	virNOG02178	K	sp|Q9ZTX8|ARFF_ARATH Auxin response factor 6 OS=Arabidopsis thaliana GN=ARF6 PE=1 SV=2	gi|223527247|gb|EEF29407.1| Auxin response factor, putative [Ricinus communis]
TRINITY_DN54140_c2_g4	41.6615	67.8716	15.4514	0.227656	-2.13507	0.0205255	1	1127	GO:0046872;GO:0006508;GO:0004222	-	virNOG10606;COG1025	O	sp|O22941|IDE1_ARATH Insulin-degrading enzyme-like 1, peroxisomal OS=Arabidopsis thaliana GN=PXM16 PE=2 SV=1	gi|1035913617|gb|OAY43210.1| hypothetical protein MANES_08G050900 [Manihot esculenta]
TRINITY_DN50531_c2_g1	173.899	249.65	98.1482	0.393144	-1.34687	0.0207211	1	1588	-	-	-	-	-	-
TRINITY_DN53428_c4_g1	28.6896	43.8938	13.4854	0.307228	-1.70262	0.020795	1	988	-	-	KOG0192;virNOG04923	T	sp|P0CC37|NU2C2_BUXMI NAD(P)H-quinone oxidoreductase subunit 2 B, chloroplastic OS=Buxus microphylla GN=ndhB2 PE=3 SV=1	gi|947043701|gb|KRG93330.1| hypothetical protein GLYMA_19G009500 [Glycine max]
TRINITY_DN54357_c4_g1	43.4698	22.4873	64.4523	2.86617	1.51912	0.0208013	1	654	-	-	virNOG27872;virNOG05585;NOG134902;virNOG01327;virNOG07756	SRL	-	gi|297744477|emb|CBI37739.3| unnamed protein product [Vitis vinifera]
TRINITY_DN43011_c0_g1	63.5478	108.634	18.4612	0.169939	-2.55691	0.0208074	1	1735	GO:0016757	K08237	NOG123391;virNOG11892	CRG	sp|Q9AR73|HQGT_RAUSE Hydroquinone glucosyltransferase OS=Rauvolfia serpentina GN=AS PE=1 SV=1	gi|590721393|ref|XP_007051600.1| UDP-Glycosyltransferase superfamily protein [Theobroma cacao] gi|508703861|gb|EOX95757.1| UDP-Glycosyltransferase superfamily protein [Theobroma cacao]
TRINITY_DN47259_c3_g1	24.4404	36.9575	11.9232	0.322621	-1.63209	0.0208241	1	1660	GO:0008152;GO:0016787;GO:0016021	K21604	virNOG14477	E	sp|Q8VYX0|ILL6_ARATH IAA-amino acid hydrolase ILR1-like 6 OS=Arabidopsis thaliana GN=ILL6 PE=1 SV=2	gi|1009136797|ref|XP_015885718.1| PREDICTED: IAA-amino acid hydrolase ILR1-like 6 [Ziziphus jujuba]
TRINITY_DN33906_c0_g2	2.65133	5.30267	0	0	-Inf	0.020946	1	398	GO:0016705;GO:0020037;GO:0005506;GO:0016021;GO:0004497;GO:0055114	-	COG2124;virNOG06151;virNOG03061	Q	sp|O04164|C71A6_NEPRA Cytochrome P450 71A6 (Fragment) OS=Nepeta racemosa GN=CYP71A6 PE=2 SV=1	gi|703083708|ref|XP_010092283.1| Cytochrome P450 71A21 [Morus notabilis] gi|587861053|gb|EXB50917.1| Cytochrome P450 71A21 [Morus notabilis]
TRINITY_DN47163_c2_g7	8.97415	16.6363	1.31202	0.0788649	-3.66447	0.0209559	1	441	-	-	virNOG00994;strNOG01012	K	sp|Q9LKL2|APRR1_ARATH Two-component response regulator-like APRR1 OS=Arabidopsis thaliana GN=APRR1 PE=1 SV=1	gi|942430202|gb|ALL25876.1| TOC1 [Betula platyphylla]
TRINITY_DN48697_c5_g2	173.909	97.9565	249.861	2.55073	1.35091	0.0210426	1	642	GO:0016021;GO:0005886	-	virNOG21746;virNOG19179	S	sp|Q9LSK9|Y5566_ARATH Uncharacterized protein At5g65660 OS=Arabidopsis thaliana GN=At5g65660 PE=2 SV=1	gi|590706330|ref|XP_007047692.1| Hydroxyproline-rich glycoprotein family protein [Theobroma cacao] gi|508699953|gb|EOX91849.1| Hydroxyproline-rich glycoprotein family protein [Theobroma cacao]
TRINITY_DN46261_c0_g2	17.6037	6.1391	29.0683	4.73494	2.24335	0.0210677	1	662	-	-	-	-	-	-
TRINITY_DN47956_c1_g2	16.2842	26.0989	6.46952	0.247884	-2.01226	0.0210849	1	5998	GO:0043168;GO:0032559;GO:0050896;GO:0032550	-	virNOG00842	T	sp|Q40392|TMVRN_NICGU TMV resistance protein N OS=Nicotiana glutinosa GN=N PE=1 SV=1	gi|596297589|ref|XP_007227357.1| hypothetical protein PRUPE_ppa000268mg [Prunus persica] gi|462424293|gb|EMJ28556.1| hypothetical protein PRUPE_ppa000268mg [Prunus persica]
TRINITY_DN54520_c4_g3	153.283	231.834	74.7316	0.322349	-1.6333	0.0211711	1	2651	GO:0009507	-	virNOG12230	S	sp|Q56XR7|STR4A_ARATH Rhodanese-like domain-containing protein 4A, chloroplastic OS=Arabidopsis thaliana GN=STR4A PE=2 SV=1	gi|595792369|ref|XP_007199933.1| hypothetical protein PRUPE_ppa007412mg [Prunus persica] gi|462395333|gb|EMJ01132.1| hypothetical protein PRUPE_ppa007412mg [Prunus persica]
TRINITY_DN52314_c5_g3	6.08862	0.967888	11.2094	11.5812	3.53372	0.0213135	1	435	-	-	-	-	-	-
TRINITY_DN52716_c1_g2	3534.84	4949.39	2120.29	0.428395	-1.22299	0.0214511	1	4125	GO:0003824	K06611	virNOG14432	R	sp|Q93XK2|STSYN_PEA Stachyose synthase OS=Pisum sativum GN=STS1 PE=1 SV=1	gi|645243138|ref|XP_008227841.1| PREDICTED: stachyose synthase-like [Prunus mume]
TRINITY_DN45890_c1_g3	2.87141	5.74282	0	0	-Inf	0.0214648	1	837	-	K04733	euNOG11907;virNOG04204;COG0515;virNOG15629	T	sp|F4HQ22|LRL24_ARATH LEAF RUST 10 DISEASE-RESISTANCE LOCUS RECEPTOR-LIKE PROTEIN KINASE-like 2.4 OS=Arabidopsis thaliana GN=LRK10L-2.4 PE=3 SV=1	gi|694331254|ref|XP_009356306.1| PREDICTED: probable receptor-like protein kinase At5g39020 [Pyrus x bretschneideri]
TRINITY_DN54122_c1_g5	102.98	150.114	55.8467	0.372028	-1.42652	0.0215237	1	1469	GO:0032440;GO:0004674;GO:0005524;GO:0016021;GO:0006468;GO:0055114	-	virNOG07499	T	sp|Q8VYT3|Y4052_ARATH Probable LRR receptor-like serine/threonine-protein kinase At4g30520 OS=Arabidopsis thaliana GN=At4g30520 PE=2 SV=1	gi|645233963|ref|XP_008223590.1| PREDICTED: probable LRR receptor-like serine/threonine-protein kinase At2g23950 [Prunus mume]
TRINITY_DN50730_c3_g1	5.43317	0.967888	9.89844	10.2268	3.35429	0.0215271	1	910	-	K06685	virNOG15851	D	sp|Q2WBN3|MOB1B_MEDSF MOB kinase activator-like 1B OS=Medicago sativa subsp. falcata GN=MOB1-B PE=2 SV=1	gi|823234676|ref|XP_012449974.1| PREDICTED: MOB kinase activator-like 1A isoform X1 [Gossypium raimondii] gi|1029037228|ref|XP_016682403.1| PREDICTED: MOB kinase activator-like 1A isoform X1 [Gossypium hirsutum] gi|763798322|gb|KJB65277.1| hypothetical protein B456_010G087500 [Gossypium raimondii]
TRINITY_DN45918_c7_g4	12.7558	4.88583	20.6257	4.22154	2.07777	0.0215826	1	1975	GO:0006810;GO:0016021;GO:0005215	K21398	virNOG13478;virNOG04402	PB	sp|Q8H4H5|NRAM5_ORYSJ Metal transporter Nramp5 OS=Oryza sativa subsp. japonica GN=NRAMP5 PE=2 SV=1	gi|641861847|gb|KDO80534.1| hypothetical protein CISIN_1g0202161mg, partial [Citrus sinensis]
TRINITY_DN45173_c2_g1	21.5512	40.92	2.18243	0.0533341	-4.2288	0.0216117	1	1136	-	-	-	-	-	-
TRINITY_DN51586_c3_g1	1960.1	1169.25	2750.96	2.35276	1.23435	0.021621	1	1879	GO:0016310;GO:0016301;GO:0016021	-	virNOG10562	R	sp|Q56YP2|PI5K1_ARATH Phosphatidylinositol 4-phosphate 5-kinase 1 OS=Arabidopsis thaliana GN=PIP5K1 PE=1 SV=1	gi|731428128|ref|XP_010664228.1| PREDICTED: phosphatidylinositol 4-phosphate 5-kinase 5 [Vitis vinifera]
TRINITY_DN53224_c2_g5	9.97316	17.0112	2.93514	0.172542	-2.53498	0.0216437	1	745	-	-	-	-	-	-
TRINITY_DN47104_c1_g1	868.744	1230.11	507.382	0.412469	-1.27764	0.0216446	1	2612	GO:0006351	K09284	virNOG02276	K	sp|Q9SK03|RAP27_ARATH Ethylene-responsive transcription factor RAP2-7 OS=Arabidopsis thaliana GN=RAP2-7 PE=2 SV=2	gi|590564569|ref|XP_007009698.1| Ethylene-responsive transcription factor RAP2-7, putative isoform 1 [Theobroma cacao] gi|508726611|gb|EOY18508.1| Ethylene-responsive transcription factor RAP2-7, putative isoform 1 [Theobroma cacao]
TRINITY_DN54277_c1_g6	3.72262	7.07835	0.366893	0.0518331	-4.26998	0.0217211	1	584	-	-	-	-	-	-
TRINITY_DN46156_c0_g1	498.981	227.628	770.333	3.38418	1.75881	0.0217648	1	4529	GO:0016020	-	virNOG19576	S	sp|Q8LPT3|MEBL_ARATH Membrane protein of ER body-like protein OS=Arabidopsis thaliana GN=MEBL PE=2 SV=1	gi|595797577|ref|XP_007201289.1| hypothetical protein PRUPE_ppa008617mg [Prunus persica] gi|462396689|gb|EMJ02488.1| hypothetical protein PRUPE_ppa008617mg [Prunus persica]
TRINITY_DN46318_c0_g1	127.959	72.3495	183.568	2.53724	1.34326	0.021873	1	2858	GO:0009626;GO:0016021	-	virNOG01717	T	sp|Q5BPZ5|LAZH2_ARATH Protein LAZ1 homolog 2 OS=Arabidopsis thaliana GN=At1g23070 PE=2 SV=1	gi|703062234|ref|XP_010086678.1| hypothetical protein L484_000780 [Morus notabilis] gi|587949478|gb|EXC35621.1| hypothetical protein L484_000780 [Morus notabilis]
TRINITY_DN52716_c1_g1	2826.26	3951.07	1701.44	0.430627	-1.21549	0.0219259	1	3948	GO:0003824	K06611	virNOG14432	R	sp|Q93XK2|STSYN_PEA Stachyose synthase OS=Pisum sativum GN=STS1 PE=1 SV=1	gi|645243138|ref|XP_008227841.1| PREDICTED: stachyose synthase-like [Prunus mume]
TRINITY_DN50673_c1_g2	16.5813	6.90051	26.2621	3.80582	1.92821	0.0219472	1	1994	GO:0003676	-	virNOG04486	L	-	gi|566198871|ref|XP_006375745.1| hypothetical protein POPTR_0013s01720g [Populus trichocarpa] gi|550324712|gb|ERP53542.1| hypothetical protein POPTR_0013s01720g [Populus trichocarpa]
TRINITY_DN50508_c1_g1	232.16	133.157	331.162	2.48699	1.3144	0.0219518	1	1310	GO:0046872;GO:0055114;GO:0016491	K05933	virNOG00095	Q	sp|P31237|ACCO_ACTDE 1-aminocyclopropane-1-carboxylate oxidase OS=Actinidia deliciosa GN=ACO PE=2 SV=1	gi|731441218|ref|XP_002273430.3| PREDICTED: 1-aminocyclopropane-1-carboxylate oxidase [Vitis vinifera]
TRINITY_DN53513_c0_g2	1146.81	1602.62	691.001	0.431168	-1.21368	0.0219869	1	2754	GO:0009506;GO:0006950;GO:0005886	-	virNOG17891	S	sp|Q8LGG8|USPAL_ARATH Universal stress protein A-like protein OS=Arabidopsis thaliana GN=At3g01520 PE=1 SV=2	gi|1009157959|ref|XP_015897028.1| PREDICTED: uncharacterized protein C167.05 [Ziziphus jujuba]
TRINITY_DN31037_c0_g1	9.80069	16.9651	2.63629	0.155395	-2.68599	0.0220208	1	2163	GO:0044763;GO:0044238;GO:0044237;GO:0003824;GO:0044281;GO:1901564	K01937	virNOG03792	F	sp|Q7RZV2|PYRG_NEUCR CTP synthase OS=Neurospora crassa (strain ATCC 24698 / 74-OR23-1A / CBS 708.71 / DSM 1257 / FGSC 987) GN=pyr-7 PE=3 SV=2	gi|659077829|ref|XP_008439409.1| PREDICTED: CTP synthase-like isoform X1 [Cucumis melo] gi|659077831|ref|XP_008439410.1| PREDICTED: CTP synthase-like isoform X1 [Cucumis melo]
TRINITY_DN46409_c1_g1	65.1873	33.5133	96.8613	2.89024	1.53119	0.0220541	1	1929	GO:0046658	-	virNOG08327	R	sp|Q9SUC9|UGPI7_ARATH Uncharacterized GPI-anchored protein At4g28100 OS=Arabidopsis thaliana GN=At4g28100 PE=1 SV=1	gi|645248224|ref|XP_008230199.1| PREDICTED: uncharacterized GPI-anchored protein At4g28100 [Prunus mume]
TRINITY_DN23610_c0_g1	5.73419	10.8093	0.659072	0.0609726	-4.03569	0.0220546	1	1818	-	-	virNOG38470	R	sp|Q0CJ61|ATB_ASPTN Efflux pump atB OS=Aspergillus terreus (strain NIH 2624 / FGSC A1156) GN=atB PE=3 SV=1	gi|1004140093|gb|KXZ48094.1| hypothetical protein GPECTOR_30g189 [Gonium pectorale]
TRINITY_DN49276_c1_g1	399.685	672.532	126.838	0.188598	-2.40662	0.0221036	1	4313	-	-	KOG0504;virNOG08903;virNOG34604;virNOG33344	R	-	gi|590726861|ref|XP_007099539.1| Ankyrin repeat family protein, putative [Theobroma cacao] gi|508728600|gb|EOY20497.1| Ankyrin repeat family protein, putative [Theobroma cacao]
TRINITY_DN55919_c14_g2	27.7446	42.5166	12.9727	0.305122	-1.71254	0.022116	1	1161	GO:0042254;GO:0003723;GO:0006412;GO:0022625;GO:0003735	-	virNOG02786	S	-	gi|643686957|gb|KDP20122.1| hypothetical protein JCGZ_05891 [Jatropha curcas]
TRINITY_DN54766_c5_g6	3.67205	6.97721	0.366893	0.0525845	-4.24922	0.0222013	1	741	GO:0046872	-	COG2801;virNOG29887;virNOG15679;virNOG19326	SRL	sp|Q89703|POL_CSVMV Putative enzymatic polyprotein OS=Cassava vein mosaic virus GN=ORF 3 PE=3 SV=1	gi|657981482|ref|XP_008382760.1| PREDICTED: LOW QUALITY PROTEIN: uncharacterized protein LOC103445517 [Malus domestica]
TRINITY_DN49583_c4_g1	73.6524	39.4552	107.85	2.73347	1.45074	0.0222792	1	1433	-	K13425	virNOG12970;NOG140498	K	sp|O04609|WRK22_ARATH WRKY transcription factor 22 OS=Arabidopsis thaliana GN=WRKY22 PE=2 SV=1	gi|590721756|ref|XP_007051705.1| WRKY transcription factor 23, putative [Theobroma cacao] gi|508703966|gb|EOX95862.1| WRKY transcription factor 23, putative [Theobroma cacao]
TRINITY_DN55692_c3_g1	18.3169	28.516	8.11769	0.284671	-1.81263	0.0223398	1	931	GO:0016020	-	virNOG17168	S	-	gi|590721117|ref|XP_007051518.1| Uncharacterized protein isoform 3, partial [Theobroma cacao] gi|508703779|gb|EOX95675.1| Uncharacterized protein isoform 3, partial [Theobroma cacao]
TRINITY_DN55570_c0_g2	7.2431	1.7443	12.7419	7.30487	2.86886	0.0223533	1	1048	-	-	virNOG08439	S	sp|Q8VZ79|IDN2_ARATH Protein INVOLVED IN DE NOVO 2 OS=Arabidopsis thaliana GN=IDN2 PE=1 SV=1	gi|1000939569|ref|XP_015583273.1| PREDICTED: protein INVOLVED IN DE NOVO 2 isoform X2 [Ricinus communis]
TRINITY_DN45561_c1_g8	6.6795	1.40667	11.9523	8.49691	3.08694	0.022432	1	318	-	-	-	-	-	-
TRINITY_DN43130_c0_g1	30.4091	45.8738	14.9444	0.325771	-1.61807	0.0224348	1	1132	GO:0051555;GO:0046872;GO:0045431;GO:0055114	K05278	virNOG00943;virNOG28047	HQ	sp|Q9ZWQ9|FLS_CITUN Flavonol synthase/flavanone 3-hydroxylase OS=Citrus unshiu GN=FLS PE=1 SV=1	gi|590598776|ref|XP_007018995.1| Flavonol synthase [Theobroma cacao] gi|508724323|gb|EOY16220.1| Flavonol synthase [Theobroma cacao]
TRINITY_DN44063_c1_g1	62.4088	97.9643	26.8533	0.274113	-1.86716	0.0224475	1	1502	-	-	COG4886;virNOG06218	SR	sp|Q9FL28|FLS2_ARATH LRR receptor-like serine/threonine-protein kinase FLS2 OS=Arabidopsis thaliana GN=FLS2 PE=1 SV=1	gi|720089790|ref|XP_010244882.1| PREDICTED: probable LRR receptor-like serine/threonine-protein kinase At4g36180 isoform X2 [Nelumbo nucifera]
TRINITY_DN46802_c0_g9	2.86113	5.72226	0	0	-Inf	0.0225112	1	655	-	-	-	-	-	-
TRINITY_DN43868_c0_g1	42.7132	63.4032	22.0233	0.347353	-1.52552	0.0225588	1	1299	-	K08059	virNOG09671	O	sp|Q9ESY9|GILT_MOUSE Gamma-interferon-inducible lysosomal thiol reductase OS=Mus musculus GN=Ifi30 PE=1 SV=3	gi|1009158687|ref|XP_015897417.1| PREDICTED: gamma-interferon-inducible lysosomal thiol reductase-like [Ziziphus jujuba]
TRINITY_DN56477_c0_g1	3.77635	7.5527	0	0	-Inf	0.022657	1	691	-	-	-	-	-	-
TRINITY_DN50114_c5_g5	7.81334	13.4351	2.19162	0.163127	-2.61593	0.0226828	1	1079	-	-	-	-	-	-
TRINITY_DN46249_c3_g3	63.6859	34.5104	92.8614	2.69082	1.42805	0.0227079	1	2219	-	-	virNOG10530	S	-	gi|590724687|ref|XP_007052539.1| Uncharacterized protein TCM_005888 [Theobroma cacao] gi|508704800|gb|EOX96696.1| Uncharacterized protein TCM_005888 [Theobroma cacao]
TRINITY_DN54808_c2_g1	8.48196	0.982892	15.981	16.2592	4.02318	0.0227554	1	1522	GO:0004347;GO:0006094;GO:0006096	-	virNOG09888;COG0166	G	sp|Q8H103|G6PIP_ARATH Glucose-6-phosphate isomerase 1, chloroplastic OS=Arabidopsis thaliana GN=PGI1 PE=1 SV=1	gi|734386819|gb|KHN25059.1| Glucose-6-phosphate isomerase [Glycine soja]
TRINITY_DN48220_c1_g6	105.49	57.0014	153.979	2.70133	1.43367	0.0227865	1	486	GO:0042973;GO:0005975	-	virNOG05570	R	sp|Q9FHX5|E1310_ARATH Glucan endo-1,3-beta-glucosidase 10 OS=Arabidopsis thaliana GN=At5g42100 PE=1 SV=1	gi|1021312178|ref|NP_001310816.1| glucan endo-1,3-beta-glucosidase 12 precursor [Ziziphus jujuba] gi|71738561|gb|AAZ40342.1| beta-1,3-glucanase 2 [Ziziphus jujuba]
TRINITY_DN49181_c1_g1	19.8541	4.22419	35.4841	8.40021	3.07043	0.0228156	1	1582	-	-	-	-	-	-
TRINITY_DN52590_c1_g1	2021.67	1204.22	2839.12	2.35764	1.23735	0.023176	1	3399	GO:0008453;GO:0042802;GO:0005739;GO:0030170	-	virNOG06332;virNOG14129	E	sp|Q94AL9|AGT22_ARATH Alanine--glyoxylate aminotransferase 2 homolog 2, mitochondrial OS=Arabidopsis thaliana GN=AGT3 PE=1 SV=2	gi|720003373|ref|XP_010256968.1| PREDICTED: alanine--glyoxylate aminotransferase 2 homolog 3, mitochondrial [Nelumbo nucifera]
TRINITY_DN55770_c3_g1	43.297	79.9899	6.60407	0.0825613	-3.59839	0.0232377	1	1104	-	-	virNOG25560;virNOG33673;virNOG27367	SR	-	gi|658026612|ref|XP_008348733.1| PREDICTED: uncharacterized protein LOC103411898, partial [Malus domestica]
TRINITY_DN48829_c4_g1	3.72714	0.322629	7.13165	22.1048	4.46629	0.0232683	1	866	-	-	-	-	-	-
TRINITY_DN48592_c0_g3	9.41082	2.30898	16.5127	7.1515	2.83825	0.0232899	1	804	-	-	-	-	-	-
TRINITY_DN49276_c1_g3	36.0029	61.6121	10.3938	0.168697	-2.5675	0.0232916	1	404	GO:0016021	-	virNOG02200;virNOG33344	TR	-	gi|596078769|ref|XP_007221246.1| hypothetical protein PRUPE_ppa023973mg, partial [Prunus persica] gi|462417844|gb|EMJ22445.1| hypothetical protein PRUPE_ppa023973mg, partial [Prunus persica]
TRINITY_DN46026_c6_g2	62.4367	27.5715	97.3019	3.52908	1.81929	0.0233218	1	1194	-	-	-	-	-	-
TRINITY_DN8334_c0_g1	2.65931	0	5.31862	Inf	Inf	0.0233477	1	902	-	-	virNOG27872;virNOG09124	SR	-	gi|727558117|ref|XP_010451221.1| PREDICTED: uncharacterized protein LOC104733336 [Camelina sativa]
TRINITY_DN46421_c4_g3	14.5291	4.74911	24.3091	5.11866	2.35577	0.0233608	1	1215	GO:0009228	-	-	-	sp|O00057|NMT1_UROFA 4-amino-5-hydroxymethyl-2-methylpyrimidine phosphate synthase OS=Uromyces fabae GN=PIG1 PE=2 SV=1	gi|118489943|gb|ABK96768.1| unknown [Populus trichocarpa x Populus deltoides]
TRINITY_DN47971_c0_g6	14.8883	0.675267	29.1014	43.0962	5.42949	0.0234516	1	1531	GO:0051177	-	virNOG00972	S	sp|Q9FGN8|DYAD_ARATH Protein DYAD OS=Arabidopsis thaliana GN=DYAD PE=1 SV=2	gi|1035900926|gb|OAY30526.1| hypothetical protein MANES_14G037800 [Manihot esculenta]
TRINITY_DN47055_c1_g1	265.604	468.026	63.1824	0.134998	-2.88899	0.0234909	1	1192	GO:0004420;GO:0015936;GO:0055114;GO:0050662	-	virNOG07933;COG1257	I	sp|O64967|HMDH2_GOSHI 3-hydroxy-3-methylglutaryl-coenzyme A reductase 2 OS=Gossypium hirsutum GN=HMG2 PE=3 SV=1	gi|85542666|gb|ABC71313.1| 3-hydroxy-3-methylglutaryl-coenzyme A reductase [Gossypium barbadense]
TRINITY_DN51768_c1_g2	249.328	146.987	351.67	2.39253	1.25854	0.0236545	1	1231	GO:0008289;GO:0005634;GO:0006355;GO:0043565	-	virNOG01745	K	-	gi|1035919639|gb|OAY49229.1| hypothetical protein MANES_05G039400 [Manihot esculenta]
TRINITY_DN48367_c0_g11	72.1156	39.6899	104.541	2.63395	1.39723	0.0237129	1	2258	-	-	virNOG07987	S	sp|Q84WQ5|CBSX5_ARATH CBS domain-containing protein CBSX5 OS=Arabidopsis thaliana GN=CBSX5 PE=2 SV=2	gi|1009161745|ref|XP_015899061.1| PREDICTED: CBS domain-containing protein CBSX5-like [Ziziphus jujuba]
TRINITY_DN49398_c0_g2	741.387	439.672	1043.1	2.37245	1.24638	0.0237351	1	2145	GO:0043169;GO:0004721	K14497	virNOG06455	T	sp|P49598|P2C37_ARATH Protein phosphatase 2C 37 OS=Arabidopsis thaliana GN=PP2CA PE=1 SV=1	gi|823252987|ref|XP_012459109.1| PREDICTED: protein phosphatase 2C 37-like [Gossypium raimondii] gi|763809206|gb|KJB76108.1| hypothetical protein B456_012G072200 [Gossypium raimondii]
TRINITY_DN53125_c1_g3	17.7957	27.9531	7.63823	0.273252	-1.8717	0.0238003	1	780	-	-	-	-	-	-
TRINITY_DN42485_c0_g1	2.66981	5.33961	0	0	-Inf	0.0238132	1	478	GO:0003729;GO:0022625;GO:0006412;GO:0000463;GO:0003735	-	virNOG19310	J	sp|Q8L805|RL35_WHEAT 60S ribosomal protein L35 OS=Triticum aestivum GN=RPL35 PE=1 SV=1	gi|922402319|ref|XP_013468295.1| 60S ribosomal L35-like protein [Medicago truncatula] gi|388519795|gb|AFK47959.1| unknown [Medicago truncatula] gi|657403488|gb|KEH42332.1| 60S ribosomal L35-like protein [Medicago truncatula]
TRINITY_DN46797_c2_g2	629.406	229.087	1029.73	4.49491	2.16829	0.0238338	1	3657	GO:0009505;GO:0004553;GO:0005975	-	virNOG11677	G	sp|Q94KD8|BXL2_ARATH Probable beta-D-xylosidase 2 OS=Arabidopsis thaliana GN=BXL2 PE=2 SV=1	gi|728822911|gb|KHG05051.1| putative beta-D-xylosidase 2 -like protein [Gossypium arboreum]
TRINITY_DN54479_c2_g3	28.91	13.8983	43.9217	3.16022	1.66003	0.0238539	1	794	-	-	virNOG22502;KOG1075;virNOG09124;virNOG36111	R	-	gi|971575732|ref|XP_015170793.1| PREDICTED: uncharacterized protein LOC107063429 [Solanum tuberosum]
TRINITY_DN45549_c2_g4	2.65952	5.31905	0	0	-Inf	0.0239619	1	488	-	-	-	-	-	-
TRINITY_DN47725_c0_g2	34.8098	17.7865	51.833	2.91417	1.54309	0.0240113	1	1831	GO:0030246;GO:0016853;GO:0005975	-	virNOG13383	G	sp|Q40784|AAPC_CENCI Putative glucose-6-phosphate 1-epimerase OS=Cenchrus ciliaris PE=2 SV=1	gi|255541784|ref|XP_002511956.1| PREDICTED: putative glucose-6-phosphate 1-epimerase isoform X1 [Ricinus communis] gi|223549136|gb|EEF50625.1| aldose 1-epimerase, putative [Ricinus communis]
TRINITY_DN53712_c1_g11	2.6548	5.3096	0	0	-Inf	0.0240307	1	837	-	-	-	-	-	-
TRINITY_DN51584_c3_g1	671.491	942.628	400.353	0.424721	-1.23541	0.0240323	1	2079	GO:0016020;GO:0016757;GO:0009987	-	virNOG01905	S	sp|Q339N5|CSLH1_ORYSJ Cellulose synthase-like protein H1 OS=Oryza sativa subsp. japonica GN=CSLH1 PE=2 SV=2	gi|731409491|ref|XP_010657216.1| PREDICTED: cellulose synthase-like protein H1 [Vitis vinifera]
TRINITY_DN54906_c1_g1	842.406	1196.3	488.51	0.408351	-1.29212	0.0240762	1	2009	-	-	virNOG04327;COG4886	ST	sp|Q9LRR5|DRL21_ARATH Putative disease resistance protein At3g14460 OS=Arabidopsis thaliana GN=At3g14460 PE=3 SV=1	gi|297745513|emb|CBI40678.3| unnamed protein product [Vitis vinifera]
TRINITY_DN53685_c1_g1	59.3616	88.9741	29.749	0.334356	-1.58054	0.0240899	1	1386	GO:0007165	-	NOG65877;virNOG35065	S	sp|Q40392|TMVRN_NICGU TMV resistance protein N OS=Nicotiana glutinosa GN=N PE=1 SV=1	gi|470119047|ref|XP_004295629.1| PREDICTED: TMV resistance protein N-like [Fragaria vesca subsp. vesca]
TRINITY_DN43588_c0_g1	343.923	687.846	0	0	-Inf	0.0241772	1	832	-	-	-	-	-	-
TRINITY_DN47426_c2_g2	925.488	1360.99	489.986	0.360022	-1.47384	0.0241871	1	2759	-	-	virNOG22155;virNOG24891	K	-	gi|645244392|ref|XP_008228409.1| PREDICTED: uncharacterized protein LOC103327823 [Prunus mume]
TRINITY_DN53885_c4_g1	121.654	64.4867	178.821	2.77298	1.47144	0.0243779	1	793	-	-	virNOG24787;strNOG24199	S	-	gi|1009156774|ref|XP_015896418.1| PREDICTED: uncharacterized protein LOC107430133 [Ziziphus jujuba]
TRINITY_DN47115_c1_g1	186.237	268.879	103.595	0.385285	-1.376	0.0243818	1	1958	-	-	virNOG03917	E	sp|Q9S7X6|ACL5_ARATH Thermospermine synthase ACAULIS5 OS=Arabidopsis thaliana GN=ACL5 PE=1 SV=1	gi|1021027587|gb|KZM85374.1| hypothetical protein DCAR_027204 [Daucus carota subsp. sativus]
TRINITY_DN46101_c6_g2	165.912	233.983	97.8404	0.418151	-1.2579	0.0243998	1	2027	-	-	virNOG11337	S	-	gi|802539352|ref|XP_012070605.1| PREDICTED: uncharacterized protein At3g27210 [Jatropha curcas] gi|643740710|gb|KDP46300.1| hypothetical protein JCGZ_10140 [Jatropha curcas]
TRINITY_DN46998_c3_g1	823.359	493.557	1153.16	2.33643	1.22431	0.0245258	1	1885	GO:0005634;GO:0009738;GO:0009414;GO:0009651;GO:0010029;GO:0010228	-	virNOG02629	O	sp|Q93ZT5|EDL3_ARATH EID1-like F-box protein 3 OS=Arabidopsis thaliana GN=EDL3 PE=2 SV=1	gi|731395314|ref|XP_002276328.2| PREDICTED: EID1-like F-box protein 3 [Vitis vinifera]
TRINITY_DN50444_c2_g1	11.439	4.04216	18.8358	4.65983	2.22028	0.024568	1	1214	-	-	virNOG04595	S	-	gi|225468885|ref|XP_002270044.1| PREDICTED: uncharacterized protein LOC100251709 [Vitis vinifera]
TRINITY_DN48005_c0_g2	12.645	4.64797	20.6421	4.44111	2.15092	0.02459	1	1995	-	-	virNOG33137	R	-	gi|731398603|ref|XP_010653319.1| PREDICTED: uncharacterized protein LOC104880006 [Vitis vinifera]
TRINITY_DN48131_c2_g1	10.1364	17.7046	2.56825	0.145062	-2.78526	0.0246186	1	1301	GO:0016020	-	virNOG10100	R	sp|Q9LDE3|FBK9_ARATH F-box/kelch-repeat protein At1g23390 OS=Arabidopsis thaliana GN=At1g23390 PE=2 SV=1	gi|526118105|ref|NP_001268195.1| F-box/kelch protein [Vitis vinifera] gi|259496080|gb|ACW82829.1| F-box/kelch protein [Vitis vinifera]
TRINITY_DN52684_c3_g2	80.1598	42.6303	117.689	2.7607	1.46503	0.0246695	1	1161	-	-	-	-	-	-
TRINITY_DN53057_c0_g1	310.219	161.963	458.475	2.83073	1.50118	0.0247094	1	5184	GO:0097159;GO:1901363;GO:0034645;GO:0006259	-	virNOG02173	L	sp|F4JRP8|STIL2_ARATH Protein STICHEL-like 2 OS=Arabidopsis thaliana GN=At4g24790 PE=3 SV=1	gi|1035918292|gb|OAY47883.1| hypothetical protein MANES_06G113300 [Manihot esculenta]
TRINITY_DN55232_c1_g2	84.9415	43.7983	126.085	2.87876	1.52545	0.0247157	1	3495	GO:0005840;GO:0006412;GO:0003735	-	virNOG05284;KOG3295	J	sp|P41129|RL132_BRANA 60S ribosomal protein L13-2 OS=Brassica napus PE=2 SV=1	gi|802777682|ref|XP_012090947.1| PREDICTED: 60S ribosomal protein L13-1-like [Jatropha curcas] gi|643705184|gb|KDP21801.1| hypothetical protein JCGZ_00588 [Jatropha curcas]
TRINITY_DN51241_c1_g3	64.319	116.605	12.0328	0.103192	-3.27659	0.0247325	1	2833	-	-	virNOG04327;COG4886	ST	sp|Q9LRR4|R13L1_ARATH Putative disease resistance RPP13-like protein 1 OS=Arabidopsis thaliana GN=RPPL1 PE=3 SV=1	gi|802539877|ref|XP_012073224.1| PREDICTED: putative disease resistance RPP13-like protein 1 [Jatropha curcas] gi|802539879|ref|XP_012073233.1| PREDICTED: putative disease resistance RPP13-like protein 1 [Jatropha curcas] gi|802539881|ref|XP_012073242.1| PREDICTED: putative disease resistance RPP13-like protein 1 [Jatropha curcas] gi|802539883|ref|XP_012073249.1| PREDICTED: putative disease resis…
TRINITY_DN52907_c1_g2	47.8243	21.5905	74.0581	3.43012	1.77826	0.0248147	1	441	GO:0043531	-	virNOG13489;virNOG39343;virNOG10093	T	sp|Q40392|TMVRN_NICGU TMV resistance protein N OS=Nicotiana glutinosa GN=N PE=1 SV=1	gi|225349110|gb|ACN87467.1| NBS-containing resistance-like protein [Corylus avellana] gi|225349116|gb|ACN87470.1| NBS-containing resistance-like protein [Corylus avellana]
TRINITY_DN46601_c4_g2	19.5024	31.1798	7.82496	0.250962	-1.99446	0.0249018	1	555	-	-	virNOG27872;virNOG01449;virNOG01327	SRU	-	gi|147843330|emb|CAN78431.1| hypothetical protein VITISV_022851 [Vitis vinifera]
TRINITY_DN40977_c0_g2	4.43781	8.14183	0.733786	0.0901255	-3.47192	0.0249147	1	1388	GO:0016567;GO:0004842	-	virNOG03799	S	sp|Q681N2|PUB15_ARATH U-box domain-containing protein 15 OS=Arabidopsis thaliana GN=PUB15 PE=2 SV=2	gi|694316489|ref|XP_009334185.1| PREDICTED: U-box domain-containing protein 15 isoform X2 [Pyrus x bretschneideri]
TRINITY_DN52026_c0_g1	40.2489	16.0664	64.4315	4.01034	2.00372	0.024916	1	2390	-	-	-	-	-	-
TRINITY_DN45001_c4_g3	13.8095	22.0732	5.54583	0.251247	-1.99282	0.0249349	1	367	GO:0006368;GO:0003677;GO:0003682;GO:0070449	-	virNOG03424	K	-	gi|703156743|ref|XP_010111537.1| hypothetical protein L484_004936 [Morus notabilis] gi|587944717|gb|EXC31170.1| hypothetical protein L484_004936 [Morus notabilis]
TRINITY_DN55188_c0_g1	1806.7	2519.5	1093.9	0.434175	-1.20365	0.0249631	1	804	-	-	virNOG25234;virNOG26898	R	sp|Q8LA14|PSK6_ARATH Putative phytosulfokines 6 OS=Arabidopsis thaliana GN=PSK6 PE=2 SV=2	gi|590631652|ref|XP_007027623.1| Phytosulfokine 3 precursor, putative [Theobroma cacao] gi|508716228|gb|EOY08125.1| Phytosulfokine 3 precursor, putative [Theobroma cacao]
TRINITY_DN49028_c5_g3	708.711	988.749	428.672	0.43355	-1.20573	0.0250269	1	2904	GO:0008270	-	virNOG16254;virNOG14729;KOG1700	ZT	sp|P29675|SF3_HELAN Pollen-specific protein SF3 OS=Helianthus annuus GN=SF3 PE=2 SV=1	gi|590663114|ref|XP_007036120.1| GATA type zinc finger transcription factor family protein isoform 1 [Theobroma cacao] gi|508773365|gb|EOY20621.1| GATA type zinc finger transcription factor family protein isoform 1 [Theobroma cacao]
TRINITY_DN49027_c0_g5	2.58839	5.17677	0	0	-Inf	0.0250327	1	532	-	-	-	-	-	-
TRINITY_DN55537_c1_g5	24.7005	3.22629	46.1747	14.312	3.83915	0.0250727	1	660	-	-	virNOG00819;COG2801;poaNOG22480;virNOG03806;KOG0017	RYLU	sp|Q94HW2|POLR1_ARATH Retrovirus-related Pol polyprotein from transposon RE1 OS=Arabidopsis thaliana GN=RE1 PE=2 SV=1	gi|116268426|gb|ABJ96383.1| hypothetical protein [Prunus persica]
TRINITY_DN55649_c3_g1	17.8561	34.6892	1.0229	0.0294876	-5.08375	0.0251732	1	962	-	-	-	-	-	-
TRINITY_DN46625_c0_g2	70.4414	108.4	32.483	0.299659	-1.7386	0.0251907	1	1965	-	-	virNOG06848;euNOG06074	S	sp|Q9FNL7|PTR3_ARATH Protein NRT1/ PTR FAMILY 5.2 OS=Arabidopsis thaliana GN=NPF5.2 PE=2 SV=1	gi|1009116815|ref|XP_015874979.1| PREDICTED: uncharacterized protein LOC107411823 [Ziziphus jujuba]
TRINITY_DN53341_c0_g8	13.5784	5.37769	21.7791	4.0499	2.01789	0.0252044	1	526	-	-	-	-	-	-
TRINITY_DN54198_c2_g1	17.8792	31.8003	3.95805	0.124466	-3.00618	0.0252942	1	837	-	-	virNOG26854	S	-	gi|1009135939|ref|XP_015885262.1| PREDICTED: uncharacterized protein LOC107420741 [Ziziphus jujuba]
TRINITY_DN37735_c0_g2	5.21849	0.967888	9.46908	9.78324	3.29031	0.0253343	1	1442	GO:0015074;GO:0008233;GO:0006508;GO:0008270;GO:0003676	-	KOG1075;KOG0017	R	sp|P10978|POLX_TOBAC Retrovirus-related Pol polyprotein from transposon TNT 1-94 OS=Nicotiana tabacum PE=2 SV=1	gi|1012350828|gb|KYP62017.1| Retrovirus-related Pol polyprotein from transposon TNT 1-94 [Cajanus cajan]
TRINITY_DN53290_c1_g5	1501.77	2091.71	911.832	0.435927	-1.19784	0.0253372	1	1940	GO:0046914;GO:0030001;GO:0005737;GO:0046916	-	virNOG19097	P	sp|Q9C5D3|HIP7_ARATH Heavy metal-associated isoprenylated plant protein 7 OS=Arabidopsis thaliana GN=HIPP07 PE=1 SV=1	gi|590627101|ref|XP_007026357.1| Heavy metal transport/detoxification superfamily protein isoform 1 [Theobroma cacao] gi|508781723|gb|EOY28979.1| Heavy metal transport/detoxification superfamily protein isoform 1 [Theobroma cacao]
TRINITY_DN54603_c6_g1	92.5941	52.5253	132.663	2.52569	1.33668	0.0253391	1	1699	-	-	-	-	-	-
TRINITY_DN47636_c3_g2	146.203	84.0886	208.317	2.47736	1.3088	0.0253687	1	1293	-	K14496	virNOG30731;virNOG05648	R	sp|O80920|PYL4_ARATH Abscisic acid receptor PYL4 OS=Arabidopsis thaliana GN=PYL4 PE=1 SV=1	gi|1035908757|gb|OAY38352.1| hypothetical protein MANES_10G007900 [Manihot esculenta]
TRINITY_DN18627_c0_g1	2.8479	0	5.69581	Inf	Inf	0.0254096	1	549	-	-	virNOG20952;virNOG00404;virNOG08643	U	sp|Q4P0H0|YOP1_USTMA Protein YOP1 OS=Ustilago maydis (strain 521 / FGSC 9021) GN=YOP1 PE=3 SV=1	gi|326516412|dbj|BAJ92361.1| predicted protein [Hordeum vulgare subsp. vulgare]
TRINITY_DN55427_c3_g4	31.0728	49.8933	12.2523	0.24557	-2.0258	0.025582	1	2107	-	-	-	-	-	-
TRINITY_DN53156_c0_g4	127.904	191.702	64.1063	0.334407	-1.58032	0.0256337	1	1427	GO:0005634;GO:0009536;GO:0009824;GO:0008033;GO:0009691	K10760	virNOG14048;virNOG08121	HJ	sp|Q93WC9|IPT3_ARATH Adenylate isopentenyltransferase 3, chloroplastic OS=Arabidopsis thaliana GN=IPT3 PE=1 SV=1	gi|325112793|gb|ADY80558.1| adenylate isopentenyltransferase [Malus domestica]
TRINITY_DN50289_c3_g3	33.0942	60.5453	5.64308	0.0932043	-3.42346	0.0256339	1	2086	GO:0043231;GO:0008152;GO:0044444	K14760	virNOG05934	I	sp|Q8VYJ1|MENE_ARATH 2-succinylbenzoate--CoA ligase, chloroplastic/peroxisomal OS=Arabidopsis thaliana GN=AAE14 PE=1 SV=1	gi|743886102|ref|XP_011037751.1| PREDICTED: 2-succinylbenzoate--CoA ligase, chloroplastic/peroxisomal-like isoform X3 [Populus euphratica]
TRINITY_DN44954_c0_g1	28.4131	43.2777	13.5484	0.313058	-1.6755	0.0256732	1	2024	GO:0005887;GO:1902475;GO:0015179;GO:0015297	-	virNOG33083;virNOG09432	E	sp|B9EXZ6|BAT1_ORYSJ Amino-acid permease BAT1 homolog OS=Oryza sativa subsp. japonica GN=BAT1 PE=2 SV=1	gi|302141768|emb|CBI18971.3| unnamed protein product [Vitis vinifera]
TRINITY_DN52107_c3_g2	568.671	341.019	796.322	2.33513	1.2235	0.0256898	1	1723	GO:0005506;GO:0016021;GO:0006633;GO:0055114;GO:0016491	-	virNOG03107	I	sp|Q8H1Z0|CER3_ARATH Protein ECERIFERUM 3 OS=Arabidopsis thaliana GN=CER3 PE=1 SV=1	gi|763756211|gb|KJB23542.1| hypothetical protein B456_004G104100 [Gossypium raimondii]
TRINITY_DN46735_c3_g6	34.9458	17.8671	52.0245	2.91175	1.54188	0.0256934	1	762	-	-	-	-	-	-
TRINITY_DN45434_c1_g3	27.4578	3.41747	51.4981	15.0691	3.91352	0.0257065	1	1177	-	-	-	-	-	-
TRINITY_DN13383_c0_g1	4.24408	8.12126	0.366893	0.0451768	-4.46827	0.0257162	1	459	-	-	NOG81593;virNOG04327;NOG05513	ZTR	sp|Q9LRR4|R13L1_ARATH Putative disease resistance RPP13-like protein 1 OS=Arabidopsis thaliana GN=RPPL1 PE=3 SV=1	gi|566253184|ref|XP_006387168.1| hypothetical protein POPTR_1634s002001g, partial [Populus trichocarpa] gi|550305431|gb|ERP46082.1| hypothetical protein POPTR_1634s002001g, partial [Populus trichocarpa]
TRINITY_DN45354_c1_g3	7.17015	12.6583	1.68197	0.132875	-2.91186	0.0257419	1	471	-	-	-	-	-	-
TRINITY_DN45315_c2_g5	16.196	25.1477	7.24422	0.288066	-1.79553	0.0257635	1	895	-	-	virNOG40344;virNOG25524	S	sp|Q9LIE6|VQ22_ARATH VQ motif-containing protein 22 OS=Arabidopsis thaliana GN=VQ22 PE=2 SV=1	gi|224071057|ref|XP_002303350.1| hypothetical protein POPTR_0003s07340g [Populus trichocarpa] gi|222840782|gb|EEE78329.1| hypothetical protein POPTR_0003s07340g [Populus trichocarpa]
TRINITY_DN44211_c0_g1	52.4492	80.6033	24.2952	0.301417	-1.73017	0.0257674	1	416	-	-	-	-	-	-
TRINITY_DN44420_c0_g1	162.569	95.8569	229.28	2.3919	1.25816	0.0258106	1	4321	-	K02867	virNOG26380;KOG0017;virNOG24415	R	sp|O78412|RK11_GUITH 50S ribosomal protein L11, chloroplastic OS=Guillardia theta GN=rpl11 PE=3 SV=1	gi|848880885|ref|XP_012840817.1| PREDICTED: uncharacterized protein LOC105961120 [Erythranthe guttata]
TRINITY_DN48339_c0_g1	7.13186	12.2118	2.05193	0.168029	-2.57322	0.0258466	1	1326	GO:0005524;GO:0004672;GO:0006468	-	virNOG16368	T	sp|Q8GYA4|CRK10_ARATH Cysteine-rich receptor-like protein kinase 10 OS=Arabidopsis thaliana GN=CRK10 PE=1 SV=3	gi|1027099527|ref|XP_016648804.1| PREDICTED: cysteine-rich receptor-like protein kinase 10 isoform X2 [Prunus mume]
TRINITY_DN54332_c1_g8	4.92214	8.96774	0.876537	0.0977433	-3.35486	0.0258935	1	887	-	-	virNOG17604	S	sp|Q9LQR0|LBD1_ARATH LOB domain-containing protein 1 OS=Arabidopsis thaliana GN=LBD1 PE=2 SV=1	gi|703128590|ref|XP_010104136.1| hypothetical protein L484_014422 [Morus notabilis] gi|587910706|gb|EXB98577.1| hypothetical protein L484_014422 [Morus notabilis]
TRINITY_DN52898_c1_g3	21.2848	33.1006	9.46908	0.28607	-1.80556	0.0260191	1	1088	-	-	-	-	-	-
TRINITY_DN46036_c2_g6	32.2057	48.6883	15.7231	0.322934	-1.63069	0.0260278	1	1388	GO:0005488	-	virNOG03182	R	sp|Q9ZUL3|IDD5_ARATH Protein indeterminate-domain 5, chloroplastic OS=Arabidopsis thaliana GN=IDD5 PE=1 SV=1	gi|731375742|ref|XP_010654941.1| PREDICTED: zinc finger protein MAGPIE isoform X2 [Vitis vinifera]
TRINITY_DN48607_c0_g2	6.0358	11.3378	0.733786	0.0647203	-3.94964	0.0260708	1	1757	-	-	KOG0504;virNOG33344	R	-	gi|1009119886|ref|XP_015876624.1| PREDICTED: uncharacterized protein LOC107413239 [Ziziphus jujuba]
TRINITY_DN46237_c0_g8	2.52281	5.04562	0	0	-Inf	0.0260892	1	1496	GO:0005634;GO:0009886	-	virNOG18329;virNOG17408	S	sp|Q9LW68|LSH4_ARATH Protein LIGHT-DEPENDENT SHORT HYPOCOTYLS 4 OS=Arabidopsis thaliana GN=LSH4 PE=1 SV=1	gi|658062633|ref|XP_008367221.1| PREDICTED: protein LIGHT-DEPENDENT SHORT HYPOCOTYLS 4-like [Malus domestica] gi|658062635|ref|XP_008367222.1| PREDICTED: protein LIGHT-DEPENDENT SHORT HYPOCOTYLS 4-like [Malus domestica]
TRINITY_DN51721_c4_g3	7.7851	13.8135	1.75669	0.127172	-2.97515	0.0261153	1	521	-	-	-	-	-	-
TRINITY_DN41344_c0_g1	3.33709	0	6.67418	Inf	Inf	0.0261231	1	1385	-	-	virNOG17045	K	sp|Q9ZWA1|C3H2_ARATH Zinc finger CCCH domain-containing protein 2 OS=Arabidopsis thaliana GN=At1g03790 PE=2 SV=1	gi|1009174943|ref|XP_015868612.1| PREDICTED: zinc finger CCCH domain-containing protein 2-like isoform X1 [Ziziphus jujuba] gi|1009174945|ref|XP_015868614.1| PREDICTED: zinc finger CCCH domain-containing protein 2-like isoform X2 [Ziziphus jujuba] gi|1009177950|ref|XP_015870256.1| PREDICTED: zinc finger CCCH domain-containing protein 2-like [Ziziphus jujuba] gi|1009181691|ref|XP_015872308.1| PRED…
TRINITY_DN59864_c0_g1	4.29637	7.85895	0.733786	0.0933694	-3.42091	0.0261442	1	708	GO:0016020;GO:0009664;GO:0005618;GO:0005576	-	virNOG05743	S	sp|Q9LN94|EXPA7_ARATH Expansin-A7 OS=Arabidopsis thaliana GN=EXPA7 PE=3 SV=1	gi|802741190|ref|XP_012087033.1| PREDICTED: expansin-A7 [Jatropha curcas]
TRINITY_DN45171_c0_g1	69.5088	100.86	38.1579	0.378327	-1.4023	0.02616	1	1373	GO:0003824;GO:0071704	-	virNOG13115;euNOG32187;COG3325	TG	sp|Q9D7Q1|CHIT1_MOUSE Chitotriosidase-1 OS=Mus musculus GN=Chit1 PE=1 SV=2	gi|645275682|ref|XP_008242937.1| PREDICTED: cysteine-rich receptor-like protein kinase 5 isoform X1 [Prunus mume]
TRINITY_DN46972_c2_g1	34.5618	53.9675	15.1561	0.280839	-1.83219	0.026207	1	1021	GO:0008152;GO:0003824	-	virNOG33454;COG0318;virNOG04570;virNOG08684	RI	sp|Q8RU95|4CLL6_ORYSJ 4-coumarate--CoA ligase-like 6 OS=Oryza sativa subsp. japonica GN=4CLL6 PE=2 SV=2	gi|641836699|gb|KDO55661.1| hypothetical protein CISIN_1g008895mg [Citrus sinensis]
TRINITY_DN52457_c0_g2	435.491	661.148	209.835	0.31738	-1.65572	0.0262189	1	4988	-	-	virNOG17290;virNOG22631	R	sp|Q39263|ZFP4_ARATH Zinc finger protein 4 OS=Arabidopsis thaliana GN=ZFP4 PE=2 SV=2	gi|590697577|ref|XP_007045479.1| Zinc finger protein 4 [Theobroma cacao] gi|508709414|gb|EOY01311.1| Zinc finger protein 4 [Theobroma cacao]
TRINITY_DN53289_c1_g1	53.5623	29.2338	77.8907	2.6644	1.41381	0.0262453	1	2697	GO:0000287;GO:0004765;GO:0016310;GO:0009073;GO:0019632	K00891	virNOG07893	E	sp|Q9SJ05|SK1_ARATH Shikimate kinase 1, chloroplastic OS=Arabidopsis thaliana GN=SK1 PE=1 SV=2	gi|225463131|ref|XP_002265897.1| PREDICTED: shikimate kinase 3, chloroplastic isoform X1 [Vitis vinifera] gi|731436207|ref|XP_010645804.1| PREDICTED: shikimate kinase 3, chloroplastic isoform X1 [Vitis vinifera] gi|297739345|emb|CBI29335.3| unnamed protein product [Vitis vinifera]
TRINITY_DN51780_c1_g1	10.9747	4.06829	17.881	4.39523	2.13594	0.0263124	1	1345	-	-	-	-	-	gi|731428902|ref|XP_010664484.1| PREDICTED: pre-mRNA-processing protein 40A [Vitis vinifera] gi|302142164|emb|CBI19367.3| unnamed protein product [Vitis vinifera]
TRINITY_DN52872_c4_g2	42.7916	67.278	18.3051	0.272082	-1.87789	0.0263151	1	724	-	-	-	-	-	-
TRINITY_DN47457_c3_g2	16.1705	28.5324	3.80862	0.133484	-2.90526	0.026318	1	498	-	-	virNOG40047;braNOG22788;virNOG37095;virNOG26434	S	-	gi|965606090|dbj|BAT93266.1| hypothetical protein VIGAN_07220400 [Vigna angularis var. angularis]
TRINITY_DN49588_c0_g1	265.721	374.713	156.729	0.418265	-1.25751	0.0263247	1	3282	-	-	virNOG13213	S	sp|F4JZY1|CIP1_ARATH COP1-interactive protein 1 OS=Arabidopsis thaliana GN=CIP1 PE=1 SV=1	gi|985446151|ref|XP_015385195.1| PREDICTED: golgin subfamily A member 4-like [Citrus sinensis]
TRINITY_DN49452_c0_g2	215.613	67.6331	363.593	5.37596	2.42652	0.0263776	1	2749	GO:0006541;GO:0005829;GO:0009646;GO:0006529;GO:0042803;GO:0004066	K01953	virNOG03325	E	sp|P31752|ASNS_ASPOF Asparagine synthetase [glutamine-hydrolyzing] OS=Asparagus officinalis PE=2 SV=2	gi|1035929277|gb|OAY58864.1| hypothetical protein MANES_02G212800 [Manihot esculenta]
TRINITY_DN46818_c3_g4	13.9967	22.4475	5.54583	0.247058	-2.01708	0.0264232	1	1226	-	-	-	-	-	-
TRINITY_DN44329_c0_g1	352.807	596.965	108.649	0.182003	-2.45796	0.0264306	1	1462	GO:0006508;GO:0030163;GO:0004190	-	virNOG03198	O	sp|Q8RVH5|7SBG2_SOYBN Basic 7S globulin 2 OS=Glycine max PE=1 SV=1	gi|225436984|ref|XP_002272235.1| PREDICTED: basic 7S globulin [Vitis vinifera]
TRINITY_DN48942_c0_g1	496.524	692.735	300.314	0.43352	-1.20583	0.0265292	1	2854	-	-	virNOG02422	S	-	gi|596127226|ref|XP_007222008.1| hypothetical protein PRUPE_ppa002916mg [Prunus persica] gi|462418944|gb|EMJ23207.1| hypothetical protein PRUPE_ppa002916mg [Prunus persica]
TRINITY_DN48129_c5_g9	8.58978	2.64661	14.5329	5.49115	2.45711	0.0265411	1	1005	-	-	KOG1075;virNOG33137;virNOG28452	SR	-	gi|1025377397|ref|XP_016432311.1| PREDICTED: uncharacterized protein LOC107758975 [Nicotiana tabacum]
TRINITY_DN51297_c8_g2	12.4988	4.66297	20.3346	4.36088	2.12462	0.0265645	1	568	-	-	KOG1075;virNOG27872;virNOG01449;virNOG01327;virNOG10538	SRU	-	gi|147818909|emb|CAN78294.1| hypothetical protein VITISV_035517 [Vitis vinifera]
TRINITY_DN55450_c1_g2	205.491	291.605	119.378	0.409383	-1.28848	0.0266554	1	869	-	-	-	-	-	-
TRINITY_DN48211_c3_g2	276.647	165.68	387.614	2.33954	1.22622	0.0266683	1	2054	GO:0016021;GO:0006633;GO:0016747	K15397	virNOG00803;COG3424	QM	sp|Q9XF43|KCS6_ARATH 3-ketoacyl-CoA synthase 6 OS=Arabidopsis thaliana GN=CUT1 PE=1 SV=1	gi|356575546|ref|XP_003555901.1| PREDICTED: 3-ketoacyl-CoA synthase 6 [Glycine max] gi|947041090|gb|KRG90814.1| hypothetical protein GLYMA_20G115500 [Glycine max]
TRINITY_DN49456_c2_g3	5.07197	0.982892	9.16104	9.32049	3.22041	0.0267119	1	1898	-	-	-	-	-	-
TRINITY_DN48216_c0_g2	21.1477	31.522	10.7735	0.341776	-1.54888	0.0267962	1	2505	GO:0005524;GO:0006094;GO:0004612	K01610	COG1866;virNOG02962	C	sp|Q9T074|PCKA_ARATH Phosphoenolpyruvate carboxykinase (ATP) OS=Arabidopsis thaliana GN=PCKA PE=1 SV=1	gi|1009145641|ref|XP_015890442.1| PREDICTED: phosphoenolpyruvate carboxykinase [ATP] [Ziziphus jujuba]
TRINITY_DN46235_c2_g1	1295.17	1832.62	757.714	0.41346	-1.27418	0.0268588	1	1747	GO:0008152;GO:0016758	-	virNOG04662	CG	sp|F8WKW1|UGT2_GARJA 7-deoxyloganetin glucosyltransferase OS=Gardenia jasminoides GN=UGT85A24 PE=1 SV=1	gi|1035928530|gb|OAY58117.1| hypothetical protein MANES_02G151400 [Manihot esculenta]
TRINITY_DN47233_c1_g1	313.276	185.577	440.975	2.37624	1.24868	0.0268765	1	3679	GO:0005886	-	virNOG00494	S	sp|Q9LSS5|ICR3_ARATH Interactor of constitutive active ROPs 3 OS=Arabidopsis thaliana GN=ICR3 PE=1 SV=1	gi|703128614|ref|XP_010104142.1| hypothetical protein L484_014428 [Morus notabilis] gi|587910712|gb|EXB98583.1| hypothetical protein L484_014428 [Morus notabilis]
TRINITY_DN49786_c3_g5	379.554	538.056	221.053	0.410835	-1.28337	0.0269095	1	3071	-	-	KOG0504;virNOG08684	R	sp|Q8GYH5|BAD1_ARATH Ankyrin repeat-containing protein BDA1 OS=Arabidopsis thaliana GN=BAD1 PE=1 SV=1	gi|641863332|gb|KDO82018.1| hypothetical protein CISIN_1g0482281mg, partial [Citrus sinensis]
TRINITY_DN48036_c0_g1	13.7091	25.2169	2.20136	0.0872969	-3.51793	0.02696	1	507	GO:0048731	-	KOG1721;virNOG15299	KR	sp|Q9FX68|ZWIP6_ARATH Zinc finger protein WIP6 OS=Arabidopsis thaliana GN=WIP6 PE=2 SV=1	gi|731370587|ref|XP_010647907.1| PREDICTED: zinc finger protein WIP6 [Vitis vinifera] gi|297737858|emb|CBI27059.3| unnamed protein product [Vitis vinifera]
TRINITY_DN51236_c1_g2	467.404	650.521	284.286	0.437014	-1.19425	0.0269801	1	1326	GO:0016021	-	virNOG07725	S	sp|Q8H112|PGL1A_ARATH PGR5-like protein 1A, chloroplastic OS=Arabidopsis thaliana GN=PGRL1A PE=1 SV=1	gi|118487360|gb|ABK95508.1| unknown [Populus trichocarpa]
TRINITY_DN51331_c3_g2	163.402	26.133	300.671	11.5054	3.52424	0.0270165	1	3475	-	-	virNOG05810;KOG0017	R	sp|Q94HW2|POLR1_ARATH Retrovirus-related Pol polyprotein from transposon RE1 OS=Arabidopsis thaliana GN=RE1 PE=2 SV=1	gi|147790209|emb|CAN61322.1| hypothetical protein VITISV_012106 [Vitis vinifera]
TRINITY_DN46720_c3_g3	134.836	192.602	77.0706	0.400155	-1.32137	0.0270367	1	2147	-	-	-	-	-	-
TRINITY_DN45571_c2_g3	26.01	42.8047	9.21531	0.215287	-2.21566	0.0270915	1	1277	GO:0003993;GO:0016311	-	virNOG13253	R	sp|P27061|PPA1_SOLLC Acid phosphatase 1 OS=Solanum lycopersicum GN=APS1 PE=2 SV=1	gi|590715413|ref|XP_007050188.1| HAD superfamily, subfamily IIIB acid phosphatase [Theobroma cacao] gi|508702449|gb|EOX94345.1| HAD superfamily, subfamily IIIB acid phosphatase [Theobroma cacao]
TRINITY_DN55710_c0_g4	12.9819	24.8073	1.15647	0.046618	-4.42297	0.0271234	1	439	-	-	-	-	-	-
TRINITY_DN55347_c3_g7	27.6037	13.6938	41.5135	3.03156	1.60006	0.0271472	1	598	-	-	-	-	-	-
TRINITY_DN45472_c1_g1	22.6709	10.1868	35.1551	3.45104	1.78703	0.0271474	1	2921	-	-	virNOG03372	S	sp|Q93YU8|NRG2_ARATH Nitrate regulatory gene2 protein OS=Arabidopsis thaliana GN=NRG2 PE=1 SV=1	gi|590684132|ref|XP_007041768.1| Uncharacterized protein isoform 1 [Theobroma cacao] gi|508705703|gb|EOX97599.1| Uncharacterized protein isoform 1 [Theobroma cacao]
TRINITY_DN48164_c1_g1	15.4602	24.0431	6.87733	0.286041	-1.80571	0.0271656	1	1347	-	-	-	-	-	-
TRINITY_DN43758_c0_g1	90.5532	51.8542	129.252	2.49261	1.31766	0.0272025	1	801	GO:0016040;GO:0010181;GO:0005506;GO:0050660;GO:0006537;GO:0055114;GO:0051536	-	virNOG06466	E	sp|Q9LV03|GLUT1_ARATH Glutamate synthase 1 [NADH], chloroplastic OS=Arabidopsis thaliana GN=GLT1 PE=1 SV=2	gi|1032281918|gb|OAO96246.1| GLT1 [Arabidopsis thaliana]
TRINITY_DN47021_c1_g2	384.728	550.519	218.936	0.39769	-1.33029	0.0272075	1	2850	GO:0016021;GO:0003333;GO:0015171	-	KOG1303;virNOG13671	E	sp|Q9SX98|LHTL8_ARATH Lysine histidine transporter-like 8 OS=Arabidopsis thaliana GN=AATL1 PE=1 SV=1	gi|590683865|ref|XP_007041698.1| Transmembrane amino acid transporter family protein [Theobroma cacao] gi|508705633|gb|EOX97529.1| Transmembrane amino acid transporter family protein [Theobroma cacao]
TRINITY_DN47903_c4_g1	452.196	634.204	270.187	0.426025	-1.23099	0.0273427	1	1649	GO:0005634;GO:0001228;GO:0001046;GO:0045944;GO:0046983	-	virNOG03136;virNOG15911	SK	sp|Q8S3D1|BH068_ARATH Transcription factor bHLH68 OS=Arabidopsis thaliana GN=BHLH68 PE=1 SV=2	gi|1035897674|gb|OAY27276.1| hypothetical protein MANES_16G113000 [Manihot esculenta]
TRINITY_DN44983_c1_g1	12.8023	4.99116	20.6135	4.12999	2.04614	0.0274042	1	2393	-	-	-	-	-	-
TRINITY_DN44940_c1_g1	75.7307	41.6926	109.769	2.63281	1.3966	0.0274221	1	3461	GO:0008168;GO:0016021;GO:0032259	-	virNOG05116	R	sp|Q9C884|PMTI_ARATH Probable methyltransferase PMT18 OS=Arabidopsis thaliana GN=At1g33170 PE=2 SV=1	gi|255555861|ref|XP_002518966.1| PREDICTED: probable methyltransferase PMT18 [Ricinus communis] gi|223541953|gb|EEF43499.1| ATP binding protein, putative [Ricinus communis]
TRINITY_DN46611_c0_g2	51.3303	74.0339	28.6268	0.386672	-1.37082	0.0274383	1	1675	-	-	virNOG13746	S	sp|O22193|PUB4_ARATH U-box domain-containing protein 4 OS=Arabidopsis thaliana GN=PUB4 PE=1 SV=3	gi|449434030|ref|XP_004134799.1| PREDICTED: U-box domain-containing protein 4 [Cucumis sativus] gi|700193848|gb|KGN49052.1| hypothetical protein Csa_6G511670 [Cucumis sativus]
TRINITY_DN50680_c0_g1	35.8764	52.8162	18.9366	0.358539	-1.4798	0.027461	1	2211	GO:0016310;GO:0005524;GO:0004849;GO:0044206;GO:0005829;GO:0006206;GO:0044211;GO:0009507	K00876	virNOG00066	F	sp|Q9FKS0|UKL1_ARATH Uridine kinase-like protein 1, chloroplastic OS=Arabidopsis thaliana GN=UKL1 PE=1 SV=1	gi|848853568|ref|XP_012844220.1| PREDICTED: uridine kinase-like protein 1, chloroplastic [Erythranthe guttata] gi|604347094|gb|EYU45398.1| hypothetical protein MIMGU_mgv1a005489mg [Erythranthe guttata]
TRINITY_DN44020_c0_g1	226.947	320.226	133.668	0.41742	-1.26043	0.0275285	1	1724	GO:0050661;GO:0016620;GO:0006006;GO:0051287;GO:0055114	-	virNOG04721	G	sp|P12858|G3PA_PEA Glyceraldehyde-3-phosphate dehydrogenase A, chloroplastic OS=Pisum sativum GN=GAPA PE=1 SV=2	gi|1035923012|gb|OAY52601.1| hypothetical protein MANES_04G096300 [Manihot esculenta]
TRINITY_DN52314_c5_g2	74.6352	42.0742	107.196	2.54779	1.34925	0.0275989	1	1707	GO:0005524;GO:0004672;GO:0016021;GO:0006468;GO:0043547;GO:0005737;GO:0005096	K04733	virNOG09820	T	sp|Q9LYU7|CRN_ARATH Inactive leucine-rich repeat receptor-like protein kinase CORYNE OS=Arabidopsis thaliana GN=CRN PE=1 SV=1	gi|223548623|gb|EEF50114.1| ATP binding protein, putative [Ricinus communis]
TRINITY_DN53126_c0_g6	3.58565	0.322629	6.84866	21.2276	4.40787	0.0276275	1	1181	-	-	virNOG04437	A	sp|Q7XWP1|CPSF1_ORYSJ Probable cleavage and polyadenylation specificity factor subunit 1 OS=Oryza sativa subsp. japonica GN=Os04g0252200 PE=3 SV=2	gi|802769551|ref|XP_012090388.1| PREDICTED: cleavage and polyadenylation specificity factor subunit 1 [Jatropha curcas] gi|643706250|gb|KDP22382.1| hypothetical protein JCGZ_26213 [Jatropha curcas]
TRINITY_DN40422_c0_g1	15.2192	25.0255	5.41282	0.216292	-2.20895	0.0276538	1	1072	-	-	virNOG20238	I	sp|A0A084AFG6|SAT17_STACB Taurine hydroxylase-like protein SAT17 OS=Stachybotrys chartarum (strain CBS 109288 / IBT 7711) GN=SAT17 PE=4 SV=1	gi|971510953|dbj|GAQ87252.1| hypothetical protein KFL_003410090 [Klebsormidium flaccidum]
TRINITY_DN55889_c3_g4	93.1738	169.039	17.3089	0.102396	-3.28776	0.0276663	1	2240	-	-	KOG4658;virNOG04327	T	sp|Q9LRR5|DRL21_ARATH Putative disease resistance protein At3g14460 OS=Arabidopsis thaliana GN=At3g14460 PE=3 SV=1	gi|590561310|ref|XP_007008775.1| LRR and NB-ARC domains-containing disease resistance protein, putative isoform 2 [Theobroma cacao] gi|508725688|gb|EOY17585.1| LRR and NB-ARC domains-containing disease resistance protein, putative isoform 2 [Theobroma cacao]
TRINITY_DN51399_c0_g3	970.538	1352.53	588.547	0.435146	-1.20043	0.0276695	1	3899	GO:0048629;GO:0046983	-	virNOG04714	K	sp|Q9FN69|GL3_ARATH Transcription factor GLABRA 3 OS=Arabidopsis thaliana GN=GL3 PE=1 SV=1	gi|514482123|gb|AGO58373.1| basic helix-loop-helix protein [Morella rubra]
TRINITY_DN47990_c0_g2	3.46766	6.56843	0.366893	0.055857	-4.16212	0.0276762	1	1292	-	-	COG1611	S	sp|Q9LYV8|LOG6_ARATH Probable cytokinin riboside 5&apos;-monophosphate phosphoribohydrolase LOG6 OS=Arabidopsis thaliana GN=LOG6 PE=3 SV=2	gi|457866251|dbj|BAM93478.1| cytokinin riboside monophosphate phosphoribohydrolase, partial [Salix japonica]
TRINITY_DN46957_c1_g1	63.1168	23.5266	102.707	4.36557	2.12617	0.0277758	1	2503	GO:0016788	-	virNOG08428	I	sp|Q94CH6|EXL3_ARATH GDSL esterase/lipase EXL3 OS=Arabidopsis thaliana GN=EXL3 PE=2 SV=1	gi|1009108892|ref|XP_015887213.1| PREDICTED: GDSL esterase/lipase EXL3-like, partial [Ziziphus jujuba]
TRINITY_DN51788_c0_g1	32.9303	50.3958	15.4647	0.306866	-1.70432	0.0278634	1	788	GO:0045490;GO:0045330;GO:0005618;GO:0043086;GO:0004857;GO:0030599;GO:0042545	K01051	COG4677;virNOG03299	G	sp|Q9SRX4|PME7_ARATH Probable pectinesterase/pectinesterase inhibitor 7 OS=Arabidopsis thaliana GN=PME7 PE=2 SV=1	gi|595792043|ref|XP_007199770.1| hypothetical protein PRUPE_ppa003639mg [Prunus persica] gi|462395170|gb|EMJ00969.1| hypothetical protein PRUPE_ppa003639mg [Prunus persica]
TRINITY_DN46853_c5_g2	23.5537	10.6932	36.4143	3.40539	1.76782	0.0279586	1	1094	-	-	virNOG02940;virNOG19602;virNOG10401;virNOG01179;virNOG01480	ARLB	-	gi|1012347709|gb|KYP58900.1| Retrovirus-related Pol polyprotein from transposon TNT 1-94, partial [Cajanus cajan]
TRINITY_DN49986_c9_g1	8.88726	0.997896	16.7766	16.812	4.07142	0.0279745	1	815	-	-	-	-	-	-
TRINITY_DN35393_c0_g1	3.90644	7.44599	0.366893	0.0492739	-4.34303	0.0279999	1	894	-	-	-	-	-	-
TRINITY_DN41591_c0_g1	3.44044	6.51398	0.366893	0.0563239	-4.15011	0.0280105	1	575	-	-	-	-	-	-
TRINITY_DN50189_c1_g1	291.949	414.741	169.157	0.407861	-1.29385	0.0282225	1	2666	-	K19366	virNOG07350	S	sp|O48832|ERD7_ARATH Protein EARLY-RESPONSIVE TO DEHYDRATION 7, chloroplastic OS=Arabidopsis thaliana GN=ERD7 PE=1 SV=1	gi|1012355416|gb|KYP66603.1| Spartin [Cajanus cajan]
TRINITY_DN55269_c1_g4	365.831	510.95	220.712	0.431964	-1.21102	0.0282461	1	982	-	-	virNOG39996	S	-	gi|590596318|ref|XP_007018303.1| Uncharacterized protein TCM_034555 [Theobroma cacao] gi|508723631|gb|EOY15528.1| Uncharacterized protein TCM_034555 [Theobroma cacao]
TRINITY_DN48283_c1_g4	66.3252	34.3941	98.2562	2.85677	1.51438	0.0283334	1	2175	GO:0005634;GO:0003677;GO:0006355	-	virNOG12743;strNOG12799	K	sp|O04017|NAC98_ARATH Protein CUP-SHAPED COTYLEDON 2 OS=Arabidopsis thaliana GN=NAC098 PE=1 SV=1	gi|920700326|gb|KOM43551.1| hypothetical protein LR48_Vigan05g115600 [Vigna angularis] gi|965605419|dbj|BAT92595.1| hypothetical protein VIGAN_07135500 [Vigna angularis var. angularis]
TRINITY_DN42738_c0_g2	168.037	237.374	98.6995	0.415797	-1.26605	0.02834	1	1762	GO:0003677	-	virNOG24771	K	sp|O22059|CPC_ARATH Transcription factor CPC OS=Arabidopsis thaliana GN=CPC PE=1 SV=1	gi|731409771|ref|XP_010657318.1| PREDICTED: MYB-like transcription factor ETC3 [Vitis vinifera]
TRINITY_DN44897_c3_g1	83.9089	119.054	48.7639	0.409596	-1.28773	0.0285798	1	1334	GO:0004674;GO:0005524;GO:0005509;GO:0016021;GO:0006468	-	virNOG04439	T	sp|Q38869|CDPK4_ARATH Calcium-dependent protein kinase 4 OS=Arabidopsis thaliana GN=CPK4 PE=1 SV=1	gi|307136382|gb|ADN34193.1| calcium-dependent protein kinase [Cucumis melo subsp. melo]
TRINITY_DN52846_c2_g6	18.005	5.68281	30.3271	5.33665	2.41593	0.0286778	1	555	-	-	virNOG02940;virNOG02772;virNOG10401;virNOG01179;virNOG01480	ATRLB	sp|Q94HW2|POLR1_ARATH Retrovirus-related Pol polyprotein from transposon RE1 OS=Arabidopsis thaliana GN=RE1 PE=2 SV=1	gi|147783375|emb|CAN59884.1| hypothetical protein VITISV_026166 [Vitis vinifera]
TRINITY_DN55406_c1_g3	2.51322	0	5.02645	Inf	Inf	0.0287816	1	464	-	-	-	-	-	-
TRINITY_DN55576_c3_g2	123.787	177.56	70.0134	0.394309	-1.3426	0.0288975	1	679	-	-	NOG81593;KOG4658;virNOG04327;NOG68038	ZTR	sp|Q9LRR4|R13L1_ARATH Putative disease resistance RPP13-like protein 1 OS=Arabidopsis thaliana GN=RPPL1 PE=3 SV=1	gi|645280728|ref|XP_008245309.1| PREDICTED: putative disease resistance RPP13-like protein 1 [Prunus mume]
TRINITY_DN55438_c1_g1	2.5071	0	5.0142	Inf	Inf	0.0289109	1	279	-	-	-	-	-	-
TRINITY_DN48536_c5_g1	743.521	378.653	1108.39	2.92719	1.54951	0.028925	1	1058	-	-	-	-	-	-
TRINITY_DN42467_c0_g1	28.634	54.4076	2.86043	0.0525741	-4.2495	0.0289382	1	718	-	K18635	virNOG25463	S	sp|Q8LGD1|SP1L5_ARATH Protein SPIRAL1-like 5 OS=Arabidopsis thaliana GN=SP1L5 PE=2 SV=1	gi|1035930185|gb|OAY59771.1| hypothetical protein MANES_01G058200 [Manihot esculenta]
TRINITY_DN46237_c0_g1	501.447	705.765	297.128	0.421002	-1.2481	0.0290869	1	2488	-	-	virNOG07102	R	sp|Q9M1S3|ARP1_ARATH Probable RNA-binding protein ARP1 OS=Arabidopsis thaliana GN=ARP1 PE=2 SV=1	gi|1028949024|ref|XP_016717854.1| PREDICTED: probable RNA-binding protein ARP1 isoform X3 [Gossypium hirsutum]
TRINITY_DN45056_c2_g1	131.959	78.2883	185.63	2.37111	1.24556	0.0293743	1	3153	GO:0016021	-	virNOG06616	S	-	gi|590641973|ref|XP_007030382.1| Uncharacterized protein isoform 3 [Theobroma cacao] gi|590641976|ref|XP_007030383.1| Uncharacterized protein isoform 3 [Theobroma cacao] gi|508718987|gb|EOY10884.1| Uncharacterized protein isoform 3 [Theobroma cacao] gi|508718988|gb|EOY10885.1| Uncharacterized protein isoform 3 [Theobroma cacao]
TRINITY_DN46478_c1_g1	5.37777	0.997896	9.75765	9.77822	3.28957	0.0293995	1	1469	-	K09422	virNOG28572;virNOG34489	K	sp|P81393|MYB08_ANTMA Myb-related protein 308 OS=Antirrhinum majus GN=MYB308 PE=2 SV=1	gi|590620738|ref|XP_007024617.1| Myb domain protein 23 [Theobroma cacao] gi|508779983|gb|EOY27239.1| Myb domain protein 23 [Theobroma cacao]
TRINITY_DN46530_c9_g1	24.7201	12.4071	37.033	2.98482	1.57764	0.029415	1	2834	-	-	virNOG09286	K	sp|Q9ZNU6|DET1_SOLLC Light-mediated development protein DET1 OS=Solanum lycopersicum GN=DET1 PE=1 SV=1	gi|764622406|ref|XP_011468775.1| PREDICTED: light-mediated development protein DET1 isoform X1 [Fragaria vesca subsp. vesca]
TRINITY_DN50267_c0_g2	96.4991	54.8988	138.099	2.51553	1.33086	0.0294609	1	1476	GO:0009987	K14486	virNOG00104	K	-	gi|641859030|gb|KDO77720.1| hypothetical protein CISIN_1g004106mg [Citrus sinensis]
TRINITY_DN49782_c2_g3	3.31423	6.62845	0	0	-Inf	0.0295183	1	963	GO:0004674;GO:0005524;GO:0016021;GO:0006468	-	virNOG09451	T	sp|Q9LT96|Y5977_ARATH Probable leucine-rich repeat receptor-like protein kinase At5g49770 OS=Arabidopsis thaliana GN=At5g49770 PE=2 SV=1	gi|590617299|ref|XP_007023750.1| Leucine-rich repeat protein kinase family protein isoform 1 [Theobroma cacao] gi|508779116|gb|EOY26372.1| Leucine-rich repeat protein kinase family protein isoform 1 [Theobroma cacao]
TRINITY_DN50630_c2_g1	26.8531	44.3481	9.35806	0.211014	-2.24459	0.0295451	1	1360	-	-	virNOG22227;virNOG19330	S	sp|Q8VZN1|OFP5_ARATH Transcription repressor OFP5 OS=Arabidopsis thaliana GN=OFP5 PE=1 SV=1	gi|590623340|ref|XP_007025296.1| Ovate family protein 5, putative [Theobroma cacao] gi|508780662|gb|EOY27918.1| Ovate family protein 5, putative [Theobroma cacao]
TRINITY_DN51302_c7_g2	975.674	1340.31	611.042	0.455897	-1.13322	0.0296054	1	1933	GO:0000160;GO:0005622	K14492	virNOG15837	K	sp|O80366|ARR9_ARATH Two-component response regulator ARR9 OS=Arabidopsis thaliana GN=ARR9 PE=1 SV=1	gi|590634965|ref|XP_007028513.1| Type-a response regulator [Theobroma cacao] gi|508717118|gb|EOY09015.1| Type-a response regulator [Theobroma cacao]
TRINITY_DN42099_c0_g1	9.01714	15.3294	2.70488	0.17645	-2.50267	0.0296747	1	892	-	-	-	-	-	-
TRINITY_DN47504_c2_g11	6.38764	1.64316	11.1321	6.77485	2.76019	0.0297288	1	560	-	-	-	-	-	-
TRINITY_DN37852_c0_g2	8.24436	15.388	1.10068	0.0715282	-3.80534	0.0297435	1	830	GO:0030246;GO:0004565;GO:0005618;GO:0005975;GO:0005773	-	virNOG02558	G	sp|Q9C6W4|BGA15_ARATH Beta-galactosidase 15 OS=Arabidopsis thaliana GN=BGAL15 PE=2 SV=1	gi|590614526|ref|XP_007022965.1| Beta-galactosidase 7 [Theobroma cacao] gi|508778331|gb|EOY25587.1| Beta-galactosidase 7 [Theobroma cacao]
TRINITY_DN51524_c1_g1	1399.83	2293.94	505.732	0.220465	-2.18138	0.0297844	1	2883	-	-	virNOG07351;virNOG18845	S	-	gi|731397241|ref|XP_010652810.1| PREDICTED: uncharacterized protein LOC100252502 [Vitis vinifera]
TRINITY_DN42319_c0_g1	142.588	197.987	87.1894	0.440381	-1.18318	0.0298687	1	1569	-	-	virNOG20532	Z	sp|Q86A88|DYL_DICDI Dynein light chain, cytoplasmic OS=Dictyostelium discoideum GN=dlcB PE=3 SV=1	gi|1035929080|gb|OAY58667.1| hypothetical protein MANES_02G197600 [Manihot esculenta]
TRINITY_DN54903_c2_g7	24.4559	36.504	12.4078	0.339904	-1.5568	0.0299221	1	563	-	-	virNOG03732	R	-	gi|694430526|ref|XP_009342737.1| PREDICTED: protein TRANSPARENT TESTA 1-like [Pyrus x bretschneideri]
TRINITY_DN47246_c0_g2	34.9682	18.173	51.7635	2.84836	1.51013	0.0299522	1	957	GO:0031177;GO:0006633	-	virNOG21950	I	sp|P93092|ACP1_CASGL Acyl carrier protein 1, chloroplastic OS=Casuarina glauca GN=ACP1 PE=2 SV=1	gi|225425224|ref|XP_002267614.1| PREDICTED: acyl carrier protein 1, chloroplastic [Vitis vinifera] gi|296088168|emb|CBI35660.3| unnamed protein product [Vitis vinifera]
TRINITY_DN46813_c4_g3	13.2758	21.0053	5.54638	0.264047	-1.92113	0.0300357	1	1030	GO:0050638	-	virNOG06999	S	sp|Q9FFQ7|FACT_ARATH Fatty alcohol:caffeoyl-CoA acyltransferase OS=Arabidopsis thaliana GN=FACT PE=2 SV=1	gi|224062093|ref|XP_002300751.1| transferase family protein [Populus trichocarpa] gi|222842477|gb|EEE80024.1| transferase family protein [Populus trichocarpa]
TRINITY_DN54914_c0_g2	103.279	146.337	60.2216	0.411528	-1.28094	0.0301013	1	1153	GO:0016021	-	virNOG02571	S	-	gi|595797488|ref|XP_007201278.1| hypothetical protein PRUPE_ppa008545mg [Prunus persica] gi|462396678|gb|EMJ02477.1| hypothetical protein PRUPE_ppa008545mg [Prunus persica]
TRINITY_DN49916_c1_g3	498.684	700.631	296.738	0.42353	-1.23946	0.0301239	1	1466	-	-	-	-	-	-
TRINITY_DN52504_c1_g4	156.718	93.1401	220.297	2.36522	1.24197	0.0301266	1	2348	-	-	virNOG12658;virNOG05995	SI	sp|Q8VZB2|HACD_ARATH Very-long-chain (3R)-3-hydroxyacyl-CoA dehydratase PASTICCINO 2 OS=Arabidopsis thaliana GN=PAS2 PE=1 SV=1	gi|1009145859|ref|XP_015890567.1| PREDICTED: very-long-chain (3R)-3-hydroxyacyl-CoA dehydratase PASTICCINO 2A-like [Ziziphus jujuba]
TRINITY_DN50962_c4_g1	8.23591	15.0043	1.46757	0.0978104	-3.35387	0.0302036	1	1046	-	-	-	-	-	-
TRINITY_DN28628_c0_g1	2.59434	0	5.18867	Inf	Inf	0.0302736	1	619	-	-	-	-	-	-
TRINITY_DN51935_c1_g2	17.6467	7.8834	27.41	3.47692	1.79781	0.0303368	1	1349	-	-	KOG1075;virNOG34138	R	sp|P0C2F6|RNHX1_ARATH Putative ribonuclease H protein At1g65750 OS=Arabidopsis thaliana GN=At1g65750 PE=3 SV=1	gi|970028260|ref|XP_015075434.1| PREDICTED: uncharacterized protein LOC107019449 [Solanum pennellii]
TRINITY_DN50518_c0_g1	102.272	21.1573	183.386	8.66774	3.11566	0.0303634	1	2758	GO:0004252;GO:0006508	-	virNOG03883	O	sp|Q9LUM3|SBT15_ARATH Subtilisin-like protease SBT1.5 OS=Arabidopsis thaliana GN=SBT1.5 PE=2 SV=1	gi|747053072|ref|XP_011072681.1| PREDICTED: subtilisin-like protease [Sesamum indicum]
TRINITY_DN51232_c2_g1	2.58821	0	5.17643	Inf	Inf	0.0303997	1	700	GO:0046872;GO:0030001	-	virNOG23221;virNOG19847	P	sp|Q8LDS4|NAKR1_ARATH Protein SODIUM POTASSIUM ROOT DEFECTIVE 1 OS=Arabidopsis thaliana GN=NAKR1 PE=1 SV=1	gi|1009160451|ref|XP_015898357.1| PREDICTED: uncharacterized protein LOC107431855 [Ziziphus jujuba]
TRINITY_DN49665_c3_g1	152.411	213.698	91.1237	0.426413	-1.22968	0.0304223	1	3263	-	-	virNOG03657	S	sp|O22193|PUB4_ARATH U-box domain-containing protein 4 OS=Arabidopsis thaliana GN=PUB4 PE=1 SV=3	gi|703153224|ref|XP_010110625.1| U-box domain-containing protein 4 [Morus notabilis] gi|587940647|gb|EXC27247.1| U-box domain-containing protein 4 [Morus notabilis]
TRINITY_DN46919_c1_g1	2.70794	0	5.41588	Inf	Inf	0.0304907	1	2045	GO:0015074;GO:0008270;GO:0003676	-	virNOG08281	R	sp|P10978|POLX_TOBAC Retrovirus-related Pol polyprotein from transposon TNT 1-94 OS=Nicotiana tabacum PE=2 SV=1	gi|1167523|dbj|BAA11674.1| unnamed protein product [Nicotiana tabacum]
TRINITY_DN45515_c3_g5	4.20481	7.75362	0.65601	0.0846069	-3.56308	0.0305196	1	896	-	-	-	-	-	-
TRINITY_DN49088_c0_g2	125.007	179.688	70.3258	0.391378	-1.35336	0.0305413	1	3615	-	-	virNOG06435	R	sp|Q9SLG9|PI5K5_ARATH Phosphatidylinositol 4-phosphate 5-kinase 5 OS=Arabidopsis thaliana GN=PIP5K5 PE=2 SV=1	gi|590676102|ref|XP_007039639.1| Histone H3 K4-specific methyltransferase SET7/9 family protein [Theobroma cacao] gi|508776884|gb|EOY24140.1| Histone H3 K4-specific methyltransferase SET7/9 family protein [Theobroma cacao]
TRINITY_DN2361_c0_g1	3.60753	7.21507	0	0	-Inf	0.0306219	1	685	-	-	virNOG40791;virNOG40742;virNOG37531	S	-	gi|223546796|gb|EEF48294.1| conserved hypothetical protein [Ricinus communis]
TRINITY_DN48516_c4_g1	16.2539	27.2536	5.2542	0.192789	-2.3749	0.0306769	1	1946	-	-	-	-	-	-
TRINITY_DN48332_c5_g2	22.081	35.0772	9.08481	0.258995	-1.94901	0.0307071	1	1873	-	-	-	-	-	-
TRINITY_DN45192_c0_g1	20.2331	9.38733	31.0789	3.31073	1.72715	0.0307951	1	2875	-	-	virNOG05723	S	sp|Q08179|MDM38_YEAST Mitochondrial distribution and morphology protein 38 OS=Saccharomyces cerevisiae (strain ATCC 204508 / S288c) GN=MDM38 PE=1 SV=1	gi|694315972|ref|XP_009377914.1| PREDICTED: uncharacterized protein LOC103966463 isoform X2 [Pyrus x bretschneideri]
TRINITY_DN42145_c0_g1	57.3354	80.9536	33.7173	0.416501	-1.26361	0.0308458	1	844	GO:0009733	K14488	virNOG22742	S	sp|Q9LTV3|SAU72_ARATH Auxin-responsive protein SAUR72 OS=Arabidopsis thaliana GN=SAUR72 PE=2 SV=1	gi|657960890|ref|XP_008372027.1| PREDICTED: auxin-induced protein X15-like [Malus domestica]
TRINITY_DN48223_c0_g1	8.08375	14.1156	2.05193	0.145366	-2.78223	0.0309169	1	1738	-	-	COG0086;virNOG25478;virNOG40516;virNOG09239	SK	sp|Q8HVY3|RPOC2_SOYBN DNA-directed RNA polymerase subunit beta&apos;&apos; OS=Glycine max GN=rpoC2 PE=3 SV=2	gi|675895178|ref|YP_009049652.1| hypothetical protein (mitochondrion) [Capsicum annuum] gi|1026106524|ref|XP_016552265.1| PREDICTED: uncharacterized protein LOC107851692 [Capsicum annuum] gi|667751772|gb|AIG89859.1| hypothetical protein (mitochondrion) [Capsicum annuum] gi|667751924|gb|AIG90010.1| hypothetical protein (mitochondrion) [Capsicum annuum]
TRINITY_DN44788_c0_g5	68.4258	10.3866	126.465	12.1758	3.60594	0.0309545	1	2312	GO:0016021;GO:0003333;GO:0015171	-	virNOG05112	E	sp|Q9SQZ0|CAAT7_ARATH Cationic amino acid transporter 7, chloroplastic OS=Arabidopsis thaliana GN=CAT7 PE=3 SV=1	gi|1009119687|ref|XP_015876515.1| PREDICTED: cationic amino acid transporter 7, chloroplastic [Ziziphus jujuba]
TRINITY_DN44690_c5_g1	31.1687	11.1114	51.226	4.61023	2.20484	0.0309737	1	3606	GO:0032440;GO:0005524;GO:0004672;GO:0016021;GO:0006468;GO:0055114	-	virNOG03692	T	sp|Q84MA9|Y1063_ARATH Inactive leucine-rich repeat receptor-like serine/threonine-protein kinase At1g60630 OS=Arabidopsis thaliana GN=At1g60630 PE=2 SV=1	gi|1009155559|ref|XP_015895777.1| PREDICTED: inactive leucine-rich repeat receptor-like serine/threonine-protein kinase At1g60630 isoform X2 [Ziziphus jujuba]
TRINITY_DN45947_c2_g1	38.7635	55.7391	21.7879	0.390891	-1.35516	0.0309804	1	1093	GO:0005509	K16465	virNOG22141;virNOG21263	ZD	sp|Q9LSQ6|PBP1_ARATH Calcium-binding protein PBP1 OS=Arabidopsis thaliana GN=PBP1 PE=1 SV=1	gi|658013315|ref|XP_008341952.1| PREDICTED: calcium-binding protein PBP1-like [Malus domestica]
TRINITY_DN46513_c3_g2	199.731	279.715	119.747	0.428103	-1.22397	0.0310132	1	1484	GO:0008168	K00588	virNOG06566	Q	sp|Q9SWB8|CAMT2_EUCGL Caffeoyl-CoA O-methyltransferase 2 OS=Eucalyptus globulus GN=CCOAOMT2 PE=2 SV=1	gi|694428841|ref|XP_009341967.1| PREDICTED: caffeoyl-CoA O-methyltransferase-like [Pyrus x bretschneideri]
TRINITY_DN54623_c3_g1	39.6964	17.5809	61.8118	3.51586	1.81388	0.0310186	1	596	-	-	virNOG03107	I	-	gi|596126858|ref|XP_007221983.1| hypothetical protein PRUPE_ppa002836mg [Prunus persica] gi|462418919|gb|EMJ23182.1| hypothetical protein PRUPE_ppa002836mg [Prunus persica]
TRINITY_DN48652_c2_g4	166.18	98.7467	233.613	2.36578	1.24232	0.0310895	1	1029	-	-	-	-	-	-
TRINITY_DN45947_c1_g1	86.7408	123.242	50.2392	0.407646	-1.29461	0.0311084	1	879	-	-	-	-	-	-
TRINITY_DN44582_c0_g1	2228.26	3072.71	1383.81	0.450354	-1.15087	0.0311092	1	3242	GO:0004674;GO:0005524;GO:0030247;GO:0016021;GO:0006468;GO:0007166;GO:0005886	-	virNOG00606	T	sp|Q9LZM4|WAKLQ_ARATH Wall-associated receptor kinase-like 20 OS=Arabidopsis thaliana GN=WAKL20 PE=2 SV=1	gi|567886178|ref|XP_006435611.1| hypothetical protein CICLE_v10030949mg [Citrus clementina] gi|557537807|gb|ESR48851.1| hypothetical protein CICLE_v10030949mg [Citrus clementina]
TRINITY_DN52178_c1_g1	33.1149	12.8201	53.4098	4.16609	2.0587	0.0311125	1	675	-	-	-	-	-	-
TRINITY_DN51799_c2_g1	15998	22049	9947.04	0.451134	-1.14837	0.0311373	1	2132	GO:0005634;GO:0003677;GO:0006355;GO:0003700	K09287	virNOG07414	K	sp|Q9C6M5|RAVL1_ARATH AP2/ERF and B3 domain-containing transcription repressor TEM1 OS=Arabidopsis thaliana GN=TEM1 PE=1 SV=1	gi|731370595|ref|XP_002281709.2| PREDICTED: AP2/ERF and B3 domain-containing transcription factor RAV1-like [Vitis vinifera]
TRINITY_DN51847_c2_g1	915.187	1262.49	567.881	0.449809	-1.15262	0.0312557	1	3355	GO:0016021	-	virNOG04295	R	sp|Q6AWW5|Y5262_ARATH Ankyrin repeat-containing protein At5g02620 OS=Arabidopsis thaliana GN=At5g02620 PE=1 SV=1	gi|223528535|gb|EEF30559.1| ankyrin repeat-containing protein, putative [Ricinus communis]
TRINITY_DN51019_c3_g1	366.638	519.579	213.697	0.41129	-1.28177	0.0312953	1	1615	-	-	virNOG19630	S	sp|Q0J7V9|LSD1_ORYSJ Protein LSD1 OS=Oryza sativa subsp. japonica GN=LSD1 PE=2 SV=1	gi|698477079|ref|XP_009785779.1| PREDICTED: protein LSD1-like, partial [Nicotiana sylvestris]
TRINITY_DN33971_c0_g1	3.36458	6.36226	0.366893	0.0576671	-4.11611	0.031314	1	850	-	-	virNOG09763;virNOG04474;NOG13196	SR	sp|Q9SAJ5|PP133_ARATH Pentatricopeptide repeat-containing protein At1g79540 OS=Arabidopsis thaliana GN=At1g79540 PE=2 SV=1	gi|302756343|ref|XP_002961595.1| hypothetical protein SELMODRAFT_76510 [Selaginella moellendorffii] gi|300170254|gb|EFJ36855.1| hypothetical protein SELMODRAFT_76510 [Selaginella moellendorffii]
TRINITY_DN50563_c4_g3	10.4829	17.2288	3.73697	0.216903	-2.20488	0.0313156	1	1383	-	-	-	-	-	-
TRINITY_DN49399_c2_g3	19.5747	29.5764	9.57302	0.32367	-1.6274	0.0313235	1	979	-	-	virNOG02866;virNOG00589	R	sp|P0C899|PP271_ARATH Putative pentatricopeptide repeat-containing protein At3g49142 OS=Arabidopsis thaliana GN=PCMP-H77 PE=3 SV=1	gi|225444744|ref|XP_002278128.1| PREDICTED: pentatricopeptide repeat-containing protein At1g11290 [Vitis vinifera]
TRINITY_DN53506_c4_g1	233.381	325.049	141.713	0.435975	-1.19768	0.0313659	1	3408	GO:0016020;GO:0016310;GO:0016301;GO:0016491	-	virNOG13615;COG4886;NOG39621	ST	sp|C0LGK4|Y2165_ARATH Probable LRR receptor-like serine/threonine-protein kinase At2g16250 OS=Arabidopsis thaliana GN=At2g16250 PE=2 SV=1	gi|1009134789|ref|XP_015884634.1| PREDICTED: probable LRR receptor-like serine/threonine-protein kinase At2g16250 [Ziziphus jujuba]
TRINITY_DN53457_c1_g3	37.0649	19.685	54.4447	2.76579	1.46769	0.0314084	1	3848	-	K08741	virNOG09254	L	sp|F4JEP5|MSH5_ARATH DNA mismatch repair protein MSH5 OS=Arabidopsis thaliana GN=MSH5 PE=2 SV=1	gi|731432939|ref|XP_010644464.1| PREDICTED: DNA mismatch repair protein MSH5 isoform X2 [Vitis vinifera]
TRINITY_DN60304_c0_g1	7.90671	13.1055	2.70794	0.206626	-2.2749	0.0315468	1	555	-	-	-	-	-	-
TRINITY_DN55740_c4_g1	434.373	675.551	193.195	0.285981	-1.80601	0.0315535	1	661	GO:0004620;GO:0016020;GO:0016042;GO:0047372;GO:0005737	-	virNOG08833;KOG0513	I	sp|O48723|PLP2_ARATH Patatin-like protein 2 OS=Arabidopsis thaliana GN=PLP2 PE=1 SV=1	gi|225458565|ref|XP_002284571.1| PREDICTED: patatin-like protein 2 [Vitis vinifera]
TRINITY_DN44010_c0_g2	12.5206	5.17677	19.8644	3.83721	1.94006	0.0317631	1	1352	-	-	virNOG24348	S	sp|Q8LGS1|MARD1_ARATH Protein MARD1 OS=Arabidopsis thaliana GN=MARD1 PE=2 SV=2	gi|590621316|ref|XP_007024757.1| Uncharacterized protein TCM_029239 [Theobroma cacao] gi|508780123|gb|EOY27379.1| Uncharacterized protein TCM_029239 [Theobroma cacao]
TRINITY_DN44263_c0_g1	86.5524	142.464	30.6403	0.215074	-2.2171	0.0318581	1	2700	GO:0048046;GO:0006508;GO:0004190	-	virNOG06452	O	sp|Q8S9J6|ASPA_ARATH Aspartyl protease family protein At5g10770 OS=Arabidopsis thaliana GN=At5g10770 PE=2 SV=1	gi|645245370|ref|XP_008228848.1| PREDICTED: aspartyl protease family protein At5g10770 [Prunus mume]
TRINITY_DN52025_c1_g2	203.701	314.87	92.5311	0.293871	-1.76675	0.0318823	1	2645	GO:0016746;GO:0008152	K15397	COG3424	Q	sp|Q9SYZ0|KCS16_ARATH 3-ketoacyl-CoA synthase 16 OS=Arabidopsis thaliana GN=KCS16 PE=2 SV=1	gi|629120170|gb|KCW84660.1| hypothetical protein EUGRSUZ_B01484 [Eucalyptus grandis]
TRINITY_DN54068_c4_g2	464.083	283.751	644.415	2.27106	1.18337	0.031887	1	1510	GO:0006952;GO:0016021;GO:0005516;GO:0009607	-	virNOG02472	S	sp|O80961|MLO12_ARATH MLO-like protein 12 OS=Arabidopsis thaliana GN=MLO12 PE=2 SV=2	gi|590564884|ref|XP_007009792.1| Seven transmembrane MLO family protein [Theobroma cacao] gi|508726705|gb|EOY18602.1| Seven transmembrane MLO family protein [Theobroma cacao]
TRINITY_DN52575_c3_g3	20.3492	7.32459	33.3739	4.55641	2.1879	0.031928	1	578	-	-	-	-	-	gi|147786958|emb|CAN71132.1| hypothetical protein VITISV_007235 [Vitis vinifera]
TRINITY_DN41847_c0_g1	19.5535	30.688	8.41906	0.274344	-1.86594	0.0320163	1	1014	-	-	virNOG21777	S	sp|Q9SKK8|ATL22_ARATH RING-H2 finger protein ATL22 OS=Arabidopsis thaliana GN=ATL22 PE=2 SV=2	gi|1035930504|gb|OAY60090.1| hypothetical protein MANES_01G084800 [Manihot esculenta]
TRINITY_DN47903_c3_g1	814.765	496.952	1132.58	2.27905	1.18843	0.0320202	1	2038	GO:0005634;GO:0006355;GO:0043565	K09338	virNOG18247	K	sp|O23208|ATB40_ARATH Homeobox-leucine zipper protein ATHB-40 OS=Arabidopsis thaliana GN=ATHB-40 PE=2 SV=3	gi|356496783|ref|XP_003517245.1| PREDICTED: homeobox-leucine zipper protein ATHB-40-like [Glycine max] gi|734411758|gb|KHN36144.1| Homeobox-leucine zipper protein ATHB-40 [Glycine soja] gi|918463683|gb|ALA09186.1| homeodomain/HOMEOBOX transcription factor, partial [Glycine max] gi|947128999|gb|KRH76853.1| hypothetical protein GLYMA_01G177500 [Glycine max]
TRINITY_DN48240_c2_g2	34.8807	18.3495	51.412	2.80182	1.48636	0.0320321	1	1775	-	-	-	-	-	-
TRINITY_DN41723_c0_g2	12.4954	19.889	5.10171	0.256509	-1.96292	0.0320483	1	827	GO:0016021	-	virNOG05261	S	-	gi|658062747|ref|XP_008367282.1| PREDICTED: uncharacterized protein LOC103430917 isoform X1 [Malus domestica]
TRINITY_DN48776_c1_g4	78.6237	112.301	44.9465	0.400233	-1.32109	0.0320716	1	3989	-	-	virNOG12933	T	sp|Q9FJB5|RP8L3_ARATH Disease resistance RPP8-like protein 3 OS=Arabidopsis thaliana GN=RPP8L3 PE=2 SV=1	gi|596290944|ref|XP_007226261.1| hypothetical protein PRUPE_ppa018463mg, partial [Prunus persica] gi|462423197|gb|EMJ27460.1| hypothetical protein PRUPE_ppa018463mg, partial [Prunus persica]
TRINITY_DN51014_c0_g1	5.32496	9.91614	0.733786	0.0739992	-3.75635	0.0321108	1	478	-	-	virNOG02646	T	-	gi|566179199|ref|XP_006380304.1| hypothetical protein POPTR_0007s02300g [Populus trichocarpa] gi|550333955|gb|ERP58101.1| hypothetical protein POPTR_0007s02300g [Populus trichocarpa]
TRINITY_DN43852_c0_g1	23.4051	35.7892	11.0211	0.307945	-1.69925	0.0321226	1	1255	GO:0044699	K17479	virNOG15611	O	sp|Q9FLE8|Y5986_ARATH Uncharacterized protein At5g39865 OS=Arabidopsis thaliana GN=At5g39865 PE=2 SV=1	gi|1009128304|ref|XP_015881159.1| PREDICTED: uncharacterized protein At5g39865 [Ziziphus jujuba]
TRINITY_DN42281_c0_g1	17.7985	27.1902	8.40681	0.309185	-1.69346	0.0321458	1	1054	-	-	-	-	-	gi|1035906644|gb|OAY36241.1| hypothetical protein MANES_11G006500 [Manihot esculenta]
TRINITY_DN54957_c7_g1	127.267	179.508	75.0263	0.417954	-1.25858	0.0321516	1	2458	GO:0016747	-	virNOG14232	R	sp|Q9LW26|Y3684_ARATH Acyltransferase-like protein At3g26840, chloroplastic OS=Arabidopsis thaliana GN=At3g26840 PE=1 SV=1	gi|641827275|gb|KDO46464.1| hypothetical protein CISIN_1g0416411mg, partial [Citrus sinensis]
TRINITY_DN45994_c0_g1	8.70732	14.262	3.15261	0.221049	-2.17756	0.032203	1	923	-	-	-	-	-	-
TRINITY_DN33453_c0_g1	2.41207	4.82413	0	0	-Inf	0.0322099	1	759	GO:0046872	-	virNOG19855	R	sp|P93751|ZFP8_ARATH Zinc finger protein 8 OS=Arabidopsis thaliana GN=ZFP8 PE=1 SV=1	gi|359482158|ref|XP_003632719.1| PREDICTED: zinc finger protein 8 [Vitis vinifera]
TRINITY_DN49817_c1_g5	20.5601	9.60325	31.5169	3.2819	1.71453	0.0322133	1	904	GO:0007033;GO:0016021;GO:0036092;GO:0042578	-	virNOG01491	I	sp|Q94A27|SAC2_ARATH Phosphoinositide phosphatase SAC2 OS=Arabidopsis thaliana GN=SAC2 PE=2 SV=1	gi|976905270|gb|KVH92912.1| Synaptojanin, N-terminal [Cynara cardunculus var. scolymus]
TRINITY_DN44526_c8_g6	70.7648	117.161	24.3689	0.207996	-2.26537	0.0322893	1	1516	-	-	-	-	-	-
TRINITY_DN47223_c5_g2	33.2104	15.6976	50.7231	3.23126	1.6921	0.0322894	1	1680	-	-	-	-	-	-
TRINITY_DN47315_c0_g1	296.987	178.971	415.004	2.31883	1.2134	0.0324465	1	2635	GO:0044212	-	virNOG04765	K	sp|Q9MAT6|HMG15_ARATH High mobility group B protein 15 OS=Arabidopsis thaliana GN=HMGB15 PE=2 SV=1	gi|802588935|ref|XP_012071138.1| PREDICTED: high mobility group B protein 15 [Jatropha curcas] gi|802588947|ref|XP_012071139.1| PREDICTED: high mobility group B protein 15 [Jatropha curcas] gi|802588959|ref|XP_012071140.1| PREDICTED: high mobility group B protein 15 [Jatropha curcas] gi|802588961|ref|XP_012071141.1| PREDICTED: high mobility group B protein 15 [Jatropha curcas] gi|802588979|ref|XP…
TRINITY_DN54569_c2_g3	7.39522	12.5272	2.26327	0.180669	-2.46858	0.0324548	1	709	-	-	-	-	-	-
TRINITY_DN55679_c0_g2	2.6473	5.2946	0	0	-Inf	0.0324766	1	535	GO:0004553;GO:0005975	-	virNOG01535;COG1472	G	sp|Q23892|GLUA_DICDI Lysosomal beta glucosidase OS=Dictyostelium discoideum GN=gluA PE=1 SV=2	gi|596040391|ref|XP_007219979.1| hypothetical protein PRUPE_ppb021184mg [Prunus persica] gi|462416441|gb|EMJ21178.1| hypothetical protein PRUPE_ppb021184mg [Prunus persica]
TRINITY_DN50933_c2_g2	22.3874	4.5632	40.2116	8.81214	3.13949	0.0324844	1	1396	-	-	-	-	-	-
TRINITY_DN47762_c1_g7	17.495	26.9507	8.03937	0.298299	-1.74517	0.0325014	1	1630	GO:0016021	-	euNOG27191;virNOG04981	R	-	gi|802543176|ref|XP_012081932.1| PREDICTED: uncharacterized protein LOC105641890 isoform X1 [Jatropha curcas]
TRINITY_DN32725_c0_g1	7.20925	1.99579	12.4227	6.22445	2.63795	0.0325207	1	435	-	-	-	-	-	-
TRINITY_DN50019_c0_g1	54.4684	30.9214	78.0154	2.52302	1.33515	0.0325357	1	737	-	-	-	-	-	-
TRINITY_DN50961_c0_g2	7.29449	13.3486	1.24037	0.0929211	-3.42785	0.0325372	1	2164	GO:0016567	-	virNOG12323	R	sp|Q9FMF5|RPT3_ARATH Root phototropism protein 3 OS=Arabidopsis thaliana GN=RPT3 PE=1 SV=2	gi|590688179|ref|XP_007042874.1| Phototropic-responsive NPH3 family protein isoform 1 [Theobroma cacao] gi|508706809|gb|EOX98705.1| Phototropic-responsive NPH3 family protein isoform 1 [Theobroma cacao]
TRINITY_DN44800_c2_g1	71.5229	104.666	38.3793	0.366682	-1.4474	0.032551	1	1086	-	-	virNOG26819	S	-	gi|694309205|ref|XP_009359745.1| PREDICTED: uncharacterized protein LOC103950244 [Pyrus x bretschneideri]
TRINITY_DN55084_c3_g1	789.158	1350.18	228.138	0.168969	-2.56517	0.0325596	1	1920	-	-	-	-	-	-
TRINITY_DN50879_c4_g7	3.78608	0	7.57216	Inf	Inf	0.0325944	1	986	-	-	-	-	-	-
TRINITY_DN42072_c0_g1	4.6559	0.675267	8.63652	12.7898	3.67692	0.032654	1	1765	-	-	virNOG00963	R	-	gi|1009126400|ref|XP_015880133.1| PREDICTED: uncharacterized protein LOC107416187 [Ziziphus jujuba]
TRINITY_DN42708_c0_g1	71.6632	110.814	32.5122	0.293394	-1.76909	0.0326599	1	900	GO:0005576	K13449	virNOG22019;virNOG19166;COG2340	S	sp|P33154|PR1_ARATH Pathogenesis-related protein 1 OS=Arabidopsis thaliana GN=At2g14610 PE=1 SV=1	gi|590682723|ref|XP_007041422.1| Pathogenesis-related protein 1 [Theobroma cacao] gi|508705357|gb|EOX97253.1| Pathogenesis-related protein 1 [Theobroma cacao]
TRINITY_DN78266_c0_g1	7.17856	13.3342	1.0229	0.0767126	-3.70439	0.0326991	1	1700	-	-	-	-	sp|P39083|RGA1_YEAST Rho-type GTPase-activating protein 1 OS=Saccharomyces cerevisiae (strain ATCC 204508 / S288c) GN=RGA1 PE=1 SV=1	-
TRINITY_DN55080_c0_g1	575.39	341.051	809.729	2.37422	1.24745	0.0327434	1	1828	GO:0010181;GO:0055114;GO:0016491	K05894	virNOG00484;virNOG29514	C	sp|Q8GYB8|OPR2_ARATH 12-oxophytodienoate reductase 2 OS=Arabidopsis thaliana GN=OPR2 PE=1 SV=2	gi|985448433|ref|XP_015385697.1| PREDICTED: putative 12-oxophytodienoate reductase 11 [Citrus sinensis]
TRINITY_DN53439_c5_g4	3.44109	0.322629	6.55954	20.3315	4.34565	0.032885	1	396	GO:0009987	-	virNOG03142	R	-	gi|147822732|emb|CAN70538.1| hypothetical protein VITISV_040070 [Vitis vinifera]
TRINITY_DN53986_c0_g3	14.1372	2.77221	25.5022	9.19924	3.20151	0.0329934	1	2088	GO:0055085;GO:0005524;GO:0016021;GO:0042626;GO:0005886	-	virNOG04202	Q	sp|Q9SIT6|AB5G_ARATH ABC transporter G family member 5 OS=Arabidopsis thaliana GN=ABCG5 PE=2 SV=1	gi|1028992732|ref|XP_016751205.1| PREDICTED: ABC transporter G family member 5-like [Gossypium hirsutum]
TRINITY_DN48165_c1_g1	52.3553	89.8133	14.8973	0.16587	-2.59188	0.0330503	1	1112	-	-	-	-	-	-
TRINITY_DN46782_c1_g3	3.43055	0.373203	6.48789	17.3844	4.11972	0.0330635	1	505	-	-	-	-	-	gi|703099729|ref|XP_010096724.1| hypothetical protein L484_025842 [Morus notabilis] gi|587876489|gb|EXB65576.1| hypothetical protein L484_025842 [Morus notabilis]
TRINITY_DN51037_c2_g1	32.7817	53.0165	12.547	0.236662	-2.0791	0.0331341	1	370	GO:0018106;GO:0004553;GO:0030247;GO:0016021;GO:0005975;GO:0046658;GO:0004673	-	virNOG12717	R	sp|O65399|E131_ARATH Glucan endo-1,3-beta-glucosidase 1 OS=Arabidopsis thaliana GN=At1g11820 PE=1 SV=3	gi|356571046|ref|XP_003553692.1| PREDICTED: glucan endo-1,3-beta-glucosidase 1-like [Glycine max] gi|947047051|gb|KRG96680.1| hypothetical protein GLYMA_19G225900 [Glycine max]
TRINITY_DN49949_c1_g1	43.8327	64.126	23.5394	0.367081	-1.44583	0.0332612	1	1323	GO:0016020;GO:0061630;GO:0046872;GO:0043161	K19041	virNOG14475;NOG163238	O	sp|Q7XLY8|ATL41_ORYSJ E3 ubiquitin-protein ligase Os04g0590900 OS=Oryza sativa subsp. japonica GN=Os04g0590900 PE=2 SV=2	gi|590675526|ref|XP_007039473.1| RING/U-box superfamily protein, putative [Theobroma cacao] gi|508776718|gb|EOY23974.1| RING/U-box superfamily protein, putative [Theobroma cacao]
TRINITY_DN45282_c0_g1	117.495	55.3344	179.656	3.24674	1.69899	0.0333024	1	1803	-	-	virNOG01698;virNOG13045	K	sp|Q9LSL1|BH093_ARATH Transcription factor bHLH93 OS=Arabidopsis thaliana GN=BHLH93 PE=1 SV=1	gi|590596428|ref|XP_007018333.1| Beta HLH protein 93 [Theobroma cacao] gi|508723661|gb|EOY15558.1| Beta HLH protein 93 [Theobroma cacao]
TRINITY_DN51670_c0_g1	8.4323	14.1009	2.76373	0.195997	-2.3511	0.0333296	1	373	-	-	-	-	-	-
TRINITY_DN50411_c0_g2	2.87891	5.75783	0	0	-Inf	0.0333596	1	954	-	-	-	-	-	-
TRINITY_DN55222_c0_g1	6.25368	1.72374	10.7836	6.25595	2.64523	0.0333689	1	399	-	-	-	-	-	-
TRINITY_DN39690_c0_g1	22.602	6.27581	38.9282	6.20289	2.63294	0.0333692	1	1516	GO:0003677;GO:0006508;GO:0030163;GO:0004190	-	virNOG13728	O	sp|O04496|AED3_ARATH Aspartyl protease AED3 OS=Arabidopsis thaliana GN=AED3 PE=1 SV=1	gi|1035928466|gb|OAY58053.1| hypothetical protein MANES_02G145900 [Manihot esculenta]
TRINITY_DN45247_c3_g1	432.043	244.184	619.901	2.53866	1.34407	0.0334368	1	1867	GO:0004553;GO:0005975	-	virNOG05570	R	sp|Q8VYE5|E1312_ARATH Glucan endo-1,3-beta-glucosidase 12 OS=Arabidopsis thaliana GN=At4g29360 PE=1 SV=1	gi|590606367|ref|XP_007020717.1| O-Glycosyl hydrolases family 17 protein [Theobroma cacao] gi|508720345|gb|EOY12242.1| O-Glycosyl hydrolases family 17 protein [Theobroma cacao]
TRINITY_DN47277_c0_g3	4.24678	0.675267	7.81829	11.5781	3.53332	0.0334751	1	2522	-	-	virNOG04750	S	sp|Q9LUI2|NET1A_ARATH Protein NETWORKED 1A OS=Arabidopsis thaliana GN=NET1A PE=1 SV=1	gi|1009141316|ref|XP_015888129.1| PREDICTED: protein NETWORKED 1A [Ziziphus jujuba] gi|1009141318|ref|XP_015888130.1| PREDICTED: protein NETWORKED 1A [Ziziphus jujuba] gi|1009141320|ref|XP_015888131.1| PREDICTED: protein NETWORKED 1A [Ziziphus jujuba]
TRINITY_DN55521_c4_g1	7.19888	11.982	2.41576	0.201616	-2.31032	0.0334795	1	480	-	-	NOG198691;virNOG25620;virNOG26147	SR	sp|Q9FS10|PSK_ASPOF Phytosulfokines OS=Asparagus officinalis GN=PSK PE=1 SV=1	gi|1009168531|ref|XP_015902708.1| PREDICTED: phytosulfokines [Ziziphus jujuba]
TRINITY_DN47193_c4_g3	10.1413	16.2467	4.03582	0.248409	-2.00921	0.0335426	1	548	-	-	-	-	-	-
TRINITY_DN45844_c3_g3	1176.46	1731.93	620.992	0.358556	-1.47973	0.0335432	1	2281	GO:0016020;GO:0006865;GO:0015171	-	virNOG02870	E	sp|P92934|AAP6_ARATH Amino acid permease 6 OS=Arabidopsis thaliana GN=AAP6 PE=1 SV=1	gi|590596590|ref|XP_007018375.1| Amino acid permease 6 [Theobroma cacao] gi|508723703|gb|EOY15600.1| Amino acid permease 6 [Theobroma cacao]
TRINITY_DN53146_c2_g1	9.05521	2.99925	15.1112	5.03832	2.33294	0.0336443	1	386	-	-	-	-	-	-
TRINITY_DN39222_c0_g1	2.34371	4.68742	0	0	-Inf	0.0336489	1	351	-	-	-	-	-	-
TRINITY_DN50946_c2_g1	49.1103	26.1693	72.0512	2.75327	1.46115	0.0336506	1	1846	GO:0016021	-	virNOG17069	S	-	gi|223550632|gb|EEF52119.1| conserved hypothetical protein [Ricinus communis]
TRINITY_DN54685_c1_g1	84.562	47.946	121.178	2.52738	1.33764	0.0336645	1	1857	-	-	virNOG09632	S	sp|Q9LVK2|BIG1A_ARATH Protein BIG GRAIN 1-like A OS=Arabidopsis thaliana GN=At3g13980 PE=3 SV=1	gi|703133949|ref|XP_010105515.1| hypothetical protein L484_002617 [Morus notabilis] gi|587917392|gb|EXC04966.1| hypothetical protein L484_002617 [Morus notabilis]
TRINITY_DN47644_c0_g1	11.7772	19.1026	4.45183	0.233049	-2.1013	0.0336705	1	759	-	-	virNOG18385	G	-	gi|703152690|ref|XP_010110487.1| Pleckstrin homology domain-containing family A member 8 [Morus notabilis] gi|587939960|gb|EXC26588.1| Pleckstrin homology domain-containing family A member 8 [Morus notabilis]
TRINITY_DN46413_c2_g4	53.856	28.1006	79.6114	2.83308	1.50237	0.0337099	1	1153	-	-	-	-	-	-
TRINITY_DN49837_c7_g2	14.7906	6.574	23.0072	3.49973	1.80725	0.033727	1	648	-	-	-	-	-	-
TRINITY_DN47240_c3_g2	68.9982	98.2404	39.756	0.404681	-1.30514	0.0338315	1	2151	GO:0005634;GO:0003677;GO:0006355	-	virNOG11672	K	sp|Q8S9H7|DIV_ANTMA Transcription factor DIVARICATA OS=Antirrhinum majus GN=DIVARICATA PE=2 SV=1	gi|596027520|ref|XP_007219262.1| hypothetical protein PRUPE_ppa018139mg [Prunus persica] gi|462415724|gb|EMJ20461.1| hypothetical protein PRUPE_ppa018139mg [Prunus persica]
TRINITY_DN30731_c0_g2	11.9086	18.541	5.27619	0.284569	-1.81315	0.0338341	1	1660	-	-	-	-	-	-
TRINITY_DN52879_c2_g4	21.0849	10.1529	32.0169	3.15346	1.65694	0.0338512	1	999	-	-	-	-	-	-
TRINITY_DN44958_c4_g3	9.51678	2.30342	16.7301	7.26318	2.8606	0.0338911	1	834	-	-	-	-	-	-
TRINITY_DN56117_c0_g1	2.3287	4.65741	0	0	-Inf	0.0339787	1	437	-	-	-	-	-	-
TRINITY_DN51684_c1_g1	12.1189	22.6337	1.6042	0.0708767	-3.81855	0.034036	1	1590	GO:0016020	K04733	virNOG16201;virNOG01267	T	sp|Q9LMP1|WAK2_ARATH Wall-associated receptor kinase 2 OS=Arabidopsis thaliana GN=WAK2 PE=1 SV=1	gi|1029128283|ref|XP_016742463.1| PREDICTED: wall-associated receptor kinase 2-like [Gossypium hirsutum]
TRINITY_DN54092_c0_g3	12.6934	19.8215	5.56531	0.280772	-1.83253	0.0340676	1	1631	GO:0016020;GO:0016310;GO:0000166;GO:0004672	-	virNOG07516;COG4886	ST	sp|Q9SGP2|HSL1_ARATH Receptor-like protein kinase HSL1 OS=Arabidopsis thaliana GN=HSL1 PE=2 SV=1	gi|1035924241|gb|OAY53829.1| hypothetical protein MANES_03G026800 [Manihot esculenta]
TRINITY_DN54066_c5_g1	34.5313	62.3997	6.66292	0.106778	-3.22731	0.0340755	1	1127	GO:0019901;GO:0000079	-	virNOG15376	R	sp|Q9M205|CCU22_ARATH Cyclin-U2-2 OS=Arabidopsis thaliana GN=CYCU2-2 PE=1 SV=1	gi|224129942|ref|XP_002320709.1| hypothetical protein POPTR_0014s06180g [Populus trichocarpa] gi|222861482|gb|EEE99024.1| hypothetical protein POPTR_0014s06180g [Populus trichocarpa]
TRINITY_DN46978_c5_g4	127.959	181.048	74.8698	0.413535	-1.27392	0.0341035	1	830	-	-	virNOG25034	S	-	gi|743857177|ref|XP_011030112.1| PREDICTED: uncharacterized protein LOC105129657 isoform X1 [Populus euphratica]
TRINITY_DN49351_c1_g1	9.15813	14.9523	3.36395	0.224979	-2.15214	0.0341151	1	541	GO:0004805;GO:0005992;GO:0016311	-	virNOG05679	G	sp|Q8GWG2|TPPH_ARATH Probable trehalose-phosphate phosphatase H OS=Arabidopsis thaliana GN=TPPH PE=2 SV=1	gi|1029113179|ref|XP_016735068.1| PREDICTED: probable trehalose-phosphate phosphatase J [Gossypium hirsutum]
TRINITY_DN52564_c0_g1	31.1418	16.3126	45.9709	2.81813	1.49474	0.0341698	1	1177	-	-	virNOG22502;KOG1075;virNOG09124	R	-	gi|1028956703|ref|XP_016721798.1| PREDICTED: uncharacterized protein LOC107933986 [Gossypium hirsutum]
TRINITY_DN53359_c3_g3	7.55646	13.0671	2.04581	0.156561	-2.6752	0.0342395	1	593	-	-	-	-	-	-
TRINITY_DN51681_c2_g7	74.6454	105.62	43.6709	0.413473	-1.27414	0.0342686	1	1115	-	-	virNOG26961	S	-	gi|985470284|ref|XP_015380955.1| PREDICTED: uncharacterized protein LOC102612545 [Citrus sinensis]
TRINITY_DN45692_c0_g2	27.8351	11.5348	44.1354	3.82626	1.93594	0.0344258	1	1210	-	-	virNOG24467;virNOG22334	S	-	gi|297740384|emb|CBI30566.3| unnamed protein product [Vitis vinifera]
TRINITY_DN45987_c0_g2	47.8793	26.9918	68.7668	2.54769	1.34919	0.0345507	1	1241	-	-	virNOG20723	S	-	gi|596288738|ref|XP_007225986.1| hypothetical protein PRUPE_ppa012819mg [Prunus persica] gi|462422922|gb|EMJ27185.1| hypothetical protein PRUPE_ppa012819mg [Prunus persica]
TRINITY_DN50316_c2_g2	8.11601	2.77777	13.4543	4.84355	2.27606	0.0345927	1	584	-	-	-	-	-	-
TRINITY_DN51986_c2_g2	6.76785	12.1459	1.3898	0.114425	-3.12753	0.0346357	1	1293	-	-	-	-	-	-
TRINITY_DN43883_c0_g3	81.4473	131.542	31.3522	0.238343	-2.06889	0.0346538	1	1331	-	K09422	virNOG17373	K	sp|Q9SJX8|MYB14_ARATH Transcription factor MYB14 OS=Arabidopsis thaliana GN=MYB14 PE=2 SV=1	gi|590659390|ref|XP_007035114.1| Myb domain protein 13, putative [Theobroma cacao] gi|508714143|gb|EOY06040.1| Myb domain protein 13, putative [Theobroma cacao]
TRINITY_DN16404_c0_g1	3.93466	7.50243	0.366893	0.0489032	-4.35393	0.0347261	1	1213	-	-	-	-	sp|C8V3W6|ACL4_EMENI Probable assembly chaperone of rpl4 OS=Emericella nidulans (strain FGSC A4 / ATCC 38163 / CBS 112.46 / NRRL 194 / M139) GN=AN10433 PE=3 SV=1	gi|545371671|ref|XP_005650369.1| TPR-like protein [Coccomyxa subellipsoidea C-169] gi|384252349|gb|EIE25825.1| TPR-like protein [Coccomyxa subellipsoidea C-169]
TRINITY_DN48056_c0_g5	3.2894	6.21192	0.366893	0.0590628	-4.08161	0.0347542	1	894	-	-	virNOG06394	F	sp|Q92210|PUR6_CANAL Phosphoribosylaminoimidazole carboxylase OS=Candida albicans (strain SC5314 / ATCC MYA-2876) GN=ADE2 PE=3 SV=2	gi|552824043|ref|XP_005846508.1| hypothetical protein CHLNCDRAFT_24868 [Chlorella variabilis] gi|307106159|gb|EFN54406.1| hypothetical protein CHLNCDRAFT_24868 [Chlorella variabilis]
TRINITY_DN45707_c1_g4	46.6377	67.8672	25.4082	0.374382	-1.41742	0.0347634	1	1408	-	-	virNOG12209	L	-	gi|223532226|gb|EEF34030.1| conserved hypothetical protein [Ricinus communis]
TRINITY_DN54810_c1_g4	7.4563	1.98079	12.9318	6.52862	2.70678	0.0348499	1	473	-	-	-	-	-	-
TRINITY_DN45760_c4_g5	12.1669	4.59739	19.7364	4.29295	2.10197	0.0348516	1	728	-	-	-	-	-	-
TRINITY_DN42171_c0_g1	260.089	400.756	119.422	0.297992	-1.74666	0.0348555	1	1078	GO:0006351	-	virNOG22226	K	sp|O04681|PTI5_SOLLC Pathogenesis-related genes transcriptional activator PTI5 OS=Solanum lycopersicum GN=PTI5 PE=2 SV=1	gi|1009106376|ref|XP_015874196.1| PREDICTED: pathogenesis-related genes transcriptional activator PTI5-like [Ziziphus jujuba] gi|1009106378|ref|XP_015874202.1| PREDICTED: pathogenesis-related genes transcriptional activator PTI5-like [Ziziphus jujuba]
TRINITY_DN51811_c1_g5	12.6405	4.82413	20.4569	4.24054	2.08425	0.0348937	1	2056	GO:0046274;GO:0048046;GO:0016722;GO:0052716;GO:0005507;GO:0055114	K05909	virNOG01829	Q	sp|Q9SR40|LAC7_ARATH Laccase-7 OS=Arabidopsis thaliana GN=LAC7 PE=2 SV=1	gi|1035914019|gb|OAY43612.1| hypothetical protein MANES_08G083300 [Manihot esculenta]
TRINITY_DN52183_c3_g2	6.58014	11.267	1.89331	0.168041	-2.57311	0.0349479	1	815	GO:0050832;GO:0048046;GO:0031640	-	virNOG11766	R	sp|Q9SMH2|TLP1_CASSA Thaumatin-like protein 1 OS=Castanea sativa GN=TL1 PE=2 SV=1	gi|25091419|sp|Q9SMH2.1|TLP1_CASSA RecName: Full=Thaumatin-like protein 1; Flags: Precursor [Castanea sativa] gi|6523187|emb|CAB62167.1| thaumatin-like protein [Castanea sativa]
TRINITY_DN49464_c3_g3	115.041	59.2743	170.808	2.88166	1.5269	0.0350065	1	1200	GO:0016020;GO:0009664;GO:0005618;GO:0005576	-	virNOG09946	R	sp|O80932|EXPA3_ARATH Expansin-A3 OS=Arabidopsis thaliana GN=EXPA3 PE=2 SV=1	gi|661902806|ref|NP_001284471.1| expansin-A4 precursor [Cucumis melo] gi|115334948|gb|ABI94060.1| ripening-related expansin [Cucumis melo]
TRINITY_DN53156_c0_g3	6.56307	11.3137	1.81248	0.160202	-2.64203	0.0350555	1	1279	GO:0005634;GO:0016829;GO:0016799;GO:0005829;GO:0009691	-	virNOG01121;virNOG07475	S	sp|Q7XDB8|LOGLA_ORYSJ Probable cytokinin riboside 5&apos;-monophosphate phosphoribohydrolase LOGL10 OS=Oryza sativa subsp. japonica GN=LOGL10 PE=2 SV=1	gi|224065703|ref|XP_002301929.1| hypothetical protein POPTR_0002s01390g [Populus trichocarpa] gi|222843655|gb|EEE81202.1| hypothetical protein POPTR_0002s01390g [Populus trichocarpa]
TRINITY_DN43606_c0_g1	84.1435	49.738	118.549	2.38347	1.25306	0.0351944	1	2657	GO:0004674;GO:0005524;GO:0016021;GO:0006468;GO:0005886	-	virNOG15817	T	sp|Q8RWW0|ALE2_ARATH Receptor-like serine/threonine-protein kinase ALE2 OS=Arabidopsis thaliana GN=ALE2 PE=1 SV=1	gi|590710058|ref|XP_007048723.1| Kinase superfamily protein [Theobroma cacao] gi|508700984|gb|EOX92880.1| Kinase superfamily protein [Theobroma cacao]
TRINITY_DN55610_c0_g1	29.4586	43.8246	15.0927	0.344389	-1.53789	0.0352694	1	840	-	-	KOG4658;virNOG04327;COG4886	ST	sp|Q9LRR5|DRL21_ARATH Putative disease resistance protein At3g14460 OS=Arabidopsis thaliana GN=At3g14460 PE=3 SV=1	gi|731414737|ref|XP_010659265.1| PREDICTED: putative disease resistance RPP13-like protein 1 isoform X1 [Vitis vinifera] gi|731414739|ref|XP_010659266.1| PREDICTED: putative disease resistance RPP13-like protein 1 isoform X1 [Vitis vinifera] gi|731414741|ref|XP_010659267.1| PREDICTED: putative disease resistance RPP13-like protein 1 isoform X1 [Vitis vinifera] gi|731414743|ref|XP_010659268.1| PRE…
TRINITY_DN50210_c2_g1	399.206	547.276	251.136	0.458884	-1.1238	0.035288	1	1261	GO:0004471;GO:0046872;GO:0051287;GO:0055114;GO:0006108	-	virNOG00014	C	sp|P43279|MAOC_ORYSJ NADP-dependent malic enzyme, chloroplastic OS=Oryza sativa subsp. japonica GN=ME6 PE=2 SV=2	gi|743770202|ref|XP_010915394.1| PREDICTED: NADP-dependent malic enzyme-like [Elaeis guineensis]
TRINITY_DN51915_c0_g3	11.3288	19.894	2.76373	0.138923	-2.84764	0.0353574	1	1123	-	-	virNOG31838;KOG0498;virNOG13812	P	sp|O65717|CNGC1_ARATH Cyclic nucleotide-gated ion channel 1 OS=Arabidopsis thaliana GN=CNGC1 PE=1 SV=1	gi|729332333|ref|XP_010537104.1| PREDICTED: cyclic nucleotide-gated ion channel 1-like [Tarenaya hassleriana] gi|729332336|ref|XP_010537105.1| PREDICTED: cyclic nucleotide-gated ion channel 1-like [Tarenaya hassleriana] gi|729332339|ref|XP_010537106.1| PREDICTED: cyclic nucleotide-gated ion channel 1-like [Tarenaya hassleriana] gi|729332342|ref|XP_010537107.1| PREDICTED: cyclic nucleotide-gated i…
TRINITY_DN45917_c3_g6	5.67353	9.95727	1.3898	0.139576	-2.84088	0.0353624	1	1048	-	-	-	-	-	-
TRINITY_DN43352_c0_g1	95.4048	136.67	54.1394	0.396132	-1.33595	0.0354454	1	1578	-	-	virNOG07584	TU	sp|Q8L936|CAP16_ARATH Putative clathrin assembly protein At4g40080 OS=Arabidopsis thaliana GN=At4g40080 PE=2 SV=2	gi|596264401|ref|XP_007225004.1| hypothetical protein PRUPE_ppa020294mg [Prunus persica] gi|462421940|gb|EMJ26203.1| hypothetical protein PRUPE_ppa020294mg [Prunus persica]
TRINITY_DN54785_c1_g1	458.845	633.764	283.926	0.447999	-1.15843	0.0354757	1	2481	GO:0045490;GO:0045330;GO:0005618;GO:0043086;GO:0030599;GO:0046910;GO:0042545	-	virNOG05100	R	sp|Q9LXD9|PME51_ARATH Probable pectinesterase/pectinesterase inhibitor 51 OS=Arabidopsis thaliana GN=PME51 PE=2 SV=1	gi|1009146861|ref|XP_015891098.1| PREDICTED: probable pectinesterase/pectinesterase inhibitor 51 [Ziziphus jujuba]
TRINITY_DN50305_c1_g1	128.957	51.6869	206.226	3.98992	1.99636	0.0356255	1	2845	-	K09422	virNOG01356	K	sp|Q94IB1|RS2_ORYSJ Protein rough sheath 2 homolog OS=Oryza sativa subsp. japonica GN=RS2 PE=2 SV=1	gi|661894359|emb|CDP02800.1| unnamed protein product [Coffea canephora]
TRINITY_DN44750_c0_g3	121.948	169.62	74.2762	0.437897	-1.19134	0.035646	1	1514	GO:0052692;GO:0009505;GO:0005975	K07407	virNOG06615	G	sp|Q42656|AGAL_COFAR Alpha-galactosidase OS=Coffea arabica PE=1 SV=1	gi|1035931468|gb|OAY61054.1| hypothetical protein MANES_01G159800 [Manihot esculenta]
TRINITY_DN51847_c2_g2	43.0088	23.2804	62.7373	2.69486	1.43021	0.0356472	1	2204	GO:0016021	-	virNOG04295	R	sp|Q6AWW5|Y5262_ARATH Ankyrin repeat-containing protein At5g02620 OS=Arabidopsis thaliana GN=At5g02620 PE=1 SV=1	gi|703161968|ref|XP_010112932.1| Ankyrin repeat-containing protein [Morus notabilis] gi|587948848|gb|EXC35081.1| Ankyrin repeat-containing protein [Morus notabilis]
TRINITY_DN43697_c0_g2	3.55352	0	7.10704	Inf	Inf	0.0357023	1	1249	GO:0016020;GO:0044710	-	virNOG03772	R	sp|O74507|YJD4_SCHPO Uncharacterized protein C594.04c OS=Schizosaccharomyces pombe (strain 972 / ATCC 24843) GN=SPCC594.04c PE=3 SV=2	gi|728837538|gb|KHG16981.1| Uncharacterized protein F383_01940 [Gossypium arboreum]
TRINITY_DN49220_c3_g2	6.025	10.4397	1.61032	0.15425	-2.69666	0.0357722	1	1798	-	-	-	-	-	-
TRINITY_DN53683_c1_g1	63.3875	35.8442	90.9308	2.53684	1.34303	0.0358131	1	1498	GO:0009690	-	virNOG23755	S	-	gi|225429027|ref|XP_002267686.1| PREDICTED: uncharacterized protein LOC100241214 [Vitis vinifera] gi|296083030|emb|CBI22434.3| unnamed protein product [Vitis vinifera]
TRINITY_DN48729_c0_g1	94.8262	56.0656	133.587	2.38269	1.25259	0.035889	1	3028	GO:0006397;GO:0009845;GO:0005739;GO:0040007;GO:0010228;GO:0000374	-	virNOG13534	R	sp|Q9C8R8|NMAT1_ARATH Nuclear intron maturase 1, mitochondrial OS=Arabidopsis thaliana GN=NMAT1 PE=1 SV=1	gi|590637058|ref|XP_007029012.1| Intron maturase, type II family protein [Theobroma cacao] gi|508717617|gb|EOY09514.1| Intron maturase, type II family protein [Theobroma cacao]
TRINITY_DN52071_c2_g3	3.27346	0.373203	6.17372	16.5426	4.04811	0.0359082	1	943	-	-	-	-	-	-
TRINITY_DN48706_c1_g1	18.9358	8.89242	28.9792	3.25887	1.70437	0.0359328	1	586	-	-	-	-	-	-
TRINITY_DN49850_c5_g1	7.9323	2.25841	13.6062	6.02469	2.59089	0.0359966	1	427	-	-	-	-	-	-
TRINITY_DN44554_c7_g2	15.2687	5.77146	24.7659	4.2911	2.10135	0.0361202	1	1004	-	-	-	-	-	-
TRINITY_DN49527_c0_g1	453.436	694.146	212.726	0.306456	-1.70625	0.0362319	1	1124	-	-	KOG4658;euNOG17446;euNOG34231;virNOG30351	ST	-	gi|629097496|gb|KCW63261.1| hypothetical protein EUGRSUZ_G00886 [Eucalyptus grandis]
TRINITY_DN55922_c5_g1	33.0093	51.565	14.4536	0.2803	-1.83496	0.0362638	1	867	GO:0016020;GO:0008236	-	COG1404;virNOG27565;virNOG00771	O	sp|Q8L7I2|SBT36_ARATH Subtilisin-like protease SBT3.6 OS=Arabidopsis thaliana GN=SBT3.6 PE=2 SV=1	gi|703109900|ref|XP_010099426.1| hypothetical protein L484_003250 [Morus notabilis] gi|587889724|gb|EXB78388.1| hypothetical protein L484_003250 [Morus notabilis]
TRINITY_DN8131_c0_g1	3.06551	6.13103	0	0	-Inf	0.0363157	1	552	-	-	-	-	-	-
TRINITY_DN48666_c3_g2	18.7429	9.04802	28.4379	3.14299	1.65214	0.0364255	1	1465	-	-	-	-	-	-
TRINITY_DN49918_c1_g1	22.5863	34.0246	11.148	0.327645	-1.60979	0.0364309	1	496	GO:0055085;GO:0016021	-	virNOG05848;COG1297	SP	sp|Q6H7J6|YSL14_ORYSJ Probable metal-nicotianamine transporter YSL14 OS=Oryza sativa subsp. japonica GN=YSL14 PE=2 SV=1	gi|720100448|ref|XP_010248248.1| PREDICTED: probable metal-nicotianamine transporter YSL14, partial [Nelumbo nucifera]
TRINITY_DN55010_c0_g1	485.094	680.899	289.288	0.424862	-1.23493	0.0364815	1	4977	GO:0016851;GO:0015995	K03403	virNOG06339	H	sp|Q9FNB0|CHLH_ARATH Magnesium-chelatase subunit ChlH, chloroplastic OS=Arabidopsis thaliana GN=CHLH PE=1 SV=1	gi|1035913613|gb|OAY43206.1| hypothetical protein MANES_08G050600 [Manihot esculenta]
TRINITY_DN44467_c1_g6	4.0435	7.43099	0.65601	0.0882802	-3.50177	0.0365178	1	938	-	-	virNOG39494;virNOG27624	S	sp|Q9SD53|Y3720_ARATH UPF0481 protein At3g47200 OS=Arabidopsis thaliana GN=At3g47200 PE=2 SV=1	gi|802700840|ref|XP_012083834.1| PREDICTED: putative UPF0481 protein At3g02645 [Jatropha curcas]
TRINITY_DN54387_c0_g1	36.2594	64.2615	8.25738	0.128497	-2.9602	0.0365423	1	1936	-	-	virNOG38453;virNOG27072;NOG145355	R	-	gi|147855099|emb|CAN83846.1| hypothetical protein VITISV_023222 [Vitis vinifera]
TRINITY_DN49309_c1_g1	10.2592	16.5763	3.94218	0.237821	-2.07205	0.0366309	1	944	-	-	virNOG01662	J	sp|P74070|EFTS_SYNY3 Elongation factor Ts OS=Synechocystis sp. (strain PCC 6803 / Kazusa) GN=tsf PE=1 SV=3	gi|1009160622|ref|XP_015898450.1| PREDICTED: uncharacterized protein LOC107431933 isoform X2 [Ziziphus jujuba]
TRINITY_DN52876_c1_g2	58.5617	33.8382	83.2851	2.46128	1.29941	0.036682	1	1143	-	-	-	-	-	-
TRINITY_DN49113_c2_g1	27.9353	41.3868	14.4838	0.349963	-1.51473	0.0366974	1	2448	GO:0030246;GO:0004674;GO:0005524;GO:0016021;GO:0006468	-	virNOG00169	T	sp|O80939|LRK41_ARATH L-type lectin-domain containing receptor kinase IV.1 OS=Arabidopsis thaliana GN=LECRK41 PE=2 SV=1	gi|566175294|ref|XP_006381210.1| hypothetical protein POPTR_0006s08940g [Populus trichocarpa] gi|550335821|gb|ERP59007.1| hypothetical protein POPTR_0006s08940g [Populus trichocarpa]
TRINITY_DN54769_c0_g1	17306.5	10738.8	23874.2	2.22318	1.15263	0.0367274	1	722	GO:0008289;GO:0006869	-	virNOG25708;virNOG23426;virNOG26220	ST	sp|Q43129|NLTP2_GOSHI Non-specific lipid-transfer protein OS=Gossypium hirsutum PE=2 SV=1	gi|209484145|gb|ACI47547.1| nonspecific lipid transfer protein [Juglans regia]
TRINITY_DN48942_c0_g3	13.1595	20.5612	5.75772	0.280028	-1.83636	0.0367771	1	1064	-	-	-	-	-	-
TRINITY_DN50582_c1_g1	43.2564	61.7437	24.7691	0.40116	-1.31775	0.0368582	1	1527	-	-	-	-	-	-
TRINITY_DN51979_c4_g4	6.86366	2.08194	11.6454	5.59354	2.48376	0.0369617	1	1255	-	-	-	-	-	-
TRINITY_DN50923_c2_g1	599.674	871.514	327.835	0.376167	-1.41055	0.0369673	1	2203	GO:0008270	-	virNOG34800;virNOG16911	SR	-	gi|296081782|emb|CBI20787.3| unnamed protein product [Vitis vinifera]
TRINITY_DN42157_c0_g1	181.435	111.787	251.082	2.24607	1.1674	0.0369682	1	3131	-	-	virNOG00494	S	sp|Q9ZQC5|ICR2_ARATH Interactor of constitutive active ROPs 2, chloroplastic OS=Arabidopsis thaliana GN=ICR2 PE=1 SV=1	gi|255568412|ref|XP_002525180.1| PREDICTED: interactor of constitutive active ROPs 2, chloroplastic isoform X1 [Ricinus communis] gi|223535477|gb|EEF37146.1| ATP binding protein, putative [Ricinus communis]
TRINITY_DN50011_c0_g2	275.765	385.258	166.272	0.431586	-1.21228	0.0370016	1	3885	GO:0005524;GO:0004672;GO:0016021;GO:0006468;GO:0055114;GO:0016491	-	virNOG06761	T	sp|O49318|Y2317_ARATH Probable leucine-rich repeat receptor-like protein kinase At2g33170 OS=Arabidopsis thaliana GN=At2g33170 PE=2 SV=1	gi|802633796|ref|XP_012077675.1| PREDICTED: probable leucine-rich repeat receptor-like protein kinase At2g33170 [Jatropha curcas] gi|643724081|gb|KDP33381.1| hypothetical protein JCGZ_12930 [Jatropha curcas]
TRINITY_DN50401_c6_g4	12.1806	5.05674	19.3045	3.81758	1.93266	0.0370864	1	701	-	-	KOG1075;virNOG01327;virNOG10538	SR	-	gi|147854417|emb|CAN78583.1| hypothetical protein VITISV_029931 [Vitis vinifera]
TRINITY_DN48404_c7_g1	292.286	410.794	173.779	0.423031	-1.24116	0.0371907	1	664	-	-	-	-	-	-
TRINITY_DN10582_c0_g1	7.7138	13.0088	2.41882	0.185938	-2.42711	0.0372597	1	1284	GO:0048046;GO:0004553;GO:0016762;GO:0005618;GO:0010411;GO:0042546;GO:0071555	K08235	virNOG01489	G	sp|Q8LF99|XTH6_ARATH Probable xyloglucan endotransglucosylase/hydrolase protein 6 OS=Arabidopsis thaliana GN=XTH6 PE=2 SV=2	gi|1031985818|ref|NP_001314319.1| probable xyloglucan endotransglucosylase/hydrolase protein 6 precursor [Gossypium hirsutum] gi|308229784|gb|ADO24300.1| xyloglucan endotransglucosylase/hydrolase [Gossypium hirsutum]
TRINITY_DN39858_c0_g1	5.3113	9.15503	1.46757	0.160302	-2.64113	0.0373972	1	1091	-	-	-	-	sp|Q9P8W3|ACE1_HYPJE Zinc finger transcription factor ace1 OS=Hypocrea jecorina GN=ace1 PE=4 SV=1	-
TRINITY_DN43117_c0_g1	9.55061	18.153	0.948189	0.0522331	-4.25889	0.0375283	1	1027	-	-	virNOG37161	S	-	gi|566182305|ref|XP_002311110.2| hypothetical protein POPTR_0008s04290g [Populus trichocarpa] gi|550332406|gb|EEE88477.2| hypothetical protein POPTR_0008s04290g [Populus trichocarpa]
TRINITY_DN48451_c4_g2	6.7817	1.99579	11.5676	5.796	2.53506	0.0376901	1	896	-	-	-	-	-	-
TRINITY_DN49361_c1_g2	3.94807	7.31484	0.581296	0.079468	-3.65348	0.0377191	1	1231	-	-	-	-	-	-
TRINITY_DN54138_c2_g1	3.94513	7.23426	0.65601	0.090681	-3.46306	0.0377572	1	662	-	-	-	-	-	-
TRINITY_DN43892_c2_g2	6.08812	1.61315	10.5631	6.54812	2.71108	0.0377852	1	704	-	-	-	-	-	-
TRINITY_DN52777_c2_g1	32.1465	17.0259	47.2671	2.77618	1.4731	0.0378196	1	1949	-	-	virNOG23087	S	-	gi|1009108364|ref|XP_015884356.1| PREDICTED: zinc-regulated protein 8 [Ziziphus jujuba] gi|1009108366|ref|XP_015884363.1| PREDICTED: zinc-regulated protein 8 [Ziziphus jujuba]
TRINITY_DN45758_c2_g2	72.7065	43.6209	101.792	2.33357	1.22254	0.0378823	1	709	GO:0004674;GO:0005524;GO:0016021;GO:0006468	-	virNOG10857;virNOG29750;COG0515	T	sp|C0LGD6|Y1570_ARATH Probable LRR receptor-like serine/threonine-protein kinase At1g05700 OS=Arabidopsis thaliana GN=At1g05700 PE=2 SV=1	gi|470123217|ref|XP_004297625.1| PREDICTED: receptor-like protein kinase At3g21340 [Fragaria vesca subsp. vesca]
TRINITY_DN55864_c2_g1	25.505	42.2456	8.76452	0.207466	-2.26905	0.0379517	1	601	-	-	-	-	-	-
TRINITY_DN47156_c1_g5	3.35611	0.373203	6.33902	16.9855	4.08623	0.0380119	1	1214	-	-	virNOG22502;KOG1075	R	sp|P0C2F6|RNHX1_ARATH Putative ribonuclease H protein At1g65750 OS=Arabidopsis thaliana GN=At1g65750 PE=3 SV=1	gi|823127337|ref|XP_012435028.1| PREDICTED: uncharacterized protein LOC105761689 [Gossypium raimondii]
TRINITY_DN50083_c0_g1	51.5748	29.5865	73.5631	2.48638	1.31404	0.0380318	1	1708	-	-	-	-	-	-
TRINITY_DN51074_c3_g2	6.67792	11.3039	2.05193	0.181524	-2.46177	0.0380648	1	866	GO:0004553;GO:0005975	-	virNOG01535	G	sp|A7LXU3|BGH3B_BACO1 Beta-glucosidase BoGH3B OS=Bacteroides ovatus (strain ATCC 8483 / DSM 1896 / JCM 5824 / NCTC 11153) GN=BACOVA_02659 PE=1 SV=1	gi|595835810|ref|XP_007207129.1| hypothetical protein PRUPE_ppa003012mg [Prunus persica] gi|462402771|gb|EMJ08328.1| hypothetical protein PRUPE_ppa003012mg [Prunus persica]
TRINITY_DN47149_c0_g1	7.57981	0	15.1596	Inf	Inf	0.0381804	1	466	GO:0016020;GO:0006810;GO:0000166;GO:0016887	-	virNOG05132	Q	sp|Q8LGU1|AB8C_ARATH ABC transporter C family member 8 OS=Arabidopsis thaliana GN=ABCC8 PE=2 SV=3	gi|802577930|ref|XP_012069255.1| PREDICTED: ABC transporter C family member 8-like, partial [Jatropha curcas]
TRINITY_DN44691_c4_g7	129.54	178.399	80.6809	0.45225	-1.14481	0.0381896	1	758	GO:0007275;GO:0010158	-	virNOG19277;virNOG18932;virNOG15877	SKR	sp|Q9XFB0|YAB2_ARATH Putative axial regulator YABBY 2 OS=Arabidopsis thaliana GN=YAB2 PE=1 SV=1	gi|427199347|gb|AFY26892.1| YABBY2-like transcription factor YAB2 [Morella rubra]
TRINITY_DN47996_c1_g1	387.256	538.79	235.722	0.437503	-1.19263	0.0383278	1	8139	GO:0070588;GO:0046872;GO:0005524;GO:0005388;GO:0016021;GO:0005516	-	virNOG13782;virNOG01632;KOG0204	P	sp|Q9LU41|ACA9_ARATH Calcium-transporting ATPase 9, plasma membrane-type OS=Arabidopsis thaliana GN=ACA9 PE=2 SV=2	gi|223546472|gb|EEF47971.1| cation-transporting atpase plant, putative [Ricinus communis]
TRINITY_DN42767_c0_g1	32.2245	16.9045	47.5445	2.81254	1.49188	0.0384376	1	2281	GO:0055114;GO:0016491	K17871	virNOG08238	C	sp|Q8GWA1|NDA1_ARATH Internal alternative NAD(P)H-ubiquinone oxidoreductase A1, mitochondrial OS=Arabidopsis thaliana GN=NDA1 PE=2 SV=1	gi|595881240|ref|XP_007212379.1| hypothetical protein PRUPE_ppa003771mg [Prunus persica] gi|462408244|gb|EMJ13578.1| hypothetical protein PRUPE_ppa003771mg [Prunus persica]
TRINITY_DN44559_c0_g2	11.0956	21.4575	0.733786	0.0341972	-4.86998	0.0384473	1	709	-	-	NOG199008;virNOG40006	S	-	gi|902157633|gb|KNA06142.1| hypothetical protein SOVF_183600 [Spinacia oleracea]
TRINITY_DN50184_c0_g1	3834.37	5208.62	2460.12	0.472316	-1.08218	0.0384582	1	3726	-	-	virNOG06683	T	-	gi|590597930|ref|XP_007018753.1| Outer arm dynein light chain 1 protein, putative isoform 1 [Theobroma cacao] gi|508724081|gb|EOY15978.1| Outer arm dynein light chain 1 protein, putative isoform 1 [Theobroma cacao]
TRINITY_DN52414_c0_g2	1657.9	1037.35	2278.46	2.19642	1.13515	0.0385599	1	3594	-	-	virNOG04466	O	sp|Q9FKM3|AATPK_ARATH AAA-ATPase At5g57480 OS=Arabidopsis thaliana GN=At5g57480 PE=3 SV=1	gi|1009105450|ref|XP_015873612.1| PREDICTED: AAA-ATPase At5g57480-like [Ziziphus jujuba]
TRINITY_DN55904_c0_g2	20.0208	9.7386	30.3031	3.11165	1.63768	0.038637	1	803	-	-	-	-	-	-
TRINITY_DN47787_c3_g3	57.4824	102.857	12.1075	0.117711	-3.08667	0.0386758	1	1504	GO:0016021	-	virNOG06170	S	-	gi|595829352|ref|XP_007205859.1| hypothetical protein PRUPE_ppa011160mg [Prunus persica] gi|462401501|gb|EMJ07058.1| hypothetical protein PRUPE_ppa011160mg [Prunus persica]
TRINITY_DN54765_c0_g2	8.82626	14.5096	3.14287	0.216605	-2.20686	0.0386827	1	1466	-	-	-	-	-	-
TRINITY_DN49156_c1_g2	12.1027	5.09619	19.1091	3.74969	1.90677	0.0386961	1	1028	-	-	-	-	-	-
TRINITY_DN44874_c0_g1	478.538	301.694	655.383	2.17234	1.11925	0.0388684	1	2605	GO:0016021	K07297	virNOG10660;virNOG05094	WMTG	sp|Q93ZH9|HHP1_ARATH Heptahelical transmembrane protein 1 OS=Arabidopsis thaliana GN=HHP1 PE=1 SV=1	gi|629100763|gb|KCW66232.1| hypothetical protein EUGRSUZ_F00063 [Eucalyptus grandis]
TRINITY_DN37994_c0_g1	143.468	199.417	87.52	0.438879	-1.1881	0.0389085	1	1368	-	-	virNOG24288	K	sp|Q38741|SBP1_ANTMA Squamosa promoter-binding protein 1 OS=Antirrhinum majus GN=SBP1 PE=2 SV=1	gi|1035964623|gb|OAY84987.1| Squamosa promoter-binding-like protein 13 [Ananas comosus]
TRINITY_DN53008_c0_g3	45.8869	20.8549	70.9189	3.40059	1.76578	0.0389932	1	1268	-	-	-	-	-	-
TRINITY_DN45176_c0_g2	40.3724	22.7718	57.9729	2.54582	1.34813	0.0389995	1	1791	GO:0004674;GO:0005524;GO:0005509;GO:0006468	K13412	virNOG06714	T	sp|Q9ZV15|CDPKK_ARATH Calcium-dependent protein kinase 20 OS=Arabidopsis thaliana GN=CPK20 PE=3 SV=1	gi|703152527|ref|XP_010110446.1| Calcium-dependent protein kinase 20 [Morus notabilis] gi|587939750|gb|EXC26388.1| Calcium-dependent protein kinase 20 [Morus notabilis]
TRINITY_DN52988_c4_g8	102.452	143.98	60.9242	0.423145	-1.24078	0.0390738	1	2813	-	-	virNOG04675	S	sp|Q9SRE5|Y1666_ARATH Uncharacterized protein At1g76660 OS=Arabidopsis thaliana GN=At1g76660 PE=2 SV=1	gi|1009109183|ref|XP_015888763.1| PREDICTED: uncharacterized protein LOC107423668 [Ziziphus jujuba]
TRINITY_DN51188_c0_g1	162.381	222.218	102.545	0.46146	-1.11572	0.0391011	1	1474	GO:0016567;GO:0004842	-	virNOG11371	R	sp|Q9FLF4|PUB27_ARATH U-box domain-containing protein 27 OS=Arabidopsis thaliana GN=PUB27 PE=2 SV=1	gi|225431543|ref|XP_002281970.1| PREDICTED: U-box domain-containing protein 27 [Vitis vinifera]
TRINITY_DN53432_c1_g2	71.6812	26.6731	116.689	4.3748	2.12922	0.0391497	1	1166	GO:0005576;GO:0016021;GO:0005975;GO:0071555;GO:0004650	-	virNOG05862	R	sp|A7PZL3|PGLR_VITVI Probable polygalacturonase OS=Vitis vinifera GN=GSVIVT00026920001 PE=1 SV=1	gi|641867584|gb|KDO86268.1| hypothetical protein CISIN_1g0090752mg, partial [Citrus sinensis]
TRINITY_DN50443_c3_g3	97.103	134.177	60.0292	0.447389	-1.1604	0.0391846	1	1648	-	-	virNOG17491;virNOG19903	S	-	gi|823256670|ref|XP_012460981.1| PREDICTED: uncharacterized protein LOC105780973 [Gossypium raimondii] gi|763808339|gb|KJB75241.1| hypothetical protein B456_012G033900 [Gossypium raimondii]
TRINITY_DN49219_c1_g2	50.658	71.697	29.619	0.413113	-1.27539	0.0392826	1	821	GO:0005634;GO:0001228;GO:0005515;GO:0001046;GO:0042335;GO:0006355;GO:0006366	-	virNOG19411	K	sp|Q9C8P8|BH080_ARATH Transcription factor bHLH80 OS=Arabidopsis thaliana GN=BHLH80 PE=2 SV=1	gi|802618580|ref|XP_012075470.1| PREDICTED: transcription factor bHLH80-like [Jatropha curcas] gi|643726369|gb|KDP35099.1| hypothetical protein JCGZ_10941 [Jatropha curcas]
TRINITY_DN49582_c0_g1	435.113	701.853	168.374	0.239899	-2.0595	0.0393006	1	1815	-	-	virNOG05810;KOG0017;virNOG24415	R	sp|Q94HW2|POLR1_ARATH Retrovirus-related Pol polyprotein from transposon RE1 OS=Arabidopsis thaliana GN=RE1 PE=2 SV=1	gi|720079795|ref|XP_010241784.1| PREDICTED: uncharacterized protein LOC104586305 [Nelumbo nucifera]
TRINITY_DN55233_c3_g5	15.6993	25.0407	6.35794	0.253904	-1.97764	0.0393019	1	1196	-	-	virNOG19692;virNOG19696	R	sp|P57078|RIPK4_HUMAN Receptor-interacting serine/threonine-protein kinase 4 OS=Homo sapiens GN=RIPK4 PE=1 SV=1	gi|694414566|ref|XP_009335495.1| PREDICTED: receptor-interacting serine/threonine-protein kinase 4-like [Pyrus x bretschneideri]
TRINITY_DN48844_c1_g1	306.291	189.475	423.106	2.23304	1.15901	0.0393107	1	2634	-	-	virNOG16782	K	sp|Q94JW8|SPL6_ARATH Squamosa promoter-binding-like protein 6 OS=Arabidopsis thaliana GN=SPL6 PE=1 SV=2	gi|1009154501|ref|XP_015895206.1| PREDICTED: squamosa promoter-binding-like protein 6 [Ziziphus jujuba]
TRINITY_DN44967_c1_g1	207.585	291.055	124.115	0.426429	-1.22962	0.0393142	1	3974	GO:0004674;GO:0005524;GO:0009506;GO:0006468;GO:0005886	-	virNOG03310	T	sp|Q9FM85|PBL16_ARATH Probable serine/threonine-protein kinase PBL16 OS=Arabidopsis thaliana GN=PBL16 PE=2 SV=1	gi|1009124034|ref|XP_015878855.1| PREDICTED: probable receptor-like protein kinase At5g56460 [Ziziphus jujuba]
TRINITY_DN45016_c2_g3	2.32189	4.64378	0	0	-Inf	0.0393745	1	565	-	-	-	-	-	-
TRINITY_DN50861_c1_g3	73.7693	41.153	106.386	2.58512	1.37023	0.0394226	1	2481	-	-	-	-	-	-
TRINITY_DN48821_c3_g5	2.31911	4.63822	0	0	-Inf	0.039442	1	418	-	-	-	-	-	gi|1024032960|gb|KZV42886.1| hypothetical protein F511_44988 [Dorcoceras hygrometricum]
TRINITY_DN46422_c8_g1	6116.37	8364.74	3868.01	0.462419	-1.11273	0.0395512	1	2391	GO:0004674;GO:0005524;GO:0016021;GO:0006468	-	COG4886;virNOG05661	ST	sp|C0LGN2|Y3148_ARATH Probable leucine-rich repeat receptor-like serine/threonine-protein kinase At3g14840 OS=Arabidopsis thaliana GN=LRR-RLK PE=2 SV=1	gi|703069907|ref|XP_010088632.1| putative LRR receptor-like serine/threonine-protein kinase [Morus notabilis] gi|587846288|gb|EXB36794.1| putative LRR receptor-like serine/threonine-protein kinase [Morus notabilis]
TRINITY_DN54723_c1_g1	60.9092	86.2022	35.6163	0.413171	-1.27519	0.0397656	1	614	-	-	-	-	-	-
TRINITY_DN51467_c2_g2	82.9104	50.2318	115.589	2.30111	1.20233	0.0398753	1	1522	-	-	virNOG24349	S	-	gi|356543799|ref|XP_003540347.1| PREDICTED: uncharacterized protein LOC100819670 [Glycine max] gi|947078070|gb|KRH26910.1| hypothetical protein GLYMA_12G201800 [Glycine max]
TRINITY_DN56182_c0_g1	3.99168	7.32428	0.659072	0.0899845	-3.47418	0.0399009	1	860	-	-	virNOG01812	S	-	gi|568852128|ref|XP_006479732.1| PREDICTED: uncharacterized protein LOC102618054 isoform X1 [Citrus sinensis] gi|641849885|gb|KDO68759.1| hypothetical protein CISIN_1g036230mg [Citrus sinensis]
TRINITY_DN44724_c4_g5	20.3867	10.1941	30.5794	2.99973	1.58483	0.0399947	1	1780	-	-	virNOG05900	R	sp|Q9LVF9|PP245_ARATH Pentatricopeptide repeat-containing protein At3g21470 OS=Arabidopsis thaliana GN=PCMP-E29 PE=2 SV=1	gi|731430095|ref|XP_002278486.3| PREDICTED: pentatricopeptide repeat-containing protein At3g21470 [Vitis vinifera]
TRINITY_DN31282_c0_g1	6.38997	11.036	1.74389	0.158017	-2.66185	0.0400236	1	893	-	-	virNOG18013;virNOG24598	S	-	gi|225451675|ref|XP_002276426.1| PREDICTED: uncharacterized protein LOC100253147 [Vitis vinifera] gi|147801393|emb|CAN74736.1| hypothetical protein VITISV_044236 [Vitis vinifera] gi|296082236|emb|CBI21241.3| unnamed protein product [Vitis vinifera]
TRINITY_DN49969_c0_g1	10.201	3.9727	16.4293	4.13556	2.04808	0.0401221	1	341	GO:0043531;GO:0005634;GO:0006355;GO:0006952;GO:0043565;GO:0003700	-	KOG1075;virNOG01327;virNOG06122	RK	sp|P0C2F6|RNHX1_ARATH Putative ribonuclease H protein At1g65750 OS=Arabidopsis thaliana GN=At1g65750 PE=3 SV=1	gi|147856116|emb|CAN80288.1| hypothetical protein VITISV_006820 [Vitis vinifera]
TRINITY_DN40438_c0_g1	396.546	618.847	174.245	0.281564	-1.82846	0.0401971	1	2035	GO:0045330;GO:0030599;GO:0005618;GO:0045490;GO:0005576;GO:0004857;GO:0043086;GO:0042545	-	virNOG02136	R	sp|O48711|PME12_ARATH Probable pectinesterase/pectinesterase inhibitor 12 OS=Arabidopsis thaliana GN=PME12 PE=2 SV=1	gi|590574790|ref|XP_007012505.1| Plant invertase/pectin methylesterase inhibitor superfamily [Theobroma cacao] gi|508782868|gb|EOY30124.1| Plant invertase/pectin methylesterase inhibitor superfamily [Theobroma cacao]
TRINITY_DN50529_c0_g3	100.182	41.1413	159.223	3.87016	1.95239	0.0402148	1	1963	GO:0052889;GO:0052887;GO:0052886;GO:0016021;GO:0055114;GO:0016788	-	virNOG09015	R	sp|Q9LU14|APG2_ARATH GDSL esterase/lipase APG OS=Arabidopsis thaliana GN=APG PE=2 SV=1	gi|802577942|ref|XP_012069262.1| PREDICTED: senescence-induced receptor-like serine/threonine-protein kinase [Jatropha curcas]
TRINITY_DN54903_c2_g1	86.7375	119.464	54.0106	0.452106	-1.14527	0.0402451	1	2982	GO:0005634;GO:0046872;GO:0003676	-	virNOG03732	R	sp|Q9SGD1|ZWIP3_ARATH Zinc finger protein WIP3 OS=Arabidopsis thaliana GN=WIP3 PE=2 SV=1	gi|595835971|ref|XP_007207163.1| hypothetical protein PRUPE_ppa023619mg [Prunus persica] gi|462402805|gb|EMJ08362.1| hypothetical protein PRUPE_ppa023619mg [Prunus persica]
TRINITY_DN50854_c2_g3	282.77	174.497	391.043	2.24097	1.16412	0.0402915	1	1842	GO:0016020	-	virNOG17389	S	-	gi|645265113|ref|XP_008237997.1| PREDICTED: uncharacterized protein LOC103336685 isoform X2 [Prunus mume]
TRINITY_DN47712_c4_g2	11.865	1.61315	22.1168	13.7103	3.77719	0.0403071	1	718	-	-	-	-	-	-
TRINITY_DN49722_c0_g2	24.2236	38.8748	9.57246	0.246238	-2.02187	0.040336	1	1160	-	-	virNOG01778	O	sp|Q8H129|PPA3_ARATH Purple acid phosphatase 3 OS=Arabidopsis thaliana GN=PAP3 PE=2 SV=1	gi|571453305|ref|XP_006579465.1| PREDICTED: uncharacterized protein LOC100817359 isoform X1 [Glycine max]
TRINITY_DN43887_c0_g1	5.83885	1.01846	10.6592	10.466	3.38764	0.0403585	1	540	GO:0016021;GO:0008270	-	virNOG08521	O	-	gi|470126532|ref|XP_004299237.1| PREDICTED: uncharacterized protein LOC101293200 [Fragaria vesca subsp. vesca]
TRINITY_DN22383_c0_g2	2.2816	4.5632	0	0	-Inf	0.0403723	1	472	-	-	-	-	-	-
TRINITY_DN47230_c1_g2	28.2315	44.8508	11.6121	0.258906	-1.9495	0.040424	1	1874	GO:0005524;GO:0004672;GO:0016021;GO:0006468	K04733	virNOG03159;euNOG18634	T	sp|Q9M0X5|CRK25_ARATH Cysteine-rich receptor-like protein kinase 25 OS=Arabidopsis thaliana GN=CRK25 PE=3 SV=1	gi|1000967538|ref|XP_015574219.1| PREDICTED: cysteine-rich receptor-like protein kinase 15 [Ricinus communis]
TRINITY_DN46552_c0_g5	99.6221	150.305	48.9389	0.325597	-1.61884	0.0404827	1	1942	GO:0006857;GO:0016021;GO:0005215	K14638	virNOG12481;COG3104	GE	sp|Q9M1I2|PTR46_ARATH Protein NRT1/ PTR FAMILY 5.4 OS=Arabidopsis thaliana GN=NPF5.4 PE=2 SV=1	gi|657967258|ref|XP_008375319.1| PREDICTED: protein NRT1/ PTR FAMILY 5.4 [Malus domestica]
TRINITY_DN54019_c2_g2	10.0775	16.1319	4.02302	0.249382	-2.00357	0.0404935	1	1178	-	-	-	-	-	-
TRINITY_DN48279_c2_g1	21.1949	34.4406	7.94934	0.230813	-2.1152	0.0405057	1	1705	GO:0016042;GO:0016787	-	virNOG16743	I	sp|O48723|PLP2_ARATH Patatin-like protein 2 OS=Arabidopsis thaliana GN=PLP2 PE=1 SV=1	gi|694313435|ref|XP_009366768.1| PREDICTED: patatin-like protein 2 [Pyrus x bretschneideri]
TRINITY_DN39032_c0_g1	77.8253	118.894	36.7563	0.309152	-1.69361	0.0405535	1	922	-	-	virNOG19040	R	-	gi|470133652|ref|XP_004302677.1| PREDICTED: uncharacterized protein LOC101299015 [Fragaria vesca subsp. vesca]
TRINITY_DN55159_c1_g4	8.02263	2.91448	13.1308	4.50536	2.17164	0.0406283	1	377	-	-	virNOG01402	T	-	gi|595793747|ref|XP_007200622.1| hypothetical protein PRUPE_ppa001660mg [Prunus persica] gi|462396022|gb|EMJ01821.1| hypothetical protein PRUPE_ppa001660mg [Prunus persica]
TRINITY_DN55677_c1_g3	246.124	155.134	337.114	2.17305	1.11972	0.0406456	1	2792	-	-	virNOG12990	S	-	gi|595885580|ref|XP_007213181.1| hypothetical protein PRUPE_ppa026440mg, partial [Prunus persica] gi|462409046|gb|EMJ14380.1| hypothetical protein PRUPE_ppa026440mg, partial [Prunus persica]
TRINITY_DN45414_c1_g1	69.1664	40.9546	97.3782	2.37771	1.24957	0.0406538	1	1687	-	-	-	-	-	-
TRINITY_DN47839_c3_g2	3.19561	6.02432	0.366893	0.0609019	-4.03737	0.0406668	1	1056	-	-	virNOG40015	R	-	-
TRINITY_DN51839_c1_g5	249.948	114.288	385.608	3.37399	1.75445	0.0406777	1	1435	GO:0005576;GO:0005975;GO:0071555;GO:0004650	-	virNOG05862	R	sp|A7PZL3|PGLR_VITVI Probable polygalacturonase OS=Vitis vinifera GN=GSVIVT00026920001 PE=1 SV=1	gi|356568425|ref|XP_003552411.1| PREDICTED: probable polygalacturonase [Glycine max] gi|734309195|gb|KHM99339.1| Putative polygalacturonase [Glycine soja] gi|947051303|gb|KRH00832.1| hypothetical protein GLYMA_18G236700 [Glycine max]
TRINITY_DN55788_c1_g6	2.32699	0	4.65398	Inf	Inf	0.0407283	1	532	GO:0005634;GO:0003677;GO:0006355	-	virNOG03478	K	sp|Q9SW80|BLH2_ARATH BEL1-like homeodomain protein 2 OS=Arabidopsis thaliana GN=BLH2 PE=1 SV=3	gi|297742224|emb|CBI34373.3| unnamed protein product [Vitis vinifera]
TRINITY_DN46118_c5_g3	131.669	40.8171	222.521	5.45166	2.44669	0.0407924	1	1658	GO:0010105;GO:0055085;GO:0009734;GO:1901332;GO:0048767;GO:0010540;GO:0016021;GO:0005886	K13947	virNOG07159	P	sp|Q9SQH6|PIN6_ARATH Auxin efflux carrier component 6 OS=Arabidopsis thaliana GN=PIN6 PE=2 SV=2	gi|731430104|ref|XP_010664880.1| PREDICTED: probable auxin efflux carrier component 6 [Vitis vinifera]
TRINITY_DN68633_c0_g1	4.22275	7.78949	0.65601	0.0842172	-3.56974	0.0408131	1	796	-	-	virNOG07637;KOG2132	TB	sp|B5XF11|KDM8_SALSA Lysine-specific demethylase 8 OS=Salmo salar GN=kdm8 PE=2 SV=1	gi|168032503|ref|XP_001768758.1| predicted protein [Physcomitrella patens] gi|162680050|gb|EDQ66490.1| predicted protein [Physcomitrella patens]
TRINITY_DN55505_c3_g5	4.31522	8.26354	0.366893	0.044399	-4.49333	0.0408537	1	588	GO:0009058;GO:0008909	-	virNOG05162	H	sp|Q9M9V6|ICS2_ARATH Isochorismate synthase 2, chloroplastic OS=Arabidopsis thaliana GN=ICS2 PE=2 SV=2	gi|260594179|gb|ACX46384.1| isochorismate synthase [Populus tremuloides]
TRINITY_DN7430_c0_g1	65.6616	94.9676	36.3556	0.382821	-1.38526	0.040857	1	765	GO:0016020	-	virNOG23155;virNOG21844	S	-	gi|255579799|ref|XP_002530737.1| PREDICTED: uncharacterized protein LOC8267098 [Ricinus communis] gi|223529701|gb|EEF31643.1| conserved hypothetical protein [Ricinus communis]
TRINITY_DN38148_c0_g1	5.89339	10.027	1.75975	0.175501	-2.51045	0.0408831	1	583	GO:0016740	-	COG0085;strNOG37498;virNOG23418	K	sp|A0A327|RPOB_COFAR DNA-directed RNA polymerase subunit beta OS=Coffea arabica GN=rpoB PE=3 SV=1	gi|723456740|ref|YP_009108433.1| RNA polymerase beta subunit (chloroplast) [Genlisea margaretae] gi|702068516|emb|CDI43993.1| RNA polymerase beta subunit (chloroplast) [Genlisea margaretae]
TRINITY_DN48307_c4_g2	16.4167	7.02252	25.8109	3.67544	1.87792	0.0409815	1	701	-	-	KOG4197;virNOG09779	R	sp|Q9LTV8|PP224_ARATH Pentatricopeptide repeat-containing protein At3g12770 OS=Arabidopsis thaliana GN=PCMP-H43 PE=2 SV=1	gi|1009125835|ref|XP_015879825.1| PREDICTED: pentatricopeptide repeat-containing protein At3g57430, chloroplastic [Ziziphus jujuba]
TRINITY_DN55701_c2_g2	67.7664	105.352	30.1804	0.286471	-1.80354	0.0410654	1	1082	-	-	virNOG28756;virNOG06218	R	sp|Q9SHI4|RLP3_ARATH Receptor like protein 3 OS=Arabidopsis thaliana GN=RLP3 PE=2 SV=1	gi|743890549|ref|XP_011039078.1| PREDICTED: probable LRR receptor-like serine/threonine-protein kinase At1g34110 [Populus euphratica]
TRINITY_DN49090_c0_g1	41.635	59.6219	23.648	0.396632	-1.33413	0.0410991	1	1761	GO:0005488;GO:0016491	-	virNOG10091	Q	sp|Q42602|C89A2_ARATH Cytochrome P450 89A2 OS=Arabidopsis thaliana GN=CYP89A2 PE=2 SV=2	gi|802585151|ref|XP_012070270.1| PREDICTED: cytochrome P450 89A2-like [Jatropha curcas] gi|643732461|gb|KDP39557.1| hypothetical protein JCGZ_02577 [Jatropha curcas]
TRINITY_DN47384_c6_g4	100.89	43.2344	158.546	3.66713	1.87465	0.0411163	1	1214	-	-	virNOG00819;NOG125284;KOG0017	SR	sp|Q9ZT94|POLR2_ARATH Retrovirus-related Pol polyprotein from transposon RE2 OS=Arabidopsis thaliana GN=RE2 PE=4 SV=1	gi|527208327|gb|EPS73343.1| hypothetical protein M569_01413 [Genlisea aurea]
TRINITY_DN55247_c1_g1	2.8892	5.77839	0	0	-Inf	0.041138	1	684	-	-	-	-	-	gi|548830288|gb|ERM93382.1| hypothetical protein AMTR_s05703p00003040, partial [Amborella trichopoda]
TRINITY_DN48002_c0_g1	5.81746	0.322629	11.3123	35.0628	5.13187	0.0411461	1	2662	GO:0006273;GO:0003910;GO:0051103;GO:0003950;GO:0005737;GO:0006471	K10798	virNOG11481	L	sp|Q9SWB4|PARP3_SOYBN Poly [ADP-ribose] polymerase 3 OS=Glycine max GN=PARP3 PE=2 SV=1	gi|645218210|ref|XP_008229450.1| PREDICTED: poly [ADP-ribose] polymerase 3 [Prunus mume]
TRINITY_DN51605_c4_g1	291.268	399.442	183.094	0.458374	-1.1254	0.041174	1	3535	GO:0046835;GO:0001678;GO:0005524;GO:0006096;GO:0005536;GO:0004396;GO:0009507	K00844	virNOG13705	G	sp|Q6Q8A5|HXK2_TOBAC Hexokinase-2, chloroplastic OS=Nicotiana tabacum GN=HXK2 PE=2 SV=1	gi|1009168983|ref|XP_015902953.1| PREDICTED: hexokinase-2, chloroplastic-like [Ziziphus jujuba] gi|1009168985|ref|XP_015902954.1| PREDICTED: hexokinase-2, chloroplastic-like [Ziziphus jujuba] gi|1009178685|ref|XP_015870665.1| PREDICTED: hexokinase-2, chloroplastic-like [Ziziphus jujuba]
TRINITY_DN54604_c0_g2	34.032	56.0441	12.02	0.214473	-2.22113	0.0411906	1	2719	-	-	COG2801	L	sp|Q7LHG5|YI31B_YEAST Transposon Ty3-I Gag-Pol polyprotein OS=Saccharomyces cerevisiae (strain ATCC 204508 / S288c) GN=TY3B-I PE=3 SV=2	gi|985442739|ref|XP_015384470.1| PREDICTED: uncharacterized protein LOC107176464 [Citrus sinensis]
TRINITY_DN50927_c1_g2	48.6162	24.2763	72.9562	3.00525	1.58748	0.0412846	1	1594	GO:0000989;GO:0005634;GO:0009641;GO:0006355;GO:0008270;GO:0009640	-	virNOG14851	S	sp|Q9LQZ7|BBX21_ARATH B-box zinc finger protein 21 OS=Arabidopsis thaliana GN=BBX21 PE=1 SV=1	gi|590593837|ref|XP_007017685.1| Salt tolerance 2, putative isoform 1 [Theobroma cacao] gi|508723013|gb|EOY14910.1| Salt tolerance 2, putative isoform 1 [Theobroma cacao]
TRINITY_DN54592_c2_g1	39.1262	21.5588	56.6936	2.62972	1.39491	0.0412896	1	1028	-	-	virNOG16370	S	-	gi|645266603|ref|XP_008238685.1| PREDICTED: protein TPX2-like isoform X2 [Prunus mume]
TRINITY_DN51901_c2_g1	499.638	718.359	280.917	0.391053	-1.35456	0.041358	1	1990	GO:0016757	-	virNOG00448;virNOG10081	G	sp|Q9XGN4|GOLS1_AJURE Galactinol synthase 1 OS=Ajuga reptans GN=GOLS1 PE=1 SV=1	gi|345114181|gb|AEN74905.1| galactinol synthase I [Populus alba x Populus grandidentata]
TRINITY_DN40368_c0_g1	73.9417	107.493	40.3905	0.37575	-1.41215	0.0413664	1	1169	GO:0016021	-	virNOG20777	S	sp|B6TZ45|CNR1_MAIZE Cell number regulator 1 OS=Zea mays GN=CNR1 PE=2 SV=1	gi|391358668|gb|AFM43805.1| fruit weight 2.2-2 protein [Dimocarpus longan]
TRINITY_DN44160_c0_g1	6329.94	4064.32	8595.56	2.11488	1.08058	0.0413729	1	1726	-	-	virNOG03696	R	sp|Q08298|RD22_ARATH BURP domain protein RD22 OS=Arabidopsis thaliana GN=RD22 PE=2 SV=1	gi|566256244|ref|XP_006388094.1| hypothetical protein POPTR_0343s00200g [Populus trichocarpa] gi|550309463|gb|ERP47008.1| hypothetical protein POPTR_0343s00200g [Populus trichocarpa]
TRINITY_DN50470_c6_g1	30.9697	14.8626	47.0768	3.16747	1.66333	0.0414043	1	3976	GO:0016787	-	virNOG28043;KOG0017	R	sp|P10978|POLX_TOBAC Retrovirus-related Pol polyprotein from transposon TNT 1-94 OS=Nicotiana tabacum PE=2 SV=1	gi|147768021|emb|CAN69397.1| hypothetical protein VITISV_021035 [Vitis vinifera]
TRINITY_DN44956_c1_g1	563.034	829.161	296.907	0.358081	-1.48164	0.0414377	1	3727	GO:0006259;GO:0003676	-	virNOG05810;poaNOG23047;virNOG24415	R	sp|Q94HW2|POLR1_ARATH Retrovirus-related Pol polyprotein from transposon RE1 OS=Arabidopsis thaliana GN=RE1 PE=2 SV=1	gi|264683614|gb|ACY72569.1| unknown [Oryza sativa Japonica Group]
TRINITY_DN47132_c2_g1	4.82415	1.01846	8.62985	8.47342	3.08294	0.0414585	1	835	GO:0005488	-	-	-	-	gi|731437750|ref|XP_010647658.1| PREDICTED: uncharacterized protein LOC104878748 [Vitis vinifera]
TRINITY_DN50456_c0_g2	37.1975	56.2823	18.1128	0.321821	-1.63567	0.0415014	1	3175	GO:0005524;GO:0004672;GO:0016021;GO:0006468	-	virNOG11002	T	sp|Q9FL51|Y5694_ARATH Probably inactive leucine-rich repeat receptor-like protein kinase At5g06940 OS=Arabidopsis thaliana GN=At5g06940 PE=3 SV=1	gi|359481824|ref|XP_002283010.2| PREDICTED: LOW QUALITY PROTEIN: probably inactive leucine-rich repeat receptor-like protein kinase At5g06940 [Vitis vinifera]
TRINITY_DN43421_c0_g2	53.3568	75.7458	30.9679	0.408839	-1.29039	0.0415665	1	1228	-	-	virNOG26876	R	-	gi|566193927|ref|XP_006377408.1| hypothetical protein POPTR_0011s05640g [Populus trichocarpa] gi|118485399|gb|ABK94556.1| unknown [Populus trichocarpa] gi|550327697|gb|ERP55205.1| hypothetical protein POPTR_0011s05640g [Populus trichocarpa]
TRINITY_DN48993_c3_g2	15.1263	6.78436	23.4683	3.45918	1.79043	0.0415912	1	891	-	-	-	-	-	-
TRINITY_DN51260_c3_g4	48.7745	84.4253	13.1237	0.155447	-2.6855	0.0416981	1	772	-	-	-	-	-	-
TRINITY_DN55617_c4_g7	3.21339	6.05989	0.366893	0.0605445	-4.04586	0.041821	1	412	-	-	-	-	-	-
TRINITY_DN42960_c0_g1	722.49	1151.06	293.919	0.255346	-1.96947	0.0418674	1	1091	-	-	virNOG24705	S	-	gi|1009156056|ref|XP_015896042.1| PREDICTED: uncharacterized protein LOC107429808 [Ziziphus jujuba]
TRINITY_DN42342_c0_g1	16.3296	30.9742	1.68504	0.0544013	-4.20021	0.0419212	1	1970	GO:0016021	K13946	virNOG08610	P	sp|Q9FEL6|LAX3_MEDTR Auxin transporter-like protein 3 OS=Medicago truncatula GN=LAX3 PE=2 SV=1	gi|126217796|gb|ABN81351.1| auxin influx transport protein [Casuarina glauca]
TRINITY_DN45035_c0_g1	484.505	685.551	283.458	0.413475	-1.27413	0.0419662	1	1897	GO:0016021	-	virNOG13558;virNOG07671	E	sp|F4HW02|GAT1_ARATH GABA transporter 1 OS=Arabidopsis thaliana GN=GAT1 PE=1 SV=1	gi|1009119511|ref|XP_015876420.1| PREDICTED: GABA transporter 1-like [Ziziphus jujuba]
TRINITY_DN51275_c1_g3	3.11796	5.94374	0.292179	0.0491574	-4.34645	0.0420602	1	1014	GO:0019538	-	virNOG02288	O	sp|Q9SVD0|SMXL3_ARATH Protein SMAX1-LIKE 3 OS=Arabidopsis thaliana GN=SMXL3 PE=2 SV=1	gi|658032077|ref|XP_008351532.1| PREDICTED: chaperone protein ClpB1-like [Malus domestica]
TRINITY_DN46784_c0_g2	4.77345	0.997896	8.54901	8.56703	3.0988	0.0421721	1	1482	-	-	virNOG11197	R	sp|Q9ZW09|LRK31_ARATH Probable inactive L-type lectin-domain containing receptor kinase III.1 OS=Arabidopsis thaliana GN=LECRK31 PE=3 SV=1	gi|1009158040|ref|XP_015897074.1| PREDICTED: L-type lectin-domain containing receptor kinase VIII.2 [Ziziphus jujuba]
TRINITY_DN43846_c0_g3	30.516	45.0284	16.0036	0.35541	-1.49244	0.0422065	1	1163	GO:0005524;GO:0031349;GO:0004713;GO:0004683;GO:0016021;GO:0005886;GO:0018108;GO:0010942	-	virNOG01570	T	sp|Q9SKB2|SBIR1_ARATH Leucine-rich repeat receptor-like serine/threonine/tyrosine-protein kinase SOBIR1 OS=Arabidopsis thaliana GN=SOBIR1 PE=1 SV=1	gi|590669527|ref|XP_007037800.1| Leucine-rich repeat protein kinase family protein [Theobroma cacao] gi|508775045|gb|EOY22301.1| Leucine-rich repeat protein kinase family protein [Theobroma cacao]
TRINITY_DN46776_c4_g1	16.1528	24.1757	8.12994	0.336285	-1.57224	0.042378	1	686	-	-	-	-	-	-
TRINITY_DN42621_c0_g1	29.2637	5.88791	52.6394	8.94025	3.16032	0.042389	1	1460	GO:0016788	-	virNOG01964	R	sp|Q9FJ45|GDL83_ARATH GDSL esterase/lipase At5g45910 OS=Arabidopsis thaliana GN=At5g45910 PE=2 SV=1	gi|645237445|ref|XP_008225209.1| PREDICTED: GDSL esterase/lipase At5g45910 [Prunus mume]
TRINITY_DN50114_c2_g1	8.39318	14.2278	2.55851	0.179824	-2.47534	0.0423924	1	349	-	-	-	-	-	-
TRINITY_DN46085_c4_g1	3.14251	0.322629	5.96238	18.4806	4.20794	0.0424602	1	1006	-	-	-	-	-	-
TRINITY_DN45738_c2_g1	7.21409	2.35399	12.0742	5.12924	2.35875	0.0424985	1	556	-	-	virNOG06006	T	sp|Q9C7T7|CEPR2_ARATH Receptor protein-tyrosine kinase CEPR2 OS=Arabidopsis thaliana GN=CEPR2 PE=1 SV=1	gi|694368356|ref|XP_009362411.1| PREDICTED: receptor-like protein kinase HSL1 [Pyrus x bretschneideri]
TRINITY_DN47500_c0_g1	26.5151	41.3404	11.6899	0.282773	-1.82229	0.0425008	1	805	GO:0016021;GO:0055114;GO:0016491	-	virNOG02879;KOG0039	QP	sp|Q2HXL0|RBOHC_SOLTU Respiratory burst oxidase homolog protein C OS=Solanum tuberosum GN=RBOHC PE=1 SV=2	gi|1009160375|ref|XP_015898316.1| PREDICTED: respiratory burst oxidase homolog protein C-like [Ziziphus jujuba]
TRINITY_DN49774_c0_g3	91.7698	55.9717	127.568	2.27915	1.1885	0.0425032	1	1658	GO:0019538	-	virNOG01916	O	sp|Q9FHH2|SMAX1_ARATH Protein SUPPRESSOR OF MAX2 1 OS=Arabidopsis thaliana GN=SMAX1 PE=1 SV=1	gi|1009181959|ref|XP_015872453.1| PREDICTED: chaperone protein ClpB1-like [Ziziphus jujuba]
TRINITY_DN55239_c0_g2	194.932	122.226	267.638	2.18969	1.13073	0.0425393	1	1546	-	-	virNOG01844	R	-	gi|1035926823|gb|OAY56410.1| hypothetical protein MANES_02G014000 [Manihot esculenta]
TRINITY_DN44273_c1_g1	5.53262	1.42167	9.64356	6.78325	2.76198	0.0425539	1	1370	-	-	virNOG25560;virNOG33673;KOG0017	SR	-	gi|694384699|ref|XP_009368236.1| PREDICTED: uncharacterized protein LOC103957758 [Pyrus x bretschneideri]
TRINITY_DN52514_c8_g2	36.5123	52.9233	20.1013	0.37982	-1.39661	0.0425555	1	3039	GO:0016021	-	virNOG02421	S	sp|F4HZX7|OFUT8_ARATH O-fucosyltransferase 8 OS=Arabidopsis thaliana GN=OFUT8 PE=2 SV=1	gi|764555794|ref|XP_011460621.1| PREDICTED: uncharacterized protein At1g04910-like isoform X2 [Fragaria vesca subsp. vesca]
TRINITY_DN50557_c1_g1	8.32354	2.96924	13.6778	4.60651	2.20367	0.0426114	1	739	-	-	-	-	-	-
TRINITY_DN54821_c0_g1	108.404	216.807	0	0	-Inf	0.0426723	1	652	-	-	-	-	-	-
TRINITY_DN43554_c0_g1	16.6558	25.7296	7.58189	0.294676	-1.7628	0.0427083	1	4944	-	-	virNOG06598	S	-	gi|645272353|ref|XP_008241355.1| PREDICTED: intracellular protein transport protein USO1-like [Prunus mume]
TRINITY_DN45997_c0_g1	57.5906	83.7682	31.4131	0.375	-1.41504	0.0427166	1	2817	GO:0005618;GO:0016157;GO:0005985;GO:0080165	K00695	virNOG03928	M	sp|Q7XNX6|SUS7_ORYSJ Sucrose synthase 7 OS=Oryza sativa subsp. japonica GN=SUS7 PE=2 SV=2	gi|541135567|gb|AGV22113.1| sucrose synthase 3 [Betula luminifera]
TRINITY_DN44526_c8_g4	6.57269	1.95078	11.1946	5.73852	2.52068	0.0427859	1	746	-	-	-	-	-	-
TRINITY_DN41790_c0_g1	2.1899	4.37979	0	0	-Inf	0.0428075	1	980	-	-	virNOG01728	R	sp|P93003|TFL1_ARATH Protein TERMINAL FLOWER 1 OS=Arabidopsis thaliana GN=TFL1 PE=1 SV=1	gi|1009161171|ref|XP_015898753.1| PREDICTED: protein TERMINAL FLOWER 1-like [Ziziphus jujuba]
TRINITY_DN49259_c1_g2	251.814	343.272	160.356	0.467141	-1.09807	0.0429237	1	2062	-	-	virNOG05950	R	sp|F4IE65|MES13_ARATH Putative methylesterase 13, chloroplastic OS=Arabidopsis thaliana GN=MES13 PE=2 SV=1	gi|645277573|ref|XP_008243834.1| PREDICTED: putative methylesterase 11, chloroplastic [Prunus mume]
TRINITY_DN41723_c0_g1	2.18517	4.37035	0	0	-Inf	0.0429394	1	569	-	-	virNOG05261	S	-	gi|657989523|ref|XP_008386967.1| PREDICTED: uncharacterized protein LOC103449426 [Malus domestica] gi|658047544|ref|XP_008359455.1| PREDICTED: uncharacterized protein LOC103423160 [Malus domestica]
TRINITY_DN53255_c1_g2	118.731	167.08	70.3821	0.421248	-1.24726	0.0430139	1	1281	-	-	-	-	-	-
TRINITY_DN38949_c0_g1	7.13724	12.6733	1.60114	0.126339	-2.98463	0.0430413	1	1102	-	-	virNOG00138	R	sp|Q94A65|STR14_ARATH Rhodanese-like domain-containing protein 14, chloroplastic OS=Arabidopsis thaliana GN=At4g27700 PE=2 SV=1	gi|848853343|ref|XP_012843242.1| PREDICTED: rhodanese-like domain-containing protein 14, chloroplastic [Erythranthe guttata] gi|604346989|gb|EYU45293.1| hypothetical protein MIMGU_mgv1a013178mg [Erythranthe guttata]
TRINITY_DN53688_c0_g1	308.086	516.42	99.7519	0.19316	-2.37213	0.0431079	1	1816	-	-	-	-	-	gi|596078769|ref|XP_007221246.1| hypothetical protein PRUPE_ppa023973mg, partial [Prunus persica] gi|462417844|gb|EMJ22445.1| hypothetical protein PRUPE_ppa023973mg, partial [Prunus persica]
TRINITY_DN51527_c0_g2	96.4672	148.197	44.7374	0.301878	-1.72796	0.0431186	1	1622	GO:0006351	K09284	virNOG02276	K	sp|P47927|AP2_ARATH Floral homeotic protein APETALA 2 OS=Arabidopsis thaliana GN=AP2 PE=1 SV=1	gi|1009115621|ref|XP_015874327.1| PREDICTED: floral homeotic protein APETALA 2, partial [Ziziphus jujuba]
TRINITY_DN50958_c0_g1	85.6439	118.773	52.5143	0.442139	-1.17743	0.0431235	1	1425	-	-	virNOG02949	S	sp|O22773|TL16_ARATH Thylakoid lumenal 16.5 kDa protein, chloroplastic OS=Arabidopsis thaliana GN=At4g02530 PE=1 SV=3	gi|743805915|ref|XP_011017782.1| PREDICTED: thylakoid lumenal 16.5 kDa protein, chloroplastic-like [Populus euphratica]
TRINITY_DN46152_c1_g4	11.036	2.71219	19.3599	7.1381	2.83554	0.0431394	1	982	-	-	virNOG16623	S	sp|P16273|PRPX_HORVU Pathogen-related protein OS=Hordeum vulgare PE=2 SV=2	gi|595793237|ref|XP_007200367.1| hypothetical protein PRUPE_ppa010660mg [Prunus persica] gi|462395767|gb|EMJ01566.1| hypothetical protein PRUPE_ppa010660mg [Prunus persica]
TRINITY_DN48172_c2_g1	7.60213	2.05193	13.1523	6.40975	2.68027	0.0432474	1	981	-	-	-	-	-	-
TRINITY_DN44754_c0_g1	194.719	115.793	273.645	2.36322	1.24076	0.0433016	1	2958	-	-	virNOG07873	S	sp|Q9CAJ9|Y1385_ARATH BTB/POZ domain-containing protein At1g63850 OS=Arabidopsis thaliana GN=At1g63850 PE=1 SV=1	gi|659073904|ref|XP_008437316.1| PREDICTED: BTB/POZ domain-containing protein At1g63850 [Cucumis melo] gi|659073907|ref|XP_008437317.1| PREDICTED: BTB/POZ domain-containing protein At1g63850 [Cucumis melo]
TRINITY_DN45350_c2_g1	130.746	179.635	81.857	0.455686	-1.13389	0.0433088	1	1948	GO:0006351	-	virNOG14182	S	sp|Q9FLR3|NAC79_ARATH NAC domain-containing protein 79 OS=Arabidopsis thaliana GN=NAC079 PE=2 SV=1	gi|225441662|ref|XP_002277068.1| PREDICTED: NAC domain-containing protein 100-like [Vitis vinifera] gi|731400042|ref|XP_010653830.1| PREDICTED: NAC domain-containing protein 100-like [Vitis vinifera] gi|731400044|ref|XP_010653832.1| PREDICTED: NAC domain-containing protein 100-like [Vitis vinifera]
TRINITY_DN52169_c1_g3	35.4914	19.5745	51.4084	2.6263	1.39303	0.0433276	1	2224	GO:0008152;GO:0005488	-	virNOG00819;virNOG33673;virNOG19602;KOG0017	R	sp|Q9ZT94|POLR2_ARATH Retrovirus-related Pol polyprotein from transposon RE2 OS=Arabidopsis thaliana GN=RE2 PE=4 SV=1	gi|1012321879|gb|KYP34293.1| Retrovirus-related Pol polyprotein from transposon TNT 1-94 [Cajanus cajan]
TRINITY_DN48350_c2_g4	74.1176	102.922	45.3135	0.440272	-1.18353	0.0433379	1	2256	GO:0018171;GO:0016702;GO:0070483;GO:0009061	-	virNOG18996;virNOG04683	S	sp|Q1G3U6|PCO3_ARATH Plant cysteine oxidase 3 OS=Arabidopsis thaliana GN=PCO3 PE=1 SV=1	gi|225459227|ref|XP_002284073.1| PREDICTED: probable 2-aminoethanethiol dioxygenase [Vitis vinifera] gi|302141991|emb|CBI19194.3| unnamed protein product [Vitis vinifera]
TRINITY_DN47870_c2_g3	352.233	222.579	481.887	2.16501	1.11438	0.0433574	1	3917	-	-	virNOG29966;virNOG05991;virNOG09873	SR	-	gi|848859230|ref|XP_012830521.1| PREDICTED: uncharacterized protein LOC105951618 isoform X1 [Erythranthe guttata]
TRINITY_DN50584_c4_g1	5.46097	1.42167	9.50026	6.68245	2.74038	0.0434375	1	808	-	-	-	-	-	-
TRINITY_DN45760_c4_g1	147.443	46.0616	248.824	5.40197	2.43349	0.0434538	1	2786	GO:0004575;GO:0016021;GO:0005975	K01193	virNOG01930	G	sp|P29001|INVA_VIGRR Acid beta-fructofuranosidase OS=Vigna radiata var. radiata GN=INVA PE=1 SV=1	gi|645266446|ref|XP_008238615.1| PREDICTED: acid beta-fructofuranosidase-like [Prunus mume]
TRINITY_DN51827_c0_g1	70.9193	42.2423	99.5963	2.35774	1.2374	0.0434981	1	1351	GO:0016788	-	virNOG13810	I	sp|Q9FJ40|GDL86_ARATH GDSL esterase/lipase At5g45960 OS=Arabidopsis thaliana GN=At5g45960 PE=2 SV=1	gi|985432926|ref|XP_015382333.1| PREDICTED: GDSL esterase/lipase At5g45960 isoform X2 [Citrus sinensis]
TRINITY_DN46569_c0_g1	61.503	87.4599	35.5461	0.406428	-1.29893	0.043502	1	1691	GO:0008270;GO:0055114;GO:0016491	-	COG1062;virNOG12427	QC	sp|Q9SK87|ADHL2_ARATH Alcohol dehydrogenase-like 2 OS=Arabidopsis thaliana GN=At1g22440 PE=2 SV=1	gi|590597810|ref|XP_007018718.1| GroES-like zinc-binding dehydrogenase family protein isoform 2 [Theobroma cacao] gi|508724046|gb|EOY15943.1| GroES-like zinc-binding dehydrogenase family protein isoform 2 [Theobroma cacao]
TRINITY_DN46263_c0_g1	104.209	208.419	0	0	-Inf	0.0435066	1	6091	-	-	-	-	sp|Q04575|RDRP_SHVX RNA replication protein OS=Shallot virus X GN=ORF1 PE=3 SV=1	-
TRINITY_DN52714_c0_g4	256.176	352.405	159.947	0.453872	-1.13964	0.0435193	1	1274	GO:0003824	-	virNOG07397	J	sp|Q9T014|SPA2_ARATH Protein SPA1-RELATED 2 OS=Arabidopsis thaliana GN=SPA2 PE=1 SV=2	gi|703131879|ref|XP_010104989.1| Protein SPA1-RELATED 2 [Morus notabilis] gi|587915196|gb|EXC02946.1| Protein SPA1-RELATED 2 [Morus notabilis]
TRINITY_DN54336_c0_g1	10.8075	17.5458	4.06907	0.231911	-2.10836	0.0435822	1	858	-	-	-	-	-	-
TRINITY_DN54214_c1_g1	83.2212	118.124	48.3182	0.409046	-1.28966	0.0436556	1	1135	-	-	-	-	-	-
TRINITY_DN46625_c0_g1	359.358	517.185	201.532	0.38967	-1.35967	0.0437573	1	1616	-	-	virNOG05710	P	sp|Q9FNL7|PTR3_ARATH Protein NRT1/ PTR FAMILY 5.2 OS=Arabidopsis thaliana GN=NPF5.2 PE=2 SV=1	gi|470120616|ref|XP_004296395.1| PREDICTED: protein NRT1/ PTR FAMILY 5.2-like [Fragaria vesca subsp. vesca]
TRINITY_DN54101_c1_g1	7.1765	0.967888	13.3851	13.8292	3.78964	0.0438387	1	1021	-	-	-	-	-	-
TRINITY_DN50925_c3_g1	485.477	312.439	658.515	2.10766	1.07564	0.0438762	1	3501	-	-	lilNOG22706;virNOG05810;KOG0017;virNOG24415	R	sp|Q94HW2|POLR1_ARATH Retrovirus-related Pol polyprotein from transposon RE1 OS=Arabidopsis thaliana GN=RE1 PE=2 SV=1	gi|848880885|ref|XP_012840817.1| PREDICTED: uncharacterized protein LOC105961120 [Erythranthe guttata]
TRINITY_DN53341_c0_g1	197.994	98.767	297.221	3.00932	1.58944	0.0438826	1	1986	-	-	virNOG11276	K	sp|Q93V43|TCP2_ARATH Transcription factor TCP2 OS=Arabidopsis thaliana GN=TCP2 PE=1 SV=1	gi|590622360|ref|XP_007025029.1| Teosinte branched 1, putative isoform 1 [Theobroma cacao] gi|590622363|ref|XP_007025030.1| Teosinte branched 1, putative isoform 1 [Theobroma cacao] gi|590622367|ref|XP_007025031.1| Teosinte branched 1, putative isoform 1 [Theobroma cacao] gi|590622375|ref|XP_007025033.1| Teosinte branched 1, putative isoform 1 [Theobroma cacao] gi|508780395|gb|EOY27651.1| Teosint…
TRINITY_DN52976_c1_g2	2.22104	0	4.44209	Inf	Inf	0.0439932	1	532	-	-	-	-	-	-
TRINITY_DN49120_c0_g1	18.9243	3.22629	34.6223	10.7313	3.42375	0.0439951	1	787	GO:0043231;GO:0012505;GO:0000166;GO:0044444	-	virNOG08430	O	sp|F4JMJ1|HSP7R_ARATH Heat shock 70 kDa protein 17 OS=Arabidopsis thaliana GN=HSP70-17 PE=2 SV=1	gi|764612191|ref|XP_004305891.2| PREDICTED: heat shock 70 kDa protein 17 [Fragaria vesca subsp. vesca]
TRINITY_DN48511_c1_g1	128.253	241.084	15.4213	0.0639666	-3.96654	0.0440166	1	1565	GO:0016020;GO:0009664;GO:0005618;GO:0005576	-	virNOG07797	R	sp|Q9C554|EXPA1_ARATH Expansin-A1 OS=Arabidopsis thaliana GN=EXPA1 PE=2 SV=1	gi|377824012|gb|AFB77224.1| expansin 2 [Betula platyphylla]
TRINITY_DN55703_c5_g1	228.058	312.628	143.488	0.458973	-1.12352	0.0441383	1	2602	GO:0008171;GO:0032259;GO:0046983	-	virNOG12973	R	sp|Q43046|COMT1_POPKI Caffeic acid 3-O-methyltransferase 1 OS=Populus kitakamiensis GN=HOMT1 PE=3 SV=1	gi|590584222|ref|XP_007015118.1| Caffeic acid 3-O-methyltransferase 1 isoform 2 [Theobroma cacao] gi|508785481|gb|EOY32737.1| Caffeic acid 3-O-methyltransferase 1 isoform 2 [Theobroma cacao]
TRINITY_DN48741_c4_g6	3.06932	0.322629	5.81602	18.0269	4.17208	0.0441703	1	1173	-	-	-	-	-	-
TRINITY_DN45976_c2_g1	11.3861	18.0283	4.74401	0.263143	-1.92608	0.0441853	1	3471	-	-	virNOG10663;virNOG14860	R	sp|P10978|POLX_TOBAC Retrovirus-related Pol polyprotein from transposon TNT 1-94 OS=Nicotiana tabacum PE=2 SV=1	gi|77556816|gb|ABA99612.1| retrotransposon protein, putative, unclassified [Oryza sativa Japonica Group]
TRINITY_DN41919_c0_g1	2.21492	0	4.42984	Inf	Inf	0.0441942	1	942	-	-	-	-	-	-
TRINITY_DN53645_c0_g1	188.31	266.594	110.025	0.412708	-1.27681	0.0441949	1	637	-	-	COG4886;virNOG05661;COG0515;euNOG01453	ST	sp|C0LGN2|Y3148_ARATH Probable leucine-rich repeat receptor-like serine/threonine-protein kinase At3g14840 OS=Arabidopsis thaliana GN=LRR-RLK PE=2 SV=1	gi|1009106820|ref|XP_015876456.1| PREDICTED: LOW QUALITY PROTEIN: probable leucine-rich repeat receptor-like serine/threonine-protein kinase At3g14840 [Ziziphus jujuba]
TRINITY_DN42037_c0_g1	8.91427	15.4128	2.41576	0.156737	-2.67358	0.0442337	1	767	GO:0016021	-	virNOG23179;virNOG21546	R	sp|Q9SZ28|STGL1_ARATH Stigma-specific STIG1-like protein 1 OS=Arabidopsis thaliana GN=At4g26880 PE=3 SV=1	gi|1035896288|gb|OAY25890.1| hypothetical protein MANES_16G003800 [Manihot esculenta]
TRINITY_DN49161_c8_g1	2.5235	5.04699	0	0	-Inf	0.0442724	1	705	-	-	-	-	-	-
TRINITY_DN52656_c0_g4	4.63109	1.03347	8.22872	7.96226	2.99318	0.0442838	1	708	GO:0016020;GO:0016310;GO:0000166;GO:0004672	-	virNOG00061	T	sp|C0LGD7|Y1684_ARATH Probable LRR receptor-like serine/threonine-protein kinase At1g06840 OS=Arabidopsis thaliana GN=At1g06840 PE=2 SV=2	gi|698548318|ref|XP_009768306.1| PREDICTED: probable LRR receptor-like serine/threonine-protein kinase At1g06840 [Nicotiana sylvestris] gi|1025227204|ref|XP_016483263.1| PREDICTED: probable LRR receptor-like serine/threonine-protein kinase At1g06840 isoform X1 [Nicotiana tabacum]
TRINITY_DN46282_c9_g2	18.5619	6.02851	31.0953	5.15804	2.36682	0.0444089	1	517	-	-	-	-	-	-
TRINITY_DN52068_c1_g3	87.7688	52.3522	123.186	2.35302	1.23451	0.0444092	1	2210	-	-	virNOG02636	T	sp|Q9C5H5|M3K5G_ARATH Mitogen-activated protein kinase kinase kinase 5 OS=Arabidopsis thaliana GN=MAPKKK5 PE=1 SV=1	gi|1009135056|ref|XP_015884780.1| PREDICTED: mitogen-activated protein kinase kinase kinase YODA-like [Ziziphus jujuba]
TRINITY_DN51307_c5_g2	30.4666	47.8028	13.1304	0.274678	-1.86419	0.0444178	1	1520	GO:0016787;GO:0044237	K01087	virNOG12017	G	sp|Q6ZGP8|TPP4_ORYSJ Probable trehalose-phosphate phosphatase 4 OS=Oryza sativa subsp. japonica GN=TPP4 PE=2 SV=1	gi|596038450|ref|XP_007219839.1| hypothetical protein PRUPE_ppa026983mg [Prunus persica] gi|462416301|gb|EMJ21038.1| hypothetical protein PRUPE_ppa026983mg [Prunus persica]
TRINITY_DN48491_c1_g5	6.74651	2.1025	11.3905	5.4176	2.43765	0.0444229	1	1097	-	K09422	virNOG14626	K	sp|A0A178VEK7|DUO1_ARATH Transcription factor DUO1 OS=Arabidopsis thaliana GN=DUO1 PE=1 SV=1	gi|645253030|ref|XP_008232392.1| PREDICTED: myb-related protein 305 [Prunus mume]
TRINITY_DN55820_c4_g3	12.4794	5.50496	19.4539	3.53389	1.82126	0.0445227	1	439	-	-	-	-	-	-
TRINITY_DN51161_c3_g3	8.45954	3.16597	13.7531	4.34404	2.11904	0.0445414	1	1031	GO:0016787	K22522	virNOG13635	S	sp|Q84MC2|LOG8_ARATH Cytokinin riboside 5&apos;-monophosphate phosphoribohydrolase LOG8 OS=Arabidopsis thaliana GN=LOG8 PE=1 SV=1	gi|635542674|gb|AHZ89695.1| cytokinin riboside 5&apos;-monophosphate phosphoribohydrolase LOG8 protein [Dimocarpus longan]
TRINITY_DN55493_c2_g1	44.5332	25.5851	63.4812	2.48117	1.31102	0.0446785	1	2630	GO:0034755;GO:0016021;GO:0005381	K14685	virNOG08355	P	sp|F4KGN5|S40A2_ARATH Solute carrier family 40 member 2 OS=Arabidopsis thaliana GN=IREG2 PE=2 SV=1	gi|641844394|gb|KDO63288.1| hypothetical protein CISIN_1g011118mg [Citrus sinensis]
TRINITY_DN46645_c0_g1	206.035	293.68	118.391	0.40313	-1.31068	0.044684	1	3058	GO:0016021	-	virNOG11387	M	sp|P71055|EPSF_BACSU Putative glycosyltransferase EpsF OS=Bacillus subtilis (strain 168) GN=epsF PE=2 SV=1	gi|595835600|ref|XP_007207085.1| hypothetical protein PRUPE_ppa024133mg [Prunus persica] gi|462402727|gb|EMJ08284.1| hypothetical protein PRUPE_ppa024133mg [Prunus persica]
TRINITY_DN51700_c0_g4	646.649	899.417	393.88	0.437928	-1.19124	0.0447083	1	1645	GO:0005634;GO:0006355;GO:0009734	K14484	virNOG18288;virNOG18334	SK	sp|P32294|AX22B_VIGRR Auxin-induced protein 22B OS=Vigna radiata var. radiata GN=AUX22B PE=2 SV=1	gi|225432890|ref|XP_002284121.1| PREDICTED: auxin-induced protein 22D [Vitis vinifera] gi|297737155|emb|CBI26356.3| unnamed protein product [Vitis vinifera]
TRINITY_DN51852_c1_g2	15.786	7.3204	24.2517	3.31289	1.72809	0.0447177	1	719	-	-	-	-	-	-
TRINITY_DN48945_c0_g2	301.465	447.886	155.045	0.34617	-1.53045	0.0447629	1	919	-	-	-	-	-	-
TRINITY_DN54019_c1_g1	46.9961	27.3281	66.6641	2.4394	1.28653	0.0448103	1	1463	-	-	-	-	-	-
TRINITY_DN52336_c5_g1	5.01414	8.71625	1.31202	0.150526	-2.73192	0.0448506	1	796	-	-	-	-	-	-
TRINITY_DN79210_c0_g1	3.30775	6.32639	0.289117	0.0457001	-4.45166	0.0448687	1	481	GO:0046914;GO:0030001;GO:0005737;GO:0046916	-	virNOG22341;virNOG19982	P	sp|F4IC29|HIP28_ARATH Heavy metal-associated isoprenylated plant protein 28 OS=Arabidopsis thaliana GN=HIPP28 PE=3 SV=1	gi|743905075|ref|XP_011045928.1| PREDICTED: heavy metal-associated isoprenylated plant protein 26 [Populus euphratica]
TRINITY_DN49246_c1_g4	6.99163	1.62815	12.3551	7.58843	2.9238	0.0448754	1	311	-	-	-	-	-	-
TRINITY_DN55396_c4_g1	2332.7	3171.5	1493.91	0.471041	-1.08607	0.0449007	1	3845	GO:0003723;GO:0000166;GO:0005737	-	NOG04881;virNOG00187	AR	sp|P42731|PABP2_ARATH Polyadenylate-binding protein 2 OS=Arabidopsis thaliana GN=PAB2 PE=1 SV=1	gi|1035905895|gb|OAY35493.1| hypothetical protein MANES_12G106500 [Manihot esculenta]
TRINITY_DN49198_c2_g6	26.2924	37.9567	14.6281	0.38539	-1.37561	0.0450107	1	1221	GO:0006664;GO:0012505;GO:0046527;GO:0016021	-	virNOG04275;virNOG26637;virNOG05073;KOG2458	R	sp|Q6UW63|KDEL1_HUMAN KDEL motif-containing protein 1 OS=Homo sapiens GN=KDELC1 PE=1 SV=1	gi|731379337|ref|XP_010660876.1| PREDICTED: O-glucosyltransferase rumi homolog [Vitis vinifera]
TRINITY_DN48465_c0_g6	258.826	369.219	148.433	0.402019	-1.31466	0.0450279	1	2449	-	-	virNOG04216	K	sp|Q39117|TGT2_ARATH Trihelix transcription factor GT-2 OS=Arabidopsis thaliana GN=GT-2 PE=2 SV=1	gi|965607815|dbj|BAT94306.1| hypothetical protein VIGAN_08089500 [Vigna angularis var. angularis]
TRINITY_DN52149_c4_g4	77.4423	30.185	124.7	4.13117	2.04655	0.0450407	1	1349	GO:0006412;GO:0016874	-	virNOG04240	J	sp|O23247|SYRM_ARATH Arginine--tRNA ligase, chloroplastic/mitochondrial OS=Arabidopsis thaliana GN=EMB1027 PE=1 SV=1	gi|590576603|ref|XP_007013002.1| Arginyl-tRNA synthetase, class Ic isoform 4 [Theobroma cacao] gi|590576607|ref|XP_007013003.1| Arginyl-tRNA synthetase, class Ic isoform 4 [Theobroma cacao] gi|590576610|ref|XP_007013004.1| Arginyl-tRNA synthetase, class Ic isoform 4 [Theobroma cacao] gi|508783365|gb|EOY30621.1| Arginyl-tRNA synthetase, class Ic isoform 4 [Theobroma cacao] gi|508783366|gb|EOY30622…
TRINITY_DN45404_c2_g5	17.1122	8.47558	25.7489	3.03801	1.60313	0.0451288	1	1844	GO:0000162;GO:0004049	K01657	virNOG05880	E	sp|P32068|TRPE_ARATH Anthranilate synthase alpha subunit 1, chloroplastic OS=Arabidopsis thaliana GN=ASA1 PE=1 SV=1	gi|52631037|gb|AAU84988.1| anthranilate synthase alpha 1 [Camptotheca acuminata]
TRINITY_DN55534_c1_g1	6568.63	8866.91	4270.35	0.481605	-1.05408	0.0451551	1	623	-	-	virNOG23809	S	sp|Q39096|ERD15_ARATH Protein EARLY RESPONSIVE TO DEHYDRATION 15 OS=Arabidopsis thaliana GN=ERD15 PE=1 SV=1	gi|703123054|ref|XP_010102715.1| hypothetical protein L484_015513 [Morus notabilis] gi|587905849|gb|EXB93967.1| hypothetical protein L484_015513 [Morus notabilis]
TRINITY_DN41703_c0_g1	9.79443	15.4103	4.17857	0.271155	-1.88281	0.0451705	1	310	GO:0045548;GO:0009800;GO:0005737;GO:0006559	-	COG2986;virNOG03421;virNOG33740	QE	sp|P26600|PAL5_SOLLC Phenylalanine ammonia-lyase OS=Solanum lycopersicum GN=PAL5 PE=3 SV=1	gi|720019034|ref|XP_010261982.1| PREDICTED: phenylalanine ammonia-lyase-like [Nelumbo nucifera]
TRINITY_DN55532_c0_g1	4971.39	6744.71	3198.06	0.474158	-1.07656	0.0451926	1	2760	-	-	KOG1187;COG4886;virNOG05661	ST	sp|C0LGE0|Y1765_ARATH Probable LRR receptor-like serine/threonine-protein kinase At1g07650 OS=Arabidopsis thaliana GN=At1g07650 PE=1 SV=1	gi|657971582|ref|XP_008377580.1| PREDICTED: probable LRR receptor-like serine/threonine-protein kinase At1g07650 [Malus domestica]
TRINITY_DN54228_c2_g2	104.543	174.126	34.9607	0.200778	-2.31633	0.0452112	1	499	-	-	virNOG28606	R	-	gi|590642859|ref|XP_007030637.1| Cysteine/Histidine-rich C1 domain family protein, putative [Theobroma cacao] gi|508719242|gb|EOY11139.1| Cysteine/Histidine-rich C1 domain family protein, putative [Theobroma cacao]
TRINITY_DN51811_c1_g6	16.5579	7.56633	25.5495	3.37673	1.75563	0.0452315	1	1899	GO:0046274;GO:0048046;GO:0016722;GO:0052716;GO:0005507;GO:0055114	K05909	virNOG01829	Q	sp|Q9SR40|LAC7_ARATH Laccase-7 OS=Arabidopsis thaliana GN=LAC7 PE=2 SV=1	gi|1035914019|gb|OAY43612.1| hypothetical protein MANES_08G083300 [Manihot esculenta]
TRINITY_DN50697_c0_g1	16.0725	24.535	7.61001	0.310169	-1.68887	0.0452324	1	2199	GO:0046872;GO:0003993;GO:0016311	-	virNOG00616	G	sp|Q5MAU8|PPA27_ARATH Probable inactive purple acid phosphatase 27 OS=Arabidopsis thaliana GN=PAP27 PE=2 SV=1	gi|764576971|ref|XP_011463265.1| PREDICTED: probable inactive purple acid phosphatase 27 [Fragaria vesca subsp. vesca]
TRINITY_DN47840_c1_g4	10.5695	16.5218	4.61712	0.279456	-1.83931	0.0452533	1	758	-	-	-	-	-	-
TRINITY_DN51866_c1_g4	102.241	143.538	60.943	0.424577	-1.2359	0.0452886	1	2080	GO:0005524;GO:0004672;GO:0016021;GO:0006468	-	virNOG04160	T	sp|Q9LVM0|Y5830_ARATH Probable inactive receptor kinase At5g58300 OS=Arabidopsis thaliana GN=At5g58300 PE=2 SV=1	gi|1009116274|ref|XP_015874682.1| PREDICTED: probable inactive receptor kinase At5g58300 [Ziziphus jujuba] gi|1009116276|ref|XP_015874683.1| PREDICTED: probable inactive receptor kinase At5g58300 [Ziziphus jujuba]
TRINITY_DN52099_c0_g3	2.18216	0	4.36431	Inf	Inf	0.0452936	1	518	-	-	-	-	-	-
TRINITY_DN49592_c3_g2	1323.54	1785.46	861.614	0.482572	-1.05118	0.0453196	1	3716	GO:0016021	-	virNOG11555	R	sp|Q67YC0|PPSP1_ARATH Inorganic pyrophosphatase 1 OS=Arabidopsis thaliana GN=PS2 PE=1 SV=1	gi|590679185|ref|XP_007040509.1| Leucine-rich repeat family protein, putative isoform 2 [Theobroma cacao] gi|590679189|ref|XP_007040510.1| Leucine-rich repeat family protein, putative isoform 2 [Theobroma cacao] gi|590679192|ref|XP_007040511.1| Leucine-rich repeat family protein, putative isoform 2 [Theobroma cacao] gi|508777754|gb|EOY25010.1| Leucine-rich repeat family protein, putative isoform …
TRINITY_DN46383_c3_g2	9.76422	3.54892	15.9795	4.50264	2.17077	0.045334	1	1281	GO:0016021;GO:0015238;GO:0015297;GO:0006855	K03327	virNOG05385	S	sp|Q9SZE2|DTX51_ARATH Protein DETOXIFICATION 51 OS=Arabidopsis thaliana GN=DTX51 PE=2 SV=1	gi|1035897622|gb|OAY27224.1| hypothetical protein MANES_16G109300 [Manihot esculenta]
TRINITY_DN48704_c1_g3	41.4512	58.7428	24.1597	0.411279	-1.28181	0.0453775	1	1925	GO:0017176;GO:0016021	-	virNOG02895	M	sp|Q8CWR6|AMGDS_STRR6 Alpha-monoglucosyldiacylglycerol synthase OS=Streptococcus pneumoniae (strain ATCC BAA-255 / R6) GN=spr0982 PE=1 SV=1	gi|356560861|ref|XP_003548705.1| PREDICTED: uncharacterized protein LOC100804436 [Glycine max] gi|734422342|gb|KHN41571.1| Putative glycosyltransferase [Glycine soja] gi|947058324|gb|KRH07730.1| hypothetical protein GLYMA_16G106900 [Glycine max]
TRINITY_DN46785_c1_g3	358.78	487.91	229.65	0.470682	-1.08717	0.0453902	1	2415	-	-	virNOG08314	T	sp|F4IS56|ILK1_ARATH Integrin-linked protein kinase 1 OS=Arabidopsis thaliana GN=ILK1 PE=1 SV=1	gi|658040830|ref|XP_008356020.1| PREDICTED: serine/threonine-protein kinase HT1-like [Malus domestica]
TRINITY_DN52970_c2_g1	4.42901	7.98455	0.873475	0.109396	-3.19237	0.0454436	1	714	-	K09022	COG0251;virNOG17269	J	sp|Q94JQ4|RIDA_ARATH Reactive Intermediate Deaminase A, chloroplastic OS=Arabidopsis thaliana GN=RIDA PE=1 SV=1	gi|1009110922|ref|XP_015898337.1| PREDICTED: reactive Intermediate Deaminase A, chloroplastic [Ziziphus jujuba]
TRINITY_DN45360_c5_g2	6.64635	2.06693	11.2258	5.43113	2.44125	0.0454496	1	880	-	K14496	virNOG14156	R	sp|O80992|PYL2_ARATH Abscisic acid receptor PYL2 OS=Arabidopsis thaliana GN=PYL2 PE=1 SV=1	gi|1035924505|gb|OAY54093.1| hypothetical protein MANES_03G047500 [Manihot esculenta]
TRINITY_DN49121_c2_g1	125.459	77.5542	173.364	2.2354	1.16053	0.045466	1	3091	-	-	virNOG00455	S	sp|Q9M8W9|PP211_ARATH Pentatricopeptide repeat-containing protein At3g04130, mitochondrial OS=Arabidopsis thaliana GN=At3g04130 PE=2 SV=2	gi|645245386|ref|XP_008228856.1| PREDICTED: pentatricopeptide repeat-containing protein At3g04130, mitochondrial [Prunus mume]
TRINITY_DN44760_c4_g1	68.8875	99.1915	38.5836	0.388981	-1.36223	0.0454959	1	1028	-	-	-	-	-	-
TRINITY_DN46635_c2_g1	89.9844	124.203	55.7662	0.448994	-1.15523	0.0454966	1	1485	GO:0046872;GO:0009852;GO:0016707;GO:0055114	-	virNOG05861	Q	sp|Q7XKU5|DAO_ORYSJ 2-oxoglutarate-dependent dioxygenase DAO OS=Oryza sativa subsp. japonica GN=DAO PE=2 SV=2	gi|255575269|ref|XP_002528538.1| PREDICTED: 2-oxoglutarate-dependent dioxygenase DAO [Ricinus communis] gi|223532040|gb|EEF33850.1| Gibberellin 3-beta-dioxygenase, putative [Ricinus communis]
TRINITY_DN45414_c4_g2	17.2676	25.9078	8.62734	0.333002	-1.5864	0.0454966	1	1279	GO:0016787;GO:0008152	-	COG0657;virNOG32683	IV	sp|Q5NUF4|HIDM_GLYEC 2-hydroxyisoflavanone dehydratase OS=Glycyrrhiza echinata GN=HIDM PE=1 SV=1	gi|645262084|ref|XP_008236604.1| PREDICTED: 2-hydroxyisoflavanone dehydratase-like [Prunus mume]
TRINITY_DN53776_c2_g1	122.075	168.728	75.4217	0.447003	-1.16164	0.0455418	1	1838	-	-	-	-	-	-
TRINITY_DN46347_c0_g3	5.98275	1.67872	10.2868	6.12773	2.61535	0.0456597	1	1678	-	-	virNOG06737;COG1053	C	sp|O82663|SDHA1_ARATH Succinate dehydrogenase [ubiquinone] flavoprotein subunit 1, mitochondrial OS=Arabidopsis thaliana GN=SDH1-1 PE=1 SV=1	gi|1023975271|gb|KZV19022.1| hypothetical protein F511_08450 [Dorcoceras hygrometricum]
TRINITY_DN43190_c0_g1	23.466	35.0134	11.9186	0.340403	-1.55469	0.0456738	1	1662	GO:0006810;GO:0016021;GO:0005215	-	virNOG03972;virNOG10763	SG	sp|O49726|PUP21_ARATH Purine permease 21 OS=Arabidopsis thaliana GN=PUP21 PE=2 SV=2	gi|566146921|ref|XP_006368464.1| hypothetical protein POPTR_0001s03050g [Populus trichocarpa] gi|550346378|gb|ERP65033.1| hypothetical protein POPTR_0001s03050g [Populus trichocarpa]
TRINITY_DN47055_c1_g2	188.594	273.077	104.111	0.381252	-1.39118	0.0457221	1	1114	GO:0008299;GO:0050661;GO:0004420;GO:0016021;GO:0015936;GO:0005789;GO:0055114	K00021	virNOG07933;COG1257	I	sp|O64967|HMDH2_GOSHI 3-hydroxy-3-methylglutaryl-coenzyme A reductase 2 OS=Gossypium hirsutum GN=HMG2 PE=3 SV=1	gi|62945913|gb|AAY22199.1| HMG CoA reductase, partial [Datura inoxia]
TRINITY_DN48844_c1_g2	43.7767	65.676	21.8774	0.333111	-1.58593	0.0457342	1	2277	-	-	virNOG16424	S	sp|Q94JW8|SPL6_ARATH Squamosa promoter-binding-like protein 6 OS=Arabidopsis thaliana GN=SPL6 PE=1 SV=2	gi|590668922|ref|XP_007037628.1| LIGULELESS1 protein, putative [Theobroma cacao] gi|508774873|gb|EOY22129.1| LIGULELESS1 protein, putative [Theobroma cacao]
TRINITY_DN49722_c0_g1	1388.98	1878.73	899.234	0.478639	-1.06299	0.0457891	1	2056	GO:0003993;GO:0016311	K14379	virNOG01778	O	sp|Q9SCX8|PPA17_ARATH Purple acid phosphatase 17 OS=Arabidopsis thaliana GN=PAP17 PE=2 SV=1	gi|595847507|ref|XP_007209339.1| hypothetical protein PRUPE_ppa008418mg [Prunus persica] gi|462405074|gb|EMJ10538.1| hypothetical protein PRUPE_ppa008418mg [Prunus persica]
TRINITY_DN48158_c0_g1	5.2801	1.30552	9.25468	7.08888	2.82556	0.045805	1	534	GO:0016020	-	virNOG00073	OP	sp|Q9M1S8|GCP2_ARATH Probable glutamate carboxypeptidase AMP1 OS=Arabidopsis thaliana GN=AMP1 PE=1 SV=3	gi|658031811|ref|XP_008351394.1| PREDICTED: probable glutamate carboxypeptidase 2 [Malus domestica]
TRINITY_DN51118_c0_g1	6669.97	8996.59	4343.35	0.482777	-1.05057	0.045817	1	4006	GO:0004674;GO:0005829;GO:0006468;GO:0035556	K08867	virNOG06473	T	sp|Q9LVL5|WNK4_ARATH Probable serine/threonine-protein kinase WNK4 OS=Arabidopsis thaliana GN=WNK4 PE=1 SV=1	gi|225434355|ref|XP_002268300.1| PREDICTED: probable serine/threonine-protein kinase WNK4 [Vitis vinifera] gi|297745773|emb|CBI15829.3| unnamed protein product [Vitis vinifera]
TRINITY_DN48616_c5_g4	27.7346	49.3317	6.13742	0.124411	-3.00681	0.0459316	1	1089	-	-	-	-	-	-
TRINITY_DN46266_c1_g3	60.8355	93.1046	28.5664	0.306821	-1.70453	0.0459381	1	1242	-	-	virNOG08207	Q	sp|Q9SCU0|SDR2A_ARATH Short-chain dehydrogenase reductase 2a OS=Arabidopsis thaliana GN=SDR2a PE=3 SV=1	gi|590627768|ref|XP_007026536.1| NAD(P)-binding Rossmann-fold superfamily protein [Theobroma cacao] gi|508715141|gb|EOY07038.1| NAD(P)-binding Rossmann-fold superfamily protein [Theobroma cacao]
TRINITY_DN55645_c2_g2	3.93791	0.660263	7.21555	10.9283	3.45	0.0459484	1	757	-	-	-	-	-	-
TRINITY_DN54211_c1_g2	36.2169	20.5434	51.8903	2.52589	1.33679	0.0460398	1	1911	GO:0016021;GO:0008270	-	virNOG07726	O	sp|Q940Q4|ATL13_ARATH RING-H2 finger protein ATL13 OS=Arabidopsis thaliana GN=ATL13 PE=2 SV=2	gi|743807909|ref|XP_011018113.1| PREDICTED: RING-H2 finger protein ATL13 isoform X1 [Populus euphratica]
TRINITY_DN55112_c1_g4	128.822	187.108	70.5352	0.376976	-1.40746	0.0460524	1	684	-	-	-	-	-	-
TRINITY_DN50950_c4_g4	8.86502	14.0611	3.66893	0.260927	-1.93828	0.0460699	1	1239	GO:0006415;GO:0016149;GO:0005737	-	COG1503;virNOG01982	J	sp|D2K759|ERF1Y_BRAOB Eukaryotic peptide chain release factor subunit 1-2 OS=Brassica oleracea var. botrytis GN=ERF1-2 PE=1 SV=1	gi|326501988|dbj|BAK06486.1| predicted protein [Hordeum vulgare subsp. vulgare]
TRINITY_DN45724_c2_g1	25.9453	14.0105	37.88	2.70367	1.43492	0.0460808	1	2365	GO:0046872	-	virNOG00396	K	sp|Q9FT92|Y5843_ARATH Uncharacterized protein At5g08430 OS=Arabidopsis thaliana GN=At5g08430 PE=1 SV=2	gi|802760827|ref|XP_012089569.1| PREDICTED: zinc finger CCCH domain-containing protein 19-like isoform X2 [Jatropha curcas]
TRINITY_DN54812_c1_g1	652.933	390.872	914.995	2.34091	1.22707	0.0461756	1	690	GO:0006508;GO:0008234	-	virNOG09238;virNOG01052	O	sp|P00785|ACTN_ACTCH Actinidain OS=Actinidia chinensis PE=1 SV=4	gi|641808738|gb|KDO36580.1| hypothetical protein CISIN_1g037262mg, partial [Citrus sinensis]
TRINITY_DN51588_c1_g4	24.0141	11.3834	36.6447	3.21913	1.68667	0.0461839	1	2101	-	-	-	-	-	-
TRINITY_DN52534_c1_g1	18.0082	4.77912	31.2374	6.53621	2.70846	0.0462041	1	1037	-	-	-	-	-	-
TRINITY_DN46204_c4_g6	47.9786	26.6873	69.2699	2.59561	1.37608	0.0462571	1	1725	-	-	-	-	-	-
TRINITY_DN44362_c0_g1	32.8803	11.7399	54.0206	4.60143	2.20208	0.0462895	1	2114	GO:0016021;GO:0005886	K06199	virNOG14670	S	sp|P0CU20|FEX2_SCHPO Fluoride export protein 2 OS=Schizosaccharomyces pombe (strain 972 / ATCC 24843) GN=fex2 PE=3 SV=1	gi|1009136619|ref|XP_015885620.1| PREDICTED: uncharacterized protein LOC107421017 [Ziziphus jujuba]
TRINITY_DN49399_c1_g1	298.523	428.759	168.288	0.3925	-1.34924	0.0463375	1	2730	GO:0004180;GO:0006508;GO:0008236	K01285	virNOG07330	O	sp|Q5RBU7|PCP_PONAB Lysosomal Pro-X carboxypeptidase OS=Pongo abelii GN=PRCP PE=2 SV=1	gi|703089361|ref|XP_010093782.1| Lysosomal Pro-X carboxypeptidase [Morus notabilis] gi|587865031|gb|EXB54615.1| Lysosomal Pro-X carboxypeptidase [Morus notabilis]
TRINITY_DN38113_c0_g1	3.71074	6.76547	0.65601	0.0969644	-3.3664	0.0463416	1	766	-	-	-	-	-	-
TRINITY_DN47644_c1_g1	620.642	909.875	331.409	0.364235	-1.45706	0.0463822	1	2017	-	-	virNOG32339	S	-	gi|645275994|ref|XP_008243081.1| PREDICTED: uncharacterized protein LOC103341346 [Prunus mume]
TRINITY_DN55212_c2_g4	212.206	290.039	134.373	0.463294	-1.11	0.0463854	1	2513	-	-	NOG210587;virNOG01316;KOG1121	KL	sp|B9FJG3|RSLE1_ORYSJ Zinc finger BED domain-containing protein RICESLEEPER 1 OS=Oryza sativa subsp. japonica GN=Os05g0239150 PE=3 SV=1	gi|719991109|ref|XP_010253170.1| PREDICTED: zinc finger BED domain-containing protein RICESLEEPER 2-like isoform X2 [Nelumbo nucifera]
TRINITY_DN49409_c0_g4	7.69111	13.9147	1.46757	0.105469	-3.2451	0.0464116	1	615	-	-	-	-	-	-
TRINITY_DN50047_c0_g3	1743.05	2506.88	979.209	0.390608	-1.35621	0.0464192	1	1053	-	-	-	-	-	-
TRINITY_DN50170_c0_g2	38.3514	14.9226	61.7801	4.14004	2.04964	0.046475	1	2548	GO:0016757;GO:0016021	-	virNOG06619	S	sp|F4HSU3|OFUT6_ARATH O-fucosyltransferase 6 OS=Arabidopsis thaliana GN=OFUT6 PE=2 SV=1	gi|590683669|ref|XP_007041650.1| O-fucosyltransferase family protein [Theobroma cacao] gi|508705585|gb|EOX97481.1| O-fucosyltransferase family protein [Theobroma cacao]
TRINITY_DN50573_c0_g1	10.2356	16.3984	4.07268	0.248358	-2.00951	0.046489	1	1386	-	-	virNOG13562	S	sp|Q9SD53|Y3720_ARATH UPF0481 protein At3g47200 OS=Arabidopsis thaliana GN=At3g47200 PE=2 SV=1	gi|470139917|ref|XP_004305692.1| PREDICTED: UPF0481 protein At3g47200-like [Fragaria vesca subsp. vesca]
TRINITY_DN40699_c0_g1	14.1513	21.7959	6.50682	0.298535	-1.74403	0.0465701	1	1494	-	-	virNOG17510	S	-	gi|590631387|ref|XP_007027548.1| Uncharacterized protein TCM_022371 [Theobroma cacao] gi|508716153|gb|EOY08050.1| Uncharacterized protein TCM_022371 [Theobroma cacao]
TRINITY_DN30907_c0_g1	176.698	255.154	98.2417	0.385028	-1.37696	0.0465993	1	1166	GO:0009535;GO:0009765;GO:0046872;GO:0016021;GO:0016168;GO:0018298;GO:0009522	K08915	virNOG02762	G	sp|Q9XF88|CB4B_ARATH Chlorophyll a-b binding protein CP29.2, chloroplastic OS=Arabidopsis thaliana GN=LHCB4.2 PE=1 SV=1	gi|645221163|ref|XP_008243837.1| PREDICTED: chlorophyll a-b binding protein CP29.2, chloroplastic [Prunus mume]
TRINITY_DN54463_c1_g3	10.2292	18.624	1.83446	0.0985	-3.34373	0.0466242	1	1054	-	-	virNOG25636	S	sp|F4IWB3|SMR13_ARATH Cyclin-dependent protein kinase inhibitor SMR13 OS=Arabidopsis thaliana GN=SMR13 PE=4 SV=1	gi|566174581|ref|XP_002308962.2| hypothetical protein POPTR_0006s05220g, partial [Populus trichocarpa] gi|550335506|gb|EEE92485.2| hypothetical protein POPTR_0006s05220g, partial [Populus trichocarpa]
TRINITY_DN49817_c1_g7	23.2659	6.14496	40.3868	6.57234	2.71641	0.0467231	1	1324	GO:0016021;GO:0042578	-	virNOG01491	I	sp|Q7XZU2|SAC3_ARATH Phosphoinositide phosphatase SAC3 OS=Arabidopsis thaliana GN=SAC3 PE=2 SV=1	gi|731401692|ref|XP_010654384.1| PREDICTED: phosphoinositide phosphatase SAC2 isoform X2 [Vitis vinifera]
TRINITY_DN50529_c0_g1	2253.18	1358.03	3148.32	2.31831	1.21307	0.0467347	1	2135	GO:0016788	-	virNOG09015	R	sp|Q9LU14|APG2_ARATH GDSL esterase/lipase APG OS=Arabidopsis thaliana GN=APG PE=2 SV=1	gi|951031153|ref|XP_014515077.1| PREDICTED: GDSL esterase/lipase APG-like [Vigna radiata var. radiata]
TRINITY_DN48350_c2_g2	86.5455	118.83	54.2612	0.456629	-1.13091	0.0467821	1	1994	GO:0018171;GO:0016702;GO:0070483;GO:0009061	K10712	virNOG18996	S	sp|Q9LXG9|PCO1_ARATH Plant cysteine oxidase 1 OS=Arabidopsis thaliana GN=PCO1 PE=1 SV=1	gi|703106954|ref|XP_010098628.1| 2-aminoethanethiol dioxygenase [Morus notabilis] gi|587886576|gb|EXB75367.1| 2-aminoethanethiol dioxygenase [Morus notabilis]
TRINITY_DN52996_c5_g8	4.25871	7.78363	0.733786	0.094273	-3.40701	0.0468756	1	270	GO:0006807;GO:0044238;GO:0044237;GO:0044710;GO:0071704	-	virNOG27872;virNOG33137;KOG1075;virNOG01327;virNOG06122	SRK	-	gi|147777306|emb|CAN66803.1| hypothetical protein VITISV_041906 [Vitis vinifera]
TRINITY_DN55396_c4_g6	6.36453	10.9105	1.8186	0.166684	-2.58481	0.046941	1	729	GO:0003723;GO:0000166	-	virNOG00187	A	sp|O64380|PABP3_ARATH Polyadenylate-binding protein 3 OS=Arabidopsis thaliana GN=PAB3 PE=2 SV=1	gi|262192741|gb|ACY30440.1| poly(A)-binding protein [Nicotiana tabacum]
TRINITY_DN45715_c2_g2	133.031	83.6776	182.383	2.1796	1.12406	0.0469452	1	1476	GO:0016597;GO:0005829;GO:0006551;GO:0006573;GO:0003984;GO:0009082	-	virNOG00270	E	sp|Q9FFF4|ILVH1_ARATH Acetolactate synthase small subunit 1, chloroplastic OS=Arabidopsis thaliana GN=VAT1 PE=1 SV=1	gi|590633501|ref|XP_007028127.1| Valine-tolerant 1 isoform 2 [Theobroma cacao] gi|508716732|gb|EOY08629.1| Valine-tolerant 1 isoform 2 [Theobroma cacao]
TRINITY_DN50678_c0_g1	7.64498	2.77777	12.5122	4.50441	2.17134	0.046967	1	2239	GO:0016757;GO:0016021	-	virNOG05276	G	-	gi|225426468|ref|XP_002270850.1| PREDICTED: uncharacterized protein LOC100253017 [Vitis vinifera] gi|731379092|ref|XP_010660515.1| PREDICTED: uncharacterized protein LOC100253017 [Vitis vinifera] gi|731379097|ref|XP_010660522.1| PREDICTED: uncharacterized protein LOC100253017 [Vitis vinifera] gi|731379101|ref|XP_010660525.1| PREDICTED: uncharacterized protein LOC100253017 [Vitis vinifera]
TRINITY_DN44863_c2_g3	219.759	137.347	302.172	2.20007	1.13755	0.0470566	1	1241	GO:0005874;GO:0007017;GO:0005525;GO:0005200;GO:0005737;GO:0003924	-	virNOG01709	Z	sp|Q40106|TBB2_LUPAL Tubulin beta-2 chain OS=Lupinus albus GN=TUBB2 PE=3 SV=1	gi|567858482|ref|XP_006421924.1| hypothetical protein CICLE_v10004755mg [Citrus clementina] gi|557523797|gb|ESR35164.1| hypothetical protein CICLE_v10004755mg [Citrus clementina]
TRINITY_DN45515_c2_g1	4.30342	7.73336	0.873475	0.112949	-3.14626	0.0470851	1	1127	-	-	-	-	-	-
TRINITY_DN43620_c0_g1	4.6521	8.20352	1.10068	0.134172	-2.89785	0.0470899	1	767	GO:0006412;GO:0022627;GO:0003735;GO:0019843	-	virNOG03091	J	sp|O59950|RS4_YARLI 40S ribosomal protein S4 OS=Yarrowia lipolytica (strain CLIB 122 / E 150) GN=RPS4 PE=2 SV=1	gi|195610502|gb|ACG27081.1| 40S ribosomal protein S4 [Zea mays]
TRINITY_DN45344_c0_g1	115.428	159.947	70.909	0.443327	-1.17356	0.0470956	1	3952	GO:0009116;GO:0016567;GO:0004842	-	virNOG10883	R	sp|C6L7U1|LIN1_LOTJA Putative E3 ubiquitin-protein ligase LIN-1 OS=Lotus japonicus GN=CERBERUS PE=2 SV=2	gi|731406848|ref|XP_010656297.1| PREDICTED: putative E3 ubiquitin-protein ligase LIN-1 isoform X1 [Vitis vinifera]
TRINITY_DN45632_c4_g2	88.2962	121.169	55.4233	0.457405	-1.12846	0.047116	1	648	-	-	virNOG23324	S	-	gi|225458898|ref|XP_002285433.1| PREDICTED: uncharacterized protein LOC100267736 [Vitis vinifera] gi|302142168|emb|CBI19371.3| unnamed protein product [Vitis vinifera]
TRINITY_DN47143_c0_g5	5.02442	8.73682	1.31202	0.150171	-2.73532	0.0471228	1	1232	GO:0007018;GO:0005524;GO:0003777;GO:0008017	-	virNOG04227	Z	sp|O81635|KN14G_ARATH Kinesin-like protein KIN-14G OS=Arabidopsis thaliana GN=KIN14G PE=1 SV=2	gi|1027090717|ref|XP_016652832.1| PREDICTED: kinesin-4 [Prunus mume]
TRINITY_DN55464_c1_g1	26.9292	45.2868	8.57155	0.189273	-2.40146	0.0471419	1	1261	-	-	virNOG25560;KOG0017	SR	-	gi|672198343|ref|XP_008777304.1| PREDICTED: uncharacterized protein LOC103697258 [Phoenix dactylifera]
TRINITY_DN49042_c1_g1	34.5216	19.413	49.6302	2.55655	1.3542	0.0471603	1	2298	-	-	KOG1075;virNOG22502;virNOG09124	R	sp|P0C2F6|RNHX1_ARATH Putative ribonuclease H protein At1g65750 OS=Arabidopsis thaliana GN=At1g65750 PE=3 SV=1	gi|590645333|ref|XP_007031313.1| Uncharacterized protein TCM_016763 [Theobroma cacao] gi|508710342|gb|EOY02239.1| Uncharacterized protein TCM_016763 [Theobroma cacao]
TRINITY_DN50143_c2_g3	39.8783	64.6889	15.0676	0.232925	-2.10206	0.0472188	1	1580	GO:0005488	-	virNOG18645;virNOG34369	KR	sp|Q8GZ13|BEE1_ARATH Transcription factor BEE 1 OS=Arabidopsis thaliana GN=BEE1 PE=2 SV=1	gi|590652833|ref|XP_007033256.1| Basic helix-loop-helix DNA-binding superfamily protein, putative [Theobroma cacao] gi|508712285|gb|EOY04182.1| Basic helix-loop-helix DNA-binding superfamily protein, putative [Theobroma cacao]
TRINITY_DN48251_c0_g1	357.898	225.343	490.454	2.17648	1.122	0.0472892	1	1242	GO:0004784;GO:0019430;GO:0046872;GO:0055114	-	virNOG14900	P	sp|Q9LU64|SODF2_ARATH Superoxide dismutase [Fe] 2, chloroplastic OS=Arabidopsis thaliana GN=FSD2 PE=1 SV=1	gi|614119665|gb|AHX36943.1| Fe superoxide dismutase, partial [Betula platyphylla]
TRINITY_DN46712_c0_g1	65.6529	90.6774	40.6284	0.448054	-1.15825	0.047297	1	2528	-	K21777	virNOG12172	D	sp|Q9SA32|CCB31_ARATH Putative cyclin-B3-1 OS=Arabidopsis thaliana GN=CYCB3-1 PE=3 SV=2	gi|731434560|ref|XP_010645109.1| PREDICTED: putative cyclin-B3-1 isoform X2 [Vitis vinifera]
TRINITY_DN51309_c3_g3	70.1267	108.927	31.326	0.287586	-1.79793	0.047313	1	1085	-	-	virNOG23513	T	-	gi|703132810|ref|XP_010105214.1| hypothetical protein L484_011271 [Morus notabilis] gi|587916410|gb|EXC04079.1| hypothetical protein L484_011271 [Morus notabilis]
TRINITY_DN54780_c0_g1	10.7873	4.35535	17.2193	3.95361	1.98317	0.0473636	1	1756	GO:0016020	-	virNOG01202	S	-	gi|802694902|ref|XP_012083297.1| PREDICTED: uncharacterized protein LOC105642919 [Jatropha curcas] gi|643716927|gb|KDP28553.1| hypothetical protein JCGZ_14324 [Jatropha curcas]
TRINITY_DN51833_c0_g1	43.8296	23.0286	64.6307	2.80655	1.4888	0.0476083	1	3031	GO:0005524;GO:0004672;GO:0016021;GO:0006468	K04733	virNOG07510	T	sp|Q9SIZ4|Y2027_ARATH Inactive receptor-like serine/threonine-protein kinase At2g40270 OS=Arabidopsis thaliana GN=At2g40270 PE=2 SV=2	gi|590591190|ref|XP_007016945.1| Leucine-rich repeat protein kinase family protein, putative isoform 1 [Theobroma cacao] gi|590591194|ref|XP_007016946.1| Leucine-rich repeat protein kinase family protein, putative isoform 1 [Theobroma cacao] gi|508787308|gb|EOY34564.1| Leucine-rich repeat protein kinase family protein, putative isoform 1 [Theobroma cacao] gi|508787309|gb|EOY34565.1| Leucine-rich …
TRINITY_DN55917_c1_g1	4.44533	0.746405	8.14426	10.9113	3.44775	0.0478124	1	302	-	-	virNOG16263	K	sp|Q9SJR5|GRF3_ARATH Growth-regulating factor 3 OS=Arabidopsis thaliana GN=GRF3 PE=1 SV=1	gi|731400768|ref|XP_002277233.3| PREDICTED: growth-regulating factor 3 [Vitis vinifera]
TRINITY_DN46016_c0_g1	49.3069	12.2046	86.4092	7.08008	2.82376	0.0478607	1	1671	-	K01183	virNOG15637	G	sp|Q13231|CHIT1_HUMAN Chitotriosidase-1 OS=Homo sapiens GN=CHIT1 PE=1 SV=1	gi|645275686|ref|XP_008242939.1| PREDICTED: chitotriosidase-1-like [Prunus mume]
TRINITY_DN47796_c1_g3	12.3227	5.44883	19.1967	3.52308	1.81684	0.0479207	1	740	-	-	-	-	-	-
TRINITY_DN53064_c0_g2	6.78291	11.3025	2.26327	0.200244	-2.32017	0.04794	1	815	GO:0009814;GO:0016310;GO:0005524;GO:0004849;GO:0016462;GO:0043097;GO:0006222;GO:0005829;GO:0016021;GO:0006206	-	virNOG03944	ZT	sp|Q54R62|UCKC_DICDI Uridine-cytidine kinase C OS=Dictyostelium discoideum GN=udkC PE=3 SV=1	gi|731375232|ref|XP_010654313.1| PREDICTED: uridine-cytidine kinase C isoform X2 [Vitis vinifera]
TRINITY_DN48279_c0_g1	49.8836	4.83914	94.9281	19.6167	4.29401	0.0479498	1	1351	-	-	virNOG21917	S	sp|Q1G3T1|TDL1_ARATH TPD1 protein homolog 1 OS=Arabidopsis thaliana GN=TDL1 PE=2 SV=1	gi|657965128|ref|XP_008374209.1| PREDICTED: uncharacterized protein LOC103437510 [Malus domestica]
TRINITY_DN43074_c0_g1	43.861	62.2569	25.465	0.409031	-1.28972	0.0480868	1	1608	GO:0042393;GO:0051304;GO:0003682;GO:0000779;GO:0010032;GO:0000799;GO:0007076	-	virNOG06119	S	-	gi|596285449|ref|XP_007225457.1| hypothetical protein PRUPE_ppa000283mg [Prunus persica] gi|462422393|gb|EMJ26656.1| hypothetical protein PRUPE_ppa000283mg [Prunus persica]
TRINITY_DN55059_c1_g2	45.0429	25.845	64.2408	2.48562	1.31361	0.0480947	1	1482	-	-	-	-	-	-
TRINITY_DN46871_c0_g1	6.9815	2.30898	11.654	5.04726	2.3355	0.0481112	1	2919	GO:0016021;GO:0015238;GO:0015297;GO:0006855	-	virNOG13195	R	sp|Q8L616|DTX25_ARATH Protein DETOXIFICATION 25 OS=Arabidopsis thaliana GN=DTX25 PE=2 SV=1	gi|255580258|ref|XP_002530959.1| PREDICTED: protein DETOXIFICATION 24 [Ricinus communis] gi|223529474|gb|EEF31431.1| multidrug resistance pump, putative [Ricinus communis]
TRINITY_DN53542_c5_g1	340.112	463.64	216.583	0.467136	-1.09808	0.0481776	1	1289	GO:0006810	-	virNOG26349	T	sp|Q43019|NLTP3_PRUDU Non-specific lipid-transfer protein 3 OS=Prunus dulcis PE=2 SV=1	gi|694440151|ref|XP_009346911.1| PREDICTED: non-specific lipid-transfer protein 3-like [Pyrus x bretschneideri]
TRINITY_DN55287_c1_g3	5.11276	1.35053	8.87499	6.57147	2.71622	0.0481863	1	346	-	-	-	-	-	-
TRINITY_DN47924_c2_g1	3.59474	6.60819	0.581296	0.0879659	-3.50691	0.0482716	1	727	-	-	-	-	-	-
TRINITY_DN45881_c0_g1	41.8017	59.1613	24.4421	0.413144	-1.27528	0.0482743	1	2167	GO:0016021	-	virNOG04739	S	sp|O65431|GALS3_ARATH Galactan beta-1,4-galactosyltransferase GALS3 OS=Arabidopsis thaliana GN=GALS3 PE=2 SV=1	gi|1009172313|ref|XP_015867203.1| PREDICTED: uncharacterized protein LOC107404726 [Ziziphus jujuba]
TRINITY_DN48359_c1_g6	19.9838	10.1624	29.8051	2.93289	1.55232	0.0482768	1	1670	GO:1901605;GO:0009081	-	virNOG00270	E	sp|Q9FFF4|ILVH1_ARATH Acetolactate synthase small subunit 1, chloroplastic OS=Arabidopsis thaliana GN=VAT1 PE=1 SV=1	gi|700211544|gb|KGN66640.1| hypothetical protein Csa_1G652230 [Cucumis sativus]
TRINITY_DN48607_c1_g4	9.25794	17.4152	1.10068	0.0632022	-3.98388	0.0482807	1	778	GO:0016021	-	virNOG08903;virNOG33344	R	-	gi|1027086487|ref|XP_016652418.1| PREDICTED: ankyrin repeat-containing protein At3g12360-like [Prunus mume]
TRINITY_DN45868_c0_g1	348.514	472.023	225.004	0.47668	-1.06891	0.0483781	1	2475	-	-	virNOG18777;virNOG05025	P	sp|Q8LDS4|NAKR1_ARATH Protein SODIUM POTASSIUM ROOT DEFECTIVE 1 OS=Arabidopsis thaliana GN=NAKR1 PE=1 SV=1	gi|645220753|ref|XP_008241646.1| PREDICTED: uncharacterized serine-rich protein C215.13-like [Prunus mume]
TRINITY_DN47960_c1_g3	1414.65	919.216	1910.08	2.07794	1.05516	0.0483923	1	2608	GO:0003779	-	virNOG12119	R	sp|O82259|NET3C_ARATH Protein NETWORKED 3C OS=Arabidopsis thaliana GN=NET3C PE=1 SV=1	gi|645258653|ref|XP_008234986.1| PREDICTED: protein NETWORKED 3A-like [Prunus mume] gi|645258656|ref|XP_008234987.1| PREDICTED: protein NETWORKED 3A-like [Prunus mume]
TRINITY_DN48493_c1_g7	11.0057	4.6124	17.3989	3.77221	1.91541	0.0484601	1	1640	-	-	-	-	-	-
TRINITY_DN48635_c2_g6	7.85953	2.58104	13.138	5.09021	2.34773	0.0484663	1	798	GO:0016021;GO:0015238;GO:0015297;GO:0006855	-	COG0534;virNOG05385;virNOG31873	SRV	sp|Q4PSF4|DTX52_ARATH Protein DETOXIFICATION 52 OS=Arabidopsis thaliana GN=DTX52 PE=2 SV=1	gi|297738748|emb|CBI27993.3| unnamed protein product [Vitis vinifera]
TRINITY_DN47377_c0_g1	27.4016	15.074	39.7292	2.63561	1.39813	0.0484974	1	1703	-	-	-	-	-	-
TRINITY_DN48084_c2_g2	182.831	252.632	113.03	0.447411	-1.16033	0.0485707	1	2767	GO:0006355;GO:0044212	-	virNOG16481;virNOG15280	RK	sp|Q9SXG8|DOF1_ORYSJ Dof zinc finger protein 1 OS=Oryza sativa subsp. japonica GN=DOF1 PE=2 SV=1	gi|224072260|ref|XP_002303678.1| hypothetical protein POPTR_0003s14450g [Populus trichocarpa] gi|222841110|gb|EEE78657.1| hypothetical protein POPTR_0003s14450g [Populus trichocarpa]
TRINITY_DN55820_c4_g2	21.9034	8.70125	35.1055	4.03454	2.0124	0.0486429	1	432	-	-	-	-	-	-
TRINITY_DN44869_c4_g1	51.3798	29.4578	73.3017	2.48836	1.3152	0.0486814	1	785	GO:0006351	-	virNOG18409	K	sp|O80337|EF100_ARATH Ethylene-responsive transcription factor 1A OS=Arabidopsis thaliana GN=ERF1A PE=1 SV=2	gi|1029013528|ref|XP_016670642.1| PREDICTED: ethylene-responsive transcription factor 2-like [Gossypium hirsutum]
TRINITY_DN39215_c0_g1	3.79751	0.675267	6.91976	10.2474	3.35719	0.0486934	1	813	GO:0046983	-	virNOG17526	K	sp|Q9M8K6|MUTE_ARATH Transcription factor MUTE OS=Arabidopsis thaliana GN=MUTE PE=2 SV=1	gi|747086578|ref|XP_011090795.1| PREDICTED: transcription factor MUTE [Sesamum indicum]
TRINITY_DN48784_c0_g6	86.8898	121.095	52.6845	0.435068	-1.20069	0.0487345	1	1038	-	-	virNOG28007;virNOG20471	S	-	gi|985437761|ref|XP_015383395.1| PREDICTED: glutathione S-transferase T3-like [Citrus sinensis]
TRINITY_DN74540_c0_g1	5.13483	8.80209	1.46757	0.16673	-2.58441	0.0488355	1	622	-	-	virNOG23324	S	-	gi|566201692|ref|XP_002320009.2| hypothetical protein POPTR_0014s00800g [Populus trichocarpa] gi|550323047|gb|EEE98324.2| hypothetical protein POPTR_0014s00800g [Populus trichocarpa]
TRINITY_DN52302_c3_g3	2.22744	0	4.45489	Inf	Inf	0.0488381	1	391	-	-	-	-	-	-
TRINITY_DN42130_c0_g1	36.1502	52.3174	19.9831	0.381958	-1.38851	0.0488641	1	729	-	-	NOG147578;virNOG35488;virNOG17277	S	sp|G7J032|PHBP_MEDTR Phytohormone-binding protein OS=Medicago truncatula GN=MTR_3g055120 PE=1 SV=1	gi|1000938635|ref|XP_015583566.1| PREDICTED: phytohormone-binding protein [Ricinus communis]
TRINITY_DN54956_c0_g2	35.4674	50.8607	20.0742	0.39469	-1.34121	0.0488991	1	722	-	-	virNOG03917	E	sp|Q9S7X6|ACL5_ARATH Thermospermine synthase ACAULIS5 OS=Arabidopsis thaliana GN=ACL5 PE=1 SV=1	gi|697166104|ref|XP_009591868.1| PREDICTED: thermospermine synthase ACAULIS5-like [Nicotiana tomentosiformis]
TRINITY_DN43889_c0_g1	92.2134	39.4533	144.974	3.67456	1.87757	0.0489171	1	1669	GO:0098655;GO:0016021;GO:0008324	-	virNOG01673	P	sp|Q6Z7K5|MTP3_ORYSJ Metal tolerance protein 3 OS=Oryza sativa subsp. japonica GN=MTP3 PE=2 SV=1	gi|731325459|ref|XP_010673527.1| PREDICTED: metal tolerance protein 4-like [Beta vulgaris subsp. vulgaris] gi|870863209|gb|KMT14373.1| hypothetical protein BVRB_4g071530 [Beta vulgaris subsp. vulgaris]
TRINITY_DN50115_c3_g1	99.0712	56.8401	141.302	2.48596	1.3138	0.0489964	1	1596	-	-	virNOG01327	R	-	gi|147826485|emb|CAN77360.1| hypothetical protein VITISV_011015 [Vitis vinifera]
TRINITY_DN50253_c3_g1	899.032	1210.53	587.533	0.485352	-1.0429	0.0490448	1	2033	-	-	virNOG03160;virNOG06547	S	-	gi|225432856|ref|XP_002283882.1| PREDICTED: uncharacterized protein LOC100251040 [Vitis vinifera] gi|731389428|ref|XP_010649979.1| PREDICTED: uncharacterized protein LOC100251040 [Vitis vinifera]
TRINITY_DN49708_c3_g2	5.21978	9.70577	0.733786	0.075603	-3.72541	0.0491029	1	816	-	-	-	-	-	-
TRINITY_DN44876_c0_g6	68.7068	37.2578	100.156	2.68818	1.42663	0.0491141	1	623	-	-	-	-	-	-
TRINITY_DN49531_c2_g1	14.4042	6.85161	21.9568	3.20461	1.68015	0.04915	1	479	-	-	-	-	-	-
TRINITY_DN47313_c3_g2	57.2207	80.8192	33.6221	0.416016	-1.26529	0.0491719	1	654	-	-	-	-	-	-
TRINITY_DN47565_c2_g4	96.1989	131.468	60.9302	0.463462	-1.10948	0.0491731	1	915	-	-	-	-	-	-
TRINITY_DN34110_c0_g1	12.8758	23.3389	2.4127	0.103377	-3.27402	0.0493508	1	1204	GO:0016020	-	virNOG14825	T	sp|Q9FKH6|B561P_ARATH Cytochrome b561 and DOMON domain-containing protein At5g35735 OS=Arabidopsis thaliana GN=At5g35735 PE=2 SV=1	gi|147861920|emb|CAN80916.1| hypothetical protein VITISV_024615 [Vitis vinifera]
TRINITY_DN46390_c0_g1	419.343	559.851	278.835	0.498051	-1.00563	0.0493992	1	2973	-	-	virNOG13857	K	sp|Q9SUP6|WRK53_ARATH Probable WRKY transcription factor 53 OS=Arabidopsis thaliana GN=WRKY53 PE=1 SV=1	gi|590721379|ref|XP_007051596.1| WRKY DNA-binding protein 46, putative [Theobroma cacao] gi|508703857|gb|EOX95753.1| WRKY DNA-binding protein 46, putative [Theobroma cacao]
TRINITY_DN41721_c0_g1	10.9708	2.63161	19.3101	7.33775	2.87534	0.0494804	1	1391	-	-	virNOG10717;virNOG22674;virNOG20350	K	sp|O82339|CRF5_ARATH Ethylene-responsive transcription factor CRF5 OS=Arabidopsis thaliana GN=CRF5 PE=1 SV=1	gi|590721504|ref|XP_007051632.1| AP2/ERF domain-containing transcription factor, putative [Theobroma cacao] gi|508703893|gb|EOX95789.1| AP2/ERF domain-containing transcription factor, putative [Theobroma cacao]
TRINITY_DN47491_c3_g2	2470.44	1373.82	3567.06	2.59646	1.37655	0.0494842	1	1719	GO:0015693;GO:0016021;GO:1903830;GO:0015095	K22733	virNOG13917;NOG128259	SR	sp|B3LFA3|NIPA2_ARATH Probable magnesium transporter NIPA2 OS=Arabidopsis thaliana GN=At4g13800 PE=2 SV=1	gi|593781147|ref|XP_007153614.1| hypothetical protein PHAVU_003G050300g [Phaseolus vulgaris] gi|561026968|gb|ESW25608.1| hypothetical protein PHAVU_003G050300g [Phaseolus vulgaris]
TRINITY_DN49084_c2_g9	395.025	254.062	535.989	2.10968	1.07702	0.0494964	1	1857	-	-	-	-	-	-
TRINITY_DN46935_c1_g8	3.0399	0.322629	5.75717	17.8445	4.15741	0.0495023	1	331	-	-	-	-	-	-
TRINITY_DN54716_c1_g1	427.252	586.567	267.937	0.456789	-1.1304	0.0495283	1	5379	-	-	virNOG14334	K	sp|Q58G01|LHWL3_ARATH Transcription factor bHLH155 OS=Arabidopsis thaliana GN=BHLH155 PE=1 SV=1	gi|703158099|ref|XP_010111900.1| hypothetical protein L484_009784 [Morus notabilis] gi|587945534|gb|EXC31934.1| hypothetical protein L484_009784 [Morus notabilis]
TRINITY_DN52970_c3_g2	346.809	526.695	166.923	0.316925	-1.65779	0.0495907	1	1929	GO:0004553;GO:0030247;GO:0046658	-	virNOG12717	R	sp|Q9M2K6|PDCB5_ARATH PLASMODESMATA CALLOSE-BINDING PROTEIN 5 OS=Arabidopsis thaliana GN=PDCB5 PE=1 SV=2	gi|296089841|emb|CBI39660.3| unnamed protein product [Vitis vinifera]
TRINITY_DN48550_c3_g2	5.05983	8.80765	1.31202	0.148964	-2.74697	0.0496623	1	1092	-	-	virNOG07577	R	sp|Q67YC9|Y4141_ARATH Uncharacterized protein At4g14100 OS=Arabidopsis thaliana GN=At4g14100 PE=2 SV=1	gi|645234143|ref|XP_008223676.1| PREDICTED: uncharacterized protein At4g14100-like [Prunus mume]
TRINITY_DN52407_c0_g1	171.094	302.31	39.8782	0.131912	-2.92235	0.0496753	1	660	GO:0005618;GO:0006032;GO:0000272;GO:0005576;GO:0004568	-	virNOG16673;virNOG00144	RG	sp|P29060|CHIA_TOBAC Acidic endochitinase OS=Nicotiana tabacum PE=1 SV=1	gi|567857954|ref|XP_006421660.1| hypothetical protein CICLE_v10005491mg [Citrus clementina] gi|557523533|gb|ESR34900.1| hypothetical protein CICLE_v10005491mg [Citrus clementina]
TRINITY_DN55324_c2_g1	122.19	202.423	41.9572	0.207275	-2.27038	0.0498234	1	3111	GO:0009536	-	virNOG05810	R	sp|Q94HW2|POLR1_ARATH Retrovirus-related Pol polyprotein from transposon RE1 OS=Arabidopsis thaliana GN=RE1 PE=2 SV=1	gi|22773264|gb|AAN06870.1| Putative gag-pol polyprotein [Oryza sativa Japonica Group] gi|108706314|gb|ABF94109.1| retrotransposon protein, putative, Ty1-copia subclass [Oryza sativa Japonica Group]
TRINITY_DN44101_c0_g1	23.3375	37.7646	8.91033	0.235944	-2.08349	0.0498368	1	1859	GO:0045490;GO:0045330;GO:0005618;GO:0043086;GO:0030599;GO:0046910;GO:0042545	K01051	virNOG02047	G	sp|O81301|PME40_ARATH Probable pectinesterase/pectinesterase inhibitor 40 OS=Arabidopsis thaliana GN=PME40 PE=2 SV=1	gi|743942832|ref|XP_011015915.1| PREDICTED: pectinesterase-like [Populus euphratica]
TRINITY_DN49431_c8_g1	50.5623	72.0858	29.0388	0.402836	-1.31174	0.0498435	1	2265	-	-	-	-	-	gi|593782971|ref|XP_007154526.1| hypothetical protein PHAVU_003G126000g [Phaseolus vulgaris] gi|561027880|gb|ESW26520.1| hypothetical protein PHAVU_003G126000g [Phaseolus vulgaris]
TRINITY_DN52234_c2_g2	1715.76	1119.03	2312.49	2.06652	1.0472	0.0498458	1	1066	-	-	virNOG36144;virNOG23210	S	sp|Q8LGS1|MARD1_ARATH Protein MARD1 OS=Arabidopsis thaliana GN=MARD1 PE=2 SV=2	gi|595829932|ref|XP_007205966.1| hypothetical protein PRUPE_ppa012051mg [Prunus persica] gi|462401608|gb|EMJ07165.1| hypothetical protein PRUPE_ppa012051mg [Prunus persica]
TRINITY_DN54957_c7_g2	23.3283	34.193	12.4636	0.364508	-1.45598	0.0499072	1	708	GO:0016747	-	virNOG14232	R	sp|Q9LW26|Y3684_ARATH Acyltransferase-like protein At3g26840, chloroplastic OS=Arabidopsis thaliana GN=At3g26840 PE=1 SV=1	gi|641827280|gb|KDO46469.1| hypothetical protein CISIN_1g0160231mg, partial [Citrus sinensis]
TRINITY_DN44627_c0_g1	1686.89	2280.27	1093.52	0.479556	-1.06023	0.0499261	1	5727	GO:0016817;GO:0005525	-	virNOG06031;NOG129293	R	sp|O81283|TC159_ARATH Translocase of chloroplast 159, chloroplastic OS=Arabidopsis thaliana GN=TOC159 PE=1 SV=1	gi|225437318|ref|XP_002267274.1| PREDICTED: translocase of chloroplast 159, chloroplastic [Vitis vinifera]
TRINITY_DN51041_c5_g1	31.0354	17.3924	44.6784	2.56884	1.36112	0.049968	1	2004	GO:0004462;GO:0046872;GO:0055114;GO:0051213	K01759	virNOG03443;COG0346	GE	sp|Q8W593|LGUC_ARATH Probable lactoylglutathione lyase, chloroplastic OS=Arabidopsis thaliana GN=At1g67280 PE=1 SV=1	gi|719993953|ref|XP_010254032.1| PREDICTED: probable lactoylglutathione lyase, chloroplast [Nelumbo nucifera]
TRINITY_DN43794_c0_g3	5.3007	9.5785	1.0229	0.106791	-3.22713	0.0499788	1	1390	-	-	COG2801	L	-	gi|703100083|ref|XP_010096824.1| hypothetical protein L484_003885 [Morus notabilis] gi|587877012|gb|EXB66084.1| hypothetical protein L484_003885 [Morus notabilis]
