# Supplementary material for: Transcriptome-based analysis of the hormone regulation mechanism of gender differentiation in Juglans mandshurica Maxim
Source: PeerJ. 2021 Nov 9;9:e12328. doi: 10.7717/peerj.12328 (PMC8588858; doi:10.7717/peerj.12328)
Supplement: Supplemental Information 11 [file peerj-09-12328-s011.zip › DESeq.M1_vs_T1.xlsx]

## Sheet: Sheet1
id	baseMean	baseMeanA	baseMeanB	foldChange(T1/M1)	log2FoldChange	pval	padj	Length	GO	KEGG	eggNOG	eggNOG_Category	Swissprot	NR
TRINITY_DN45183_c8_g1	830.901	0.351352	1661.45	4728.74	12.2072	5.9264e-24	6.50079e-19	289	-	-	NOG172094	S	-	-
TRINITY_DN46506_c2_g1	870.534	5.18947	1735.88	334.5	8.38586	9.26091e-19	5.07924e-14	2516	-	-	virNOG37501	R	sp|Q3BAI2|YCX91_PHAAO Uncharacterized protein ORF91 OS=Phalaenopsis aphrodite subsp. formosana PE=4 SV=1	gi|870765728|gb|KMS65245.1| hypothetical protein BVRB_037930, partial [Beta vulgaris subsp. vulgaris]
TRINITY_DN18945_c0_g1	122.502	0	245.004	Inf	Inf	3.89945e-16	1.42579e-11	288	-	-	-	-	-	-
TRINITY_DN6193_c0_g1	110.345	0	220.69	Inf	Inf	1.13755e-15	3.1195e-11	3809	GO:0043229;GO:0005737	-	virNOG02838;virNOG00564	R	sp|Q50318|FTSZ_MYCPU Cell division protein FtsZ OS=Mycoplasma pulmonis (strain UAB CTIP) GN=ftsZ PE=3 SV=2	gi|255076149|ref|XP_002501749.1| predicted protein [Micromonas commoda] gi|226517013|gb|ACO63007.1| predicted protein [Micromonas commoda]
TRINITY_DN42391_c0_g1	86.4051	0	172.81	Inf	Inf	1.84503e-14	4.0477e-10	314	-	-	-	-	-	-
TRINITY_DN43076_c0_g1	58.5455	0	117.091	Inf	Inf	1.29103e-12	2.36027e-08	3300	-	-	-	-	-	-
TRINITY_DN54800_c3_g1	483.812	950.719	16.9037	0.0177799	-5.81361	1.08182e-11	1.69525e-07	820	GO:0005488	-	virNOG00819;virNOG05810;virNOG03806;KOG0017	RYU	sp|Q9ZT94|POLR2_ARATH Retrovirus-related Pol polyprotein from transposon RE2 OS=Arabidopsis thaliana GN=RE2 PE=4 SV=1	gi|116268426|gb|ABJ96383.1| hypothetical protein [Prunus persica]
TRINITY_DN54374_c2_g4	42.1357	0	84.2715	Inf	Inf	4.35244e-11	5.96784e-07	7234	-	-	-	-	-	-
TRINITY_DN46045_c0_g1	54.6445	0.724369	108.565	149.875	7.22761	1.13939e-10	1.38869e-06	2623	-	-	-	-	-	-
TRINITY_DN50311_c0_g1	1268.62	2466.25	70.9971	0.0287875	-5.11841	5.03578e-10	5.52385e-06	2480	GO:0016020;GO:0009536;GO:0006259;GO:0003676	-	virNOG05810;virNOG28740	R	sp|Q94HW2|POLR1_ARATH Retrovirus-related Pol polyprotein from transposon RE1 OS=Arabidopsis thaliana GN=RE1 PE=2 SV=1	gi|657970482|ref|XP_008376990.1| PREDICTED: uncharacterized protein LOC103440084 [Malus domestica]
TRINITY_DN49740_c0_g2	153.011	293.309	12.7129	0.0433431	-4.52805	1.25645e-08	0.000125293	613	-	-	KOG4658;NOG23512	TR	-	gi|1009163048|ref|XP_015899755.1| PREDICTED: disease resistance protein At4g27190-like [Ziziphus jujuba]
TRINITY_DN49325_c0_g1	31.1132	0.74057	61.4858	83.0249	6.37547	4.1823e-08	0.000382304	3605	-	-	-	-	sp|Q09666|AHNK_HUMAN Neuroblast differentiation-associated protein AHNAK OS=Homo sapiens GN=AHNAK PE=1 SV=2	-
TRINITY_DN47241_c1_g4	73.5386	4.84339	142.234	29.3666	4.8761	5.17376e-08	0.000436554	854	-	-	virNOG40678;virNOG23010;NOG201095;NOG117390	SR	sp|P47226|TES_MOUSE Testin OS=Mus musculus GN=Tes PE=1 SV=1	gi|168068200|ref|XP_001785975.1| predicted protein [Physcomitrella patens] gi|162662338|gb|EDQ49215.1| predicted protein, partial [Physcomitrella patens]
TRINITY_DN50690_c0_g1	99.3907	189.678	9.10303	0.047992	-4.38106	6.5576e-08	0.000513798	2045	GO:0000165;GO:0004674;GO:0000166	-	virNOG03338	T	sp|O23304|BLUS1_ARATH Serine/threonine-protein kinase BLUS1 OS=Arabidopsis thaliana GN=BLUS1 PE=1 SV=1	gi|255576866|ref|XP_002529319.1| PREDICTED: serine/threonine-protein kinase BLUS1 [Ricinus communis] gi|223531243|gb|EEF33088.1| serine/threonine protein kinase, putative [Ricinus communis]
TRINITY_DN54894_c0_g1	18.3792	36.7584	0	0	-Inf	7.09407e-08	0.000518775	1531	-	-	-	-	sp|P03386|ENV_MLVAV Envelope glycoprotein OS=AKV murine leukemia virus GN=env PE=1 SV=1	-
TRINITY_DN52469_c0_g2	33.6166	0	67.2332	Inf	Inf	2.10123e-07	0.00144055	1332	-	-	-	-	-	-
TRINITY_DN39152_c0_g1	16.0763	32.1526	0	0	-Inf	2.37729e-07	0.00153394	791	-	-	-	-	sp|P14423|PA2GA_RAT Phospholipase A2, membrane associated OS=Rattus norvegicus GN=Pla2g2a PE=1 SV=2	-
TRINITY_DN40939_c0_g2	17.8124	0	35.6247	Inf	Inf	2.5526e-07	0.00155556	1689	-	-	-	-	-	-
TRINITY_DN48995_c3_g2	16.5048	0	33.0095	Inf	Inf	5.69521e-07	0.00328799	507	-	-	NOG113064	S	-	gi|870749993|gb|KMS64610.1| hypothetical protein BVRB_018500 [Beta vulgaris subsp. vulgaris]
TRINITY_DN41156_c0_g2	23.4354	45.9586	0.91222	0.0198488	-5.65481	6.09421e-07	0.00334243	3387	-	-	virNOG21008	S	sp|P04937|FINC_RAT Fibronectin OS=Rattus norvegicus GN=Fn1 PE=1 SV=2	gi|926785378|ref|XP_013901163.1| fibronectin type III domain containing 3A, partial [Monoraphidium neglectum] gi|761971587|gb|KIZ02144.1| fibronectin type III domain containing 3A, partial [Monoraphidium neglectum]
TRINITY_DN52192_c4_g1	14.9407	0	29.8815	Inf	Inf	1.19793e-06	0.00624641	2009	-	-	-	-	sp|Q98PV8|RS6_MYCPU 30S ribosomal protein S6 OS=Mycoplasma pulmonis (strain UAB CTIP) GN=rpsF PE=3 SV=1	gi|902043994|gb|KNA02811.1| hypothetical protein SOVF_215140, partial [Spinacia oleracea]
TRINITY_DN39005_c0_g1	24.0502	46.8615	1.23895	0.0264384	-5.24122	1.30312e-06	0.00624641	1564	GO:0020037;GO:0005506;GO:0004129;GO:0009060;GO:0006119;GO:0022900;GO:1902600;GO:0005507;GO:0016021;GO:0005743;GO:0070469;GO:0005886	-	virNOG11095	C	sp|P05503|COX1_RAT Cytochrome c oxidase subunit 1 OS=Rattus norvegicus GN=Mtco1 PE=2 SV=3	gi|385153435|ref|YP_006073039.1| cox1 gene product (mitochondrion) [Nitella hyalina] gi|335354166|gb|AEH42853.1| cytochrome c oxidase subunit 1 (mitochondrion) [Nitella hyalina]
TRINITY_DN55156_c1_g3	29.8339	1.85416	57.8137	31.1806	4.96258	1.30973e-06	0.00624641	2511	-	-	euNOG49046;NOG46471;NOG93815;NOG114555;NOG186210	S	sp|P11369|LORF2_MOUSE LINE-1 retrotransposable element ORF2 protein OS=Mus musculus GN=Pol PE=1 SV=2	gi|125537847|gb|EAY84242.1| hypothetical protein OsI_05624 [Oryza sativa Indica Group]
TRINITY_DN47518_c3_g4	13.944	27.8879	0	0	-Inf	1.59841e-06	0.00725539	1300	-	-	-	-	-	-
TRINITY_DN51170_c0_g3	65.4434	0	130.887	Inf	Inf	1.67399e-06	0.00725539	966	-	-	virNOG03335	R	-	gi|124359796|gb|ABD33026.2| Cyclin-like F-box; FAR1; Zinc finger, SWIM-type [Medicago truncatula]
TRINITY_DN20951_c0_g1	13.0032	26.0065	0	0	-Inf	1.71972e-06	0.00725539	861	-	-	-	-	sp|P30152|NGAL_RAT Neutrophil gelatinase-associated lipocalin OS=Rattus norvegicus GN=Lcn2 PE=1 SV=2	-
TRINITY_DN53900_c0_g3	17.6486	0.335151	34.9621	104.317	6.70484	2.3901e-06	0.00971017	427	-	-	-	-	-	-
TRINITY_DN50957_c5_g1	41.5457	79.0254	4.06608	0.0514529	-4.2806	2.51093e-06	0.00983676	2617	-	-	KOG1075;virNOG09124;virNOG37049;virNOG32557;virNOG34138	SR	sp|P0C2F6|RNHX1_ARATH Putative ribonuclease H protein At1g65750 OS=Arabidopsis thaliana GN=At1g65750 PE=3 SV=1	gi|1009136444|ref|XP_015885528.1| PREDICTED: uncharacterized mitochondrial protein AtMg00310-like [Ziziphus jujuba]
TRINITY_DN45605_c0_g6	11.9626	23.9253	0	0	-Inf	3.28725e-06	0.0124156	488	GO:0004674;GO:0009506;GO:0006952;GO:0006468;GO:0005886	-	virNOG07148	T	-	gi|703119849|ref|XP_010101970.1| Cysteine-rich receptor-like protein kinase 10 [Morus notabilis] gi|587902655|gb|EXB90894.1| Cysteine-rich receptor-like protein kinase 10 [Morus notabilis]
TRINITY_DN46441_c1_g2	438.762	795.319	82.2049	0.103361	-3.27424	3.39558e-06	0.0124156	1234	-	-	virNOG36751;virNOG25133	S	-	gi|694369164|ref|XP_009362648.1| PREDICTED: uncharacterized protein LOC103952712 isoform X1 [Pyrus x bretschneideri]
TRINITY_DN52189_c0_g1	12.0356	24.0713	0	0	-Inf	3.84288e-06	0.0135978	605	-	-	-	-	-	gi|629094607|gb|KCW60602.1| hypothetical protein EUGRSUZ_H03328 [Eucalyptus grandis]
TRINITY_DN53377_c2_g2	18.6404	0.686503	36.5944	53.3055	5.73621	5.08475e-06	0.0174299	1513	-	-	NOG131549	S	sp|P11260|LORF1_MOUSE LINE-1 retrotransposable element ORF1 protein OS=Mus musculus GN=Lire1 PE=1 SV=2	gi|527186611|gb|EPS59507.1| hypothetical protein M569_15298, partial [Genlisea aurea]
TRINITY_DN33736_c0_g1	12.1807	0	24.3613	Inf	Inf	8.20244e-06	0.0272649	1872	-	-	-	-	-	-
TRINITY_DN35384_c0_g3	11.5731	0	23.1461	Inf	Inf	1.17994e-05	0.0380677	2942	GO:0003723;GO:0030529;GO:0009536	-	virNOG00132	J	sp|Q98PZ4|RL5_MYCPU 50S ribosomal protein L5 OS=Mycoplasma pulmonis (strain UAB CTIP) GN=rplE PE=3 SV=1	gi|870820297|gb|KMS93728.1| hypothetical protein BVRB_028560 [Beta vulgaris subsp. vulgaris]
TRINITY_DN44851_c2_g4	197.847	358.247	37.4471	0.104529	-3.25803	1.31429e-05	0.0411906	636	-	-	KOG4658;virNOG30183	T	-	gi|703101190|ref|XP_010097121.1| putative disease resistance protein [Morus notabilis] gi|587877963|gb|EXB66982.1| putative disease resistance protein [Morus notabilis]
TRINITY_DN12554_c0_g2	11.1453	0	22.2907	Inf	Inf	1.52501e-05	0.0464672	2406	GO:0005840	K02952	virNOG17602	J	sp|Q98Q08|RPOA_MYCPU DNA-directed RNA polymerase subunit alpha OS=Mycoplasma pulmonis (strain UAB CTIP) GN=rpoA PE=3 SV=1	gi|255069915|ref|XP_002507039.1| ribosomal protein S13, chloroplast precursor [Micromonas commoda] gi|226522314|gb|ACO68297.1| ribosomal protein S13, chloroplast precursor [Micromonas commoda]
TRINITY_DN50681_c6_g1	39.9434	0	79.8868	Inf	Inf	1.85284e-05	0.0549302	1771	GO:0006355;GO:0043565;GO:0003700	-	virNOG04366	K	sp|Q69IL4|RF2A_ORYSJ Transcription factor RF2a OS=Oryza sativa subsp. japonica GN=RF2a PE=1 SV=1	gi|702319237|ref|XP_010052396.1| PREDICTED: probable transcription factor PosF21 isoform X1 [Eucalyptus grandis]
TRINITY_DN53205_c2_g1	10.6892	0	21.3784	Inf	Inf	2.11561e-05	0.0600067	914	-	-	-	-	-	-
TRINITY_DN32312_c0_g1	10.6661	0	21.3322	Inf	Inf	2.13348e-05	0.0600067	2429	-	-	-	-	-	-
TRINITY_DN47282_c2_g2	30.841	57.3968	4.2852	0.0746593	-3.74353	3.198e-05	0.086078	1383	GO:0006508;GO:0008234	-	virNOG00796	O	sp|P43296|RD19A_ARATH Cysteine protease RD19A OS=Arabidopsis thaliana GN=RD19A PE=1 SV=1	gi|470110261|ref|XP_004291404.1| PREDICTED: cysteine proteinase 15A-like [Fragaria vesca subsp. vesca]
TRINITY_DN42525_c0_g2	10.1608	0	20.3217	Inf	Inf	3.21737e-05	0.086078	2723	-	-	-	-	-	-
TRINITY_DN42915_c0_g1	87.3476	159.007	15.6885	0.0986659	-3.3413	3.38519e-05	0.0884116	2141	GO:0005507;GO:0005576;GO:0055114;GO:0016491	-	virNOG07733	Q	sp|P24792|ASO_CUCMA L-ascorbate oxidase OS=Cucurbita maxima GN=AAO PE=1 SV=2	gi|1027091211|ref|XP_008233457.2| PREDICTED: L-ascorbate oxidase isoform X1 [Prunus mume] gi|1027091213|ref|XP_016646829.1| PREDICTED: L-ascorbate oxidase isoform X2 [Prunus mume] gi|1027091215|ref|XP_016646830.1| PREDICTED: L-ascorbate oxidase isoform X3 [Prunus mume]
TRINITY_DN55699_c2_g1	943.197	1662.46	223.932	0.134699	-2.89219	4.21651e-05	0.107184	2608	-	-	KOG4658;virNOG30183;virNOG30035	T	sp|O81825|DRL28_ARATH Probable disease resistance protein At4g27220 OS=Arabidopsis thaliana GN=At4g27220 PE=2 SV=1	gi|1009163048|ref|XP_015899755.1| PREDICTED: disease resistance protein At4g27190-like [Ziziphus jujuba]
TRINITY_DN73493_c0_g1	9.70007	0	19.4001	Inf	Inf	4.2994e-05	0.107184	293	-	-	-	-	-	-
TRINITY_DN49416_c1_g3	15.4763	30.9527	0	0	-Inf	5.5888e-05	0.136233	294	-	-	-	-	-	-
TRINITY_DN48905_c0_g1	285.899	501.333	70.464	0.140553	-2.83081	6.28915e-05	0.149442	2148	-	-	virNOG05002;virNOG13618;KOG1267	K	-	gi|1035901112|gb|OAY30712.1| hypothetical protein MANES_14G053200 [Manihot esculenta]
TRINITY_DN45311_c3_g11	24.5668	2.96228	46.1714	15.5864	3.96222	6.53937e-05	0.149442	1169	-	-	-	-	-	-
TRINITY_DN77260_c0_g1	9.19481	0	18.3896	Inf	Inf	6.62579e-05	0.149442	1367	-	-	-	-	sp|P10923|OSTP_MOUSE Osteopontin OS=Mus musculus GN=Spp1 PE=1 SV=1	-
TRINITY_DN68976_c0_g1	9.03112	0	18.0622	Inf	Inf	6.67564e-05	0.149442	2132	-	-	virNOG01954;virNOG03359	C	sp|P47515|ODPB_MYCGE Pyruvate dehydrogenase E1 component subunit beta OS=Mycoplasma genitalium (strain ATCC 33530 / G-37 / NCTC 10195) GN=pdhB PE=3 SV=1	gi|545354737|ref|XP_005643202.1| Thiamin diphosphate-binding protein [Coccomyxa subellipsoidea C-169] gi|384245163|gb|EIE18658.1| Thiamin diphosphate-binding protein [Coccomyxa subellipsoidea C-169]
TRINITY_DN55104_c3_g4	65.6025	131.205	0	0	-Inf	7.73556e-05	0.169706	2307	-	-	virNOG05991;virNOG09873	SR	-	gi|848927840|ref|XP_012827605.1| PREDICTED: uncharacterized protein LOC105948893 isoform X2 [Erythranthe guttata]
TRINITY_DN25106_c0_g1	8.86343	0	17.7269	Inf	Inf	8.04097e-05	0.172947	405	-	-	-	-	-	-
TRINITY_DN49275_c0_g1	50.5207	9.63816	91.4032	9.48347	3.24541	8.65325e-05	0.182537	3658	-	-	virNOG01498	S	sp|Q8L4D8|IQD31_ARATH Protein IQ-DOMAIN 31 OS=Arabidopsis thaliana GN=IQD31 PE=1 SV=1	gi|590658405|ref|XP_007034845.1| Iq-domain 31 isoform 1 [Theobroma cacao] gi|508713874|gb|EOY05771.1| Iq-domain 31 isoform 1 [Theobroma cacao]
TRINITY_DN54844_c3_g2	75.3457	150.691	0	0	-Inf	9.34818e-05	0.193476	1385	-	-	COG2801;virNOG15679;NOG142444	SRL	-	gi|147789424|emb|CAN66607.1| hypothetical protein VITISV_017554 [Vitis vinifera]
TRINITY_DN54665_c1_g1	150.293	300.007	0.578887	0.00192958	-9.0175	9.83054e-05	0.199691	3137	-	-	-	-	-	-
TRINITY_DN55065_c1_g5	201.855	402.71	1	0.00248318	-8.6536	0.000101787	0.203004	1730	-	-	-	-	-	-
TRINITY_DN44699_c0_g1	8.39843	0	16.7969	Inf	Inf	0.00011011	0.211908	897	-	-	-	-	-	-
TRINITY_DN52192_c4_g2	8.46773	0	16.9355	Inf	Inf	0.000113546	0.211908	1373	GO:0005840;GO:0006412;GO:0003735;GO:0019843;GO:0009507	-	virNOG18449	J	sp|Q98PV9|SSB_MYCPU Single-stranded DNA-binding protein OS=Mycoplasma pulmonis (strain UAB CTIP) GN=ssb PE=3 SV=1	gi|685506375|ref|YP_009057746.1| ribosomal protein S18 (chloroplast) [Picocystis salinarum] gi|659680726|gb|AID67644.1| ribosomal protein S18 (chloroplast) [Picocystis salinarum]
TRINITY_DN54392_c0_g2	255.045	27.0445	483.045	17.8611	4.15875	0.000113955	0.211908	966	-	-	-	-	-	-
TRINITY_DN73462_c0_g1	8.29413	0	16.5883	Inf	Inf	0.000115196	0.211908	638	-	-	-	-	-	-
TRINITY_DN55156_c1_g1	10.6719	0.389218	20.9546	53.8377	5.75055	0.000116457	0.211908	1055	-	-	KOG1075;virNOG39468;NOG46471;NOG114555;NOG186210	SR	sp|P11369|LORF2_MOUSE LINE-1 retrotransposable element ORF2 protein OS=Mus musculus GN=Pol PE=1 SV=2	gi|527186611|gb|EPS59507.1| hypothetical protein M569_15298, partial [Genlisea aurea]
TRINITY_DN55076_c2_g4	75.4696	16.9574	133.982	7.90108	2.98205	0.000120657	0.211908	5093	-	-	virNOG09124;lilNOG23652	R	sp|P0C2F6|RNHX1_ARATH Putative ribonuclease H protein At1g65750 OS=Arabidopsis thaliana GN=At1g65750 PE=3 SV=1	gi|332322132|emb|CCA66040.1| hypothetical protein [Beta vulgaris subsp. vulgaris]
TRINITY_DN51093_c1_g3	183.62	361.241	6	0.0166094	-5.91185	0.000121399	0.211908	1247	-	-	-	-	-	-
TRINITY_DN49546_c6_g1	101.676	203.019	0.333333	0.00164188	-9.25044	0.000122108	0.211908	3352	-	-	virNOG05991;NOG106013	S	-	gi|147809585|emb|CAN64494.1| hypothetical protein VITISV_018031 [Vitis vinifera]
TRINITY_DN42494_c0_g1	35.1798	63.6947	6.66479	0.104636	-3.25654	0.000123638	0.211908	2227	-	-	-	-	-	-
TRINITY_DN78814_c0_g1	8.35156	0	16.7031	Inf	Inf	0.000126788	0.212965	1859	-	-	-	-	-	-
TRINITY_DN47635_c5_g1	12.5858	0.670302	24.5013	36.5526	5.1919	0.000128138	0.212965	669	-	-	-	-	-	-
TRINITY_DN50006_c0_g1	7.45705	14.9141	0	0	-Inf	0.000133635	0.215749	837	GO:0071004;GO:0003723;GO:0005686;GO:0000381;GO:0000389;GO:0071013	-	virNOG10866	A	sp|Q8RXF1|SF3A1_ARATH Probable splicing factor 3A subunit 1 OS=Arabidopsis thaliana GN=At1g14650 PE=1 SV=2	gi|590697994|ref|XP_007045594.1| SWAP/surp domain-containing protein / ubiquitin family protein [Theobroma cacao] gi|508709529|gb|EOY01426.1| SWAP/surp domain-containing protein / ubiquitin family protein [Theobroma cacao]
TRINITY_DN47845_c0_g4	62.8507	125.701	0	0	-Inf	0.000136243	0.215749	1862	GO:0004144;GO:0045017	-	virNOG07308	S	sp|Q93ZR6|WSD1_ARATH O-acyltransferase WSD1 OS=Arabidopsis thaliana GN=WSD1 PE=2 SV=1	gi|702488909|ref|XP_010035244.1| PREDICTED: O-acyltransferase WSD1-like [Eucalyptus grandis] gi|629080096|gb|KCW46541.1| hypothetical protein EUGRSUZ_K00371 [Eucalyptus grandis]
TRINITY_DN63968_c0_g1	8.32317	0	16.6463	Inf	Inf	0.000136547	0.215749	1519	GO:0006810	-	virNOG02075;virNOG11611	SP	sp|Q57772|Y326_METJA Putative permease MJ0326 OS=Methanocaldococcus jannaschii (strain ATCC 43067 / DSM 2661 / JAL-1 / JCM 10045 / NBRC 100440) GN=MJ0326 PE=3 SV=1	gi|695033493|ref|XP_009404234.1| PREDICTED: adenine/guanine permease AZG2-like [Musa acuminata subsp. malaccensis]
TRINITY_DN47618_c1_g3	9.359	18.3847	0.333333	0.018131	-5.78539	0.00013768	0.215749	863	GO:0005524	-	virNOG01114	Z	sp|Q6P640|ACTC_XENTR Actin, alpha cardiac muscle 1 OS=Xenopus tropicalis GN=actc1 PE=2 SV=1	gi|672208759|ref|XP_008780415.1| PREDICTED: actin, muscle, partial [Phoenix dactylifera]
TRINITY_DN61656_c0_g1	8.24531	0	16.4906	Inf	Inf	0.000141109	0.218008	249	-	-	-	-	-	-
TRINITY_DN53197_c2_g6	27.5065	55.013	0	0	-Inf	0.000143674	0.218887	1152	-	-	virNOG05991	S	-	gi|698448081|ref|XP_009771882.1| PREDICTED: uncharacterized protein LOC104222351 [Nicotiana sylvestris]
TRINITY_DN46295_c0_g1	46.1342	92.2684	0	0	-Inf	0.000148411	0.222636	2128	GO:0016020	-	virNOG07842;virNOG04147	WTMKV	-	gi|743836554|ref|XP_010936135.1| PREDICTED: uncharacterized protein LOC105055836 [Elaeis guineensis]
TRINITY_DN48067_c3_g1	34.8013	1.67575	67.9268	40.5351	5.3411	0.000150194	0.222636	1644	-	-	-	-	-	-
TRINITY_DN43953_c1_g1	53.694	11.2599	96.1281	8.53724	3.09377	0.00016179	0.236628	642	-	-	KOG4658;virNOG04327;COG4886;virNOG06083;euNOG49855	ST	-	gi|1027086866|ref|XP_016652530.1| PREDICTED: LOW QUALITY PROTEIN: putative disease resistance RPP13-like protein 1 [Prunus mume]
TRINITY_DN46828_c2_g4	43.4612	86.9223	0	0	-Inf	0.000169213	0.24285	797	-	-	braNOG22994;virNOG37124	SR	-	gi|225001264|gb|ACN78493.1| unknown [Arachis hypogaea]
TRINITY_DN54374_c2_g3	7.95121	0	15.9024	Inf	Inf	0.000170473	0.24285	1830	-	-	-	-	-	-
TRINITY_DN50005_c1_g1	10.9918	21.3036	0.679883	0.0319139	-4.96967	0.000194115	0.271158	1490	-	-	virNOG09873	R	-	gi|848874744|ref|XP_012837883.1| PREDICTED: uncharacterized protein LOC105958419 [Erythranthe guttata]
TRINITY_DN46230_c2_g2	198.974	51.7104	346.237	6.6957	2.74323	0.000195288	0.271158	3223	GO:0016020;GO:0004672;GO:0009987	-	virNOG30487;virNOG07470;virNOG11578	T	sp|Q9LW83|CE101_ARATH G-type lectin S-receptor-like serine/threonine-protein kinase CES101 OS=Arabidopsis thaliana GN=CES101 PE=2 SV=2	gi|645244658|ref|XP_008228523.1| PREDICTED: G-type lectin S-receptor-like serine/threonine-protein kinase CES101 isoform X1 [Prunus mume]
TRINITY_DN51737_c0_g2	9.61112	19.2222	0	0	-Inf	0.000212465	0.291322	1035	GO:0006396;GO:0003723;GO:0004525;GO:0005524;GO:0090502;GO:0004386	-	virNOG02485	A	sp|P84634|DCL4_ARATH Dicer-like protein 4 OS=Arabidopsis thaliana GN=DCL4 PE=1 SV=2	gi|747064212|ref|XP_011078683.1| PREDICTED: dicer-like protein 4 isoform X1 [Sesamum indicum]
TRINITY_DN55770_c4_g4	48.1886	96.3772	0	0	-Inf	0.000218057	0.295297	517	-	-	-	-	-	-
TRINITY_DN47987_c1_g3	14.5033	27.8118	1.19473	0.0429575	-4.54094	0.000220773	0.295329	532	-	-	-	-	-	-
TRINITY_DN48191_c0_g2	8.87611	17.7522	0	0	-Inf	0.000232943	0.307855	1258	-	-	-	-	-	-
TRINITY_DN77229_c0_g1	7.68853	0	15.3771	Inf	Inf	0.000247039	0.322597	1059	-	-	virNOG04721;COG0057	G	sp|P75358|G3P_MYCPN Glyceraldehyde-3-phosphate dehydrogenase OS=Mycoplasma pneumoniae (strain ATCC 29342 / M129) GN=gapA PE=1 SV=1	gi|760444149|ref|XP_011399143.1| Glyceraldehyde-3-phosphate dehydrogenase A, chloroplastic [Auxenochlorella protothecoides] gi|675353807|gb|KFM26247.1| Glyceraldehyde-3-phosphate dehydrogenase A, chloroplastic [Auxenochlorella protothecoides]
TRINITY_DN41658_c0_g2	6.67324	13.3465	0	0	-Inf	0.000269069	0.346842	1093	-	-	virNOG00835	T	sp|Q9CQ19|MYL9_MOUSE Myosin regulatory light polypeptide 9 OS=Mus musculus GN=Myl9 PE=1 SV=3	gi|743838920|ref|XP_010936850.1| PREDICTED: calmodulin [Elaeis guineensis]
TRINITY_DN44386_c0_g1	65.1044	0.670302	129.538	193.254	7.59435	0.000271929	0.346842	482	-	-	-	-	-	-
TRINITY_DN51915_c0_g1	35.9934	71.9868	0	0	-Inf	0.000280698	0.353911	2236	GO:0044765	K05391	virNOG13812	P	sp|O65717|CNGC1_ARATH Cyclic nucleotide-gated ion channel 1 OS=Arabidopsis thaliana GN=CNGC1 PE=1 SV=1	gi|590673753|ref|XP_007038982.1| Cyclic nucleotide gated channel 1 isoform 1 [Theobroma cacao] gi|590673757|ref|XP_007038983.1| Cyclic nucleotide gated channel 1 isoform 1 [Theobroma cacao] gi|508776227|gb|EOY23483.1| Cyclic nucleotide gated channel 1 isoform 1 [Theobroma cacao] gi|508776228|gb|EOY23484.1| Cyclic nucleotide gated channel 1 isoform 1 [Theobroma cacao]
TRINITY_DN44830_c0_g1	9.61488	0.335151	18.8946	56.3764	5.81702	0.000292041	0.364029	468	GO:0006342;GO:0003677;GO:0046982;GO:0000790;GO:0000786	K11251	virNOG18276	B	sp|P0CC09|H2A2A_RAT Histone H2A type 2-A OS=Rattus norvegicus GN=Hist2h2aa3 PE=1 SV=1	gi|27311795|gb|AAO00863.1| Unknown protein [Arabidopsis thaliana]
TRINITY_DN46825_c0_g1	151.899	40.7421	263.057	6.45663	2.69078	0.000308179	0.379828	2818	GO:0004857;GO:0043086	-	virNOG01757;virNOG21874	SR	sp|Q9SI72|PMEI9_ARATH Pectinesterase inhibitor 9 OS=Arabidopsis thaliana GN=PMEI9 PE=2 SV=1	gi|629113330|gb|KCW78290.1| hypothetical protein EUGRSUZ_D02469, partial [Eucalyptus grandis]
TRINITY_DN56160_c0_g1	7.26276	0	14.5255	Inf	Inf	0.000318797	0.38855	1453	-	-	-	-	-	-
TRINITY_DN43748_c0_g1	36.0261	63.9757	8.0766	0.126245	-2.9857	0.000324082	0.390651	1304	-	-	KOG1075;virNOG40015;virNOG19437;euNOG44956	SR	sp|P0C2F6|RNHX1_ARATH Putative ribonuclease H protein At1g65750 OS=Arabidopsis thaliana GN=At1g65750 PE=3 SV=1	gi|723749811|ref|XP_010314146.1| PREDICTED: uncharacterized protein LOC104644962 [Solanum lycopersicum]
TRINITY_DN46684_c1_g1	87.6349	23.7685	151.501	6.37403	2.67221	0.000342518	0.408385	725	-	-	-	-	-	-
TRINITY_DN43811_c0_g1	54.564	95.5932	13.5348	0.141588	-2.82023	0.000352183	0.415394	4032	GO:0008152	-	virNOG02788	CG	sp|Q9M8Z7|U80A2_ARATH Sterol 3-beta-glucosyltransferase UGT80A2 OS=Arabidopsis thaliana GN=UGT80A2 PE=1 SV=1	gi|971520614|dbj|GAQ77601.1| UDP-Glycosyltransferase superfamily protein [Klebsormidium flaccidum]
TRINITY_DN53912_c0_g2	11.237	21.5685	0.905612	0.0419878	-4.57389	0.000363285	0.416355	1037	-	-	-	-	-	-
TRINITY_DN46108_c0_g2	553.963	167.278	940.648	5.62325	2.4914	0.000366127	0.416355	2355	GO:0055085;GO:0005524;GO:0016021;GO:0042626;GO:0005886	-	virNOG06274	Q	sp|Q8RXN0|AB11G_ARATH ABC transporter G family member 11 OS=Arabidopsis thaliana GN=ABCG11 PE=1 SV=1	gi|566152107|ref|XP_002300189.2| hypothetical protein POPTR_0001s31880g [Populus trichocarpa] gi|550348667|gb|EEE84994.2| hypothetical protein POPTR_0001s31880g [Populus trichocarpa]
TRINITY_DN64616_c0_g1	6.96638	0	13.9328	Inf	Inf	0.000366183	0.416355	1824	GO:0016020;GO:0044763;GO:0044424;GO:0016787;GO:0006811	-	virNOG00391;COG0056	C	sp|Q05372|ATPA_SYNP1 ATP synthase subunit alpha OS=Synechococcus sp. (strain PCC 6716) GN=atpA PE=1 SV=4	gi|723457421|ref|YP_009106658.1| CF1 alpha subunit of ATP synthase (chloroplast) [Pseudochloris wilhelmii] gi|698350058|gb|AIT95473.1| CF1 alpha subunit of ATP synthase (chloroplast) [Pseudochloris wilhelmii]
TRINITY_DN42728_c0_g1	8.17241	16.0115	0.333333	0.0208184	-5.586	0.00036818	0.416355	1230	-	-	COG0386;virNOG14437	O	sp|P46412|GPX3_MOUSE Glutathione peroxidase 3 OS=Mus musculus GN=Gpx3 PE=1 SV=2	gi|303289056|ref|XP_003063816.1| glutathione peroxidase [Micromonas pusilla CCMP1545] gi|226454884|gb|EEH52189.1| glutathione peroxidase [Micromonas pusilla CCMP1545]
TRINITY_DN56768_c0_g1	6.34893	12.6979	0	0	-Inf	0.000377518	0.422558	529	-	-	COG5126;virNOG00835;virNOG29035	ZTD	sp|Q9QVP4|MLRA_MOUSE Myosin regulatory light chain 2, atrial isoform OS=Mus musculus GN=Myl7 PE=1 SV=1	gi|672209337|ref|XP_008780730.1| PREDICTED: myosin regulatory light chain 2-like, partial [Phoenix dactylifera]
TRINITY_DN40094_c0_g2	6.9918	0	13.9836	Inf	Inf	0.00038576	0.427422	1725	GO:0005840;GO:0003723	-	virNOG05470;virNOG02581	J	sp|Q98PZ9|RS5_MYCPU 30S ribosomal protein S5 OS=Mycoplasma pulmonis (strain UAB CTIP) GN=rpsE PE=3 SV=1	gi|545354095|ref|XP_005642882.1| plastid ribosomal protein S5A small ribosomal subunit [Coccomyxa subellipsoidea C-169] gi|384244841|gb|EIE18338.1| plastid ribosomal protein S5A small ribosomal subunit [Coccomyxa subellipsoidea C-169]
TRINITY_DN52822_c3_g1	41.8565	0	83.7131	Inf	Inf	0.000406057	0.445412	1312	GO:0008757;GO:0008171;GO:0019438;GO:0032259;GO:0046983	K16040	virNOG01933	R	sp|B0ZB57|OMT3_HUMLU Probable O-methyltransferase 3 OS=Humulus lupulus GN=OMT3 PE=2 SV=1	gi|330375623|gb|AEC13057.1| orcinol O-methyltransferase-like protein [Rosa chinensis]
TRINITY_DN49031_c5_g1	103.834	176.613	31.0557	0.175841	-2.50766	0.000445292	0.483162	1435	-	-	virNOG22933	P	sp|O03982|HIP39_ARATH Heavy metal-associated isoprenylated plant protein 39 OS=Arabidopsis thaliana GN=HIPP39 PE=2 SV=1	gi|802736962|ref|XP_012086826.1| PREDICTED: uncharacterized protein LOC105645753 isoform X2 [Jatropha curcas]
TRINITY_DN44546_c0_g1	10.0414	0.724369	19.3585	26.7246	4.7401	0.000452293	0.483162	1596	-	-	-	-	-	-
TRINITY_DN69402_c0_g1	6.91426	0	13.8285	Inf	Inf	0.000456689	0.483162	978	-	-	-	-	-	-
TRINITY_DN51385_c1_g1	6.90765	0	13.8153	Inf	Inf	0.00045809	0.483162	1397	GO:0005622;GO:0003746;GO:0006414;GO:0005525;GO:0003924	K02358	virNOG02914	J	sp|Q98QG1|EFTU_MYCPU Elongation factor Tu OS=Mycoplasma pulmonis (strain UAB CTIP) GN=tuf PE=3 SV=1	gi|255074671|ref|XP_002501010.1| predicted protein [Micromonas commoda] gi|226516273|gb|ACO62268.1| predicted protein [Micromonas commoda]
TRINITY_DN46026_c6_g1	6.15431	12.3086	0	0	-Inf	0.000508671	0.531401	884	-	-	-	-	-	gi|661874340|emb|CDP20635.1| unnamed protein product [Coffea canephora]
TRINITY_DN51618_c2_g5	304.625	83.4526	525.797	6.30054	2.65548	0.000543147	0.559134	652	-	-	-	-	-	-
TRINITY_DN45773_c3_g2	48.1253	11.7734	84.4771	7.17525	2.84303	0.000545412	0.559134	500	-	-	-	-	-	-
TRINITY_DN54247_c0_g5	23.1576	46.3151	0	0	-Inf	0.000601291	0.610711	537	-	-	-	-	-	-
TRINITY_DN55294_c2_g7	21.3629	42.7259	0	0	-Inf	0.000629455	0.62893	705	-	-	virNOG12676;virNOG12233	S	sp|Q9SD53|Y3720_ARATH UPF0481 protein At3g47200 OS=Arabidopsis thaliana GN=At3g47200 PE=2 SV=1	gi|661897640|emb|CDO99352.1| unnamed protein product [Coffea canephora]
TRINITY_DN64537_c0_g1	24.7576	49.5152	0	0	-Inf	0.000630696	0.62893	621	-	-	-	-	-	-
TRINITY_DN51242_c4_g2	55.7534	110.507	1	0.00904922	-6.78799	0.0006504	0.642736	430	-	-	-	-	-	-
TRINITY_DN55855_c1_g2	604.5	102.729	1106.27	10.7688	3.42879	0.000671652	0.657812	1896	-	-	-	-	-	-
TRINITY_DN53890_c0_g3	12.5774	23.4551	1.69971	0.0724666	-3.78654	0.000695456	0.675097	492	GO:0003677	-	virNOG07756	R	-	gi|590595463|ref|XP_007018063.1| DNA-binding bromodomain-containing protein, putative [Theobroma cacao] gi|508723391|gb|EOY15288.1| DNA-binding bromodomain-containing protein, putative [Theobroma cacao]
TRINITY_DN55855_c0_g1	137.312	19.2549	255.37	13.2626	3.72929	0.000716274	0.688944	610	-	-	-	-	-	gi|1021499654|ref|XP_016193104.1| PREDICTED: uncharacterized protein LOC107634033 [Arachis ipaensis]
TRINITY_DN51733_c0_g2	5.83809	11.6762	0	0	-Inf	0.000722282	0.688944	472	-	-	-	-	-	-
TRINITY_DN48462_c2_g1	51.92	89.5601	14.28	0.159446	-2.64886	0.000789637	0.746697	3685	GO:0006810	K05391	virNOG31838;virNOG13812	P	sp|O65717|CNGC1_ARATH Cyclic nucleotide-gated ion channel 1 OS=Arabidopsis thaliana GN=CNGC1 PE=1 SV=1	gi|1024009177|gb|KZV32832.1| cyclic nucleotide-gated ion channel 1 [Dorcoceras hygrometricum]
TRINITY_DN52429_c1_g2	12.2302	22.7738	1.68649	0.0740539	-3.75528	0.000852445	0.79409	806	GO:0004674;GO:0005524;GO:0006468;GO:0007166;GO:0005886	K04733	virNOG04250;virNOG27935;COG0515	T	sp|Q9C9L5|WAKLH_ARATH Wall-associated receptor kinase-like 9 OS=Arabidopsis thaliana GN=WAKL9 PE=2 SV=1	gi|848893820|ref|XP_012846953.1| PREDICTED: wall-associated receptor kinase-like 1 [Erythranthe guttata]
TRINITY_DN47340_c1_g1	24.8315	43.8932	5.7697	0.131449	-2.92743	0.000854234	0.79409	1365	GO:0005506;GO:0055114;GO:0051213	-	virNOG01370	Q	sp|Q9ZSA7|DLO2_ARATH Protein DMR6-LIKE OXYGENASE 2 OS=Arabidopsis thaliana GN=DLO2 PE=2 SV=1	gi|225448882|ref|XP_002270667.1| PREDICTED: feruloyl CoA ortho-hydroxylase 2 [Vitis vinifera] gi|296083477|emb|CBI23435.3| unnamed protein product [Vitis vinifera]
TRINITY_DN46656_c2_g4	121.408	34.5368	208.279	6.03063	2.59231	0.000871714	0.800132	960	-	-	-	-	-	-
TRINITY_DN49433_c5_g1	5.99612	0	11.9922	Inf	Inf	0.000875322	0.800132	1187	-	-	-	-	-	-
TRINITY_DN41388_c0_g1	6.15549	0	12.311	Inf	Inf	0.000926231	0.83967	994	-	-	-	-	-	-
TRINITY_DN56756_c0_g1	14.1102	25.8606	2.35977	0.0912493	-3.45404	0.000963558	0.864385	1429	-	-	-	-	-	-
TRINITY_DN46995_c4_g1	34.9413	60.986	8.89647	0.145877	-2.77717	0.000969253	0.864385	905	-	-	-	-	-	-
TRINITY_DN56153_c0_g1	6.03704	0	12.0741	Inf	Inf	0.000982	0.86869	2039	-	-	virNOG08709	F	sp|P78027|RIR1_MYCPN Ribonucleoside-diphosphate reductase subunit alpha OS=Mycoplasma pneumoniae (strain ATCC 29342 / M129) GN=nrdE PE=3 SV=1	gi|1023966380|gb|KZV14772.1| ribonucleoside-diphosphate reductase large subunit [Dorcoceras hygrometricum]
TRINITY_DN46597_c4_g3	16.919	33.1581	0.679883	0.0205043	-5.60793	0.0010123	0.888329	1001	GO:0005773	K08770	virNOG06759	O	sp|P0CG82|UBIQP_TETPY Polyubiquitin OS=Tetrahymena pyriformis GN=TU20 PE=3 SV=1	gi|1004141863|gb|KXZ49853.1| hypothetical protein GPECTOR_19g304 [Gonium pectorale]
TRINITY_DN55065_c1_g4	16.1979	32.3958	0	0	-Inf	0.00104346	0.908407	732	-	-	-	-	-	-
TRINITY_DN55110_c1_g5	5.38124	10.7625	0	0	-Inf	0.00109329	0.944292	891	-	-	virNOG35577;virNOG35065	S	sp|F4JWM0|DSC2_ARATH Disease resistance-like protein DSC2 OS=Arabidopsis thaliana GN=DSC2 PE=1 SV=1	gi|297734787|emb|CBI17021.3| unnamed protein product [Vitis vinifera]
TRINITY_DN74162_c0_g1	5.34347	10.6869	0	0	-Inf	0.00110999	0.947056	609	-	-	-	-	sp|P97430|SLPI_MOUSE Antileukoproteinase OS=Mus musculus GN=Slpi PE=1 SV=1	-
TRINITY_DN48354_c2_g3	47.2349	81.3172	13.1525	0.161744	-2.62822	0.00112655	0.947056	768	-	-	-	-	-	-
TRINITY_DN52579_c1_g6	231.241	74.5441	387.938	5.20415	2.37966	0.001127	0.947056	958	-	-	NOG81593;KOG4658;virNOG04327;NOG68038	ZTR	sp|Q9LRR4|R13L1_ARATH Putative disease resistance RPP13-like protein 1 OS=Arabidopsis thaliana GN=RPPL1 PE=3 SV=1	gi|298204563|emb|CBI23838.3| unnamed protein product [Vitis vinifera]
TRINITY_DN51776_c0_g2	10.7599	21.5199	0	0	-Inf	0.00113752	0.947056	271	-	-	-	-	-	gi|1035898919|gb|OAY28520.1| hypothetical protein MANES_15G072800 [Manihot esculenta]
TRINITY_DN44467_c1_g7	13.9108	25.6769	2.14456	0.0835207	-3.58172	0.00113966	0.947056	1309	-	-	virNOG16537;virNOG39494	S	sp|Q9SD53|Y3720_ARATH UPF0481 protein At3g47200 OS=Arabidopsis thaliana GN=At3g47200 PE=2 SV=1	gi|356503275|ref|XP_003520436.1| PREDICTED: UPF0481 protein At3g47200-like [Glycine max] gi|955311688|ref|XP_014629184.1| PREDICTED: UPF0481 protein At3g47200-like [Glycine max] gi|947118318|gb|KRH66567.1| hypothetical protein GLYMA_03G114700 [Glycine max]
TRINITY_DN43739_c0_g1	84.9007	143.503	26.2987	0.183262	-2.44802	0.00121123	0.998967	1272	-	-	-	-	sp|Q5A4M8|SUR7_CANAL Protein SUR7 OS=Candida albicans (strain SC5314 / ATCC MYA-2876) GN=SUR7 PE=1 SV=1	-
TRINITY_DN42525_c0_g1	5.83207	0	11.6641	Inf	Inf	0.00125407	1	1725	-	-	-	-	sp|P75295|Y491_MYCPN Uncharacterized protein MPN_491 OS=Mycoplasma pneumoniae (strain ATCC 29342 / M129) GN=MPN_491 PE=4 SV=1	-
TRINITY_DN52797_c5_g2	15.7845	31.5689	0	0	-Inf	0.00126413	1	965	-	-	virNOG16537	S	sp|Q9SD53|Y3720_ARATH UPF0481 protein At3g47200 OS=Arabidopsis thaliana GN=At3g47200 PE=2 SV=1	gi|255548970|ref|XP_002515541.1| PREDICTED: UPF0481 protein At3g47200 [Ricinus communis] gi|223545485|gb|EEF46990.1| conserved hypothetical protein [Ricinus communis]
TRINITY_DN43389_c0_g1	39.968	79.2192	0.716836	0.00904877	-6.78806	0.00127861	1	1698	GO:0016829	-	virNOG00163	R	sp|Q93X23|MYRS_QUEIL Myrcene synthase, chloroplastic OS=Quercus ilex PE=1 SV=1	gi|926459104|dbj|BAS30549.1| isoprene synthase [Casuarina equisetifolia]
TRINITY_DN55856_c3_g1	443.807	728.233	159.382	0.218862	-2.19191	0.00127984	1	1599	-	-	virNOG05505	S	sp|F4JN35|NTL9_ARATH Protein NTM1-like 9 OS=Arabidopsis thaliana GN=NTL9 PE=1 SV=1	gi|703124511|ref|XP_010103069.1| NAC domain-containing protein 78 [Morus notabilis] gi|587906664|gb|EXB94718.1| NAC domain-containing protein 78 [Morus notabilis]
TRINITY_DN51307_c5_g2	27.7798	49.7859	5.77361	0.115969	-3.10819	0.00128898	1	1520	GO:0016787;GO:0044237	K01087	virNOG12017	G	sp|Q6ZGP8|TPP4_ORYSJ Probable trehalose-phosphate phosphatase 4 OS=Oryza sativa subsp. japonica GN=TPP4 PE=2 SV=1	gi|596038450|ref|XP_007219839.1| hypothetical protein PRUPE_ppa026983mg [Prunus persica] gi|462416301|gb|EMJ21038.1| hypothetical protein PRUPE_ppa026983mg [Prunus persica]
TRINITY_DN48079_c4_g5	22.645	0	45.2899	Inf	Inf	0.00129178	1	961	-	-	-	-	-	-
TRINITY_DN54718_c1_g2	19.5547	39.1093	0	0	-Inf	0.00132811	1	545	-	-	-	-	-	-
TRINITY_DN38586_c0_g1	9.64908	19.2982	0	0	-Inf	0.00133272	1	615	-	K15255	KOG0987;NOG11552	SD	-	gi|1009128756|ref|XP_015881408.1| PREDICTED: uncharacterized protein LOC107417306, partial [Ziziphus jujuba]
TRINITY_DN55023_c3_g4	167.307	328.247	6.36637	0.0193951	-5.68817	0.00135236	1	919	-	-	-	-	-	-
TRINITY_DN55294_c2_g5	19.0087	38.0174	0	0	-Inf	0.00137079	1	1197	-	-	-	-	-	-
TRINITY_DN44953_c3_g1	10.8301	21.6602	0	0	-Inf	0.00137106	1	963	-	-	-	-	-	-
TRINITY_DN47824_c4_g1	37.4178	0	74.8356	Inf	Inf	0.00137179	1	2480	GO:0005798;GO:0016021	-	virNOG21942	S	sp|Q9FY84|PEN2_ARATH Probable gamma-secretase subunit PEN-2 OS=Arabidopsis thaliana GN=At5g09310 PE=2 SV=1	gi|645242684|ref|XP_008227650.1| PREDICTED: probable gamma-secretase subunit PEN-2 [Prunus mume]
TRINITY_DN50005_c1_g4	25.5114	50.6828	0.339941	0.00670723	-7.22007	0.00145956	1	557	-	-	-	-	-	-
TRINITY_DN40978_c0_g1	6.58916	12.8384	0.339941	0.0264785	-5.23903	0.0014717	1	1721	-	-	-	-	sp|P02454|CO1A1_RAT Collagen alpha-1(I) chain OS=Rattus norvegicus GN=Col1a1 PE=1 SV=5	-
TRINITY_DN53977_c1_g1	89.6486	27.4824	151.815	5.52408	2.46573	0.00149638	1	1421	-	-	-	-	-	-
TRINITY_DN9789_c0_g1	13.9572	27.9145	0	0	-Inf	0.00150807	1	618	-	-	-	-	-	-
TRINITY_DN51182_c3_g1	123.5	203.696	43.304	0.212592	-2.23384	0.00151566	1	1342	GO:0016036;GO:0005634;GO:0005783	-	virNOG03688	P	sp|O48781|SPX2_ARATH SPX domain-containing protein 2 OS=Arabidopsis thaliana GN=SPX2 PE=2 SV=1	gi|1035902091|gb|OAY31691.1| hypothetical protein MANES_14G132600 [Manihot esculenta]
TRINITY_DN50193_c1_g1	19.4813	4.24882	34.7138	8.17022	3.03038	0.00156666	1	1763	-	-	-	-	-	-
TRINITY_DN39923_c0_g1	12.8709	23.7795	1.96239	0.0825245	-3.59903	0.00157462	1	1217	-	-	-	-	-	gi|971509785|dbj|GAQ88408.1| LysM domain containing protein [Klebsormidium flaccidum]
TRINITY_DN51538_c0_g1	67.7181	112.464	22.9719	0.204259	-2.29153	0.00158206	1	706	-	-	braNOG20972;virNOG26566;virNOG39160	S	-	gi|1009136950|ref|XP_015885798.1| PREDICTED: uncharacterized protein LOC107421138 [Ziziphus jujuba]
TRINITY_DN41119_c0_g1	4.92722	9.85444	0	0	-Inf	0.00167554	1	1436	-	-	virNOG05334;COG4886	SR	sp|Q01129|PGS2_RAT Decorin OS=Rattus norvegicus GN=Dcn PE=1 SV=1	gi|255089435|ref|XP_002506639.1| predicted protein [Micromonas commoda] gi|226521912|gb|ACO67897.1| predicted protein [Micromonas commoda]
TRINITY_DN54658_c5_g1	360.549	706.68	14.4174	0.0204015	-5.61518	0.00168549	1	886	-	-	-	-	-	-
TRINITY_DN52876_c1_g1	47.8162	13.7736	81.8589	5.94319	2.57124	0.00171162	1	1509	-	-	-	-	-	-
TRINITY_DN46325_c1_g3	7.70145	14.925	0.477891	0.0320194	-4.96491	0.00172118	1	1311	-	-	-	-	-	-
TRINITY_DN51538_c0_g2	61.9805	102.794	21.1672	0.20592	-2.27985	0.00176874	1	701	-	-	braNOG20972;virNOG26566;virNOG39160	S	-	gi|1009136950|ref|XP_015885798.1| PREDICTED: uncharacterized protein LOC107421138 [Ziziphus jujuba]
TRINITY_DN45053_c0_g2	132.714	217.808	47.6198	0.218632	-2.19342	0.00179866	1	2046	-	-	virNOG30572;virNOG02646	T	sp|F4KA50|LRL22_ARATH LEAF RUST 10 DISEASE-RESISTANCE LOCUS RECEPTOR-LIKE PROTEIN KINASE-like 2.2 OS=Arabidopsis thaliana GN=LRK10L-2.2 PE=3 SV=2	gi|1009122843|ref|XP_015878222.1| PREDICTED: probable receptor-like protein kinase At1g67000 [Ziziphus jujuba]
TRINITY_DN30637_c0_g1	5.39774	0	10.7955	Inf	Inf	0.00181068	1	1261	-	-	COG0208	F	sp|Q98Q29|NRDI_MYCPU Protein NrdI OS=Mycoplasma pulmonis (strain UAB CTIP) GN=nrdI PE=3 SV=1	-
TRINITY_DN5562_c0_g2	5.39113	0	10.7823	Inf	Inf	0.00181698	1	1178	-	-	-	-	-	-
TRINITY_DN53764_c6_g1	60.0029	100.123	19.8833	0.198589	-2.33214	0.00182712	1	764	GO:0006952;GO:0009607	-	virNOG26803;virNOG22362	S	sp|O24248|PRU1_PRUAV Major allergen Pru av 1 OS=Prunus avium GN=PRUA1 PE=1 SV=1	gi|3901018|emb|CAA10235.1| stress and pathogenesis-related protein [Fagus sylvatica]
TRINITY_DN50938_c0_g2	112.452	191.688	33.2161	0.173282	-2.52881	0.00184775	1	1124	-	-	-	-	-	-
TRINITY_DN52053_c1_g3	16.6107	29.4821	3.73936	0.126835	-2.97898	0.00187939	1	1728	-	-	-	-	-	-
TRINITY_DN35570_c0_g1	27.6096	47.9696	7.24963	0.15113	-2.72614	0.00190737	1	1196	-	-	-	-	sp|Q9Y7U1|SFK1_SCHPO Protein sfk1 OS=Schizosaccharomyces pombe (strain 972 / ATCC 24843) GN=sfk1 PE=3 SV=1	-
TRINITY_DN47195_c2_g2	19.3585	34.2609	4.45619	0.130067	-2.94268	0.0019248	1	255	-	-	virNOG39343;COG4886;virNOG10093;euNOG56886	STR	sp|P0DKH6|RPS6R_ARATH Disease resistance protein RPS6 OS=Arabidopsis thaliana GN=RPS6 PE=1 SV=1	gi|595791267|ref|XP_007199382.1| hypothetical protein PRUPE_ppa025692mg [Prunus persica] gi|462394782|gb|EMJ00581.1| hypothetical protein PRUPE_ppa025692mg [Prunus persica]
TRINITY_DN54856_c2_g1	207.657	353.246	62.0682	0.175708	-2.50875	0.00197015	1	3070	-	-	virNOG27333	R	sp|P20825|POL2_DROME Retrovirus-related Pol polyprotein from transposon 297 OS=Drosophila melanogaster GN=pol PE=3 SV=1	gi|672158093|ref|XP_008798775.1| PREDICTED: LOW QUALITY PROTEIN: uncharacterized protein LOC103713573 [Phoenix dactylifera]
TRINITY_DN46301_c1_g1	346.387	645.732	47.042	0.0728506	-3.77892	0.00202673	1	981	-	-	-	-	-	-
TRINITY_DN44642_c2_g3	529.312	866.058	192.566	0.222347	-2.16912	0.00203193	1	3130	-	-	-	-	sp|Q10327|YD72_SCHPO Uncharacterized protein C32A11.02c OS=Schizosaccharomyces pombe (strain 972 / ATCC 24843) GN=SPAC32A11.02c PE=4 SV=1	gi|326529079|dbj|BAK00933.1| predicted protein [Hordeum vulgare subsp. vulgare]
TRINITY_DN51684_c1_g3	15.3522	30.7044	0	0	-Inf	0.0020395	1	1014	-	-	-	-	-	-
TRINITY_DN44773_c4_g3	104.189	170.103	38.2744	0.225006	-2.15196	0.00205027	1	1023	GO:0016020;GO:0046872;GO:0006511;GO:0016567	-	virNOG25335	O	sp|Q9SI09|XERIC_ARATH Probable E3 ubiquitin-protein ligase XERICO OS=Arabidopsis thaliana GN=XERICO PE=1 SV=1	gi|731370911|ref|XP_010648275.1| PREDICTED: RING-H2 finger protein ATL51-like [Vitis vinifera]
TRINITY_DN50784_c1_g1	40.9832	78.1493	3.81718	0.0488446	-4.35566	0.00206843	1	703	-	-	virNOG20798;virNOG19475	S	-	gi|567919696|ref|XP_006451854.1| hypothetical protein CICLE_v10009828mg [Citrus clementina] gi|568820491|ref|XP_006464749.1| PREDICTED: uncharacterized protein LOC102625648 [Citrus sinensis] gi|557555080|gb|ESR65094.1| hypothetical protein CICLE_v10009828mg [Citrus clementina] gi|641843590|gb|KDO62489.1| hypothetical protein CISIN_1g047616mg [Citrus sinensis]
TRINITY_DN46963_c0_g3	26.5758	45.6341	7.51754	0.164735	-2.60178	0.00211032	1	1620	GO:0016310;GO:0000166;GO:0004672	K04733	virNOG05835	T	sp|P93604|LRK10_WHEAT Rust resistance kinase Lr10 OS=Triticum aestivum GN=LRK10 PE=2 SV=1	gi|1009105396|ref|XP_015889219.1| PREDICTED: G-type lectin S-receptor-like serine/threonine-protein kinase SD2-5 isoform X1 [Ziziphus jujuba] gi|1009105398|ref|XP_015889942.1| PREDICTED: G-type lectin S-receptor-like serine/threonine-protein kinase SD2-5 isoform X2 [Ziziphus jujuba]
TRINITY_DN49651_c2_g2	10.5058	21.0116	0	0	-Inf	0.00211755	1	718	-	-	-	-	-	-
TRINITY_DN43050_c0_g1	187.613	308.056	67.1693	0.218042	-2.19732	0.00221884	1	2441	GO:0004672;GO:0009987;GO:0005488	-	COG5126;virNOG10612;virNOG06801;virNOG13610	ZTD	sp|O94547|SRK1_SCHPO Serine/threonine-protein kinase srk1 OS=Schizosaccharomyces pombe (strain 972 / ATCC 24843) GN=srk1 PE=1 SV=1	gi|567879985|ref|XP_006432551.1| hypothetical protein CICLE_v10000859mg [Citrus clementina] gi|568834469|ref|XP_006471350.1| PREDICTED: calcium and calcium/calmodulin-dependent serine/threonine-protein kinase-like [Citrus sinensis] gi|557534673|gb|ESR45791.1| hypothetical protein CICLE_v10000859mg [Citrus clementina]
TRINITY_DN55904_c1_g1	24.1245	1.83796	46.4111	25.2515	4.65829	0.00222315	1	613	-	-	-	-	-	-
TRINITY_DN48358_c2_g3	12.4326	22.6063	2.25877	0.0999175	-3.32312	0.00223889	1	1466	-	-	-	-	-	-
TRINITY_DN14918_c0_g2	5.09279	0	10.1856	Inf	Inf	0.00229173	1	1394	-	-	-	-	-	-
TRINITY_DN52084_c1_g1	20.5446	38.699	2.39011	0.0617616	-4.01715	0.00229986	1	644	-	-	-	-	-	-
TRINITY_DN48191_c0_g1	9.12215	18.2443	0	0	-Inf	0.0023296	1	1033	-	-	-	-	-	-
TRINITY_DN40798_c0_g1	125.09	204.581	45.5981	0.222885	-2.16563	0.00236359	1	1447	-	-	virNOG12741	Q	sp|Q92247|BLI4_NEUCR Putative oxidoreductase bli-4, mitochondrial OS=Neurospora crassa (strain ATCC 24698 / 74-OR23-1A / CBS 708.71 / DSM 1257 / FGSC 987) GN=bli-4 PE=1 SV=1	gi|326533740|dbj|BAK05401.1| predicted protein [Hordeum vulgare subsp. vulgare]
TRINITY_DN42035_c0_g1	353.883	570.082	137.684	0.241516	-2.04981	0.00236656	1	431	-	-	-	-	sp|P22943|HSP12_YEAST 12 kDa heat shock protein OS=Saccharomyces cerevisiae (strain ATCC 204508 / S288c) GN=HSP12 PE=1 SV=1	-
TRINITY_DN53510_c0_g3	6.05677	11.7736	0.339941	0.0288732	-5.11412	0.00240891	1	784	-	K05391	NOG127886;virNOG13812	PU	sp|O65717|CNGC1_ARATH Cyclic nucleotide-gated ion channel 1 OS=Arabidopsis thaliana GN=CNGC1 PE=1 SV=1	gi|694414556|ref|XP_009335491.1| PREDICTED: cyclic nucleotide-gated ion channel 1-like [Pyrus x bretschneideri]
TRINITY_DN44383_c0_g1	1734.86	2752.62	717.1	0.260515	-1.94056	0.00242197	1	2144	GO:0016829;GO:0046872	K15803	virNOG05092;NOG126252	SR	sp|Q6Q3H3|TPSGD_VITVI (-)-germacrene D synthase OS=Vitis vinifera GN=VIT_19s0014g04930 PE=1 SV=1	gi|568846119|ref|XP_006476905.1| PREDICTED: (-)-germacrene D synthase-like [Citrus sinensis]
TRINITY_DN55602_c3_g1	57.5735	113.107	2.03965	0.0180329	-5.79323	0.00243838	1	3774	-	-	-	-	-	-
TRINITY_DN49898_c1_g1	45.5844	13.3139	77.8549	5.84764	2.54785	0.00244123	1	768	-	-	-	-	-	-
TRINITY_DN53149_c1_g2	15.5005	31.0009	0	0	-Inf	0.00244586	1	945	-	-	-	-	-	-
TRINITY_DN40914_c0_g1	5.09838	0	10.1968	Inf	Inf	0.00245696	1	1391	-	-	-	-	-	-
TRINITY_DN55547_c3_g1	32.1002	7.85446	56.3459	7.17374	2.84273	0.00246399	1	1198	-	-	virNOG09556	R	-	gi|657996907|ref|XP_008390828.1| PREDICTED: UPF0613 protein PB24D3.06c-like [Malus domestica]
TRINITY_DN48670_c0_g2	33.1452	9.8437	56.4467	5.73429	2.51962	0.00248436	1	3214	GO:0016020	-	virNOG10037	M	sp|Q9SYM1|MSL6_ARATH Mechanosensitive ion channel protein 6 OS=Arabidopsis thaliana GN=MSL6 PE=1 SV=1	gi|694329666|ref|XP_009355587.1| PREDICTED: mechanosensitive ion channel protein 6-like [Pyrus x bretschneideri]
TRINITY_DN32312_c0_g3	5.07101	0	10.142	Inf	Inf	0.00249345	1	1167	-	-	-	-	-	-
TRINITY_DN53824_c1_g1	11.9457	0	23.8913	Inf	Inf	0.00250946	1	835	-	-	-	-	-	-
TRINITY_DN55811_c3_g2	461.455	746.134	176.776	0.236922	-2.07752	0.00252117	1	1189	-	-	KOG4658;euNOG17446;virNOG30351	ST	-	gi|965616310|dbj|BAU01460.1| hypothetical protein VIGAN_11069900 [Vigna angularis var. angularis]
TRINITY_DN41240_c0_g1	19.0825	33.2876	4.87731	0.14652	-2.77083	0.00253805	1	2281	GO:0004471;GO:0046872;GO:0051287;GO:0055114;GO:0006108	K00028	virNOG00014;virNOG01903	C	sp|Q6TU48|MAOX_DICDI NADP-dependent malic enzyme OS=Dictyostelium discoideum GN=malA PE=2 SV=1	gi|326497939|dbj|BAJ94832.1| predicted protein [Hordeum vulgare subsp. vulgare]
TRINITY_DN44637_c0_g2	395.333	631.535	159.131	0.251975	-1.98865	0.00253842	1	1223	GO:0016020	-	virNOG06063	S	-	gi|566172423|ref|XP_002307472.2| hypothetical protein POPTR_0005s20850g [Populus trichocarpa] gi|550339417|gb|EEE94468.2| hypothetical protein POPTR_0005s20850g [Populus trichocarpa]
TRINITY_DN40351_c0_g1	139.215	225.165	53.2642	0.236556	-2.07975	0.00254397	1	1487	-	-	euNOG29292	S	sp|I1RF63|AURS_GIBZE Aurofusarin biosynthesis cluster protein S OS=Gibberella zeae (strain PH-1 / ATCC MYA-4620 / FGSC 9075 / NRRL 31084) GN=aurS PE=1 SV=1	gi|926781204|ref|XP_013899076.1| hypothetical protein MNEG_7905 [Monoraphidium neglectum] gi|761968947|gb|KIZ00057.1| hypothetical protein MNEG_7905 [Monoraphidium neglectum]
TRINITY_DN77249_c0_g1	5.03043	0	10.0609	Inf	Inf	0.00254896	1	1442	-	-	COG0264;COG0052;virNOG09402	J	sp|Q98Q37|EFTS_MYCPU Elongation factor Ts OS=Mycoplasma pulmonis (strain UAB CTIP) GN=tsf PE=3 SV=1	gi|1023967016|gb|KZV15325.1| hypothetical protein F511_25193 [Dorcoceras hygrometricum]
TRINITY_DN41850_c0_g1	40.9018	69.3327	12.4708	0.179869	-2.47498	0.00256888	1	3008	-	-	virNOG09100	T	sp|P27574|PYP1_SCHPO Tyrosine-protein phosphatase 1 OS=Schizosaccharomyces pombe (strain 972 / ATCC 24843) GN=pyp1 PE=1 SV=1	gi|902195604|gb|KNA12904.1| hypothetical protein SOVF_121410 [Spinacia oleracea]
TRINITY_DN54190_c3_g8	23.298	46.2562	0.339941	0.00734911	-7.08822	0.00257	1	458	-	-	virNOG33137;virNOG09124;virNOG27119;virNOG01327	R	sp|P14381|YTX2_XENLA Transposon TX1 uncharacterized 149 kDa protein OS=Xenopus laevis PE=4 SV=1	gi|147799164|emb|CAN72557.1| hypothetical protein VITISV_013403 [Vitis vinifera]
TRINITY_DN54135_c1_g1	4.82727	9.65454	0	0	-Inf	0.00262288	1	679	-	-	virNOG19318;virNOG34368	S	sp|Q9SN23|LBD38_ARATH LOB domain-containing protein 38 OS=Arabidopsis thaliana GN=LBD38 PE=1 SV=1	gi|802570586|ref|XP_012068238.1| PREDICTED: LOB domain-containing protein 38-like [Jatropha curcas] gi|643734965|gb|KDP41635.1| hypothetical protein JCGZ_16042 [Jatropha curcas]
TRINITY_DN54768_c3_g1	46.8458	86.3436	7.34793	0.085101	-3.55468	0.00263883	1	1499	-	-	virNOG20798;virNOG19475	S	-	gi|566193840|ref|XP_006377365.1| hypothetical protein POPTR_0011s05270g [Populus trichocarpa] gi|550327654|gb|ERP55162.1| hypothetical protein POPTR_0011s05270g [Populus trichocarpa]
TRINITY_DN72811_c0_g1	5.09973	0	10.1995	Inf	Inf	0.00264663	1	1284	GO:0000166;GO:0016887;GO:0044765	-	COG1123;COG0444;COG4172;COG4608;NOG00424	PRE	sp|P18766|AMIF_STRPN Oligopeptide transport ATP-binding protein AmiF OS=Streptococcus pneumoniae serotype 4 (strain ATCC BAA-334 / TIGR4) GN=amiF PE=3 SV=2	gi|223524510|gb|EEF27557.1| oligopeptide abc transporter, putative, partial [Ricinus communis]
TRINITY_DN64617_c0_g1	9.45174	18.9035	0	0	-Inf	0.0026956	1	451	-	-	-	-	-	-
TRINITY_DN73727_c0_g1	8.23804	15.5573	0.918828	0.0590611	-4.08165	0.00269729	1	1080	-	-	virNOG01206;COG1028;virNOG10411	QI	sp|P39577|DLTE_BACSU Uncharacterized oxidoreductase DltE OS=Bacillus subtilis (strain 168) GN=dltE PE=3 SV=2	gi|926775014|ref|XP_013895981.1| DltE [Monoraphidium neglectum] gi|761964746|gb|KIY96961.1| DltE [Monoraphidium neglectum]
TRINITY_DN55484_c2_g1	116.03	24.0549	208.006	8.64712	3.11222	0.00270304	1	2108	-	-	virNOG30683;virNOG05170;NOG124510;virNOG30390	SR	sp|Q9C9H7|RLP12_ARATH Receptor-like protein 12 OS=Arabidopsis thaliana GN=RLP12 PE=2 SV=2	gi|823137468|ref|XP_012468525.1| PREDICTED: receptor-like protein 12 [Gossypium raimondii] gi|763749653|gb|KJB17092.1| hypothetical protein B456_002G264500 [Gossypium raimondii]
TRINITY_DN51660_c2_g1	58.4058	99.7237	17.0879	0.171353	-2.54496	0.00274676	1	2273	-	-	-	-	-	-
TRINITY_DN39698_c0_g1	10.2899	19.0009	1.57889	0.0830954	-3.58909	0.00276179	1	1101	-	-	virNOG19170;virNOG25473	SJ	sp|Q9FMY4|Y5316_ARATH Uncharacterized protein At5g23160 OS=Arabidopsis thaliana GN=At5g23160 PE=2 SV=1	gi|568862116|ref|XP_006484535.1| PREDICTED: uncharacterized protein LOC102607466 [Citrus sinensis]
TRINITY_DN48293_c1_g1	303.302	491.998	114.605	0.232938	-2.10198	0.00282895	1	5071	GO:0006950;GO:0005516	-	virNOG05721	S	sp|Q9C9T2|SARD1_ARATH Protein SAR DEFICIENT 1 OS=Arabidopsis thaliana GN=SARD1 PE=1 SV=1	gi|595844949|ref|XP_007208838.1| hypothetical protein PRUPE_ppa025469mg, partial [Prunus persica] gi|462404573|gb|EMJ10037.1| hypothetical protein PRUPE_ppa025469mg, partial [Prunus persica]
TRINITY_DN54010_c1_g4	4.5299	9.05979	0	0	-Inf	0.00287734	1	388	-	-	-	-	-	gi|147853275|emb|CAN80674.1| hypothetical protein VITISV_002981 [Vitis vinifera]
TRINITY_DN819_c0_g1	265.188	430.253	100.123	0.232708	-2.10341	0.00288647	1	1191	-	-	virNOG02079	Q	sp|P25377|ADH7_YEAST NADP-dependent alcohol dehydrogenase 7 OS=Saccharomyces cerevisiae (strain ATCC 204508 / S288c) GN=ADH7 PE=1 SV=1	gi|695062117|ref|XP_009419520.1| PREDICTED: 8-hydroxygeraniol dehydrogenase-like [Musa acuminata subsp. malaccensis]
TRINITY_DN46088_c3_g8	19.5199	39.0398	0	0	-Inf	0.00291029	1	577	-	-	-	-	-	-
TRINITY_DN35375_c0_g1	4.89443	0	9.78887	Inf	Inf	0.00295546	1	1691	GO:0043231;GO:0044444	-	virNOG02588	G	sp|Q98QW4|PGK_MYCPU Phosphoglycerate kinase OS=Mycoplasma pulmonis (strain UAB CTIP) GN=pgk PE=3 SV=1	gi|760439297|ref|XP_011396717.1| Phosphoglycerate kinase, chloroplastic [Auxenochlorella protothecoides] gi|675351399|gb|KFM23839.1| Phosphoglycerate kinase, chloroplastic [Auxenochlorella protothecoides]
TRINITY_DN56114_c0_g1	6.86935	0	13.7387	Inf	Inf	0.00296796	1	1912	-	-	-	-	-	-
TRINITY_DN54328_c3_g3	62.0263	120.107	3.94526	0.0328478	-4.92806	0.00298539	1	2324	GO:0015074;GO:0003676	-	virNOG37721;COG2801;NOG120126	SRL	sp|P03356|POL_MLVAV Pol polyprotein OS=AKV murine leukemia virus GN=pol PE=3 SV=2	gi|109676380|gb|ABG37671.1| integrase [Populus trichocarpa]
TRINITY_DN46824_c7_g5	43.9763	83.5334	4.41924	0.0529039	-4.24048	0.0030087	1	1665	GO:0009055;GO:0022900;GO:0003676	-	virNOG05810;poaNOG23047;lilNOG22982;NOG59350	SR	sp|Q94HW2|POLR1_ARATH Retrovirus-related Pol polyprotein from transposon RE1 OS=Arabidopsis thaliana GN=RE1 PE=2 SV=1	gi|255678617|dbj|BAH94406.1| Os08g0544300 [Oryza sativa Japonica Group]
TRINITY_DN46116_c2_g1	9.0097	0	18.0194	Inf	Inf	0.0030263	1	549	-	-	-	-	-	-
TRINITY_DN48372_c0_g1	287.998	78.9007	497.094	6.30025	2.65541	0.00313748	1	1662	GO:0043231;GO:0012505;GO:0044444	-	virNOG01816	S	-	gi|596047484|ref|XP_007220285.1| hypothetical protein PRUPE_ppa000692mg [Prunus persica] gi|462416747|gb|EMJ21484.1| hypothetical protein PRUPE_ppa000692mg [Prunus persica]
TRINITY_DN44559_c0_g3	4.32446	8.64892	0	0	-Inf	0.00315178	1	677	-	-	virNOG40006;virNOG36687	S	-	gi|947068892|gb|KRH17783.1| hypothetical protein GLYMA_13G015500, partial [Glycine max] gi|947068894|gb|KRH17785.1| hypothetical protein GLYMA_13G0157001, partial [Glycine max] gi|947068895|gb|KRH17786.1| hypothetical protein GLYMA_13G015800, partial [Glycine max] gi|947068897|gb|KRH17788.1| hypothetical protein GLYMA_13G016000, partial [Glycine max] gi|947068930|gb|KRH17821.1| hypothetical prote…
TRINITY_DN5837_c0_g1	54.5249	89.971	19.0788	0.212055	-2.23749	0.00315714	1	871	-	-	virNOG00235;virNOG26365	G	sp|Q9Y7K0|YGL3_SCHPO UPF0659 protein C216.03 OS=Schizosaccharomyces pombe (strain 972 / ATCC 24843) GN=SPBC216.03 PE=3 SV=1	gi|302835127|ref|XP_002949125.1| hypothetical protein VOLCADRAFT_80525 [Volvox carteri f. nagariensis] gi|300265427|gb|EFJ49618.1| hypothetical protein VOLCADRAFT_80525 [Volvox carteri f. nagariensis]
TRINITY_DN47617_c2_g2	13.3699	24.0334	2.70632	0.112606	-3.15064	0.00316335	1	1114	-	-	-	-	-	gi|985471266|ref|XP_015381204.1| PREDICTED: uncharacterized protein LOC107174654 [Citrus sinensis]
TRINITY_DN46768_c3_g3	46.0645	90.1224	2.00661	0.0222654	-5.48905	0.00322048	1	1232	-	-	-	-	-	-
TRINITY_DN48266_c5_g1	26.4779	44.8832	8.07269	0.17986	-2.47505	0.00322194	1	1635	-	-	-	-	-	-
TRINITY_DN53822_c1_g1	97.6285	172.867	22.3901	0.129522	-2.94873	0.00323433	1	500	-	-	-	-	-	-
TRINITY_DN45718_c1_g3	102.65	165.624	39.6756	0.239553	-2.06158	0.00328363	1	1331	GO:0044550;GO:0004497;GO:0055114;GO:0071949	-	virNOG06636	HC	-	gi|225425869|ref|XP_002266262.1| PREDICTED: uncharacterized protein LOC100251202 [Vitis vinifera] gi|297738359|emb|CBI27560.3| unnamed protein product [Vitis vinifera]
TRINITY_DN35384_c0_g5	4.83207	0	9.66414	Inf	Inf	0.00329595	1	1336	GO:0043229;GO:0030529;GO:0044444	-	virNOG16369;virNOG24587;virNOG06425	J	sp|Q98PY8|RS3_MYCPU 30S ribosomal protein S3 OS=Mycoplasma pulmonis (strain UAB CTIP) GN=rpsC PE=3 SV=1	gi|527209894|gb|EPS74503.1| hypothetical protein M569_00220, partial [Genlisea aurea]
TRINITY_DN55847_c5_g1	24.8814	49.4294	0.333333	0.00674362	-7.21226	0.00336546	1	506	GO:0044260;GO:0000166;GO:0044238;GO:0003824	-	KOG1075;virNOG33137;virNOG01327	R	sp|P92555|M1250_ARATH Uncharacterized mitochondrial protein AtMg01250 OS=Arabidopsis thaliana GN=AtMg01250 PE=4 SV=1	gi|147798168|emb|CAN60702.1| hypothetical protein VITISV_015869 [Vitis vinifera]
TRINITY_DN48004_c1_g2	4.42722	8.85444	0	0	-Inf	0.00341712	1	409	-	-	-	-	-	-
TRINITY_DN51563_c1_g2	2939.62	4917.37	961.876	0.195608	-2.35396	0.00342405	1	1793	-	-	virNOG24009;virNOG23041	S	sp|Q9SSK5|MLP43_ARATH MLP-like protein 43 OS=Arabidopsis thaliana GN=MLP43 PE=1 SV=1	gi|255590991|ref|XP_002535412.1| PREDICTED: MLP-like protein 28 [Ricinus communis] gi|223523187|gb|EEF26971.1| Major latex protein, putative [Ricinus communis]
TRINITY_DN54146_c5_g5	37.1565	73.4952	0.817832	0.0111277	-6.4897	0.00344825	1	505	-	-	virNOG33137;KOG1075;virNOG28452	SR	-	gi|731439071|ref|XP_010647578.1| PREDICTED: uncharacterized protein LOC104878673, partial [Vitis vinifera]
TRINITY_DN48704_c1_g1	70.5973	138.515	2.67988	0.0193473	-5.69173	0.00346254	1	945	GO:0015074;GO:0004190;GO:0003676;GO:0003964;GO:0006508;GO:0090305;GO:0008270;GO:0004519;GO:0006278	-	KOG0017;virNOG08281	R	sp|P10978|POLX_TOBAC Retrovirus-related Pol polyprotein from transposon TNT 1-94 OS=Nicotiana tabacum PE=2 SV=1	gi|1024008833|gb|KZV32632.1| putative LRR receptor-like serine/threonine-protein kinase [Dorcoceras hygrometricum]
TRINITY_DN26476_c0_g1	7.75705	15.5141	0	0	-Inf	0.00347379	1	1006	-	-	virNOG22502;virNOG09124;virNOG10647;virNOG29500	R	sp|P0C2F6|RNHX1_ARATH Putative ribonuclease H protein At1g65750 OS=Arabidopsis thaliana GN=At1g65750 PE=3 SV=1	gi|596291416|ref|XP_007226339.1| hypothetical protein PRUPE_ppa022315mg, partial [Prunus persica] gi|462423275|gb|EMJ27538.1| hypothetical protein PRUPE_ppa022315mg, partial [Prunus persica]
TRINITY_DN46067_c0_g1	12.8732	2.61093	23.1355	8.86102	3.14747	0.00347962	1	1992	GO:0006486;GO:0016021;GO:0008378;GO:0000139	K20855	KOG2288;virNOG01384	G	sp|A8MRC7|B3GT2_ARATH Probable beta-1,3-galactosyltransferase 2 OS=Arabidopsis thaliana GN=B3GALT2 PE=2 SV=1	gi|1009108295|ref|XP_015884009.1| PREDICTED: probable beta-1,3-galactosyltransferase 2 isoform X2 [Ziziphus jujuba] gi|1009108297|ref|XP_015884017.1| PREDICTED: probable beta-1,3-galactosyltransferase 2 isoform X2 [Ziziphus jujuba]
TRINITY_DN49322_c0_g6	17.8913	0	35.7827	Inf	Inf	0.00362741	1	1409	GO:0000003;GO:0009555;GO:0006075;GO:0003843;GO:0016021;GO:0000148	-	virNOG00554	M	sp|Q9S9U0|CALSB_ARATH Callose synthase 11 OS=Arabidopsis thaliana GN=CALS11 PE=2 SV=1	gi|590624526|ref|XP_007025627.1| Glucan synthase-like 1 isoform 1 [Theobroma cacao] gi|590624530|ref|XP_007025628.1| Glucan synthase-like 1 isoform 1 [Theobroma cacao] gi|508780993|gb|EOY28249.1| Glucan synthase-like 1 isoform 1 [Theobroma cacao] gi|508780994|gb|EOY28250.1| Glucan synthase-like 1 isoform 1 [Theobroma cacao]
TRINITY_DN51610_c0_g1	4.27585	8.5517	0	0	-Inf	0.00365224	1	381	-	-	-	-	-	-
TRINITY_DN50831_c1_g1	7.65581	14.406	0.905612	0.0628635	-3.99163	0.00367962	1	778	-	-	-	-	-	-
TRINITY_DN30980_c0_g1	10.4554	19.2818	1.62906	0.0844868	-3.56513	0.00369309	1	1256	-	-	virNOG06992;virNOG06533;virNOG06726;NOG28722	SR	sp|Q08448|YO059_YEAST Putative lipase YOR059C OS=Saccharomyces cerevisiae (strain ATCC 204508 / S288c) GN=YOR059C PE=1 SV=1	gi|1004143783|gb|KXZ51765.1| hypothetical protein GPECTOR_11g209 [Gonium pectorale]
TRINITY_DN45665_c0_g2	4.74988	0	9.49975	Inf	Inf	0.00372126	1	424	GO:0003677;GO:0046982;GO:0006334;GO:0000788	-	NOG50035;virNOG19871	B	sp|Q64475|H2B1B_MOUSE Histone H2B type 1-B OS=Mus musculus GN=Hist1h2bb PE=1 SV=3	gi|573966005|ref|XP_006665103.1| PREDICTED: histone H2B [Oryza brachyantha] gi|1009557113|ref|XP_015913733.1| PREDICTED: histone H2B [Parasteatoda tepidariorum] gi|14269422|gb|AAK58064.1|AF378198_4 histone H2B [Rhynchosciara americana] gi|674228935|gb|KFK22720.1| hypothetical protein AALP_AAs74787U000100 [Arabis alpina]
TRINITY_DN53260_c3_g7	10.1724	0	20.3448	Inf	Inf	0.00379695	1	590	-	-	-	-	-	-
TRINITY_DN55167_c0_g1	200.061	319.375	80.7473	0.252829	-1.98377	0.00385267	1	2083	-	-	-	-	-	-
TRINITY_DN39352_c0_g1	4.6621	0	9.32419	Inf	Inf	0.00390478	1	926	-	-	-	-	-	-
TRINITY_DN46664_c2_g3	90.8875	146.579	35.196	0.240117	-2.05819	0.00392195	1	693	-	-	-	-	-	-
TRINITY_DN15080_c0_g1	11.5496	20.8603	2.23895	0.10733	-3.21987	0.00394438	1	820	-	-	virNOG19863	R	sp|Q9SK27|ENL1_ARATH Early nodulin-like protein 1 OS=Arabidopsis thaliana GN=At2g25060 PE=1 SV=2	gi|1035924003|gb|OAY53591.1| hypothetical protein MANES_03G008300 [Manihot esculenta]
TRINITY_DN51241_c0_g1	55.1695	108.144	2.19473	0.0202944	-5.62277	0.00399227	1	456	GO:0043531;GO:0016020;GO:0006952	-	KOG4658;NOG81593;virNOG04327;virNOG06083	ZT	sp|Q9LRR4|R13L1_ARATH Putative disease resistance RPP13-like protein 1 OS=Arabidopsis thaliana GN=RPPL1 PE=3 SV=1	gi|1028987060|ref|XP_016748404.1| PREDICTED: putative disease resistance RPP13-like protein 1 [Gossypium hirsutum]
TRINITY_DN47550_c0_g2	1016.65	1603.88	429.411	0.267732	-1.90114	0.00400507	1	1443	GO:0003677	K09338	virNOG17055;KOG0483;virNOG14844	K	sp|Q02283|HAT5_ARATH Homeobox-leucine zipper protein HAT5 OS=Arabidopsis thaliana GN=HAT5 PE=1 SV=1	gi|1009153903|ref|XP_015894877.1| PREDICTED: homeobox-leucine zipper protein HAT5 [Ziziphus jujuba]
TRINITY_DN50638_c0_g1	9.43009	17.1737	1.68649	0.0982021	-3.3481	0.00404243	1	271	GO:0000145;GO:0005829;GO:0006887	-	virNOG10229	U	sp|Q9FNR3|E70E2_ARATH Exocyst complex component EXO70E2 OS=Arabidopsis thaliana GN=EXO70E2 PE=1 SV=1	gi|595965814|ref|XP_007217106.1| hypothetical protein PRUPE_ppa005110m1g, partial [Prunus persica] gi|462413256|gb|EMJ18305.1| hypothetical protein PRUPE_ppa005110m1g, partial [Prunus persica]
TRINITY_DN44452_c4_g9	232.276	369.087	95.4648	0.258651	-1.95092	0.00410684	1	1319	-	-	virNOG24227;virNOG07546	E	sp|Q9Y8H7|SPEE_NEUCR Spermidine synthase OS=Neurospora crassa (strain ATCC 24698 / 74-OR23-1A / CBS 708.71 / DSM 1257 / FGSC 987) GN=spe-3 PE=3 SV=1	gi|145352221|ref|XP_001420452.1| Spermidine synthase [Ostreococcus lucimarinus CCE9901] gi|144580686|gb|ABO98745.1| Spermidine synthase [Ostreococcus lucimarinus CCE9901]
TRINITY_DN42954_c0_g1	42.0026	69.8241	14.181	0.203096	-2.29976	0.00410976	1	3447	-	-	-	-	-	-
TRINITY_DN40914_c0_g2	4.56771	0	9.13542	Inf	Inf	0.00411664	1	789	-	-	-	-	-	-
TRINITY_DN53677_c0_g4	150.467	253.237	47.6964	0.188347	-2.40854	0.00419246	1	2086	GO:0046872;GO:0043170;GO:0044238	-	COG2801;virNOG15679;virNOG27333	RL	sp|Q99315|YG31B_YEAST Transposon Ty3-G Gag-Pol polyprotein OS=Saccharomyces cerevisiae (strain ATCC 204508 / S288c) GN=TY3B-G PE=1 SV=3	gi|590693615|ref|XP_007044383.1| DNA/RNA polymerases superfamily protein [Theobroma cacao] gi|508708318|gb|EOY00215.1| DNA/RNA polymerases superfamily protein [Theobroma cacao]
TRINITY_DN44921_c1_g1	48.8347	79.5985	18.071	0.227027	-2.13907	0.00420966	1	1912	-	-	virNOG03715;virNOG04540	R	sp|P23585|HXT2_YEAST High-affinity glucose transporter HXT2 OS=Saccharomyces cerevisiae (strain ATCC 204508 / S288c) GN=HXT2 PE=1 SV=1	gi|326513122|dbj|BAK06801.1| predicted protein [Hordeum vulgare subsp. vulgare] gi|1027163170|gb|OAG23541.1| general substrate transporter [Alternaria alternata]
TRINITY_DN51924_c12_g1	7.17323	14.3465	0	0	-Inf	0.00421955	1	756	-	-	-	-	-	-
TRINITY_DN56332_c0_g1	4.51721	0	9.03442	Inf	Inf	0.00423666	1	1428	GO:0016779;GO:0009536	-	virNOG11291	K	sp|Q98Q24|RPOC_MYCPU DNA-directed RNA polymerase subunit beta&apos; OS=Mycoplasma pulmonis (strain UAB CTIP) GN=rpoC PE=3 SV=1	gi|959124084|ref|YP_009184601.1| beta&apos; subunit of RNA polymerase (chloroplast) [Treubaria triappendiculata] gi|953272406|gb|ALO62663.1| beta&apos; subunit of RNA polymerase (chloroplast) [Treubaria triappendiculata]
TRINITY_DN22785_c0_g1	87.5522	141.958	33.1464	0.233495	-2.09854	0.00423703	1	984	-	-	-	-	sp|O14290|YF14_SCHPO Uncharacterized protein C9E9.04 OS=Schizosaccharomyces pombe (strain 972 / ATCC 24843) GN=SPAC9E9.04 PE=4 SV=1	-
TRINITY_DN43411_c0_g1	213.239	341.322	85.155	0.249486	-2.00297	0.00425305	1	2151	-	-	-	-	-	-
TRINITY_DN59992_c0_g1	4.64692	0	9.29385	Inf	Inf	0.00425544	1	1126	-	-	-	-	-	-
TRINITY_DN51811_c1_g4	16.1236	28.8446	3.40267	0.117966	-3.08356	0.00425914	1	1542	GO:0010016;GO:0006351;GO:0065007	-	virNOG11218	S	sp|Q9ZVP8|NAC35_ARATH NAC domain-containing protein 35 OS=Arabidopsis thaliana GN=NAC035 PE=1 SV=2	gi|645261057|ref|XP_008236110.1| PREDICTED: NAC transcription factor 29 [Prunus mume]
TRINITY_DN40718_c0_g2	13.5733	24.1578	2.98882	0.123721	-3.01484	0.00428594	1	1392	-	-	virNOG02695	C	sp|M1BYJ7|ENDB1_SOLTU External alternative NAD(P)H-ubiquinone oxidoreductase B1, mitochondrial OS=Solanum tuberosum GN=NDB1 PE=3 SV=1	gi|168023071|ref|XP_001764062.1| predicted protein [Physcomitrella patens] gi|162684801|gb|EDQ71201.1| predicted protein [Physcomitrella patens]
TRINITY_DN48504_c0_g1	66.9007	129.448	4.35316	0.0336286	-4.89417	0.00430105	1	695	-	-	-	-	-	-
TRINITY_DN38935_c0_g1	22.494	38.8989	6.08916	0.156538	-2.67541	0.00430371	1	2100	-	-	-	-	-	-
TRINITY_DN42507_c0_g1	82.2725	133.298	31.2473	0.234417	-2.09285	0.00431411	1	2576	-	-	virNOG02559	I	sp|Q9HB03|ELOV3_HUMAN Elongation of very long chain fatty acids protein 3 OS=Homo sapiens GN=ELOVL3 PE=1 SV=2	gi|568881336|ref|XP_006493533.1| PREDICTED: putative elongation of fatty acids protein DDB_G0272012 [Citrus sinensis] gi|641831868|gb|KDO50914.1| hypothetical protein CISIN_1g023144mg [Citrus sinensis]
TRINITY_DN53076_c4_g1	8.37875	16.7575	0	0	-Inf	0.00431421	1	328	-	-	virNOG10663	R	sp|P10978|POLX_TOBAC Retrovirus-related Pol polyprotein from transposon TNT 1-94 OS=Nicotiana tabacum PE=2 SV=1	gi|147788232|emb|CAN71594.1| hypothetical protein VITISV_005028 [Vitis vinifera]
TRINITY_DN44561_c1_g1	18.5041	33.5039	3.50432	0.104595	-3.25712	0.00432576	1	1475	-	-	-	-	sp|Q10327|YD72_SCHPO Uncharacterized protein C32A11.02c OS=Schizosaccharomyces pombe (strain 972 / ATCC 24843) GN=SPAC32A11.02c PE=4 SV=1	gi|326529079|dbj|BAK00933.1| predicted protein [Hordeum vulgare subsp. vulgare]
TRINITY_DN45746_c0_g2	12.8396	22.6659	3.01322	0.132941	-2.91115	0.00433797	1	1604	-	-	KOG1075;virNOG22502;virNOG09124	R	sp|P0C2F6|RNHX1_ARATH Putative ribonuclease H protein At1g65750 OS=Arabidopsis thaliana GN=At1g65750 PE=3 SV=1	gi|1025360855|ref|XP_016512671.1| PREDICTED: uncharacterized protein LOC107829719 [Nicotiana tabacum]
TRINITY_DN35589_c0_g1	23.8562	40.8933	6.81921	0.166756	-2.58419	0.00441661	1	1679	-	-	virNOG00742;virNOG00988	O	sp|Q8NKB6|OPSB_ASPOR Probable aspartic-type endopeptidase opsB OS=Aspergillus oryzae (strain ATCC 42149 / RIB 40) GN=opsB PE=2 SV=1	gi|326523981|dbj|BAJ97001.1| predicted protein [Hordeum vulgare subsp. vulgare]
TRINITY_DN33352_c0_g1	146.533	235.173	57.8931	0.246172	-2.02226	0.00445269	1	1448	-	-	-	-	-	-
TRINITY_DN40653_c0_g1	3193.85	5021.66	1366.04	0.272029	-1.87817	0.00446331	1	790	-	-	virNOG25084;virNOG24453	O	sp|Q9FYB5|DNJ11_ARATH Chaperone protein dnaJ 11, chloroplastic OS=Arabidopsis thaliana GN=ATJ11 PE=1 SV=2	gi|225457949|ref|XP_002274505.1| PREDICTED: chaperone protein dnaJ 11, chloroplastic-like [Vitis vinifera]
TRINITY_DN38469_c0_g1	7.63066	14.2547	1.00661	0.0706158	-3.82386	0.00452175	1	602	-	-	-	-	-	-
TRINITY_DN47248_c6_g3	22.4129	44.3479	0.477891	0.0107759	-6.53604	0.0045965	1	861	-	-	-	-	-	-
TRINITY_DN14083_c0_g1	4.37233	0	8.74465	Inf	Inf	0.00460944	1	1370	-	-	COG4170;COG1123;COG0444;NOG00424	PREV	sp|P47325|OPPD_MYCGE Oligopeptide transport ATP-binding protein OppD OS=Mycoplasma genitalium (strain ATCC 33530 / G-37 / NCTC 10195) GN=oppD PE=3 SV=1	gi|1032274744|gb|OAO89092.1| hypothetical protein AXX17_ATUG04510 [Arabidopsis thaliana]
TRINITY_DN55770_c4_g5	6.85974	13.7195	0	0	-Inf	0.00462458	1	567	-	-	-	-	-	-
TRINITY_DN50582_c1_g1	38.9948	64.2464	13.7433	0.213915	-2.22489	0.00463333	1	1527	-	-	-	-	-	-
TRINITY_DN55458_c0_g1	30.0013	49.8665	10.1361	0.203264	-2.29857	0.00470448	1	2110	GO:0030246;GO:0004674;GO:0005524;GO:0016021;GO:0006468	-	NOG21676;virNOG04804	T	sp|Q9LXA5|LRK91_ARATH L-type lectin-domain containing receptor kinase IX.1 OS=Arabidopsis thaliana GN=LECRK91 PE=1 SV=1	gi|1009145742|ref|XP_015890501.1| PREDICTED: L-type lectin-domain containing receptor kinase IX.1-like [Ziziphus jujuba]
TRINITY_DN48753_c3_g1	101.696	184.836	18.5565	0.100395	-3.31625	0.00472644	1	473	-	-	-	-	-	-
TRINITY_DN55636_c3_g3	11.7644	23.1954	0.333333	0.0143706	-6.12073	0.00481969	1	867	-	-	-	-	-	-
TRINITY_DN25324_c0_g1	10.8347	20.6495	1.01982	0.0493874	-4.33971	0.00485148	1	1573	-	-	NOG03527	I	sp|P47125|I23O_YEAST Indoleamine 2,3-dioxygenase OS=Saccharomyces cerevisiae (strain ATCC 204508 / S288c) GN=BNA2 PE=1 SV=1	gi|971509163|dbj|GAQ89047.1| indoleamine 2,3-dioxygenase family protein [Klebsormidium flaccidum]
TRINITY_DN45908_c3_g6	4.41426	0	8.82852	Inf	Inf	0.00491019	1	643	-	-	-	-	-	-
TRINITY_DN44764_c3_g3	6.39581	12.1249	0.666667	0.0549831	-4.18487	0.0049116	1	412	-	-	-	-	-	-
TRINITY_DN34717_c0_g1	4.38452	0	8.76904	Inf	Inf	0.0049287	1	1403	GO:0044763;GO:0044424	-	virNOG09296	C	sp|A9NGW2|ATPB_ACHLI ATP synthase subunit beta OS=Acholeplasma laidlawii (strain PG-8A) GN=atpD PE=3 SV=1	gi|119350483|gb|ABL63192.1| AtpB, partial (chloroplast) [Draparnaldia plumosa]
TRINITY_DN38782_c0_g1	227.372	354.931	99.8136	0.28122	-1.83023	0.00494783	1	592	-	-	-	-	-	-
TRINITY_DN41946_c0_g2	19.2959	33.1799	5.41197	0.16311	-2.61608	0.00507894	1	1583	-	-	virNOG07434;virNOG27289;virNOG10772	R	sp|Q9HFS2|CREA_COCCA DNA-binding protein creA OS=Cochliobolus carbonum GN=CREA PE=2 SV=1	gi|612393492|ref|XP_007512266.1| PREDICTED: similar to Zinc finger protein 271 (Zinc finger protein 7) (HZF7) (Zinc finger protein ZNFphex133) (Epstein-Barr virus-induced zinc finger protein) (ZNF-EB) (CT-ZFP48) (Zinc finger protein [Bathycoccus prasinos] gi|424513732|emb|CCO66354.1| PREDICTED: similar to Zinc finger protein 271 (Zinc finger protein 7) (HZF7) (Zinc finger protein ZNFphex133) (Eps…
TRINITY_DN52469_c0_g4	8.12408	15.2924	0.955782	0.0625005	-3.99999	0.0050792	1	889	-	-	virNOG40015;KOG1075;virNOG36647;virNOG34138	R	sp|P0C2F6|RNHX1_ARATH Putative ribonuclease H protein At1g65750 OS=Arabidopsis thaliana GN=At1g65750 PE=3 SV=1	gi|970028260|ref|XP_015075434.1| PREDICTED: uncharacterized protein LOC107019449 [Solanum pennellii]
TRINITY_DN53782_c2_g6	9.88139	17.7628	2	0.112595	-3.15079	0.00510516	1	605	-	-	-	-	-	-
TRINITY_DN36844_c0_g1	268.611	427.721	109.502	0.256012	-1.96572	0.00513993	1	1003	-	-	-	-	-	gi|326512020|dbj|BAJ95991.1| predicted protein [Hordeum vulgare subsp. vulgare]
TRINITY_DN44028_c1_g2	152.891	243.66	62.1211	0.254949	-1.97172	0.00516168	1	1312	-	-	-	-	sp|P53252|PIL1_YEAST Sphingolipid long chain base-responsive protein PIL1 OS=Saccharomyces cerevisiae (strain ATCC 204508 / S288c) GN=PIL1 PE=1 SV=1	gi|694450932|ref|XP_009350753.1| PREDICTED: sphingolipid long chain base-responsive protein LSP1-like [Pyrus x bretschneideri]
TRINITY_DN53451_c1_g1	53.6944	104.501	2.88783	0.0276344	-5.17739	0.00516378	1	1810	GO:0016298;GO:0006629	-	virNOG11809	I	sp|Q9FFC6|GDL78_ARATH GDSL esterase/lipase At5g22810 OS=Arabidopsis thaliana GN=At5g22810 PE=3 SV=3	gi|1035908531|gb|OAY38128.1| hypothetical protein MANES_11G155300 [Manihot esculenta]
TRINITY_DN10147_c0_g1	6.25698	12.514	0	0	-Inf	0.00516612	1	510	-	-	-	-	-	-
TRINITY_DN53375_c0_g2	7.12132	13.5628	0.679883	0.0501286	-4.31822	0.00516928	1	1396	GO:0030246;GO:0004674;GO:0005524;GO:0016021;GO:0006468;GO:0048544	-	virNOG02323;COG0515	T	sp|O81832|Y4729_ARATH G-type lectin S-receptor-like serine/threonine-protein kinase At4g27290 OS=Arabidopsis thaliana GN=At4g27290 PE=3 SV=4	gi|590625423|ref|XP_007025879.1| S-locus lectin protein kinase family protein isoform 1 [Theobroma cacao] gi|508781245|gb|EOY28501.1| S-locus lectin protein kinase family protein isoform 1 [Theobroma cacao]
TRINITY_DN45792_c1_g5	4.0461	8.09221	0	0	-Inf	0.0052434	1	292	-	-	-	-	-	-
TRINITY_DN53723_c1_g3	42.113	1.83796	82.3881	44.8259	5.48626	0.00525898	1	1230	-	-	NOG188762;virNOG04486	SL	-	gi|566198871|ref|XP_006375745.1| hypothetical protein POPTR_0013s01720g [Populus trichocarpa] gi|550324712|gb|ERP53542.1| hypothetical protein POPTR_0013s01720g [Populus trichocarpa]
TRINITY_DN43197_c0_g2	10.6762	21.3524	0	0	-Inf	0.0052658	1	1600	-	-	-	-	-	-
TRINITY_DN53835_c0_g2	89.9928	168.07	11.9151	0.0708934	-3.81821	0.00532811	1	675	-	-	virNOG25937	R	-	gi|629093492|gb|KCW59487.1| hypothetical protein EUGRSUZ_H02229 [Eucalyptus grandis]
TRINITY_DN39840_c0_g1	15.3597	26.8118	3.90765	0.145743	-2.7785	0.00536833	1	1501	-	-	-	-	sp|O74782|YGBA_SCHPO Universal stress protein A family protein C25B2.10 OS=Schizosaccharomyces pombe (strain 972 / ATCC 24843) GN=SPBC25B2.10 PE=1 SV=1	-
TRINITY_DN51991_c1_g1	264.277	18.0169	510.537	28.3365	4.82459	0.00542952	1	1672	GO:0003676	-	virNOG04486;KOG1121	L	sp|Q6AVI0|RSLE2_ORYSJ Zinc finger BED domain-containing protein RICESLEEPER 2 OS=Oryza sativa subsp. japonica GN=Os03g0733400 PE=2 SV=1	gi|848898623|ref|XP_012849436.1| PREDICTED: zinc finger BED domain-containing protein RICESLEEPER 2-like [Erythranthe guttata]
TRINITY_DN51684_c1_g2	9.0777	1.51901	16.6364	10.9521	3.45314	0.00548112	1	875	-	-	virNOG01267;virNOG16201	T	sp|Q9LMN7|WAK5_ARATH Wall-associated receptor kinase 5 OS=Arabidopsis thaliana GN=WAK5 PE=2 SV=1	gi|1029128283|ref|XP_016742463.1| PREDICTED: wall-associated receptor kinase 2-like [Gossypium hirsutum]
TRINITY_DN54684_c2_g4	4.20235	0	8.40471	Inf	Inf	0.00548758	1	1377	-	-	-	-	-	-
TRINITY_DN45017_c0_g3	7.07328	14.1466	0	0	-Inf	0.00549059	1	933	GO:0034551;GO:0005524;GO:0005739	-	virNOG04466	O	sp|Q9FKM3|AATPK_ARATH AAA-ATPase At5g57480 OS=Arabidopsis thaliana GN=At5g57480 PE=3 SV=1	gi|1009105438|ref|XP_015871972.1| PREDICTED: AAA-ATPase At5g57480-like [Ziziphus jujuba]
TRINITY_DN64438_c0_g1	3.9407	7.8814	0	0	-Inf	0.00550125	1	506	-	-	-	-	sp|P08494|MGP_RAT Matrix Gla protein OS=Rattus norvegicus GN=Mgp PE=1 SV=2	-
TRINITY_DN59821_c0_g1	4.32546	0	8.65092	Inf	Inf	0.00550439	1	1198	-	-	-	-	sp|P45054|OPPB_HAEIN Oligopeptide transport system permease protein OppB OS=Haemophilus influenzae (strain ATCC 51907 / DSM 11121 / KW20 / Rd) GN=oppB PE=3 SV=1	gi|223520254|gb|EEF26117.1| Oligopeptide transport system permease protein oppB, putative, partial [Ricinus communis]
TRINITY_DN52441_c2_g3	15.3081	29.9363	0.679883	0.022711	-5.46047	0.00550819	1	980	-	-	-	-	-	-
TRINITY_DN42143_c0_g1	38.5813	63.0086	14.154	0.224636	-2.15434	0.00550932	1	2725	-	-	COG4294	L	sp|Q01408|UVE1_NEUCR UV-damage endonuclease OS=Neurospora crassa (strain ATCC 24698 / 74-OR23-1A / CBS 708.71 / DSM 1257 / FGSC 987) GN=mus-18 PE=2 SV=2	gi|971512880|dbj|GAQ85312.1| putative UV-endonuclease UvdE [Klebsormidium flaccidum]
TRINITY_DN12670_c0_g1	4.31885	0	8.6377	Inf	Inf	0.00552523	1	1384	GO:0003824	-	virNOG00884;COG0021	G	sp|Q98Q55|EFP_MYCPU Elongation factor P OS=Mycoplasma pulmonis (strain UAB CTIP) GN=efp PE=3 SV=1	gi|527185795|gb|EPS59054.1| hypothetical protein M569_15756, partial [Genlisea aurea]
TRINITY_DN48183_c1_g1	4.31224	0	8.62449	Inf	Inf	0.00554618	1	558	-	-	NOG46471;NOG114555	S	sp|P11369|LORF2_MOUSE LINE-1 retrotransposable element ORF2 protein OS=Mus musculus GN=Pol PE=1 SV=2	-
TRINITY_DN40094_c0_g1	4.30894	0	8.61788	Inf	Inf	0.00555669	1	1688	-	-	virNOG05160	U	sp|P10250|SECY_MYCCT Protein translocase subunit SecY OS=Mycoplasma capricolum subsp. capricolum (strain California kid / ATCC 27343 / NCTC 10154) GN=secY PE=3 SV=2	gi|12230582|sp|P93690.1|SECY_SPIOL RecName: Full=Preprotein translocase subunit SECY, chloroplastic; AltName: Full=CpSecY; Flags: Precursor [Spinacia oleracea] gi|1508783|emb|CAA91162.1| SecY [Spinacia oleracea]
TRINITY_DN42602_c0_g3	20.8854	35.207	6.5638	0.186434	-2.42326	0.0055812	1	1723	GO:0044710;GO:0016491	-	strNOG03088;virNOG03093;COG0111	E	sp|P40510|SER33_YEAST D-3-phosphoglycerate dehydrogenase 2 OS=Saccharomyces cerevisiae (strain ATCC 204508 / S288c) GN=SER33 PE=1 SV=1	gi|545365728|ref|XP_005647813.1| D-3-phosphoglycerate dehydrogenase [Coccomyxa subellipsoidea C-169] gi|384249788|gb|EIE23269.1| D-3-phosphoglycerate dehydrogenase [Coccomyxa subellipsoidea C-169]
TRINITY_DN44697_c0_g1	74.2776	119.205	29.3501	0.246216	-2.02201	0.00563279	1	3352	-	-	-	-	sp|C5DGV3|EIS1_LACTC Eisosome protein 1 OS=Lachancea thermotolerans (strain ATCC 56472 / CBS 6340 / NRRL Y-8284) GN=EIS1 PE=3 SV=1	-
TRINITY_DN42614_c0_g1	55.8837	90.1447	21.6228	0.239867	-2.05969	0.00568077	1	4080	-	-	virNOG18257;virNOG00340	I	sp|P40977|PLC1_SCHPO 1-phosphatidylinositol 4,5-bisphosphate phosphodiesterase 1 OS=Schizosaccharomyces pombe (strain 972 / ATCC 24843) GN=plc1 PE=1 SV=1	gi|38603638|dbj|BAD02919.1| phosphoinositide-specific phospholipase C [Physcomitrella patens]
TRINITY_DN47422_c4_g1	80.5727	21.5849	139.561	6.46566	2.6928	0.005681	1	4747	-	-	virNOG22502;virNOG09124;virNOG34705	R	sp|P11369|LORF2_MOUSE LINE-1 retrotransposable element ORF2 protein OS=Mus musculus GN=Pol PE=1 SV=2	gi|1024017109|gb|KZV36392.1| hypothetical protein F511_03833 [Dorcoceras hygrometricum]
TRINITY_DN54387_c0_g3	11.4464	20.8927	2	0.0957271	-3.38493	0.00572654	1	886	GO:0008270;GO:0004386;GO:0003676	-	virNOG38824;lilNOG25387;KOG0017	R	-	gi|703120427|ref|XP_010102099.1| ATP-dependent RNA helicase dhx8 [Morus notabilis] gi|587904109|gb|EXB92318.1| ATP-dependent RNA helicase dhx8 [Morus notabilis]
TRINITY_DN39558_c0_g1	19.054	32.7093	5.39876	0.165053	-2.599	0.00572765	1	1573	-	-	-	-	sp|O94447|SLM1_SCHPO Cytoskeletal signaling protein slm1 OS=Schizosaccharomyces pombe (strain 972 / ATCC 24843) GN=slm1 PE=1 SV=1	-
TRINITY_DN49976_c2_g1	25.0036	48.0885	1.91883	0.0399021	-4.64739	0.00574776	1	1391	GO:0016746;GO:0008152	K00660	COG3424;virNOG10548	HQ	sp|P51090|CHSY_VITVI Chalcone synthase OS=Vitis vinifera GN=CHS PE=2 SV=1	gi|18376655|dbj|BAB84112.1| chalcone synthase [Vitis vinifera] gi|982895647|gb|AMB19072.1| chalcone synthase [Vitis amurensis]
TRINITY_DN54019_c2_g1	183.485	360.689	6.28063	0.0174129	-5.8437	0.00579443	1	2117	-	-	KOG0504;virNOG33344	R	-	gi|590726844|ref|XP_007099534.1| Ankyrin repeat family protein, putative isoform 2 [Theobroma cacao] gi|508728595|gb|EOY20492.1| Ankyrin repeat family protein, putative isoform 2 [Theobroma cacao]
TRINITY_DN55110_c0_g4	11.0049	21.6764	0.333333	0.0153777	-6.02302	0.00582656	1	502	-	-	-	-	-	gi|359422587|gb|AEV46169.1| NBS-LRR resistance protein [Citrullus lanatus]
TRINITY_DN53536_c1_g5	5.59761	11.1952	0	0	-Inf	0.00590691	1	689	-	-	KOG1075;virNOG36647;virNOG34138	R	sp|P0C2F6|RNHX1_ARATH Putative ribonuclease H protein At1g65750 OS=Arabidopsis thaliana GN=At1g65750 PE=3 SV=1	gi|970034191|ref|XP_015078408.1| PREDICTED: uncharacterized protein LOC107022255 [Solanum pennellii]
TRINITY_DN55026_c2_g4	4.08397	8.16794	0	0	-Inf	0.00596278	1	1089	GO:0015074;GO:0005524;GO:0004672;GO:0006468;GO:0003676	-	virNOG00819;KOG0017	R	sp|Q94HW2|POLR1_ARATH Retrovirus-related Pol polyprotein from transposon RE1 OS=Arabidopsis thaliana GN=RE1 PE=2 SV=1	gi|147783602|emb|CAN72527.1| hypothetical protein VITISV_009255 [Vitis vinifera]
TRINITY_DN50593_c2_g1	49.8201	91.7769	7.86343	0.0856799	-3.5449	0.00596852	1	687	GO:0061630;GO:0043161;GO:0008270;GO:0016021;GO:0016567	-	virNOG05250	O	-	gi|731433372|ref|XP_002267586.3| PREDICTED: E3 ubiquitin-protein ligase At4g11680 [Vitis vinifera] gi|296089966|emb|CBI39785.3| unnamed protein product [Vitis vinifera]
TRINITY_DN51830_c2_g1	4.06408	0	8.12815	Inf	Inf	0.00597287	1	746	-	-	-	-	-	-
TRINITY_DN51291_c5_g1	34.7333	57.9266	11.54	0.199217	-2.32759	0.0059731	1	948	-	-	-	-	-	-
TRINITY_DN41138_c0_g1	50.9577	83.063	18.8524	0.226965	-2.13946	0.00599764	1	2154	-	K22848	virNOG01713;virNOG22593	I	sp|Q96UY2|DGT2A_UMBRA Diacylglycerol O-acyltransferase 2A OS=Umbelopsis ramanniana GN=DGAT2A PE=1 SV=1	gi|303275394|ref|XP_003056991.1| predicted protein [Micromonas pusilla CCMP1545] gi|226461343|gb|EEH58636.1| predicted protein [Micromonas pusilla CCMP1545]
TRINITY_DN41906_c0_g1	10.4077	20.4821	0.333333	0.0162744	-5.94125	0.00600403	1	621	-	-	-	-	-	-
TRINITY_DN46869_c1_g1	115.157	183.414	46.9006	0.255709	-1.96743	0.00600816	1	1307	-	-	virNOG39898;COG2801;virNOG34723;KOG0017	RL	-	gi|731384316|ref|XP_010648083.1| PREDICTED: uncharacterized protein LOC104878882 [Vitis vinifera]
TRINITY_DN33650_c0_g1	19.4134	32.7475	6.0793	0.185641	-2.42941	0.00601637	1	2670	GO:0090304;GO:0044710	-	virNOG11514	L	sp|Q6PJP8|DCR1A_HUMAN DNA cross-link repair 1A protein OS=Homo sapiens GN=DCLRE1A PE=1 SV=3	gi|356560410|ref|XP_003548485.1| PREDICTED: DNA cross-link repair protein SNM1 isoform X1 [Glycine max] gi|947057376|gb|KRH06782.1| hypothetical protein GLYMA_16G045700 [Glycine max] gi|947057377|gb|KRH06783.1| hypothetical protein GLYMA_16G045700 [Glycine max]
TRINITY_DN43927_c0_g1	102.705	162.71	42.6997	0.262428	-1.93001	0.00603105	1	913	GO:0019752;GO:0003824	-	virNOG21366	S	sp|Q5AF03|HSP31_CANAL Glyoxalase 3 OS=Candida albicans (strain SC5314 / ATCC MYA-2876) GN=GLX3 PE=1 SV=1	gi|1026776978|gb|OAE35570.1| hypothetical protein AXG93_2841s1030 [Marchantia polymorpha subsp. polymorpha]
TRINITY_DN51918_c1_g1	12.4229	22.028	2.81783	0.127921	-2.96668	0.00607611	1	1175	-	-	virNOG00439	U	sp|A8MR21|IP5PA_ARATH Type I inositol polyphosphate 5-phosphatase 10 OS=Arabidopsis thaliana GN=IP5P10 PE=3 SV=1	gi|470141447|ref|XP_004306443.1| PREDICTED: type I inositol 1,4,5-trisphosphate 5-phosphatase CVP2 isoform X3 [Fragaria vesca subsp. vesca]
TRINITY_DN54198_c2_g1	17.3994	33.1256	1.67327	0.0505131	-4.3072	0.00612719	1	837	-	-	virNOG26854	S	-	gi|1009135939|ref|XP_015885262.1| PREDICTED: uncharacterized protein LOC107420741 [Ziziphus jujuba]
TRINITY_DN44673_c0_g1	155.821	247.519	64.1223	0.25906	-1.94864	0.00612736	1	2755	-	-	virNOG05194	S	sp|Q09766|YA7D_SCHPO Uncharacterized membrane protein C24H6.13 OS=Schizosaccharomyces pombe (strain 972 / ATCC 24843) GN=SPAC24H6.13 PE=1 SV=1	gi|848897522|ref|XP_012848847.1| PREDICTED: calcium permeable stress-gated cation channel 1-like [Erythranthe guttata] gi|604315019|gb|EYU27725.1| hypothetical protein MIMGU_mgv1a001730mg [Erythranthe guttata]
TRINITY_DN42537_c0_g1	132.36	208.992	55.7275	0.266648	-1.90699	0.00613593	1	1150	-	-	-	-	sp|Q12230|LSP1_YEAST Sphingolipid long chain base-responsive protein LSP1 OS=Saccharomyces cerevisiae (strain ATCC 204508 / S288c) GN=LSP1 PE=1 SV=1	gi|694450932|ref|XP_009350753.1| PREDICTED: sphingolipid long chain base-responsive protein LSP1-like [Pyrus x bretschneideri]
TRINITY_DN49270_c0_g4	193.435	79.9542	306.915	3.83864	1.9406	0.00614092	1	2621	GO:0016021	K15015	virNOG00890;COG0814	E	sp|Q9LXF8|AVT1J_ARATH Amino acid transporter AVT1J OS=Arabidopsis thaliana GN=AVT1J PE=2 SV=1	gi|1009125134|ref|XP_015879447.1| PREDICTED: vacuolar amino acid transporter 1-like [Ziziphus jujuba] gi|1009173145|ref|XP_015867657.1| PREDICTED: vacuolar amino acid transporter 1-like [Ziziphus jujuba]
TRINITY_DN137_c0_g1	15.26	26.7199	3.80005	0.142218	-2.81383	0.00616115	1	1077	-	-	virNOG01552	O	sp|O13612|NEP2_SCHPO NEDD8-specific protease 2 OS=Schizosaccharomyces pombe (strain 972 / ATCC 24843) GN=nep2 PE=1 SV=1	gi|255582971|ref|XP_002532255.1| PREDICTED: NEDD8-specific protease 1 [Ricinus communis] gi|223528043|gb|EEF30121.1| sentrin/sumo-specific protease, senp8, putative [Ricinus communis]
TRINITY_DN38761_c0_g1	23.967	44.1095	3.82444	0.0867033	-3.52777	0.00620213	1	1941	-	-	-	-	sp|Q870L2|MIRB_EMENI Siderophore iron transporter mirB OS=Emericella nidulans (strain FGSC A4 / ATCC 38163 / CBS 112.46 / NRRL 194 / M139) GN=mirB PE=3 SV=1	gi|326491339|dbj|BAK05769.1| predicted protein [Hordeum vulgare subsp. vulgare]
TRINITY_DN48511_c1_g2	1355.92	2085.23	626.61	0.3005	-1.73457	0.00620825	1	1718	GO:0009664;GO:0005618;GO:0005576;GO:0016021	-	virNOG12949;virNOG07797	SR	sp|Q9C554|EXPA1_ARATH Expansin-A1 OS=Arabidopsis thaliana GN=EXPA1 PE=2 SV=1	gi|703088702|ref|XP_010093601.1| hypothetical protein L484_006489 [Morus notabilis] gi|587864714|gb|EXB54329.1| hypothetical protein L484_006489 [Morus notabilis]
TRINITY_DN51794_c1_g1	4539.18	7083.96	1994.4	0.281538	-1.8286	0.0062279	1	1724	GO:0005634;GO:0006355;GO:0009734	K14484	virNOG04542	S	sp|Q9ZSY8|IAA27_ARATH Auxin-responsive protein IAA27 OS=Arabidopsis thaliana GN=IAA27 PE=1 SV=1	gi|225442559|ref|XP_002284282.1| PREDICTED: auxin-responsive protein IAA27-like [Vitis vinifera]
TRINITY_DN51512_c0_g1	633.203	972.763	293.642	0.301864	-1.72803	0.00624826	1	1497	GO:0016310;GO:0016301	-	virNOG20701	S	sp|Q9XIK0|PRIN2_ARATH Protein PLASTID REDOX INSENSITIVE 2, chloroplastic OS=Arabidopsis thaliana GN=PRIN2 PE=1 SV=1	gi|590694181|ref|XP_007044537.1| Serine/threonine-protein kinase TAO3 [Theobroma cacao] gi|508708472|gb|EOY00369.1| Serine/threonine-protein kinase TAO3 [Theobroma cacao]
TRINITY_DN44968_c0_g2	32.6052	11.4978	53.7125	4.67156	2.2239	0.0062565	1	1400	GO:0016020;GO:0016310;GO:0004672;GO:0005488	-	virNOG14645	T	sp|O64477|Y2913_ARATH G-type lectin S-receptor-like serine/threonine-protein kinase At2g19130 OS=Arabidopsis thaliana GN=At2g19130 PE=2 SV=1	gi|566258319|ref|XP_006388750.1| hypothetical protein POPTR_0107s002402g, partial [Populus trichocarpa] gi|550310759|gb|ERP47664.1| hypothetical protein POPTR_0107s002402g, partial [Populus trichocarpa]
TRINITY_DN45111_c1_g7	23.0694	44.7856	1.35316	0.0302141	-5.04863	0.0062669	1	1170	-	-	COG2801;virNOG35302;virNOG15679;euNOG39681	SRL	-	gi|147774273|emb|CAN76793.1| hypothetical protein VITISV_026680 [Vitis vinifera]
TRINITY_DN49506_c2_g4	373.312	577.79	168.833	0.292205	-1.77495	0.00630094	1	1096	GO:0004364;GO:0006749;GO:0009407;GO:0005737	K00799	virNOG16492	O	sp|Q03666|GSTX4_TOBAC Probable glutathione S-transferase OS=Nicotiana tabacum PE=2 SV=1	gi|225462624|ref|XP_002264437.1| PREDICTED: probable glutathione S-transferase [Vitis vinifera]
TRINITY_DN38759_c0_g2	6.95878	12.8977	1.01982	0.07907	-3.66073	0.00633946	1	1445	GO:0005488	-	NOG141379;virNOG10681	SG	sp|Q6DFT3|PP4R3_XENTR Serine/threonine-protein phosphatase 4 regulatory subunit 3 OS=Xenopus tropicalis GN=ppp4r3b PE=2 SV=1	gi|545372576|ref|XP_005650744.1| DUF625-domain-containing protein [Coccomyxa subellipsoidea C-169] gi|384252724|gb|EIE26200.1| DUF625-domain-containing protein [Coccomyxa subellipsoidea C-169]
TRINITY_DN43788_c0_g1	21.0196	34.9203	7.11895	0.203863	-2.29433	0.00637975	1	2316	-	-	virNOG09963	R	sp|Q09844|YAE3_SCHPO TBC domain-containing protein C23D3.03c OS=Schizosaccharomyces pombe (strain 972 / ATCC 24843) GN=SPAC23D3.03c PE=4 SV=1	gi|6957709|gb|AAF32453.1| putative plant adhesion molecule [Arabidopsis thaliana]
TRINITY_DN4700_c0_g1	6.89761	13.7952	0	0	-Inf	0.00638376	1	816	-	-	virNOG39814;virNOG39681;KOG0101	SO	-	gi|1009166923|ref|XP_015901847.1| PREDICTED: uncharacterized protein LOC107434865 [Ziziphus jujuba]
TRINITY_DN54080_c1_g2	208.741	324.664	92.8191	0.285893	-1.80645	0.00639512	1	1997	-	-	virNOG21179	S	-	gi|645276379|ref|XP_008243261.1| PREDICTED: uncharacterized protein LOC103341506 [Prunus mume]
TRINITY_DN63928_c0_g1	269.057	421.926	116.187	0.275372	-1.86055	0.0064292	1	1775	-	-	virNOG02977	G	sp|P34948|MPI_CANAL Mannose-6-phosphate isomerase OS=Candida albicans (strain SC5314 / ATCC MYA-2876) GN=PMI1 PE=1 SV=2	gi|527187213|gb|EPS59833.1| hypothetical protein M569_14970 [Genlisea aurea]
TRINITY_DN49922_c2_g1	57.5522	91.7879	23.3165	0.254026	-1.97695	0.00645309	1	1120	-	-	-	-	-	-
TRINITY_DN48733_c0_g1	140.18	220.584	59.7755	0.270987	-1.8837	0.00646625	1	1940	GO:0003872;GO:0046872;GO:0006002;GO:0005524;GO:0005829;GO:0061615	K00850	virNOG01785	G	sp|Q9FIK0|PFKA2_ARATH ATP-dependent 6-phosphofructokinase 2 OS=Arabidopsis thaliana GN=PFK2 PE=1 SV=1	gi|1035911648|gb|OAY41242.1| hypothetical protein MANES_09G085200 [Manihot esculenta]
TRINITY_DN46374_c5_g1	15.7617	4.29742	27.226	6.33544	2.66344	0.00647168	1	568	-	-	virNOG31057;virNOG05170;virNOG04808;NOG124510	STR	sp|Q9M2Z1|BAME2_ARATH Leucine-rich repeat receptor-like serine/threonine-protein kinase BAM2 OS=Arabidopsis thaliana GN=BAM2 PE=1 SV=1	gi|595843774|ref|XP_007208681.1| hypothetical protein PRUPE_ppa025511mg [Prunus persica] gi|462404323|gb|EMJ09880.1| hypothetical protein PRUPE_ppa025511mg [Prunus persica]
TRINITY_DN49916_c1_g3	466.079	729.541	202.617	0.277733	-1.84823	0.00648483	1	1466	-	-	-	-	-	-
TRINITY_DN54388_c3_g6	11.1422	20.0764	2.20794	0.109977	-3.18473	0.00652255	1	387	-	-	-	-	-	-
TRINITY_DN52398_c2_g1	18.6599	31.9474	5.37233	0.168161	-2.57208	0.00654568	1	598	-	-	virNOG02541	G	sp|Q9M076|PFKA6_ARATH ATP-dependent 6-phosphofructokinase 6 OS=Arabidopsis thaliana GN=PFK6 PE=1 SV=1	gi|593266878|ref|XP_007135617.1| hypothetical protein PHAVU_010G143900g, partial [Phaseolus vulgaris] gi|561008662|gb|ESW07611.1| hypothetical protein PHAVU_010G143900g, partial [Phaseolus vulgaris]
TRINITY_DN52907_c1_g2	12.629	22.4711	2.78683	0.124019	-3.01137	0.0065874	1	441	GO:0043531	-	virNOG13489;virNOG39343;virNOG10093	T	sp|Q40392|TMVRN_NICGU TMV resistance protein N OS=Nicotiana glutinosa GN=N PE=1 SV=1	gi|225349110|gb|ACN87467.1| NBS-containing resistance-like protein [Corylus avellana] gi|225349116|gb|ACN87470.1| NBS-containing resistance-like protein [Corylus avellana]
TRINITY_DN43942_c0_g2	63.1391	101.426	24.8518	0.245023	-2.02901	0.0066215	1	2546	-	-	-	-	sp|Q59VM4|RPN4_CANAL Transcriptional regulator RPN4 OS=Candida albicans (strain SC5314 / ATCC MYA-2876) GN=RPN4 PE=1 SV=1	-
TRINITY_DN45156_c0_g1	3.81636	7.63272	0	0	-Inf	0.00664507	1	218	-	-	-	-	-	-
TRINITY_DN55998_c0_g1	3.81372	7.62745	0	0	-Inf	0.00665319	1	850	-	-	virNOG07560	IU	sp|Q7LKZ6|YJMD_SCHPO Probable phospholipase C1020.13c OS=Schizosaccharomyces pombe (strain 972 / ATCC 24843) GN=SPCC1020.13c PE=3 SV=1	gi|848848357|ref|XP_012844802.1| PREDICTED: phospholipase SGR2-like [Erythranthe guttata] gi|604347903|gb|EYU46058.1| hypothetical protein MIMGU_mgv1a000983mg [Erythranthe guttata]
TRINITY_DN40368_c0_g1	70.3359	111.935	28.7368	0.256728	-1.96169	0.00665995	1	1169	GO:0016021	-	virNOG20777	S	sp|B6TZ45|CNR1_MAIZE Cell number regulator 1 OS=Zea mays GN=CNR1 PE=2 SV=1	gi|391358668|gb|AFM43805.1| fruit weight 2.2-2 protein [Dimocarpus longan]
TRINITY_DN52084_c1_g3	7.09222	14.1844	0	0	-Inf	0.00672821	1	525	-	-	-	-	-	-
TRINITY_DN21333_c0_g1	4.10499	0	8.20998	Inf	Inf	0.00675882	1	678	-	-	-	-	-	-
TRINITY_DN43667_c0_g1	211.151	335.658	86.6433	0.258129	-1.95383	0.00676951	1	1121	-	-	NOG00394;virNOG01539	QR	sp|Q10216|YAY8_SCHPO Uncharacterized oxidoreductase C4H3.08 OS=Schizosaccharomyces pombe (strain 972 / ATCC 24843) GN=SPAC4H3.08 PE=3 SV=1	gi|1000936728|ref|XP_002535207.2| PREDICTED: uncharacterized oxidoreductase YhdF [Ricinus communis]
TRINITY_DN64099_c0_g1	4.09838	0	8.19677	Inf	Inf	0.00678515	1	1169	-	-	-	-	-	-
TRINITY_DN41666_c0_g1	77.0208	122.876	31.1661	0.253639	-1.97915	0.00680098	1	2174	-	-	-	-	-	-
TRINITY_DN48301_c8_g5	34.5207	56.3812	12.6602	0.224547	-2.15491	0.00690313	1	682	-	-	virNOG24067	S	-	gi|731409715|ref|XP_010657294.1| PREDICTED: uncharacterized protein LOC100267059 [Vitis vinifera]
TRINITY_DN46360_c5_g1	34.1385	66.9437	1.33333	0.0199172	-5.64984	0.00691945	1	627	-	-	-	-	-	-
TRINITY_DN39843_c0_g1	14.9586	28.5205	1.39672	0.0489724	-4.35189	0.00694677	1	1251	-	-	virNOG03614	Q	sp|P47734|FADH_METMR S-(hydroxymethyl)glutathione dehydrogenase OS=Methylobacter marinus GN=fdh PE=3 SV=2	gi|1026760708|gb|OAE22383.1| hypothetical protein AXG93_2318s1300 [Marchantia polymorpha subsp. polymorpha]
TRINITY_DN52891_c0_g2	47.2816	75.484	19.0793	0.25276	-1.98416	0.00697887	1	602	-	-	virNOG26867	S	-	gi|1009160480|ref|XP_015898373.1| PREDICTED: uncharacterized protein LOC107431866 [Ziziphus jujuba] gi|1009168111|ref|XP_015902478.1| PREDICTED: uncharacterized protein LOC107435386 [Ziziphus jujuba]
TRINITY_DN30560_c0_g1	11.2349	19.8711	2.59871	0.130779	-2.9348	0.00701616	1	914	-	-	virNOG26341	S	sp|O60090|YO29_SCHPO IMPACT family member C14C8.09c OS=Schizosaccharomyces pombe (strain 972 / ATCC 24843) GN=SPBC14C8.09c PE=1 SV=3	gi|971512188|dbj|GAQ86006.1| hypothetical protein KFL_002650020 [Klebsormidium flaccidum]
TRINITY_DN43461_c0_g1	64.7015	122.03	7.37298	0.0604194	-4.04884	0.00704612	1	1514	GO:0006508;GO:0004190	-	virNOG03198	O	sp|P13917|7SB1_SOYBN Basic 7S globulin OS=Glycine max GN=BG PE=1 SV=2	gi|802579861|ref|XP_012069532.1| PREDICTED: basic 7S globulin-like [Jatropha curcas] gi|643733165|gb|KDP40112.1| hypothetical protein JCGZ_02110 [Jatropha curcas]
TRINITY_DN55361_c1_g1	112.608	193.987	31.23	0.16099	-2.63495	0.00711986	1	592	-	-	-	-	-	-
TRINITY_DN62284_c0_g1	4.13701	0	8.27402	Inf	Inf	0.00718182	1	580	-	-	virNOG03155	V	sp|P47275|Y029_MYCGE Uncharacterized protein MG029 OS=Mycoplasma genitalium (strain ATCC 33530 / G-37 / NCTC 10195) GN=MG029 PE=4 SV=1	gi|629093015|gb|KCW59010.1| hypothetical protein EUGRSUZ_H016372, partial [Eucalyptus grandis]
TRINITY_DN49894_c1_g3	226.449	435.531	17.3678	0.0398774	-4.64828	0.00738427	1	4179	GO:0004553;GO:0030246;GO:0005975	K01187	COG1501;virNOG00843	G	sp|O04893|AGLU_SPIOL Alpha-glucosidase OS=Spinacia oleracea PE=1 SV=1	gi|567912793|ref|XP_006448710.1| hypothetical protein CICLE_v10014196mg [Citrus clementina] gi|557551321|gb|ESR61950.1| hypothetical protein CICLE_v10014196mg [Citrus clementina]
TRINITY_DN51640_c2_g5	12.2727	2.80008	21.7454	7.76599	2.95717	0.0074005	1	2419	-	-	-	-	-	-
TRINITY_DN31693_c0_g1	4.08321	0	8.16642	Inf	Inf	0.0074064	1	1292	-	-	-	-	sp|P0C0J8|P46_MYCHJ 46 kDa surface antigen OS=Mycoplasma hyopneumoniae (strain J / ATCC 25934 / NCTC 10110) GN=p46 PE=1 SV=1	-
TRINITY_DN45685_c4_g8	33.2843	53.6508	12.9178	0.240775	-2.05424	0.00741325	1	535	-	-	NOG157885;virNOG20471	S	-	gi|514800686|ref|XP_004975264.1| PREDICTED: glutathione S-transferase T3-like [Setaria italica]
TRINITY_DN55692_c3_g1	17.5293	29.6987	5.35977	0.180471	-2.47016	0.00746505	1	931	GO:0016020	-	virNOG17168	S	-	gi|590721117|ref|XP_007051518.1| Uncharacterized protein isoform 3, partial [Theobroma cacao] gi|508703779|gb|EOX95675.1| Uncharacterized protein isoform 3, partial [Theobroma cacao]
TRINITY_DN47741_c0_g1	45.7003	74.7272	16.6733	0.223123	-2.16409	0.00752433	1	1427	GO:0016157;GO:0005985	-	virNOG03928	M	sp|Q9FX32|SUS6_ARATH Sucrose synthase 6 OS=Arabidopsis thaliana GN=SUS6 PE=1 SV=1	gi|566196597|ref|XP_002318337.2| sucrose synthase family protein [Populus trichocarpa] gi|550326302|gb|EEE96557.2| sucrose synthase family protein [Populus trichocarpa]
TRINITY_DN49209_c1_g4	6.16293	0.670302	11.6556	17.3885	4.12006	0.0076289	1	1236	-	K06940	virNOG20456	S	-	gi|224088603|ref|XP_002308492.1| hypothetical protein POPTR_0006s23180g [Populus trichocarpa] gi|222854468|gb|EEE92015.1| hypothetical protein POPTR_0006s23180g [Populus trichocarpa]
TRINITY_DN46247_c7_g2	31.1398	50.9858	11.2938	0.22151	-2.17456	0.0076549	1	2423	-	-	virNOG00545	G	sp|Q9SVS1|BGL47_ARATH Beta-glucosidase 47 OS=Arabidopsis thaliana GN=BGLU47 PE=3 SV=2	gi|645236566|ref|XP_008224799.1| PREDICTED: LOW QUALITY PROTEIN: beta-glucosidase 45-like [Prunus mume]
TRINITY_DN50440_c1_g5	6.67052	13.341	0	0	-Inf	0.0076765	1	790	GO:0005874;GO:0007017;GO:0005525;GO:0005200;GO:0005737;GO:0003924	-	COG5023	Z	sp|P10872|TBA_TETPY Tubulin alpha chain OS=Tetrahymena pyriformis PE=3 SV=1	gi|326491973|dbj|BAJ98211.1| predicted protein [Hordeum vulgare subsp. vulgare]
TRINITY_DN40832_c1_g1	99.6532	42.4122	156.894	3.69926	1.88724	0.00771228	1	1224	GO:0003677;GO:0006284;GO:0016787	-	virNOG11617;virNOG14147;virNOG32472	V	sp|Q9SX78|CXE2_ARATH Probable carboxylesterase 2 OS=Arabidopsis thaliana GN=CXE2 PE=2 SV=1	gi|1000954680|ref|XP_015578082.1| PREDICTED: 2-hydroxyisoflavanone dehydratase-like [Ricinus communis]
TRINITY_DN36738_c0_g1	7.63033	13.9141	1.34655	0.0967758	-3.36921	0.0077191	1	990	GO:0005488	-	virNOG12467;virNOG02787	O	sp|P50027|DNAJH_SYNY3 DnAJ-like protein slr0093 OS=Synechocystis sp. (strain PCC 6803 / Kazusa) GN=slr0093 PE=4 SV=1	gi|590595716|ref|XP_007018135.1| Chaperone protein DNAj, putative isoform 1 [Theobroma cacao] gi|508723463|gb|EOY15360.1| Chaperone protein DNAj, putative isoform 1 [Theobroma cacao]
TRINITY_DN52182_c1_g1	58.0529	91.2902	24.8157	0.271834	-1.8792	0.00772149	1	1313	-	-	-	-	-	-
TRINITY_DN53504_c3_g4	4.95607	9.57881	0.333333	0.034799	-4.84481	0.00773291	1	943	-	-	-	-	-	-
TRINITY_DN54230_c0_g1	879.01	1458.52	299.5	0.205345	-2.28388	0.0077912	1	1629	-	-	virNOG12093	R	sp|C0HJG8|BSP_BOSSE Basic secretory protease (Fragments) OS=Boswellia serrata PE=1 SV=1	gi|1009180594|ref|XP_015871708.1| PREDICTED: uncharacterized protein LOC107408803 [Ziziphus jujuba] gi|1009182464|ref|XP_015872728.1| PREDICTED: uncharacterized protein LOC107409817 [Ziziphus jujuba]
TRINITY_DN49883_c0_g1	495.314	830.649	159.979	0.192596	-2.37635	0.00786067	1	2176	-	-	-	-	-	-
TRINITY_DN53965_c2_g1	3.97891	0	7.95782	Inf	Inf	0.00787138	1	513	GO:0003677;GO:0005634;GO:0046982;GO:0000786	K11253	virNOG17611	B	sp|P84239|H3_URECA Histone H3 OS=Urechis caupo PE=1 SV=2	gi|60543010|dbj|BAD90754.1| histone 3 [Conocephalum conicum] gi|60543016|dbj|BAD90757.1| histone 3 [Conocephalum conicum]
TRINITY_DN40544_c0_g1	7.82287	14.2926	1.35316	0.0946755	-3.40086	0.00788121	1	728	-	-	virNOG01664	R	sp|Q7FAX1|PXG_ORYSJ Peroxygenase OS=Oryza sativa subsp. japonica GN=PXG PE=2 SV=1	gi|470138060|ref|XP_004304777.1| PREDICTED: peroxygenase [Fragaria vesca subsp. vesca]
TRINITY_DN55864_c3_g6	8.02683	0	16.0537	Inf	Inf	0.00791784	1	554	-	-	-	-	-	-
TRINITY_DN40577_c0_g1	35.7547	57.7046	13.8048	0.239232	-2.06352	0.00799766	1	3314	-	-	-	-	sp|P53950|VAC7_YEAST Vacuolar segregation protein 7 OS=Saccharomyces cerevisiae (strain ATCC 204508 / S288c) GN=VAC7 PE=1 SV=1	-
TRINITY_DN46934_c2_g2	20.2443	33.9474	6.54128	0.192689	-2.37566	0.00801792	1	1520	-	-	virNOG27337;virNOG26129;KOG0017	SR	-	gi|1012344515|gb|KYP55707.1| Retrovirus-related Pol polyprotein from transposon TNT 1-94 [Cajanus cajan]
TRINITY_DN46943_c2_g3	19.4322	2.78934	36.0751	12.9332	3.693	0.00802897	1	1133	-	K04733	KOG1187;virNOG28989	T	sp|Q8LGB6|ZED1_ARATH Non-functional pseudokinase ZED1 OS=Arabidopsis thaliana GN=ZED1 PE=1 SV=1	gi|731436471|ref|XP_010645928.1| PREDICTED: wall-associated receptor kinase-like 8 [Vitis vinifera]
TRINITY_DN53402_c1_g2	9.1983	0.670302	17.7263	26.4453	4.72494	0.00805757	1	723	-	-	virNOG40015;KOG1075;euNOG44956	SR	-	gi|586748060|ref|XP_006851004.1| PREDICTED: uncharacterized protein LOC18440803 [Amborella trichopoda] gi|548854675|gb|ERN12585.1| hypothetical protein AMTR_s00025p00218070 [Amborella trichopoda]
TRINITY_DN55755_c5_g2	14.7782	29.223	0.333333	0.0114065	-6.454	0.0080885	1	531	-	-	-	-	-	-
TRINITY_DN46834_c0_g3	31.0109	6.70301	55.3187	8.25282	3.04489	0.00810468	1	1207	GO:0006098;GO:0017057;GO:0005829;GO:0005975	K01057	virNOG09059	G	sp|Q9LMX8|6PGL1_ARATH Probable 6-phosphogluconolactonase 1 OS=Arabidopsis thaliana GN=At1g13700 PE=2 SV=1	gi|590698980|ref|XP_007045824.1| 6-phosphogluconolactonase 1 isoform 1 [Theobroma cacao] gi|590698996|ref|XP_007045825.1| 6-phosphogluconolactonase 1 isoform 1 [Theobroma cacao] gi|590699000|ref|XP_007045826.1| 6-phosphogluconolactonase 1 isoform 1 [Theobroma cacao] gi|508709759|gb|EOY01656.1| 6-phosphogluconolactonase 1 isoform 1 [Theobroma cacao] gi|508709760|gb|EOY01657.1| 6-phosphogluconolact…
TRINITY_DN43862_c0_g1	6.28104	12.2221	0.339941	0.0278136	-5.16807	0.00813632	1	892	-	-	-	-	-	-
TRINITY_DN47511_c1_g1	112.277	20.8064	203.747	9.79248	3.29167	0.00821097	1	1203	-	-	-	-	-	-
TRINITY_DN43485_c0_g1	9.10817	17.8764	0.339941	0.0190162	-5.71663	0.00824715	1	900	-	-	virNOG39110;virNOG20739;NOG117212	S	sp|Q8TGM6|TAR1_YEAST Protein TAR1 OS=Saccharomyces cerevisiae (strain ATCC 204508 / S288c) GN=TAR1 PE=2 SV=1	gi|545362687|ref|XP_005646550.1| hypothetical protein COCSUDRAFT_37228 [Coccomyxa subellipsoidea C-169] gi|545371101|ref|XP_005650152.1| hypothetical protein COCSUDRAFT_35901 [Coccomyxa subellipsoidea C-169] gi|384248522|gb|EIE22006.1| hypothetical protein COCSUDRAFT_37228 [Coccomyxa subellipsoidea C-169] gi|384252131|gb|EIE25608.1| hypothetical protein COCSUDRAFT_35901 [Coccomyxa subellipsoidea …
TRINITY_DN54406_c1_g5	5360.22	10282.3	438.164	0.0426136	-4.55254	0.00829257	1	1322	-	-	-	-	-	gi|590719194|ref|XP_007050988.1| Uncharacterized protein TCM_004699 [Theobroma cacao] gi|508703249|gb|EOX95145.1| Uncharacterized protein TCM_004699 [Theobroma cacao]
TRINITY_DN55617_c4_g4	6.41953	0.686503	12.1525	17.7021	4.14585	0.0083228	1	274	-	-	-	-	-	-
TRINITY_DN48484_c2_g1	1313.07	1991.87	634.263	0.318425	-1.65097	0.00833616	1	966	GO:0016020	-	virNOG14174;virNOG00821	S	-	gi|694314276|ref|XP_009370479.1| PREDICTED: uncharacterized protein LOC103959833 [Pyrus x bretschneideri]
TRINITY_DN49497_c3_g1	72.6135	28.9471	116.28	4.01698	2.00611	0.00837975	1	1176	GO:0016021;GO:0015238;GO:0015297;GO:0006855	-	virNOG03991	S	sp|Q9C994|DTX14_ARATH Protein DETOXIFICATION 14 OS=Arabidopsis thaliana GN=DTX14 PE=3 SV=1	gi|297737740|emb|CBI26941.3| unnamed protein product [Vitis vinifera]
TRINITY_DN71330_c0_g1	4.68451	9.13007	0.238945	0.0261713	-5.25587	0.00846436	1	550	-	-	-	-	-	-
TRINITY_DN41602_c0_g1	64.8799	104.48	25.2796	0.241955	-2.04719	0.00849147	1	1205	-	-	-	-	-	-
TRINITY_DN40817_c0_g2	20.6353	34.8283	6.44232	0.184974	-2.43461	0.00854333	1	1234	GO:0005488	-	virNOG32034;virNOG17707	K	sp|Q6RG77|NFYB_HORSE Nuclear transcription factor Y subunit beta OS=Equus caballus GN=NFYB PE=2 SV=1	gi|672168940|ref|XP_008804488.1| PREDICTED: nuclear transcription factor Y subunit B-1-like [Phoenix dactylifera]
TRINITY_DN47783_c0_g1	174.741	273.064	76.4168	0.279849	-1.83728	0.00856906	1	1549	-	-	-	-	-	-
TRINITY_DN32359_c0_g1	3.70761	0	7.41523	Inf	Inf	0.00864255	1	564	-	-	virNOG24976;virNOG23884	S	sp|Q6NLC8|Y1648_ARATH Uncharacterized protein At1g66480 OS=Arabidopsis thaliana GN=At1g66480 PE=2 SV=1	gi|645277031|ref|XP_008243571.1| PREDICTED: uncharacterized protein LOC103341796 [Prunus mume]
TRINITY_DN51721_c3_g2	12.8169	25.6338	0	0	-Inf	0.00865524	1	724	-	-	-	-	-	-
TRINITY_DN46070_c0_g2	59.0555	108.794	9.31693	0.0856381	-3.5456	0.00875917	1	959	-	-	-	-	-	-
TRINITY_DN44717_c0_g1	38.2182	73.0832	3.35316	0.0458813	-4.44595	0.00879752	1	1722	-	-	-	-	-	-
TRINITY_DN47809_c1_g1	1131.86	2140.5	123.22	0.0575659	-4.11864	0.00890694	1	1201	GO:0004045	-	virNOG20292	S	sp|Q3SZ85|PTRD1_BOVIN Putative peptidyl-tRNA hydrolase PTRHD1 OS=Bos taurus GN=PTRHD1 PE=2 SV=2	gi|596207595|ref|XP_007223795.1| hypothetical protein PRUPE_ppa013172mg [Prunus persica] gi|462420731|gb|EMJ24994.1| hypothetical protein PRUPE_ppa013172mg [Prunus persica]
TRINITY_DN5438_c0_g1	45.2128	72.8517	17.5738	0.241227	-2.05154	0.00893344	1	1217	GO:0005488	K01551	virNOG01955	P	sp|B6Q334|GET3_TALMQ ATPase get3 OS=Talaromyces marneffei (strain ATCC 18224 / CBS 334.59 / QM 7333) GN=get3 PE=3 SV=1	gi|545368536|ref|XP_005649049.1| anion-transporting ATPase [Coccomyxa subellipsoidea C-169] gi|384251027|gb|EIE24505.1| anion-transporting ATPase [Coccomyxa subellipsoidea C-169]
TRINITY_DN52917_c4_g1	383.01	122.912	643.107	5.23223	2.38743	0.00900027	1	2171	GO:0016844;GO:0016020;GO:0005783;GO:0009058;GO:0016788	K21407	virNOG16988	R	sp|Q4V3D9|SSL10_ARATH Protein STRICTOSIDINE SYNTHASE-LIKE 10 OS=Arabidopsis thaliana GN=SSL10 PE=2 SV=1	gi|590698246|ref|XP_007045664.1| Calcium-dependent phosphotriesterase superfamily protein, putative [Theobroma cacao] gi|508709599|gb|EOY01496.1| Calcium-dependent phosphotriesterase superfamily protein, putative [Theobroma cacao]
TRINITY_DN10067_c0_g1	46.8024	74.0189	19.5858	0.264606	-1.91808	0.0090271	1	1345	-	-	-	-	sp|O13729|PUN1_SCHPO SUR7 family protein pun1 OS=Schizosaccharomyces pombe (strain 972 / ATCC 24843) GN=pun1 PE=3 SV=1	-
TRINITY_DN39049_c0_g1	5.72569	10.9735	0.477891	0.0435496	-4.5212	0.00904697	1	595	-	-	-	-	-	-
TRINITY_DN47907_c6_g5	22.4589	37.6227	7.29507	0.1939	-2.36661	0.00907324	1	2742	-	-	KOG1075;virNOG27119;virNOG18495	R	-	gi|147855489|emb|CAN81751.1| hypothetical protein VITISV_026939 [Vitis vinifera]
TRINITY_DN48615_c0_g3	5.78675	11.5735	0	0	-Inf	0.00917913	1	516	-	-	-	-	-	-
TRINITY_DN31342_c0_g1	65.4002	102.697	28.1034	0.273653	-1.86958	0.00918411	1	2293	GO:0006635;GO:0003997;GO:0050660;GO:0003995;GO:0005777	K00232	virNOG03213	I	sp|O65202|ACOX1_ARATH Peroxisomal acyl-coenzyme A oxidase 1 OS=Arabidopsis thaliana GN=ACX1 PE=1 SV=1	gi|326528725|dbj|BAJ97384.1| predicted protein [Hordeum vulgare subsp. vulgare]
TRINITY_DN51839_c1_g8	19.3786	38.4172	0.339941	0.00884869	-6.82032	0.00921408	1	1212	-	-	virNOG30473;virNOG14925;COG4886;virNOG29816	ST	sp|Q8VZG8|MIK2_ARATH MDIS1-interacting receptor like kinase 2 OS=Arabidopsis thaliana GN=MIK2 PE=1 SV=3	gi|1029018253|ref|XP_016672952.1| PREDICTED: probable leucine-rich repeat receptor-like protein kinase At1g35710 [Gossypium hirsutum]
TRINITY_DN46363_c5_g1	3.9893	7.97861	0	0	-Inf	0.00929721	1	854	-	-	-	-	-	-
TRINITY_DN53499_c2_g3	104.586	1.83249	207.339	113.146	6.82204	0.00931453	1	1676	-	-	virNOG07861	O	sp|Q8LB47|MGE2_ARATH GrpE protein homolog 2, mitochondrial OS=Arabidopsis thaliana GN=Mge2 PE=1 SV=1	gi|743850347|ref|XP_011028707.1| PREDICTED: grpE protein homolog, mitochondrial isoform X1 [Populus euphratica]
TRINITY_DN49978_c2_g1	3.7294	0	7.45879	Inf	Inf	0.00941691	1	612	-	-	virNOG02460	R	-	gi|703079458|ref|XP_010091157.1| Uncharacterized protein L484_013949 [Morus notabilis] gi|587852812|gb|EXB42927.1| Uncharacterized protein L484_013949 [Morus notabilis]
TRINITY_DN49753_c0_g1	25.7802	41.8938	9.66667	0.230742	-2.11565	0.00946902	1	997	-	-	-	-	-	-
TRINITY_DN41607_c0_g2	10.3972	19.1957	1.59871	0.0832849	-3.5858	0.00950241	1	1272	-	-	-	-	-	-
TRINITY_DN53170_c3_g2	4.69996	9.05999	0.339941	0.0375212	-4.73615	0.00950284	1	957	-	-	KOG1075;virNOG27872;virNOG01327;virNOG06122	SKR	sp|P0C2F6|RNHX1_ARATH Putative ribonuclease H protein At1g65750 OS=Arabidopsis thaliana GN=At1g65750 PE=3 SV=1	gi|147773533|emb|CAN67355.1| hypothetical protein VITISV_002170 [Vitis vinifera]
TRINITY_DN41508_c0_g1	50.8963	80.1599	21.6327	0.26987	-1.88966	0.00953577	1	982	GO:1901363;GO:0097159	-	virNOG21565	R	sp|Q9LIS2|RBG4_ARATH Glycine-rich RNA-binding protein 4, mitochondrial OS=Arabidopsis thaliana GN=RBG4 PE=2 SV=1	gi|297804934|ref|XP_002870351.1| hypothetical protein ARALYDRAFT_493528 [Arabidopsis lyrata subsp. lyrata] gi|297316187|gb|EFH46610.1| hypothetical protein ARALYDRAFT_493528 [Arabidopsis lyrata subsp. lyrata]
TRINITY_DN51804_c0_g1	16.7257	0.351352	33.1	94.2077	6.55777	0.00953615	1	1454	-	-	-	-	-	-
TRINITY_DN55075_c2_g1	71.0169	28.7634	113.27	3.938	1.97746	0.00953848	1	1920	-	-	-	-	-	gi|848901196|ref|XP_012850757.1| PREDICTED: uncharacterized protein LOC105970477 [Erythranthe guttata]
TRINITY_DN52722_c0_g2	28.682	0.389218	56.9749	146.383	7.1936	0.00953896	1	1356	-	-	-	-	-	-
TRINITY_DN78242_c0_g1	10.4249	18.1303	2.71953	0.149999	-2.73698	0.00962689	1	1396	-	-	virNOG07024	T	-	-
TRINITY_DN49374_c1_g2	792.153	1359.15	225.161	0.165664	-2.59367	0.00963457	1	1373	GO:0048608;GO:0006351;GO:0048367;GO:0044702;GO:0007568	-	virNOG12697	K	sp|O49255|NAC29_ARATH NAC transcription factor 29 OS=Arabidopsis thaliana GN=NAC029 PE=2 SV=1	gi|831204051|gb|AKM06047.1| NAP [Jatropha curcas]
TRINITY_DN45121_c0_g2	711.195	1074.91	347.482	0.323267	-1.6292	0.00967993	1	1508	-	-	virNOG02752	K	sp|Q9SV15|WRK11_ARATH Probable WRKY transcription factor 11 OS=Arabidopsis thaliana GN=WRKY11 PE=2 SV=2	gi|720030093|ref|XP_010265415.1| PREDICTED: probable WRKY transcription factor 17 [Nelumbo nucifera]
TRINITY_DN54974_c6_g3	111.175	214.88	7.46941	0.0347608	-4.8464	0.00975121	1	1193	GO:0046872;GO:0008233;GO:0016779;GO:0006259;GO:0004518	-	virNOG34595;virNOG08281;virNOG39982	R	sp|P10978|POLX_TOBAC Retrovirus-related Pol polyprotein from transposon TNT 1-94 OS=Nicotiana tabacum PE=2 SV=1	gi|1012355299|gb|KYP66486.1| Retrovirus-related Pol polyprotein from transposon TNT 1-94 [Cajanus cajan]
TRINITY_DN55283_c1_g2	47.4355	9.24367	85.6272	9.26334	3.21153	0.00982808	1	4021	-	-	virNOG22502;virNOG09124	R	sp|P11369|LORF2_MOUSE LINE-1 retrotransposable element ORF2 protein OS=Mus musculus GN=Pol PE=1 SV=2	gi|590701440|ref|XP_007046404.1| Uncharacterized protein TCM_011923 [Theobroma cacao] gi|508710339|gb|EOY02236.1| Uncharacterized protein TCM_011923 [Theobroma cacao]
TRINITY_DN40440_c0_g1	27.954	45.6076	10.3005	0.22585	-2.14656	0.00984586	1	674	-	-	COG3651	S	-	gi|159490201|ref|XP_001703071.1| hypothetical protein CHLREDRAFT_123392 [Chlamydomonas reinhardtii] gi|158270817|gb|EDO96650.1| predicted protein, partial [Chlamydomonas reinhardtii]
TRINITY_DN52996_c5_g8	4.0542	8.10841	0	0	-Inf	0.00990669	1	270	GO:0006807;GO:0044238;GO:0044237;GO:0044710;GO:0071704	-	virNOG27872;virNOG33137;KOG1075;virNOG01327;virNOG06122	SRK	-	gi|147777306|emb|CAN66803.1| hypothetical protein VITISV_041906 [Vitis vinifera]
TRINITY_DN55606_c1_g1	3.53801	7.07602	0	0	-Inf	0.00990862	1	591	-	-	-	-	-	-
TRINITY_DN43780_c0_g1	42.9815	68.6683	17.2947	0.251858	-1.98932	0.00994307	1	2102	-	-	COG0531	E	sp|O60113|YG64_SCHPO Uncharacterized amino-acid permease C15C4.04c OS=Schizosaccharomyces pombe (strain 972 / ATCC 24843) GN=SPBC15C4.04c PE=3 SV=1	gi|552841843|ref|XP_005850418.1| hypothetical protein CHLNCDRAFT_142334, partial [Chlorella variabilis] gi|307110079|gb|EFN58316.1| hypothetical protein CHLNCDRAFT_142334, partial [Chlorella variabilis]
TRINITY_DN49184_c0_g2	15.4158	26.5471	4.28455	0.161394	-2.63134	0.00995819	1	914	GO:0044260;GO:0016310;GO:0000166;GO:0016301;GO:0044238	-	KOG1075;virNOG33137;virNOG01327	R	sp|O00370|LORF2_HUMAN LINE-1 retrotransposable element ORF2 protein OS=Homo sapiens PE=1 SV=1	gi|18700633|gb|AAL78659.1|AF405557_1 reverse transcriptase [Fagus sylvatica]
TRINITY_DN42568_c0_g1	32.9963	53.6398	12.3527	0.230289	-2.11848	0.00998915	1	3026	-	-	virNOG07582	T	sp|P09379|GYP7_YARLI GTPase-activating protein GYP7 OS=Yarrowia lipolytica (strain CLIB 122 / E 150) GN=GYP7 PE=3 SV=2	gi|971512357|dbj|GAQ85835.1| GTPase activating protein [Klebsormidium flaccidum]
TRINITY_DN45205_c0_g5	18.3224	30.8118	5.83309	0.189314	-2.40115	0.0100602	1	1893	-	-	-	-	-	-
TRINITY_DN48934_c0_g1	5.55947	0	11.1189	Inf	Inf	0.0100619	1	882	-	-	-	-	-	-
TRINITY_DN43892_c2_g1	763.783	1175.51	352.059	0.299496	-1.73939	0.0100831	1	1284	-	-	-	-	-	-
TRINITY_DN41775_c0_g1	79.9461	124.216	35.6758	0.287207	-1.79984	0.0101105	1	2340	-	-	-	-	sp|P52890|ATF1_SCHPO Transcription factor atf1 OS=Schizosaccharomyces pombe (strain 972 / ATCC 24843) GN=atf1 PE=1 SV=1	-
TRINITY_DN51360_c4_g2	622.456	947.086	297.826	0.314466	-1.66903	0.0101286	1	825	-	-	virNOG25398	S	-	gi|703083197|ref|XP_010092153.1| hypothetical protein L484_017842 [Morus notabilis] gi|587860398|gb|EXB50304.1| hypothetical protein L484_017842 [Morus notabilis]
TRINITY_DN51812_c0_g1	45.2734	17.8332	72.7135	4.07742	2.02765	0.0101399	1	569	GO:0016020;GO:0044710	-	virNOG06477	I	sp|O49814|BCH2_CAPAN Beta-carotene hydroxylase 2, chloroplastic (Fragment) OS=Capsicum annuum GN=CA2 PE=2 SV=1	gi|590673140|ref|XP_007038806.1| Beta-hydroxylase 1, 1,B1,chy1,BCH1 isoform 2, partial [Theobroma cacao] gi|508776051|gb|EOY23307.1| Beta-hydroxylase 1, 1,B1,chy1,BCH1 isoform 2, partial [Theobroma cacao]
TRINITY_DN53632_c3_g1	10.6478	20.6224	0.673275	0.0326478	-4.93687	0.0102294	1	556	-	-	-	-	-	-
TRINITY_DN43882_c0_g1	315.167	484.999	145.336	0.299662	-1.73859	0.0102322	1	781	-	-	-	-	sp|Q12207|NCE2_YEAST Non-classical export protein 2 OS=Saccharomyces cerevisiae (strain ATCC 204508 / S288c) GN=NCE102 PE=1 SV=1	-
TRINITY_DN43490_c0_g1	36.3172	66.6958	5.93865	0.0890408	-3.48939	0.0103365	1	905	-	-	virNOG24813;euNOG28459;virNOG20332	SPR	sp|Q9SFF7|HIP43_ARATH Heavy metal-associated isoprenylated plant protein 43 OS=Arabidopsis thaliana GN=HIPP43 PE=2 SV=1	gi|567866013|ref|XP_006425629.1| hypothetical protein CICLE_v10027136mg [Citrus clementina] gi|557527619|gb|ESR38869.1| hypothetical protein CICLE_v10027136mg [Citrus clementina]
TRINITY_DN52678_c0_g3	279.223	435.333	123.113	0.282803	-1.82213	0.0103791	1	1651	-	-	-	-	sp|P53693|RDS1_SCHPO Protein rds1 OS=Schizosaccharomyces pombe (strain 972 / ATCC 24843) GN=rds1 PE=2 SV=2	-
TRINITY_DN47995_c6_g2	85.2308	162.688	7.77361	0.0477823	-4.38738	0.0104223	1	940	-	-	-	-	-	-
TRINITY_DN40664_c0_g1	10.4595	18.428	2.49111	0.135181	-2.88704	0.0104278	1	1078	GO:0003677	-	virNOG20149;virNOG17620	K	sp|Q9LY00|WRK70_ARATH Probable WRKY transcription factor 70 OS=Arabidopsis thaliana GN=WRKY70 PE=2 SV=1	gi|590570541|ref|XP_007011367.1| WRKY DNA-binding protein 70, putative isoform 1 [Theobroma cacao] gi|508728280|gb|EOY20177.1| WRKY DNA-binding protein 70, putative isoform 1 [Theobroma cacao]
TRINITY_DN43933_c1_g1	193.332	301.411	85.2531	0.282847	-1.82191	0.0104489	1	2776	-	-	-	-	sp|Q8YWW1|PHK1_NOSS1 Probable phosphoketolase 1 OS=Nostoc sp. (strain PCC 7120 / SAG 25.82 / UTEX 2576) GN=all1483 PE=3 SV=1	-
TRINITY_DN40298_c0_g1	6.51311	12.114	0.91222	0.0753029	-3.73115	0.0105552	1	1348	GO:0004672;GO:0009987	K04733	virNOG28989;virNOG27833	T	sp|Q8LGB6|ZED1_ARATH Non-functional pseudokinase ZED1 OS=Arabidopsis thaliana GN=ZED1 PE=1 SV=1	gi|567878621|ref|XP_006431869.1| hypothetical protein CICLE_v10003321mg, partial [Citrus clementina] gi|557533991|gb|ESR45109.1| hypothetical protein CICLE_v10003321mg, partial [Citrus clementina]
TRINITY_DN47123_c1_g1	1259.41	603.571	1915.25	3.1732	1.66594	0.0105627	1	2416	-	-	virNOG08071	S	sp|Q28TS0|TOLB_JANSC Protein TolB OS=Jannaschia sp. (strain CCS1) GN=tolB PE=3 SV=1	gi|590599366|ref|XP_007019162.1| DPP6 N-terminal domain-like protein [Theobroma cacao] gi|508724490|gb|EOY16387.1| DPP6 N-terminal domain-like protein [Theobroma cacao]
TRINITY_DN52575_c1_g1	89.3119	161.932	16.6913	0.103076	-3.27822	0.0105782	1	982	-	-	-	-	-	-
TRINITY_DN40217_c0_g1	14.6232	24.9309	4.31555	0.1731	-2.53032	0.0106146	1	1633	-	-	virNOG04543	G	sp|C8VP36|6PGD_EMENI 6-phosphogluconate dehydrogenase, decarboxylating OS=Emericella nidulans (strain FGSC A4 / ATCC 38163 / CBS 112.46 / NRRL 194 / M139) GN=AN10233 PE=3 SV=1	gi|302843948|ref|XP_002953515.1| hypothetical protein VOLCADRAFT_109207 [Volvox carteri f. nagariensis] gi|300261274|gb|EFJ45488.1| hypothetical protein VOLCADRAFT_109207 [Volvox carteri f. nagariensis]
TRINITY_DN50309_c4_g1	86.8225	38.1529	135.492	3.5513	1.82835	0.0106751	1	3396	-	-	virNOG00407	S	-	gi|645249581|ref|XP_008230814.1| PREDICTED: uncharacterized protein LOC103330051 [Prunus mume] gi|645249584|ref|XP_008230815.1| PREDICTED: uncharacterized protein LOC103330051 [Prunus mume]
TRINITY_DN42083_c0_g2	3.73336	0	7.46671	Inf	Inf	0.0106878	1	728	-	-	-	-	sp|P15864|H12_MOUSE Histone H1.2 OS=Mus musculus GN=Hist1h1c PE=1 SV=2	-
TRINITY_DN53475_c0_g2	248.367	111.453	385.281	3.4569	1.78948	0.010694	1	1259	-	-	-	-	-	-
TRINITY_DN54435_c0_g6	10.7857	0.724369	20.8469	28.7794	4.84697	0.0107095	1	272	-	-	-	-	-	-
TRINITY_DN55022_c0_g3	75.7252	30.8177	120.633	3.9144	1.96879	0.01071	1	935	GO:0006396;GO:0001510;GO:0008173	-	virNOG04059	R	sp|Q6M9M7|Y1998_PARUW Uncharacterized RNA methyltransferase pc1998 OS=Protochlamydia amoebophila (strain UWE25) GN=pc1998 PE=3 SV=1	gi|1029076584|ref|XP_016698521.1| PREDICTED: uncharacterized RNA methyltransferase pc1998-like isoform X2 [Gossypium hirsutum]
TRINITY_DN41152_c0_g1	6.7194	0.389218	13.0496	33.5277	5.06728	0.0107655	1	1891	GO:0020037;GO:0070330;GO:0005506;GO:0016021;GO:0055114	K20624	virNOG08478	Q	sp|Q9ZUX1|C94C1_ARATH Cytochrome P450 94C1 OS=Arabidopsis thaliana GN=CYP94C1 PE=1 SV=1	gi|1009167109|ref|XP_015901944.1| PREDICTED: cytochrome P450 94C1-like [Ziziphus jujuba]
TRINITY_DN44360_c0_g5	314.525	482.795	146.254	0.302933	-1.72293	0.0107892	1	1032	-	-	virNOG15643;virNOG02087	Q	sp|P0C0Y5|MTDH_DAVTA Probable NADP-dependent mannitol dehydrogenase OS=Davidiella tassiana PE=1 SV=1	gi|545376198|ref|XP_005652202.1| NAD(P)-binding protein [Coccomyxa subellipsoidea C-169] gi|384254184|gb|EIE27658.1| NAD(P)-binding protein [Coccomyxa subellipsoidea C-169]
TRINITY_DN48834_c1_g4	9.61594	17.3197	1.91222	0.110407	-3.17909	0.0108534	1	1661	-	-	virNOG13562	S	sp|Q9SD53|Y3720_ARATH UPF0481 protein At3g47200 OS=Arabidopsis thaliana GN=At3g47200 PE=2 SV=1	gi|641831053|gb|KDO50123.1| hypothetical protein CISIN_1g046374mg, partial [Citrus sinensis]
TRINITY_DN45187_c5_g1	141.733	219.713	63.7542	0.290171	-1.78503	0.0108885	1	928	-	-	virNOG05785	P	sp|Q9SAH8|NRAM1_ARATH Metal transporter Nramp1 OS=Arabidopsis thaliana GN=NRAMP1 PE=1 SV=1	gi|1021567436|ref|XP_016174947.1| PREDICTED: metal transporter Nramp6-like [Arachis ipaensis] gi|1021567438|ref|XP_016174948.1| PREDICTED: metal transporter Nramp6-like [Arachis ipaensis]
TRINITY_DN54050_c0_g2	45.8336	79.0894	12.5778	0.159033	-2.6526	0.0109297	1	841	-	-	-	-	-	-
TRINITY_DN50047_c0_g5	95.598	146.195	45.0012	0.307816	-1.69986	0.0109355	1	632	-	-	-	-	-	-
TRINITY_DN44593_c0_g1	10.6056	2.48113	18.7301	7.54903	2.91629	0.0109445	1	2172	-	-	virNOG00868	S	sp|F4KGE8|GIL1_ARATH Protein GRAVITROPIC IN THE LIGHT 1 OS=Arabidopsis thaliana GN=GIL1 PE=2 SV=1	gi|920686892|gb|KOM30875.1| hypothetical protein LR48_Vigan01g043000 [Vigna angularis] gi|965657178|dbj|BAT73597.1| hypothetical protein VIGAN_01109900 [Vigna angularis var. angularis]
TRINITY_DN43196_c0_g1	52.5345	85.9234	19.1455	0.222821	-2.16604	0.0109569	1	2362	-	-	-	-	sp|Q00203|PACC_ASPNG pH-response transcription factor pacC/RIM101 OS=Aspergillus niger GN=PACC PE=2 SV=1	-
TRINITY_DN55649_c3_g1	18.2466	36.1532	0.339941	0.00940279	-6.73269	0.0109945	1	962	-	-	-	-	-	-
TRINITY_DN46136_c0_g3	7.01908	12.887	1.15117	0.0893277	-3.48475	0.0110072	1	1748	GO:0005634;GO:0003677;GO:0006355;GO:0003700;GO:0046983	K09264	virNOG13194	K	sp|Q41276|AP1_SINAL Floral homeotic protein APETALA 1 OS=Sinapis alba GN=AP1 PE=2 SV=1	gi|1483228|emb|CAA67967.1| MADS3 protein [Betula pendula]
TRINITY_DN46649_c2_g3	20.9458	37.1748	4.71684	0.126883	-2.97843	0.0110445	1	792	-	-	-	-	-	-
TRINITY_DN44637_c0_g3	36.0391	59.0081	13.0701	0.221496	-2.17465	0.0110502	1	1243	GO:0016021	-	virNOG06063	S	-	gi|1035928793|gb|OAY58380.1| hypothetical protein MANES_02G173000 [Manihot esculenta]
TRINITY_DN50791_c1_g5	12.0559	3.04876	21.063	6.9087	2.78841	0.0110838	1	1028	-	-	virNOG21389	S	sp|Q9LPW3|SCRM2_ARATH Transcription factor SCREAM2 OS=Arabidopsis thaliana GN=SCRM2 PE=1 SV=1	gi|731398728|ref|XP_010653360.1| PREDICTED: uncharacterized protein LOC100241403 isoform X1 [Vitis vinifera]
TRINITY_DN49267_c3_g3	27.0673	44.4666	9.66805	0.217423	-2.20143	0.0112378	1	751	-	-	-	-	-	-
TRINITY_DN55504_c6_g1	55.0663	22.4766	87.656	3.89989	1.96343	0.0113278	1	1972	GO:0016021;GO:0015238;GO:0015297;GO:0006855	K03327	virNOG03991;COG0534	SV	sp|Q8L731|DTX12_ARATH Protein DETOXIFICATION 12 OS=Arabidopsis thaliana GN=DTX12 PE=2 SV=1	gi|643726186|gb|KDP34994.1| hypothetical protein JCGZ_09282 [Jatropha curcas]
TRINITY_DN68990_c0_g1	4.52899	8.72464	0.333333	0.038206	-4.71006	0.0113801	1	959	GO:0016301	-	virNOG06319	T	sp|Q7FAZ0|LERK4_ORYSJ G-type lectin S-receptor-like serine/threonine-protein kinase LECRK4 OS=Oryza sativa subsp. japonica GN=LECRK4 PE=3 SV=1	gi|590606776|ref|XP_007020824.1| Brassinosteroid insensitive 1-associated receptor kinase 1 precursor [Theobroma cacao] gi|508720452|gb|EOY12349.1| Brassinosteroid insensitive 1-associated receptor kinase 1 precursor [Theobroma cacao]
TRINITY_DN38852_c0_g1	14.5541	24.3688	4.73936	0.194485	-2.36227	0.0113866	1	987	-	-	virNOG04413;virNOG01090	R	sp|P14065|GCY1_YEAST Glycerol 2-dehydrogenase (NADP(+)) OS=Saccharomyces cerevisiae (strain ATCC 204508 / S288c) GN=GCY1 PE=1 SV=1	gi|159473282|ref|XP_001694768.1| low CO2-induced aldose reductase [Chlamydomonas reinhardtii] gi|158276580|gb|EDP02352.1| low CO2-induced aldose reductase [Chlamydomonas reinhardtii]
TRINITY_DN46083_c3_g1	49.9181	20.347	79.4892	3.90668	1.96594	0.011397	1	907	GO:0030163	K06891	virNOG18270	S	sp|Q9SX29|CLPS1_ARATH ATP-dependent Clp protease adapter protein CLPS1, chloroplastic OS=Arabidopsis thaliana GN=CPLS1 PE=1 SV=1	gi|225455872|ref|XP_002274839.1| PREDICTED: uncharacterized protein LOC100247572 [Vitis vinifera] gi|297734178|emb|CBI15425.3| unnamed protein product [Vitis vinifera]
TRINITY_DN44605_c0_g1	2208.32	3392.27	1024.36	0.301968	-1.72753	0.0114336	1	1625	-	-	KOG1603;virNOG35857;virNOG22933	P	sp|O03982|HIP39_ARATH Heavy metal-associated isoprenylated plant protein 39 OS=Arabidopsis thaliana GN=HIPP39 PE=2 SV=1	gi|802768767|ref|XP_012090176.1| PREDICTED: FK506-binding protein 4-like [Jatropha curcas] gi|643706087|gb|KDP22219.1| hypothetical protein JCGZ_26050 [Jatropha curcas]
TRINITY_DN55510_c1_g1	160.913	248.614	73.2116	0.294479	-1.76376	0.0115034	1	2086	-	-	virNOG10093;euNOG56886	TR	sp|F4J339|RPP1_ARATH Probable disease resistance protein RPP1 OS=Arabidopsis thaliana GN=RPP1 PE=2 SV=1	gi|595791267|ref|XP_007199382.1| hypothetical protein PRUPE_ppa025692mg [Prunus persica] gi|462394782|gb|EMJ00581.1| hypothetical protein PRUPE_ppa025692mg [Prunus persica]
TRINITY_DN45481_c2_g2	5.57024	10.8005	0.339941	0.0314745	-4.98967	0.0115648	1	838	-	-	virNOG01206;NOG67754;virNOG16529	QR	sp|Q9M2E2|SDR1_ARATH (+)-neomenthol dehydrogenase OS=Arabidopsis thaliana GN=SDR1 PE=1 SV=1	gi|593332961|ref|XP_007139906.1| hypothetical protein PHAVU_008G068600g [Phaseolus vulgaris] gi|561013039|gb|ESW11900.1| hypothetical protein PHAVU_008G068600g [Phaseolus vulgaris]
TRINITY_DN43802_c0_g1	12738.4	19116	6360.87	0.332751	-1.58748	0.0115846	1	1628	GO:0030246	-	virNOG40012;virNOG06159	R	sp|Q9ZVA2|EP1L2_ARATH EP1-like glycoprotein 2 OS=Arabidopsis thaliana GN=At1g78830 PE=1 SV=1	gi|225461667|ref|XP_002283150.1| PREDICTED: epidermis-specific secreted glycoprotein EP1-like [Vitis vinifera]
TRINITY_DN55150_c2_g1	36.603	58.0831	15.1229	0.260366	-1.94139	0.0115913	1	1277	GO:0070588;GO:0046872;GO:0005524;GO:0005388;GO:0016021	-	NOG04071;virNOG06386	P	sp|Q9LIK7|ACA13_ARATH Putative calcium-transporting ATPase 13, plasma membrane-type OS=Arabidopsis thaliana GN=ACA13 PE=3 SV=1	gi|596285025|ref|XP_007225391.1| hypothetical protein PRUPE_ppa000700mg [Prunus persica] gi|462422327|gb|EMJ26590.1| hypothetical protein PRUPE_ppa000700mg [Prunus persica]
TRINITY_DN45156_c1_g2	3.89746	7.79492	0	0	-Inf	0.0115987	1	655	-	-	-	-	-	-
TRINITY_DN38634_c0_g1	4.45129	8.56263	0.339941	0.0397006	-4.6547	0.0116826	1	590	GO:0005488;GO:0016491	-	virNOG02703;COG0369	P	sp|Q1K9C2|MET5_SCHPO Sulfite reductase [NADPH] subunit beta OS=Schizosaccharomyces pombe (strain 972 / ATCC 24843) GN=sir1 PE=3 SV=1	gi|125549583|gb|EAY95405.1| hypothetical protein OsI_17244 [Oryza sativa Indica Group]
TRINITY_DN55283_c1_g1	22.5405	4.58397	40.497	8.83448	3.14314	0.011746	1	828	-	-	-	-	-	gi|657976473|ref|XP_008380122.1| PREDICTED: pre-mRNA-processing protein 40A-like [Malus domestica]
TRINITY_DN50928_c2_g1	53.4551	22.1631	84.7472	3.8238	1.93501	0.011776	1	1086	-	-	-	-	-	-
TRINITY_DN54741_c0_g1	5.66488	0.724369	10.6054	14.6409	3.87193	0.0118597	1	870	-	-	-	-	-	-
TRINITY_DN18722_c0_g1	63.0341	98.8691	27.1991	0.275102	-1.86196	0.0119074	1	524	-	-	-	-	-	-
TRINITY_DN47711_c0_g1	24.6389	46.2447	3.03304	0.0655868	-3.93045	0.0119109	1	1795	GO:0070588;GO:0046872;GO:0005524;GO:0005388;GO:0016021	-	NOG00070;virNOG06386	P	sp|Q9LIK7|ACA13_ARATH Putative calcium-transporting ATPase 13, plasma membrane-type OS=Arabidopsis thaliana GN=ACA13 PE=3 SV=1	gi|590658610|ref|XP_007034902.1| Autoinhibited calcium ATPase [Theobroma cacao] gi|508713931|gb|EOY05828.1| Autoinhibited calcium ATPase [Theobroma cacao]
TRINITY_DN46794_c2_g7	3.43139	0	6.86278	Inf	Inf	0.0119731	1	1039	-	-	virNOG27119;virNOG25477;virNOG28452	SR	-	gi|147801137|emb|CAN71042.1| hypothetical protein VITISV_019062 [Vitis vinifera]
TRINITY_DN38446_c0_g1	24.8139	40.569	9.05882	0.223294	-2.16298	0.0119883	1	910	GO:0044699	K17479	virNOG20895;virNOG17681	O	sp|Q9FLE8|Y5986_ARATH Uncharacterized protein At5g39865 OS=Arabidopsis thaliana GN=At5g39865 PE=2 SV=1	gi|658053968|ref|XP_008362747.1| PREDICTED: uncharacterized protein At5g39865-like [Malus domestica]
TRINITY_DN72879_c0_g1	3.42724	6.85448	0	0	-Inf	0.0119929	1	849	-	-	-	-	sp|A6RF09|LOC1_AJECN 60S ribosomal subunit assembly/export protein LOC1 OS=Ajellomyces capsulatus (strain NAm1 / WU24) GN=LOC1 PE=3 SV=2	-
TRINITY_DN33402_c0_g1	19.0048	31.6986	6.31098	0.199094	-2.32848	0.0120361	1	1767	-	-	virNOG12369;virNOG31919;virNOG04374	JR	sp|P25351|YCR3_YEAST Uncharacterized membrane protein YCR023C OS=Saccharomyces cerevisiae (strain ATCC 204508 / S288c) GN=YCR023C PE=1 SV=2	gi|1026761529|gb|OAE22974.1| hypothetical protein AXG93_2717s1040 [Marchantia polymorpha subsp. polymorpha]
TRINITY_DN47987_c2_g4	21.4369	7.24898	35.6248	4.91446	2.29703	0.0120513	1	894	-	-	-	-	-	-
TRINITY_DN40780_c0_g1	84.657	140.276	29.038	0.207006	-2.27225	0.0120782	1	2485	-	-	-	-	sp|Q10327|YD72_SCHPO Uncharacterized protein C32A11.02c OS=Schizosaccharomyces pombe (strain 972 / ATCC 24843) GN=SPAC32A11.02c PE=4 SV=1	gi|326529079|dbj|BAK00933.1| predicted protein [Hordeum vulgare subsp. vulgare]
TRINITY_DN44951_c1_g1	80.7205	125.157	36.2842	0.28991	-1.78632	0.012102	1	983	-	-	virNOG17788;COG0625	O	sp|P77526|YFCG_ECOLI Disulfide-bond oxidoreductase YfcG OS=Escherichia coli (strain K12) GN=yfcG PE=1 SV=1	gi|545373528|ref|XP_005651120.1| glutathione S-transferase [Coccomyxa subellipsoidea C-169] gi|384253101|gb|EIE26576.1| glutathione S-transferase [Coccomyxa subellipsoidea C-169]
TRINITY_DN42462_c0_g1	15.9899	26.958	5.02186	0.186285	-2.42442	0.0121606	1	1430	-	-	COG5050;virNOG08366	I	sp|O13901|YF3A_SCHPO Uncharacterized CDP-alcohol phosphatidyltransferase class-I family protein C22A12.10 OS=Schizosaccharomyces pombe (strain 972 / ATCC 24843) GN=SPAC22A12.10 PE=3 SV=1	gi|1002241974|ref|XP_015625220.1| PREDICTED: choline/ethanolaminephosphotransferase 1 [Oryza sativa Japonica Group] gi|113535235|dbj|BAF07618.1| Os02g0119800 [Oryza sativa Japonica Group] gi|215686943|dbj|BAG90772.1| unnamed protein product [Oryza sativa Japonica Group] gi|215708735|dbj|BAG94004.1| unnamed protein product [Oryza sativa Japonica Group] gi|222622060|gb|EEE56192.1| hypothetical prot…
TRINITY_DN51245_c4_g1	257.018	451.24	62.7964	0.139164	-2.84514	0.0121627	1	1273	-	-	euNOG17446;KOG4658;virNOG30183;virNOG30351	ST	-	gi|823195278|ref|XP_012492575.1| PREDICTED: disease resistance protein At4g27190-like isoform X3 [Gossypium raimondii]
TRINITY_DN42481_c0_g1	133.5	204.243	62.7575	0.307269	-1.70243	0.012197	1	3670	GO:0016020	-	virNOG30631;virNOG00062	P	sp|Q12691|ATN5_YEAST Sodium transport ATPase 5 OS=Saccharomyces cerevisiae (strain ATCC 204508 / S288c) GN=ENA5 PE=1 SV=1	gi|295809740|emb|CBL43003.1| Na+/K+ P-type ATPase [Riccia fluitans]
TRINITY_DN54916_c0_g1	117.416	53.2345	181.597	3.41127	1.77031	0.0121997	1	1950	GO:0003677;GO:0008270;GO:0034968;GO:0018024	-	virNOG10506;KOG1946	K	sp|Q9SIV5|C3H19_ARATH Zinc finger CCCH domain-containing protein 19 OS=Arabidopsis thaliana GN=NERD PE=1 SV=3	gi|734405947|gb|KHN33716.1| Zinc finger CCCH domain-containing protein 44 [Glycine soja]
TRINITY_DN52702_c1_g3	3.50824	7.01648	0	0	-Inf	0.0122042	1	518	-	-	-	-	-	-
TRINITY_DN44004_c0_g1	37.4292	60.4517	14.4067	0.238318	-2.06904	0.0122129	1	1180	-	-	-	-	sp|C8ZI10|RSB1_YEAS8 Sphingoid long-chain base transporter RSB1 OS=Saccharomyces cerevisiae (strain Lalvin EC1118 / Prise de mousse) GN=RSB1 PE=3 SV=1	-
TRINITY_DN36770_c0_g2	5.43746	10.195	0.679883	0.0666876	-3.90644	0.0122325	1	882	-	-	virNOG22502;KOG1075;virNOG09124	R	sp|P0C2F6|RNHX1_ARATH Putative ribonuclease H protein At1g65750 OS=Arabidopsis thaliana GN=At1g65750 PE=3 SV=1	gi|971555685|ref|XP_015165499.1| PREDICTED: uncharacterized protein LOC107061178 [Solanum tuberosum]
TRINITY_DN48122_c0_g1	489.843	784.554	195.133	0.248718	-2.00742	0.0123149	1	1263	GO:0005634;GO:0003676	K12581	virNOG39061	K	sp|Q9LXM2|CAF1I_ARATH Probable CCR4-associated factor 1 homolog 9 OS=Arabidopsis thaliana GN=CAF1-9 PE=2 SV=1	gi|595827113|ref|XP_007205684.1| hypothetical protein PRUPE_ppa009650mg [Prunus persica] gi|462401326|gb|EMJ06883.1| hypothetical protein PRUPE_ppa009650mg [Prunus persica]
TRINITY_DN40650_c0_g1	3.6304	0	7.26081	Inf	Inf	0.0123392	1	1335	-	-	virNOG08203	TU	sp|O35887|CALU_MOUSE Calumenin OS=Mus musculus GN=Calu PE=1 SV=1	gi|194690094|gb|ACF79131.1| unknown [Zea mays]
TRINITY_DN47610_c6_g2	7.9177	1.41087	14.4245	10.2238	3.35387	0.0125005	1	1777	-	-	-	-	sp|P11438|LAMP1_MOUSE Lysosome-associated membrane glycoprotein 1 OS=Mus musculus GN=Lamp1 PE=1 SV=2	-
TRINITY_DN42375_c0_g1	162.753	247.187	78.3184	0.316838	-1.65818	0.0125026	1	1418	GO:0016310;GO:0000166;GO:0004672	-	virNOG09909	T	sp|O80888|M3K17_ARATH Mitogen-activated protein kinase kinase kinase 17 OS=Arabidopsis thaliana GN=MAPKKK17 PE=1 SV=1	gi|1029083937|ref|XP_016702149.1| PREDICTED: mitogen-activated protein kinase kinase kinase 3-like [Gossypium hirsutum]
TRINITY_DN53806_c0_g3	7.70559	1.50281	13.9084	9.25494	3.21022	0.0125056	1	498	GO:0005524	-	virNOG09555	L	-	gi|645242424|ref|XP_008227544.1| PREDICTED: protein CHROMATIN REMODELING 24 isoform X1 [Prunus mume] gi|1027097511|ref|XP_016648346.1| PREDICTED: protein CHROMATIN REMODELING 24 isoform X2 [Prunus mume]
TRINITY_DN44092_c0_g1	55.7045	87.2582	24.1508	0.276775	-1.85322	0.0125127	1	1942	-	-	-	-	-	gi|971513667|dbj|GAQ84526.1| hypothetical protein KFL_001930040 [Klebsormidium flaccidum]
TRINITY_DN43024_c1_g1	16.3969	4.88125	27.9125	5.7183	2.51559	0.0125564	1	842	-	-	-	-	-	gi|922327211|ref|XP_013442998.1| senescence-associated protein, putative [Medicago truncatula] gi|657370992|gb|KEH17023.1| senescence-associated protein, putative [Medicago truncatula]
TRINITY_DN45974_c3_g1	12.7512	3.50278	21.9996	6.2806	2.6509	0.0126033	1	2659	-	K01534	virNOG02768	P	sp|Q9SZW4|HMA2_ARATH Cadmium/zinc-transporting ATPase HMA2 OS=Arabidopsis thaliana GN=HMA2 PE=2 SV=1	gi|645234390|ref|XP_008223789.1| PREDICTED: putative inactive cadmium/zinc-transporting ATPase HMA3 [Prunus mume]
TRINITY_DN5600_c0_g1	68.3086	107.101	29.5159	0.275589	-1.85941	0.0126583	1	954	-	-	-	-	-	-
TRINITY_DN55585_c1_g1	391.128	10.8113	771.445	71.3555	6.15695	0.0126885	1	4082	-	-	virNOG19602;KOG0017	R	sp|Q9ZT94|POLR2_ARATH Retrovirus-related Pol polyprotein from transposon RE2 OS=Arabidopsis thaliana GN=RE2 PE=4 SV=1	gi|1023989617|gb|KZV25004.1| Cysteine-rich RLK (receptor-like protein kinase) 8 [Dorcoceras hygrometricum]
TRINITY_DN41904_c0_g1	30.4542	49.1478	11.7606	0.23929	-2.06317	0.0127129	1	1474	-	-	-	-	-	-
TRINITY_DN52092_c0_g2	4.54626	0	9.09251	Inf	Inf	0.012829	1	790	-	-	-	-	-	-
TRINITY_DN49994_c5_g4	9.24012	1.69196	16.7883	9.92241	3.31069	0.0128507	1	2655	GO:0055114;GO:0016491	-	COG0667;virNOG02502	C	sp|Q3L181|PERR_RAUSE Perakine reductase OS=Rauvolfia serpentina GN=PR PE=1 SV=1	gi|728847918|gb|KHG27361.1| putative aldo-keto reductase 1 [Gossypium arboreum]
TRINITY_DN45403_c5_g6	72.8868	126.929	18.8443	0.148463	-2.75183	0.0128818	1	2535	-	K09338	KOG0483;virNOG35038;virNOG16672	K	sp|P46604|HAT22_ARATH Homeobox-leucine zipper protein HAT22 OS=Arabidopsis thaliana GN=HAT22 PE=1 SV=1	gi|657996598|ref|XP_008390670.1| PREDICTED: homeobox-leucine zipper protein HAT22-like [Malus domestica]
TRINITY_DN43959_c0_g1	4.86365	0.335151	9.39215	28.0236	4.80857	0.0128948	1	661	-	-	euNOG49046;NOG46471;NOG93815;NOG114555	S	sp|P11369|LORF2_MOUSE LINE-1 retrotransposable element ORF2 protein OS=Mus musculus GN=Pol PE=1 SV=2	gi|218189938|gb|EEC72365.1| hypothetical protein OsI_05623 [Oryza sativa Indica Group]
TRINITY_DN33918_c0_g1	17.6709	29.3794	5.96239	0.202944	-2.30084	0.0128956	1	410	-	-	-	-	-	-
TRINITY_DN40756_c0_g1	230.931	350.475	111.387	0.317816	-1.65374	0.0129212	1	1243	-	-	virNOG02079	Q	sp|Q04894|ADH6_YEAST NADP-dependent alcohol dehydrogenase 6 OS=Saccharomyces cerevisiae (strain ATCC 204508 / S288c) GN=ADH6 PE=1 SV=1	gi|255587478|ref|XP_002534286.1| PREDICTED: probable mannitol dehydrogenase [Ricinus communis] gi|223525574|gb|EEF28097.1| alcohol dehydrogenase, putative [Ricinus communis]
TRINITY_DN45792_c1_g1	264.395	470.708	58.0826	0.123394	-3.01865	0.0129228	1	561	-	-	-	-	-	-
TRINITY_DN51561_c2_g6	22.1272	35.8285	8.42585	0.235172	-2.08821	0.012969	1	458	-	-	virNOG01064;virNOG28746	R	-	gi|296084722|emb|CBI25864.3| unnamed protein product [Vitis vinifera]
TRINITY_DN33245_c0_g1	10.6741	18.6927	2.65549	0.14206	-2.81542	0.013061	1	628	-	-	-	-	-	-
TRINITY_DN38099_c0_g1	79.1612	121.119	37.2033	0.307163	-1.70292	0.013077	1	1963	-	-	-	-	sp|P38680|MTR_NEUCR N amino acid transport system protein OS=Neurospora crassa (strain ATCC 24698 / 74-OR23-1A / CBS 708.71 / DSM 1257 / FGSC 987) GN=mtr PE=3 SV=2	-
TRINITY_DN51839_c1_g1	22.4103	44.1038	0.716836	0.0162534	-5.94312	0.0130843	1	1415	GO:0016020	K04733	virNOG14925	T	sp|Q8VZG8|MIK2_ARATH MDIS1-interacting receptor like kinase 2 OS=Arabidopsis thaliana GN=MIK2 PE=1 SV=3	gi|763766411|gb|KJB33626.1| hypothetical protein B456_006G022800 [Gossypium raimondii]
TRINITY_DN40606_c0_g1	100.377	156.611	44.1435	0.281867	-1.82691	0.0131529	1	1067	-	-	virNOG23173;virNOG25134	S	sp|Q9ZQ80|NDRP1_ARATH Nodulin-related protein 1 OS=Arabidopsis thaliana GN=NRP1 PE=1 SV=1	gi|629122042|gb|KCW86532.1| hypothetical protein EUGRSUZ_B03178, partial [Eucalyptus grandis]
TRINITY_DN55912_c6_g3	31.5277	3.24336	59.8121	18.4414	4.20487	0.0131619	1	1839	-	-	-	-	-	-
TRINITY_DN44758_c0_g4	143.978	220.782	67.1727	0.304248	-1.71668	0.0131658	1	1481	-	-	virNOG03614	Q	sp|P47734|FADH_METMR S-(hydroxymethyl)glutathione dehydrogenase OS=Methylobacter marinus GN=fdh PE=3 SV=2	gi|971512341|dbj|GAQ85860.1| Sorbitol dehydrogenase [Klebsormidium flaccidum]
TRINITY_DN52380_c3_g2	6.74487	1.02165	12.4681	12.2038	3.60926	0.013288	1	674	-	-	-	-	-	-
TRINITY_DN42167_c0_g1	23.8239	38.8015	8.8463	0.227989	-2.13297	0.0133069	1	1610	-	-	-	-	-	-
TRINITY_DN45044_c2_g5	169.936	256.767	83.1056	0.323661	-1.62744	0.0133207	1	1376	GO:0003677;GO:0006355	-	virNOG17082	K	sp|P22335|HSF24_SOLPE Heat shock factor protein HSF24 OS=Solanum peruvianum GN=HSF24 PE=2 SV=1	gi|819321061|gb|AKG50132.1| heat shock factor protein HSF24-like protein, partial [Betula luminifera]
TRINITY_DN38381_c0_g1	95.1197	178.093	12.1466	0.0682038	-3.874	0.0133509	1	704	GO:0016020	-	virNOG25500	R	-	gi|351723461|ref|NP_001235744.1| uncharacterized protein LOC100305719 [Glycine max] gi|255626407|gb|ACU13548.1| unknown [Glycine max]
TRINITY_DN52831_c0_g1	7.05129	12.7626	1.33994	0.104989	-3.25169	0.0134017	1	1468	-	-	COG2801	L	sp|P0CT40|TF29_SCHPO Transposon Tf2-9 polyprotein OS=Schizosaccharomyces pombe (strain 972 / ATCC 24843) GN=Tf2-9 PE=3 SV=1	gi|590692714|ref|XP_007044132.1| Uncharacterized protein TCM_009073 [Theobroma cacao] gi|508708067|gb|EOX99963.1| Uncharacterized protein TCM_009073 [Theobroma cacao]
TRINITY_DN41292_c0_g1	11.8183	20.2332	3.40333	0.168205	-2.57171	0.0134527	1	665	-	-	virNOG21133	S	sp|P59082|LFS_ALLCE Lachrymatory-factor synthase OS=Allium cepa GN=LFS PE=1 SV=1	gi|502131899|ref|XP_004501141.1| PREDICTED: lachrymatory-factor synthase-like [Cicer arietinum]
TRINITY_DN50620_c1_g3	4.48129	8.96258	0	0	-Inf	0.0134663	1	346	-	-	-	-	-	-
TRINITY_DN32722_c0_g2	3.48552	0	6.97104	Inf	Inf	0.0134753	1	1453	-	-	-	-	sp|Q9PRA0|MALP_UREPA Membrane-associated lipoprotein OS=Ureaplasma parvum serovar 3 (strain ATCC 700970) GN=UU045 PE=1 SV=1	-
TRINITY_DN42767_c0_g1	41.1192	17.6062	64.6321	3.67098	1.87617	0.0135728	1	2281	GO:0055114;GO:0016491	K17871	virNOG08238	C	sp|Q8GWA1|NDA1_ARATH Internal alternative NAD(P)H-ubiquinone oxidoreductase A1, mitochondrial OS=Arabidopsis thaliana GN=NDA1 PE=2 SV=1	gi|595881240|ref|XP_007212379.1| hypothetical protein PRUPE_ppa003771mg [Prunus persica] gi|462408244|gb|EMJ13578.1| hypothetical protein PRUPE_ppa003771mg [Prunus persica]
TRINITY_DN41576_c0_g1	14.628	4.37862	24.8774	5.68156	2.50629	0.0135849	1	1774	GO:0016747	-	virNOG08295	S	sp|Q9FF86|DCR_ARATH BAHD acyltransferase DCR OS=Arabidopsis thaliana GN=DCR PE=2 SV=1	gi|802546971|ref|XP_012087852.1| PREDICTED: uncharacterized acetyltransferase At3g50280 [Jatropha curcas] gi|643739007|gb|KDP44821.1| hypothetical protein JCGZ_01321 [Jatropha curcas]
TRINITY_DN53992_c2_g1	28.7204	53.8994	3.54128	0.0657016	-3.92793	0.0136008	1	1285	-	-	virNOG10954	S	-	gi|731377869|ref|XP_010658440.1| PREDICTED: uncharacterized protein LOC100248343 [Vitis vinifera] gi|297742250|emb|CBI34399.3| unnamed protein product [Vitis vinifera]
TRINITY_DN51093_c1_g5	3.33257	6.66513	0	0	-Inf	0.0136066	1	466	GO:0016740	-	virNOG03928	M	sp|Q9FX32|SUS6_ARATH Sucrose synthase 6 OS=Arabidopsis thaliana GN=SUS6 PE=1 SV=1	gi|641838366|gb|KDO57309.1| hypothetical protein CISIN_1g036539mg, partial [Citrus sinensis]
TRINITY_DN53354_c1_g1	33.4516	52.5915	14.3116	0.272128	-1.87764	0.0136146	1	1106	-	-	virNOG36222;virNOG25403	S	-	gi|427199330|gb|AFY26888.1| stress induced protein [Morella rubra]
TRINITY_DN50245_c1_g3	511.714	766.223	257.205	0.335679	-1.57485	0.0136224	1	853	GO:0004674;GO:0005524;GO:0006468	-	virNOG03894	T	sp|Q40518|MSK1_TOBAC Shaggy-related protein kinase NtK-1 OS=Nicotiana tabacum GN=NTK-1 PE=2 SV=1	gi|217069848|gb|ACJ83284.1| unknown [Medicago truncatula]
TRINITY_DN55728_c2_g3	4.33862	8.43829	0.238945	0.0283168	-5.1422	0.0137439	1	736	-	-	virNOG19602;KOG0017;virNOG08281	R	sp|Q94HW2|POLR1_ARATH Retrovirus-related Pol polyprotein from transposon RE1 OS=Arabidopsis thaliana GN=RE1 PE=2 SV=1	gi|147858712|emb|CAN78876.1| hypothetical protein VITISV_033245 [Vitis vinifera]
TRINITY_DN47577_c4_g1	67.4652	115.302	19.628	0.170231	-2.55444	0.0138006	1	767	-	-	-	-	-	-
TRINITY_DN45595_c0_g1	45.192	70.9547	19.4293	0.273826	-1.86867	0.0138578	1	2987	-	-	virNOG13457;virNOG04106	T	sp|O59763|OCA2_SCHPO Serine/threonine-protein kinase oca2 OS=Schizosaccharomyces pombe (strain 972 / ATCC 24843) GN=oca2 PE=1 SV=1	gi|763767535|gb|KJB34750.1| hypothetical protein B456_006G081600 [Gossypium raimondii]
TRINITY_DN39770_c0_g1	30.781	49.7374	11.8246	0.237741	-2.07254	0.0138729	1	1181	-	-	virNOG07625;KOG0725;virNOG00703;virNOG23942	Q	sp|Q9X248|FABG_THEMA 3-oxoacyl-[acyl-carrier-protein] reductase FabG OS=Thermotoga maritima (strain ATCC 43589 / MSB8 / DSM 3109 / JCM 10099) GN=fabG PE=3 SV=1	gi|971519528|dbj|GAQ78692.1| short-chain dehydrogenase_reductase SDR [Klebsormidium flaccidum]
TRINITY_DN44013_c0_g1	26.2565	48.9209	3.5921	0.0734268	-3.76755	0.0138895	1	1221	-	-	virNOG21633;virNOG06548	K	sp|Q9SAH7|WRK40_ARATH Probable WRKY transcription factor 40 OS=Arabidopsis thaliana GN=WRKY40 PE=1 SV=1	gi|1009133681|ref|XP_015884033.1| PREDICTED: probable WRKY transcription factor 40 [Ziziphus jujuba]
TRINITY_DN54223_c1_g1	10.614	2.85415	18.3738	6.43757	2.68652	0.013899	1	1049	-	-	-	-	-	-
TRINITY_DN57877_c0_g1	3.66498	7.32997	0	0	-Inf	0.0139045	1	412	-	-	-	-	-	-
TRINITY_DN47844_c2_g4	3.66498	7.32997	0	0	-Inf	0.0139045	1	578	-	-	-	-	-	-
TRINITY_DN33373_c0_g1	50.6164	78.8517	22.3811	0.283838	-1.81686	0.0139171	1	3313	-	-	-	-	-	-
TRINITY_DN49267_c3_g1	15.6073	26.2389	4.97561	0.189627	-2.39876	0.0139925	1	531	-	-	-	-	-	-
TRINITY_DN49163_c2_g1	20.1602	32.6556	7.66479	0.234716	-2.09101	0.0140048	1	1114	-	-	-	-	-	-
TRINITY_DN53538_c5_g1	28.383	53.0993	3.66667	0.069053	-3.85615	0.014141	1	1643	-	-	-	-	-	-
TRINITY_DN55007_c0_g4	4.73797	9.47595	0	0	-Inf	0.0141842	1	535	-	-	KOG1075;virNOG09124;NOG160023;virNOG31748;virNOG34604	SR	-	gi|332322136|emb|CCA66044.1| hypothetical protein [Beta vulgaris subsp. vulgaris]
TRINITY_DN44742_c1_g1	7.57419	14.4817	0.666667	0.046035	-4.44112	0.0142611	1	555	-	-	-	-	-	-
TRINITY_DN10955_c0_g1	5.28758	9.9085	0.666667	0.0672823	-3.89363	0.014274	1	1081	GO:0008270	-	virNOG06248	O	sp|Q9SS90|RGLG1_ARATH E3 ubiquitin-protein ligase RGLG1 OS=Arabidopsis thaliana GN=RGLG1 PE=1 SV=1	gi|1000954003|ref|XP_015578362.1| PREDICTED: E3 ubiquitin-protein ligase RGLG2 [Ricinus communis] gi|1000954005|ref|XP_015578363.1| PREDICTED: E3 ubiquitin-protein ligase RGLG2 [Ricinus communis] gi|1000954007|ref|XP_015578364.1| PREDICTED: E3 ubiquitin-protein ligase RGLG2 [Ricinus communis] gi|1000954009|ref|XP_015578365.1| PREDICTED: E3 ubiquitin-protein ligase RGLG2 [Ricinus communis]
TRINITY_DN49765_c0_g1	19.5136	1.78389	37.2434	20.8776	4.38389	0.0143108	1	1053	-	-	KOG1075;virNOG34138;euNOG44956	SR	sp|P0C2F6|RNHX1_ARATH Putative ribonuclease H protein At1g65750 OS=Arabidopsis thaliana GN=At1g65750 PE=3 SV=1	gi|460393856|ref|XP_004242524.1| PREDICTED: uncharacterized protein LOC101258077 [Solanum lycopersicum]
TRINITY_DN32278_c0_g1	13.3557	22.8982	3.81326	0.166531	-2.58613	0.0143192	1	793	-	-	-	-	sp|Q9P6M3|MIS14_SCHPO Kinetochore protein mis14 OS=Schizosaccharomyces pombe (strain 972 / ATCC 24843) GN=mis14 PE=1 SV=1	-
TRINITY_DN55533_c4_g1	692.811	1113.77	271.857	0.244088	-2.03453	0.0143275	1	1444	GO:0005634;GO:0003677;GO:0006355;GO:0003700	-	virNOG10158;virNOG17335	K	sp|Q9FJ93|DRE1D_ARATH Dehydration-responsive element-binding protein 1D OS=Arabidopsis thaliana GN=DREB1D PE=2 SV=1	gi|325512539|gb|ADZ23480.1| CBF transcription factor 2 [Betula platyphylla]
TRINITY_DN46090_c3_g1	40.7216	2.96228	78.4809	26.4934	4.72756	0.0143353	1	905	-	-	-	-	-	-
TRINITY_DN45849_c7_g1	25.1115	40.5694	9.65362	0.237953	-2.07125	0.0143364	1	422	-	-	euNOG56886;NOG96741	R	sp|Q40392|TMVRN_NICGU TMV resistance protein N OS=Nicotiana glutinosa GN=N PE=1 SV=1	gi|595791267|ref|XP_007199382.1| hypothetical protein PRUPE_ppa025692mg [Prunus persica] gi|462394782|gb|EMJ00581.1| hypothetical protein PRUPE_ppa025692mg [Prunus persica]
TRINITY_DN43736_c0_g1	65.5445	101.896	29.1925	0.286492	-1.80343	0.0143472	1	1538	-	-	-	-	sp|P53694|RTN1_SCHPO Reticulon-like protein 1 OS=Schizosaccharomyces pombe (strain 972 / ATCC 24843) GN=rtn1 PE=1 SV=1	-
TRINITY_DN25191_c0_g1	3.51754	0	7.03508	Inf	Inf	0.0143557	1	862	-	-	KOG1075;virNOG09124;virNOG24527;virNOG22556;virNOG34604	R	-	gi|223533750|gb|EEF35482.1| conserved hypothetical protein [Ricinus communis]
TRINITY_DN51709_c4_g2	14.3651	25.7037	3.02643	0.117743	-3.08629	0.0143759	1	527	-	-	-	-	-	-
TRINITY_DN46935_c1_g12	15.7114	4.56777	26.8551	5.87926	2.55564	0.014386	1	1970	-	-	virNOG08984	R	sp|Q7G6K7|FH3_ORYSJ Formin-like protein 3 OS=Oryza sativa subsp. japonica GN=FH3 PE=2 SV=2	gi|965616116|dbj|BAU01266.1| hypothetical protein VIGAN_11046500 [Vigna angularis var. angularis]
TRINITY_DN45389_c0_g1	136.262	64.0081	208.516	3.25765	1.70383	0.0143867	1	1889	GO:0043231;GO:0080043;GO:0080044;GO:0009813;GO:0052696	K12356	virNOG06561;virNOG04280	CG	sp|Q40287|UFOG5_MANES Anthocyanidin 3-O-glucosyltransferase 5 OS=Manihot esculenta GN=GT5 PE=2 SV=1	gi|1009145148|ref|XP_015890174.1| PREDICTED: anthocyanidin 3-O-glucosyltransferase 5 [Ziziphus jujuba]
TRINITY_DN45824_c10_g3	7.22497	1.41087	13.0391	9.24184	3.20818	0.014394	1	582	-	-	KOG1075;virNOG33137;virNOG01327	R	-	gi|731430664|ref|XP_010665123.1| PREDICTED: transposon TX1 uncharacterized 149 kDa protein [Vitis vinifera]
TRINITY_DN47478_c5_g1	170.857	271.106	70.607	0.260441	-1.94097	0.0144024	1	1810	-	-	-	-	sp|Q2UUZ1|EGLC_ASPOR Probable glucan endo-1,3-beta-glucosidase eglC OS=Aspergillus oryzae (strain ATCC 42149 / RIB 40) GN=eglC PE=3 SV=1	gi|326526463|dbj|BAJ97248.1| predicted protein [Hordeum vulgare subsp. vulgare]
TRINITY_DN44264_c0_g1	222.461	339.328	105.594	0.311186	-1.68415	0.0144215	1	1600	-	-	-	-	sp|Q9Y7X6|ISH1_SCHPO Stress response protein ish1 OS=Schizosaccharomyces pombe (strain 972 / ATCC 24843) GN=ish1 PE=1 SV=1	-
TRINITY_DN52159_c1_g1	39.439	9.07053	69.8074	7.69607	2.94412	0.0144416	1	1666	GO:0008080	-	virNOG01651	R	-	gi|674945186|emb|CDX88571.1| BnaC06g40150D [Brassica napus]
TRINITY_DN54615_c0_g1	4.6759	9.35179	0	0	-Inf	0.0144732	1	1164	-	-	virNOG06437;KOG0882	O	sp|Q8W4D0|CPY71_ARATH Peptidyl-prolyl cis-trans isomerase CYP71 OS=Arabidopsis thaliana GN=CYP71 PE=1 SV=1	gi|731394076|ref|XP_010651713.1| PREDICTED: peptidyl-prolyl cis-trans isomerase CYP71 [Vitis vinifera]
TRINITY_DN55444_c2_g2	3.84066	7.68132	0	0	-Inf	0.0145537	1	267	-	-	-	-	-	-
TRINITY_DN53278_c2_g2	42.6574	66.9972	18.3176	0.273408	-1.87087	0.01457	1	446	-	-	KOG1075;virNOG07060;virNOG09124;virNOG23716;COG0308	RE	-	gi|823250988|ref|XP_012458080.1| PREDICTED: uncharacterized protein LOC105778872 [Gossypium raimondii]
TRINITY_DN53430_c0_g5	3.37233	0	6.74465	Inf	Inf	0.0145904	1	761	-	-	-	-	-	-
TRINITY_DN47987_c1_g6	5.9776	11.2384	0.716836	0.0637847	-3.97064	0.0146119	1	645	-	-	-	-	-	-
TRINITY_DN11534_c0_g1	7.80991	14.0277	1.5921	0.113497	-3.13927	0.0146869	1	478	-	-	-	-	sp|P48503|QCR8_NEUCR Cytochrome b-c1 complex subunit 8 OS=Neurospora crassa (strain ATCC 24698 / 74-OR23-1A / CBS 708.71 / DSM 1257 / FGSC 987) GN=qcr-8 PE=1 SV=1	-
TRINITY_DN46531_c2_g1	57.2533	87.8635	26.6431	0.303233	-1.7215	0.0147712	1	1114	-	-	-	-	-	gi|565345910|ref|XP_006340021.1| PREDICTED: uncharacterized protein LOC102598429 [Solanum tuberosum]
TRINITY_DN40993_c0_g1	162.359	244.952	79.7663	0.325641	-1.61865	0.0147727	1	1198	-	-	NOG29770;virNOG08336;virNOG14934	R	sp|P87216|VIPI_SCHPO Protein vip1 OS=Schizosaccharomyces pombe (strain 972 / ATCC 24843) GN=vip1 PE=1 SV=1	gi|747048598|ref|XP_011070314.1| PREDICTED: uncharacterized protein LOC105156000 [Sesamum indicum]
TRINITY_DN43022_c1_g1	173.934	265.321	82.5462	0.311119	-1.68446	0.0148859	1	500	-	-	-	-	-	-
TRINITY_DN44063_c1_g1	65.2788	102.032	28.5257	0.279576	-1.83869	0.0149239	1	1502	-	-	COG4886;virNOG06218	SR	sp|Q9FL28|FLS2_ARATH LRR receptor-like serine/threonine-protein kinase FLS2 OS=Arabidopsis thaliana GN=FLS2 PE=1 SV=1	gi|720089790|ref|XP_010244882.1| PREDICTED: probable LRR receptor-like serine/threonine-protein kinase At4g36180 isoform X2 [Nelumbo nucifera]
TRINITY_DN40422_c0_g1	15.278	26.0385	4.51754	0.173495	-2.52704	0.0149259	1	1072	-	-	virNOG20238	I	sp|A0A084AFG6|SAT17_STACB Taurine hydroxylase-like protein SAT17 OS=Stachybotrys chartarum (strain CBS 109288 / IBT 7711) GN=SAT17 PE=4 SV=1	gi|971510953|dbj|GAQ87252.1| hypothetical protein KFL_003410090 [Klebsormidium flaccidum]
TRINITY_DN54870_c2_g2	166.247	252.332	80.1627	0.317688	-1.65432	0.0149517	1	984	GO:0009733	K14488	virNOG24456;virNOG19935	S	sp|P32295|ARG7_VIGRR Indole-3-acetic acid-induced protein ARG7 OS=Vigna radiata var. radiata GN=ARG7 PE=2 SV=1	gi|694409905|ref|XP_009379568.1| PREDICTED: indole-3-acetic acid-induced protein ARG7-like [Pyrus x bretschneideri]
TRINITY_DN51698_c5_g3	11.5123	0	23.0246	Inf	Inf	0.01503	1	509	-	-	-	-	-	-
TRINITY_DN51518_c1_g3	217.544	327.727	107.36	0.327589	-1.61004	0.0150968	1	1256	-	-	virNOG00199	P	-	-
TRINITY_DN53894_c1_g1	13.7168	25.936	1.49772	0.0577466	-4.11412	0.0151284	1	1013	-	-	-	-	-	-
TRINITY_DN24292_c0_g1	15.0914	25.093	5.08982	0.202839	-2.3016	0.0151637	1	1256	-	-	COG4642;COG5253;virNOG01827	ST	sp|Q55GN6|Y7588_DICDI Probable phosphatidylinositol phosphate kinase DDB_G0267588 OS=Dictyostelium discoideum GN=DDB_G0267588 PE=1 SV=1	gi|612396029|ref|XP_007513534.1| predicted protein [Bathycoccus prasinos] gi|412991214|emb|CCO16059.1| predicted protein [Bathycoccus prasinos]
TRINITY_DN44297_c0_g1	131.251	248.952	13.5493	0.0544252	-4.19958	0.0151887	1	2409	GO:0004674;GO:0006468;GO:0005886;GO:0005488	K04733	virNOG11817	T	sp|Q7FAZ3|LERK1_ORYSJ G-type lectin S-receptor-like serine/threonine-protein kinase LECRK1 OS=Oryza sativa subsp. japonica GN=LECRK1 PE=2 SV=1	gi|359477048|ref|XP_002275811.2| PREDICTED: G-type lectin S-receptor-like serine/threonine-protein kinase RLK1 [Vitis vinifera]
TRINITY_DN27974_c0_g1	18.3379	29.974	6.70175	0.223585	-2.1611	0.0152416	1	755	-	-	virNOG20390	O	sp|Q9Y7T9|YCJD_SCHPO Uncharacterized J domain-containing protein C63.13 OS=Schizosaccharomyces pombe (strain 972 / ATCC 24843) GN=SPCC63.13 PE=3 SV=1	gi|802585104|ref|XP_012070244.1| PREDICTED: dnaJ homolog subfamily B member 14 isoform X1 [Jatropha curcas]
TRINITY_DN64921_c0_g1	14.5385	24.2064	4.8707	0.201216	-2.31319	0.0152476	1	543	-	-	-	-	-	-
TRINITY_DN49670_c0_g1	138.21	207.596	68.8237	0.331526	-1.5928	0.01525	1	699	-	-	NOG06685;virNOG02670	QR	sp|Q76CU2|PDR1_TOBAC Pleiotropic drug resistance protein 1 OS=Nicotiana tabacum GN=PDR1 PE=2 SV=1	gi|1012347151|gb|KYP58342.1| Pleiotropic drug resistance protein 1 [Cajanus cajan]
TRINITY_DN41901_c0_g1	68.3218	105.967	30.677	0.289497	-1.78838	0.0152921	1	745	-	-	-	-	sp|Q01358|BLI3_NEUCR Protein bli-3 OS=Neurospora crassa (strain ATCC 24698 / 74-OR23-1A / CBS 708.71 / DSM 1257 / FGSC 987) GN=bli-3 PE=2 SV=1	-
TRINITY_DN55872_c4_g1	250.452	124.151	376.754	3.03464	1.60153	0.0153057	1	1720	GO:0009506;GO:0004674;GO:0031625;GO:0006468;GO:0005886;GO:0045087	K04733	virNOG14645	T	sp|O64477|Y2913_ARATH G-type lectin S-receptor-like serine/threonine-protein kinase At2g19130 OS=Arabidopsis thaliana GN=At2g19130 PE=2 SV=1	gi|566168849|ref|XP_006382401.1| hypothetical protein POPTR_0005s01800g, partial [Populus trichocarpa] gi|550337761|gb|ERP60198.1| hypothetical protein POPTR_0005s01800g, partial [Populus trichocarpa]
TRINITY_DN46768_c2_g1	24.2853	46.1369	2.43367	0.0527489	-4.24471	0.01532	1	642	-	-	-	-	-	-
TRINITY_DN46014_c0_g2	188.211	83.3335	293.089	3.51707	1.81437	0.01532	1	856	-	-	-	-	-	-
TRINITY_DN10867_c0_g1	19.6387	34.1848	5.09251	0.14897	-2.7469	0.0154362	1	1254	-	-	-	-	sp|Q12358|JLP1_YEAST Alpha-ketoglutarate-dependent sulfonate dioxygenase OS=Saccharomyces cerevisiae (strain ATCC 204508 / S288c) GN=JLP1 PE=1 SV=1	gi|1009179850|ref|XP_015871308.1| PREDICTED: alpha-ketoglutarate-dependent taurine dioxygenase-like, partial [Ziziphus jujuba]
TRINITY_DN46971_c3_g6	16.3318	2.68121	29.9824	11.1824	3.48316	0.0154509	1	1133	-	-	-	-	-	-
TRINITY_DN40119_c0_g1	17.4588	28.5795	6.33807	0.22177	-2.17287	0.0154877	1	1135	-	-	virNOG28583;virNOG33894;virNOG04413	R	sp|O14088|YER5_SCHPO Uncharacterized oxidoreductase C2F3.05c OS=Schizosaccharomyces pombe (strain 972 / ATCC 24843) GN=SPAC2F3.05c PE=3 SV=1	gi|971512396|dbj|GAQ85798.1| aldo/keto reductase family protein [Klebsormidium flaccidum]
TRINITY_DN42079_c0_g3	13.6694	22.9903	4.34859	0.189149	-2.40241	0.0154941	1	1393	-	-	COG0722	E	sp|P14843|AROF_YEAST Phospho-2-dehydro-3-deoxyheptonate aldolase, phenylalanine-inhibited OS=Saccharomyces cerevisiae (strain ATCC 204508 / S288c) GN=ARO3 PE=1 SV=1	gi|1023966640|gb|KZV14989.1| hypothetical protein F511_09458 [Dorcoceras hygrometricum]
TRINITY_DN42770_c0_g1	17.4023	28.7525	6.05221	0.210493	-2.24815	0.0155114	1	1073	-	-	-	-	sp|O13729|PUN1_SCHPO SUR7 family protein pun1 OS=Schizosaccharomyces pombe (strain 972 / ATCC 24843) GN=pun1 PE=3 SV=1	-
TRINITY_DN49222_c0_g1	3.16772	6.33545	0	0	-Inf	0.0156168	1	719	GO:0005739	-	-	-	-	gi|973602594|gb|KUM45774.1| hypothetical protein ABT39_MTgene2340 (mitochondrion) [Picea glauca]
TRINITY_DN46684_c0_g2	41.6605	82.7421	0.578887	0.00699628	-7.1592	0.0156339	1	528	-	-	-	-	-	-
TRINITY_DN47636_c3_g4	74.4818	32.7253	116.238	3.55195	1.82861	0.0156409	1	4232	-	-	virNOG22502;virNOG09124	R	sp|P93295|M310_ARATH Uncharacterized mitochondrial protein AtMg00310 OS=Arabidopsis thaliana GN=AtMg00310 PE=4 SV=1	gi|595812694|ref|XP_007203452.1| hypothetical protein PRUPE_ppa022115mg [Prunus persica] gi|462398983|gb|EMJ04651.1| hypothetical protein PRUPE_ppa022115mg [Prunus persica]
TRINITY_DN53092_c1_g5	9.66851	16.6439	2.6931	0.161807	-2.62766	0.0156567	1	554	-	-	COG0205;virNOG02541	G	-	gi|1035897581|gb|OAY27183.1| hypothetical protein MANES_16G106600 [Manihot esculenta]
TRINITY_DN45090_c0_g1	85.4902	131.335	39.645	0.301861	-1.72804	0.0156906	1	528	-	-	-	-	-	-
TRINITY_DN42479_c0_g1	79.0387	123.703	34.374	0.277875	-1.84749	0.0156967	1	1323	-	-	COG0580;virNOG11420;virNOG08507	RG	sp|C8ZJM1|AQY1_YEAS8 Aquaporin-1 OS=Saccharomyces cerevisiae (strain Lalvin EC1118 / Prise de mousse) GN=AQY1 PE=2 SV=1	gi|971516471|dbj|GAQ81723.1| aquaporin [Klebsormidium flaccidum]
TRINITY_DN50587_c0_g1	66.6313	29.9094	103.353	3.45554	1.78891	0.0158158	1	7213	GO:0003677;GO:0006281;GO:0006260;GO:0008622;GO:0003887;GO:0008408;GO:0071897;GO:0000166;GO:0090305;GO:0008270	K02324	virNOG05000	L	sp|F4HW04|DPOE1_ARATH DNA polymerase epsilon catalytic subunit A OS=Arabidopsis thaliana GN=POL2A PE=1 SV=1	gi|720082504|ref|XP_010242612.1| PREDICTED: DNA polymerase epsilon catalytic subunit A-like [Nelumbo nucifera]
TRINITY_DN22799_c0_g1	3.12986	6.25971	0	0	-Inf	0.0159087	1	647	-	-	KOG1075;virNOG09124;euNOG44956	SR	-	gi|661885017|emb|CDP11300.1| unnamed protein product [Coffea canephora]
TRINITY_DN42780_c0_g1	43.3766	67.1542	19.599	0.291851	-1.7767	0.016007	1	1640	-	-	virNOG12643	R	sp|O13899|YF38_SCHPO Uncharacterized CDP-alcohol phosphatidyltransferase class-I family protein C22A12.08c OS=Schizosaccharomyces pombe (strain 972 / ATCC 24843) GN=SPAC22A12.08c PE=3 SV=1	gi|698468068|ref|XP_009783272.1| PREDICTED: uncharacterized protein YKR070W-like [Nicotiana sylvestris] gi|698468072|ref|XP_009783273.1| PREDICTED: uncharacterized protein YKR070W-like [Nicotiana sylvestris] gi|1025084636|ref|XP_016455432.1| PREDICTED: uncharacterized protein YKR070W-like [Nicotiana tabacum] gi|1025084640|ref|XP_016455433.1| PREDICTED: uncharacterized protein YKR070W-like [Nicoti…
TRINITY_DN55025_c0_g5	4.111	8.22201	0	0	-Inf	0.0160521	1	1196	GO:0000287;GO:0005524;GO:0005802;GO:0000139;GO:0048194;GO:0045332;GO:0016021;GO:0004012;GO:0005886	-	virNOG02917;COG0474	P	sp|P57792|ALA12_ARATH Probable phospholipid-transporting ATPase 12 OS=Arabidopsis thaliana GN=ALA12 PE=3 SV=1	gi|734331223|gb|KHN06977.1| Putative phospholipid-transporting ATPase 9 [Glycine soja]
TRINITY_DN31051_c0_g2	4.54219	0.335151	8.74922	26.1053	4.70627	0.0160826	1	1632	-	-	-	-	sp|Q09666|AHNK_HUMAN Neuroblast differentiation-associated protein AHNAK OS=Homo sapiens GN=AHNAK PE=1 SV=2	-
TRINITY_DN38479_c0_g1	31.3291	50.6727	11.9856	0.236531	-2.0799	0.0161265	1	1022	-	-	-	-	-	-
TRINITY_DN41762_c0_g1	122.752	186.181	59.3223	0.318628	-1.65006	0.0162169	1	1107	-	-	virNOG17678	S	-	gi|901800044|gb|KMZ60294.1| Nuclear transport factor 2 (NTF2) family protein [Zostera marina]
TRINITY_DN42132_c0_g1	200.648	317.899	83.3967	0.262337	-1.93051	0.0162568	1	838	GO:0016040;GO:0010181;GO:0005506;GO:0050660;GO:0006537;GO:0055114;GO:0051536	-	virNOG06466;COG0067	E	sp|Q0JKD0|GLT1_ORYSJ Glutamate synthase 1 [NADH], chloroplastic OS=Oryza sativa subsp. japonica GN=Os01g0681900 PE=2 SV=1	gi|689297377|gb|AIR07820.1| glutamate synthase NADH-GOGAT, partial [Vitis labrusca x Vitis vinifera]
TRINITY_DN44781_c0_g1	43.4396	66.9329	19.9462	0.298004	-1.7466	0.0162731	1	1401	-	-	-	-	sp|P22697|CYS3_NEUCR Regulatory protein cys-3 OS=Neurospora crassa (strain ATCC 24698 / 74-OR23-1A / CBS 708.71 / DSM 1257 / FGSC 987) GN=cys-3 PE=1 SV=1	-
TRINITY_DN50446_c2_g3	4.1945	8.04907	0.339941	0.0422336	-4.56546	0.0163724	1	613	-	-	virNOG09399;virNOG03335	SR	sp|Q9SSQ4|FRS6_ARATH Protein FAR1-RELATED SEQUENCE 6 OS=Arabidopsis thaliana GN=FRS6 PE=2 SV=1	gi|124359796|gb|ABD33026.2| Cyclin-like F-box; FAR1; Zinc finger, SWIM-type [Medicago truncatula]
TRINITY_DN51621_c3_g2	48.3818	74.63	22.1335	0.296577	-1.75352	0.0164492	1	2550	-	-	KOG1075	R	-	gi|590566998|ref|XP_007010391.1| Uncharacterized protein TCM_044158 [Theobroma cacao] gi|508727304|gb|EOY19201.1| Uncharacterized protein TCM_044158 [Theobroma cacao]
TRINITY_DN50986_c2_g3	14.2478	24.3252	4.17033	0.171441	-2.54422	0.0164688	1	545	-	-	-	-	-	gi|802621827|ref|XP_012076148.1| PREDICTED: uncharacterized protein LOC105637323 isoform X2 [Jatropha curcas]
TRINITY_DN52678_c0_g2	23.5157	42.6827	4.34859	0.101882	-3.29503	0.0164922	1	1493	-	-	-	-	sp|P53693|RDS1_SCHPO Protein rds1 OS=Schizosaccharomyces pombe (strain 972 / ATCC 24843) GN=rds1 PE=2 SV=2	-
TRINITY_DN54701_c0_g1	13.3236	22.228	4.41924	0.198814	-2.33051	0.0165417	1	528	-	-	-	-	-	-
TRINITY_DN45970_c1_g1	526.174	847.799	204.549	0.241271	-2.05127	0.0166692	1	2229	GO:0004709;GO:0005524;GO:0005622;GO:0000186	-	virNOG12702	T	sp|P46573|PBL10_ARATH Probable serine/threonine-protein kinase PBL10 OS=Arabidopsis thaliana GN=PBL10 PE=1 SV=2	gi|590595438|ref|XP_007018056.1| Kinase superfamily protein [Theobroma cacao] gi|508723384|gb|EOY15281.1| Kinase superfamily protein [Theobroma cacao]
TRINITY_DN51328_c2_g3	30.446	48.0833	12.8087	0.266386	-1.90841	0.0166967	1	985	-	-	KOG0583;NOG09941;virNOG12961	T	sp|Q93VD3|CIPKN_ARATH CBL-interacting serine/threonine-protein kinase 23 OS=Arabidopsis thaliana GN=CIPK23 PE=1 SV=1	gi|729376986|ref|XP_010549503.1| PREDICTED: CBL-interacting serine/threonine-protein kinase 23 [Tarenaya hassleriana] gi|729376989|ref|XP_010549504.1| PREDICTED: CBL-interacting serine/threonine-protein kinase 23 [Tarenaya hassleriana]
TRINITY_DN55299_c2_g7	5.13357	9.60048	0.666667	0.069441	-3.84807	0.0166967	1	784	-	-	-	-	-	-
TRINITY_DN47600_c2_g2	3.02982	6.05964	0	0	-Inf	0.0167259	1	1171	-	-	-	-	-	-
TRINITY_DN43640_c1_g2	7.29577	12.9249	1.66667	0.12895	-2.95511	0.0167608	1	1152	-	-	virNOG22502;virNOG09124	R	sp|P14381|YTX2_XENLA Transposon TX1 uncharacterized 149 kDa protein OS=Xenopus laevis PE=4 SV=1	gi|590645329|ref|XP_007031312.1| Uncharacterized protein TCM_016762 [Theobroma cacao] gi|508710341|gb|EOY02238.1| Uncharacterized protein TCM_016762 [Theobroma cacao]
TRINITY_DN60244_c0_g1	3.40137	0	6.80274	Inf	Inf	0.0167658	1	557	-	-	-	-	sp|P08207|S10AA_MOUSE Protein S100-A10 OS=Mus musculus GN=S100a10 PE=1 SV=2	-
TRINITY_DN46276_c0_g2	47.277	5.85977	88.6942	15.1361	3.91992	0.0168017	1	2581	-	-	virNOG24202	S	sp|Q39846|SBP65_SOYBN Seed biotin-containing protein SBP65 OS=Glycine max GN=SBP65 PE=2 SV=1	gi|802640864|ref|XP_012079046.1| PREDICTED: seed biotin-containing protein SBP65 [Jatropha curcas]
TRINITY_DN53968_c0_g1	65.971	100.529	31.4131	0.312478	-1.67817	0.0168026	1	1467	-	-	-	-	-	-
TRINITY_DN42785_c0_g1	64.8732	100.886	28.8604	0.286069	-1.80556	0.0169942	1	653	-	-	-	-	-	gi|326512020|dbj|BAJ95991.1| predicted protein [Hordeum vulgare subsp. vulgare]
TRINITY_DN41609_c0_g2	4.0728	7.80567	0.339941	0.0435506	-4.52116	0.0170726	1	645	-	-	COG0510;virNOG04838	MI	sp|P20485|KICH_YEAST Choline kinase OS=Saccharomyces cerevisiae (strain ATCC 204508 / S288c) GN=CKI1 PE=1 SV=1	gi|629100100|gb|KCW65865.1| hypothetical protein EUGRSUZ_G03204 [Eucalyptus grandis]
TRINITY_DN52831_c1_g1	24.0085	38.4123	9.60466	0.250041	-1.99976	0.0170823	1	1255	-	-	virNOG02771;virNOG32250;virNOG00100;virNOG20131	I	sp|P24859|SEC14_KLULA SEC14 cytosolic factor OS=Kluyveromyces lactis (strain ATCC 8585 / CBS 2359 / DSM 70799 / NBRC 1267 / NRRL Y-1140 / WM37) GN=SEC14 PE=3 SV=2	gi|168031077|ref|XP_001768048.1| predicted protein [Physcomitrella patens] gi|162680686|gb|EDQ67120.1| predicted protein [Physcomitrella patens]
TRINITY_DN44414_c0_g1	36.5127	57.2186	15.8068	0.276253	-1.85594	0.0171251	1	1981	-	-	-	-	-	-
TRINITY_DN41370_c0_g1	147.397	222.398	72.3957	0.325523	-1.61917	0.0171293	1	1049	-	-	-	-	sp|Q01358|BLI3_NEUCR Protein bli-3 OS=Neurospora crassa (strain ATCC 24698 / 74-OR23-1A / CBS 708.71 / DSM 1257 / FGSC 987) GN=bli-3 PE=2 SV=1	gi|1028980751|ref|XP_016733792.1| PREDICTED: uncharacterized protein LOC107944480 [Gossypium hirsutum]
TRINITY_DN49133_c0_g1	64.3305	97.5723	31.0888	0.318623	-1.65008	0.0171534	1	1216	-	-	-	-	-	-
TRINITY_DN14861_c0_g1	18.0647	29.623	6.50636	0.219639	-2.1868	0.0171571	1	887	-	-	virNOG33894;virNOG00608;COG0656	R	sp|O14088|YER5_SCHPO Uncharacterized oxidoreductase C2F3.05c OS=Schizosaccharomyces pombe (strain 972 / ATCC 24843) GN=SPAC2F3.05c PE=3 SV=1	gi|633911820|gb|KDD75952.1| aldo/keto reductase [Helicosporidium sp. ATCC 50920]
TRINITY_DN43783_c0_g1	2.97312	5.94624	0	0	-Inf	0.017221	1	537	GO:0016020;GO:0000462;GO:0005763;GO:0000312;GO:0003735;GO:0009941;GO:0022627;GO:0045903;GO:0019843;GO:0009570	-	virNOG13934	J	sp|Q9LXG1|RS91_ARATH 40S ribosomal protein S9-1 OS=Arabidopsis thaliana GN=RPS9B PE=1 SV=1	gi|159488620|ref|XP_001702303.1| ribosomal protein S9, component of cytosolic 80S ribosome and 40S small subunit [Chlamydomonas reinhardtii] gi|158271208|gb|EDO97033.1| ribosomal protein S9, component of cytosolic 80S ribosome and 40S small subunit [Chlamydomonas reinhardtii]
TRINITY_DN41671_c0_g1	35.1192	55.1425	15.0959	0.273762	-1.869	0.017263	1	2324	-	-	-	-	sp|Q9UTC4|YIDF_SCHPO Uncharacterized protein C227.15 OS=Schizosaccharomyces pombe (strain 972 / ATCC 24843) GN=SPAC227.15 PE=4 SV=1	gi|326492443|dbj|BAK02005.1| predicted protein [Hordeum vulgare subsp. vulgare]
TRINITY_DN42434_c0_g1	10.8493	18.5145	3.18421	0.171985	-2.53965	0.0172898	1	646	GO:0044710	-	virNOG15347;virNOG14665	SE	sp|Q0UG91|MTND_PHANO 1,2-dihydroxy-3-keto-5-methylthiopentene dioxygenase OS=Phaeosphaeria nodorum (strain SN15 / ATCC MYA-4574 / FGSC 10173) GN=ADI1 PE=3 SV=2	gi|743884569|ref|XP_010909722.1| PREDICTED: 1,2-dihydroxy-3-keto-5-methylthiopentene dioxygenase 1-like isoform X2 [Elaeis guineensis]
TRINITY_DN46215_c1_g1	3264.26	4875.83	1652.7	0.338957	-1.56082	0.0173021	1	2066	-	K07766	virNOG19796	L	sp|Q93ZY7|NUD12_ARATH Nudix hydrolase 12, mitochondrial OS=Arabidopsis thaliana GN=NUDT12 PE=2 SV=1	gi|743819606|ref|XP_011020913.1| PREDICTED: nudix hydrolase 12, mitochondrial-like [Populus euphratica]
TRINITY_DN41717_c0_g1	268.746	414.898	122.593	0.295478	-1.75888	0.0173094	1	964	-	-	-	-	-	-
TRINITY_DN55022_c0_g2	274.71	129.362	420.058	3.24715	1.69917	0.0173871	1	5122	GO:0006396;GO:0001510;GO:0008173	-	virNOG04059	R	sp|P92941|CLCA_ARATH Chloride channel protein CLC-a OS=Arabidopsis thaliana GN=CLC-A PE=1 SV=2	gi|1035900028|gb|OAY29629.1| hypothetical protein MANES_15G159600 [Manihot esculenta]
TRINITY_DN43602_c0_g2	17.5104	28.5581	6.4628	0.226304	-2.14367	0.0174031	1	1751	-	-	-	-	sp|Q2U492|BTGC_ASPOR Probable glucan endo-1,3-beta-glucosidase btgC OS=Aspergillus oryzae (strain ATCC 42149 / RIB 40) GN=btgC PE=3 SV=1	-
TRINITY_DN36305_c0_g2	3.20794	0	6.41589	Inf	Inf	0.0174114	1	1232	-	-	-	-	-	-
TRINITY_DN46384_c1_g6	94.2188	44.0556	144.382	3.27727	1.71249	0.0174129	1	1564	-	-	virNOG23369	S	sp|P59468|LBD24_ARATH LOB domain-containing protein 24 OS=Arabidopsis thaliana GN=LBD24 PE=2 SV=1	gi|743857450|ref|XP_011030192.1| PREDICTED: LOB domain-containing protein 24-like [Populus euphratica]
TRINITY_DN43389_c1_g2	30.937	59.2456	2.6284	0.0443644	-4.49445	0.017421	1	1334	GO:0016829	-	virNOG00163	R	sp|Q93X23|MYRS_QUEIL Myrcene synthase, chloroplastic OS=Quercus ilex PE=1 SV=1	gi|75249335|sp|Q93X23.1|MYRS_QUEIL RecName: Full=Myrcene synthase, chloroplastic; Flags: Precursor [Quercus ilex] gi|14331015|emb|CAC41012.1| putative chloroplast terpene synthase [Quercus ilex]
TRINITY_DN15002_c0_g1	3.33435	0	6.66871	Inf	Inf	0.0174559	1	1291	GO:0005840;GO:0003723;GO:0009536	K02950	COG0048;virNOG19654	J	sp|Q98QD7|RS7_MYCPU 30S ribosomal protein S7 OS=Mycoplasma pulmonis (strain UAB CTIP) GN=rpsG PE=3 SV=1	gi|743943248|ref|XP_011016126.1| PREDICTED: elongation factor G-2, chloroplastic-like [Populus euphratica]
TRINITY_DN44371_c2_g2	92.5123	141.335	43.69	0.309124	-1.69374	0.017498	1	1521	GO:0016787	K01054	virNOG02898	I	sp|Q9C942|CSE_ARATH Caffeoylshikimate esterase OS=Arabidopsis thaliana GN=CSE PE=1 SV=1	gi|590564129|ref|XP_007009573.1| Alpha/beta-Hydrolases superfamily protein [Theobroma cacao] gi|508726486|gb|EOY18383.1| Alpha/beta-Hydrolases superfamily protein [Theobroma cacao]
TRINITY_DN42901_c0_g1	23.6361	44.5857	2.68649	0.0602546	-4.05279	0.017527	1	1919	-	-	virNOG00819;virNOG10401;KOG0017	AR	sp|Q9ZT94|POLR2_ARATH Retrovirus-related Pol polyprotein from transposon RE2 OS=Arabidopsis thaliana GN=RE2 PE=4 SV=1	gi|658033406|ref|XP_008352218.1| PREDICTED: uncharacterized protein LOC103415694 [Malus domestica]
TRINITY_DN49246_c1_g3	8.61269	15.3574	1.868	0.121635	-3.03936	0.0175473	1	660	GO:0043531	-	virNOG10093;NOG96741	TR	sp|Q40392|TMVRN_NICGU TMV resistance protein N OS=Nicotiana glutinosa GN=N PE=1 SV=1	gi|541129039|gb|AGV15494.1| NBS-LRR type disease resistance-like protein RGAPGDH3, partial [Juglans regia]
TRINITY_DN49596_c3_g2	31.2665	49.3745	13.1586	0.266506	-1.90776	0.017573	1	1159	-	-	-	-	-	-
TRINITY_DN53111_c0_g2	73.7241	29.8501	117.598	3.93963	1.97806	0.0175991	1	701	-	-	-	-	-	-
TRINITY_DN40159_c0_g1	22.7963	36.3799	9.21268	0.253235	-1.98145	0.0176464	1	2918	-	-	-	-	-	-
TRINITY_DN50958_c0_g3	1410.23	2093.41	727.061	0.34731	-1.5257	0.0177907	1	1928	-	-	virNOG02949	S	sp|O22773|TL16_ARATH Thylakoid lumenal 16.5 kDa protein, chloroplastic OS=Arabidopsis thaliana GN=At4g02530 PE=1 SV=3	gi|224142609|ref|XP_002324647.1| hypothetical protein POPTR_0018s12970g [Populus trichocarpa] gi|222866081|gb|EEF03212.1| hypothetical protein POPTR_0018s12970g [Populus trichocarpa]
TRINITY_DN41473_c0_g1	37.4979	58.7593	16.2366	0.276324	-1.85557	0.0177975	1	1193	-	-	virNOG07409;COG0637;virNOG03923;virNOG03157	R	sp|Q9X0Y1|P1254_THEMA Phosphorylated carbohydrates phosphatase TM_1254 OS=Thermotoga maritima (strain ATCC 43589 / MSB8 / DSM 3109 / JCM 10099) GN=TM_1254 PE=1 SV=1	gi|303280061|ref|XP_003059323.1| predicted protein [Micromonas pusilla CCMP1545] gi|226459159|gb|EEH56455.1| predicted protein [Micromonas pusilla CCMP1545]
TRINITY_DN44239_c0_g1	89.4842	136.118	42.8505	0.314805	-1.66747	0.0178992	1	2039	-	-	virNOG19673	K	sp|Q9LT67|BH113_ARATH Transcription factor bHLH113 OS=Arabidopsis thaliana GN=BHLH113 PE=2 SV=1	gi|1009150072|ref|XP_015892819.1| PREDICTED: transcription factor bHLH113 isoform X2 [Ziziphus jujuba]
TRINITY_DN41293_c0_g1	28.2001	47.1809	9.21929	0.195403	-2.35547	0.0180011	1	979	GO:0044763;GO:0046872;GO:0044425;GO:0005739;GO:0055114;GO:0016491	K02261	virNOG06306	C	sp|P00411|COX2_NEUCR Cytochrome c oxidase subunit 2 OS=Neurospora crassa (strain ATCC 24698 / 74-OR23-1A / CBS 708.71 / DSM 1257 / FGSC 987) GN=cox-2 PE=3 SV=2	gi|558603938|ref|YP_008816021.1| cytochrome c oxidase subunit 2 (mitochondrion) [Closterium baillyanum] gi|557160646|gb|AGZ90237.1| cytochrome c oxidase subunit 2 (mitochondrion) [Closterium baillyanum]
TRINITY_DN13626_c0_g1	3.28385	0	6.56771	Inf	Inf	0.0180042	1	1152	GO:0016740	-	virNOG08972;COG0085;virNOG40406	K	sp|Q98Q23|RPOB_MYCPU DNA-directed RNA polymerase subunit beta OS=Mycoplasma pulmonis (strain UAB CTIP) GN=rpoB PE=3 SV=1	gi|699008445|ref|YP_009057878.1| beta subunit of RNA polymerase (chloroplast) [Nephroselmis astigmatica] gi|659680806|gb|AID67723.1| beta subunit of RNA polymerase (chloroplast) [Nephroselmis astigmatica]
TRINITY_DN40571_c0_g2	4.84281	9.00573	0.679883	0.0754944	-3.72749	0.018017	1	945	-	-	-	-	sp|P40186|PCL7_YEAST PHO85 cyclin-7 OS=Saccharomyces cerevisiae (strain ATCC 204508 / S288c) GN=PCL7 PE=1 SV=3	-
TRINITY_DN44955_c1_g1	27.238	45.0831	9.39281	0.208344	-2.26296	0.0180507	1	951	GO:0004674;GO:0005524;GO:0004715;GO:0016021;GO:0018108	-	virNOG03159;COG0515	T	sp|Q8GYA4|CRK10_ARATH Cysteine-rich receptor-like protein kinase 10 OS=Arabidopsis thaliana GN=CRK10 PE=1 SV=3	gi|1009108224|ref|XP_015883667.1| PREDICTED: cysteine-rich receptor-like protein kinase 8 [Ziziphus jujuba]
TRINITY_DN50791_c1_g1	22.1728	40.2393	4.10629	0.102047	-3.2927	0.0180857	1	1259	-	-	-	-	-	gi|147805915|emb|CAN76546.1| hypothetical protein VITISV_010420 [Vitis vinifera]
TRINITY_DN39673_c0_g1	15.856	25.9093	5.80274	0.223964	-2.15866	0.0181161	1	2345	-	-	virNOG10912;NOG03875;virNOG04749	SR	sp|Q6LA54|YF48_SCHPO Uncharacterized WD repeat-containing protein C3H5.08c OS=Schizosaccharomyces pombe (strain 972 / ATCC 24843) GN=SPAC3H5.08c PE=1 SV=2	gi|255077151|ref|XP_002502226.1| predicted protein, partial [Micromonas commoda] gi|226517491|gb|ACO63484.1| predicted protein, partial [Micromonas commoda]
TRINITY_DN44866_c0_g2	34.1672	14.9682	53.3662	3.56531	1.83403	0.0181833	1	1555	GO:0009055;GO:0004364;GO:0006749;GO:0009507;GO:0045454	K03354	virNOG06641	D	-	gi|645224392|ref|XP_008219087.1| PREDICTED: uncharacterized protein LOC103319337 [Prunus mume]
TRINITY_DN41972_c0_g1	71.4341	108.475	34.3933	0.317062	-1.65716	0.0182251	1	3073	GO:0050896;GO:0016491	-	virNOG08201	P	sp|Q9C168|CAT1_NEUCR Catalase-1 OS=Neurospora crassa (strain ATCC 24698 / 74-OR23-1A / CBS 708.71 / DSM 1257 / FGSC 987) GN=cat-1 PE=1 SV=2	gi|743892953|ref|XP_010911679.1| PREDICTED: LOW QUALITY PROTEIN: catalase-B-like, partial [Elaeis guineensis]
TRINITY_DN46381_c0_g1	52.5119	81.9332	23.0907	0.281824	-1.82714	0.0182563	1	1259	-	-	virNOG04066	C	sp|Q9VWP4|SUOX_DROME Probable sulfite oxidase, mitochondrial OS=Drosophila melanogaster GN=CG7280 PE=2 SV=1	gi|971519024|dbj|GAQ79127.1| sulfite oxidase [Klebsormidium flaccidum]
TRINITY_DN42095_c0_g1	25.6843	42.8828	8.48588	0.197885	-2.33726	0.018262	1	1027	-	-	virNOG03977;virNOG02087;virNOG32711	Q	sp|A0A084B9Z1|SAT3_STACB Short-chain dehydrogenase/reductase SAT3 OS=Stachybotrys chartarum (strain CBS 109288 / IBT 7711) GN=SAT3 PE=3 SV=1	gi|255078452|ref|XP_002502806.1| short chain dehydrogenase/reductase family protein [Micromonas commoda] gi|226518072|gb|ACO64064.1| short chain dehydrogenase/reductase family protein [Micromonas commoda]
TRINITY_DN55148_c2_g3	36.1984	61.1373	11.2595	0.184167	-2.44091	0.0183217	1	562	GO:0016020;GO:0043531	-	virNOG13489;virNOG10093;NOG96741	TR	sp|F4I594|RLM1A_ARATH Disease resistance protein RML1A OS=Arabidopsis thaliana GN=RLM1A PE=4 SV=1	gi|595790551|ref|XP_007199024.1| hypothetical protein PRUPE_ppa017752mg, partial [Prunus persica] gi|462394424|gb|EMJ00223.1| hypothetical protein PRUPE_ppa017752mg, partial [Prunus persica]
TRINITY_DN41782_c0_g1	37.2825	58.0782	16.4867	0.283871	-1.81669	0.018366	1	2655	-	-	COG5083;virNOG00514	RI	sp|Q9UUJ6|NED1_SCHPO Nuclear elongation and deformation protein 1 OS=Schizosaccharomyces pombe (strain 972 / ATCC 24843) GN=ned1 PE=1 SV=1	gi|661889949|emb|CDP06669.1| unnamed protein product [Coffea canephora]
TRINITY_DN50903_c1_g2	38.3125	72.7379	3.88717	0.0534408	-4.22592	0.0183913	1	651	-	-	-	-	-	-
TRINITY_DN47874_c0_g1	3.12016	0	6.24033	Inf	Inf	0.0184514	1	660	-	-	-	-	-	gi|763742286|gb|KJB09785.1| hypothetical protein B456_001G165800 [Gossypium raimondii]
TRINITY_DN46858_c1_g1	43.6532	68.7275	18.579	0.270328	-1.88722	0.0184564	1	3830	-	-	virNOG05810;poaNOG23047;KOG0017	R	sp|Q94HW2|POLR1_ARATH Retrovirus-related Pol polyprotein from transposon RE1 OS=Arabidopsis thaliana GN=RE1 PE=2 SV=1	gi|147782930|emb|CAN65591.1| hypothetical protein VITISV_042091 [Vitis vinifera]
TRINITY_DN46824_c7_g4	103.942	184.088	23.7959	0.129264	-2.95161	0.018516	1	2704	GO:0003677;GO:0006310	-	virNOG05810;KOG0017	R	sp|Q9ZT94|POLR2_ARATH Retrovirus-related Pol polyprotein from transposon RE2 OS=Arabidopsis thaliana GN=RE2 PE=4 SV=1	gi|50872431|gb|AAT85031.1| putative polyprotein [Oryza sativa Japonica Group] gi|108708884|gb|ABF96679.1| retrotransposon protein, putative, Ty1-copia subclass [Oryza sativa Japonica Group]
TRINITY_DN595_c0_g1	4.97534	9.2708	0.679883	0.0733359	-3.76934	0.0185697	1	988	-	-	-	-	-	-
TRINITY_DN45289_c5_g1	41.1896	66.927	15.4523	0.230883	-2.11477	0.0186734	1	834	-	-	-	-	-	-
TRINITY_DN50508_c1_g1	280.549	138.503	422.594	3.05115	1.60935	0.0186874	1	1310	GO:0046872;GO:0055114;GO:0016491	K05933	virNOG00095	Q	sp|P31237|ACCO_ACTDE 1-aminocyclopropane-1-carboxylate oxidase OS=Actinidia deliciosa GN=ACO PE=2 SV=1	gi|731441218|ref|XP_002273430.3| PREDICTED: 1-aminocyclopropane-1-carboxylate oxidase [Vitis vinifera]
TRINITY_DN44834_c0_g5	2556.78	3773.51	1340.05	0.355122	-1.49362	0.018711	1	1381	-	-	virNOG00164	R	sp|Q9FE06|EXOL2_ARATH Protein EXORDIUM-like 2 OS=Arabidopsis thaliana GN=EXL2 PE=2 SV=1	gi|1009151550|ref|XP_015893607.1| PREDICTED: protein EXORDIUM-like 2 [Ziziphus jujuba] gi|1009151552|ref|XP_015893608.1| PREDICTED: protein EXORDIUM-like 2 [Ziziphus jujuba]
TRINITY_DN44709_c1_g3	30.3784	50.8993	9.85748	0.193666	-2.36835	0.0187992	1	3424	GO:0016301	-	virNOG03867;virNOG27597	T	sp|C0LGP4|Y3475_ARATH Probable LRR receptor-like serine/threonine-protein kinase At3g47570 OS=Arabidopsis thaliana GN=At3g47570 PE=2 SV=1	gi|731430292|ref|XP_010664968.1| PREDICTED: probable LRR receptor-like serine/threonine-protein kinase At3g47570 [Vitis vinifera]
TRINITY_DN45235_c2_g5	8.01681	14.0006	2.03304	0.145211	-2.78378	0.0188262	1	470	GO:0045892;GO:0005634;GO:0043565;GO:0003700	-	virNOG17082	K	sp|P22335|HSF24_SOLPE Heat shock factor protein HSF24 OS=Solanum peruvianum GN=HSF24 PE=2 SV=1	gi|802642343|ref|XP_012079229.1| PREDICTED: heat shock factor protein HSF24 [Jatropha curcas] gi|643722051|gb|KDP31930.1| hypothetical protein JCGZ_12391 [Jatropha curcas]
TRINITY_DN73652_c0_g1	31.6734	49.0881	14.2588	0.290473	-1.78352	0.0188759	1	600	-	-	virNOG38514	R	-	gi|566200105|ref|XP_006376027.1| hypothetical protein POPTR_0013s08120g [Populus trichocarpa] gi|550325250|gb|ERP53824.1| hypothetical protein POPTR_0013s08120g [Populus trichocarpa]
TRINITY_DN40454_c0_g1	7.14881	12.9141	1.3835	0.107131	-3.22255	0.0188802	1	664	GO:0044763;GO:0046872;GO:0044425;GO:0005739;GO:0055114;GO:0016491	-	COG1622;virNOG40416;virNOG06306	C	sp|P00406|COX2_RAT Cytochrome c oxidase subunit 2 OS=Rattus norvegicus GN=Mtco2 PE=1 SV=3	gi|110225674|ref|YP_665680.1| cytochrome c oxidase subunit 2 (mitochondrion) [Nephroselmis olivacea] gi|6066189|gb|AAF03207.1|AF110138_39 cytochrome c oxidase subunit 2 (mitochondrion) [Nephroselmis olivacea]
TRINITY_DN44844_c1_g4	103.061	169.447	36.6744	0.216436	-2.20799	0.0189467	1	1764	GO:0050896	-	virNOG28886	P	sp|O13289|CATA_CANAL Peroxisomal catalase OS=Candida albicans (strain SC5314 / ATCC MYA-2876) GN=CAT1 PE=2 SV=5	gi|971505636|dbj|GAQ92572.1| catalase [Klebsormidium flaccidum]
TRINITY_DN42636_c0_g1	143.604	225.808	61.4001	0.271913	-1.87878	0.0189646	1	1511	-	-	-	-	-	-
TRINITY_DN48159_c0_g4	36.3003	15.6927	56.9079	3.62639	1.85853	0.0189953	1	1352	-	-	virNOG20661	S	-	gi|1009162288|ref|XP_015899358.1| PREDICTED: uncharacterized protein LOC107432685 [Ziziphus jujuba]
TRINITY_DN41631_c0_g2	5.76246	10.5249	1	0.0950125	-3.39574	0.0190218	1	989	-	-	NOG06685;COG1131;virNOG11121;KOG0065	QRV	sp|P41820|BFR1_SCHPO Brefeldin A resistance protein OS=Schizosaccharomyces pombe (strain 972 / ATCC 24843) GN=bfr1 PE=1 SV=1	gi|764597926|ref|XP_004302337.2| PREDICTED: pleiotropic drug resistance protein 3-like isoform X2 [Fragaria vesca subsp. vesca]
TRINITY_DN44451_c0_g1	38.7685	60.4186	17.1185	0.283331	-1.81944	0.019097	1	1377	GO:0046872;GO:0055114;GO:0016491	K00121	virNOG06500	Q	sp|O74685|FADH_PICPA S-(hydroxymethyl)glutathione dehydrogenase OS=Komagataella pastoris GN=FLD1 PE=3 SV=1	gi|168038674|ref|XP_001771825.1| predicted protein [Physcomitrella patens] gi|162676956|gb|EDQ63433.1| predicted protein [Physcomitrella patens]
TRINITY_DN41694_c0_g1	9.97176	17.0115	2.93204	0.172357	-2.53653	0.0191281	1	1099	-	-	-	-	sp|P50752|TNNT2_MOUSE Troponin T, cardiac muscle OS=Mus musculus GN=Tnnt2 PE=1 SV=2	-
TRINITY_DN53725_c2_g2	30.5064	48.5909	12.4218	0.255641	-1.96781	0.0191297	1	1564	GO:0016757;GO:0005794;GO:0000271	K20893	virNOG05321	G	sp|Q9S7G2|GATL2_ARATH Probable galacturonosyltransferase-like 2 OS=Arabidopsis thaliana GN=GATL2 PE=2 SV=1	gi|225430862|ref|XP_002269182.1| PREDICTED: probable galacturonosyltransferase-like 1 [Vitis vinifera]
TRINITY_DN44237_c0_g1	59.2461	89.458	29.0342	0.324557	-1.62346	0.0192838	1	1152	-	-	virNOG01896	Q	sp|O94564|YGD6_SCHPO Zinc-type alcohol dehydrogenase-like protein C1773.06c OS=Schizosaccharomyces pombe (strain 972 / ATCC 24843) GN=SPBC1773.06c PE=3 SV=1	gi|223518281|gb|EEF25510.1| alcohol dehydrogenase, putative, partial [Ricinus communis]
TRINITY_DN42742_c0_g1	17.0108	30.8711	3.15051	0.102054	-3.2926	0.0193416	1	779	-	-	NOG00719	R	sp|Q8MZR6|HYEP1_CTEFE Juvenile hormone epoxide hydrolase 1 OS=Ctenocephalides felis GN=EH1 PE=1 SV=3	gi|545364758|ref|XP_005647419.1| epocide hydrolase domain-containing protein [Coccomyxa subellipsoidea C-169] gi|384249393|gb|EIE22875.1| epocide hydrolase domain-containing protein [Coccomyxa subellipsoidea C-169]
TRINITY_DN46368_c2_g1	17.8345	6.5084	29.1606	4.48046	2.16365	0.0193764	1	876	GO:0008168;GO:0032259	-	virNOG26530	S	-	gi|641832977|gb|KDO52000.1| hypothetical protein CISIN_1g035370mg [Citrus sinensis]
TRINITY_DN47700_c2_g1	734.648	1145.46	323.832	0.282708	-1.82261	0.0194891	1	890	-	-	-	-	-	-
TRINITY_DN42831_c0_g2	26.6566	41.9692	11.344	0.270294	-1.8874	0.0195581	1	1440	-	-	-	-	sp|O60153|YHY4_SCHPO Uncharacterized protein C19C7.04c OS=Schizosaccharomyces pombe (strain 972 / ATCC 24843) GN=SPBC19C7.04c PE=1 SV=1	-
TRINITY_DN44862_c2_g1	61.6255	96.0521	27.1989	0.283168	-1.82027	0.0195649	1	2066	-	-	-	-	-	-
TRINITY_DN44252_c1_g3	4.04626	0	8.09251	Inf	Inf	0.0195988	1	678	-	-	NOG187009	S	sp|P84675|PFM_CHAGB Putative fungistatic metabolite OS=Chaetomium globosum (strain ATCC 6205 / CBS 148.51 / DSM 1962 / NBRC 6347 / NRRL 1970) GN=CHGG_05463 PE=1 SV=2	gi|302839226|ref|XP_002951170.1| hypothetical protein VOLCADRAFT_91721 [Volvox carteri f. nagariensis] gi|300263499|gb|EFJ47699.1| hypothetical protein VOLCADRAFT_91721 [Volvox carteri f. nagariensis]
TRINITY_DN47328_c2_g1	18.4799	30.2931	6.66667	0.220072	-2.18395	0.0196062	1	347	-	-	-	-	-	-
TRINITY_DN51926_c0_g2	4.12735	0.335151	7.91955	23.6298	4.56254	0.0197055	1	682	-	-	-	-	-	-
TRINITY_DN64589_c0_g1	3.13897	0	6.27794	Inf	Inf	0.019727	1	1163	-	-	-	-	-	-
TRINITY_DN40361_c0_g2	2.92715	5.8543	0	0	-Inf	0.0197399	1	982	-	-	NOG117118	S	sp|P13934|LEA76_BRANA Late embryogenesis abundant protein 76 OS=Brassica napus PE=2 SV=2	gi|302804544|ref|XP_002984024.1| hypothetical protein SELMODRAFT_119253, partial [Selaginella moellendorffii] gi|300148376|gb|EFJ15036.1| hypothetical protein SELMODRAFT_119253, partial [Selaginella moellendorffii]
TRINITY_DN38006_c0_g1	9.92684	2.54066	17.313	6.81438	2.76858	0.0197572	1	443	-	-	-	-	sp|P14069|S10A6_MOUSE Protein S100-A6 OS=Mus musculus GN=S100a6 PE=1 SV=3	-
TRINITY_DN46664_c2_g2	4.0161	7.69225	0.339941	0.0441927	-4.50005	0.0197694	1	499	-	-	-	-	-	-
TRINITY_DN54079_c1_g2	192.109	354.138	30.0794	0.0849369	-3.55747	0.0197744	1	1265	-	-	-	-	-	-
TRINITY_DN37852_c0_g2	8.24723	16.0166	0.477891	0.0298373	-5.06674	0.0197831	1	830	GO:0030246;GO:0004565;GO:0005618;GO:0005975;GO:0005773	-	virNOG02558	G	sp|Q9C6W4|BGA15_ARATH Beta-galactosidase 15 OS=Arabidopsis thaliana GN=BGAL15 PE=2 SV=1	gi|590614526|ref|XP_007022965.1| Beta-galactosidase 7 [Theobroma cacao] gi|508778331|gb|EOY25587.1| Beta-galactosidase 7 [Theobroma cacao]
TRINITY_DN55773_c3_g4	26.5125	11.0166	42.0084	3.81318	1.93099	0.0198866	1	1960	-	-	virNOG20121;virNOG10717	K	sp|Q9SUE3|CRF4_ARATH Ethylene-responsive transcription factor CRF4 OS=Arabidopsis thaliana GN=CRF4 PE=1 SV=2	gi|590673613|ref|XP_007038942.1| Ethylene-responsive transcription factor, putative [Theobroma cacao] gi|508776187|gb|EOY23443.1| Ethylene-responsive transcription factor, putative [Theobroma cacao]
TRINITY_DN47711_c0_g2	2.96228	5.92456	0	0	-Inf	0.0199082	1	527	-	-	virNOG06386	P	-	gi|297737128|emb|CBI26329.3| unnamed protein product [Vitis vinifera]
TRINITY_DN54837_c3_g1	2.96228	5.92456	0	0	-Inf	0.0199082	1	376	-	-	-	-	-	-
TRINITY_DN32145_c0_g1	2.96228	5.92456	0	0	-Inf	0.0199082	1	659	-	-	-	-	-	-
TRINITY_DN38041_c0_g1	121.646	186.967	56.3255	0.301259	-1.73092	0.0199225	1	687	-	-	-	-	-	-
TRINITY_DN46817_c0_g1	13.6063	24.4931	2.71953	0.111033	-3.17094	0.0199438	1	765	-	-	-	-	-	-
TRINITY_DN53695_c1_g1	3.12575	0	6.2515	Inf	Inf	0.0199446	1	674	-	-	-	-	-	-
TRINITY_DN55391_c2_g2	7.39389	1.00545	13.7823	13.7076	3.7769	0.020006	1	524	-	-	-	-	-	-
TRINITY_DN50054_c0_g2	2.94335	5.8867	0	0	-Inf	0.0200976	1	642	-	-	-	-	-	-
TRINITY_DN47782_c2_g3	12.1159	1.44327	22.7884	15.7894	3.98089	0.0201141	1	462	-	-	-	-	-	-
TRINITY_DN40839_c0_g1	34.5197	55.1382	13.9012	0.252116	-1.98784	0.0201297	1	2929	-	-	-	-	sp|I1RF57|AURR2_GIBZE Aurofusarin cluster transcription factor aurR2 OS=Gibberella zeae (strain PH-1 / ATCC MYA-4620 / FGSC 9075 / NRRL 31084) GN=aurR2 PE=2 SV=1	gi|27311709|gb|AAO00820.1| Unknown protein [Arabidopsis thaliana]
TRINITY_DN55792_c1_g1	4.86447	9.04906	0.679883	0.075133	-3.73441	0.0201432	1	825	-	-	virNOG40015;KOG1075;virNOG36647;virNOG34138	R	sp|P54162|RNHL_BACSU 14.7 kDa ribonuclease H-like protein OS=Bacillus subtilis (strain 168) GN=rnhA PE=1 SV=1	gi|697143660|ref|XP_009625948.1| PREDICTED: uncharacterized protein LOC104116734 [Nicotiana tomentosiformis]
TRINITY_DN47389_c0_g1	5.29195	0.670302	9.9136	14.7898	3.88653	0.0202449	1	976	GO:0006694;GO:0008168;GO:0016021;GO:0032259	-	virNOG04259	H	sp|Q9LM02|SMT1_ARATH Cycloartenol-C-24-methyltransferase OS=Arabidopsis thaliana GN=SMT1 PE=1 SV=1	gi|568858767|ref|XP_006482915.1| PREDICTED: cycloartenol-C-24-methyltransferase [Citrus sinensis]
TRINITY_DN41599_c0_g1	170.778	255.947	85.6092	0.33448	-1.58001	0.0202751	1	649	-	-	-	-	-	-
TRINITY_DN46460_c4_g4	2.97528	0	5.95056	Inf	Inf	0.0203762	1	643	-	-	virNOG32801;virNOG02792	I	sp|Q9SSV4|INO1_NICPA Inositol-3-phosphate synthase OS=Nicotiana paniculata GN=INPS1 PE=2 SV=1	gi|965656948|dbj|BAT73367.1| hypothetical protein VIGAN_01084200 [Vigna angularis var. angularis]
TRINITY_DN636_c0_g1	3.08847	0	6.17694	Inf	Inf	0.0203851	1	1199	-	-	-	-	-	-
TRINITY_DN34891_c0_g1	13.9326	23.19	4.67531	0.201609	-2.31037	0.0203951	1	912	GO:0016020;GO:0016740	-	COG1183	I	sp|O94584|PSS_SCHPO CDP-diacylglycerol--serine O-phosphatidyltransferase OS=Schizosaccharomyces pombe (strain 972 / ATCC 24843) GN=pps1 PE=1 SV=2	gi|4099923|gb|AAD10497.1| phosphatidylserine synthase [Triticum aestivum]
TRINITY_DN54954_c0_g2	125.584	199.559	51.6103	0.258622	-1.95108	0.0204268	1	657	-	-	virNOG13489;virNOG10093;euNOG56886	TR	sp|Q40392|TMVRN_NICGU TMV resistance protein N OS=Nicotiana glutinosa GN=N PE=1 SV=1	gi|731431081|ref|XP_010665298.1| PREDICTED: putative disease resistance protein At4g11170 [Vitis vinifera]
TRINITY_DN52386_c4_g1	11.1117	3.22716	18.9962	5.88635	2.55737	0.0204839	1	1499	-	-	-	-	-	-
TRINITY_DN51699_c4_g2	6.37195	11.6871	1.05678	0.0904225	-3.46718	0.0204972	1	441	-	-	-	-	-	-
TRINITY_DN51750_c3_g1	16.6072	2.92988	30.2846	10.3365	3.36967	0.0204987	1	1123	GO:0004674;GO:0005524;GO:0006468	K04515	virNOG03672	T	sp|Q9SPK4|PPCK1_ARATH Phosphoenolpyruvate carboxylase kinase 1 OS=Arabidopsis thaliana GN=PPCK1 PE=1 SV=1	gi|694397490|ref|XP_009373992.1| PREDICTED: phosphoenolpyruvate carboxylase kinase 1-like [Pyrus x bretschneideri] gi|694429946|ref|XP_009342479.1| PREDICTED: phosphoenolpyruvate carboxylase kinase 1-like [Pyrus x bretschneideri]
TRINITY_DN37665_c0_g3	292.469	437.813	147.124	0.336043	-1.57328	0.0205123	1	1320	-	-	-	-	-	-
TRINITY_DN45918_c7_g2	14.701	26.4765	2.92544	0.110492	-3.17799	0.0205288	1	742	-	-	virNOG01393	S	sp|O22227|MIZ1_ARATH Protein MIZU-KUSSEI 1 OS=Arabidopsis thaliana GN=MIZ1 PE=1 SV=1	gi|727496394|ref|XP_010424247.1| PREDICTED: protein MIZU-KUSSEI 1-like [Camelina sativa]
TRINITY_DN39032_c0_g1	78.3245	123.827	32.8219	0.265062	-1.9156	0.0205516	1	922	-	-	virNOG19040	R	-	gi|470133652|ref|XP_004302677.1| PREDICTED: uncharacterized protein LOC101299015 [Fragaria vesca subsp. vesca]
TRINITY_DN49710_c1_g2	17.6514	32.9364	2.36637	0.0718467	-3.79893	0.0206171	1	558	-	-	-	-	-	-
TRINITY_DN39189_c0_g1	3.89449	7.44904	0.339941	0.0456356	-4.4537	0.0206214	1	809	-	-	-	-	sp|Q08760|RAX1_YEAST Bud site selection protein RAX1 OS=Saccharomyces cerevisiae (strain ATCC 204508 / S288c) GN=RAX1 PE=1 SV=1	-
TRINITY_DN48550_c1_g1	2.98121	5.96243	0	0	-Inf	0.020652	1	441	-	-	-	-	-	-
TRINITY_DN72826_c0_g1	3.88723	7.53551	0.238945	0.0317092	-4.97895	0.0206744	1	537	-	-	-	-	-	-
TRINITY_DN46589_c0_g2	50.8469	14.7466	86.9471	5.89606	2.55975	0.020698	1	913	GO:0006351	-	virNOG16263	K	sp|Q9SJR5|GRF3_ARATH Growth-regulating factor 3 OS=Arabidopsis thaliana GN=GRF3 PE=1 SV=1	gi|1009167131|ref|XP_015901955.1| PREDICTED: growth-regulating factor 3 [Ziziphus jujuba] gi|1009167133|ref|XP_015901956.1| PREDICTED: growth-regulating factor 3 [Ziziphus jujuba]
TRINITY_DN50569_c2_g1	313.463	477.329	149.597	0.313404	-1.67391	0.0207407	1	755	-	-	virNOG12913	T	sp|C0LGG7|Y1534_ARATH Probable LRR receptor-like serine/threonine-protein kinase At1g53420 OS=Arabidopsis thaliana GN=At1g53420 PE=2 SV=2	gi|702494063|ref|XP_010036638.1| PREDICTED: probable LRR receptor-like serine/threonine-protein kinase At1g53420 [Eucalyptus grandis]
TRINITY_DN40615_c0_g2	2.87581	5.75162	0	0	-Inf	0.0207992	1	736	-	-	-	-	-	-
TRINITY_DN42918_c0_g1	90.3619	136.925	43.7992	0.319878	-1.6444	0.0208072	1	1263	-	-	-	-	sp|G0S6T0|POM33_CHATD Nucleoporin POM33 OS=Chaetomium thermophilum (strain DSM 1495 / CBS 144.50 / IMI 039719) GN=POM33 PE=3 SV=1	gi|694452636|ref|XP_009351220.1| PREDICTED: tetra-spanning protein 1-like [Pyrus x bretschneideri]
TRINITY_DN42149_c0_g1	12.1158	21.8984	2.33333	0.106553	-3.23036	0.0208546	1	1021	-	-	-	-	-	-
TRINITY_DN53734_c1_g1	469.097	683.671	254.522	0.372287	-1.42551	0.0209146	1	669	-	-	virNOG25853;virNOG22903	S	-	gi|595791483|ref|XP_007199490.1| hypothetical protein PRUPE_ppb011560mg [Prunus persica] gi|462394890|gb|EMJ00689.1| hypothetical protein PRUPE_ppb011560mg [Prunus persica]
TRINITY_DN43288_c0_g1	985.288	1581.41	389.168	0.24609	-2.02274	0.0209478	1	1424	GO:0006807;GO:0045181;GO:0000166;GO:0048037;GO:0044710;GO:0043167	-	virNOG06466	E	sp|Q9LV03|GLUT1_ARATH Glutamate synthase 1 [NADH], chloroplastic OS=Arabidopsis thaliana GN=GLT1 PE=1 SV=2	gi|1035918855|gb|OAY48446.1| hypothetical protein MANES_06G159400 [Manihot esculenta]
TRINITY_DN38562_c0_g2	4.7131	8.74632	0.679883	0.0777336	-3.68532	0.0209649	1	1044	-	-	-	-	sp|Q1DR06|SET1_COCIM Histone-lysine N-methyltransferase, H3 lysine-4 specific OS=Coccidioides immitis (strain RS) GN=SET1 PE=3 SV=1	-
TRINITY_DN48802_c1_g1	15.1829	25.2391	5.12677	0.203128	-2.29954	0.0209661	1	1334	GO:0004674;GO:0005524;GO:0009506;GO:0016021;GO:0006468;GO:0042742;GO:0005886	K04733	virNOG05235;COG0515	T	sp|Q8S9L6|CRK29_ARATH Cysteine-rich receptor-like protein kinase 29 OS=Arabidopsis thaliana GN=CRK29 PE=2 SV=1	gi|731437531|ref|XP_010646643.1| PREDICTED: cysteine-rich receptor-like protein kinase 10, partial [Vitis vinifera]
TRINITY_DN43103_c0_g1	30.8953	49.1316	12.6589	0.257653	-1.9565	0.0210598	1	920	-	-	-	-	-	gi|326512020|dbj|BAJ95991.1| predicted protein [Hordeum vulgare subsp. vulgare]
TRINITY_DN48084_c2_g3	1900.67	2765.07	1036.26	0.374768	-1.41593	0.0210912	1	1478	-	-	virNOG08820;virNOG19628	R	sp|O65416|SKI27_ARATH F-box protein SKIP27 OS=Arabidopsis thaliana GN=SKIP27 PE=1 SV=2	gi|802781626|ref|XP_012091491.1| PREDICTED: F-box protein At1g61340 [Jatropha curcas] gi|802781630|ref|XP_012091492.1| PREDICTED: F-box protein At1g61340 [Jatropha curcas] gi|643703820|gb|KDP20884.1| hypothetical protein JCGZ_21355 [Jatropha curcas]
TRINITY_DN43899_c0_g1	2.84341	5.68682	0	0	-Inf	0.0211507	1	1120	GO:0044435;GO:0018130;GO:0005488;GO:0009507	-	virNOG05676	R	sp|Q4PC85|THI4_USTMA Thiamine thiazole synthase OS=Ustilago maydis (strain 521 / FGSC 9021) GN=UMAG_11400 PE=3 SV=2	gi|302839162|ref|XP_002951138.1| hypothetical protein VOLCADRAFT_74899 [Volvox carteri f. nagariensis] gi|300263467|gb|EFJ47667.1| hypothetical protein VOLCADRAFT_74899 [Volvox carteri f. nagariensis]
TRINITY_DN53422_c1_g4	19.558	7.73012	31.3858	4.0602	2.02155	0.0211623	1	1979	GO:0044260;GO:0044763;GO:0043412;GO:0044238;GO:0044710;GO:0005488	-	virNOG01594	R	sp|F4IXE7|IDM1_ARATH Increased DNA methylation 1 OS=Arabidopsis thaliana GN=IDM1 PE=1 SV=1	gi|595895980|ref|XP_007213733.1| hypothetical protein PRUPE_ppa000177mg [Prunus persica] gi|462409598|gb|EMJ14932.1| hypothetical protein PRUPE_ppa000177mg [Prunus persica]
TRINITY_DN41054_c0_g1	39.1682	61.2675	17.0688	0.278595	-1.84376	0.0211683	1	2191	-	-	virNOG08435;virNOG03728;virNOG05909	I	sp|Q10138|YAS2_SCHPO CRAL-TRIO domain-containing protein C3H8.02 OS=Schizosaccharomyces pombe (strain 972 / ATCC 24843) GN=SPAC3H8.02 PE=1 SV=1	gi|159477899|ref|XP_001697046.1| hypothetical protein CHLREDRAFT_150775 [Chlamydomonas reinhardtii] gi|158274958|gb|EDP00738.1| predicted protein [Chlamydomonas reinhardtii]
TRINITY_DN47322_c7_g1	3.93533	7.87065	0	0	-Inf	0.0211901	1	399	-	-	-	-	-	-
TRINITY_DN51778_c3_g3	9.6103	18.2008	1.01982	0.0560319	-4.15761	0.021276	1	886	-	-	-	-	-	-
TRINITY_DN54663_c2_g3	6.99359	12.3139	1.67327	0.135885	-2.87954	0.0213088	1	540	-	-	virNOG11372	U	sp|Q9ZTX0|SCAM_PEA Secretory carrier-associated membrane protein OS=Pisum sativum GN=PSAM2 PE=2 SV=1	gi|920712582|gb|KOM53831.1| hypothetical protein LR48_Vigan09g249000 [Vigna angularis]
TRINITY_DN53240_c3_g1	7.37629	0	14.7526	Inf	Inf	0.0213254	1	559	-	-	-	-	-	-
TRINITY_DN50584_c4_g5	10.7491	20.4982	1	0.0487847	-4.35743	0.0213375	1	1778	-	-	-	-	-	-
TRINITY_DN51529_c1_g7	35.9833	13.3627	58.6039	4.38564	2.13279	0.0213623	1	563	GO:0004310;GO:0016021;GO:0008610	-	virNOG04952	I	sp|P53800|FDFT_NICBE Squalene synthase OS=Nicotiana benthamiana PE=2 SV=1	gi|1012330918|gb|KYP42417.1| Squalene synthetase [Cajanus cajan]
TRINITY_DN44532_c6_g1	46.3088	71.0034	21.6141	0.30441	-1.71591	0.0213666	1	1993	-	-	-	-	-	-
TRINITY_DN51329_c0_g1	3.92115	0	7.84229	Inf	Inf	0.0213964	1	461	GO:0017150;GO:0002943;GO:0005829;GO:0050660;GO:0055114	-	virNOG08668	J	-	gi|922374884|ref|XP_003599260.2| tRNA-dihydrouridine synthase [Medicago truncatula] gi|657392253|gb|AES69511.2| tRNA-dihydrouridine synthase [Medicago truncatula]
TRINITY_DN48250_c1_g3	111.193	43.6399	178.746	4.09594	2.0342	0.0214137	1	593	-	-	-	-	-	-
TRINITY_DN43663_c0_g1	49.4485	76.5277	22.3693	0.292303	-1.77446	0.021415	1	2361	-	-	virNOG03721	I	sp|O60135|LCF1_SCHPO Long-chain-fatty-acid--CoA ligase 1 OS=Schizosaccharomyces pombe (strain 972 / ATCC 24843) GN=lcf1 PE=3 SV=1	gi|1026082181|ref|XP_016540352.1| PREDICTED: long chain acyl-CoA synthetase 8-like [Capsicum annuum]
TRINITY_DN48737_c5_g1	272.97	431.171	114.77	0.266182	-1.90952	0.0214611	1	1437	-	-	virNOG22118	K	sp|Q9LY00|WRK70_ARATH Probable WRKY transcription factor 70 OS=Arabidopsis thaliana GN=WRKY70 PE=2 SV=1	gi|590653760|ref|XP_007033512.1| WRKY DNA-binding protein 70, putative isoform 1 [Theobroma cacao] gi|508712541|gb|EOY04438.1| WRKY DNA-binding protein 70, putative isoform 1 [Theobroma cacao]
TRINITY_DN40884_c0_g1	19.1453	33.2556	5.03508	0.151406	-2.72351	0.0214638	1	942	-	-	virNOG09075;virNOG02715	F	sp|Q09686|YA14_SCHPO Putative glutamine amidotransferase-like protein C13C5.04 OS=Schizosaccharomyces pombe (strain 972 / ATCC 24843) GN=SPAC13C5.04 PE=4 SV=1	gi|951046453|ref|XP_014519183.1| PREDICTED: putative glutamine amidotransferase YLR126C [Vigna radiata var. radiata]
TRINITY_DN46131_c2_g1	317.615	515.019	120.211	0.23341	-2.09906	0.0214823	1	2505	-	-	virNOG01350	R	-	gi|658016979|ref|XP_008343844.1| PREDICTED: WD repeat-containing protein 91 homolog [Malus domestica]
TRINITY_DN45056_c2_g1	167.676	81.4794	253.872	3.11578	1.63959	0.021496	1	3153	GO:0016021	-	virNOG06616	S	-	gi|590641973|ref|XP_007030382.1| Uncharacterized protein isoform 3 [Theobroma cacao] gi|590641976|ref|XP_007030383.1| Uncharacterized protein isoform 3 [Theobroma cacao] gi|508718987|gb|EOY10884.1| Uncharacterized protein isoform 3 [Theobroma cacao] gi|508718988|gb|EOY10885.1| Uncharacterized protein isoform 3 [Theobroma cacao]
TRINITY_DN7830_c0_g1	5.5753	10.2384	0.91222	0.089098	-3.48846	0.0214999	1	1121	-	-	-	-	sp|Q12136|SAS10_YEAST Something about silencing protein 10 OS=Saccharomyces cerevisiae (strain ATCC 204508 / S288c) GN=SAS10 PE=1 SV=1	gi|545364406|ref|XP_005647266.1| hypothetical protein COCSUDRAFT_63858 [Coccomyxa subellipsoidea C-169] gi|384249240|gb|EIE22722.1| hypothetical protein COCSUDRAFT_63858 [Coccomyxa subellipsoidea C-169]
TRINITY_DN49239_c1_g1	1481.2	2180.75	781.65	0.358431	-1.48023	0.021503	1	2190	-	-	virNOG20827	S	-	gi|920698794|gb|KOM42019.1| hypothetical protein LR48_Vigan04g221700 [Vigna angularis] gi|965662425|dbj|BAT78134.1| hypothetical protein VIGAN_02077600 [Vigna angularis var. angularis]
TRINITY_DN40830_c0_g2	2.80818	5.61636	0	0	-Inf	0.0215446	1	821	-	-	-	-	-	-
TRINITY_DN50561_c0_g1	248.254	369.374	127.135	0.344191	-1.53872	0.0215952	1	718	-	-	-	-	sp|Q9UTI9|YKZ2_SCHPO UPF0591 membrane protein C15E1.02c OS=Schizosaccharomyces pombe (strain 972 / ATCC 24843) GN=SPAC15E1.02c PE=3 SV=1	-
TRINITY_DN11673_c0_g1	25.1187	39.5639	10.6734	0.269777	-1.89016	0.0216514	1	1720	-	-	NOG150920;virNOG01603	TR	sp|O74178|KES1_SCHPO Protein kes1 OS=Schizosaccharomyces pombe (strain 972 / ATCC 24843) GN=kes1 PE=2 SV=2	gi|302771169|ref|XP_002969003.1| Hypothetical Protein SELMODRAFT_450423 [Selaginella moellendorffii] gi|300163508|gb|EFJ30119.1| Hypothetical Protein SELMODRAFT_450423 [Selaginella moellendorffii]
TRINITY_DN39602_c0_g1	52.6058	80.5167	24.6948	0.306704	-1.70508	0.021669	1	1466	-	-	-	-	-	-
TRINITY_DN21333_c0_g2	3.12049	0	6.24098	Inf	Inf	0.0216947	1	1173	-	-	-	-	-	-
TRINITY_DN55443_c0_g3	113.522	169.017	58.0269	0.343319	-1.54238	0.0217054	1	596	-	-	virNOG05235;COG0515	T	sp|Q9LRJ9|CRR38_ARATH Cysteine-rich repeat secretory protein 38 OS=Arabidopsis thaliana GN=CRRSP38 PE=2 SV=1	gi|731437533|ref|XP_010646644.1| PREDICTED: cysteine-rich repeat secretory protein 38-like [Vitis vinifera]
TRINITY_DN12442_c0_g1	2.79198	5.58396	0	0	-Inf	0.0217299	1	791	-	-	COG5126;virNOG00835	ZTD	sp|P09541|MYL4_MOUSE Myosin light chain 4 OS=Mus musculus GN=Myl4 PE=1 SV=3	gi|359479174|ref|XP_003632230.1| PREDICTED: calmodulin-7 isoform X1 [Vitis vinifera]
TRINITY_DN47753_c6_g2	6.65472	0.335151	12.9743	38.7118	5.2747	0.0217583	1	574	-	-	virNOG01430;NOG133057	RU	-	gi|657942276|ref|XP_008360714.1| PREDICTED: probable methyltransferase PMT26 [Malus domestica]
TRINITY_DN55789_c3_g2	1699.37	2760.23	638.508	0.231325	-2.11201	0.0217636	1	818	GO:0050896	-	virNOG13489;COG4886;NOG96741	STR	sp|Q40392|TMVRN_NICGU TMV resistance protein N OS=Nicotiana glutinosa GN=N PE=1 SV=1	gi|645262430|ref|XP_008236758.1| PREDICTED: TMV resistance protein N-like [Prunus mume]
TRINITY_DN55864_c3_g4	28.683	4.29742	53.0686	12.3489	3.62632	0.0218864	1	1196	-	-	-	-	-	-
TRINITY_DN52668_c2_g2	117.822	179.044	56.5997	0.316121	-1.66145	0.0219788	1	835	-	-	KOG4658;virNOG30351	T	sp|Q9T048|DRL27_ARATH Disease resistance protein At4g27190 OS=Arabidopsis thaliana GN=At4g27190 PE=2 SV=1	gi|590640732|ref|XP_007030033.1| NB-ARC domain-containing disease resistance protein, putative isoform 1 [Theobroma cacao] gi|508718638|gb|EOY10535.1| NB-ARC domain-containing disease resistance protein, putative isoform 1 [Theobroma cacao]
TRINITY_DN41951_c0_g1	18.6026	30.4229	6.78226	0.222932	-2.16532	0.0220869	1	2117	-	-	-	-	-	-
TRINITY_DN47812_c2_g2	663.427	314.503	1012.35	3.21889	1.68656	0.0221766	1	1253	-	-	virNOG20715	S	-	gi|567882003|ref|XP_006433560.1| hypothetical protein CICLE_v10002714mg [Citrus clementina] gi|557535682|gb|ESR46800.1| hypothetical protein CICLE_v10002714mg [Citrus clementina]
TRINITY_DN53906_c3_g3	61.1002	114.048	8.15255	0.0714836	-3.80624	0.0222053	1	752	-	-	-	-	-	-
TRINITY_DN35335_c0_g1	13.4281	22.6661	4.19016	0.184865	-2.43546	0.022214	1	1101	-	-	-	-	-	-
TRINITY_DN54776_c1_g1	22.9269	2.72453	43.1292	15.83	3.98459	0.0222622	1	753	GO:0016301;GO:0009987;GO:0005488	-	virNOG01267;virNOG16201;NOG128933	T	sp|Q9LMP1|WAK2_ARATH Wall-associated receptor kinase 2 OS=Arabidopsis thaliana GN=WAK2 PE=1 SV=1	gi|590599724|ref|XP_007019262.1| Wall-associated kinase 2, putative [Theobroma cacao] gi|508724590|gb|EOY16487.1| Wall-associated kinase 2, putative [Theobroma cacao]
TRINITY_DN46192_c0_g6	5.16118	9.64908	0.673275	0.0697761	-3.84112	0.0222838	1	479	-	-	-	-	-	-
TRINITY_DN55464_c1_g1	26.318	47.1582	5.47789	0.11616	-3.10582	0.0222865	1	1261	-	-	virNOG25560;KOG0017	SR	-	gi|672198343|ref|XP_008777304.1| PREDICTED: uncharacterized protein LOC103697258 [Phoenix dactylifera]
TRINITY_DN50181_c0_g2	81.2185	30.3149	132.122	4.35833	2.12377	0.0223366	1	2224	GO:0016020;GO:0016310;GO:0004672	-	virNOG05235;COG0515	T	sp|Q8GYA4|CRK10_ARATH Cysteine-rich receptor-like protein kinase 10 OS=Arabidopsis thaliana GN=CRK10 PE=1 SV=3	gi|955347313|ref|XP_006590219.2| PREDICTED: cysteine-rich receptor-like protein kinase 29 [Glycine max]
TRINITY_DN55789_c5_g1	30.0852	5.02179	55.1486	10.9819	3.45705	0.0223475	1	1152	-	-	virNOG10093;NOG96741	TR	sp|Q9SZ67|WRK19_ARATH Probable WRKY transcription factor 19 OS=Arabidopsis thaliana GN=WRKY19 PE=3 SV=1	gi|743905846|ref|XP_011046332.1| PREDICTED: TMV resistance protein N-like isoform X2 [Populus euphratica]
TRINITY_DN33459_c0_g1	15.1212	24.6984	5.54397	0.224466	-2.15543	0.0224034	1	807	-	-	-	-	-	-
TRINITY_DN47346_c1_g2	11.3339	20.0011	2.66667	0.133326	-2.90697	0.0224184	1	612	-	-	KOG1075;NOG134902;virNOG01327;virNOG40163	SR	-	gi|731434709|ref|XP_010645162.1| PREDICTED: uncharacterized protein LOC104877807 [Vitis vinifera]
TRINITY_DN54142_c1_g2	5547.1	8091.8	3002.4	0.371043	-1.43034	0.0224685	1	1514	GO:0046872;GO:0009815;GO:0055114;GO:0051213	K05933	virNOG00601	Q	sp|Q9ZUN4|ACCO1_ARATH 1-aminocyclopropane-1-carboxylate oxidase 1 OS=Arabidopsis thaliana GN=ACO1 PE=2 SV=1	gi|731406571|ref|XP_002279746.3| PREDICTED: 1-aminocyclopropane-1-carboxylate oxidase 1 [Vitis vinifera] gi|297738683|emb|CBI27928.3| unnamed protein product [Vitis vinifera] gi|408451524|gb|AFU66006.1| 1-aminocyclopropane-1-carboxylic acid oxidase 3 [Vitis vinifera]
TRINITY_DN24189_c0_g1	22.2787	35.2503	9.30707	0.264028	-1.92124	0.0225163	1	1441	-	-	virNOG09777;virNOG33734;virNOG13306	CR	sp|D4B1Y1|A2462_ARTBC Probable FAD-dependent monooxygenase OS=Arthroderma benhamiae (strain ATCC MYA-4681 / CBS 112371) GN=ARB_02462 PE=3 SV=1	gi|971517025|dbj|GAQ81182.1| zeaxanthin epoxidase [Klebsormidium flaccidum]
TRINITY_DN53187_c1_g1	280.71	90.5874	470.833	5.19756	2.37783	0.0225766	1	2527	GO:0033178;GO:0015991;GO:0046961	K02150	virNOG01389	C	sp|Q9SWE7|VATE_CITLI V-type proton ATPase subunit E OS=Citrus limon GN=VATE PE=2 SV=1	gi|558633282|gb|AHA83526.1| V-type proton ATPase subunit E [Hevea brasiliensis]
TRINITY_DN48405_c1_g2	18.0272	31.7257	4.32876	0.136444	-2.87362	0.0226175	1	483	-	-	-	-	sp|P22151|GRG1_NEUCR Glucose-repressible gene protein OS=Neurospora crassa (strain ATCC 24698 / 74-OR23-1A / CBS 708.71 / DSM 1257 / FGSC 987) GN=grg-1 PE=2 SV=1	-
TRINITY_DN50084_c1_g1	6.40812	11.4763	1.33994	0.116757	-3.09842	0.0226468	1	1413	-	-	-	-	-	-
TRINITY_DN44773_c4_g2	41.5393	63.9589	19.1197	0.298937	-1.74209	0.0226624	1	1001	-	-	-	-	-	-
TRINITY_DN53057_c0_g3	805.949	1170.01	441.89	0.377682	-1.40476	0.0226888	1	2799	GO:0005634;GO:0006355;GO:0043565;GO:0003700	-	virNOG00060	K	-	gi|1009166917|ref|XP_015901844.1| PREDICTED: scarecrow-like protein 13 [Ziziphus jujuba] gi|1009167681|ref|XP_015902251.1| PREDICTED: scarecrow-like protein 13 [Ziziphus jujuba]
TRINITY_DN50114_c2_g1	8.42108	14.8223	2.01982	0.136269	-2.87547	0.022709	1	349	-	-	-	-	-	-
TRINITY_DN46222_c1_g1	10.2957	17.5412	3.05017	0.173886	-2.52379	0.0228053	1	1066	-	-	virNOG09553	K	-	-
TRINITY_DN48745_c6_g2	12.5037	20.7684	4.23895	0.204106	-2.29261	0.0229047	1	948	-	-	-	-	-	-
TRINITY_DN41729_c0_g1	23.7672	38.2075	9.32689	0.244111	-2.03439	0.0230114	1	2588	-	-	virNOG05532	U	sp|Q7SAM0|BST1_NEUCR GPI inositol-deacylase OS=Neurospora crassa (strain ATCC 24698 / 74-OR23-1A / CBS 708.71 / DSM 1257 / FGSC 987) GN=bst-1 PE=3 SV=1	gi|124360576|gb|ABN08575.1| Esterase/lipase/thioesterase; Lipase, active site [Medicago truncatula]
TRINITY_DN55109_c1_g1	1436.18	2416.24	456.127	0.188775	-2.40526	0.0230298	1	749	-	-	virNOG10093;NOG96741	TR	sp|F4JNB7|RPP5_ARATH Disease resistance protein RPP5 OS=Arabidopsis thaliana GN=RPP5 PE=1 SV=1	gi|595791267|ref|XP_007199382.1| hypothetical protein PRUPE_ppa025692mg [Prunus persica] gi|462394782|gb|EMJ00581.1| hypothetical protein PRUPE_ppa025692mg [Prunus persica]
TRINITY_DN47447_c4_g3	69.5015	12.26	126.743	10.3379	3.36987	0.0230854	1	2038	GO:0004674;GO:0005524;GO:0016021;GO:0006468	K04733	virNOG05835	T	sp|P93604|LRK10_WHEAT Rust resistance kinase Lr10 OS=Triticum aestivum GN=LRK10 PE=2 SV=1	gi|731385220|ref|XP_002282725.2| PREDICTED: G-type lectin S-receptor-like serine/threonine-protein kinase At1g34300 [Vitis vinifera]
TRINITY_DN44442_c0_g1	98.9532	148.763	49.1432	0.330345	-1.59795	0.0230854	1	4982	-	-	COG0842;virNOG00813;virNOG03762;virNOG29386	QV	sp|I1RL06|ZRA1_GIBZE ZEB2-regulated ABC transporter 1 OS=Gibberella zeae (strain PH-1 / ATCC MYA-4620 / FGSC 9075 / NRRL 31084) GN=ZRA1 PE=2 SV=1	gi|326517709|dbj|BAK03773.1| predicted protein, partial [Hordeum vulgare subsp. vulgare]
TRINITY_DN52398_c3_g2	23.8307	44.6614	3	0.0671721	-3.89599	0.0231207	1	938	-	-	-	-	-	-
TRINITY_DN43612_c0_g3	179.182	273.654	84.711	0.309556	-1.69173	0.0231249	1	1796	GO:0045330;GO:0030599;GO:0005618;GO:0045490;GO:0005576;GO:0043086;GO:0046910;GO:0042545	K01051	COG4677;virNOG02047	G	sp|O04887|PME2_CITSI Pectinesterase 2 OS=Citrus sinensis GN=PECS-2.1 PE=2 SV=1	gi|225453983|ref|XP_002280446.1| PREDICTED: pectinesterase 2 [Vitis vinifera]
TRINITY_DN40143_c0_g1	26.3084	41.4285	11.1883	0.270063	-1.88863	0.0231766	1	1586	-	-	virNOG04485	I	sp|O74975|PCY1_SCHPO Probable choline-phosphate cytidylyltransferase OS=Schizosaccharomyces pombe (strain 972 / ATCC 24843) GN=SPCC1827.02c PE=1 SV=3	gi|1021053907|gb|KZN11685.1| hypothetical protein DCAR_004341 [Daucus carota subsp. sativus]
TRINITY_DN45226_c1_g5	7.91362	1.85416	13.9731	7.53608	2.91381	0.0231799	1	1691	GO:0006457;GO:0005524;GO:0051082;GO:0006950	-	COG0326;virNOG09511	O	sp|P07901|HS90A_MOUSE Heat shock protein HSP 90-alpha OS=Mus musculus GN=Hsp90aa1 PE=1 SV=4	gi|720067771|ref|XP_010276895.1| PREDICTED: heat shock protein 83-like [Nelumbo nucifera]
TRINITY_DN41449_c0_g2	83.0404	123.33	42.7512	0.346642	-1.52848	0.0231883	1	3162	-	-	-	-	sp|P39719|FLC2_YEAST Flavin carrier protein 2 OS=Saccharomyces cerevisiae (strain ATCC 204508 / S288c) GN=FLC2 PE=1 SV=2	gi|694448829|ref|XP_009350208.1| PREDICTED: flavin carrier protein 1-like [Pyrus x bretschneideri]
TRINITY_DN42830_c0_g1	42.6997	65.9378	19.4617	0.295152	-1.76047	0.0232724	1	3649	-	-	-	-	sp|O74520|YCPE_SCHPO Uncharacterized membrane protein C663.14c OS=Schizosaccharomyces pombe (strain 972 / ATCC 24843) GN=SPCC663.14c PE=3 SV=2	gi|694448829|ref|XP_009350208.1| PREDICTED: flavin carrier protein 1-like [Pyrus x bretschneideri]
TRINITY_DN55923_c13_g1	25.0601	46.9427	3.1776	0.0676911	-3.88489	0.0233486	1	507	-	-	-	-	-	-
TRINITY_DN55534_c1_g3	1065.45	1552.92	577.977	0.372187	-1.4259	0.0233654	1	4427	GO:0004326;GO:0005524;GO:0046901;GO:0006730	K01930	virNOG05585;virNOG03449	HL	sp|F4J2K2|FPGS2_ARATH Folylpolyglutamate synthase OS=Arabidopsis thaliana GN=FPGS2 PE=1 SV=1	gi|645271092|ref|XP_008240751.1| PREDICTED: folylpolyglutamate synthase isoform X3 [Prunus mume] gi|645271095|ref|XP_008240752.1| PREDICTED: folylpolyglutamate synthase isoform X3 [Prunus mume]
TRINITY_DN44926_c5_g1	4.74162	8.81658	0.666667	0.0756152	-3.72518	0.0234369	1	397	-	-	KOG1075;virNOG01327;virNOG06122	RK	sp|P0C2F6|RNHX1_ARATH Putative ribonuclease H protein At1g65750 OS=Arabidopsis thaliana GN=At1g65750 PE=3 SV=1	gi|658031110|ref|XP_008351012.1| PREDICTED: putative ribonuclease H protein At1g65750 [Malus domestica]
TRINITY_DN46954_c1_g6	6.19928	11.0652	1.33333	0.120498	-3.05292	0.023446	1	721	-	-	virNOG30727;virNOG40333	S	-	gi|731354416|ref|XP_010688579.1| PREDICTED: uncharacterized protein LOC104902491 [Beta vulgaris subsp. vulgaris]
TRINITY_DN41929_c0_g1	48.8346	74.3598	23.3093	0.313466	-1.67362	0.0234682	1	936	-	-	-	-	-	-
TRINITY_DN40340_c0_g1	27.3554	43.9806	10.7302	0.243976	-2.03519	0.0234811	1	1259	-	-	virNOG08551	I	sp|A0A024FA41|VLMA_LECSP Fatty acid hydroxylase vlmA OS=Lecanicillium sp. GN=vlmA PE=3 SV=1	gi|672114544|ref|XP_008777442.1| PREDICTED: methylsterol monooxygenase 2-2-like [Phoenix dactylifera]
TRINITY_DN55063_c7_g1	207.019	328.307	85.731	0.261131	-1.93715	0.0235076	1	1835	GO:0098655;GO:0016021;GO:0008324	-	virNOG02916	S	-	gi|645254044|ref|XP_008232855.1| PREDICTED: zinc transporter 5 [Prunus mume]
TRINITY_DN55592_c2_g5	4.57222	8.81111	0.333333	0.037831	-4.72429	0.023539	1	398	-	-	-	-	-	-
TRINITY_DN43971_c0_g2	19.1805	7.08676	31.2743	4.41305	2.14178	0.0236081	1	2199	GO:0003824	-	virNOG02106	G	sp|P52480|KPYM_MOUSE Pyruvate kinase PKM OS=Mus musculus GN=Pkm PE=1 SV=4	gi|971510585|dbj|GAQ87639.1| pyruvate kinase [Klebsormidium flaccidum]
TRINITY_DN26483_c0_g1	38.4425	59.2999	17.585	0.296543	-1.75368	0.0236311	1	1140	-	-	-	-	sp|Q9P3B2|RCF2_SCHPO Respiratory supercomplex factor 2 homolog C1565.01 OS=Schizosaccharomyces pombe (strain 972 / ATCC 24843) GN=rcf2 PE=3 SV=1	-
TRINITY_DN41488_c0_g2	6.7284	12.9789	0.477891	0.0368206	-4.76334	0.0236372	1	865	-	-	-	-	-	-
TRINITY_DN45905_c6_g2	191.837	79.5115	304.162	3.82539	1.9356	0.023663	1	2535	GO:0005634;GO:0006355;GO:0044212	-	virNOG05279	K	sp|Q93WJ9|KAN1_ARATH Transcription repressor KAN1 OS=Arabidopsis thaliana GN=KAN1 PE=1 SV=1	gi|731386584|ref|XP_010648942.1| PREDICTED: transcription repressor KAN1 isoform X2 [Vitis vinifera]
TRINITY_DN51330_c3_g1	23.3226	38.3799	8.26538	0.215357	-2.2152	0.0236779	1	2369	-	-	-	-	-	-
TRINITY_DN40837_c0_g1	15.0583	24.9198	5.19677	0.20854	-2.26161	0.0237022	1	983	-	-	-	-	sp|Q05776|UPS1_YEAST Protein UPS1, mitochondrial OS=Saccharomyces cerevisiae (strain ATCC 204508 / S288c) GN=UPS1 PE=1 SV=1	-
TRINITY_DN43659_c0_g2	436.271	640.662	231.879	0.361937	-1.46619	0.0237228	1	1797	GO:0006508;GO:0004190	-	virNOG08950	O	sp|Q940R4|ASP63_ARATH Probable aspartyl protease At4g16563 OS=Arabidopsis thaliana GN=At4g16563 PE=2 SV=1	gi|1009157128|ref|XP_015896606.1| PREDICTED: aspartic proteinase nepenthesin-2 [Ziziphus jujuba]
TRINITY_DN45852_c1_g3	106.53	4.5785	208.481	45.5347	5.50889	0.023786	1	1718	-	-	-	-	-	-
TRINITY_DN54277_c1_g6	3.85332	7.3733	0.333333	0.0452082	-4.46727	0.0237901	1	584	-	-	-	-	-	-
TRINITY_DN55733_c1_g1	47.5682	77.4735	17.6628	0.227985	-2.13299	0.0238218	1	1302	GO:0016787;GO:0043170;GO:0044238	-	virNOG35173;virNOG10663;virNOG26521;virNOG27057	OR	sp|P10978|POLX_TOBAC Retrovirus-related Pol polyprotein from transposon TNT 1-94 OS=Nicotiana tabacum PE=2 SV=1	gi|1026064313|ref|XP_016576563.1| PREDICTED: peptide methionine sulfoxide reductase-like [Capsicum annuum]
TRINITY_DN37885_c0_g1	30.6638	47.9048	13.4227	0.280194	-1.8355	0.0239272	1	1865	-	-	NOG17947;virNOG38431	G	sp|Q9US44|YIZG_SCHPO Uncharacterized transporter C1002.16c OS=Schizosaccharomyces pombe (strain 972 / ATCC 24843) GN=SPAC1002.16c PE=3 SV=1	gi|545362420|ref|XP_005646442.1| MFS general substrate transporter [Coccomyxa subellipsoidea C-169] gi|384248414|gb|EIE21898.1| MFS general substrate transporter [Coccomyxa subellipsoidea C-169]
TRINITY_DN53667_c1_g1	57.5054	23.0821	91.9287	3.98269	1.99374	0.0239503	1	4488	GO:0005488	-	virNOG00819;virNOG33673;virNOG19602;KOG0017	R	sp|Q9ZT94|POLR2_ARATH Retrovirus-related Pol polyprotein from transposon RE2 OS=Arabidopsis thaliana GN=RE2 PE=4 SV=1	gi|147788164|emb|CAN71595.1| hypothetical protein VITISV_010143 [Vitis vinifera]
TRINITY_DN39710_c0_g1	6.35514	11.8925	0.817832	0.068769	-3.8621	0.0239584	1	1013	-	-	-	-	-	-
TRINITY_DN42408_c0_g2	7.56336	13.0871	2.03965	0.155852	-2.68175	0.0240214	1	987	-	-	-	-	-	-
TRINITY_DN39842_c0_g1	29.7691	46.499	13.0392	0.280418	-1.83435	0.0240298	1	1938	GO:0016787;GO:0044238;GO:0006796;GO:0071704	-	COG0061;virNOG02448;virNOG00596	HG	sp|O13863|YDU2_SCHPO Uncharacterized kinase C1B1.02c OS=Schizosaccharomyces pombe (strain 972 / ATCC 24843) GN=SPAC1B1.02c PE=1 SV=1	gi|255089443|ref|XP_002506643.1| nad-k like protein [Micromonas commoda] gi|226521916|gb|ACO67901.1| nad-k like protein [Micromonas commoda]
TRINITY_DN43084_c1_g1	48.5462	3.66498	93.4275	25.4919	4.67197	0.0240626	1	878	-	-	-	-	-	-
TRINITY_DN41088_c0_g1	7.52104	13.0223	2.01982	0.155105	-2.68868	0.0241429	1	1108	-	K18327	virNOG14326	L	sp|Q4WHF8|REXO4_ASPFU RNA exonuclease 4 OS=Neosartorya fumigata (strain ATCC MYA-4609 / Af293 / CBS 101355 / FGSC A1100) GN=rex4 PE=3 SV=1	gi|357147671|ref|XP_003574435.1| PREDICTED: RNA exonuclease 4 [Brachypodium distachyon] gi|944062551|gb|KQJ98141.1| hypothetical protein BRADI_3g35110 [Brachypodium distachyon] gi|944062552|gb|KQJ98142.1| hypothetical protein BRADI_3g35110 [Brachypodium distachyon]
TRINITY_DN51713_c0_g1	4.3267	0.335151	8.31824	24.8194	4.6334	0.0241634	1	1028	GO:0015074;GO:0003676	-	COG2801	L	sp|P04323|POL3_DROME Retrovirus-related Pol polyprotein from transposon 17.6 OS=Drosophila melanogaster GN=pol PE=3 SV=1	gi|595885005|ref|XP_007213082.1| hypothetical protein PRUPE_ppa021229mg [Prunus persica] gi|462408947|gb|EMJ14281.1| hypothetical protein PRUPE_ppa021229mg [Prunus persica]
TRINITY_DN55225_c1_g3	12.9649	21.5199	4.40994	0.204924	-2.28684	0.0242367	1	570	-	-	-	-	-	-
TRINITY_DN50800_c2_g1	4.66466	8.75704	0.572279	0.0653507	-3.93565	0.0243	1	633	-	-	virNOG21373;virNOG24839;virNOG21184	R	sp|Q9SZ69|SAP7_ARATH Zinc finger A20 and AN1 domain-containing stress-associated protein 7 OS=Arabidopsis thaliana GN=SAP7 PE=1 SV=1	gi|1012324551|gb|KYP36535.1| Zinc finger A20 and AN1 domain-containing stress-associated protein 6 [Cajanus cajan]
TRINITY_DN49313_c0_g4	4.43441	8.53549	0.333333	0.0390526	-4.67844	0.0243117	1	595	-	-	-	-	-	-
TRINITY_DN53991_c2_g1	123.685	206.929	40.4405	0.195432	-2.35526	0.0243657	1	1634	-	-	NOG127737;KOG0017;virNOG08281	R	sp|P10978|POLX_TOBAC Retrovirus-related Pol polyprotein from transposon TNT 1-94 OS=Nicotiana tabacum PE=2 SV=1	gi|40538906|gb|AAR87163.1| putative polyprotein [Oryza sativa Japonica Group] gi|53370655|gb|AAU89150.1| integrase core domain containing protein [Oryza sativa Japonica Group] gi|108710286|gb|ABF98081.1| retrotransposon protein, putative, Ty1-copia subclass [Oryza sativa Japonica Group]
TRINITY_DN45739_c1_g1	103.179	16.4224	189.936	11.5657	3.53178	0.0243999	1	1296	-	-	-	-	-	-
TRINITY_DN51780_c1_g1	12.7521	4.23262	21.2716	5.02563	2.3293	0.0244193	1	1345	-	-	-	-	-	gi|731428902|ref|XP_010664484.1| PREDICTED: pre-mRNA-processing protein 40A [Vitis vinifera] gi|302142164|emb|CBI19367.3| unnamed protein product [Vitis vinifera]
TRINITY_DN54854_c0_g5	54.9518	84.3765	25.5271	0.302538	-1.72481	0.024442	1	1670	-	-	-	-	-	-
TRINITY_DN48893_c0_g1	6.64711	12.6276	0.666667	0.0527946	-4.24347	0.0244573	1	1132	-	-	KOG1192;virNOG12021;virNOG05850	CG	sp|Q9SGA8|U83A1_ARATH UDP-glycosyltransferase 83A1 OS=Arabidopsis thaliana GN=UGT83A1 PE=2 SV=1	gi|1009125745|ref|XP_015879775.1| PREDICTED: UDP-glycosyltransferase 83A1-like [Ziziphus jujuba]
TRINITY_DN64220_c0_g1	3.06473	0	6.12947	Inf	Inf	0.0244992	1	615	-	-	-	-	-	-
TRINITY_DN47301_c0_g3	3.76138	7.18943	0.333333	0.0463643	-4.43084	0.0245605	1	495	-	-	virNOG04308	K	-	-
TRINITY_DN79065_c0_g1	3.05482	0	6.10964	Inf	Inf	0.0246491	1	938	-	-	-	-	sp|P37889|FBLN2_MOUSE Fibulin-2 OS=Mus musculus GN=Fbln2 PE=1 SV=2	-
TRINITY_DN43588_c0_g1	357.271	714.542	0	0	-Inf	0.0246525	1	832	-	-	-	-	-	-
TRINITY_DN47723_c1_g1	90.9646	35.4012	146.528	4.13907	2.04931	0.0247118	1	1359	GO:0016829	-	virNOG14629	P	sp|P46513|CAH2_FLALI Carbonic anhydrase 2 (Fragment) OS=Flaveria linearis PE=2 SV=1	gi|645277148|ref|XP_008243629.1| PREDICTED: carbonic anhydrase 2-like [Prunus mume] gi|645277150|ref|XP_008243630.1| PREDICTED: carbonic anhydrase 2-like [Prunus mume]
TRINITY_DN41259_c0_g1	18.0465	29.0824	7.01069	0.241063	-2.05252	0.0248427	1	1640	GO:0005524;GO:0045899;GO:0030433;GO:0036402;GO:0031597;GO:1901800;GO:0031595;GO:0017025;GO:0008540	K03062	virNOG03606	O	sp|P36612|PRS4_SCHPO 26S proteasome regulatory subunit 4 homolog OS=Schizosaccharomyces pombe (strain 972 / ATCC 24843) GN=mts2 PE=2 SV=1	gi|971515916|dbj|GAQ82274.1| regulatory particle AAA-ATPase [Klebsormidium flaccidum]
TRINITY_DN52006_c0_g3	30.5195	53.8184	7.2205	0.134164	-2.89793	0.0250439	1	701	-	-	-	-	-	-
TRINITY_DN41222_c0_g1	24.3404	38.2397	10.4411	0.273043	-1.8728	0.0250633	1	1730	-	-	NOG00108;virNOG16363;virNOG03113;virNOG00876	C	sp|A6VEI4|BETB_PSEA7 NAD/NADP-dependent betaine aldehyde dehydrogenase OS=Pseudomonas aeruginosa (strain PA7) GN=betB PE=3 SV=1	gi|1028980344|ref|XP_016733595.1| PREDICTED: oxygen-dependent choline dehydrogenase-like [Gossypium hirsutum]
TRINITY_DN49604_c1_g1	2.78661	5.57321	0	0	-Inf	0.0250989	1	538	-	-	-	-	-	-
TRINITY_DN55770_c5_g4	2.78661	5.57321	0	0	-Inf	0.0250989	1	325	-	-	-	-	-	-
TRINITY_DN46012_c0_g1	16.4814	27.6176	5.34524	0.193545	-2.36926	0.0251035	1	777	-	-	-	-	-	gi|641843071|gb|KDO61973.1| hypothetical protein CISIN_1g033885mg [Citrus sinensis]
TRINITY_DN47111_c5_g1	243.646	399.293	88	0.22039	-2.18187	0.0251315	1	984	-	-	virNOG22502;virNOG35006;virNOG36647;virNOG23204	R	-	gi|763753184|gb|KJB20572.1| hypothetical protein B456_003G154500 [Gossypium raimondii]
TRINITY_DN37620_c0_g1	15.8825	29.0284	2.73666	0.0942752	-3.40698	0.0251578	1	871	GO:0005509	K13448	virNOG19826	T	sp|Q8L3R2|CML41_ARATH Probable calcium-binding protein CML41 OS=Arabidopsis thaliana GN=CML41 PE=2 SV=2	gi|1035905808|gb|OAY35406.1| hypothetical protein MANES_12G099300 [Manihot esculenta]
TRINITY_DN54710_c0_g1	28.2872	5.45434	51.1201	9.37237	3.22841	0.0251608	1	1030	GO:0044424;GO:0008233	-	COG0638;virNOG06350	O	sp|Q7DLS1|PSB7B_ARATH Proteasome subunit beta type-7-B OS=Arabidopsis thaliana GN=PBB2 PE=1 SV=2	gi|1025394444|ref|XP_016436056.1| PREDICTED: proteasome subunit beta type-7-A-like, partial [Nicotiana tabacum]
TRINITY_DN53070_c0_g2	4.04879	0.335151	7.76244	23.161	4.53363	0.0253777	1	1229	-	-	KOG1075	R	-	gi|747051124|ref|XP_011071645.1| PREDICTED: uncharacterized protein LOC105157045 [Sesamum indicum]
TRINITY_DN55344_c2_g2	5.91263	0	11.8253	Inf	Inf	0.0254151	1	256	-	-	-	-	-	-
TRINITY_DN44433_c0_g1	17.6915	28.4556	6.92748	0.243449	-2.03831	0.0254425	1	840	-	K07304	COG0225;virNOG34112	O	sp|Q09859|MSRA_SCHPO Probable peptide methionine sulfoxide reductase OS=Schizosaccharomyces pombe (strain 972 / ATCC 24843) GN=mxr1 PE=3 SV=2	gi|545355768|ref|XP_005643659.1| peptide methionine sulfoxide reductase [Coccomyxa subellipsoidea C-169] gi|384245622|gb|EIE19115.1| peptide methionine sulfoxide reductase [Coccomyxa subellipsoidea C-169]
TRINITY_DN35783_c0_g1	22.5583	35.5903	9.52619	0.267662	-1.90152	0.0254531	1	2150	GO:0008152;GO:0008484	-	COG3119;NOG09069;NOG24492	PR	sp|O69787|BETC_RHIME Choline-sulfatase OS=Rhizobium meliloti (strain 1021) GN=betC PE=1 SV=2	gi|194690408|gb|ACF79288.1| unknown [Zea mays]
TRINITY_DN51119_c0_g1	26.6453	11.5681	41.7226	3.60671	1.85068	0.0254787	1	3198	GO:0016020;GO:0004672	-	KOG0192;virNOG09434	T	sp|Q05609|CTR1_ARATH Serine/threonine-protein kinase CTR1 OS=Arabidopsis thaliana GN=CTR1 PE=1 SV=1	gi|359492500|ref|XP_003634421.1| PREDICTED: serine/threonine-protein kinase CTR1 [Vitis vinifera] gi|302142079|emb|CBI19282.3| unnamed protein product [Vitis vinifera]
TRINITY_DN45211_c0_g1	186.358	270.941	101.776	0.37564	-1.41258	0.0254814	1	3082	-	K04733	virNOG32862;virNOG01184	T	sp|Q9FFW5|PERK8_ARATH Proline-rich receptor-like protein kinase PERK8 OS=Arabidopsis thaliana GN=PERK8 PE=1 SV=1	gi|590594467|ref|XP_007017859.1| Kinase protein with adenine nucleotide alpha hydrolases-like domain, putative [Theobroma cacao] gi|508723187|gb|EOY15084.1| Kinase protein with adenine nucleotide alpha hydrolases-like domain, putative [Theobroma cacao]
TRINITY_DN42017_c0_g1	18.8432	29.877	7.80935	0.261383	-1.93576	0.0255132	1	1922	-	-	-	-	-	-
TRINITY_DN51093_c0_g1	2.75147	5.50294	0	0	-Inf	0.0255521	1	305	-	-	-	-	-	-
TRINITY_DN47631_c0_g2	13.2391	21.7416	4.73666	0.217861	-2.19852	0.02565	1	1006	-	-	-	-	-	-
TRINITY_DN42577_c0_g1	110.656	165.766	55.546	0.335088	-1.57739	0.0256684	1	1429	-	-	virNOG00484;COG1902;virNOG33333	C	sp|Q6UEF0|NADA_ASPPU NADH-dependent flavin oxidoreductase nadA OS=Aspergillus parasiticus (strain ATCC 56775 / NRRL 5862 / SRRC 143 / SU-1) GN=nadA PE=2 SV=1	gi|743922714|ref|XP_011005430.1| PREDICTED: 12-oxophytodienoate reductase 2-like [Populus euphratica]
TRINITY_DN43998_c0_g1	40.5059	61.5705	19.4413	0.315756	-1.66312	0.025676	1	2528	-	-	-	-	sp|Q5AW17|AP1_EMENI AP-1-like transcription factor napA OS=Emericella nidulans (strain FGSC A4 / ATCC 38163 / CBS 112.46 / NRRL 194 / M139) GN=napA PE=3 SV=1	-
TRINITY_DN52470_c1_g2	6.20301	0	12.406	Inf	Inf	0.025714	1	1025	-	-	NOG06833;KOG0017;virNOG05193	SR	sp|P10978|POLX_TOBAC Retrovirus-related Pol polyprotein from transposon TNT 1-94 OS=Nicotiana tabacum PE=2 SV=1	gi|731420146|ref|XP_010661281.1| PREDICTED: uncharacterized protein LOC104881771 [Vitis vinifera]
TRINITY_DN46381_c0_g2	11.4653	19.2818	3.64888	0.18924	-2.40171	0.0257236	1	434	-	-	virNOG00316	C	sp|P51687|SUOX_HUMAN Sulfite oxidase, mitochondrial OS=Homo sapiens GN=SUOX PE=1 SV=2	-
TRINITY_DN43764_c0_g1	141.328	211.653	71.0037	0.335472	-1.57574	0.0257735	1	1276	-	-	virNOG03977;virNOG14730;virNOG07504;COG3717;virNOG32711	QG	sp|Q9RPT1|RHLG_PSEAE Rhamnolipids biosynthesis 3-oxoacyl-[acyl-carrier-protein] reductase OS=Pseudomonas aeruginosa (strain ATCC 15692 / DSM 22644 / CIP 104116 / JCM 14847 / LMG 12228 / 1C / PRS 101 / PAO1) GN=rhlG PE=1 SV=1	gi|255078452|ref|XP_002502806.1| short chain dehydrogenase/reductase family protein [Micromonas commoda] gi|226518072|gb|ACO64064.1| short chain dehydrogenase/reductase family protein [Micromonas commoda]
TRINITY_DN47646_c1_g1	18.4351	6.79475	30.0754	4.42627	2.14609	0.0258388	1	1341	-	-	-	-	-	gi|1009106989|ref|XP_015877324.1| PREDICTED: uncharacterized protein LOC107413791 [Ziziphus jujuba]
TRINITY_DN39015_c0_g1	8.86815	15.0168	2.71953	0.1811	-2.46514	0.0259048	1	1154	-	-	virNOG03563	O	sp|O94524|GTO2_SCHPO Glutathione S-transferase omega-like 2 OS=Schizosaccharomyces pombe (strain 972 / ATCC 24843) GN=gto2 PE=3 SV=1	gi|297794837|ref|XP_002865303.1| predicted protein [Arabidopsis lyrata subsp. lyrata] gi|297311138|gb|EFH41562.1| predicted protein [Arabidopsis lyrata subsp. lyrata]
TRINITY_DN50039_c1_g2	8.53255	15.6816	1.3835	0.0882246	-3.50267	0.0259241	1	521	-	-	-	-	-	-
TRINITY_DN43140_c0_g1	406.529	594.437	218.621	0.367778	-1.44309	0.0259468	1	1472	-	-	virNOG20412	S	-	gi|1021040719|gb|KZM98500.1| hypothetical protein DCAR_014138 [Daucus carota subsp. sativus]
TRINITY_DN48942_c0_g1	500.106	720.648	279.564	0.387934	-1.36612	0.0259661	1	2854	-	-	virNOG02422	S	-	gi|596127226|ref|XP_007222008.1| hypothetical protein PRUPE_ppa002916mg [Prunus persica] gi|462418944|gb|EMJ23207.1| hypothetical protein PRUPE_ppa002916mg [Prunus persica]
TRINITY_DN45644_c2_g3	5.11849	0.74057	9.4964	12.8231	3.68067	0.0259956	1	867	-	-	KOG0504;virNOG08903;virNOG33344	R	-	gi|703080073|ref|XP_010091323.1| hypothetical protein L484_012216 [Morus notabilis] gi|587854222|gb|EXB44297.1| hypothetical protein L484_012216 [Morus notabilis]
TRINITY_DN54660_c2_g3	23.5411	38.6828	8.39941	0.217136	-2.20333	0.0260145	1	989	-	-	-	-	-	-
TRINITY_DN54766_c4_g5	9.89043	1.78389	17.997	10.0886	3.33466	0.0260302	1	251	-	-	-	-	-	-
TRINITY_DN47195_c3_g2	22.7732	35.8228	9.72361	0.271436	-1.88132	0.0260456	1	899	-	-	virNOG10093	T	sp|Q40392|TMVRN_NICGU TMV resistance protein N OS=Nicotiana glutinosa GN=N PE=1 SV=1	gi|1012342299|gb|KYP53494.1| TMV resistance protein N [Cajanus cajan]
TRINITY_DN54428_c2_g4	21.2583	39.8499	2.66667	0.0669178	-3.90147	0.0261024	1	1217	-	-	-	-	-	-
TRINITY_DN53596_c0_g2	2.7055	5.41101	0	0	-Inf	0.026167	1	399	-	-	-	-	-	-
TRINITY_DN52908_c2_g1	23.9364	0	47.8729	Inf	Inf	0.0261683	1	4151	-	-	virNOG22502;virNOG09124	R	sp|P0C2F6|RNHX1_ARATH Putative ribonuclease H protein At1g65750 OS=Arabidopsis thaliana GN=At1g65750 PE=3 SV=1	gi|568876828|ref|XP_006491472.1| PREDICTED: uncharacterized protein LOC102626455 [Citrus sinensis]
TRINITY_DN8013_c0_g1	2.95713	0	5.91426	Inf	Inf	0.0262039	1	1134	-	-	virNOG37058	R	sp|Q8EM16|CLS_OCEIH Cardiolipin synthase OS=Oceanobacillus iheyensis (strain DSM 14371 / CIP 107618 / JCM 11309 / KCTC 3954 / HTE831) GN=cls PE=3 SV=1	gi|168070037|ref|XP_001786668.1| predicted protein [Physcomitrella patens] gi|162660753|gb|EDQ48519.1| predicted protein [Physcomitrella patens]
TRINITY_DN42621_c0_g1	17.8772	6.11919	29.6353	4.84301	2.27591	0.0262687	1	1460	GO:0016788	-	virNOG01964	R	sp|Q9FJ45|GDL83_ARATH GDSL esterase/lipase At5g45910 OS=Arabidopsis thaliana GN=At5g45910 PE=2 SV=1	gi|645237445|ref|XP_008225209.1| PREDICTED: GDSL esterase/lipase At5g45910 [Prunus mume]
TRINITY_DN44812_c6_g2	9.27382	2.46493	16.0827	6.52462	2.70589	0.0262832	1	1339	-	-	-	-	-	-
TRINITY_DN50777_c0_g2	2.82742	0	5.65483	Inf	Inf	0.0262974	1	611	-	-	-	-	-	-
TRINITY_DN46337_c0_g1	18.3138	7.0327	29.5949	4.20819	2.0732	0.0263343	1	1482	GO:0009058;GO:0006520;GO:0008483;GO:0030170	K00815	virNOG07929	E	sp|Q9LVY1|TAT_ARATH Tyrosine aminotransferase OS=Arabidopsis thaliana GN=TAT PE=2 SV=1	gi|702244978|ref|XP_010052168.1| PREDICTED: probable aminotransferase TAT2 [Eucalyptus grandis] gi|629125142|gb|KCW89567.1| hypothetical protein EUGRSUZ_A01853 [Eucalyptus grandis]
TRINITY_DN70187_c0_g1	2.6893	5.37861	0	0	-Inf	0.0263898	1	469	-	-	-	-	-	-
TRINITY_DN55189_c0_g3	27.7182	10.6274	44.809	4.21636	2.076	0.0264184	1	1108	-	-	virNOG05409	T	sp|Q8RXA7|SCD1_ARATH DENN domain and WD repeat-containing protein SCD1 OS=Arabidopsis thaliana GN=SCD1 PE=1 SV=1	gi|703092957|ref|XP_010094783.1| hypothetical protein L484_019994 [Morus notabilis] gi|587867551|gb|EXB56948.1| hypothetical protein L484_019994 [Morus notabilis]
TRINITY_DN34763_c0_g1	2.68657	5.37314	0	0	-Inf	0.0264277	1	449	-	-	-	-	-	-
TRINITY_DN45252_c1_g1	24.2839	38.0178	10.5499	0.277499	-1.84944	0.0264639	1	618	GO:0015074;GO:0008233;GO:0006508;GO:0003676	-	COG2801	L	sp|Q7LHG5|YI31B_YEAST Transposon Ty3-I Gag-Pol polyprotein OS=Saccharomyces cerevisiae (strain ATCC 204508 / S288c) GN=TY3B-I PE=3 SV=2	gi|1024029306|gb|KZV40786.1| DNA/RNA polymerase superfamily protein [Dorcoceras hygrometricum]
TRINITY_DN54356_c2_g3	74.0034	109.475	38.5317	0.351968	-1.50648	0.0265052	1	921	-	-	-	-	-	-
TRINITY_DN12512_c0_g1	5.23138	9.55716	0.905612	0.0947575	-3.39962	0.0265548	1	832	-	-	virNOG06183	U	sp|P36095|VPS24_YEAST Vacuolar protein-sorting-associated protein 24 OS=Saccharomyces cerevisiae (strain ATCC 204508 / S288c) GN=VPS24 PE=1 SV=1	gi|971515654|dbj|GAQ82554.1| Vacuolar sorting protein [Klebsormidium flaccidum]
TRINITY_DN55633_c1_g2	74.387	135.913	12.8614	0.0946298	-3.40156	0.0266931	1	763	GO:0006351	-	virNOG23838;virNOG33988	SK	sp|Q9XIB4|Y1475_ARATH B3 domain-containing protein At1g49475 OS=Arabidopsis thaliana GN=At1g49475 PE=2 SV=2	gi|703163710|ref|XP_010113419.1| B3 domain-containing transcription factor VRN1 [Morus notabilis] gi|587949258|gb|EXC35446.1| B3 domain-containing transcription factor VRN1 [Morus notabilis]
TRINITY_DN43118_c0_g1	8.51818	14.633	2.40333	0.16424	-2.60612	0.0267106	1	790	GO:0044699	-	NOG61238;virNOG04154	P	sp|P09528|FRIH_MOUSE Ferritin heavy chain OS=Mus musculus GN=Fth1 PE=1 SV=2	gi|326498465|dbj|BAJ98660.1| predicted protein [Hordeum vulgare subsp. vulgare]
TRINITY_DN47106_c3_g2	14.011	24.9955	3.02643	0.121079	-3.04598	0.0267309	1	643	-	-	-	-	-	-
TRINITY_DN44736_c0_g1	31.4729	50.6936	12.2523	0.241694	-2.04875	0.0267719	1	762	-	-	virNOG37331;KOG0017;COG5022;virNOG27367	ZR	-	gi|731393873|ref|XP_010651624.1| PREDICTED: uncharacterized protein LOC104879667 isoform X2 [Vitis vinifera]
TRINITY_DN48065_c2_g2	54.2169	83.3767	25.0572	0.30053	-1.73442	0.0267784	1	1411	-	-	-	-	-	-
TRINITY_DN50655_c3_g1	4.51915	9.03831	0	0	-Inf	0.0268286	1	398	-	-	-	-	-	-
TRINITY_DN45161_c0_g1	6.01882	10.7789	1.25877	0.116781	-3.09812	0.0268774	1	759	-	-	virNOG34896;KOG0017	R	-	gi|1023978003|gb|KZV20190.1| hypothetical protein F511_01047 [Dorcoceras hygrometricum]
TRINITY_DN54981_c1_g2	81.2333	40.4611	122.006	3.01538	1.59234	0.0268948	1	1963	GO:0000287;GO:0004634;GO:0006096;GO:0000015	K01689	virNOG06901	G	sp|Q9C9C4|ENO1_ARATH Enolase 1, chloroplastic OS=Arabidopsis thaliana GN=ENO1 PE=1 SV=1	gi|1009132120|ref|XP_015883214.1| PREDICTED: enolase 1, chloroplastic [Ziziphus jujuba]
TRINITY_DN33356_c0_g2	5.90756	10.6706	1.14456	0.107263	-3.22077	0.0269319	1	1308	-	-	-	-	-	-
TRINITY_DN54320_c2_g1	391.063	564.507	217.618	0.385501	-1.37519	0.0269529	1	831	-	-	-	-	-	-
TRINITY_DN50655_c8_g4	17.52	28.2334	6.80665	0.241085	-2.05239	0.0270063	1	616	-	-	-	-	-	-
TRINITY_DN53253_c1_g1	302.372	462.646	142.098	0.307141	-1.70303	0.0270718	1	1211	-	-	virNOG10857;virNOG31785	T	sp|Q9FN94|RLK7_ARATH Receptor-like protein kinase At5g59670 OS=Arabidopsis thaliana GN=At5g59670 PE=1 SV=1	gi|645225757|ref|XP_008219721.1| PREDICTED: LOW QUALITY PROTEIN: probable LRR receptor-like serine/threonine-protein kinase At4g29180 [Prunus mume]
TRINITY_DN45121_c0_g3	3422.19	4905.69	1938.69	0.395192	-1.33938	0.0271002	1	1616	-	-	virNOG02752	K	sp|Q9SV15|WRK11_ARATH Probable WRKY transcription factor 11 OS=Arabidopsis thaliana GN=WRKY11 PE=2 SV=2	gi|720030093|ref|XP_010265415.1| PREDICTED: probable WRKY transcription factor 17 [Nelumbo nucifera]
TRINITY_DN49384_c0_g1	168.573	88.6856	248.46	2.80159	1.48624	0.0271137	1	782	GO:0016709;GO:0020037;GO:0005506;GO:0044550;GO:0016021;GO:0055114	-	COG2124;virNOG10091	Q	sp|Q42602|C89A2_ARATH Cytochrome P450 89A2 OS=Arabidopsis thaliana GN=CYP89A2 PE=2 SV=2	gi|823199144|ref|XP_012434817.1| PREDICTED: cytochrome P450 89A2-like [Gossypium raimondii] gi|763778959|gb|KJB46082.1| hypothetical protein B456_007G347800 [Gossypium raimondii]
TRINITY_DN49493_c4_g1	2533.71	3639.87	1427.55	0.392199	-1.35034	0.0272052	1	2151	-	K09286	virNOG23872	K	sp|Q9LW49|ERF4_NICSY Ethylene-responsive transcription factor 4 OS=Nicotiana sylvestris GN=ERF4 PE=2 SV=1	gi|1035412419|ref|XP_008455284.2| PREDICTED: LOW QUALITY PROTEIN: ethylene-responsive transcription factor 4 [Cucumis melo]
TRINITY_DN48332_c5_g2	22.2811	36.5312	8.03107	0.219842	-2.18546	0.0272339	1	1873	-	-	-	-	-	-
TRINITY_DN42718_c0_g1	5.94111	10.5357	1.34655	0.127809	-2.96794	0.0272359	1	895	-	-	-	-	sp|P35848|TOM20_NEUCR Mitochondrial import receptor subunit tom20 OS=Neurospora crassa (strain ATCC 24698 / 74-OR23-1A / CBS 708.71 / DSM 1257 / FGSC 987) GN=tom20 PE=3 SV=1	-
TRINITY_DN42404_c0_g1	4684.42	7370.53	1998.31	0.271122	-1.88299	0.027282	1	1531	-	-	virNOG06159	R	sp|Q39688|EP1G_DAUCA Epidermis-specific secreted glycoprotein EP1 OS=Daucus carota GN=EP1 PE=1 SV=1	gi|731431973|ref|XP_010644121.1| PREDICTED: epidermis-specific secreted glycoprotein EP1-like [Vitis vinifera]
TRINITY_DN55637_c1_g1	7.29065	12.6492	1.93204	0.15274	-2.71085	0.0273108	1	1053	-	-	-	-	sp|P39956|RPH1_YEAST DNA damage-responsive transcriptional repressor RPH1 OS=Saccharomyces cerevisiae (strain ATCC 204508 / S288c) GN=RPH1 PE=1 SV=1	-
TRINITY_DN54542_c4_g8	22.6791	35.8827	9.47536	0.264064	-1.92104	0.0273126	1	556	-	-	-	-	-	gi|697188214|ref|XP_009603141.1| PREDICTED: uncharacterized protein LOC104098176 [Nicotiana tomentosiformis]
TRINITY_DN30731_c0_g2	11.8235	19.2873	4.35977	0.226044	-2.14533	0.0273197	1	1660	-	-	-	-	-	-
TRINITY_DN52692_c4_g1	10.8144	1.00545	20.6233	20.5114	4.35836	0.0273298	1	340	-	-	-	-	-	-
TRINITY_DN39654_c0_g1	17.2545	28.2719	6.23707	0.22061	-2.18043	0.0273544	1	2289	GO:0016740	-	virNOG02105	E	sp|P06208|LEU1_YEAST 2-isopropylmalate synthase OS=Saccharomyces cerevisiae (strain ATCC 204508 / S288c) GN=LEU4 PE=1 SV=1	gi|302858155|ref|XP_002960029.1| hypothetical protein VOLCADRAFT_101541 [Volvox carteri f. nagariensis] gi|300253510|gb|EFJ38906.1| hypothetical protein VOLCADRAFT_101541, partial [Volvox carteri f. nagariensis]
TRINITY_DN48641_c0_g1	83.6145	30.169	137.06	4.54308	2.18367	0.0273664	1	4059	-	K04733	virNOG28989	T	sp|Q8LGB6|ZED1_ARATH Non-functional pseudokinase ZED1 OS=Arabidopsis thaliana GN=ZED1 PE=1 SV=1	gi|590643926|ref|XP_007030940.1| Kinase superfamily protein, putative [Theobroma cacao] gi|508719545|gb|EOY11442.1| Kinase superfamily protein, putative [Theobroma cacao]
TRINITY_DN43155_c0_g1	3.02974	0	6.05947	Inf	Inf	0.0274022	1	333	GO:0003723;GO:0006412;GO:0022625;GO:0003735	-	virNOG25038;COG2167	J	sp|P51425|RL39_MAIZE 60S ribosomal protein L39 OS=Zea mays GN=RPL39 PE=3 SV=1	gi|1035940526|gb|OAY66946.1| 60S ribosomal protein L39 [Ananas comosus]
TRINITY_DN54794_c2_g1	2.76701	0	5.53401	Inf	Inf	0.027425	1	596	-	-	-	-	-	-
TRINITY_DN21595_c0_g1	3.02643	0	6.05287	Inf	Inf	0.0274564	1	426	-	-	-	-	-	gi|702509325|ref|XP_010040423.1| PREDICTED: uncharacterized protein At4g02000-like [Eucalyptus grandis]
TRINITY_DN34065_c0_g1	13.2165	22.3735	4.05947	0.181441	-2.46243	0.0274602	1	409	-	-	-	-	-	-
TRINITY_DN38673_c0_g1	5.8858	10.4383	1.33333	0.127735	-2.96877	0.0274972	1	983	-	-	-	-	-	-
TRINITY_DN43973_c0_g2	7.72384	0	15.4477	Inf	Inf	0.0275218	1	1702	GO:0047672	K15400	virNOG02538	R	sp|Q94CD1|HHT1_ARATH Omega-hydroxypalmitate O-feruloyl transferase OS=Arabidopsis thaliana GN=HHT1 PE=1 SV=1	gi|359491108|ref|XP_003634222.1| PREDICTED: omega-hydroxypalmitate O-feruloyl transferase [Vitis vinifera]
TRINITY_DN38017_c0_g2	4.03511	0.351352	7.71887	21.9691	4.4574	0.0275665	1	1264	-	-	-	-	sp|Q3U962|CO5A2_MOUSE Collagen alpha-2(V) chain OS=Mus musculus GN=Col5a2 PE=1 SV=1	-
TRINITY_DN50047_c0_g4	34.94	53.1536	16.7263	0.314679	-1.66805	0.0276494	1	785	-	-	-	-	-	-
TRINITY_DN51002_c2_g1	2.87265	0	5.74531	Inf	Inf	0.0276711	1	346	-	-	-	-	-	-
TRINITY_DN43375_c0_g2	11.4579	18.9091	4.00661	0.211887	-2.23863	0.0277771	1	2774	-	-	-	-	-	-
TRINITY_DN42966_c0_g1	11.4936	3.75146	19.2358	5.12755	2.35827	0.0278143	1	1559	GO:0006810;GO:0016021;GO:0005215	K14638	virNOG29679	E	sp|Q9M817|PTR6_ARATH Protein NRT1/ PTR FAMILY 1.2 OS=Arabidopsis thaliana GN=NPF1.2 PE=1 SV=1	gi|590573375|ref|XP_007012104.1| Major facilitator superfamily protein [Theobroma cacao] gi|508782467|gb|EOY29723.1| Major facilitator superfamily protein [Theobroma cacao]
TRINITY_DN52375_c0_g5	7.96958	0.335151	15.604	46.5581	5.54096	0.0278285	1	925	-	-	-	-	-	-
TRINITY_DN14042_c0_g1	23.4028	37.1857	9.61992	0.2587	-1.95065	0.0278747	1	1325	-	-	COG3268;virNOG10500	S	sp|A0PQ21|TAER_MYCUA Trans-acting enoyl reductase OS=Mycobacterium ulcerans (strain Agy99) GN=MUL_2000 PE=3 SV=1	gi|926775906|ref|XP_013896427.1| saccharopine dehydrogenase (NAD(+),L-glutamate-forming) [Monoraphidium neglectum] gi|761965378|gb|KIY97407.1| saccharopine dehydrogenase (NAD(+),L-glutamate-forming) [Monoraphidium neglectum]
TRINITY_DN73168_c0_g1	2.80827	5.61654	0	0	-Inf	0.0279003	1	316	-	-	-	-	-	-
TRINITY_DN34768_c0_g1	14.113	22.7631	5.4628	0.239985	-2.05898	0.0279555	1	1866	-	-	-	-	-	-
TRINITY_DN48516_c4_g1	72.0709	28.3629	115.779	4.08206	2.0293	0.0279627	1	1946	-	-	-	-	-	-
TRINITY_DN42513_c0_g1	15.3873	25.2444	5.5301	0.219062	-2.19059	0.0279632	1	681	-	-	-	-	-	-
TRINITY_DN70799_c0_g1	2.85613	0	5.71227	Inf	Inf	0.0279724	1	660	-	-	-	-	sp|Q98R70|RL31_MYCPU 50S ribosomal protein L31 OS=Mycoplasma pulmonis (strain UAB CTIP) GN=rpmE PE=3 SV=1	-
TRINITY_DN43296_c0_g1	67.0661	99.4415	34.6907	0.348856	-1.5193	0.0280017	1	1347	-	-	virNOG05909	I	sp|Q55CU8|PITC_DICDI Phosphatidylinositol transfer protein 3 OS=Dictyostelium discoideum GN=pitC PE=2 SV=1	gi|645273009|ref|XP_008241671.1| PREDICTED: random slug protein 5 [Prunus mume]
TRINITY_DN54408_c2_g1	158.111	290.391	25.83	0.0889488	-3.49088	0.0280649	1	805	GO:0005739;GO:0009706	-	virNOG06646	S	sp|Q94CJ5|RER4_ARATH Protein RETICULATA-RELATED 4, chloroplastic OS=Arabidopsis thaliana GN=RER4 PE=2 SV=1	gi|763768557|gb|KJB35772.1| hypothetical protein B456_006G127400 [Gossypium raimondii]
TRINITY_DN43602_c0_g1	4.51255	8.35182	0.673275	0.0806142	-3.63282	0.0280668	1	586	-	-	-	-	sp|Q4WUK5|BTGC_ASPFU Probable glucan endo-1,3-beta-glucosidase btgC OS=Neosartorya fumigata (strain ATCC MYA-4609 / Af293 / CBS 101355 / FGSC A1100) GN=btgC PE=3 SV=1	-
TRINITY_DN42838_c0_g1	5.0775	0.389218	9.76579	25.0908	4.64908	0.0280808	1	519	GO:0003746;GO:0006414;GO:0005853	-	virNOG02129;virNOG10223;COG2092	JK	sp|P29522|EF1B2_BOMMO Elongation factor 1-beta&apos; OS=Bombyx mori PE=1 SV=2	gi|545356307|ref|XP_005643880.1| hypothetical protein COCSUDRAFT_54652 [Coccomyxa subellipsoidea C-169] gi|384245844|gb|EIE19336.1| hypothetical protein COCSUDRAFT_54652 [Coccomyxa subellipsoidea C-169]
TRINITY_DN37716_c0_g1	2.84622	0	5.69244	Inf	Inf	0.0281556	1	1027	-	-	-	-	sp|P0DOV1|IFI5B_MOUSE Interferon-activable protein 205-B OS=Mus musculus GN=Mnda PE=1 SV=1	-
TRINITY_DN54663_c1_g1	18.6051	34.1904	3.01982	0.0883238	-3.50105	0.028181	1	717	-	-	-	-	-	-
TRINITY_DN46947_c3_g1	908.245	1646.17	170.319	0.103464	-3.2728	0.0282169	1	4227	-	-	virNOG22502;virNOG09124	R	sp|P08548|LIN1_NYCCO LINE-1 reverse transcriptase homolog OS=Nycticebus coucang PE=3 SV=1	gi|971578215|ref|XP_015158662.1| PREDICTED: uncharacterized protein LOC107057986 [Solanum tuberosum]
TRINITY_DN45236_c3_g5	12.0321	21.9196	2.14456	0.0978373	-3.35347	0.0282321	1	488	-	-	-	-	-	-
TRINITY_DN8770_c0_g1	2.80554	5.61108	0	0	-Inf	0.0283377	1	436	-	-	virNOG05810;NOG140541;KOG0017;virNOG24415	SR	sp|Q94HW2|POLR1_ARATH Retrovirus-related Pol polyprotein from transposon RE1 OS=Arabidopsis thaliana GN=RE1 PE=2 SV=1	gi|731419016|ref|XP_010660874.1| PREDICTED: uncharacterized protein LOC104881667 [Vitis vinifera]
TRINITY_DN49078_c1_g2	20.0681	31.915	8.22116	0.257596	-1.95682	0.028351	1	2158	-	-	-	-	-	-
TRINITY_DN50372_c0_g1	3.82423	0.351352	7.2971	20.7687	4.37634	0.0283575	1	1040	-	-	-	-	-	-
TRINITY_DN54097_c2_g1	4.93831	9.29773	0.578887	0.0622611	-4.00552	0.0284027	1	341	-	-	-	-	-	-
TRINITY_DN48279_c1_g1	21.7526	34.2663	9.23895	0.269622	-1.89099	0.0284181	1	496	GO:0016788	-	virNOG14798	I	sp|Q9FXE5|FUCO3_ARATH Alpha-L-fucosidase 3 OS=Arabidopsis thaliana GN=FXG1 PE=2 SV=1	gi|731419136|ref|XP_002274412.3| PREDICTED: GDSL esterase/lipase At3g27950 [Vitis vinifera]
TRINITY_DN46763_c0_g2	43.4574	68.0406	18.8742	0.277396	-1.84998	0.0284911	1	597	-	-	-	-	-	-
TRINITY_DN40842_c0_g1	54.8756	82.9394	26.8117	0.323269	-1.62919	0.0285355	1	1917	-	-	-	-	sp|P38082|NRG2_YEAST Probable transcriptional regulator NRG2 OS=Saccharomyces cerevisiae (strain ATCC 204508 / S288c) GN=NRG2 PE=1 SV=1	-
TRINITY_DN45994_c0_g1	8.76458	14.8493	2.67988	0.180472	-2.47015	0.0285577	1	923	-	-	-	-	-	-
TRINITY_DN38657_c0_g1	42.2568	64.1919	20.3217	0.316577	-1.65937	0.0285696	1	1582	GO:0044699;GO:0009987;GO:0016491	-	virNOG00314	Q	sp|Q873E8|GSHR_NEUCR Glutathione reductase OS=Neurospora crassa (strain ATCC 24698 / 74-OR23-1A / CBS 708.71 / DSM 1257 / FGSC 987) GN=gtr-1 PE=3 SV=1	gi|194690252|gb|ACF79210.1| unknown [Zea mays]
TRINITY_DN32879_c0_g1	24.1329	10.0978	38.168	3.77982	1.91832	0.0285949	1	740	GO:0009506	-	virNOG23874	R	-	gi|743785353|ref|XP_011024956.1| PREDICTED: non-specific lipid-transfer protein 4-like [Populus euphratica]
TRINITY_DN49390_c2_g4	6.43011	12.8602	0	0	-Inf	0.0286131	1	697	-	-	-	-	-	-
TRINITY_DN55179_c1_g2	110.163	202.907	17.4186	0.085845	-3.54212	0.0286366	1	1532	-	-	COG2801;virNOG35018;KOG0017	RL	-	gi|672207595|ref|XP_008779760.1| PREDICTED: uncharacterized protein LOC103699518 [Phoenix dactylifera]
TRINITY_DN44470_c0_g1	8.5944	2.36226	14.8265	6.27643	2.64994	0.0286484	1	1305	-	-	-	-	-	-
TRINITY_DN6152_c0_g1	91.1297	134.963	47.2964	0.350439	-1.51276	0.0286503	1	548	-	-	-	-	-	-
TRINITY_DN42937_c0_g1	37.6204	57.3375	17.9032	0.312243	-1.67926	0.0286562	1	2867	-	-	-	-	sp|A6ZRG7|CA120_YEAS7 CCR4-NOT transcriptional complex subunit CAF120 OS=Saccharomyces cerevisiae (strain YJM789) GN=CAF120 PE=3 SV=1	-
TRINITY_DN33477_c0_g1	12.3022	20.0604	4.54397	0.226514	-2.14233	0.0286656	1	946	-	-	-	-	sp|O43125|CSH3_SCHPO Protein csh3 OS=Schizosaccharomyces pombe (strain 972 / ATCC 24843) GN=csh3 PE=2 SV=1	-
TRINITY_DN44287_c0_g1	8.71098	15.1196	2.30233	0.152274	-2.71525	0.0286871	1	902	-	-	-	-	-	-
TRINITY_DN43477_c0_g1	17.0095	27.5635	6.45554	0.234206	-2.09415	0.0287939	1	1662	-	-	virNOG09816;virNOG02528;virNOG32193	I	sp|P78898|TGCE2_SCHPO Probable lipase C16A3.12c OS=Schizosaccharomyces pombe (strain 972 / ATCC 24843) GN=SPBC16A3.12c PE=3 SV=2	gi|552833022|ref|XP_005848463.1| hypothetical protein CHLNCDRAFT_35098 [Chlorella variabilis] gi|307108120|gb|EFN56361.1| hypothetical protein CHLNCDRAFT_35098 [Chlorella variabilis]
TRINITY_DN39460_c0_g1	597.824	872.711	322.937	0.370039	-1.43425	0.0288763	1	483	-	-	-	-	-	-
TRINITY_DN55208_c2_g1	6.89844	12.1302	1.66667	0.137398	-2.86357	0.0288958	1	730	-	-	-	-	-	-
TRINITY_DN52144_c0_g1	17.9783	6.88688	29.0696	4.22102	2.07759	0.0289017	1	1141	-	-	virNOG25606;virNOG21490	S	-	gi|590587883|ref|XP_007016083.1| Uncharacterized protein TCM_041604 [Theobroma cacao] gi|508786446|gb|EOY33702.1| Uncharacterized protein TCM_041604 [Theobroma cacao]
TRINITY_DN43682_c0_g1	68.2691	101.94	34.5985	0.339403	-1.55893	0.0289498	1	1986	-	-	-	-	sp|A0JNJ3|SPART_BOVIN Spartin OS=Bos taurus GN=SPART PE=2 SV=1	-
TRINITY_DN55166_c4_g1	4.11878	7.89761	0.339941	0.0430436	-4.53806	0.028954	1	1072	-	-	-	-	-	-
TRINITY_DN49131_c0_g3	233.512	119.978	347.045	2.89257	1.53235	0.0290165	1	3000	-	-	virNOG13561	R	sp|Q9LYT2|PP287_ARATH Pentatricopeptide repeat-containing protein At3g59040 OS=Arabidopsis thaliana GN=At3g59040 PE=2 SV=2	gi|568829314|ref|XP_006468968.1| PREDICTED: pentatricopeptide repeat-containing protein At3g59040 [Citrus sinensis]
TRINITY_DN52507_c2_g1	58.1311	93.4573	22.8048	0.244013	-2.03497	0.0291004	1	1485	GO:0004527;GO:0090305;GO:0004519	-	virNOG06732	R	-	gi|702453631|ref|XP_010026254.1| PREDICTED: uncharacterized protein LOC104416580 [Eucalyptus grandis]
TRINITY_DN41864_c0_g1	9.74033	2.82174	16.6589	5.90376	2.56163	0.0291729	1	606	-	-	-	-	sp|P16045|LEG1_MOUSE Galectin-1 OS=Mus musculus GN=Lgals1 PE=1 SV=3	-
TRINITY_DN51570_c0_g5	23.1654	36.0286	10.3023	0.285949	-1.80617	0.0292083	1	2217	GO:0005634;GO:0003677;GO:0006355;GO:0007275;GO:0016021;GO:0003700	K09285	virNOG02630	K	sp|Q6PQQ4|BBM_ARATH AP2-like ethylene-responsive transcription factor BBM OS=Arabidopsis thaliana GN=BBM PE=2 SV=2	gi|661891940|emb|CDP04166.1| unnamed protein product [Coffea canephora]
TRINITY_DN47799_c0_g1	123.524	63.9866	183.061	2.86092	1.51648	0.0293688	1	3538	-	-	virNOG04894	R	sp|O74545|YCV6_SCHPO Putative hydrolase C777.06c OS=Schizosaccharomyces pombe (strain 972 / ATCC 24843) GN=SPCC777.06c PE=4 SV=1	gi|645244090|ref|XP_008228279.1| PREDICTED: putative hydrolase C777.06c [Prunus mume]
TRINITY_DN44955_c0_g1	3.98508	0.335151	7.63501	22.7808	4.50975	0.0294133	1	1565	-	K04733	virNOG15954;COG0515;euNOG09728	T	sp|Q9ZR08|Y4230_ARATH G-type lectin S-receptor-like serine/threonine-protein kinase At4g03230 OS=Arabidopsis thaliana GN=At4g03230 PE=3 SV=3	gi|764551316|ref|XP_011460142.1| PREDICTED: G-type lectin S-receptor-like serine/threonine-protein kinase At4g03230 isoform X4 [Fragaria vesca subsp. vesca]
TRINITY_DN48521_c5_g2	21.8477	33.6445	10.051	0.298741	-1.74303	0.0294715	1	1051	-	-	-	-	-	-
TRINITY_DN32311_c0_g1	30.908	47.0396	14.7765	0.314129	-1.67057	0.0295812	1	2716	-	-	virNOG00909	O	sp|Q1L5Z9|LONF2_HUMAN LON peptidase N-terminal domain and RING finger protein 2 OS=Homo sapiens GN=LONRF2 PE=2 SV=3	gi|357121347|ref|XP_003562382.1| PREDICTED: LON peptidase N-terminal domain and RING finger protein 1 [Brachypodium distachyon] gi|944079062|gb|KQK14414.1| hypothetical protein BRADI_1g16075 [Brachypodium distachyon]
TRINITY_DN41650_c0_g1	7.42854	12.925	1.93204	0.149481	-2.74197	0.0296065	1	840	-	-	-	-	-	-
TRINITY_DN53868_c2_g3	10.0393	16.9142	3.16438	0.187084	-2.41824	0.0296261	1	1188	-	-	-	-	-	-
TRINITY_DN53780_c3_g2	94.6865	174.688	14.6847	0.0840622	-3.5724	0.0297176	1	1917	-	-	COG2801;virNOG15679	RL	-	gi|147774273|emb|CAN76793.1| hypothetical protein VITISV_026680 [Vitis vinifera]
TRINITY_DN46808_c0_g1	166.644	79.236	254.052	3.20626	1.68089	0.0297301	1	2545	GO:0003755;GO:0000413;GO:0005528;GO:0005789;GO:0061077	K01802	virNOG18892	O	sp|Q9LM71|FKB18_ARATH Peptidyl-prolyl cis-trans isomerase FKBP18, chloroplastic OS=Arabidopsis thaliana GN=FKBP18 PE=1 SV=2	gi|723696392|ref|XP_010320479.1| PREDICTED: peptidyl-prolyl cis-trans isomerase FKBP18, chloroplastic isoform X2 [Solanum lycopersicum]
TRINITY_DN41667_c0_g1	23.6396	36.5907	10.6885	0.29211	-1.77541	0.0297539	1	758	-	-	virNOG23059	S	-	gi|1012342819|gb|KYP54011.1| hypothetical protein KK1_000177 [Cajanus cajan]
TRINITY_DN55520_c2_g6	13.0186	24.7039	1.33333	0.0539726	-4.21163	0.0298577	1	379	GO:0015074;GO:0003676	-	virNOG05810	R	sp|Q94HW2|POLR1_ARATH Retrovirus-related Pol polyprotein from transposon RE1 OS=Arabidopsis thaliana GN=RE1 PE=2 SV=1	gi|147765955|emb|CAN59952.1| hypothetical protein VITISV_006720 [Vitis vinifera]
TRINITY_DN55618_c3_g6	391.515	611.909	171.121	0.279651	-1.8383	0.0298878	1	1042	-	-	virNOG06466	E	sp|Q9LV03|GLUT1_ARATH Glutamate synthase 1 [NADH], chloroplastic OS=Arabidopsis thaliana GN=GLT1 PE=1 SV=2	gi|697189018|ref|XP_009603554.1| PREDICTED: glutamate synthase 1 [NADH], chloroplastic, partial [Nicotiana tomentosiformis]
TRINITY_DN43668_c0_g1	50.1111	75.6417	24.5806	0.324961	-1.62166	0.0299535	1	1055	-	-	-	-	sp|P0CP76|CDA_CRYNJ Chitin deacetylase OS=Cryptococcus neoformans var. neoformans serotype D (strain JEC21 / ATCC MYA-565) GN=MP 84 PE=2 SV=1	gi|118489941|gb|ABK96767.1| unknown [Populus trichocarpa x Populus deltoides]
TRINITY_DN44709_c2_g1	378.483	141.46	615.506	4.3511	2.12138	0.0302131	1	3172	-	K14508	virNOG00233;NOG122762	R	sp|Q9ZVC2|NPR5_ARATH Regulatory protein NPR5 OS=Arabidopsis thaliana GN=NPR5 PE=1 SV=1	gi|225441317|ref|XP_002275980.1| PREDICTED: regulatory protein NPR5 [Vitis vinifera]
TRINITY_DN52460_c2_g1	52.1921	25.6389	78.7453	3.07132	1.61886	0.0302496	1	3148	-	-	-	-	-	-
TRINITY_DN49836_c3_g1	481.158	742.568	219.748	0.29593	-1.75667	0.0303873	1	1045	-	-	-	-	-	-
TRINITY_DN46478_c1_g1	7.18962	1.03785	13.3414	12.8548	3.68423	0.0303875	1	1469	-	K09422	virNOG28572;virNOG34489	K	sp|P81393|MYB08_ANTMA Myb-related protein 308 OS=Antirrhinum majus GN=MYB308 PE=2 SV=1	gi|590620738|ref|XP_007024617.1| Myb domain protein 23 [Theobroma cacao] gi|508779983|gb|EOY27239.1| Myb domain protein 23 [Theobroma cacao]
TRINITY_DN50075_c3_g1	5.12241	9.23821	1.00661	0.108961	-3.19811	0.0304101	1	1205	-	-	-	-	-	-
TRINITY_DN46266_c1_g3	62.6973	96.83	28.5645	0.294996	-1.76123	0.0304102	1	1242	-	-	virNOG08207	Q	sp|Q9SCU0|SDR2A_ARATH Short-chain dehydrogenase reductase 2a OS=Arabidopsis thaliana GN=SDR2a PE=3 SV=1	gi|590627768|ref|XP_007026536.1| NAD(P)-binding Rossmann-fold superfamily protein [Theobroma cacao] gi|508715141|gb|EOY07038.1| NAD(P)-binding Rossmann-fold superfamily protein [Theobroma cacao]
TRINITY_DN55515_c3_g2	313.985	470.524	157.446	0.334618	-1.57941	0.0304579	1	898	-	-	virNOG19316;euNOG22353	S	-	gi|641838358|gb|KDO57301.1| hypothetical protein CISIN_1g045836mg [Citrus sinensis]
TRINITY_DN46973_c3_g1	3.50527	6.67061	0.339941	0.0509611	-4.29446	0.0306169	1	1141	GO:0003824	-	virNOG05735	G	sp|O42700|TAL1_SCHPO Transaldolase OS=Schizosaccharomyces pombe (strain 972 / ATCC 24843) GN=tal1 PE=1 SV=2	gi|760447165|ref|XP_011400651.1| Transaldolase [Auxenochlorella protothecoides] gi|675355224|gb|KFM27664.1| Transaldolase [Auxenochlorella protothecoides]
TRINITY_DN34620_c0_g1	4.7537	8.82752	0.679883	0.0770186	-3.69865	0.0307086	1	819	-	-	-	-	-	-
TRINITY_DN38417_c0_g1	10.9432	18.0224	3.86409	0.214405	-2.22159	0.0307493	1	1402	GO:0016567	-	virNOG18883;virNOG20163;KOG0800	O	sp|Q9C1X4|YKW3_SCHPO Uncharacterized RING finger protein P32A8.03c OS=Schizosaccharomyces pombe (strain 972 / ATCC 24843) GN=SPAP32A8.03c PE=4 SV=1	gi|566166204|ref|XP_002305361.2| hypothetical protein POPTR_0004s12100g [Populus trichocarpa] gi|550340870|gb|EEE85872.2| hypothetical protein POPTR_0004s12100g [Populus trichocarpa]
TRINITY_DN53581_c2_g1	39.5682	59.4458	19.6906	0.331236	-1.59407	0.0307764	1	1068	GO:0006351	-	virNOG22802;NOG140737	K	sp|Q9FJ90|ERF25_ARATH Ethylene-responsive transcription factor ERF025 OS=Arabidopsis thaliana GN=ERF025 PE=2 SV=1	gi|1009122590|ref|XP_015878083.1| PREDICTED: ethylene-responsive transcription factor ERF027 [Ziziphus jujuba] gi|1009122593|ref|XP_015878084.1| PREDICTED: ethylene-responsive transcription factor ERF027 [Ziziphus jujuba] gi|1009172934|ref|XP_015867543.1| PREDICTED: ethylene-responsive transcription factor ERF027-like [Ziziphus jujuba] gi|1009172937|ref|XP_015867544.1| PREDICTED: ethylene-respons…
TRINITY_DN43895_c1_g2	37.2038	18.0493	56.3583	3.12247	1.64269	0.0307783	1	3100	-	-	virNOG22502;KOG1075;virNOG09124	R	sp|P0C2F6|RNHX1_ARATH Putative ribonuclease H protein At1g65750 OS=Arabidopsis thaliana GN=At1g65750 PE=3 SV=1	gi|568876828|ref|XP_006491472.1| PREDICTED: uncharacterized protein LOC102626455 [Citrus sinensis]
TRINITY_DN51976_c0_g1	730.807	1208.57	253.043	0.209373	-2.25585	0.0308214	1	716	GO:0043531	-	virNOG13489;virNOG10093;euNOG56886	TR	sp|Q40392|TMVRN_NICGU TMV resistance protein N OS=Nicotiana glutinosa GN=N PE=1 SV=1	gi|225349118|gb|ACN87471.1| NBS-containing resistance-like protein [Corylus avellana]
TRINITY_DN5298_c0_g2	6.51228	11.3248	1.69971	0.150087	-2.73613	0.0308391	1	664	-	-	-	-	sp|Q9P370|BUD20_SCHPO Zinc finger protein bud20 OS=Schizosaccharomyces pombe (strain 972 / ATCC 24843) GN=bud20 PE=3 SV=1	-
TRINITY_DN48044_c0_g2	2.81191	0	5.62383	Inf	Inf	0.0308427	1	1252	-	-	-	-	-	-
TRINITY_DN34800_c0_g1	3.47824	6.61654	0.339941	0.0513775	-4.28272	0.030919	1	629	GO:0005684;GO:0046872;GO:0003723;GO:0000398;GO:0022618	-	virNOG20914	A	sp|Q4WQM6|RU1C_ASPFU U1 small nuclear ribonucleoprotein C OS=Neosartorya fumigata (strain ATCC MYA-4609 / Af293 / CBS 101355 / FGSC A1100) GN=AFUA_4G13350 PE=3 SV=3	gi|657988848|ref|XP_008386607.1| PREDICTED: U1 small nuclear ribonucleoprotein C-like [Malus domestica]
TRINITY_DN53125_c1_g3	18.7448	29.0769	8.41263	0.289324	-1.78924	0.0309795	1	780	-	-	-	-	-	-
TRINITY_DN51781_c0_g1	8.46099	2.61093	14.311	5.48121	2.45449	0.031004	1	927	-	K13993	virNOG21347	O	sp|O49710|HS154_ARATH 15.4 kDa class V heat shock protein OS=Arabidopsis thaliana GN=HSP15.4 PE=2 SV=1	gi|225444442|ref|XP_002271195.1| PREDICTED: 15.4 kDa class V heat shock protein [Vitis vinifera] gi|296087002|emb|CBI33266.3| unnamed protein product [Vitis vinifera]
TRINITY_DN37729_c0_g1	7.08668	13.2545	0.918828	0.0693218	-3.85055	0.031041	1	670	-	-	virNOG12009	R	-	gi|225435598|ref|XP_002285621.1| PREDICTED: uncharacterized protein LOC100251931 [Vitis vinifera]
TRINITY_DN54814_c4_g1	10.6033	0	21.2066	Inf	Inf	0.0310622	1	408	-	-	-	-	-	-
TRINITY_DN51025_c2_g4	12.0498	22.0494	2.05017	0.0929806	-3.42693	0.0310715	1	1435	-	-	-	-	-	-
TRINITY_DN51132_c2_g1	86.2964	127.968	44.6252	0.348723	-1.51985	0.0310922	1	822	-	-	-	-	-	-
TRINITY_DN53915_c0_g1	58.0862	93.171	23.0014	0.246873	-2.01816	0.031208	1	223	-	-	-	-	-	-
TRINITY_DN52777_c2_g7	17.6868	27.6824	7.69123	0.277838	-1.84768	0.0312384	1	1710	-	-	virNOG08736	M	sp|Q8X092|ALG11_NEUCR GDP-Man:Man(3)GlcNAc(2)-PP-Dol alpha-1,2-mannosyltransferase OS=Neurospora crassa (strain ATCC 24698 / 74-OR23-1A / CBS 708.71 / DSM 1257 / FGSC 987) GN=alg-11 PE=3 SV=1	gi|727454070|ref|XP_010508895.1| PREDICTED: GDP-Man:Man(3)GlcNAc(2)-PP-Dol alpha-1,2-mannosyltransferase [Camelina sativa]
TRINITY_DN64579_c0_g1	3.95426	7.90852	0	0	-Inf	0.0312424	1	578	-	-	-	-	-	-
TRINITY_DN46610_c0_g1	10.6621	3.47585	17.8484	5.13498	2.36036	0.0313185	1	568	-	-	virNOG23199	S	-	gi|296082784|emb|CBI21789.3| unnamed protein product [Vitis vinifera]
TRINITY_DN45315_c2_g6	156.961	260.404	53.5186	0.205521	-2.28264	0.0313584	1	1237	-	K09422	virNOG05892	K	sp|P81392|MYB06_ANTMA Myb-related protein 306 OS=Antirrhinum majus GN=MYB306 PE=2 SV=1	gi|590649960|ref|XP_007032529.1| Myb domain protein 30, putative [Theobroma cacao] gi|508711558|gb|EOY03455.1| Myb domain protein 30, putative [Theobroma cacao]
TRINITY_DN50997_c1_g1	10.5595	17.5467	3.57228	0.203587	-2.29628	0.0313832	1	612	-	-	-	-	-	-
TRINITY_DN43860_c0_g1	30.8183	47.051	14.5857	0.309997	-1.68968	0.0315595	1	2480	-	-	KOG0039;virNOG25799;virNOG02891	QP	sp|O61213|DUOX1_CAEEL Dual oxidase 1 OS=Caenorhabditis elegans GN=bli-3 PE=1 SV=2	gi|674940569|emb|CDX92671.1| BnaC07g39290D [Brassica napus]
TRINITY_DN48501_c1_g1	41.6571	15.4169	67.8973	4.40407	2.13884	0.0315867	1	1438	-	-	-	-	-	-
TRINITY_DN49254_c3_g4	20.0964	32.4231	7.7697	0.239635	-2.06109	0.0316263	1	774	-	-	-	-	-	-
TRINITY_DN35079_c0_g1	16.0402	25.7958	6.28455	0.243626	-2.03726	0.0317124	1	1080	-	-	virNOG20542;virNOG17978;virNOG17298	Z	sp|Q4I963|COFI_GIBZE Cofilin OS=Gibberella zeae (strain PH-1 / ATCC MYA-4620 / FGSC 9075 / NRRL 31084) GN=COF1 PE=3 SV=2	gi|326530920|dbj|BAK01258.1| predicted protein [Hordeum vulgare subsp. vulgare]
TRINITY_DN44807_c3_g3	5.85218	0.686503	11.0179	16.0492	4.00443	0.0317777	1	682	-	-	virNOG04764	R	sp|Q9SBB2|ABC1_ARATH Protein ABC transporter 1, mitochondrial OS=Arabidopsis thaliana GN=ABC1 PE=2 SV=1	gi|20271010|gb|AAM18497.1|AF494372_1 ABC1 protein [Arabidopsis lyrata subsp. petraea]
TRINITY_DN47017_c0_g1	27.7734	42.9638	12.583	0.292873	-1.77165	0.0318769	1	1113	GO:0009506;GO:0004674;GO:0000166;GO:0031625;GO:0006468;GO:0005886;GO:0045087	-	NOG26344;virNOG04742	T	sp|Q9SXB8|Y1133_ARATH G-type lectin S-receptor-like serine/threonine-protein kinase At1g11330 OS=Arabidopsis thaliana GN=At1g11330 PE=2 SV=3	gi|224114125|ref|XP_002316674.1| hypothetical protein POPTR_0011s03920g [Populus trichocarpa] gi|222859739|gb|EEE97286.1| hypothetical protein POPTR_0011s03920g [Populus trichocarpa]
TRINITY_DN55427_c3_g4	32.3481	51.9701	12.7261	0.244874	-2.02989	0.0318949	1	2107	-	-	-	-	-	-
TRINITY_DN44353_c0_g1	15.0451	4.88125	25.2089	5.16443	2.36861	0.0319119	1	853	GO:0006396;GO:0003723;GO:0004525;GO:0005524;GO:0090502;GO:0004386	-	virNOG04285	A	sp|Q3EBC8|DCL2_ARATH Endoribonuclease Dicer homolog 2 OS=Arabidopsis thaliana GN=At3g03300 PE=1 SV=2	gi|641826460|gb|KDO45679.1| hypothetical protein CISIN_1g0030621mg, partial [Citrus sinensis]
TRINITY_DN52634_c2_g6	9.07704	1.74602	16.4081	9.39739	3.23226	0.0320375	1	1259	-	-	-	-	-	-
TRINITY_DN48119_c1_g1	2.592	5.18399	0	0	-Inf	0.0320663	1	549	-	-	-	-	-	-
TRINITY_DN45419_c3_g1	488.537	701.72	275.354	0.392399	-1.34961	0.0321214	1	1292	-	-	virNOG34395;virNOG02085	R	sp|O49508|FB237_ARATH F-box protein At4g18380 OS=Arabidopsis thaliana GN=At4g18380 PE=2 SV=1	gi|590584550|ref|XP_007015207.1| F-box family protein, putative [Theobroma cacao] gi|508785570|gb|EOY32826.1| F-box family protein, putative [Theobroma cacao]
TRINITY_DN45665_c0_g4	2.77394	0	5.54788	Inf	Inf	0.0321374	1	396	GO:0003677;GO:0046982;GO:0006334;GO:0000788	-	NOG50035;virNOG19871	B	sp|O60814|H2B1K_HUMAN Histone H2B type 1-K OS=Homo sapiens GN=HIST1H2BK PE=1 SV=3	gi|573966005|ref|XP_006665103.1| PREDICTED: histone H2B [Oryza brachyantha] gi|1009557113|ref|XP_015913733.1| PREDICTED: histone H2B [Parasteatoda tepidariorum] gi|14269422|gb|AAK58064.1|AF378198_4 histone H2B [Rhynchosciara americana] gi|674228935|gb|KFK22720.1| hypothetical protein AALP_AAs74787U000100 [Arabis alpina]
TRINITY_DN16231_c0_g1	11.4621	18.8278	4.09643	0.217574	-2.20042	0.0321812	1	1081	-	-	-	-	-	-
TRINITY_DN37778_c0_g1	29.6333	45.9099	13.3566	0.29093	-1.78126	0.032249	1	629	-	-	-	-	-	-
TRINITY_DN13877_c0_g1	12.5882	20.5955	4.58093	0.222424	-2.16861	0.0322908	1	897	-	-	virNOG14366	G	sp|P36136|SHB17_YEAST Sedoheptulose 1,7-bisphosphatase OS=Saccharomyces cerevisiae (strain ATCC 204508 / S288c) GN=SHB17 PE=1 SV=1	gi|1000958541|ref|XP_015576717.1| PREDICTED: phosphoglycerate mutase-like protein 4 isoform X2 [Ricinus communis]
TRINITY_DN47412_c0_g1	2.57306	5.14613	0	0	-Inf	0.032383	1	528	-	-	-	-	-	-
TRINITY_DN54717_c0_g1	406.126	605.034	207.218	0.342489	-1.54587	0.0325368	1	2346	GO:0035235;GO:0016021;GO:0004970;GO:0006811	K05387	virNOG12782;KOG1052	TPE	sp|Q9SHV1|GLR22_ARATH Glutamate receptor 2.2 OS=Arabidopsis thaliana GN=GLR2.2 PE=2 SV=1	gi|566215177|ref|XP_002324493.2| hypothetical protein POPTR_0018s10550g [Populus trichocarpa] gi|550318461|gb|EEF03058.2| hypothetical protein POPTR_0018s10550g [Populus trichocarpa]
TRINITY_DN14313_c0_g1	13.1588	23.9579	2.35977	0.0984964	-3.34379	0.032582	1	1115	-	-	virNOG04413	R	sp|Q3ZFI7|GAR1_HYPJE D-galacturonate reductase OS=Hypocrea jecorina GN=gar1 PE=1 SV=1	gi|731323424|ref|XP_010672422.1| PREDICTED: aldo-keto reductase family 4 member C9-like [Beta vulgaris subsp. vulgaris] gi|870864399|gb|KMT15501.1| hypothetical protein BVRB_3g058540 [Beta vulgaris subsp. vulgaris]
TRINITY_DN55208_c4_g1	59.1969	7.46524	110.929	14.8593	3.8933	0.0325953	1	2471	-	-	-	-	-	-
TRINITY_DN25394_c0_g1	6.41532	12.1574	0.673275	0.05538	-4.17449	0.0327216	1	1020	-	-	NOG98903	S	sp|C8ZI10|RSB1_YEAS8 Sphingoid long-chain base transporter RSB1 OS=Saccharomyces cerevisiae (strain Lalvin EC1118 / Prise de mousse) GN=RSB1 PE=3 SV=1	gi|1004143338|gb|KXZ51322.1| hypothetical protein GPECTOR_13g809 [Gonium pectorale]
TRINITY_DN51256_c3_g2	2.62347	0	5.24694	Inf	Inf	0.0327978	1	562	-	-	-	-	-	-
TRINITY_DN52398_c4_g2	8.23572	15.1249	1.34655	0.0890287	-3.48959	0.0328655	1	1070	-	-	-	-	-	-
TRINITY_DN53412_c2_g1	3.82637	0.335151	7.31759	21.8337	4.44848	0.032879	1	1078	-	-	-	-	-	-
TRINITY_DN49979_c2_g1	31.9324	14.1519	49.7129	3.51282	1.81263	0.0328994	1	2139	GO:0003677;GO:0006284;GO:0016787	K03575	virNOG04641	L	sp|F4JRF4|MUTYH_ARATH Adenine DNA glycosylase OS=Arabidopsis thaliana GN=MYH PE=3 SV=1	gi|502157003|ref|XP_004510725.1| PREDICTED: A/G-specific adenine DNA glycosylase isoform X1 [Cicer arietinum]
TRINITY_DN46019_c0_g1	172.554	89.2898	255.818	2.86503	1.51855	0.033048	1	1667	-	-	-	-	-	-
TRINITY_DN44187_c0_g1	38.3262	57.4567	19.1957	0.33409	-1.58169	0.0330852	1	2314	-	-	-	-	sp|P28349|NIT4_NEUCR Nitrogen assimilation transcription factor nit-4 OS=Neurospora crassa (strain ATCC 24698 / 74-OR23-1A / CBS 708.71 / DSM 1257 / FGSC 987) GN=nit-4 PE=4 SV=2	-
TRINITY_DN53321_c0_g1	105.484	54.051	156.918	2.90314	1.53762	0.0331015	1	1990	GO:0016020;GO:0006810;GO:0000166;GO:0043167;GO:0016887	-	KOG0143;virNOG05810;KOG0017;virNOG28740	QR	sp|Q9ZT94|POLR2_ARATH Retrovirus-related Pol polyprotein from transposon RE2 OS=Arabidopsis thaliana GN=RE2 PE=4 SV=1	gi|475592016|gb|EMT21953.1| ABC transporter C family member 10 [Aegilops tauschii]
TRINITY_DN35819_c0_g1	6.31323	11.7142	0.91222	0.0778727	-3.68274	0.0331045	1	1148	-	-	-	-	sp|D4B1S6|MCPB_ARTBC Probable carboxypeptidase 2 OS=Arthroderma benhamiae (strain ATCC MYA-4681 / CBS 112371) GN=MCPB PE=1 SV=1	-
TRINITY_DN53386_c1_g2	6.96501	12.0924	1.83766	0.151968	-2.71816	0.0331962	1	958	-	-	virNOG02852	K	sp|Q9FIX5|BH092_ARATH Transcription factor bHLH92 OS=Arabidopsis thaliana GN=BHLH92 PE=1 SV=1	gi|596297014|ref|XP_007227265.1| hypothetical protein PRUPE_ppa017791mg [Prunus persica] gi|462424201|gb|EMJ28464.1| hypothetical protein PRUPE_ppa017791mg [Prunus persica]
TRINITY_DN47769_c0_g1	36.718	17.4764	55.9596	3.202	1.67897	0.0331966	1	2236	GO:0046872	-	virNOG10198;virNOG28812	R	sp|Q947D2|PRAF1_ARATH PH, RCC1 and FYVE domains-containing protein 1 OS=Arabidopsis thaliana GN=PRAF1 PE=1 SV=1	gi|596263849|ref|XP_007224988.1| hypothetical protein PRUPE_ppa020628mg [Prunus persica] gi|462421924|gb|EMJ26187.1| hypothetical protein PRUPE_ppa020628mg [Prunus persica]
TRINITY_DN44402_c0_g1	27.7901	42.4725	13.1078	0.308618	-1.69611	0.0332113	1	1784	-	-	-	-	sp|Q10347|YDA5_SCHPO Uncharacterized protein C1F12.05 OS=Schizosaccharomyces pombe (strain 972 / ATCC 24843) GN=SPAC1F12.05 PE=4 SV=1	-
TRINITY_DN48811_c2_g1	177.737	257.026	98.4489	0.383031	-1.38447	0.0332297	1	3855	GO:1902600;GO:0016021;GO:0006950;GO:0015299	-	virNOG10904	P	sp|Q9M353|CHX20_ARATH Cation/H(+) antiporter 20 OS=Arabidopsis thaliana GN=CHX20 PE=2 SV=1	gi|1009158822|ref|XP_015897486.1| PREDICTED: cation/H(+) antiporter 20 [Ziziphus jujuba]
TRINITY_DN43185_c0_g1	40.4512	60.2459	20.6565	0.34287	-1.54427	0.0332372	1	1538	GO:0044723;GO:0019693;GO:0016853;GO:0046496	-	virNOG02293	G	sp|Q9HGY8|TPIS_ASPOR Triosephosphate isomerase OS=Aspergillus oryzae (strain ATCC 42149 / RIB 40) GN=tpiA PE=2 SV=1	gi|902173153|gb|KNA08228.1| hypothetical protein SOVF_164510 [Spinacia oleracea]
TRINITY_DN50303_c3_g1	19.778	8.63817	30.9178	3.57921	1.83964	0.0332423	1	2486	GO:0004664;GO:0009094;GO:0004106;GO:0016597;GO:0009570;GO:0047769	K05359	virNOG03269	E	sp|Q9SA96|AROD1_ARATH Arogenate dehydratase/prephenate dehydratase 1, chloroplastic OS=Arabidopsis thaliana GN=ADT1 PE=1 SV=1	gi|297739158|emb|CBI28809.3| unnamed protein product [Vitis vinifera]
TRINITY_DN35274_c0_g1	108.132	47.3685	168.896	3.56558	1.83414	0.0332991	1	1766	GO:0008152;GO:0016758	-	virNOG05770;virNOG30718;KOG1192	CG	sp|Q9ZQ98|U73C2_ARATH UDP-glycosyltransferase 73C2 OS=Arabidopsis thaliana GN=UGT73C2 PE=3 SV=1	gi|645272360|ref|XP_008241358.1| PREDICTED: UDP-glycosyltransferase 73C3-like [Prunus mume]
TRINITY_DN45311_c3_g5	237.14	39.5042	434.777	11.0058	3.4602	0.0333768	1	1558	-	-	-	-	-	-
TRINITY_DN32957_c0_g1	2.85646	0	5.71292	Inf	Inf	0.0333931	1	783	-	-	virNOG16201;virNOG01267;NOG128933	T	sp|Q9LMP1|WAK2_ARATH Wall-associated receptor kinase 2 OS=Arabidopsis thaliana GN=WAK2 PE=1 SV=1	gi|1009112414|ref|XP_015868190.1| PREDICTED: wall-associated receptor kinase 2-like [Ziziphus jujuba]
TRINITY_DN45130_c0_g3	34.9043	53.5641	16.2444	0.30327	-1.72132	0.0334679	1	921	GO:0008270	-	virNOG05417;virNOG29326	O	-	gi|566197635|ref|XP_002318110.2| hypothetical protein POPTR_0012s09480g [Populus trichocarpa] gi|550326746|gb|EEE96330.2| hypothetical protein POPTR_0012s09480g [Populus trichocarpa]
TRINITY_DN46715_c4_g1	10.7549	17.5844	3.92544	0.223234	-2.16337	0.0335153	1	321	-	-	-	-	-	-
TRINITY_DN55207_c0_g2	29.6629	45.3368	13.989	0.308557	-1.69639	0.0335194	1	455	-	-	virNOG28606	R	-	gi|1027111572|ref|XP_016651524.1| PREDICTED: uncharacterized protein LOC103339496 [Prunus mume]
TRINITY_DN45947_c2_g1	38.8789	57.9861	19.7717	0.340974	-1.55227	0.0335271	1	1093	GO:0005509	K16465	virNOG22141;virNOG21263	ZD	sp|Q9LSQ6|PBP1_ARATH Calcium-binding protein PBP1 OS=Arabidopsis thaliana GN=PBP1 PE=1 SV=1	gi|658013315|ref|XP_008341952.1| PREDICTED: calcium-binding protein PBP1-like [Malus domestica]
TRINITY_DN48290_c1_g1	18.1409	34.6018	1.67988	0.048549	-4.36442	0.0335574	1	991	-	-	-	-	-	-
TRINITY_DN53326_c0_g1	20.7868	32.0495	9.52415	0.29717	-1.75064	0.0335703	1	1022	GO:0004439;GO:0046856	-	virNOG04433	U	sp|Q0WT19|IP5P8_ARATH Type I inositol polyphosphate 5-phosphatase 8 OS=Arabidopsis thaliana GN=IP5P8 PE=2 SV=1	gi|1009162528|ref|XP_015899487.1| PREDICTED: type I inositol polyphosphate 5-phosphatase 8 isoform X2 [Ziziphus jujuba]
TRINITY_DN44347_c0_g1	26.2434	42.7427	9.74409	0.227971	-2.13308	0.0335783	1	1461	GO:0016787	-	COG1404;virNOG24396	O	sp|Q68GV9|ALP_LECPS Alkaline serine protease ver112 OS=Lecanicillium psalliotae PE=1 SV=1	gi|326526633|dbj|BAK00705.1| predicted protein [Hordeum vulgare subsp. vulgare]
TRINITY_DN11710_c0_g1	11.123	19.2875	2.95848	0.153389	-2.70474	0.0335952	1	1427	-	-	-	-	-	-
TRINITY_DN49896_c3_g1	3.63294	0.335151	6.93073	20.6794	4.37012	0.0335979	1	1309	-	-	-	-	-	-
TRINITY_DN45426_c1_g6	22.1964	9.11932	35.2736	3.868	1.95159	0.0336194	1	1089	GO:0016021	-	virNOG16671	S	-	gi|641833512|gb|KDO52524.1| hypothetical protein CISIN_1g028344mg [Citrus sinensis]
TRINITY_DN48399_c1_g4	123.637	196.786	50.4888	0.256567	-1.96259	0.0336421	1	1371	GO:0005634;GO:0055085;GO:0009506;GO:0015749;GO:0005773;GO:0015145;GO:0016021;GO:0005886	-	virNOG03715	R	sp|Q41144|STC_RICCO Sugar carrier protein C OS=Ricinus communis GN=STC PE=2 SV=1	gi|68271836|gb|AAY89231.1| hexose transporter 1 [Juglans regia]
TRINITY_DN49300_c4_g4	275.43	396.788	154.072	0.388299	-1.36476	0.033667	1	1823	GO:0097359;GO:0006486;GO:0003980	-	virNOG03272;virNOG40364	G	sp|Q0WL80|UGGG_ARATH UDP-glucose:glycoprotein glucosyltransferase OS=Arabidopsis thaliana GN=UGGT PE=1 SV=1	gi|703116575|ref|XP_010101162.1| UDP-glucose:glycoprotein glucosyltransferase [Morus notabilis] gi|587898963|gb|EXB87380.1| UDP-glucose:glycoprotein glucosyltransferase [Morus notabilis]
TRINITY_DN42088_c0_g1	123.422	182.693	64.1513	0.351143	-1.50987	0.0337137	1	1978	GO:0003824	-	virNOG07578;virNOG02184	E	sp|Q07346|DCE_PETHY Glutamate decarboxylase OS=Petunia hybrida GN=GAD PE=1 SV=1	gi|350539950|ref|NP_001233822.1| glutamate decarboxylase isoform2 [Solanum lycopersicum] gi|171854579|dbj|BAG16480.1| glutamate decarboxylase isoform2 [Solanum lycopersicum]
TRINITY_DN45220_c6_g1	56.8403	20.0225	93.658	4.67762	2.22578	0.0337536	1	1999	GO:0061630;GO:0045116;GO:0005524;GO:0031625;GO:0005737;GO:0019788	-	virNOG04621	O	sp|Q9ZU75|UB12L_ARATH Probable NEDD8-conjugating enzyme Ubc12-like OS=Arabidopsis thaliana GN=RCE2 PE=2 SV=1	gi|224105435|ref|XP_002313810.1| hypothetical protein POPTR_0009s11590g [Populus trichocarpa] gi|222850218|gb|EEE87765.1| hypothetical protein POPTR_0009s11590g [Populus trichocarpa]
TRINITY_DN50938_c0_g3	12.3998	22.8439	1.95578	0.0856151	-3.54599	0.0337537	1	569	-	-	-	-	-	-
TRINITY_DN40240_c0_g1	2.49469	4.98939	0	0	-Inf	0.033755	1	538	-	-	COG2801	L	-	gi|55296644|dbj|BAD69364.1| hypothetical protein [Oryza sativa Japonica Group]
TRINITY_DN42189_c0_g1	49.4737	74.4838	24.4637	0.328443	-1.60628	0.0338171	1	1396	-	-	-	-	-	-
TRINITY_DN78968_c0_g1	2.48933	4.97865	0	0	-Inf	0.0338527	1	801	-	-	-	-	sp|P34208|CHK1_SCHPO Serine/threonine-protein kinase chk1 OS=Schizosaccharomyces pombe (strain 972 / ATCC 24843) GN=chk1 PE=1 SV=2	-
TRINITY_DN54339_c1_g3	22.9777	43.6023	2.35316	0.0539687	-4.21173	0.0338808	1	767	-	-	virNOG06646	S	sp|Q94CJ5|RER4_ARATH Protein RETICULATA-RELATED 4, chloroplastic OS=Arabidopsis thaliana GN=RER4 PE=2 SV=1	gi|703121592|ref|XP_010102367.1| hypothetical protein L484_015316 [Morus notabilis] gi|587905137|gb|EXB93328.1| hypothetical protein L484_015316 [Morus notabilis]
TRINITY_DN44197_c0_g1	17.79	28.201	7.37893	0.261655	-1.93426	0.0339433	1	988	-	-	virNOG36863;virNOG04574	S	-	gi|612386282|ref|XP_007508662.1| conserved hypothetical protein [Bathycoccus prasinos] gi|412985254|emb|CCO20279.1| conserved hypothetical protein [Bathycoccus prasinos]
TRINITY_DN45934_c2_g1	384.793	555.825	213.761	0.384583	-1.37863	0.0339548	1	883	-	-	-	-	-	-
TRINITY_DN48350_c1_g2	3.00288	6.00576	0	0	-Inf	0.033979	1	637	-	-	-	-	-	-
TRINITY_DN50939_c0_g1	54.7524	84.0733	25.4315	0.302492	-1.72503	0.0339891	1	1883	-	-	virNOG09450	R	sp|Q10499|AIF1_SCHPO Apoptosis-inducing factor 1 OS=Schizosaccharomyces pombe (strain 972 / ATCC 24843) GN=aif1 PE=3 SV=3	gi|848854741|ref|XP_012849610.1| PREDICTED: probable monodehydroascorbate reductase, cytoplasmic isoform 2 [Erythranthe guttata] gi|604346297|gb|EYU44760.1| hypothetical protein MIMGU_mgv1a005779mg [Erythranthe guttata]
TRINITY_DN79755_c0_g1	2.48123	4.96245	0	0	-Inf	0.0340011	1	666	-	-	-	-	-	gi|926785056|ref|XP_013901002.1| hypothetical protein MNEG_5978 [Monoraphidium neglectum] gi|761971386|gb|KIZ01983.1| hypothetical protein MNEG_5978 [Monoraphidium neglectum]
TRINITY_DN54463_c1_g3	10.3698	19.4063	1.33333	0.0687062	-3.86342	0.0340158	1	1054	-	-	virNOG25636	S	sp|F4IWB3|SMR13_ARATH Cyclin-dependent protein kinase inhibitor SMR13 OS=Arabidopsis thaliana GN=SMR13 PE=4 SV=1	gi|566174581|ref|XP_002308962.2| hypothetical protein POPTR_0006s05220g, partial [Populus trichocarpa] gi|550335506|gb|EEE92485.2| hypothetical protein POPTR_0006s05220g, partial [Populus trichocarpa]
TRINITY_DN35535_c0_g1	3.1898	0	6.37959	Inf	Inf	0.0340394	1	754	-	-	-	-	-	-
TRINITY_DN49875_c0_g5	192.623	279.611	105.635	0.377793	-1.40433	0.0340454	1	1163	GO:0008270;GO:0055114;GO:0016491	-	virNOG06682	R	sp|Q9SLN8|DBR_TOBAC 2-alkenal reductase (NADP(+)-dependent) OS=Nicotiana tabacum GN=DBR PE=1 SV=1	gi|225434189|ref|XP_002279359.1| PREDICTED: 2-alkenal reductase (NADP(+)-dependent) [Vitis vinifera] gi|147792339|emb|CAN61471.1| hypothetical protein VITISV_043825 [Vitis vinifera]
TRINITY_DN47171_c0_g4	2.47849	4.95699	0	0	-Inf	0.0340514	1	404	-	-	NOG177513;virNOG27170	S	-	gi|743937417|ref|XP_011013113.1| PREDICTED: LOW QUALITY PROTEIN: uncharacterized protein LOC105117228 [Populus euphratica]
TRINITY_DN39681_c0_g1	42.0504	62.8351	21.2657	0.338437	-1.56304	0.0340627	1	570	-	-	-	-	-	-
TRINITY_DN46651_c0_g4	3.19476	6.38951	0	0	-Inf	0.0341002	1	838	-	-	KOG0859;virNOG34705	RU	sp|P14381|YTX2_XENLA Transposon TX1 uncharacterized 149 kDa protein OS=Xenopus laevis PE=4 SV=1	gi|698469677|ref|XP_009783630.1| PREDICTED: uncharacterized protein LOC104232192 [Nicotiana sylvestris]
TRINITY_DN8131_c0_g1	3.19476	6.38951	0	0	-Inf	0.0341002	1	552	-	-	-	-	-	-
TRINITY_DN52564_c2_g2	106.329	184.5	28.1578	0.152617	-2.71201	0.0341058	1	3369	GO:0048731	-	virNOG13733	R	sp|Q9LFU0|DOT3_ARATH BTB/POZ domain-containing protein DOT3 OS=Arabidopsis thaliana GN=DOT3 PE=2 SV=1	gi|567871147|ref|XP_006428195.1| hypothetical protein CICLE_v10025174mg [Citrus clementina] gi|568819384|ref|XP_006464233.1| PREDICTED: BTB/POZ domain-containing protein DOT3 isoform X1 [Citrus sinensis] gi|557530185|gb|ESR41435.1| hypothetical protein CICLE_v10025174mg [Citrus clementina]
TRINITY_DN40734_c0_g4	6.52574	11.3518	1.69971	0.149731	-2.73956	0.03411	1	894	-	-	virNOG22502;virNOG09124;virNOG01327;virNOG36111;virNOG25477	R	-	gi|848863770|ref|XP_012832647.1| PREDICTED: uncharacterized protein LOC105953522 [Erythranthe guttata]
TRINITY_DN3746_c0_g2	3.60376	0.351352	6.85617	19.5137	4.28641	0.034111	1	1278	-	-	-	-	-	-
TRINITY_DN73871_c0_g1	7.04319	12.0599	2.02643	0.16803	-2.57321	0.0341321	1	1074	-	-	-	-	sp|P78980|PEX16_YARLI Peroxisomal membrane protein PEX16 OS=Yarrowia lipolytica (strain CLIB 122 / E 150) GN=PEX16 PE=3 SV=1	-
TRINITY_DN38812_c0_g1	4.23137	7.78947	0.673275	0.086434	-3.53226	0.034133	1	782	-	-	virNOG02826;virNOG00241	R	sp|O74482|YQJ9_SCHPO Uncharacterized protein C1840.09 OS=Schizosaccharomyces pombe (strain 972 / ATCC 24843) GN=SPCC1840.09 PE=3 SV=1	gi|168012767|ref|XP_001759073.1| predicted protein [Physcomitrella patens] gi|162689772|gb|EDQ76142.1| predicted protein, partial [Physcomitrella patens]
TRINITY_DN50644_c1_g1	44.3113	66.3492	22.2734	0.335699	-1.57476	0.0341787	1	1157	-	-	-	-	-	-
TRINITY_DN32332_c0_g1	3.89237	0.335151	7.44958	22.2275	4.47428	0.0345336	1	1491	-	-	-	-	sp|P18406|CYR61_MOUSE Protein CYR61 OS=Mus musculus GN=Cyr61 PE=1 SV=1	-
TRINITY_DN43445_c0_g2	27.6019	50.8573	4.34655	0.0854656	-3.54851	0.034567	1	1500	-	-	-	-	-	-
TRINITY_DN53439_c6_g2	542.335	292.867	791.804	2.70363	1.4349	0.0347408	1	2992	GO:0006355;GO:0005739;GO:0003690;GO:0009507	K15032	virNOG03352	K	sp|Q9SZL6|MTEF6_ARATH Transcription termination factor MTERF6, chloroplastic/mitochondrial OS=Arabidopsis thaliana GN=MTERF6 PE=2 SV=1	gi|1009152327|ref|XP_015894037.1| PREDICTED: uncharacterized protein LOC107428090 isoform X2 [Ziziphus jujuba]
TRINITY_DN49372_c2_g4	5.76864	10.1841	1.35316	0.132869	-2.91192	0.0347608	1	2600	-	-	virNOG05810	R	sp|Q94HW2|POLR1_ARATH Retrovirus-related Pol polyprotein from transposon RE1 OS=Arabidopsis thaliana GN=RE1 PE=2 SV=1	gi|147843192|emb|CAN78447.1| hypothetical protein VITISV_026810 [Vitis vinifera]
TRINITY_DN48583_c2_g3	16.3283	5.76784	26.8888	4.66185	2.2209	0.0348621	1	482	-	-	KOG1075;COG2124;virNOG05585;KOG0242;virNOG07756	ZQRL	-	gi|698557861|ref|XP_009771141.1| PREDICTED: uncharacterized protein LOC104221718 [Nicotiana sylvestris]
TRINITY_DN69105_c0_g1	6.86044	11.9842	1.73666	0.144912	-2.78675	0.0348822	1	515	-	-	virNOG21834;virNOG25628	R	sp|Q6NPM5|ATS3B_ARATH Embryo-specific protein ATS3B OS=Arabidopsis thaliana GN=ATS3B PE=1 SV=1	gi|224112913|ref|XP_002316328.1| hypothetical protein POPTR_0010s22150g [Populus trichocarpa] gi|222865368|gb|EEF02499.1| hypothetical protein POPTR_0010s22150g [Populus trichocarpa]
TRINITY_DN6227_c0_g1	3.50527	6.6706	0.339941	0.0509612	-4.29446	0.0349193	1	911	-	-	-	-	-	-
TRINITY_DN51823_c0_g1	6.33228	12.3246	0.339941	0.0275823	-5.18011	0.0349425	1	504	-	-	-	-	-	-
TRINITY_DN55920_c3_g3	12.6113	22.3038	2.91883	0.130867	-2.93383	0.0350383	1	697	-	-	-	-	-	-
TRINITY_DN79138_c0_g1	2.64227	0	5.28455	Inf	Inf	0.0350796	1	1047	-	-	-	-	sp|P75493|Y284_MYCPN Uncharacterized lipoprotein MPN_284 OS=Mycoplasma pneumoniae (strain ATCC 29342 / M129) GN=MPN_284 PE=3 SV=1	-
TRINITY_DN51809_c1_g3	37.2152	57.3213	17.1091	0.298476	-1.74431	0.035114	1	285	-	-	KOG0504;virNOG01450	R	sp|Q0JJ01|NPR2_ORYSJ BTB/POZ domain and ankyrin repeat-containing protein NPR2 OS=Oryza sativa subsp. japonica GN=NPR2 PE=1 SV=1	gi|566198051|ref|XP_006376994.1| hypothetical protein POPTR_0012s11900g [Populus trichocarpa] gi|550326929|gb|ERP54791.1| hypothetical protein POPTR_0012s11900g [Populus trichocarpa]
TRINITY_DN55433_c2_g1	41.8655	20.271	63.4599	3.13057	1.64642	0.035117	1	1122	-	-	-	-	-	-
TRINITY_DN42972_c0_g1	17.2701	27.0443	7.49584	0.277169	-1.85116	0.0351563	1	1819	-	-	virNOG00191	S	sp|O13920|MDM28_SCHPO LETM1 domain-containing protein mdm28, mitochondrial OS=Schizosaccharomyces pombe (strain 972 / ATCC 24843) GN=mdm28 PE=2 SV=3	gi|571479228|ref|XP_006587799.1| PREDICTED: LETM1 domain-containing protein LETM2, mitochondrial-like isoform X2 [Glycine max]
TRINITY_DN4892_c0_g1	14.4827	23.2768	5.68853	0.244386	-2.03277	0.0352323	1	1171	-	-	-	-	-	-
TRINITY_DN54509_c0_g2	64.2931	110.372	18.2147	0.165031	-2.59919	0.0352637	1	1000	-	-	virNOG04486;KOG1121	L	sp|P03010|TRAC9_MAIZE Putative AC9 transposase OS=Zea mays PE=4 SV=1	gi|1012177222|ref|XP_015967244.1| PREDICTED: zinc finger BED domain-containing protein RICESLEEPER 3-like [Arachis duranensis]
TRINITY_DN55860_c0_g3	19.0693	30.3148	7.82378	0.258085	-1.95408	0.0352659	1	521	-	-	COG2124;virNOG03880	Q	-	gi|694378718|ref|XP_009365584.1| PREDICTED: cytochrome P450 734A1-like isoform X1 [Pyrus x bretschneideri]
TRINITY_DN53543_c0_g1	4.4111	0.670302	8.15189	12.1615	3.60425	0.0352717	1	1363	-	K18811	virNOG15651;virNOG09414	D	sp|Q2V3B2|CCD51_ARATH Cyclin-D5-1 OS=Arabidopsis thaliana GN=CYCD5-1 PE=2 SV=2	gi|645219983|ref|XP_008238209.1| PREDICTED: cyclin-D5-1 [Prunus mume]
TRINITY_DN45226_c2_g2	15.6202	30.2338	1.00661	0.0332941	-4.90859	0.0353393	1	1695	GO:0006457;GO:0005524;GO:0051082;GO:0006950	-	virNOG09511	O	sp|P30946|HS90A_RABIT Heat shock protein HSP 90-alpha OS=Oryctolagus cuniculus GN=HSP90AA1 PE=1 SV=2	gi|1024016905|gb|KZV36224.1| heat shock cognate protein 80-like [Dorcoceras hygrometricum]
TRINITY_DN53619_c0_g1	147.151	74.4412	219.861	2.95349	1.56242	0.0354474	1	2913	GO:0005634;GO:0003677;GO:0006355	-	virNOG32471;virNOG16071	SR	sp|A2YMR0|NAC10_ORYSI NAC transcription factor ONAC010 OS=Oryza sativa subsp. indica GN=ONAC010 PE=3 SV=1	gi|590585386|ref|XP_007015431.1| NAC domain containing protein 25, putative [Theobroma cacao] gi|508785794|gb|EOY33050.1| NAC domain containing protein 25, putative [Theobroma cacao]
TRINITY_DN32722_c0_g1	2.75877	0	5.51754	Inf	Inf	0.0354663	1	610	-	-	-	-	sp|Q9PRA0|MALP_UREPA Membrane-associated lipoprotein OS=Ureaplasma parvum serovar 3 (strain ATCC 700970) GN=UU045 PE=1 SV=1	-
TRINITY_DN42316_c0_g1	13.8245	23.785	3.86409	0.162459	-2.62185	0.0354701	1	1261	GO:0004601;GO:0050896	-	virNOG11018	R	sp|Q5B1Z0|CCPR2_EMENI Putative heme-binding peroxidase OS=Emericella nidulans (strain FGSC A4 / ATCC 38163 / CBS 112.46 / NRRL 194 / M139) GN=AN5440 PE=3 SV=1	gi|302852684|ref|XP_002957861.1| L-ascorbate peroxidase [Volvox carteri f. nagariensis] gi|300256840|gb|EFJ41098.1| L-ascorbate peroxidase [Volvox carteri f. nagariensis]
TRINITY_DN50151_c5_g3	14.6869	24.0008	5.37298	0.223867	-2.15929	0.0355523	1	1013	GO:0000166	-	virNOG10093;NOG96741	TR	-	gi|764639187|ref|XP_011470560.1| PREDICTED: uncharacterized protein LOC101303284 [Fragaria vesca subsp. vesca]
TRINITY_DN47245_c0_g1	54.3936	26.4658	82.3214	3.11049	1.63714	0.0355942	1	4498	GO:0008270	-	virNOG12917	R	sp|Q9M1V3|PP296_ARATH Pentatricopeptide repeat-containing protein At3g63370, chloroplastic OS=Arabidopsis thaliana GN=PCMP-H83 PE=2 SV=2	gi|731438013|ref|XP_010646133.1| PREDICTED: pentatricopeptide repeat-containing protein At3g63370 isoform X1 [Vitis vinifera]
TRINITY_DN51126_c3_g1	3.77048	7.54097	0	0	-Inf	0.0355952	1	734	-	-	-	-	-	-
TRINITY_DN49386_c5_g1	360.188	527.169	193.207	0.366499	-1.44812	0.0355973	1	569	-	-	-	-	-	-
TRINITY_DN55859_c2_g1	85.2923	130.237	40.3475	0.309801	-1.69059	0.0356732	1	3231	GO:0043170;GO:0044238	-	COG2801;virNOG15679	RL	sp|P04323|POL3_DROME Retrovirus-related Pol polyprotein from transposon 17.6 OS=Drosophila melanogaster GN=pol PE=3 SV=1	gi|147774273|emb|CAN76793.1| hypothetical protein VITISV_026680 [Vitis vinifera]
TRINITY_DN55400_c1_g6	33.5486	59.5533	7.54397	0.126676	-2.98078	0.0357349	1	848	-	-	-	-	-	-
TRINITY_DN53156_c0_g4	136.319	199.392	73.2462	0.367348	-1.44478	0.0357467	1	1427	GO:0005634;GO:0009536;GO:0009824;GO:0008033;GO:0009691	K10760	virNOG14048;virNOG08121	HJ	sp|Q93WC9|IPT3_ARATH Adenylate isopentenyltransferase 3, chloroplastic OS=Arabidopsis thaliana GN=IPT3 PE=1 SV=1	gi|325112793|gb|ADY80558.1| adenylate isopentenyltransferase [Malus domestica]
TRINITY_DN55618_c3_g4	1603.54	2293.79	913.286	0.398156	-1.32859	0.0357717	1	1693	GO:0005506;GO:0050660;GO:0006537;GO:0051536;GO:0055114;GO:0016040;GO:0010181;GO:0048589;GO:0009735;GO:0019676;GO:0009570	-	virNOG06466;COG0067	E	sp|Q9LV03|GLUT1_ARATH Glutamate synthase 1 [NADH], chloroplastic OS=Arabidopsis thaliana GN=GLT1 PE=1 SV=2	gi|590673877|ref|XP_007039010.1| NADH-dependent glutamate synthase 1 isoform 4 [Theobroma cacao] gi|508776255|gb|EOY23511.1| NADH-dependent glutamate synthase 1 isoform 4 [Theobroma cacao]
TRINITY_DN42281_c0_g1	18.0595	28.3096	7.80935	0.275856	-1.85801	0.0358109	1	1054	-	-	-	-	-	gi|1035906644|gb|OAY36241.1| hypothetical protein MANES_11G006500 [Manihot esculenta]
TRINITY_DN55174_c0_g5	4.86951	8.71919	1.01982	0.116963	-3.09587	0.0359336	1	1146	-	-	KOG1075;virNOG09124	R	sp|P08548|LIN1_NYCCO LINE-1 reverse transcriptase homolog OS=Nycticebus coucang PE=3 SV=1	gi|242051591|ref|XP_002454941.1| hypothetical protein SORBIDRAFT_03g001780 [Sorghum bicolor]
TRINITY_DN39743_c0_g1	53.9694	85.5721	22.3667	0.261379	-1.93579	0.0359415	1	2344	-	-	-	-	sp|P33181|SUC1_CANAL Probable sucrose utilization protein SUC1 OS=Candida albicans (strain SC5314 / ATCC MYA-2876) GN=SUC1 PE=3 SV=2	-
TRINITY_DN31929_c0_g1	25.7934	49.3215	2.26538	0.0459309	-4.44439	0.035983	1	1455	GO:0044763;GO:1901360;GO:0006725;GO:0044238;GO:0044281;GO:1901564	-	-	-	sp|Q0UZK0|KYNU2_PHANO Kynureninase 2 OS=Phaeosphaeria nodorum (strain SN15 / ATCC MYA-4574 / FGSC 10173) GN=BNA5-2 PE=3 SV=1	gi|545374276|ref|XP_005651441.1| putative L-kynurenine hydrolase [Coccomyxa subellipsoidea C-169] gi|384253422|gb|EIE26897.1| putative L-kynurenine hydrolase [Coccomyxa subellipsoidea C-169]
TRINITY_DN44960_c2_g2	2.60499	0	5.20998	Inf	Inf	0.0359872	1	421	-	-	-	-	-	-
TRINITY_DN25520_c0_g1	39.309	59.483	19.1349	0.321687	-1.63627	0.0359934	1	1143	-	-	virNOG28450;virNOG02722	Q	sp|Q5HM44|ZDH1_STAEQ Zinc-type alcohol dehydrogenase-like protein SERP1785 OS=Staphylococcus epidermidis (strain ATCC 35984 / RP62A) GN=SERP1785 PE=3 SV=1	gi|460416256|ref|XP_004253462.1| PREDICTED: 2-methylene-furan-3-one reductase-like [Solanum lycopersicum]
TRINITY_DN48283_c1_g1	32.5298	14.7734	50.2862	3.40384	1.76716	0.0360847	1	2353	GO:0006351	-	virNOG12743;strNOG12799	K	sp|O04017|NAC98_ARATH Protein CUP-SHAPED COTYLEDON 2 OS=Arabidopsis thaliana GN=NAC098 PE=1 SV=1	gi|659127436|ref|XP_008463701.1| PREDICTED: protein CUP-SHAPED COTYLEDON 2-like [Cucumis melo]
TRINITY_DN40760_c0_g1	29.1082	44.3152	13.9012	0.313689	-1.67259	0.0360877	1	1177	-	-	-	-	-	-
TRINITY_DN54911_c2_g6	9.3164	1.78389	16.8489	9.44503	3.23956	0.0361624	1	1293	-	-	-	-	-	-
TRINITY_DN48559_c5_g3	119.642	177.624	61.6594	0.347134	-1.52644	0.0361829	1	1238	GO:0008270;GO:0055114;GO:0016491	-	virNOG06682	R	sp|Q9SLN8|DBR_TOBAC 2-alkenal reductase (NADP(+)-dependent) OS=Nicotiana tabacum GN=DBR PE=1 SV=1	gi|703117296|ref|XP_010101346.1| NADP-dependent alkenal double bond reductase P1 [Morus notabilis] gi|587899922|gb|EXB88293.1| NADP-dependent alkenal double bond reductase P1 [Morus notabilis]
TRINITY_DN42783_c0_g1	80.738	122.168	39.3082	0.321756	-1.63596	0.036317	1	2824	-	-	virNOG19637;virNOG13326;virNOG12649	R	sp|O14336|MUG80_SCHPO Meiotically up-regulated gene 80 protein OS=Schizosaccharomyces pombe (strain 972 / ATCC 24843) GN=mug80 PE=1 SV=1	gi|217072922|gb|ACJ84821.1| unknown [Medicago truncatula] gi|388516103|gb|AFK46113.1| unknown [Medicago truncatula]
TRINITY_DN49374_c2_g1	382.563	551.109	214.017	0.388338	-1.36462	0.0363531	1	589	GO:0004674;GO:0005524;GO:0006468	-	virNOG04214	T	sp|Q41328|PTI1_SOLLC Pto-interacting protein 1 OS=Solanum lycopersicum GN=PTI1 PE=1 SV=2	gi|645233742|ref|XP_008223490.1| PREDICTED: pto-interacting protein 1 [Prunus mume]
TRINITY_DN45235_c2_g3	21.5523	33.0497	10.0549	0.304236	-1.71674	0.0364338	1	865	GO:0016020;GO:0005739	-	-	-	-	gi|1012127227|ref|XP_015963972.1| PREDICTED: uncharacterized protein LOC107487790 [Arachis duranensis] gi|1021516495|ref|XP_016201740.1| PREDICTED: uncharacterized protein LOC107642780 [Arachis ipaensis]
TRINITY_DN38043_c0_g1	3.61446	0.335151	6.89378	20.5692	4.36241	0.0364766	1	1151	-	-	-	-	-	-
TRINITY_DN41503_c0_g1	16.6813	26.3473	7.01525	0.266261	-1.90909	0.036486	1	1977	-	-	virNOG05799;virNOG05094	T	sp|Q09910|YAJB_SCHPO Uncharacterized protein C30D11.11 OS=Schizosaccharomyces pombe (strain 972 / ATCC 24843) GN=SPAC30D11.11 PE=4 SV=1	gi|302760699|ref|XP_002963772.1| hypothetical protein SELMODRAFT_79950 [Selaginella moellendorffii] gi|302786174|ref|XP_002974858.1| hypothetical protein SELMODRAFT_174455 [Selaginella moellendorffii] gi|300157753|gb|EFJ24378.1| hypothetical protein SELMODRAFT_174455 [Selaginella moellendorffii] gi|300169040|gb|EFJ35643.1| hypothetical protein SELMODRAFT_79950 [Selaginella moellendorffii]
TRINITY_DN36026_c0_g2	3.37557	6.41119	0.339941	0.0530231	-4.23723	0.0365791	1	615	-	-	-	-	-	-
TRINITY_DN43442_c0_g1	34.051	50.7373	17.3647	0.342246	-1.54689	0.0366026	1	2178	-	-	-	-	sp|P0C957|PLB1_ASPFU Lysophospholipase 1 OS=Neosartorya fumigata (strain ATCC MYA-4609 / Af293 / CBS 101355 / FGSC A1100) GN=plb1 PE=2 SV=1	gi|694451318|ref|XP_009350866.1| PREDICTED: lysophospholipase 1-like [Pyrus x bretschneideri]
TRINITY_DN51059_c3_g3	149.086	76.9439	221.227	2.87518	1.52365	0.0366817	1	719	GO:0006754;GO:1902600;GO:0046872;GO:0005524;GO:0016021;GO:0008553	-	KOG0205;virNOG04331	P	sp|Q9SU58|PMA4_ARATH ATPase 4, plasma membrane-type OS=Arabidopsis thaliana GN=AHA4 PE=2 SV=2	gi|33943131|gb|AAQ55291.1| plasma membrane H+-ATPase [Juglans regia]
TRINITY_DN43798_c0_g2	2.60283	5.20567	0	0	-Inf	0.0366852	1	1536	-	-	-	-	sp|P50325|CDA_AMYRO Chitin deacetylase OS=Amylomyces rouxii PE=1 SV=1	gi|118489941|gb|ABK96767.1| unknown [Populus trichocarpa x Populus deltoides]
TRINITY_DN18710_c0_g1	13.6954	22.2442	5.1466	0.231367	-2.11174	0.0368028	1	1807	-	-	-	-	sp|P0C955|GEL3_ASPFU 1,3-beta-glucanosyltransferase gel3 OS=Neosartorya fumigata (strain ATCC MYA-4609 / Af293 / CBS 101355 / FGSC A1100) GN=gel3 PE=3 SV=1	gi|226491348|ref|NP_001142253.1| uncharacterized protein LOC100274422 [Zea mays] gi|194707854|gb|ACF88011.1| unknown [Zea mays] gi|584138006|gb|EWG47348.1| hypothetical protein FVEG_07477 [Fusarium verticillioides 7600]
TRINITY_DN46194_c6_g1	7.62131	12.8763	2.36637	0.183778	-2.44396	0.0368317	1	953	-	-	-	-	-	-
TRINITY_DN48585_c7_g8	63.3677	93.6957	33.0396	0.352627	-1.50378	0.0369002	1	1405	GO:0016787	-	virNOG11541;virNOG03909	O	sp|Q9LVJ1|SBT14_ARATH Subtilisin-like protease SBT1.4 OS=Arabidopsis thaliana GN=SBT1.4 PE=2 SV=1	gi|1021025735|gb|KZM83523.1| hypothetical protein DCAR_031092 [Daucus carota subsp. sativus]
TRINITY_DN48677_c1_g3	50.5403	76.6626	24.418	0.318513	-1.65058	0.0369118	1	1114	-	-	KOG1075;virNOG27119;virNOG28452	SR	-	gi|147778361|emb|CAN76280.1| hypothetical protein VITISV_013228 [Vitis vinifera]
TRINITY_DN46075_c1_g4	45.8239	72.7057	18.9421	0.260531	-1.94047	0.0369579	1	2089	GO:0005634;GO:0006357;GO:0000977;GO:0003700	-	NOG188762;virNOG04486;NOG19104	SL	sp|P03010|TRAC9_MAIZE Putative AC9 transposase OS=Zea mays PE=4 SV=1	gi|1012328940|gb|KYP40550.1| Putative AC transposase [Cajanus cajan]
TRINITY_DN33731_c0_g1	7.57826	12.9789	2.1776	0.16778	-2.57536	0.036988	1	865	-	-	virNOG31885;KOG1611;virNOG32083	Q	sp|Q7Z9I4|YCP6_SCHPO Uncharacterized oxidoreductase C663.06c OS=Schizosaccharomyces pombe (strain 972 / ATCC 24843) GN=SPCC663.06c PE=3 SV=1	gi|308806574|ref|XP_003080598.1| COG1028: Dehydrogenases with different specificities (ISS) [Ostreococcus tauri]
TRINITY_DN44760_c4_g1	66.1038	103.307	28.9004	0.279752	-1.83778	0.0370107	1	1028	-	-	-	-	-	-
TRINITY_DN50959_c3_g1	7.78231	0	15.5646	Inf	Inf	0.0370149	1	1610	-	-	-	-	-	-
TRINITY_DN48559_c5_g1	201.789	293.547	110.03	0.37483	-1.41569	0.0370527	1	1478	GO:0008270;GO:0055114;GO:0016491	-	COG2130;virNOG06682	R	sp|Q9SLN8|DBR_TOBAC 2-alkenal reductase (NADP(+)-dependent) OS=Nicotiana tabacum GN=DBR PE=1 SV=1	gi|848877209|ref|XP_012839045.1| PREDICTED: 2-alkenal reductase (NADP(+)-dependent)-like [Erythranthe guttata] gi|604331807|gb|EYU36665.1| hypothetical protein MIMGU_mgv1a009305mg [Erythranthe guttata]
TRINITY_DN44690_c1_g1	3.58109	0.389218	6.77296	17.4014	4.12113	0.0370975	1	633	GO:0003677	K09422	virNOG03364	K	sp|Q50EX6|ODO1_PETHY Protein ODORANT1 OS=Petunia hybrida GN=ODO1 PE=2 SV=1	gi|541135579|gb|AGV22119.1| MYB transcription factor 2 [Betula luminifera]
TRINITY_DN48757_c0_g4	29.9017	54.2186	5.58484	0.103006	-3.2792	0.0371559	1	428	-	-	-	-	-	-
TRINITY_DN32899_c0_g1	51.3426	76.8524	25.8328	0.336135	-1.57289	0.0371752	1	529	-	-	-	-	-	-
TRINITY_DN52944_c3_g1	147.856	227.366	68.3467	0.300602	-1.73407	0.0372251	1	2178	-	-	virNOG17293	S	sp|Q9SKP0|ECP63_ARATH Late embryogenesis abundant protein ECP63 OS=Arabidopsis thaliana GN=ECP63 PE=2 SV=1	gi|1009160876|ref|XP_015898588.1| PREDICTED: embryonic protein DC-8 [Ziziphus jujuba]
TRINITY_DN45570_c1_g1	15.3479	26.212	4.48384	0.171061	-2.54742	0.0372405	1	973	GO:0015645;GO:0009059;GO:0044238;GO:0044237	-	virNOG01666	I	sp|O22898|LACS1_ARATH Long chain acyl-CoA synthetase 1 OS=Arabidopsis thaliana GN=LACS1 PE=2 SV=1	gi|566158898|ref|XP_006386707.1| long-chain-fatty-acid--CoA ligase family protein [Populus trichocarpa] gi|550345375|gb|ERP64504.1| long-chain-fatty-acid--CoA ligase family protein [Populus trichocarpa]
TRINITY_DN43690_c0_g1	103.604	152.115	55.0926	0.362178	-1.46523	0.0372554	1	619	-	-	virNOG18117	E	sp|Q0UBT2|CYNS_PHANO Cyanate hydratase OS=Phaeosphaeria nodorum (strain SN15 / ATCC MYA-4574 / FGSC 10173) GN=CYN1 PE=3 SV=3	gi|255083849|ref|XP_002508499.1| predicted protein [Micromonas commoda] gi|226523776|gb|ACO69757.1| predicted protein [Micromonas commoda]
TRINITY_DN34741_c0_g1	24.8092	38.3424	11.2761	0.294089	-1.76568	0.0372608	1	1258	-	-	-	-	-	-
TRINITY_DN37954_c0_g1	4.872	9.07073	0.673275	0.074225	-3.75195	0.0372861	1	893	-	-	virNOG30055;NOG11574;virNOG35846;NOG04384;virNOG00900	QR	sp|O93868|MTDH_AGABI NADP-dependent mannitol dehydrogenase OS=Agaricus bisporus GN=mtdH PE=1 SV=3	gi|145344340|ref|XP_001416693.1| predicted protein [Ostreococcus lucimarinus CCE9901] gi|144576919|gb|ABO94986.1| predicted protein [Ostreococcus lucimarinus CCE9901]
TRINITY_DN53482_c2_g3	74.4076	131.729	17.086	0.129705	-2.94669	0.0374017	1	1694	-	-	-	-	-	-
TRINITY_DN54982_c1_g1	323.717	147.082	500.351	3.40185	1.76632	0.0374213	1	1212	-	-	virNOG05459	U	-	gi|1012364791|gb|KYP75973.1| Signal peptidase complex subunit 3B [Cajanus cajan]
TRINITY_DN40994_c0_g1	59.5335	88.0196	31.0473	0.352732	-1.50336	0.0374919	1	1216	-	-	-	-	-	-
TRINITY_DN46011_c1_g2	14.4239	4.7083	24.1395	5.127	2.35811	0.0375443	1	1318	-	-	virNOG00004;KOG0394	U	sp|Q43463|RAB7_SOYBN Ras-related protein Rab7 OS=Glycine max PE=2 SV=1	gi|1029113115|ref|XP_016735039.1| PREDICTED: ras-related protein Rab7-like [Gossypium hirsutum]
TRINITY_DN68482_c0_g1	2.66769	0	5.33537	Inf	Inf	0.0375854	1	735	-	-	virNOG09450;COG0446	CR	sp|Q5XC60|NAOX_STRP6 Probable NADH oxidase OS=Streptococcus pyogenes serotype M6 (strain ATCC BAA-946 / MGAS10394) GN=M6_Spy0868 PE=1 SV=1	gi|1032274745|gb|OAO89093.1| hypothetical protein AXX17_ATUG04550 [Arabidopsis thaliana]
TRINITY_DN51704_c3_g1	37.5335	18.4169	56.65	3.07598	1.62105	0.0375992	1	1244	-	-	-	-	-	-
TRINITY_DN55534_c1_g1	6494.04	9229.29	3758.79	0.407267	-1.29595	0.0376476	1	623	-	-	virNOG23809	S	sp|Q39096|ERD15_ARATH Protein EARLY RESPONSIVE TO DEHYDRATION 15 OS=Arabidopsis thaliana GN=ERD15 PE=1 SV=1	gi|703123054|ref|XP_010102715.1| hypothetical protein L484_015513 [Morus notabilis] gi|587905849|gb|EXB93967.1| hypothetical protein L484_015513 [Morus notabilis]
TRINITY_DN49181_c1_g1	12.9575	4.38936	21.5257	4.90406	2.29398	0.0376966	1	1582	-	-	-	-	-	-
TRINITY_DN42927_c0_g1	18.56	29.747	7.37298	0.247856	-2.01242	0.0377358	1	1719	GO:0016021;GO:0003333;GO:0015171	-	virNOG13671	E	sp|Q9SX98|LHTL8_ARATH Lysine histidine transporter-like 8 OS=Arabidopsis thaliana GN=AATL1 PE=1 SV=1	gi|590683865|ref|XP_007041698.1| Transmembrane amino acid transporter family protein [Theobroma cacao] gi|508705633|gb|EOX97529.1| Transmembrane amino acid transporter family protein [Theobroma cacao]
TRINITY_DN35651_c0_g1	55.7016	83.1169	28.2863	0.340319	-1.55504	0.0378831	1	1036	-	-	-	-	-	-
TRINITY_DN53801_c1_g2	24.6341	8.60577	40.6624	4.72502	2.24032	0.0380164	1	930	GO:0016020;GO:0006820;GO:0005216;GO:0034220	-	virNOG09162;virNOG01722;KOG0474	P	sp|P60300|CLCG_ARATH Putative chloride channel-like protein CLC-g OS=Arabidopsis thaliana GN=CLC-G PE=1 SV=2	gi|694373813|ref|XP_009363967.1| PREDICTED: putative chloride channel-like protein CLC-g [Pyrus x bretschneideri]
TRINITY_DN53406_c2_g2	10.8524	3.07043	18.6344	6.069	2.60146	0.0380285	1	1851	GO:0020037;GO:0005506;GO:0016021;GO:0055114;GO:0033772	K20562	virNOG12341	Q	sp|H2DH18|C7A12_PANGI Cytochrome P450 CYP736A12 OS=Panax ginseng PE=2 SV=1	gi|595843623|ref|XP_007208656.1| hypothetical protein PRUPE_ppa022041mg [Prunus persica] gi|462404298|gb|EMJ09855.1| hypothetical protein PRUPE_ppa022041mg [Prunus persica]
TRINITY_DN39499_c0_g1	45.6746	21.8334	69.5158	3.18392	1.67081	0.0380397	1	1375	-	-	-	-	-	-
TRINITY_DN49133_c1_g1	401.67	575.914	227.426	0.394896	-1.34046	0.0381973	1	1200	GO:0016021	-	virNOG07725	S	sp|Q8H112|PGL1A_ARATH PGR5-like protein 1A, chloroplastic OS=Arabidopsis thaliana GN=PGRL1A PE=1 SV=1	gi|1035930323|gb|OAY59909.1| hypothetical protein MANES_01G070000 [Manihot esculenta]
TRINITY_DN80911_c0_g1	103.405	150.299	56.5111	0.375991	-1.41123	0.0382209	1	369	-	-	-	-	-	-
TRINITY_DN552_c0_g1	8.64654	14.3412	2.95187	0.205831	-2.28047	0.0382277	1	1094	-	-	virNOG04656	C	sp|Q01356|ARG13_NEUCR Amino-acid transporter arg-13 OS=Neurospora crassa (strain ATCC 24698 / 74-OR23-1A / CBS 708.71 / DSM 1257 / FGSC 987) GN=arg-13 PE=2 SV=1	gi|1025268183|ref|XP_016492911.1| PREDICTED: mitochondrial carnitine/acylcarnitine carrier-like protein [Nicotiana tabacum]
TRINITY_DN27409_c0_g1	9.86851	16.1251	3.61193	0.223994	-2.15847	0.0382653	1	1034	GO:0016020	-	virNOG05807	O	sp|Q9P7H3|PHB1_SCHPO Prohibitin-1 OS=Schizosaccharomyces pombe (strain 972 / ATCC 24843) GN=phb1 PE=3 SV=1	gi|255537009|ref|XP_002509571.1| PREDICTED: prohibitin-3, mitochondrial [Ricinus communis] gi|223549470|gb|EEF50958.1| prohibitin, putative [Ricinus communis]
TRINITY_DN54427_c4_g1	41.0457	20.628	61.4634	2.9796	1.57512	0.0382973	1	1104	-	-	virNOG13489;virNOG10093;NOG96741	TR	sp|Q40392|TMVRN_NICGU TMV resistance protein N OS=Nicotiana glutinosa GN=N PE=1 SV=1	gi|1027110996|ref|XP_016651388.1| PREDICTED: TMV resistance protein N-like isoform X1 [Prunus mume]
TRINITY_DN49710_c1_g1	48.6268	87.177	10.0766	0.115588	-3.11294	0.0382985	1	648	-	-	-	-	-	-
TRINITY_DN53086_c1_g1	30.7098	46.1211	15.2984	0.331701	-1.59204	0.0383769	1	1697	-	-	-	-	-	-
TRINITY_DN49053_c1_g1	3839.25	5448.31	2230.19	0.409335	-1.28864	0.0383913	1	2572	-	-	virNOG00997	R	sp|Q93XX4|C2D61_ARATH C2 domain-containing protein At1g53590 OS=Arabidopsis thaliana GN=NTMC2T6.1 PE=1 SV=2	gi|590611465|ref|XP_007022111.1| Calcium-dependent lipid-binding family protein isoform 3 [Theobroma cacao] gi|508721739|gb|EOY13636.1| Calcium-dependent lipid-binding family protein isoform 3 [Theobroma cacao]
TRINITY_DN38661_c0_g1	14.2537	23.6876	4.81987	0.203477	-2.29706	0.0383943	1	2218	-	-	-	-	-	-
TRINITY_DN54427_c4_g3	68.4054	35.6392	101.172	2.83878	1.50527	0.0384188	1	1131	-	-	NOG65877;virNOG10093	ST	sp|Q40392|TMVRN_NICGU TMV resistance protein N OS=Nicotiana glutinosa GN=N PE=1 SV=1	gi|731440904|ref|XP_010646556.1| PREDICTED: putative disease resistance protein At4g11170 [Vitis vinifera]
TRINITY_DN21323_c0_g1	6.86364	11.7141	2.01322	0.171863	-2.54067	0.0384457	1	894	-	-	-	-	-	-
TRINITY_DN48680_c1_g1	29.3793	51.6186	7.13999	0.138322	-2.8539	0.0385874	1	2040	-	-	COG4886;virNOG10093;euNOG56886	STR	sp|Q40392|TMVRN_NICGU TMV resistance protein N OS=Nicotiana glutinosa GN=N PE=1 SV=1	gi|764639187|ref|XP_011470560.1| PREDICTED: uncharacterized protein LOC101303284 [Fragaria vesca subsp. vesca]
TRINITY_DN34898_c0_g1	9.71402	16.0115	3.41654	0.213381	-2.2285	0.0385985	1	440	-	-	-	-	-	-
TRINITY_DN46957_c1_g1	61.2063	24.4713	97.9413	4.0023	2.00083	0.0386957	1	2503	GO:0016788	-	virNOG08428	I	sp|Q94CH6|EXL3_ARATH GDSL esterase/lipase EXL3 OS=Arabidopsis thaliana GN=EXL3 PE=2 SV=1	gi|1009108892|ref|XP_015887213.1| PREDICTED: GDSL esterase/lipase EXL3-like, partial [Ziziphus jujuba]
TRINITY_DN48399_c1_g6	37.1821	63.7107	10.6535	0.167217	-2.58021	0.0387258	1	671	GO:0055085;GO:0016021;GO:0022891	-	virNOG03715	R	sp|P23586|STP1_ARATH Sugar transport protein 1 OS=Arabidopsis thaliana GN=STP1 PE=1 SV=2	gi|68271836|gb|AAY89231.1| hexose transporter 1 [Juglans regia]
TRINITY_DN54329_c1_g3	5.71709	1.07572	10.3585	9.62931	3.26743	0.0387583	1	1022	-	-	-	-	-	-
TRINITY_DN37852_c0_g4	13.6843	26.5573	0.811224	0.0305462	-5.03286	0.038814	1	1068	GO:0016798	-	virNOG02558	G	sp|P49676|BGAL_BRAOL Beta-galactosidase OS=Brassica oleracea PE=2 SV=1	gi|1009160789|ref|XP_015898539.1| PREDICTED: beta-galactosidase 7-like [Ziziphus jujuba]
TRINITY_DN50858_c3_g1	32.4004	60.441	4.35977	0.0721326	-3.7932	0.038905	1	553	-	-	KOG1075;virNOG05585;NOG134902;virNOG07756	SRL	-	gi|147859821|emb|CAN81442.1| hypothetical protein VITISV_011546 [Vitis vinifera]
TRINITY_DN46319_c3_g3	6.31312	10.9464	1.67988	0.153465	-2.70402	0.038946	1	894	-	-	-	-	-	-
TRINITY_DN36305_c0_g1	2.61058	0	5.22116	Inf	Inf	0.0390156	1	1030	-	-	-	-	-	-
TRINITY_DN52196_c1_g10	7.16322	13.6598	0.666667	0.0488051	-4.35682	0.039016	1	798	GO:0006792	-	virNOG00222	R	sp|Q8GXU5|SDI1_ARATH Protein SULFUR DEFICIENCY-INDUCED 1 OS=Arabidopsis thaliana GN=SDI1 PE=2 SV=1	gi|223539683|gb|EEF41265.1| conserved hypothetical protein [Ricinus communis]
TRINITY_DN45176_c0_g6	89.7196	147.926	31.5137	0.213038	-2.23082	0.0391864	1	1732	GO:0016310;GO:0000166;GO:0004672;GO:0043167	-	COG5126;virNOG01312	ZTD	sp|Q38870|CDPK2_ARATH Calcium-dependent protein kinase 2 OS=Arabidopsis thaliana GN=CPK2 PE=1 SV=1	gi|1009164324|ref|XP_015900437.1| PREDICTED: calcium-dependent protein kinase 26-like [Ziziphus jujuba] gi|1009180447|ref|XP_015871627.1| PREDICTED: calcium-dependent protein kinase 26-like [Ziziphus jujuba]
TRINITY_DN50470_c6_g2	156.77	227.021	86.5197	0.38111	-1.39172	0.03922	1	423	-	-	-	-	-	-
TRINITY_DN34989_c0_g1	31.6976	48.6022	14.7929	0.304368	-1.71611	0.0392422	1	1234	GO:0003824	-	virNOG07660	C	sp|Q9P4B6|LDHA_RHIOR L-lactate dehydrogenase A OS=Rhizopus oryzae GN=LDHA PE=3 SV=1	gi|902231899|gb|KNA22435.1| hypothetical protein SOVF_034040 [Spinacia oleracea]
TRINITY_DN53055_c0_g1	22.0817	39.5581	4.60532	0.116419	-3.1026	0.0392481	1	785	-	-	-	-	-	-
TRINITY_DN48966_c2_g2	1461.35	2062.83	859.86	0.416835	-1.26245	0.0392986	1	3090	-	-	virNOG16535	R	sp|Q0WQW5|PPR85_ARATH Pentatricopeptide repeat-containing protein At1g59720, chloroplastic/mitochondrial OS=Arabidopsis thaliana GN=PCMP-H51 PE=1 SV=2	gi|1009132585|ref|XP_015883451.1| PREDICTED: pentatricopeptide repeat-containing protein At1g59720, chloroplastic/mitochondrial-like [Ziziphus jujuba]
TRINITY_DN41220_c0_g1	24.0225	36.9749	11.0702	0.299397	-1.73987	0.039332	1	1653	-	-	virNOG08630	E	sp|Q9P4R4|LYS9_MAGO7 Saccharopine dehydrogenase [NADP(+), L-glutamate-forming] OS=Magnaporthe oryzae (strain 70-15 / ATCC MYA-4617 / FGSC 8958) GN=LYS3 PE=1 SV=2	gi|778663256|ref|XP_011660044.1| PREDICTED: alpha-aminoadipic semialdehyde synthase isoform X3 [Cucumis sativus]
TRINITY_DN45402_c1_g5	334.59	480.896	188.284	0.391528	-1.35281	0.0393894	1	2958	GO:0005634;GO:0005524;GO:0006468;GO:0005737;GO:0006979;GO:0005515;GO:0004674;GO:0005886	-	virNOG04214	T	sp|Q41328|PTI1_SOLLC Pto-interacting protein 1 OS=Solanum lycopersicum GN=PTI1 PE=1 SV=2	gi|703079946|ref|XP_010091290.1| Pto-interacting protein 1 [Morus notabilis] gi|587854166|gb|EXB44247.1| Pto-interacting protein 1 [Morus notabilis]
TRINITY_DN47265_c1_g3	15.8814	31.0828	0.679883	0.0218733	-5.51469	0.0394473	1	481	-	-	KOG1075;virNOG01327	R	-	gi|147843330|emb|CAN78431.1| hypothetical protein VITISV_022851 [Vitis vinifera]
TRINITY_DN52020_c1_g4	6.93961	1.79463	12.0846	6.73377	2.75141	0.0394972	1	786	-	-	-	-	-	-
TRINITY_DN47195_c3_g1	17.0635	26.7851	7.34198	0.274107	-1.86719	0.0395107	1	551	GO:0043531;GO:0007165	-	virNOG13489;virNOG10093;NOG96741	TR	-	gi|388515539|gb|AFK45831.1| unknown [Lotus japonicus]
TRINITY_DN45762_c3_g5	71.3396	37.6989	104.98	2.78471	1.47753	0.0396142	1	980	-	-	-	-	-	gi|1021511548|ref|XP_016199056.1| PREDICTED: uncharacterized protein LOC107640022 [Arachis ipaensis]
TRINITY_DN34734_c0_g1	3.19749	6.39498	0	0	-Inf	0.0396178	1	596	-	-	COG0580;virNOG10110;virNOG30898;virNOG17794	G	sp|P43549|YFF4_YEAST Uncharacterized membrane protein YFL054C OS=Saccharomyces cerevisiae (strain ATCC 204508 / S288c) GN=YFL054C PE=1 SV=1	gi|697160564|ref|XP_009589055.1| PREDICTED: probable aquaporin NIP-type [Nicotiana tomentosiformis]
TRINITY_DN48758_c1_g1	33.442	13.1843	53.6996	4.073	2.02609	0.0397033	1	877	GO:0003899;GO:0003677;GO:0005739;GO:0006351;GO:0009507	-	COG5108;virNOG03599	K	sp|Q8VWF8|RPOT2_NICSY DNA-directed RNA polymerase 2, chloroplastic/mitochondrial OS=Nicotiana sylvestris GN=RPOT2 PE=2 SV=2	gi|720006152|ref|XP_010257888.1| PREDICTED: DNA-directed RNA polymerase 2B, chloroplastic/mitochondrial-like [Nelumbo nucifera]
TRINITY_DN9739_c0_g2	4.12002	7.57338	0.666667	0.0880276	-3.5059	0.0397368	1	793	-	-	-	-	-	-
TRINITY_DN43486_c1_g1	25.3718	38.6122	12.1315	0.314189	-1.6703	0.0397496	1	2287	-	-	virNOG07434	R	sp|P53968|CRZ1_YEAST Transcriptional regulator CRZ1 OS=Saccharomyces cerevisiae (strain ATCC 204508 / S288c) GN=CRZ1 PE=1 SV=1	gi|612390904|ref|XP_007510973.1| PREDICTED: similar to Zinc finger protein 271 (Zinc finger protein 7) (HZF7) (Zinc finger protein ZNFphex133) (Epstein-Barr virus-induced zinc finger protein) (ZNF-EB) (CT-ZFP48) (Zinc finger protein [Bathycoccus prasinos] gi|424512949|emb|CCO66533.1| PREDICTED: similar to Zinc finger protein 271 (Zinc finger protein 7) (HZF7) (Zinc finger protein ZNFphex133) (Eps…
TRINITY_DN52901_c11_g4	5.61762	9.9897	1.24555	0.124684	-3.00365	0.0397563	1	774	-	-	-	-	-	-
TRINITY_DN41352_c0_g1	61.7562	90.5654	32.947	0.363792	-1.45881	0.0397745	1	3328	GO:1901363;GO:0097159;GO:0006412;GO:0016874	-	virNOG04864	J	sp|P04802|SYDC_YEAST Aspartate--tRNA ligase, cytoplasmic OS=Saccharomyces cerevisiae (strain ATCC 204508 / S288c) GN=DPS1 PE=1 SV=3	gi|303284531|ref|XP_003061556.1| predicted protein [Micromonas pusilla CCMP1545] gi|226456886|gb|EEH54186.1| predicted protein [Micromonas pusilla CCMP1545]
TRINITY_DN48817_c3_g1	7242.81	10693.5	3792.16	0.354624	-1.49564	0.0398239	1	3408	GO:0000272;GO:0016161	-	virNOG11912	R	sp|Q8VYW2|BAM9_ARATH Inactive beta-amylase 9 OS=Arabidopsis thaliana GN=BAM9 PE=2 SV=1	gi|1009149763|ref|XP_015892653.1| PREDICTED: inactive beta-amylase 9-like [Ziziphus jujuba]
TRINITY_DN40587_c0_g2	5.60679	9.96803	1.24555	0.124955	-3.00052	0.0398267	1	876	-	-	-	-	-	gi|566194453|ref|XP_006377606.1| hypothetical protein POPTR_0011s08290g [Populus trichocarpa] gi|550327943|gb|ERP55403.1| hypothetical protein POPTR_0011s08290g [Populus trichocarpa]
TRINITY_DN37948_c0_g1	14.8153	23.3631	6.26742	0.268261	-1.89829	0.0399095	1	1499	-	-	-	-	-	-
TRINITY_DN41887_c0_g1	19.3728	29.7476	8.99813	0.302483	-1.72508	0.0399309	1	1033	-	-	-	-	-	-
TRINITY_DN46450_c0_g1	15.1974	24.9848	5.40994	0.216529	-2.20737	0.0399592	1	478	-	-	-	-	-	-
TRINITY_DN49089_c3_g1	1093.67	1554.25	633.083	0.407323	-1.29575	0.0399781	1	1922	-	-	-	-	-	gi|1026026719|ref|XP_016559631.1| PREDICTED: probable LRR receptor-like serine/threonine-protein kinase At1g07650 isoform X3 [Capsicum annuum]
TRINITY_DN43233_c0_g1	28.8934	52.6139	5.17303	0.0983207	-3.34636	0.0399905	1	1413	-	-	-	-	sp|B9W4V8|APO1_COPRA Aromatic peroxygenase (Fragments) OS=Coprinellus radians GN=APO PE=1 SV=2	-
TRINITY_DN42980_c0_g1	21.3729	33.3583	9.38758	0.281417	-1.82922	0.0401439	1	705	-	-	-	-	-	-
TRINITY_DN31642_c0_g2	14.4191	24.5199	4.31824	0.176112	-2.50544	0.0401451	1	2212	-	-	virNOG03090;poaNOG10369;lilNOG10424	T	sp|Q61136|PRP4B_MOUSE Serine/threonine-protein kinase PRP4 homolog OS=Mus musculus GN=Prpf4b PE=1 SV=3	gi|971511153|dbj|GAQ87058.1| putative serine/threonine-protein kinase [Klebsormidium flaccidum]
TRINITY_DN42291_c0_g1	21.0665	32.2338	9.89917	0.307105	-1.70319	0.040146	1	813	-	-	virNOG25321;virNOG25215;virNOG25979	R	sp|Q9C1W4|PMP3_SCHPO Plasma membrane proteolipid 3 OS=Schizosaccharomyces pombe (strain 972 / ATCC 24843) GN=pmp3 PE=3 SV=2	gi|15234807|ref|NP_194794.1| putative low temperature and salt responsive protein [Arabidopsis thaliana] gi|15214227|sp|Q9M095.1|RC23_ARATH RecName: Full=UPF0057 membrane protein At4g30650 gi|7269966|emb|CAB79783.1| low temperature and salt responsive protein homolog [Arabidopsis thaliana] gi|38566502|gb|AAR24141.1| At4g30650 [Arabidopsis thaliana] gi|40823676|gb|AAR92298.1| At4g30650 [Arabidopsi…
TRINITY_DN8575_c0_g1	41.0276	60.3109	21.7443	0.360536	-1.47178	0.040176	1	1053	-	-	virNOG01058;virNOG08627;virNOG05391;virNOG02836	P	sp|P07144|VDAC_NEUCR Mitochondrial outer membrane protein porin OS=Neurospora crassa (strain ATCC 24698 / 74-OR23-1A / CBS 708.71 / DSM 1257 / FGSC 987) GN=B7H23.070 PE=2 SV=1	gi|971516380|dbj|GAQ81844.1| voltage dependent anion channel [Klebsormidium flaccidum]
TRINITY_DN50618_c5_g1	23.5597	36.3635	10.7558	0.295786	-1.75737	0.0401813	1	607	GO:0044260;GO:0090304	-	KOG1075;virNOG27872;virNOG01327;virNOG06122;virNOG28179	SRK	-	gi|147834309|emb|CAN61115.1| hypothetical protein VITISV_035585 [Vitis vinifera]
TRINITY_DN47342_c3_g2	2.44689	0	4.89378	Inf	Inf	0.04026	1	506	-	-	-	-	-	-
TRINITY_DN43976_c0_g4	2.43525	4.87051	0	0	-Inf	0.0403219	1	387	-	-	-	-	-	-
TRINITY_DN42901_c0_g2	2.43525	4.87051	0	0	-Inf	0.0403219	1	435	-	-	virNOG05810;poaNOG23047;virNOG35631;KOG0017	R	sp|Q9ZT94|POLR2_ARATH Retrovirus-related Pol polyprotein from transposon RE2 OS=Arabidopsis thaliana GN=RE2 PE=4 SV=1	gi|743936648|ref|XP_011012711.1| PREDICTED: uncharacterized protein LOC105116907 isoform X2 [Populus euphratica] gi|743936650|ref|XP_011012712.1| PREDICTED: uncharacterized protein LOC105116907 isoform X2 [Populus euphratica]
TRINITY_DN48205_c4_g1	38.9207	58.0782	19.7633	0.340287	-1.55518	0.0403409	1	1600	-	-	-	-	-	gi|641842563|gb|KDO61468.1| hypothetical protein CISIN_1g039056mg [Citrus sinensis]
TRINITY_DN49635_c3_g2	644.308	924.272	364.344	0.394195	-1.34302	0.040403	1	1967	-	-	virNOG05988	T	-	gi|764637897|ref|XP_011470405.1| PREDICTED: traB domain-containing protein isoform X1 [Fragaria vesca subsp. vesca]
TRINITY_DN55481_c0_g6	4.05257	7.62725	0.477891	0.0626557	-3.99641	0.0404549	1	376	-	-	-	-	-	-
TRINITY_DN19774_c0_g1	12.1534	19.8334	4.47332	0.225545	-2.14851	0.040459	1	1851	-	-	virNOG02025	I	sp|O94680|PDAT_SCHPO Phospholipid:diacylglycerol acyltransferase OS=Schizosaccharomyces pombe (strain 972 / ATCC 24843) GN=plh1 PE=1 SV=2	gi|1033657539|gb|ANH71127.1| phospholipid: diacylglycerol acyltransferase [Lobosphaera incisa]
TRINITY_DN53722_c0_g2	4.40482	0.670302	8.13933	12.1428	3.60203	0.0404854	1	633	-	-	-	-	-	-
TRINITY_DN44643_c0_g1	13.9797	22.8769	5.08255	0.22217	-2.17026	0.0405565	1	670	-	-	-	-	-	-
TRINITY_DN50149_c0_g1	2.6898	0	5.37959	Inf	Inf	0.0406369	1	434	-	-	-	-	-	-
TRINITY_DN43127_c0_g2	2.43367	0	4.86734	Inf	Inf	0.0406514	1	636	GO:0016021;GO:0008270	-	KOG4198;virNOG19137	R	sp|O13801|YE04_SCHPO Uncharacterized RNA-binding protein C17H9.04c OS=Schizosaccharomyces pombe (strain 972 / ATCC 24843) GN=SPAC17H9.04c PE=1 SV=1	gi|950969071|ref|XP_014499728.1| PREDICTED: transcription initiation factor TFIID subunit 15-like [Vigna radiata var. radiata]
TRINITY_DN50078_c9_g1	24.3664	37.8343	10.8985	0.288059	-1.79556	0.0406563	1	2371	-	-	-	-	-	-
TRINITY_DN50245_c1_g2	736.286	1040.07	432.506	0.415845	-1.26588	0.0406625	1	2015	GO:0004674;GO:0005524;GO:0006468	-	virNOG03894	T	sp|P51138|MSK2_MEDSA Glycogen synthase kinase-3 homolog MsK-2 OS=Medicago sativa GN=MSK-2 PE=2 SV=1	gi|645243071|ref|XP_008227813.1| PREDICTED: glycogen synthase kinase-3 homolog MsK-3 [Prunus mume]
TRINITY_DN786_c0_g1	2.41632	4.83264	0	0	-Inf	0.0407228	1	829	GO:0009733	K14488	virNOG23894	S	sp|Q9ZUZ3|SAU32_ARATH Auxin-responsive protein SAUR32 OS=Arabidopsis thaliana GN=SAUR32 PE=2 SV=1	gi|1035919368|gb|OAY48958.1| hypothetical protein MANES_05G018500 [Manihot esculenta]
TRINITY_DN48924_c2_g2	15.2128	24.5251	5.90039	0.240585	-2.05538	0.0407679	1	1306	-	-	-	-	-	-
TRINITY_DN35584_c0_g1	45.1813	66.7919	23.5707	0.352898	-1.50268	0.0407718	1	1277	GO:0008152;GO:0042578	-	COG0158;virNOG02513	G	sp|P09201|F16P_YEAST Fructose-1,6-bisphosphatase OS=Saccharomyces cerevisiae (strain ATCC 204508 / S288c) GN=FBP1 PE=1 SV=2	gi|168064043|ref|XP_001783975.1| predicted protein [Physcomitrella patens] gi|162664482|gb|EDQ51200.1| predicted protein [Physcomitrella patens]
TRINITY_DN48046_c6_g2	11.5113	4.38935	18.6332	4.24509	2.08579	0.0407886	1	401	-	-	virNOG02079	Q	sp|P42734|CADH9_ARATH Probable cinnamyl alcohol dehydrogenase 9 OS=Arabidopsis thaliana GN=CAD9 PE=2 SV=2	gi|222424680|dbj|BAH20294.1| AT4G39330 [Arabidopsis thaliana]
TRINITY_DN55701_c2_g2	73.1651	109.729	36.6011	0.333558	-1.58399	0.0407903	1	1082	-	-	virNOG28756;virNOG06218	R	sp|Q9SHI4|RLP3_ARATH Receptor like protein 3 OS=Arabidopsis thaliana GN=RLP3 PE=2 SV=1	gi|743890549|ref|XP_011039078.1| PREDICTED: probable LRR receptor-like serine/threonine-protein kinase At1g34110 [Populus euphratica]
TRINITY_DN38328_c0_g1	26.3569	40.0609	12.653	0.315843	-1.66272	0.0408022	1	3446	-	-	-	-	-	-
TRINITY_DN40498_c0_g1	15.1421	24.0875	6.19677	0.257261	-1.9587	0.0408085	1	1709	-	-	virNOG13197;NOG07908	FU	sp|O74423|ENT1_SCHPO Epsin-1 OS=Schizosaccharomyces pombe (strain 972 / ATCC 24843) GN=ent1 PE=1 SV=2	gi|545368899|ref|XP_005649222.1| ENTH-domain-containing protein [Coccomyxa subellipsoidea C-169] gi|384251200|gb|EIE24678.1| ENTH-domain-containing protein [Coccomyxa subellipsoidea C-169]
TRINITY_DN42658_c1_g1	16.5647	28.612	4.51754	0.15789	-2.66301	0.0408938	1	900	-	-	virNOG32781;virNOG00485	HO	sp|P34227|PRX1_YEAST Peroxiredoxin PRX1, mitochondrial OS=Saccharomyces cerevisiae (strain ATCC 204508 / S288c) GN=PRX1 PE=1 SV=1	gi|404326453|gb|AFR59201.1| 1-Cys peroxiredoxin [Fagopyrum tataricum]
TRINITY_DN54393_c2_g2	28.5806	2.15144	55.0098	25.5688	4.67631	0.0408948	1	1041	-	-	virNOG14432	R	sp|Q93XK2|STSYN_PEA Stachyose synthase OS=Pisum sativum GN=STS1 PE=1 SV=1	gi|747104986|ref|XP_011100751.1| PREDICTED: stachyose synthase-like [Sesamum indicum]
TRINITY_DN48416_c1_g4	42.8853	63.3916	22.3789	0.353027	-1.50215	0.0409643	1	4031	-	-	-	-	-	-
TRINITY_DN50787_c1_g3	19.327	5.95151	32.7024	5.49481	2.45807	0.0410016	1	1230	GO:0016705;GO:0020037;GO:0005506;GO:0016021;GO:0004497;GO:0055114	K20619	virNOG00979	Q	sp|Q9FIB0|C78A7_ARATH Cytochrome P450 78A7 OS=Arabidopsis thaliana GN=CYP78A7 PE=2 SV=1	gi|731397394|ref|XP_002280007.2| PREDICTED: cytochrome P450 78A7-like [Vitis vinifera]
TRINITY_DN42902_c0_g1	191.942	100.561	283.322	2.81741	1.49437	0.0410996	1	1520	-	-	virNOG24238	S	sp|Q8SVY9|Y3G1_ENCCU Uncharacterized protein ECU03_1610 OS=Encephalitozoon cuniculi (strain GB-M1) GN=ECU03_1610 PE=1 SV=1	gi|359497375|ref|XP_002280134.2| PREDICTED: uncharacterized protein ECU03_1610-like [Vitis vinifera]
TRINITY_DN47570_c4_g2	34.8327	51.9048	17.7606	0.342176	-1.54719	0.0411206	1	853	GO:0003872;GO:0046872;GO:0006002;GO:0005524;GO:0005737;GO:0061615	-	COG0205;virNOG02541	G	sp|Q94AA4|PFKA3_ARATH ATP-dependent 6-phosphofructokinase 3 OS=Arabidopsis thaliana GN=PFK3 PE=1 SV=1	gi|764602042|ref|XP_004302844.2| PREDICTED: ATP-dependent 6-phosphofructokinase 6-like [Fragaria vesca subsp. vesca]
TRINITY_DN54656_c3_g3	2.39739	4.79477	0	0	-Inf	0.0411309	1	673	-	-	-	-	-	-
TRINITY_DN47195_c2_g1	2.39739	4.79477	0	0	-Inf	0.0411309	1	290	-	-	virNOG03420;COG4886;virNOG10093	ST	sp|O23530|SNC1_ARATH Protein SUPPRESSOR OF npr1-1, CONSTITUTIVE 1 OS=Arabidopsis thaliana GN=SNC1 PE=1 SV=5	gi|595791267|ref|XP_007199382.1| hypothetical protein PRUPE_ppa025692mg [Prunus persica] gi|462394782|gb|EMJ00581.1| hypothetical protein PRUPE_ppa025692mg [Prunus persica]
TRINITY_DN54359_c1_g1	18.0365	7.33544	28.7375	3.91762	1.96998	0.0411384	1	868	GO:0009536	-	virNOG35393;virNOG02782;NOG154618	OR	sp|Q2QD30|YCF2_CUCSA Protein Ycf2 OS=Cucumis sativus GN=ycf2-A PE=3 SV=1	gi|1030178847|ref|YP_009253604.1| Ycf2 (chloroplast) [Senna tora] gi|1030178865|ref|YP_009253622.1| Ycf2 (chloroplast) [Senna tora] gi|929045881|gb|ALF03793.1| Ycf2 (chloroplast) [Senna tora] gi|929045899|gb|ALF03811.1| Ycf2 (chloroplast) [Senna tora]
TRINITY_DN43883_c0_g3	87.4154	136.906	37.9245	0.277011	-1.85199	0.0411694	1	1331	-	K09422	virNOG17373	K	sp|Q9SJX8|MYB14_ARATH Transcription factor MYB14 OS=Arabidopsis thaliana GN=MYB14 PE=2 SV=1	gi|590659390|ref|XP_007035114.1| Myb domain protein 13, putative [Theobroma cacao] gi|508714143|gb|EOY06040.1| Myb domain protein 13, putative [Theobroma cacao]
TRINITY_DN53083_c2_g2	57.041	1.12979	112.952	99.9763	6.64351	0.0412088	1	2263	-	-	virNOG05810	R	sp|Q9ZT94|POLR2_ARATH Retrovirus-related Pol polyprotein from transposon RE2 OS=Arabidopsis thaliana GN=RE2 PE=4 SV=1	gi|22773264|gb|AAN06870.1| Putative gag-pol polyprotein [Oryza sativa Japonica Group] gi|108706314|gb|ABF94109.1| retrotransposon protein, putative, Ty1-copia subclass [Oryza sativa Japonica Group]
TRINITY_DN52043_c1_g1	24.5427	10.4923	38.593	3.67821	1.879	0.0412278	1	1326	-	-	-	-	-	-
TRINITY_DN48307_c3_g2	14.7412	23.52	5.96239	0.253503	-1.97993	0.0412925	1	1346	-	-	COG2801;virNOG15679	RL	sp|Q99315|YG31B_YEAST Transposon Ty3-G Gag-Pol polyprotein OS=Saccharomyces cerevisiae (strain ATCC 204508 / S288c) GN=TY3B-G PE=1 SV=3	gi|147843077|emb|CAN83300.1| hypothetical protein VITISV_044100 [Vitis vinifera]
TRINITY_DN55563_c1_g3	3.73972	7.1461	0.333333	0.0466455	-4.42212	0.0412979	1	211	GO:0006810;GO:0005524;GO:0016021;GO:0016887	-	NOG06685;virNOG02670;KOG0065	QR	sp|Q0JLC5|AB36G_ORYSJ ABC transporter G family member 36 OS=Oryza sativa subsp. japonica GN=ABCG36 PE=2 SV=1	gi|1012347150|gb|KYP58341.1| putative pleiotropic drug resistance protein 2, partial [Cajanus cajan]
TRINITY_DN69463_c0_g1	2.5228	0	5.0456	Inf	Inf	0.0413837	1	1126	-	-	COG5024;virNOG06738;virNOG03428	D	sp|P51943|CCNA2_MOUSE Cyclin-A2 OS=Mus musculus GN=Ccna2 PE=1 SV=2	gi|769823523|ref|XP_011629119.1| PREDICTED: cyclin-A3-1 [Amborella trichopoda]
TRINITY_DN42523_c0_g2	20.3896	32.4285	8.35063	0.257509	-1.95731	0.0414102	1	1298	-	-	-	-	sp|Q59146|E13B_ARTSW Glucan endo-1,3-beta-glucosidase OS=Arthrobacter sp. (strain YCWD3) GN=glcI PE=3 SV=1	-
TRINITY_DN44186_c0_g1	5.3727	9.78963	0.955782	0.0976321	-3.3565	0.0414175	1	478	-	-	virNOG06338;virNOG10400;virNOG15435	T	sp|Q7XA39|RGA4_SOLBU Putative disease resistance protein RGA4 OS=Solanum bulbocastanum GN=RGA4 PE=2 SV=1	gi|1009171395|ref|XP_015866716.1| PREDICTED: putative disease resistance protein RGA3 [Ziziphus jujuba]
TRINITY_DN46972_c2_g1	37.1556	56.1856	18.1256	0.322601	-1.63218	0.0414207	1	1021	GO:0008152;GO:0003824	-	virNOG33454;COG0318;virNOG04570;virNOG08684	RI	sp|Q8RU95|4CLL6_ORYSJ 4-coumarate--CoA ligase-like 6 OS=Oryza sativa subsp. japonica GN=4CLL6 PE=2 SV=2	gi|641836699|gb|KDO55661.1| hypothetical protein CISIN_1g008895mg [Citrus sinensis]
TRINITY_DN39444_c0_g1	15.7405	25.0387	6.44232	0.257295	-1.95851	0.0414947	1	2292	-	-	virNOG14283;virNOG01913	R	sp|Q96HL8|SH3Y1_HUMAN SH3 domain-containing YSC84-like protein 1 OS=Homo sapiens GN=SH3YL1 PE=1 SV=1	gi|148907775|gb|ABR17013.1| unknown [Picea sitchensis]
TRINITY_DN55280_c1_g1	6.00865	1.3406	10.6767	7.96409	2.99351	0.0415048	1	1273	-	-	-	-	-	-
TRINITY_DN16724_c0_g1	7.36397	12.3682	2.35977	0.190794	-2.38992	0.0415093	1	1249	-	-	virNOG09601	I	sp|O30409|TYCC_BREPA Tyrocidine synthase 3 OS=Brevibacillus parabrevis GN=tycC PE=1 SV=1	gi|1032274850|gb|OAO89193.1| hypothetical protein AXX17_ATUG03410 [Arabidopsis thaliana]
TRINITY_DN35280_c0_g2	3.95717	7.33544	0.578887	0.0789164	-3.66353	0.0415155	1	818	-	-	-	-	-	-
TRINITY_DN54487_c1_g1	9.81437	18.2386	1.39011	0.0762179	-3.71373	0.0415371	1	2026	-	-	-	-	-	-
TRINITY_DN33902_c0_g1	8.69919	14.3521	3.04626	0.212251	-2.23615	0.0415386	1	844	-	-	-	-	-	-
TRINITY_DN22383_c0_g2	2.37582	4.75164	0	0	-Inf	0.0416048	1	472	-	-	-	-	-	-
TRINITY_DN52124_c4_g9	3.55254	0	7.10507	Inf	Inf	0.0416541	1	560	-	-	-	-	-	-
TRINITY_DN48558_c0_g3	4.70972	8.51384	0.905612	0.106369	-3.23284	0.041673	1	681	GO:0016020;GO:0022904;GO:0015002	-	virNOG12383	C	sp|P05505|COX3_RAT Cytochrome c oxidase subunit 3 OS=Rattus norvegicus GN=Mtco3 PE=1 SV=5	gi|110225675|ref|YP_665681.1| cytochrome c oxidase subunit 3 (mitochondrion) [Nephroselmis olivacea] gi|6066190|gb|AAF03208.1|AF110138_40 cytochrome c oxidase subunit 3 (mitochondrion) [Nephroselmis olivacea]
TRINITY_DN45997_c1_g5	5.33484	9.71389	0.955782	0.0983933	-3.3453	0.0416882	1	595	-	-	-	-	-	gi|661873446|emb|CDP20930.1| unnamed protein product [Coffea canephora]
TRINITY_DN55645_c2_g2	4.25914	0.686503	7.83177	11.4082	3.512	0.0417349	1	757	-	-	-	-	-	-
TRINITY_DN49601_c2_g5	3.35503	0.389218	6.32084	16.2398	4.02146	0.041758	1	497	-	-	KOG2562;virNOG27119;virNOG28452	ASR	-	gi|147768602|emb|CAN78335.1| hypothetical protein VITISV_004143 [Vitis vinifera]
TRINITY_DN50397_c5_g2	23.0812	0	46.1624	Inf	Inf	0.0417947	1	546	-	-	-	-	-	-
TRINITY_DN52819_c0_g2	13800.6	21574.4	6026.74	0.279347	-1.83987	0.0417989	1	2505	GO:0016702;GO:0046872;GO:0055114;GO:0031408	-	virNOG04223	S	sp|Q43191|LOX15_SOLTU Probable linoleate 9S-lipoxygenase 5 OS=Solanum tuberosum GN=LOX1.5 PE=2 SV=1	gi|16904543|emb|CAD10740.1| lipoxygenase [Corylus avellana]
TRINITY_DN47027_c0_g2	7.88674	13.7035	2.06999	0.151056	-2.72684	0.041835	1	1157	-	-	virNOG09926	R	sp|Q6NLB1|FB118_ARATH F-box protein At2g26850 OS=Arabidopsis thaliana GN=At2g26850 PE=2 SV=1	gi|763768499|gb|KJB35714.1| hypothetical protein B456_006G125100 [Gossypium raimondii] gi|763768500|gb|KJB35715.1| hypothetical protein B456_006G125100 [Gossypium raimondii]
TRINITY_DN52012_c3_g1	10.5652	19.2927	1.83766	0.0952514	-3.39212	0.0418831	1	464	-	-	-	-	-	-
TRINITY_DN47478_c6_g1	62.5847	95.4593	29.7101	0.311233	-1.68393	0.0419718	1	1561	-	-	-	-	sp|A1CD22|EGLC_ASPCL Probable glucan endo-1,3-beta-glucosidase eglC OS=Aspergillus clavatus (strain ATCC 1007 / CBS 513.65 / DSM 816 / NCTC 3887 / NRRL 1) GN=eglC PE=3 SV=1	gi|326526463|dbj|BAJ97248.1| predicted protein [Hordeum vulgare subsp. vulgare]
TRINITY_DN42061_c0_g1	16.7457	25.8331	7.65818	0.296448	-1.75415	0.0419836	1	603	-	-	-	-	-	-
TRINITY_DN49474_c3_g4	8.53288	14.2545	2.81122	0.197216	-2.34215	0.0420384	1	436	-	-	KOG1075;NOG134902;virNOG01327;virNOG07756	SR	-	gi|147837894|emb|CAN62820.1| hypothetical protein VITISV_013243 [Vitis vinifera]
TRINITY_DN45051_c1_g4	34.0066	50.3483	17.665	0.350855	-1.51105	0.0420513	1	711	GO:0009055;GO:0020037;GO:0046872;GO:0005758;GO:0070469;GO:0055114	-	virNOG19213;COG3474	C	sp|Q41346|CYC_STELP Cytochrome c OS=Stellaria longipes PE=3 SV=1	gi|2493971|sp|Q41346.1|CYC_STELP RecName: Full=Cytochrome c gi|440586|emb|CAA79708.1| mitochondrial cytochrome c [Stellaria longipes]
TRINITY_DN45627_c2_g3	13.783	5.78949	21.7764	3.76137	1.91126	0.0420524	1	2384	GO:0003723;GO:0000166;GO:0005737	K13126	KOG0123;virNOG00187	A	sp|Q05196|PABP5_ARATH Polyadenylate-binding protein 5 OS=Arabidopsis thaliana GN=PAB5 PE=1 SV=3	gi|1009137925|ref|XP_015886315.1| PREDICTED: polyadenylate-binding protein 3 [Ziziphus jujuba]
TRINITY_DN52819_c0_g6	41.0186	68.6841	13.3532	0.194414	-2.3628	0.0420999	1	217	GO:0016702;GO:0046872;GO:0055114;GO:0031408	-	virNOG04223	S	sp|Q43191|LOX15_SOLTU Probable linoleate 9S-lipoxygenase 5 OS=Solanum tuberosum GN=LOX1.5 PE=2 SV=1	gi|208611514|gb|ABW75772.2| lipoxygenase [Camellia sinensis]
TRINITY_DN55110_c1_g4	2.35142	4.70284	0	0	-Inf	0.0421529	1	207	-	-	virNOG35065;virNOG17255;virNOG10093	ST	sp|Q40392|TMVRN_NICGU TMV resistance protein N OS=Nicotiana glutinosa GN=N PE=1 SV=1	gi|731440904|ref|XP_010646556.1| PREDICTED: putative disease resistance protein At4g11170 [Vitis vinifera]
TRINITY_DN37689_c0_g1	7.94807	0.351352	15.5448	44.2428	5.46737	0.0421891	1	1069	-	-	-	-	sp|Q5ZID0|NMRL1_CHICK NmrA-like family domain-containing protein 1 OS=Gallus gallus GN=NMRAL1 PE=2 SV=1	gi|552841264|ref|XP_005850260.1| hypothetical protein CHLNCDRAFT_57026 [Chlorella variabilis] gi|307109921|gb|EFN58158.1| hypothetical protein CHLNCDRAFT_57026 [Chlorella variabilis]
TRINITY_DN51317_c0_g6	2373.86	1103.52	3644.2	3.30235	1.72349	0.0422125	1	2860	GO:0016021;GO:0006633;GO:0016747	-	virNOG16406	I	sp|Q9FG87|KCS20_ARATH 3-ketoacyl-CoA synthase 20 OS=Arabidopsis thaliana GN=KCS20 PE=2 SV=1	gi|703075137|ref|XP_010089997.1| 3-ketoacyl-CoA synthase 11 [Morus notabilis] gi|587848461|gb|EXB38728.1| 3-ketoacyl-CoA synthase 11 [Morus notabilis]
TRINITY_DN46814_c0_g2	1159.55	1644.21	674.89	0.410466	-1.28467	0.0423092	1	2282	GO:0006536;GO:0004351;GO:0030170	K01580	virNOG02184	E	sp|Q42521|DCE1_ARATH Glutamate decarboxylase 1 OS=Arabidopsis thaliana GN=GAD1 PE=1 SV=2	gi|1009152245|ref|XP_015893993.1| PREDICTED: glutamate decarboxylase 4-like [Ziziphus jujuba]
TRINITY_DN42639_c0_g1	58.9312	87.0633	30.7991	0.353755	-1.49918	0.0423244	1	4194	-	-	virNOG13974;COG5038	R	sp|Q9USG8|MU190_SCHPO Meiotically up-regulated gene 190 protein OS=Schizosaccharomyces pombe (strain 972 / ATCC 24843) GN=mug190 PE=1 SV=1	gi|1026763261|gb|OAE24337.1| hypothetical protein AXG93_4343s1020 [Marchantia polymorpha subsp. polymorpha]
TRINITY_DN9782_c0_g1	11.0648	18.4874	3.64227	0.197014	-2.34363	0.0424766	1	1120	GO:0016021;GO:0042773;GO:0008137	-	virNOG17354;virNOG02058	C	sp|P03913|NU4M_ASPAM NADH-ubiquinone oxidoreductase chain 4 OS=Aspergillus amstelodami GN=ND4 PE=3 SV=1	gi|527186458|gb|EPS59418.1| hypothetical protein M569_15384, partial [Genlisea aurea]
TRINITY_DN51799_c2_g1	16327	22950.7	9703.19	0.422784	-1.24201	0.0424851	1	2132	GO:0005634;GO:0003677;GO:0006355;GO:0003700	K09287	virNOG07414	K	sp|Q9C6M5|RAVL1_ARATH AP2/ERF and B3 domain-containing transcription repressor TEM1 OS=Arabidopsis thaliana GN=TEM1 PE=1 SV=1	gi|731370595|ref|XP_002281709.2| PREDICTED: AP2/ERF and B3 domain-containing transcription factor RAV1-like [Vitis vinifera]
TRINITY_DN51074_c5_g1	5746.74	8187.38	3306.09	0.403804	-1.30827	0.0425596	1	2524	GO:0005634;GO:0003677;GO:0006355;GO:0003700;GO:0046983	-	virNOG04887	K	sp|Q9FVC1|SVP_ARATH MADS-box protein SVP OS=Arabidopsis thaliana GN=SVP PE=1 SV=1	gi|641387891|gb|AIA58526.1| SVP-like MADS-box protein [Carya cathayensis]
TRINITY_DN42471_c0_g1	17.4529	27.4608	7.44501	0.271114	-1.88303	0.0426011	1	1023	-	-	virNOG03194	Q	-	gi|545356944|ref|XP_005644149.1| NAD(P)-binding protein [Coccomyxa subellipsoidea C-169] gi|384246114|gb|EIE19605.1| NAD(P)-binding protein [Coccomyxa subellipsoidea C-169]
TRINITY_DN54174_c1_g3	2.32712	4.65424	0	0	-Inf	0.0427118	1	339	-	-	-	-	-	-
TRINITY_DN34717_c0_g2	2.47561	0	4.95121	Inf	Inf	0.0427496	1	790	GO:0006754;GO:1902600;GO:0033178;GO:0016820;GO:0000166;GO:0009579;GO:0009507	-	virNOG01659;COG0055	C	sp|Q2JX57|ATPB_SYNJA ATP synthase subunit beta OS=Synechococcus sp. (strain JA-3-3Ab) GN=atpD PE=3 SV=1	gi|1031877389|gb|ANG44445.1| CF1 beta subunit of ATP synthase (chloroplast) [Ostreobium sp. OS1B]
TRINITY_DN34072_c0_g1	6.80121	11.5628	2.03965	0.176398	-2.5031	0.042752	1	420	-	-	-	-	-	-
TRINITY_DN51757_c0_g1	15.9576	24.9633	6.95187	0.278483	-1.84434	0.0428835	1	1090	-	-	virNOG08648;virNOG02179	C	sp|Q0DYB1|IPYR_ORYSJ Soluble inorganic pyrophosphatase OS=Oryza sativa subsp. japonica GN=IPP PE=2 SV=1	gi|400269888|gb|AFP74895.1| soluble inorganic pyrophosphatase [Hevea brasiliensis]
TRINITY_DN52684_c3_g2	81.8483	44.3529	119.344	2.69078	1.42802	0.0429168	1	1161	-	-	-	-	-	-
TRINITY_DN45376_c3_g2	2.469	0	4.938	Inf	Inf	0.0429463	1	648	-	-	-	-	-	-
TRINITY_DN50923_c2_g2	11.7326	21.1252	2.33994	0.110765	-3.17442	0.043045	1	1145	-	-	virNOG27392;virNOG25136;virNOG13805;KOG0800	O	sp|Q6AVN2|SIRP1_ORYSJ E3 ubiquitin-protein ligase SIRP1 OS=Oryza sativa subsp. japonica GN=SIRP1 PE=1 SV=1	gi|255540963|ref|XP_002511546.1| PREDICTED: E3 ubiquitin-protein ligase hrd-1 [Ricinus communis] gi|223550661|gb|EEF52148.1| zinc finger protein, putative [Ricinus communis]
TRINITY_DN45036_c2_g2	32.7906	6.20566	59.3756	9.56798	3.25821	0.0430453	1	1549	GO:0050896	-	virNOG13489;COG4886	ST	sp|Q40392|TMVRN_NICGU TMV resistance protein N OS=Nicotiana glutinosa GN=N PE=1 SV=1	gi|223535818|gb|EEF37479.1| ATP binding protein, putative [Ricinus communis]
TRINITY_DN53764_c7_g1	47.1104	23.5251	70.6957	3.00511	1.58742	0.0430482	1	891	-	-	-	-	-	-
TRINITY_DN54821_c0_g1	112.611	225.221	0	0	-Inf	0.0430916	1	652	-	-	-	-	-	-
TRINITY_DN48222_c0_g2	294.925	428.596	161.254	0.376237	-1.41029	0.043102	1	1778	-	-	-	-	-	-
TRINITY_DN34871_c0_g1	14.1381	23.7256	4.55058	0.1918	-2.38232	0.0431078	1	1934	-	-	virNOG06513	A	sp|A0JNC2|R3HD2_BOVIN R3H domain-containing protein 2 OS=Bos taurus GN=R3HDM2 PE=2 SV=1	gi|357442995|ref|XP_003591775.1| single-stranded nucleic acid-binding protein R3H [Medicago truncatula] gi|355480823|gb|AES62026.1| single-stranded nucleic acid-binding protein R3H [Medicago truncatula]
TRINITY_DN43437_c0_g1	102.322	148.893	55.7514	0.374439	-1.4172	0.0431223	1	706	-	-	-	-	sp|Q9P7K6|SDO1L_SCHPO SDO1-like protein C21C3.19 OS=Schizosaccharomyces pombe (strain 972 / ATCC 24843) GN=SPBC21C3.19 PE=3 SV=1	-
TRINITY_DN64621_c0_g1	2.46239	0	4.92478	Inf	Inf	0.0431445	1	389	-	-	virNOG24299	S	-	gi|1009171464|ref|XP_015866752.1| PREDICTED: transcription repressor OFP8 [Ziziphus jujuba]
TRINITY_DN53624_c0_g1	2.85316	0	5.70632	Inf	Inf	0.0432114	1	656	-	-	KOG1075;virNOG01327;virNOG28179	R	sp|P0C2F6|RNHX1_ARATH Putative ribonuclease H protein At1g65750 OS=Arabidopsis thaliana GN=At1g65750 PE=3 SV=1	gi|147866531|emb|CAN81579.1| hypothetical protein VITISV_023185 [Vitis vinifera]
TRINITY_DN55487_c0_g1	4230.97	1274.99	7186.96	5.63687	2.49489	0.0432203	1	4762	-	-	virNOG09798	S	sp|Q7XZF5|RST1_ARATH Protein RST1 OS=Arabidopsis thaliana GN=RST1 PE=2 SV=2	gi|1027102500|ref|XP_016649504.1| PREDICTED: protein RST1 [Prunus mume]
TRINITY_DN44861_c0_g1	2.69971	0	5.39941	Inf	Inf	0.0432208	1	533	-	-	-	-	-	-
TRINITY_DN53839_c3_g5	27.289	10.7789	43.7991	4.06341	2.02269	0.043224	1	1558	-	-	-	-	-	-
TRINITY_DN44040_c0_g1	20.1836	9.26534	31.1019	3.3568	1.74709	0.0432483	1	1667	-	-	virNOG00344	R	-	gi|802692809|ref|XP_012082992.1| PREDICTED: uncharacterized protein LOC105642694 isoform X2 [Jatropha curcas]
TRINITY_DN54197_c0_g7	28.6453	12.8382	44.4524	3.46251	1.79182	0.0432834	1	1773	GO:0016787;GO:0046856	-	virNOG07706	U	sp|Q8H0Z6|IP5P3_ARATH Type IV inositol polyphosphate 5-phosphatase 3 OS=Arabidopsis thaliana GN=IP5P3 PE=1 SV=1	gi|659113744|ref|XP_008456733.1| PREDICTED: type IV inositol polyphosphate 5-phosphatase 3 isoform X2 [Cucumis melo] gi|659113746|ref|XP_008456734.1| PREDICTED: type IV inositol polyphosphate 5-phosphatase 3 isoform X2 [Cucumis melo] gi|659113748|ref|XP_008456735.1| PREDICTED: type IV inositol polyphosphate 5-phosphatase 3 isoform X2 [Cucumis melo]
TRINITY_DN54079_c0_g4	55.3672	80.1169	30.6175	0.38216	-1.38775	0.0432948	1	884	-	-	-	-	-	-
TRINITY_DN49556_c1_g1	198.968	112.475	285.462	2.538	1.34369	0.0434346	1	5507	-	-	virNOG13118	R	sp|Q9FX35|PP117_ARATH Pentatricopeptide repeat-containing protein At1g73400, mitochondrial OS=Arabidopsis thaliana GN=At1g73400 PE=2 SV=2	gi|1027109622|ref|XP_008240387.2| PREDICTED: pentatricopeptide repeat-containing protein At1g73400, mitochondrial [Prunus mume]
TRINITY_DN48134_c1_g4	25.723	41.2559	10.1902	0.246999	-2.01742	0.0434417	1	1152	-	-	-	-	-	-
TRINITY_DN31432_c0_g1	22.5362	34.2611	10.8114	0.315559	-1.66402	0.0435115	1	2831	-	-	-	-	sp|Q9UUD1|SREBP_SCHPO Sterol regulatory element-binding protein 1 OS=Schizosaccharomyces pombe (strain 972 / ATCC 24843) GN=sre1 PE=1 SV=1	gi|226497246|ref|NP_001140966.1| uncharacterized protein LOC100273045 [Zea mays] gi|194701968|gb|ACF85068.1| unknown [Zea mays]
TRINITY_DN49176_c1_g1	585.441	839.946	330.935	0.393996	-1.34375	0.0435214	1	3471	GO:0046872;GO:0006470;GO:0004722	-	COG0631;virNOG07063	T	sp|O81760|P2C63_ARATH Probable protein phosphatase 2C 63 OS=Arabidopsis thaliana GN=At4g33920 PE=2 SV=1	gi|1009150356|ref|XP_015892976.1| PREDICTED: probable protein phosphatase 2C 63 [Ziziphus jujuba]
TRINITY_DN54765_c0_g2	9.18771	15.1034	3.27199	0.216639	-2.20664	0.0436218	1	1466	-	-	-	-	-	-
TRINITY_DN44939_c2_g3	17.2789	6.43814	28.1196	4.36767	2.12686	0.043639	1	2013	GO:0003968;GO:0001172	-	virNOG00315	A	sp|Q0DXS3|RDR1_ORYSJ Probable RNA-dependent RNA polymerase 1 OS=Oryza sativa subsp. japonica GN=RDR1 PE=2 SV=2	gi|674231869|gb|KFK24634.1| hypothetical protein AALP_AA8G005100, partial [Arabis alpina]
TRINITY_DN43624_c0_g1	2.28662	4.57323	0	0	-Inf	0.0436734	1	903	GO:0005975;GO:0016832	-	virNOG12090;virNOG13903	G	sp|Q9HGY9|ALF_ASPOR Fructose-bisphosphate aldolase OS=Aspergillus oryzae (strain ATCC 42149 / RIB 40) GN=fbaA PE=2 SV=2	gi|693498128|emb|CEF99348.1| Fructose-bisphosphate aldolase, class II,yeast/E. coli subtype [Ostreococcus tauri]
TRINITY_DN5819_c0_g1	5.55611	10.0924	1.01982	0.101049	-3.30687	0.0436801	1	581	-	-	-	-	sp|Q7RYI0|MIC10_NEUCR MICOS complex subunit mic10 OS=Neurospora crassa (strain ATCC 24698 / 74-OR23-1A / CBS 708.71 / DSM 1257 / FGSC 987) GN=mic10 PE=3 SV=1	-
TRINITY_DN42854_c0_g1	16.4258	25.3795	7.4721	0.294415	-1.76408	0.0436827	1	1966	-	-	-	-	-	-
TRINITY_DN42138_c1_g1	3.65425	7.30851	0	0	-Inf	0.0437829	1	1368	GO:0016020;GO:0005488;GO:0016717;GO:0006629	-	virNOG13214	I	sp|Q12618|ACO1_AJECA Acyl-CoA desaturase OS=Ajellomyces capsulatus GN=OLE1 PE=1 SV=1	gi|326506754|dbj|BAJ91418.1| predicted protein [Hordeum vulgare subsp. vulgare]
TRINITY_DN46612_c0_g1	37.6222	66.1327	9.11168	0.137779	-2.85957	0.0438026	1	491	-	-	-	-	sp|P22943|HSP12_YEAST 12 kDa heat shock protein OS=Saccharomyces cerevisiae (strain ATCC 204508 / S288c) GN=HSP12 PE=1 SV=1	-
TRINITY_DN44043_c0_g1	75.6832	116.676	34.6902	0.297321	-1.74991	0.043886	1	2119	-	-	virNOG38470	R	sp|Q2U5H8|KOJT_ASPOR Probable efflux pump kojT OS=Aspergillus oryzae (strain ATCC 42149 / RIB 40) GN=kojT PE=1 SV=1	gi|1004140093|gb|KXZ48094.1| hypothetical protein GPECTOR_30g189 [Gonium pectorale]
TRINITY_DN45212_c2_g1	3.77055	0.389218	7.15189	18.375	4.19967	0.0438974	1	1321	-	-	-	-	-	-
TRINITY_DN18556_c0_g1	8.23276	14.4655	2	0.13826	-2.85455	0.0439157	1	1227	-	-	-	-	-	-
TRINITY_DN46685_c0_g1	9.18381	3.10283	15.2648	4.91964	2.29855	0.0439178	1	1529	-	-	-	-	-	-
TRINITY_DN55742_c0_g1	116.282	63.9753	168.588	2.63521	1.39792	0.0439222	1	1992	-	-	virNOG35357;virNOG28034	R	sp|Q9FZF8|FB44_ARATH Putative F-box protein At1g47790 OS=Arabidopsis thaliana GN=At1g47790 PE=4 SV=1	gi|595831786|ref|XP_007206341.1| hypothetical protein PRUPE_ppa017505mg, partial [Prunus persica] gi|462401983|gb|EMJ07540.1| hypothetical protein PRUPE_ppa017505mg, partial [Prunus persica]
TRINITY_DN40141_c0_g1	15.9147	24.9633	6.86613	0.275049	-1.86224	0.0439297	1	2104	-	-	-	-	sp|O13444|ATG15_PASFU Putative lipase ATG15 OS=Passalora fulva GN=ATG15 PE=2 SV=1	-
TRINITY_DN33399_c0_g1	11.7969	19.0062	4.58753	0.241371	-2.05068	0.0439358	1	794	-	-	-	-	-	-
TRINITY_DN43883_c0_g2	43.0814	72.0517	14.111	0.195846	-2.35221	0.0439699	1	814	-	-	virNOG17373	K	-	gi|209571366|dbj|BAG75112.1| transcription factor MYB828, partial [Fagus crenata]
TRINITY_DN50584_c4_g2	28.6788	45.483	11.8746	0.261078	-1.93745	0.0439715	1	1384	-	-	-	-	-	gi|1000946255|ref|XP_015580975.1| PREDICTED: uncharacterized protein LOC8276201 [Ricinus communis] gi|1000946257|ref|XP_015580976.1| PREDICTED: uncharacterized protein LOC8276201 [Ricinus communis] gi|1000946259|ref|XP_015580977.1| PREDICTED: uncharacterized protein LOC8276201 [Ricinus communis]
TRINITY_DN39335_c0_g1	7.90687	13.1952	2.61854	0.198446	-2.33318	0.0439926	1	1198	-	-	-	-	-	-
TRINITY_DN8662_c0_g2	7.90365	13.1142	2.6931	0.205358	-2.28379	0.0440044	1	1395	-	-	virNOG05010;virNOG11428	I	sp|Q4I8E9|PNS1_GIBZE Protein PNS1 OS=Gibberella zeae (strain PH-1 / ATCC MYA-4620 / FGSC 9075 / NRRL 31084) GN=PNS1 PE=3 SV=1	gi|1026773883|gb|OAE33041.1| hypothetical protein AXG93_1913s1430 [Marchantia polymorpha subsp. polymorpha]
TRINITY_DN60374_c0_g1	9.93454	16.4222	3.44689	0.209892	-2.25228	0.0440212	1	1216	-	-	virNOG00191	S	-	gi|697191332|ref|XP_009604734.1| PREDICTED: LETM1 and EF-hand domain-containing protein 1, mitochondrial-like [Nicotiana tomentosiformis]
TRINITY_DN53062_c4_g2	17.0563	28.8928	5.21985	0.180662	-2.46863	0.0440806	1	1201	-	-	-	-	-	-
TRINITY_DN46881_c1_g1	30.1449	45.1643	15.1256	0.334901	-1.57819	0.0441066	1	2039	-	-	virNOG05344	T	sp|Q0JA29|FLS2_ORYSJ LRR receptor-like serine/threonine-protein kinase FLS2 OS=Oryza sativa subsp. japonica GN=FLS2 PE=1 SV=1	gi|848859111|ref|XP_012830467.1| PREDICTED: LRR receptor-like serine/threonine-protein kinase GSO1 [Erythranthe guttata]
TRINITY_DN40887_c0_g3	11.111	17.8225	4.39941	0.246846	-2.01832	0.0441464	1	2027	-	-	virNOG03001	T	sp|Q2UGZ7|ATG1_ASPOR Serine/threonine-protein kinase atg1 OS=Aspergillus oryzae (strain ATCC 42149 / RIB 40) GN=atg1 PE=3 SV=1	gi|255073435|ref|XP_002500392.1| predicted protein, partial [Micromonas commoda] gi|226515655|gb|ACO61650.1| predicted protein, partial [Micromonas commoda]
TRINITY_DN53392_c2_g6	3.2142	6.18944	0.238945	0.0386053	-4.69506	0.0442123	1	437	-	-	-	-	-	-
TRINITY_DN32284_c0_g1	21.1115	32.3636	9.85952	0.304649	-1.71478	0.044256	1	630	-	-	-	-	-	-
TRINITY_DN55860_c0_g4	14.352	2.68121	26.0228	9.70563	3.27882	0.0442737	1	716	-	-	-	-	-	-
TRINITY_DN47079_c0_g1	11.1784	0	22.3568	Inf	Inf	0.0442966	1	922	-	-	-	-	-	-
TRINITY_DN54291_c0_g4	8.92444	16.3142	1.53467	0.0940694	-3.41013	0.0443303	1	1197	-	-	-	-	-	-
TRINITY_DN52095_c0_g2	102.732	205.464	0	0	-Inf	0.0443905	1	2035	-	-	-	-	-	gi|731427383|ref|XP_010663961.1| PREDICTED: uncharacterized protein LOC100261419 [Vitis vinifera]
TRINITY_DN44401_c0_g1	5.18947	10.3789	0	0	-Inf	0.0444697	1	1153	-	-	-	-	-	-
TRINITY_DN52234_c2_g3	37.3077	16.0386	58.5769	3.65224	1.86878	0.0444843	1	918	-	-	virNOG36144;virNOG23210	S	sp|Q8LGS1|MARD1_ARATH Protein MARD1 OS=Arabidopsis thaliana GN=MARD1 PE=2 SV=2	gi|359497432|ref|XP_003635513.1| PREDICTED: uncharacterized protein LOC100261790 [Vitis vinifera] gi|731439155|ref|XP_003635265.2| PREDICTED: uncharacterized protein LOC100853335 [Vitis vinifera]
TRINITY_DN47045_c6_g2	7.76509	12.9249	2.60532	0.201574	-2.31062	0.0445215	1	783	GO:0006886;GO:0005783;GO:0005794;GO:0005525;GO:0016192	-	virNOG06250	U	sp|Q0CUN7|SAR1_ASPTN Small COPII coat GTPase sar1 OS=Aspergillus terreus (strain NIH 2624 / FGSC A1156) GN=sar1 PE=3 SV=1	gi|674869121|emb|CDY65544.1| BnaAnng20600D [Brassica napus]
TRINITY_DN52870_c3_g2	10.3015	2.34606	18.2569	7.78194	2.96013	0.0445313	1	936	-	-	-	-	-	-
TRINITY_DN54665_c2_g1	302.591	438.727	166.455	0.379404	-1.39819	0.0445712	1	2299	GO:0016021;GO:0016788	-	virNOG14798	I	sp|Q9LY84|GDL76_ARATH GDSL esterase/lipase At5g14450 OS=Arabidopsis thaliana GN=At5g14450 PE=2 SV=1	gi|567908351|ref|XP_006446489.1| hypothetical protein CICLE_v10015583mg [Citrus clementina] gi|557549100|gb|ESR59729.1| hypothetical protein CICLE_v10015583mg [Citrus clementina]
TRINITY_DN45776_c2_g1	10.8608	17.3089	4.41263	0.254934	-1.97181	0.044591	1	1509	GO:0006810;GO:0000166;GO:0005622;GO:0003676	-	virNOG11213;virNOG08707;NOG15093	TR	sp|O94260|G3BP_SCHPO Putative G3BP-like protein OS=Schizosaccharomyces pombe (strain 972 / ATCC 24843) GN=nxt3 PE=1 SV=1	gi|326507682|dbj|BAK03234.1| predicted protein [Hordeum vulgare subsp. vulgare]
TRINITY_DN47330_c3_g2	2.4152	0	4.83039	Inf	Inf	0.0446012	1	501	-	-	-	-	-	-
TRINITY_DN47370_c4_g1	11.8335	4.30835	19.3586	4.49328	2.16777	0.0446124	1	942	-	-	-	-	-	-
TRINITY_DN37893_c0_g1	15.4526	24.7256	6.17964	0.249929	-2.00041	0.0446493	1	1657	GO:0016740	K00814	virNOG07867	E	sp|P52893|ALAM_YEAST Probable alanine aminotransferase, mitochondrial OS=Saccharomyces cerevisiae (strain ATCC 204508 / S288c) GN=ALT1 PE=1 SV=1	gi|565351919|ref|XP_006342897.1| PREDICTED: alanine aminotransferase 2-like isoform X1 [Solanum tuberosum]
TRINITY_DN41569_c0_g3	16.3304	25.2659	7.39485	0.292681	-1.7726	0.044658	1	1884	-	-	virNOG05418;virNOG08599	J	sp|Q5AK62|SSD1_CANAL Virulence protein SSD1 OS=Candida albicans (strain SC5314 / ATCC MYA-2876) GN=SSD1 PE=2 SV=2	gi|552821285|ref|XP_005845806.1| hypothetical protein CHLNCDRAFT_136531 [Chlorella variabilis] gi|307105455|gb|EFN53704.1| hypothetical protein CHLNCDRAFT_136531 [Chlorella variabilis]
TRINITY_DN45173_c2_g1	23.49	42.64	4.33994	0.101781	-3.29646	0.0446632	1	1136	-	-	-	-	-	-
TRINITY_DN50888_c3_g1	48.5663	22.0387	75.0938	3.40735	1.76865	0.0446918	1	3114	GO:0003824	-	COG0596;virNOG31255;virNOG02544	R	sp|O05235|YUGF_BACSU Uncharacterized hydrolase YugF OS=Bacillus subtilis (strain 168) GN=yugF PE=3 SV=1	gi|1029115441|ref|XP_016736160.1| PREDICTED: uncharacterized hydrolase YugF-like isoform X1 [Gossypium hirsutum]
TRINITY_DN47608_c2_g1	21.8543	33.1098	10.5987	0.320108	-1.64337	0.0447281	1	897	-	-	-	-	-	-
TRINITY_DN55489_c0_g1	100.897	162.061	39.7324	0.245169	-2.02815	0.0447957	1	683	-	-	virNOG11804	S	-	gi|1029101744|ref|XP_016710236.1| PREDICTED: UV-B-induced protein At3g17800, chloroplastic-like [Gossypium hirsutum] gi|728818358|gb|KHG02769.1| Phosphoserine aminotransferase [Gossypium arboreum]
TRINITY_DN54612_c5_g3	117.195	0	234.39	Inf	Inf	0.0448053	1	962	-	-	-	-	-	-
TRINITY_DN43389_c1_g1	18.7497	8.4219	29.0775	3.4526	1.78768	0.0448323	1	2123	GO:0046872;GO:0009536;GO:0010333	-	virNOG00163	R	sp|Q93X23|MYRS_QUEIL Myrcene synthase, chloroplastic OS=Quercus ilex PE=1 SV=1	gi|75249335|sp|Q93X23.1|MYRS_QUEIL RecName: Full=Myrcene synthase, chloroplastic; Flags: Precursor [Quercus ilex] gi|14331015|emb|CAC41012.1| putative chloroplast terpene synthase [Quercus ilex]
TRINITY_DN50600_c0_g2	6.03345	10.4814	1.5855	0.151267	-2.72483	0.0449025	1	1193	-	-	-	-	-	-
TRINITY_DN53873_c5_g2	115.4	183.731	47.07	0.25619	-1.96471	0.0449207	1	1747	-	-	-	-	-	-
TRINITY_DN50027_c4_g1	41.5559	21.7522	61.3596	2.82085	1.49613	0.0449621	1	2284	GO:0016740	K21552	virNOG07939	R	sp|Q93V78|TMT1_BRAOL Thiocyanate methyltransferase 1 OS=Brassica oleracea GN=TMT1 PE=1 SV=1	gi|1024035726|gb|KZV43668.1| putative thiol methyltransferase 2 [Dorcoceras hygrometricum]
TRINITY_DN54329_c1_g9	3.3468	0.335151	6.35845	18.9719	4.24579	0.0450365	1	537	GO:0004674;GO:0005524;GO:0006468	-	virNOG01267;virNOG16201	T	sp|Q39191|WAK1_ARATH Wall-associated receptor kinase 1 OS=Arabidopsis thaliana GN=WAK1 PE=1 SV=2	gi|1009112416|ref|XP_015868201.1| PREDICTED: wall-associated receptor kinase 2-like [Ziziphus jujuba]
TRINITY_DN44909_c0_g1	103.103	153.228	52.9776	0.345745	-1.53222	0.0450659	1	2327	-	-	-	-	-	-
TRINITY_DN52819_c0_g7	192.486	283.305	101.667	0.358861	-1.4785	0.045092	1	1143	GO:0016702;GO:0046872;GO:0055114;GO:0031408	-	virNOG04223	S	sp|Q43191|LOX15_SOLTU Probable linoleate 9S-lipoxygenase 5 OS=Solanum tuberosum GN=LOX1.5 PE=2 SV=1	gi|16904543|emb|CAD10740.1| lipoxygenase [Corylus avellana]
TRINITY_DN46667_c6_g2	499.065	702.377	295.753	0.421074	-1.24785	0.0450934	1	637	-	-	virNOG24349	S	-	gi|731356487|ref|XP_010689698.1| PREDICTED: uncharacterized protein LOC104903371 [Beta vulgaris subsp. vulgaris] gi|870849808|gb|KMT02011.1| hypothetical protein BVRB_9g208810 [Beta vulgaris subsp. vulgaris]
TRINITY_DN47119_c8_g1	4.13877	0.724369	7.55318	10.4272	3.38229	0.0451702	1	989	-	-	-	-	-	-
TRINITY_DN51411_c4_g2	34.2029	17.4655	50.9403	2.91663	1.5443	0.0451922	1	1365	-	K13153	virNOG22107;virNOG00853	S	-	gi|590615459|ref|XP_007023228.1| U11/U12 small nuclear ribonucleoprotein 25 kDa protein, putative [Theobroma cacao] gi|508778594|gb|EOY25850.1| U11/U12 small nuclear ribonucleoprotein 25 kDa protein, putative [Theobroma cacao]
TRINITY_DN73908_c0_g1	17.0872	26.5471	7.62718	0.287307	-1.79933	0.0452093	1	438	-	-	-	-	-	-
TRINITY_DN54954_c0_g6	108.787	165.277	52.2962	0.316415	-1.66011	0.0453331	1	302	-	-	virNOG10093	T	sp|Q40392|TMVRN_NICGU TMV resistance protein N OS=Nicotiana glutinosa GN=N PE=1 SV=1	gi|1012342299|gb|KYP53494.1| TMV resistance protein N [Cajanus cajan]
TRINITY_DN43624_c1_g2	63.8285	92.4261	35.231	0.38118	-1.39146	0.0453823	1	1236	GO:0005975;GO:0016832	-	virNOG12090;virNOG13903	G	sp|Q96UH7|ALF1_PARBA Fructose-bisphosphate aldolase 1 OS=Paracoccidioides lutzii (strain ATCC MYA-826 / Pb01) GN=FBA1 PE=1 SV=3	gi|255080584|ref|XP_002503872.1| fructose-bisphosphate aldolase, class II [Micromonas commoda] gi|226519139|gb|ACO65130.1| fructose-bisphosphate aldolase, class II [Micromonas commoda]
TRINITY_DN44643_c0_g2	41.0941	65.6355	16.5527	0.252191	-1.98741	0.0455688	1	1754	-	-	-	-	-	-
TRINITY_DN51371_c5_g7	41.5829	74.6672	8.49854	0.113819	-3.13519	0.045641	1	497	-	-	-	-	-	-
TRINITY_DN55860_c0_g5	121.833	0	243.667	Inf	Inf	0.0456749	1	714	-	-	-	-	-	-
TRINITY_DN50464_c2_g2	16.4426	26.7954	6.08982	0.227271	-2.13752	0.0457292	1	782	GO:0016021	-	virNOG24669;virNOG22666	S	-	gi|590696092|ref|XP_007045071.1| Mediator of RNA polymerase II transcription subunit 18, putative [Theobroma cacao] gi|508709006|gb|EOY00903.1| Mediator of RNA polymerase II transcription subunit 18, putative [Theobroma cacao]
TRINITY_DN41308_c0_g1	5.89415	10.1896	1.59871	0.156897	-2.67211	0.0457766	1	856	-	-	virNOG19726	R	sp|P33300|SUR1_YEAST Mannosyl phosphorylinositol ceramide synthase SUR1 OS=Saccharomyces cerevisiae (strain ATCC 204508 / S288c) GN=SUR1 PE=1 SV=1	gi|760438873|ref|XP_011396505.1| Inositol phosphoceramide mannosyltransferase 2 [Auxenochlorella protothecoides] gi|675351191|gb|KFM23631.1| Inositol phosphoceramide mannosyltransferase 2 [Auxenochlorella protothecoides]
TRINITY_DN43676_c0_g1	17.6827	27.3039	8.06151	0.295251	-1.75999	0.045799	1	1616	-	-	-	-	-	-
TRINITY_DN43549_c0_g1	12.9724	20.4008	5.54397	0.271752	-1.87964	0.0458022	1	919	-	-	virNOG03194	Q	sp|Q2FVD5|Y2778_STAA8 Uncharacterized oxidoreductase SAOUHSC_02778 OS=Staphylococcus aureus (strain NCTC 8325) GN=SAOUHSC_02778 PE=3 SV=1	gi|971512120|dbj|GAQ86102.1| 3-ketodihydrosphingosine reductase [Klebsormidium flaccidum]
TRINITY_DN41988_c0_g1	8.55675	14.1682	2.94526	0.207878	-2.26619	0.0458055	1	946	-	-	-	-	-	-
TRINITY_DN50147_c1_g3	2.37791	0	4.75583	Inf	Inf	0.0458059	1	643	-	-	-	-	-	-
TRINITY_DN47589_c0_g3	25.9132	39.1689	12.6575	0.323153	-1.62971	0.0458277	1	1154	-	-	virNOG26663	S	-	gi|470142662|ref|XP_004307022.1| PREDICTED: uncharacterized protein LOC101301526 [Fragaria vesca subsp. vesca]
TRINITY_DN64810_c0_g1	5.88068	10.1627	1.59871	0.157312	-2.6683	0.0458632	1	1177	GO:0044424	-	virNOG16369	J	sp|P32611|RML2_YEAST 54S ribosomal protein RML2, mitochondrial OS=Saccharomyces cerevisiae (strain ATCC 204508 / S288c) GN=RML2 PE=1 SV=1	gi|694448258|ref|XP_009350072.1| PREDICTED: 50S ribosomal protein L2, chloroplastic-like [Pyrus x bretschneideri]
TRINITY_DN48671_c1_g1	4.31208	8.14627	0.477891	0.0586637	-4.09139	0.0458823	1	1050	-	-	-	-	-	-
TRINITY_DN38929_c0_g1	12.8554	20.5576	5.1532	0.250672	-1.99613	0.0459306	1	926	-	-	virNOG06682	R	sp|N4WR35|RED1_COCH4 NADP-dependent oxidoreductase RED1 OS=Cochliobolus heterostrophus (strain C4 / ATCC 48331 / race T) GN=RED1 PE=3 SV=1	gi|573940122|ref|XP_006652471.1| PREDICTED: 2-alkenal reductase (NADP(+)-dependent)-like [Oryza brachyantha]
TRINITY_DN43001_c0_g2	50.7578	74.9548	26.5608	0.354357	-1.49672	0.0459641	1	1600	-	-	-	-	sp|P07046|3SHD_NEUCR 3-dehydroshikimate dehydratase OS=Neurospora crassa (strain ATCC 24698 / 74-OR23-1A / CBS 708.71 / DSM 1257 / FGSC 987) GN=qa-4 PE=4 SV=1	-
TRINITY_DN9864_c0_g1	3.10522	5.87051	0.339941	0.0579067	-4.11013	0.0460051	1	939	-	-	-	-	-	-
TRINITY_DN47925_c0_g2	736.642	1064.26	409.028	0.384332	-1.37957	0.0460355	1	3659	GO:0004619;GO:0006096	K01834	virNOG06118	G	sp|Q6MEW4|GPMA_PARUW 2,3-bisphosphoglycerate-dependent phosphoglycerate mutase OS=Protochlamydia amoebophila (strain UWE25) GN=gpmA PE=3 SV=1	gi|1029000713|ref|XP_016755088.1| PREDICTED: 2,3-bisphosphoglycerate-dependent phosphoglycerate mutase-like [Gossypium hirsutum]
TRINITY_DN44143_c0_g1	25.9784	42.121	9.83578	0.233512	-2.09843	0.0460378	1	1917	GO:0097159;GO:1901363	-	virNOG14998	A	sp|Q8NIW7|BBP_NEUCR Branchpoint-bridging protein OS=Neurospora crassa (strain ATCC 24698 / 74-OR23-1A / CBS 708.71 / DSM 1257 / FGSC 987) GN=bbp-1 PE=3 SV=1	gi|548844229|gb|ERN03855.1| hypothetical protein AMTR_s00078p00155240 [Amborella trichopoda]
TRINITY_DN56477_c0_g1	4.10199	7.87065	0.333333	0.0423514	-4.56145	0.0460383	1	691	-	-	-	-	-	-
TRINITY_DN55588_c0_g1	11.2762	17.9141	4.63836	0.258923	-1.94941	0.0460446	1	2024	-	-	-	-	sp|O36027|WSP1_SCHPO Wiskott-Aldrich syndrome protein homolog 1 OS=Schizosaccharomyces pombe (strain 972 / ATCC 24843) GN=wsp1 PE=1 SV=3	-
TRINITY_DN54881_c0_g1	30.106	14.79	45.422	3.07114	1.61877	0.0460998	1	951	-	-	virNOG15941	S	-	gi|702329803|ref|XP_010054201.1| PREDICTED: uncharacterized protein LOC104442465, partial [Eucalyptus grandis]
TRINITY_DN30573_c0_g1	2.49111	0	4.98221	Inf	Inf	0.0461178	1	1076	GO:0046034;GO:0016020;GO:0009536;GO:0015992	-	virNOG01659;virNOG09296	C	sp|Q98QB6|ATPB2_MYCPU ATP synthase subunit beta 2 OS=Mycoplasma pulmonis (strain UAB CTIP) GN=atpD2 PE=3 SV=1	gi|119350519|gb|ABL63210.1| AtpB, partial (chloroplast) [Neochloris aquatica]
TRINITY_DN47180_c1_g1	23.2342	10.6491	35.8194	3.36362	1.75001	0.0462094	1	976	-	-	virNOG22476	S	-	gi|595860801|ref|XP_007211212.1| hypothetical protein PRUPE_ppa011649mg [Prunus persica] gi|462406947|gb|EMJ12411.1| hypothetical protein PRUPE_ppa011649mg [Prunus persica]
TRINITY_DN54215_c4_g2	18.7454	8.05962	29.4312	3.65169	1.86856	0.0462232	1	1228	GO:0009733	K14488	virNOG19935	S	sp|O65695|SAU50_ARATH Auxin-responsive protein SAUR50 OS=Arabidopsis thaliana GN=SAUR50 PE=1 SV=1	gi|1035893048|gb|OAY22652.1| hypothetical protein MANES_18G015300 [Manihot esculenta]
TRINITY_DN52394_c3_g1	5.36744	9.39494	1.33994	0.142624	-2.80971	0.0462493	1	870	-	-	-	-	-	-
TRINITY_DN44954_c0_g1	29.6756	45.0283	14.3229	0.318086	-1.65251	0.046331	1	2024	GO:0005887;GO:1902475;GO:0015179;GO:0015297	-	virNOG33083;virNOG09432	E	sp|B9EXZ6|BAT1_ORYSJ Amino-acid permease BAT1 homolog OS=Oryza sativa subsp. japonica GN=BAT1 PE=2 SV=1	gi|302141768|emb|CBI18971.3| unnamed protein product [Vitis vinifera]
TRINITY_DN54808_c4_g1	23.1031	11.2276	34.9785	3.1154	1.63942	0.0463873	1	1788	GO:0006810;GO:0016021	K15102	virNOG07783	C	sp|Q7DNC3|MPCP1_ARATH Mitochondrial phosphate carrier protein 1, mitochondrial OS=Arabidopsis thaliana GN=MPT1 PE=2 SV=1	gi|645260412|ref|XP_008235818.1| PREDICTED: mitochondrial phosphate carrier protein 1, mitochondrial [Prunus mume]
TRINITY_DN54317_c2_g2	20.3218	3.24883	37.3948	11.5102	3.52485	0.0463993	1	4404	-	-	virNOG00819;virNOG33673;virNOG19602	R	sp|P10978|POLX_TOBAC Retrovirus-related Pol polyprotein from transposon TNT 1-94 OS=Nicotiana tabacum PE=2 SV=1	gi|147788164|emb|CAN71595.1| hypothetical protein VITISV_010143 [Vitis vinifera]
TRINITY_DN59473_c0_g1	9.26279	15.6008	2.92478	0.187476	-2.41522	0.0465011	1	616	-	-	-	-	-	-
TRINITY_DN35725_c0_g2	7.14361	12.3248	1.96239	0.159223	-2.65088	0.0466318	1	1286	-	-	-	-	-	-
TRINITY_DN39464_c0_g1	15.6792	24.6065	6.75192	0.274395	-1.86567	0.0467373	1	1184	-	-	virNOG08265	Q	sp|Q10488|ETR1_SCHPO Enoyl-[acyl-carrier-protein] reductase, mitochondrial OS=Schizosaccharomyces pombe (strain 972 / ATCC 24843) GN=etr1 PE=3 SV=1	gi|971510768|dbj|GAQ87447.1| Mitochondrial Enoyl-ACP Synthase [Klebsormidium flaccidum]
TRINITY_DN41513_c0_g1	3.96979	7.2597	0.679883	0.0936516	-3.41655	0.0468042	1	772	GO:0043170;GO:0044238	-	COG2801;virNOG39960;virNOG15679;virNOG29470	RL	sp|Q7LHG5|YI31B_YEAST Transposon Ty3-I Gag-Pol polyprotein OS=Saccharomyces cerevisiae (strain ATCC 204508 / S288c) GN=TY3B-I PE=3 SV=2	gi|147774273|emb|CAN76793.1| hypothetical protein VITISV_026680 [Vitis vinifera]
TRINITY_DN43659_c0_g1	5.29089	9.222	1.35977	0.147448	-2.76172	0.0468395	1	755	-	-	-	-	-	-
TRINITY_DN47020_c3_g6	4.70615	8.40569	1.00661	0.119753	-3.06186	0.0468467	1	816	-	-	-	-	-	gi|675895297|ref|YP_009049771.1| hypothetical protein (mitochondrion) [Capsicum annuum] gi|667751866|gb|AIG89953.1| hypothetical protein (mitochondrion) [Capsicum annuum] gi|667752043|gb|AIG90129.1| hypothetical protein (mitochondrion) [Capsicum annuum]
TRINITY_DN52774_c1_g1	78.6371	113.096	44.1779	0.390622	-1.35615	0.0468878	1	2472	GO:0015074;GO:0008270;GO:0003676	-	virNOG35173;virNOG10663;KOG0017;virNOG08281	R	sp|P10978|POLX_TOBAC Retrovirus-related Pol polyprotein from transposon TNT 1-94 OS=Nicotiana tabacum PE=2 SV=1	gi|147784778|emb|CAN75440.1| hypothetical protein VITISV_007304 [Vitis vinifera]
TRINITY_DN4655_c0_g1	18.7526	28.4608	9.04438	0.317783	-1.65388	0.046918	1	1438	-	-	-	-	sp|P36091|DCW1_YEAST Mannan endo-1,6-alpha-mannosidase DCW1 OS=Saccharomyces cerevisiae (strain ATCC 204508 / S288c) GN=DCW1 PE=1 SV=1	-
TRINITY_DN44528_c0_g1	34.7932	51.4396	18.1468	0.352778	-1.50317	0.0469345	1	2601	-	-	virNOG07791;virNOG03589;virNOG01454	CGV	sp|Q6PAM0|AAKB2_MOUSE 5&apos;-AMP-activated protein kinase subunit beta-2 OS=Mus musculus GN=Prkab2 PE=1 SV=1	gi|633905174|gb|KDD72719.1| hypothetical protein H632_c2978p0, partial [Helicosporidium sp. ATCC 50920]
TRINITY_DN55217_c3_g1	35.5839	14.0763	57.0914	4.05584	2.02	0.0469582	1	764	-	-	-	-	-	-
TRINITY_DN44214_c1_g1	21.9681	38.1203	5.81596	0.152569	-2.71247	0.0469617	1	1370	-	-	COG4886;virNOG10093	ST	sp|Q9SZ66|DSC1_ARATH Disease resistance-like protein DSC1 OS=Arabidopsis thaliana GN=DSC1 PE=1 SV=1	gi|595792411|ref|XP_007199954.1| hypothetical protein PRUPE_ppa1027179mg, partial [Prunus persica] gi|462395354|gb|EMJ01153.1| hypothetical protein PRUPE_ppa1027179mg, partial [Prunus persica]
TRINITY_DN44853_c1_g2	5.79148	1.3406	10.2424	7.64011	2.93359	0.0470137	1	426	-	-	-	-	-	-
TRINITY_DN7627_c0_g1	5.70065	10.0112	1.39011	0.138856	-2.84834	0.0470601	1	940	-	-	-	-	sp|Q09813|T111_SCHPO Putative transcription initiation factor TFIID 111 kDa subunit OS=Schizosaccharomyces pombe (strain 972 / ATCC 24843) GN=SPAC2G11.14 PE=1 SV=1	-
TRINITY_DN48913_c7_g1	9.79489	17.2168	2.37298	0.137829	-2.85904	0.0470846	1	628	-	-	-	-	-	-
TRINITY_DN43942_c0_g1	3.94492	7.21656	0.673275	0.0932958	-3.42204	0.0471098	1	468	-	-	-	-	sp|Q9Y815|RSV2_SCHPO Zinc finger protein rsv2 OS=Schizosaccharomyces pombe (strain 972 / ATCC 24843) GN=rsv2 PE=4 SV=1	-
TRINITY_DN47525_c5_g2	80.1613	43.5042	116.819	2.68523	1.42504	0.0471727	1	3484	-	-	virNOG03335	R	sp|Q9SZL8|FRS5_ARATH Protein FAR1-RELATED SEQUENCE 5 OS=Arabidopsis thaliana GN=FRS5 PE=1 SV=1	gi|124359796|gb|ABD33026.2| Cyclin-like F-box; FAR1; Zinc finger, SWIM-type [Medicago truncatula]
TRINITY_DN53497_c1_g2	20.6232	9.63834	31.6082	3.27942	1.71344	0.047194	1	1205	-	-	virNOG06300;virNOG27735	T	-	gi|593794357|ref|XP_007160217.1| hypothetical protein PHAVU_002G302700g [Phaseolus vulgaris] gi|561033632|gb|ESW32211.1| hypothetical protein PHAVU_002G302700g [Phaseolus vulgaris]
TRINITY_DN46271_c3_g4	31.3702	52.3371	10.4034	0.198777	-2.33078	0.0472192	1	648	-	-	-	-	-	-
TRINITY_DN54710_c0_g4	15.2933	26.9199	3.66667	0.136206	-2.87613	0.0472889	1	717	-	-	-	-	-	-
TRINITY_DN42748_c0_g1	21.5491	33.1582	9.94003	0.299776	-1.73804	0.0472966	1	2501	-	-	-	-	-	-
TRINITY_DN54660_c2_g2	2010.57	3179.15	841.979	0.264844	-1.91679	0.0473337	1	715	GO:0016702;GO:0046872;GO:0055114;GO:0031408	-	virNOG04223	S	sp|Q06327|LOX1_ARATH Linoleate 9S-lipoxygenase 1 OS=Arabidopsis thaliana GN=LOX1 PE=1 SV=1	gi|16904543|emb|CAD10740.1| lipoxygenase [Corylus avellana]
TRINITY_DN55280_c2_g2	132.065	34.5206	229.609	6.65137	2.73365	0.047387	1	875	-	-	-	-	-	-
TRINITY_DN43962_c0_g2	58.9087	17.8818	99.9355	5.58866	2.4825	0.0473926	1	2525	GO:0005315;GO:0005887;GO:0035435	K14640	virNOG04948	P	sp|Q38954|PHT21_ARATH Inorganic phosphate transporter 2-1, chloroplastic OS=Arabidopsis thaliana GN=PHT2-1 PE=1 SV=1	gi|743872246|ref|XP_011034088.1| PREDICTED: inorganic phosphate transporter 2-1, chloroplastic-like [Populus euphratica] gi|743872250|ref|XP_011034090.1| PREDICTED: inorganic phosphate transporter 2-1, chloroplastic-like [Populus euphratica]
TRINITY_DN38506_c0_g1	159.309	239.632	78.9854	0.329611	-1.60117	0.0474114	1	2326	GO:0016020	-	virNOG05114	C	sp|Q6V9D9|NU5M_TALMA NADH-ubiquinone oxidoreductase chain 5 OS=Talaromyces marneffei GN=nad5 PE=3 SV=1	gi|328905400|gb|AEB54948.1| NADH dehydrogenase subunit 5 [Funaria hygrometrica]
TRINITY_DN59490_c0_g1	2.44722	0	4.89443	Inf	Inf	0.0474855	1	735	-	-	virNOG11357	U	sp|P10107|ANXA1_MOUSE Annexin A1 OS=Mus musculus GN=Anxa1 PE=1 SV=2	gi|168013928|ref|XP_001759516.1| predicted protein [Physcomitrella patens] gi|162689446|gb|EDQ75818.1| predicted protein [Physcomitrella patens]
TRINITY_DN46965_c2_g1	18.6053	29.3744	7.83634	0.266775	-1.9063	0.0475133	1	866	-	-	virNOG26060;virNOG26225	SR	sp|Q9FE62|YLS8_ARATH Thioredoxin-like protein YLS8 OS=Arabidopsis thaliana GN=YLS8 PE=2 SV=1	gi|590712683|ref|XP_007049439.1| Heavy metal transport/detoxification superfamily protein, putative [Theobroma cacao] gi|508701700|gb|EOX93596.1| Heavy metal transport/detoxification superfamily protein, putative [Theobroma cacao]
TRINITY_DN52898_c1_g5	29.0007	42.9636	15.0378	0.350012	-1.51453	0.0475151	1	989	-	-	-	-	-	-
TRINITY_DN52617_c3_g2	4.89949	1.03785	8.76112	8.44157	3.07751	0.0476103	1	1069	-	-	-	-	-	-
TRINITY_DN54163_c4_g1	13896.2	19509.7	8282.68	0.424542	-1.23602	0.0476507	1	4992	-	-	virNOG07172	R	-	gi|1035918465|gb|OAY48056.1| hypothetical protein MANES_06G127700 [Manihot esculenta]
TRINITY_DN43479_c0_g1	49.1395	72.014	26.2651	0.364722	-1.45513	0.0477148	1	1112	-	-	-	-	-	-
TRINITY_DN53776_c0_g1	4.78989	8.57317	1.00661	0.117414	-3.09033	0.0477908	1	666	-	-	-	-	-	-
TRINITY_DN54271_c3_g1	137.1	77.5058	196.694	2.5378	1.34358	0.0478322	1	1599	GO:1902600;GO:0035725;GO:0015385;GO:0016021;GO:0006885	-	virNOG05926;virNOG15330	P	sp|Q68KI4|NHX1_ARATH Sodium/hydrogen exchanger 1 OS=Arabidopsis thaliana GN=NHX1 PE=1 SV=2	gi|971467390|gb|ALV66192.1| sodium/hydrogen exchanger 1, partial [Betula platyphylla]
TRINITY_DN53419_c7_g1	4699.53	6706.59	2692.48	0.401467	-1.31665	0.0478832	1	1702	-	-	-	-	-	-
TRINITY_DN41381_c0_g1	19.8493	30.1961	9.50245	0.314691	-1.66799	0.0479157	1	449	-	-	-	-	-	-
TRINITY_DN50283_c1_g1	426.278	601.875	250.681	0.4165	-1.26361	0.0479516	1	3261	GO:0016020;GO:0016310;GO:0000166;GO:0004672	-	virNOG02323;COG0515	T	sp|O81832|Y4729_ARATH G-type lectin S-receptor-like serine/threonine-protein kinase At4g27290 OS=Arabidopsis thaliana GN=At4g27290 PE=3 SV=4	gi|590625401|ref|XP_007025873.1| Receptor kinase 3 isoform 1 [Theobroma cacao] gi|508781239|gb|EOY28495.1| Receptor kinase 3 isoform 1 [Theobroma cacao]
TRINITY_DN51467_c1_g5	9.01693	15.0384	2.99543	0.199185	-2.32782	0.0479698	1	670	-	-	NOG07348;virNOG04067	O	sp|O81153|PSB3B_ARATH Proteasome subunit beta type-3-B OS=Arabidopsis thaliana GN=PBC2 PE=1 SV=1	gi|947109933|gb|KRH58259.1| hypothetical protein GLYMA_05G116400 [Glycine max]
TRINITY_DN49231_c2_g1	358.826	181.23	536.422	2.95989	1.56554	0.0480021	1	4552	GO:2001070;GO:0005977;GO:0010297;GO:0005829;GO:0004134;GO:0000025	K00705	virNOG00264	G	sp|Q69Q02|DPE2_ORYSJ 4-alpha-glucanotransferase DPE2 OS=Oryza sativa subsp. japonica GN=DPE2 PE=2 SV=1	gi|595821811|ref|XP_007204878.1| hypothetical protein PRUPE_ppa000782mg [Prunus persica] gi|462400409|gb|EMJ06077.1| hypothetical protein PRUPE_ppa000782mg [Prunus persica]
TRINITY_DN49535_c1_g1	10.3484	3.54611	17.1507	4.83647	2.27395	0.0480417	1	1521	-	-	-	-	sp|P01899|HA11_MOUSE H-2 class I histocompatibility antigen, D-B alpha chain OS=Mus musculus GN=H2-D1 PE=1 SV=2	-
TRINITY_DN45375_c1_g1	536.88	768.74	305.021	0.39678	-1.33359	0.0480565	1	1933	-	-	virNOG05968	G	sp|Q9LQ04|RMLCD_ARATH Bifunctional dTDP-4-dehydrorhamnose 3,5-epimerase/dTDP-4-dehydrorhamnose reductase OS=Arabidopsis thaliana GN=NRS/ER PE=1 SV=1	gi|568847064|ref|XP_006477360.1| PREDICTED: bifunctional dTDP-4-dehydrorhamnose 3,5-epimerase/dTDP-4-dehydrorhamnose reductase [Citrus sinensis] gi|641844719|gb|KDO63611.1| hypothetical protein CISIN_1g022112mg [Citrus sinensis]
TRINITY_DN39595_c0_g1	15.66	25.1905	6.12947	0.243324	-2.03905	0.0480976	1	2090	-	-	-	-	sp|A7BHQ9|TYRO_PHONA Tyrosinase OS=Pholiota nameko GN=tyr1 PE=1 SV=1	gi|971517851|dbj|GAQ80349.1| Tyrosinase [Klebsormidium flaccidum]
TRINITY_DN3977_c0_g1	88.5078	139.368	37.6475	0.27013	-1.88828	0.0481319	1	1434	GO:0016491	-	virNOG00484;virNOG33333	C	sp|B8N8Q9|AFVA_ASPFN NADPH dehydrogenase afvA OS=Aspergillus flavus (strain ATCC 200026 / FGSC A1120 / NRRL 3357 / JCM 12722 / SRRC 167) GN=afvA PE=2 SV=1	gi|971511375|dbj|GAQ86826.1| NADH:flavin oxidoreductase or 12-oxophytodienoate reductase [Klebsormidium flaccidum]
TRINITY_DN38690_c0_g1	2.88089	0	5.76178	Inf	Inf	0.0481713	1	1042	-	-	virNOG27063	S	-	gi|590624864|ref|XP_007025724.1| Glucose-fructose oxidoreductase domain-containing protein 2, putative [Theobroma cacao] gi|508781090|gb|EOY28346.1| Glucose-fructose oxidoreductase domain-containing protein 2, putative [Theobroma cacao]
TRINITY_DN43812_c0_g1	26.4072	40.3746	12.4398	0.308109	-1.69849	0.0482414	1	1659	GO:1901700;GO:0043231;GO:0001101;GO:0044444;GO:0044710;GO:0004029	-	virNOG02747;virNOG01741	C	sp|O05619|VDH_PSEUH Vanillin dehydrogenase OS=Pseudomonas sp. (strain HR199 / DSM 7063) GN=vdh PE=1 SV=1	gi|694443118|ref|XP_009348183.1| PREDICTED: betaine aldehyde dehydrogenase, chloroplastic-like [Pyrus x bretschneideri]
TRINITY_DN34912_c0_g1	2.62177	5.24353	0	0	-Inf	0.0482644	1	1298	-	-	virNOG04849	G	sp|Q711G1|G6PI_AGABI Glucose-6-phosphate isomerase OS=Agaricus bisporus GN=gpi1 PE=3 SV=1	gi|116582802|gb|ABK00069.1| cytosolic glucose-6-phosphate isomerase [Chara vulgaris]
TRINITY_DN40831_c0_g1	14.541	22.639	6.44298	0.284597	-1.81301	0.0482936	1	1497	-	-	-	-	-	-
TRINITY_DN54623_c4_g1	826.471	1180.84	472.106	0.399807	-1.32263	0.0483383	1	3070	-	-	virNOG06900	S	-	gi|1009111507|ref|XP_015901279.1| PREDICTED: uncharacterized protein LOC107434328 isoform X2 [Ziziphus jujuba]
TRINITY_DN60417_c0_g1	4.31886	0.686503	7.95121	11.5822	3.53384	0.0483439	1	1135	GO:0043229	-	-	-	sp|P10922|H10_MOUSE Histone H1.0 OS=Mus musculus GN=H1f0 PE=2 SV=4	gi|674229256|gb|KFK23041.1| hypothetical protein AALP_AAs67754U000100, partial [Arabis alpina]
TRINITY_DN47187_c1_g1	38.3936	55.9156	20.8715	0.373268	-1.42172	0.048365	1	710	-	-	-	-	-	-
TRINITY_DN37434_c0_g2	4.1678	8.33561	0	0	-Inf	0.04857	1	741	GO:0006810	-	virNOG31838;virNOG13812;KOG0498	P	sp|O65717|CNGC1_ARATH Cyclic nucleotide-gated ion channel 1 OS=Arabidopsis thaliana GN=CNGC1 PE=1 SV=1	gi|970019139|ref|XP_015070764.1| PREDICTED: cyclic nucleotide-gated ion channel 1 [Solanum pennellii]
TRINITY_DN55143_c1_g3	7.79899	13.0871	2.51093	0.191864	-2.38185	0.0486329	1	441	-	-	-	-	-	-
TRINITY_DN60142_c0_g1	35.3909	53.0021	17.7797	0.335453	-1.57582	0.0487333	1	1293	-	-	virNOG06682	R	sp|O34812|YFMJ_BACSU Putative NADP-dependent oxidoreductase YfmJ OS=Bacillus subtilis (strain 168) GN=yfmJ PE=2 SV=1	gi|1026051449|ref|XP_016570217.1| PREDICTED: 2-alkenal reductase (NADP(+)-dependent) [Capsicum annuum]
TRINITY_DN42490_c0_g2	23.7273	35.2392	12.2154	0.346641	-1.52848	0.0487452	1	2071	-	-	virNOG05667;virNOG10535;virNOG22247	K	sp|Q54TE3|GTAJ_DICDI GATA zinc finger domain-containing protein 10 OS=Dictyostelium discoideum GN=gtaJ PE=4 SV=1	gi|727636852|ref|XP_010489544.1| PREDICTED: GATA transcription factor 20-like [Camelina sativa]
TRINITY_DN38129_c0_g1	31.4923	46.4075	16.5772	0.357209	-1.48516	0.0488153	1	1186	-	-	COG1100;virNOG00806	R	sp|Q9C3Y4|RHOA_EMENI GTP-binding protein rhoA OS=Emericella nidulans (strain FGSC A4 / ATCC 38163 / CBS 112.46 / NRRL 194 / M139) GN=rhoA PE=3 SV=1	gi|74095371|emb|CAI84893.1| putative Rac GTPase [Medicago sativa subsp. x varia]
TRINITY_DN49309_c1_g3	140.993	243.156	38.8312	0.159697	-2.64659	0.048955	1	931	-	-	-	-	-	-
TRINITY_DN45849_c6_g1	496.019	709.174	282.864	0.398864	-1.32603	0.0489609	1	2225	-	-	virNOG26831	S	-	gi|802539270|ref|XP_012070196.1| PREDICTED: uncharacterized protein LOC105632422 [Jatropha curcas] gi|643740675|gb|KDP46265.1| hypothetical protein JCGZ_10105 [Jatropha curcas]
TRINITY_DN51246_c0_g5	4877.58	6717.03	3038.13	0.452303	-1.14464	0.0489884	1	1009	GO:0006355;GO:0016021;GO:0043565;GO:0003700	-	virNOG06548	K	sp|Q9SAH7|WRK40_ARATH Probable WRKY transcription factor 40 OS=Arabidopsis thaliana GN=WRKY40 PE=1 SV=1	gi|629105330|gb|KCW70799.1| hypothetical protein EUGRSUZ_F03955 [Eucalyptus grandis]
TRINITY_DN54429_c2_g2	2.50298	0	5.00595	Inf	Inf	0.0490382	1	826	-	-	-	-	-	-
TRINITY_DN44149_c0_g2	69.9167	37.2989	102.535	2.74899	1.4589	0.0490486	1	1986	GO:0004620;GO:0016020;GO:0047372;GO:0005737;GO:0006629	-	virNOG08833	I	sp|O48723|PLP2_ARATH Patatin-like protein 2 OS=Arabidopsis thaliana GN=PLP2 PE=1 SV=1	gi|302142349|emb|CBI19552.3| unnamed protein product [Vitis vinifera]
TRINITY_DN44867_c0_g2	3.32502	0.335151	6.31489	18.8419	4.23587	0.0490514	1	408	-	-	COG5277;virNOG01114	Z	sp|Q6NVA9|ACTB_XENTR Actin, cytoplasmic 1 OS=Xenopus tropicalis GN=actb PE=2 SV=1	gi|969822377|gb|ALU11281.1| actin, partial [Derbesia tenuissima]
TRINITY_DN54489_c0_g1	7.68989	12.9897	2.39011	0.184001	-2.44221	0.0490717	1	1177	GO:0043170;GO:0044238	-	COG2801;virNOG26647;virNOG15679	RL	sp|Q9UR07|TF211_SCHPO Transposon Tf2-11 polyprotein OS=Schizosaccharomyces pombe (strain 972 / ATCC 24843) GN=Tf2-11 PE=3 SV=1	gi|147774273|emb|CAN76793.1| hypothetical protein VITISV_026680 [Vitis vinifera]
TRINITY_DN64413_c0_g1	9.01565	14.6385	3.39281	0.231773	-2.10922	0.0490772	1	905	-	-	COG1958;virNOG14656	AK	sp|Q55A45|RSMB_DICDI Small nuclear ribonucleoprotein-associated protein B OS=Dictyostelium discoideum GN=snrpb PE=3 SV=1	gi|727553740|ref|XP_010449168.1| PREDICTED: small nuclear ribonucleoprotein-associated proteins B and B&apos;-like [Camelina sativa]
TRINITY_DN43895_c1_g1	7.44064	2.22171	12.6596	5.69812	2.51049	0.0490792	1	1143	-	-	KOG1075;virNOG22502;virNOG31748;virNOG09124	R	-	gi|731365218|ref|XP_010694404.1| PREDICTED: uncharacterized protein LOC104907208 [Beta vulgaris subsp. vulgaris]
TRINITY_DN45648_c1_g7	12.8728	20.0657	5.67988	0.283064	-1.8208	0.0491225	1	846	-	-	-	-	-	-
TRINITY_DN53411_c5_g1	9.67512	17.0169	2.33333	0.137118	-2.86651	0.0491389	1	321	-	-	-	-	-	-
TRINITY_DN50457_c1_g6	2.5352	5.07039	0	0	-Inf	0.049189	1	531	-	-	-	-	-	-
TRINITY_DN54979_c1_g1	6.53056	1.72436	11.3368	6.57448	2.71688	0.0492694	1	523	-	-	-	-	-	-
TRINITY_DN51788_c4_g2	58.6872	91.2891	26.0852	0.285743	-1.80721	0.049271	1	1282	GO:0045490;GO:0045330;GO:0005618;GO:0043086;GO:0004857;GO:0030599;GO:0042545	K01051	virNOG03299	G	sp|Q9SRX4|PME7_ARATH Probable pectinesterase/pectinesterase inhibitor 7 OS=Arabidopsis thaliana GN=PME7 PE=2 SV=1	gi|657988992|ref|XP_008386683.1| PREDICTED: probable pectinesterase/pectinesterase inhibitor 7 [Malus domestica]
TRINITY_DN49101_c1_g2	10.4048	2.81081	17.9988	6.40339	2.67884	0.0492837	1	1536	-	-	virNOG25711	S	sp|Q9FLX4|MAKR5_ARATH Probable membrane-associated kinase regulator 5 OS=Arabidopsis thaliana GN=MAKR5 PE=2 SV=1	gi|1009123015|ref|XP_015878317.1| PREDICTED: probable membrane-associated kinase regulator 5 isoform X1 [Ziziphus jujuba]
TRINITY_DN73413_c0_g1	2.39011	0	4.78022	Inf	Inf	0.0493623	1	723	-	-	-	-	sp|P75034|Y152_MYCPN Uncharacterized lipoprotein MPN_152 OS=Mycoplasma pneumoniae (strain ATCC 29342 / M129) GN=MPN_152 PE=3 SV=1	-
TRINITY_DN55899_c4_g3	5.02908	9.72483	0.333333	0.0342765	-4.86664	0.0494012	1	376	-	-	NOG05513;NOG101937;NOG96741	SR	-	gi|702303877|ref|XP_010049463.1| PREDICTED: TMV resistance protein N-like [Eucalyptus grandis] gi|629117384|gb|KCW82059.1| hypothetical protein EUGRSUZ_C03425 [Eucalyptus grandis]
TRINITY_DN44844_c1_g2	6.03957	10.4059	1.67327	0.160801	-2.63665	0.0494356	1	1651	GO:0050896	-	virNOG28886	P	sp|P55306|CATA_SCHPO Catalase OS=Schizosaccharomyces pombe (strain 972 / ATCC 24843) GN=cta1 PE=1 SV=1	gi|971505636|dbj|GAQ92572.1| catalase [Klebsormidium flaccidum]
TRINITY_DN48651_c1_g1	15.4725	25.5522	5.39281	0.21105	-2.24434	0.0495099	1	1015	-	-	-	-	-	-
TRINITY_DN41909_c0_g1	37.569	54.343	20.7951	0.382664	-1.38585	0.0495179	1	2198	GO:0006406;GO:0010468;GO:0000398;GO:0009506;GO:0003725;GO:0003690;GO:0003697;GO:0005515;GO:0005618;GO:0004004;GO:0005681;GO:0005829;GO:0010501;GO:0006974	K12812	virNOG06849	A	sp|O13792|SUB2_SCHPO ATP-dependent RNA helicase uap56 OS=Schizosaccharomyces pombe (strain 972 / ATCC 24843) GN=uap56 PE=1 SV=3	gi|8953382|emb|CAB96655.1| DEAD BOX RNA helicase RH15 [Arabidopsis thaliana]
TRINITY_DN53324_c1_g2	31.736	49.3373	14.1348	0.286492	-1.80343	0.049551	1	1048	-	-	virNOG25774;virNOG26521	OR	-	gi|567878905|ref|XP_006432011.1| hypothetical protein CICLE_v10003098mg [Citrus clementina] gi|557534133|gb|ESR45251.1| hypothetical protein CICLE_v10003098mg [Citrus clementina]
TRINITY_DN51344_c2_g1	21.3151	32.7364	9.89378	0.302226	-1.7263	0.0495656	1	496	-	-	-	-	-	-
TRINITY_DN54789_c0_g1	25.8304	10.0166	41.6441	4.1575	2.05572	0.0495813	1	468	-	-	-	-	-	-
TRINITY_DN54296_c2_g1	2.51982	0	5.03965	Inf	Inf	0.0496826	1	698	-	-	-	-	-	-
TRINITY_DN51822_c1_g3	52.342	83.4893	21.1948	0.253862	-1.97788	0.0497087	1	1670	-	K22763	virNOG09517	S	sp|Q93VG8|PPDEX_ARATH DeSI-like protein At4g17486 OS=Arabidopsis thaliana GN=At4g17486 PE=2 SV=1	gi|225458354|ref|XP_002283278.1| PREDICTED: deSI-like protein At4g17486 [Vitis vinifera] gi|731429472|ref|XP_010664659.1| PREDICTED: deSI-like protein At4g17486 [Vitis vinifera] gi|302142454|emb|CBI19657.3| unnamed protein product [Vitis vinifera]
TRINITY_DN43731_c0_g1	52.6994	76.0141	29.3847	0.386568	-1.3712	0.0497343	1	4067	-	-	virNOG09569;virNOG00728;virNOG11733;virNOG01022;virNOG01216	SRE	sp|Q10451|PPR5_SCHPO Pentatricopeptide repeat-containing protein 5, mitochondrial OS=Schizosaccharomyces pombe (strain 972 / ATCC 24843) GN=ppr5 PE=4 SV=2	gi|326525363|dbj|BAK07951.1| predicted protein [Hordeum vulgare subsp. vulgare]
TRINITY_DN47296_c2_g2	137.884	77.6303	198.138	2.55233	1.35182	0.0497839	1	827	-	-	-	-	-	-
TRINITY_DN47409_c0_g3	9.47902	15.2385	3.71953	0.244088	-2.03453	0.0498477	1	404	-	-	-	-	-	-
TRINITY_DN53057_c0_g1	289.094	168.536	409.653	2.43066	1.28135	0.0498514	1	5184	GO:0097159;GO:1901363;GO:0034645;GO:0006259	-	virNOG02173	L	sp|F4JRP8|STIL2_ARATH Protein STICHEL-like 2 OS=Arabidopsis thaliana GN=At4g24790 PE=3 SV=1	gi|1035918292|gb|OAY47883.1| hypothetical protein MANES_06G113300 [Manihot esculenta]
TRINITY_DN55464_c1_g3	186.108	268.292	103.924	0.387355	-1.36827	0.0498841	1	1394	GO:0045548;GO:0009800;GO:0005737;GO:0006559	K10775	virNOG03421;virNOG33740	Q	sp|P52777|PALY_PINTA Phenylalanine ammonia-lyase OS=Pinus taeda GN=PAL PE=3 SV=1	gi|854930815|gb|AKN79307.1| phenylalanine ammonia-lyase 1 [Betula platyphylla]
