# Supplementary material for: Transcriptome-based analysis of the hormone regulation mechanism of gender differentiation in Juglans mandshurica Maxim
Source: PeerJ. 2021 Nov 9;9:e12328. doi: 10.7717/peerj.12328 (PMC8588858; doi:10.7717/peerj.12328)
Supplement: Supplemental Information 11 [file peerj-09-12328-s011.zip › DESeq.M2_vs_T2.xlsx]

## Sheet: Sheet1
id	baseMean	baseMeanA	baseMeanB	foldChange(T2/M2)	log2FoldChange	pval	padj	Length	GO	KEGG	eggNOG	eggNOG_Category	Swissprot	NR
TRINITY_DN54800_c3_g1	687.902	1349.44	26.3667	0.019539	-5.6775	2.7394e-15	2.7085e-10	820	GO:0005488	-	virNOG00819;virNOG05810;virNOG03806;KOG0017	RYU	sp|Q9ZT94|POLR2_ARATH Retrovirus-related Pol polyprotein from transposon RE2 OS=Arabidopsis thaliana GN=RE2 PE=4 SV=1	gi|116268426|gb|ABJ96383.1| hypothetical protein [Prunus persica]
TRINITY_DN50311_c0_g1	2078.93	4055.97	101.898	0.0251229	-5.31485	3.94954e-14	1.95249e-09	2480	GO:0016020;GO:0009536;GO:0006259;GO:0003676	-	virNOG05810;virNOG28740	R	sp|Q94HW2|POLR1_ARATH Retrovirus-related Pol polyprotein from transposon RE1 OS=Arabidopsis thaliana GN=RE1 PE=2 SV=1	gi|657970482|ref|XP_008376990.1| PREDICTED: uncharacterized protein LOC103440084 [Malus domestica]
TRINITY_DN52371_c2_g2	944.235	1830.74	57.7351	0.0315366	-4.98683	3.61276e-13	1.19067e-08	2406	-	-	KOG1075;virNOG38835	R	-	gi|723693369|ref|XP_010319987.1| PREDICTED: uncharacterized protein LOC104647107 [Solanum lycopersicum]
TRINITY_DN54050_c0_g2	44.8795	89.759	0	0	-Inf	4.95114e-13	1.22382e-08	841	-	-	-	-	-	-
TRINITY_DN50681_c6_g1	49.6107	0	99.2213	Inf	Inf	7.89459e-13	1.56111e-08	1771	GO:0006355;GO:0043565;GO:0003700	-	virNOG04366	K	sp|Q69IL4|RF2A_ORYSJ Transcription factor RF2a OS=Oryza sativa subsp. japonica GN=RF2a PE=1 SV=1	gi|702319237|ref|XP_010052396.1| PREDICTED: probable transcription factor PosF21 isoform X1 [Eucalyptus grandis]
TRINITY_DN54099_c3_g5	63.1109	125.398	0.823915	0.0065704	-7.2498	6.06482e-11	9.99401e-07	565	-	-	-	-	-	-
TRINITY_DN47304_c3_g4	48.9808	96.6354	1.32615	0.0137233	-6.18723	1.01388e-10	1.43207e-06	560	-	-	-	-	-	-
TRINITY_DN46664_c2_g3	45.5899	90.0711	1.10865	0.0123086	-6.34419	2.31472e-10	2.86076e-06	693	-	-	-	-	-	-
TRINITY_DN54934_c3_g1	89.3231	176.724	1.92247	0.0108784	-6.52239	8.14027e-10	8.94272e-06	2804	GO:0016301	-	virNOG05344	T	sp|C0LGP4|Y3475_ARATH Probable LRR receptor-like serine/threonine-protein kinase At3g47570 OS=Arabidopsis thaliana GN=At3g47570 PE=2 SV=1	gi|568881527|ref|XP_006493623.1| PREDICTED: probable LRR receptor-like serine/threonine-protein kinase At3g47570 [Citrus sinensis]
TRINITY_DN49740_c0_g2	124.781	238.024	11.5381	0.0484743	-4.36663	3.89907e-09	3.85508e-05	613	-	-	KOG4658;NOG23512	TR	-	gi|1009163048|ref|XP_015899755.1| PREDICTED: disease resistance protein At4g27190-like [Ziziphus jujuba]
TRINITY_DN50690_c0_g1	49.8457	97.816	1.87543	0.019173	-5.70478	7.39533e-09	6.64719e-05	2045	GO:0000165;GO:0004674;GO:0000166	-	virNOG03338	T	sp|O23304|BLUS1_ARATH Serine/threonine-protein kinase BLUS1 OS=Arabidopsis thaliana GN=BLUS1 PE=1 SV=1	gi|255576866|ref|XP_002529319.1| PREDICTED: serine/threonine-protein kinase BLUS1 [Ricinus communis] gi|223531243|gb|EEF33088.1| serine/threonine protein kinase, putative [Ricinus communis]
TRINITY_DN55856_c3_g1	351.41	650.435	52.384	0.0805369	-3.63421	8.39454e-08	0.000691654	1599	-	-	virNOG05505	S	sp|F4JN35|NTL9_ARATH Protein NTM1-like 9 OS=Arabidopsis thaliana GN=NTL9 PE=1 SV=1	gi|703124511|ref|XP_010103069.1| NAC domain-containing protein 78 [Morus notabilis] gi|587906664|gb|EXB94718.1| NAC domain-containing protein 78 [Morus notabilis]
TRINITY_DN49002_c1_g2	1171.32	2125.98	216.654	0.101908	-3.29466	1.38252e-07	0.00105148	3344	GO:0008422;GO:1901657;GO:0005975;GO:0016023	-	virNOG05680;COG2723	G	sp|Q6L597|BGL23_ORYSJ Putative beta-glucosidase 23 OS=Oryza sativa subsp. japonica GN=BGLU23 PE=5 SV=2	gi|595839809|ref|XP_007207912.1| hypothetical protein PRUPE_ppa019582mg, partial [Prunus persica] gi|462403554|gb|EMJ09111.1| hypothetical protein PRUPE_ppa019582mg, partial [Prunus persica]
TRINITY_DN48484_c2_g1	765.248	1399.11	131.388	0.0939081	-3.41261	2.14721e-07	0.00151642	966	GO:0016020	-	virNOG14174;virNOG00821	S	-	gi|694314276|ref|XP_009370479.1| PREDICTED: uncharacterized protein LOC103959833 [Pyrus x bretschneideri]
TRINITY_DN52053_c1_g1	2970.95	5532.77	409.135	0.0739476	-3.75735	4.53548e-07	0.00298955	1721	-	K10666	virNOG18539;virNOG18559	O	sp|Q8GUK7|RMA3_ARATH E3 ubiquitin-protein ligase RMA3 OS=Arabidopsis thaliana GN=RMA3 PE=1 SV=1	gi|657954266|ref|XP_008366895.1| PREDICTED: E3 ubiquitin-protein ligase RMA1H1-like isoform X1 [Malus domestica]
TRINITY_DN47282_c2_g2	42.826	81.3281	4.32392	0.0531664	-4.23334	4.88244e-07	0.0030171	1383	GO:0006508;GO:0008234	-	virNOG00796	O	sp|P43296|RD19A_ARATH Cysteine protease RD19A OS=Arabidopsis thaliana GN=RD19A PE=1 SV=1	gi|470110261|ref|XP_004291404.1| PREDICTED: cysteine proteinase 15A-like [Fragaria vesca subsp. vesca]
TRINITY_DN55910_c6_g3	274.005	496.163	51.8471	0.104496	-3.25848	5.66271e-07	0.00329343	1493	GO:0015074;GO:0003676	-	COG2801;NOG120126	SL	sp|O93209|POL_FFV Pro-Pol polyprotein OS=Feline foamy virus GN=pol PE=3 SV=1	gi|109676380|gb|ABG37671.1| integrase [Populus trichocarpa]
TRINITY_DN45448_c0_g1	2322.01	4328.38	315.63	0.0729211	-3.77752	6.00262e-07	0.00329717	1613	-	-	virNOG15018	R	sp|O80494|P2B15_ARATH F-box protein PP2-B15 OS=Arabidopsis thaliana GN=PP2B15 PE=2 SV=2	gi|590644346|ref|XP_007031057.1| Phloem protein 2-B15, putative [Theobroma cacao] gi|508719662|gb|EOY11559.1| Phloem protein 2-B15, putative [Theobroma cacao]
TRINITY_DN49019_c2_g1	20.9985	41.1663	0.830644	0.0201778	-5.63109	6.85471e-07	0.00356705	1281	GO:0004674;GO:0005524;GO:0016021;GO:0006468	-	virNOG05344;COG0515	T	sp|Q1MX30|XA21_ORYSI Receptor kinase-like protein Xa21 OS=Oryza sativa subsp. indica GN=XA21 PE=1 SV=1	gi|694310120|ref|XP_009351405.1| PREDICTED: probable LRR receptor-like serine/threonine-protein kinase At3g47570 [Pyrus x bretschneideri]
TRINITY_DN50006_c0_g1	13.7988	27.5976	0	0	-Inf	8.59979e-07	0.0040941	837	GO:0071004;GO:0003723;GO:0005686;GO:0000381;GO:0000389;GO:0071013	-	virNOG10866	A	sp|Q8RXF1|SF3A1_ARATH Probable splicing factor 3A subunit 1 OS=Arabidopsis thaliana GN=At1g14650 PE=1 SV=2	gi|590697994|ref|XP_007045594.1| SWAP/surp domain-containing protein / ubiquitin family protein [Theobroma cacao] gi|508709529|gb|EOY01426.1| SWAP/surp domain-containing protein / ubiquitin family protein [Theobroma cacao]
TRINITY_DN46212_c1_g1	13.7023	27.4046	0	0	-Inf	8.8396e-07	0.0040941	309	-	-	-	-	-	-
TRINITY_DN46531_c2_g1	100.319	182.574	18.0641	0.0989411	-3.33729	9.10977e-07	0.0040941	1114	-	-	-	-	-	gi|565345910|ref|XP_006340021.1| PREDICTED: uncharacterized protein LOC102598429 [Solanum tuberosum]
TRINITY_DN48905_c0_g1	378.905	677.995	79.8152	0.117722	-3.08654	1.14541e-06	0.00492388	2148	-	-	virNOG05002;virNOG13618;KOG1267	K	-	gi|1035901112|gb|OAY30712.1| hypothetical protein MANES_14G053200 [Manihot esculenta]
TRINITY_DN51430_c3_g2	109.797	219.594	0	0	-Inf	1.38098e-06	0.00556692	2015	-	-	virNOG00819;virNOG19602	R	sp|Q94HW2|POLR1_ARATH Retrovirus-related Pol polyprotein from transposon RE1 OS=Arabidopsis thaliana GN=RE1 PE=2 SV=1	gi|1012349832|gb|KYP61022.1| Retrovirus-related Pol polyprotein from transposon TNT 1-94 [Cajanus cajan]
TRINITY_DN44851_c2_g4	183.605	333.772	33.4384	0.100183	-3.31928	1.4438e-06	0.00556692	636	-	-	KOG4658;virNOG30183	T	-	gi|703101190|ref|XP_010097121.1| putative disease resistance protein [Morus notabilis] gi|587877963|gb|EXB66982.1| putative disease resistance protein [Morus notabilis]
TRINITY_DN52189_c0_g1	13.4115	26.8229	0	0	-Inf	1.46391e-06	0.00556692	605	-	-	-	-	-	gi|629094607|gb|KCW60602.1| hypothetical protein EUGRSUZ_H03328 [Eucalyptus grandis]
TRINITY_DN52396_c2_g2	15.5732	30.8719	0.274638	0.00889607	-6.81262	1.53004e-06	0.00560289	458	GO:0008152;GO:0003824	-	virNOG01776;virNOG06625	RE	-	gi|567881231|ref|XP_006433174.1| hypothetical protein CICLE_v10003913mg [Citrus clementina] gi|557535296|gb|ESR46414.1| hypothetical protein CICLE_v10003913mg [Citrus clementina]
TRINITY_DN48447_c4_g1	2663.8	4753.12	574.481	0.120864	-3.04854	1.69346e-06	0.00597985	1839	-	-	-	-	-	-
TRINITY_DN49089_c3_g1	476.202	850.379	102.025	0.119976	-3.05918	1.96371e-06	0.00669504	1922	-	-	-	-	-	gi|1026026719|ref|XP_016559631.1| PREDICTED: probable LRR receptor-like serine/threonine-protein kinase At1g07650 isoform X3 [Capsicum annuum]
TRINITY_DN51246_c0_g5	2252.62	3966.87	538.382	0.13572	-2.8813	2.14911e-06	0.00705594	1009	GO:0006355;GO:0016021;GO:0043565;GO:0003700	-	virNOG06548	K	sp|Q9SAH7|WRK40_ARATH Probable WRKY transcription factor 40 OS=Arabidopsis thaliana GN=WRKY40 PE=1 SV=1	gi|629105330|gb|KCW70799.1| hypothetical protein EUGRSUZ_F03955 [Eucalyptus grandis]
TRINITY_DN49922_c2_g1	51.6399	96.7154	6.56447	0.067874	-3.881	2.2123e-06	0.00705594	1120	-	-	-	-	-	-
TRINITY_DN45605_c0_g6	12.8097	25.6193	0	0	-Inf	2.46837e-06	0.00747736	488	GO:0004674;GO:0009506;GO:0006952;GO:0006468;GO:0005886	-	virNOG07148	T	-	gi|703119849|ref|XP_010101970.1| Cysteine-rich receptor-like protein kinase 10 [Morus notabilis] gi|587902655|gb|EXB90894.1| Cysteine-rich receptor-like protein kinase 10 [Morus notabilis]
TRINITY_DN54320_c2_g1	264.212	471.101	57.3239	0.121681	-3.03883	2.49568e-06	0.00747736	831	-	-	-	-	-	-
TRINITY_DN49420_c1_g3	3397.34	5967.02	827.654	0.138705	-2.84991	2.57822e-06	0.00749746	1172	GO:0006355;GO:0043565;GO:0003700	-	virNOG06548	K	sp|Q9SAH7|WRK40_ARATH Probable WRKY transcription factor 40 OS=Arabidopsis thaliana GN=WRKY40 PE=1 SV=1	gi|1009176827|ref|XP_015869638.1| PREDICTED: probable WRKY transcription factor 40 [Ziziphus jujuba] gi|1009177446|ref|XP_015869976.1| PREDICTED: probable WRKY transcription factor 40 [Ziziphus jujuba] gi|1009177584|ref|XP_015870052.1| PREDICTED: probable WRKY transcription factor 40 [Ziziphus jujuba]
TRINITY_DN46242_c4_g5	43.551	81.0806	6.02145	0.074265	-3.75117	2.69403e-06	0.00761039	362	-	-	-	-	-	-
TRINITY_DN52469_c0_g2	20.0468	0.447222	39.6464	88.6503	6.47005	2.80083e-06	0.00769232	1332	-	-	-	-	-	-
TRINITY_DN49386_c5_g1	521.289	970.449	72.129	0.0743254	-3.75	2.88627e-06	0.00771275	569	-	-	-	-	-	-
TRINITY_DN45685_c4_g8	26.6727	51.1213	2.22402	0.0435048	-4.52268	3.16845e-06	0.00819254	535	-	-	NOG157885;virNOG20471	S	-	gi|514800686|ref|XP_004975264.1| PREDICTED: glutathione S-transferase T3-like [Setaria italica]
TRINITY_DN45718_c1_g3	64.4304	118.255	10.6061	0.0896885	-3.47893	3.23154e-06	0.00819254	1331	GO:0044550;GO:0004497;GO:0055114;GO:0071949	-	virNOG06636	HC	-	gi|225425869|ref|XP_002266262.1| PREDICTED: uncharacterized protein LOC100251202 [Vitis vinifera] gi|297738359|emb|CBI27560.3| unnamed protein product [Vitis vinifera]
TRINITY_DN47870_c2_g3	320.771	563.024	78.5188	0.139459	-2.84209	3.41475e-06	0.0082881	3917	-	-	virNOG29966;virNOG05991;virNOG09873	SR	-	gi|848859230|ref|XP_012830521.1| PREDICTED: uncharacterized protein LOC105951618 isoform X1 [Erythranthe guttata]
TRINITY_DN51621_c3_g2	54.3247	100.461	8.18858	0.0815102	-3.61688	3.43689e-06	0.0082881	2550	-	-	KOG1075	R	-	gi|590566998|ref|XP_007010391.1| Uncharacterized protein TCM_044158 [Theobroma cacao] gi|508727304|gb|EOY19201.1| Uncharacterized protein TCM_044158 [Theobroma cacao]
TRINITY_DN47195_c2_g2	24.1351	46.6224	1.64783	0.0353441	-4.82239	3.64359e-06	0.00857737	255	-	-	virNOG39343;COG4886;virNOG10093;euNOG56886	STR	sp|P0DKH6|RPS6R_ARATH Disease resistance protein RPS6 OS=Arabidopsis thaliana GN=RPS6 PE=1 SV=1	gi|595791267|ref|XP_007199382.1| hypothetical protein PRUPE_ppa025692mg [Prunus persica] gi|462394782|gb|EMJ00581.1| hypothetical protein PRUPE_ppa025692mg [Prunus persica]
TRINITY_DN47577_c4_g1	37.7279	72.7564	2.69934	0.0371011	-4.75239	3.85414e-06	0.00886201	767	-	-	-	-	-	-
TRINITY_DN45121_c0_g2	692.512	1216.06	168.967	0.138947	-2.8474	4.73053e-06	0.0106299	1508	-	-	virNOG02752	K	sp|Q9SV15|WRK11_ARATH Probable WRKY transcription factor 11 OS=Arabidopsis thaliana GN=WRKY11 PE=2 SV=2	gi|720030093|ref|XP_010265415.1| PREDICTED: probable WRKY transcription factor 17 [Nelumbo nucifera]
TRINITY_DN50183_c0_g3	212.683	425.366	0	0	-Inf	5.36719e-06	0.0117926	1843	-	-	-	-	-	-
TRINITY_DN51154_c7_g1	1029.26	1810.14	248.377	0.137214	-2.8655	5.62492e-06	0.0120901	1420	-	-	-	-	-	gi|823239859|ref|XP_012452571.1| PREDICTED: uncharacterized protein LOC105774577 [Gossypium raimondii]
TRINITY_DN55910_c2_g1	11.0665	22.1331	0	0	-Inf	6.62543e-06	0.0139376	1402	-	-	-	-	-	-
TRINITY_DN53331_c4_g2	35.9267	71.8533	0	0	-Inf	6.96212e-06	0.0143408	391	-	-	-	-	-	-
TRINITY_DN45611_c2_g1	232.291	414.609	49.972	0.120528	-3.05256	7.47373e-06	0.0150805	2105	-	-	virNOG22502;virNOG09124	R	sp|P0C2F6|RNHX1_ARATH Putative ribonuclease H protein At1g65750 OS=Arabidopsis thaliana GN=At1g65750 PE=3 SV=1	gi|848854161|ref|XP_012846932.1| PREDICTED: uncharacterized protein LOC105966902 [Erythranthe guttata]
TRINITY_DN55228_c1_g4	136.454	242.235	30.6738	0.126629	-2.98133	8.00449e-06	0.0158284	762	-	-	-	-	-	-
TRINITY_DN54356_c2_g3	115.5	203.646	27.3537	0.13432	-2.89626	8.71717e-06	0.0168997	921	-	-	-	-	-	-
TRINITY_DN55403_c2_g1	173.785	36.215	311.355	8.5974	3.1039	9.34878e-06	0.0174972	1016	-	-	virNOG05720	S	-	gi|763805644|gb|KJB72582.1| hypothetical protein B456_011G185900 [Gossypium raimondii]
TRINITY_DN49677_c0_g2	85.4445	159.874	11.0154	0.0689007	-3.85934	9.37929e-06	0.0174972	1345	GO:0016021	-	virNOG13010	S	-	gi|703153236|ref|XP_010110628.1| hypothetical protein L484_004826 [Morus notabilis] gi|587940650|gb|EXC27250.1| hypothetical protein L484_004826 [Morus notabilis]
TRINITY_DN48191_c0_g2	11.0637	22.1275	0	0	-Inf	1.04929e-05	0.0192121	1258	-	-	-	-	-	-
TRINITY_DN47422_c3_g1	27.5232	51.7274	3.31898	0.0641628	-3.96212	1.0705e-05	0.0192441	1054	-	-	-	-	-	-
TRINITY_DN44717_c0_g1	14.2493	28.4987	0	0	-Inf	1.13569e-05	0.0200515	1722	-	-	-	-	-	-
TRINITY_DN33819_c0_g1	14.4057	0.447222	28.3643	63.4232	5.98694	1.17847e-05	0.0204416	1827	GO:0046274;GO:0048046;GO:0052716;GO:0005507;GO:0055114	K05909	virNOG15999	Q	sp|Q56YT0|LAC3_ARATH Laccase-3 OS=Arabidopsis thaliana GN=LAC3 PE=2 SV=2	gi|703109971|ref|XP_010099447.1| hypothetical protein L484_011146 [Morus notabilis] gi|587889861|gb|EXB78522.1| hypothetical protein L484_011146 [Morus notabilis]
TRINITY_DN55113_c3_g1	718.17	1242.55	193.794	0.155966	-2.6807	1.2469e-05	0.0212557	1642	-	-	-	-	-	-
TRINITY_DN55636_c0_g1	34.2175	63.5085	4.9265	0.0775723	-3.68831	1.35038e-05	0.0226297	461	-	-	-	-	-	-
TRINITY_DN54084_c0_g1	277.552	483.889	71.2156	0.147173	-2.76441	1.39556e-05	0.0229969	1223	GO:0005634	-	virNOG03902	R	sp|Q8GUI6|JMJ14_ARATH Probable lysine-specific demethylase JMJ14 OS=Arabidopsis thaliana GN=JMJ14 PE=1 SV=1	gi|1035897031|gb|OAY26633.1| hypothetical protein MANES_16G062600 [Manihot esculenta] gi|1035897032|gb|OAY26634.1| hypothetical protein MANES_16G062600 [Manihot esculenta]
TRINITY_DN55699_c2_g1	887.091	1546.14	228.039	0.147489	-2.76132	1.51107e-05	0.0244922	2608	-	-	KOG4658;virNOG30183;virNOG30035	T	sp|O81825|DRL28_ARATH Probable disease resistance protein At4g27220 OS=Arabidopsis thaliana GN=At4g27220 PE=2 SV=1	gi|1009163048|ref|XP_015899755.1| PREDICTED: disease resistance protein At4g27190-like [Ziziphus jujuba]
TRINITY_DN49916_c1_g3	200.642	349.331	51.9528	0.148721	-2.74932	1.73048e-05	0.0273216	1466	-	-	-	-	-	-
TRINITY_DN55324_c2_g1	26.2251	49.6334	2.81674	0.0567509	-4.13921	1.7409e-05	0.0273216	3111	GO:0009536	-	virNOG05810	R	sp|Q94HW2|POLR1_ARATH Retrovirus-related Pol polyprotein from transposon RE1 OS=Arabidopsis thaliana GN=RE1 PE=2 SV=1	gi|22773264|gb|AAN06870.1| Putative gag-pol polyprotein [Oryza sativa Japonica Group] gi|108706314|gb|ABF94109.1| retrotransposon protein, putative, Ty1-copia subclass [Oryza sativa Japonica Group]
TRINITY_DN45778_c3_g1	46.1447	84.1578	8.13168	0.0966241	-3.37147	1.791e-05	0.0276465	1154	-	-	-	-	-	-
TRINITY_DN48115_c1_g4	1238.91	2131.36	346.465	0.162556	-2.62099	1.81752e-05	0.0276465	1785	-	K07766	virNOG29968;virNOG17547	TL	sp|Q9LE73|NUDT4_ARATH Nudix hydrolase 4 OS=Arabidopsis thaliana GN=NUDT4 PE=1 SV=1	gi|703081561|ref|XP_010091723.1| Nudix hydrolase 18 [Morus notabilis] gi|587855073|gb|EXB45086.1| Nudix hydrolase 18 [Morus notabilis]
TRINITY_DN50148_c0_g2	333.977	575.477	92.477	0.160696	-2.63759	2.01367e-05	0.0297611	2012	-	-	-	-	-	-
TRINITY_DN48038_c0_g4	96.9853	170.139	23.8314	0.14007	-2.83578	2.01674e-05	0.0297611	5990	GO:0003950	-	virNOG01483	S	sp|Q9FJJ3|SRO5_ARATH Probable inactive poly [ADP-ribose] polymerase SRO5 OS=Arabidopsis thaliana GN=SRO5 PE=1 SV=1	gi|854930724|gb|AKN79304.1| delta-pyrroline-5-carboxylate dehydrogenase 1 [Betula platyphylla]
TRINITY_DN53965_c2_g5	95.4745	167.961	22.988	0.136865	-2.86918	2.08992e-05	0.0303874	837	GO:0003677;GO:0005634;GO:0046982;GO:0000786	K11253	COG2036;virNOG17611	B	sp|P68428|H32_WHEAT Histone H3.2 OS=Triticum aestivum PE=1 SV=2	gi|357502337|ref|XP_003621457.1| core histone H2A/H2B/H3/H4 [Medicago truncatula] gi|355496472|gb|AES77675.1| core histone H2A/H2B/H3/H4 [Medicago truncatula]
TRINITY_DN48084_c2_g3	1188.78	2033.77	343.793	0.169042	-2.56455	2.14188e-05	0.0306916	1478	-	-	virNOG08820;virNOG19628	R	sp|O65416|SKI27_ARATH F-box protein SKIP27 OS=Arabidopsis thaliana GN=SKIP27 PE=1 SV=2	gi|802781626|ref|XP_012091491.1| PREDICTED: F-box protein At1g61340 [Jatropha curcas] gi|802781630|ref|XP_012091492.1| PREDICTED: F-box protein At1g61340 [Jatropha curcas] gi|643703820|gb|KDP20884.1| hypothetical protein JCGZ_21355 [Jatropha curcas]
TRINITY_DN55489_c0_g1	142.584	251.021	34.1473	0.136033	-2.87797	2.39148e-05	0.0333296	683	-	-	virNOG11804	S	-	gi|1029101744|ref|XP_016710236.1| PREDICTED: UV-B-induced protein At3g17800, chloroplastic-like [Gossypium hirsutum] gi|728818358|gb|KHG02769.1| Phosphoserine aminotransferase [Gossypium arboreum]
TRINITY_DN45514_c3_g5	97.4499	194.9	0	0	-Inf	2.3934e-05	0.0333296	2482	-	-	-	-	-	-
TRINITY_DN53125_c1_g1	63.6036	113.858	13.3493	0.117246	-3.09239	2.44588e-05	0.0335874	2318	GO:0016787	K01076	virNOG03616	R	sp|Q5XIJ5|AB17A_RAT Protein ABHD17A OS=Rattus norvegicus GN=Abhd17a PE=2 SV=1	gi|702290350|ref|XP_010047142.1| PREDICTED: alpha/beta hydrolase domain-containing protein 17B-like [Eucalyptus grandis] gi|629114277|gb|KCW78952.1| hypothetical protein EUGRSUZ_C00381 [Eucalyptus grandis] gi|629114278|gb|KCW78953.1| hypothetical protein EUGRSUZ_C00381 [Eucalyptus grandis]
TRINITY_DN45849_c7_g1	26.0035	48.6345	3.37251	0.0693441	-3.85008	2.61842e-05	0.0340648	422	-	-	euNOG56886;NOG96741	R	sp|Q40392|TMVRN_NICGU TMV resistance protein N OS=Nicotiana glutinosa GN=N PE=1 SV=1	gi|595791267|ref|XP_007199382.1| hypothetical protein PRUPE_ppa025692mg [Prunus persica] gi|462394782|gb|EMJ00581.1| hypothetical protein PRUPE_ppa025692mg [Prunus persica]
TRINITY_DN46611_c1_g2	65.1207	114.77	15.4719	0.134808	-2.89102	2.62885e-05	0.0340648	953	-	-	-	-	-	gi|645252057|ref|XP_008231950.1| PREDICTED: uncharacterized protein LOC103331119 [Prunus mume]
TRINITY_DN45539_c3_g3	323.117	552.499	93.7357	0.169658	-2.5593	2.67779e-05	0.0340648	1534	GO:0009055;GO:0022900;GO:0003676	-	virNOG00819;KOG0143;virNOG05810;KOG0017	QR	sp|Q94HW2|POLR1_ARATH Retrovirus-related Pol polyprotein from transposon RE1 OS=Arabidopsis thaliana GN=RE1 PE=2 SV=1	gi|147801964|emb|CAN68364.1| hypothetical protein VITISV_021899 [Vitis vinifera]
TRINITY_DN55690_c7_g5	125.333	220.004	30.6623	0.139372	-2.84299	2.69201e-05	0.0340648	1035	-	-	-	-	-	-
TRINITY_DN46384_c1_g3	1097.74	1933.07	262.425	0.135756	-2.88092	2.70079e-05	0.0340648	1167	-	-	-	-	-	gi|973607640|gb|KUM50721.1| hypothetical protein ABT39_MTgene565 (mitochondrion) [Picea glauca]
TRINITY_DN52876_c1_g2	54.2914	97.0929	11.49	0.118341	-3.07898	2.72058e-05	0.0340648	1143	-	-	-	-	-	-
TRINITY_DN54574_c1_g1	812.706	1377.64	247.766	0.179848	-2.47515	2.72182e-05	0.0340648	1357	-	-	-	-	-	-
TRINITY_DN55167_c0_g2	88.7252	177.45	0	0	-Inf	2.81773e-05	0.0348243	1020	-	-	-	-	-	-
TRINITY_DN45178_c2_g3	154.737	268.195	41.279	0.153914	-2.6998	2.89406e-05	0.0353262	1841	-	-	-	-	-	-
TRINITY_DN47401_c1_g1	57.739	103.059	12.4186	0.120499	-3.0529	2.98005e-05	0.0359322	1471	-	-	-	-	-	-
TRINITY_DN54364_c1_g1	641.467	1087.92	195.014	0.179254	-2.47992	3.84756e-05	0.0458332	1384	-	-	virNOG38453	R	-	gi|109676342|gb|ABG37653.1| integrase [Populus trichocarpa]
TRINITY_DN48404_c7_g5	15.7206	30.3359	1.10528	0.0364348	-4.77854	4.00768e-05	0.0471079	357	-	-	-	-	-	-
TRINITY_DN48942_c0_g1	205.143	354.428	55.8586	0.157602	-2.66564	4.04986e-05	0.0471079	2854	-	-	virNOG02422	S	-	gi|596127226|ref|XP_007222008.1| hypothetical protein PRUPE_ppa002916mg [Prunus persica] gi|462418944|gb|EMJ23207.1| hypothetical protein PRUPE_ppa002916mg [Prunus persica]
TRINITY_DN54388_c3_g6	15.92	30.6209	1.21908	0.0398121	-4.65065	4.17521e-05	0.0480013	387	-	-	-	-	-	-
TRINITY_DN52095_c0_g2	223.428	446.032	0.823915	0.00184721	-9.08044	4.31657e-05	0.0485894	2035	-	-	-	-	-	gi|731427383|ref|XP_010663961.1| PREDICTED: uncharacterized protein LOC100261419 [Vitis vinifera]
TRINITY_DN53734_c1_g1	393.979	744.574	43.384	0.058267	-4.10118	4.32465e-05	0.0485894	669	-	-	virNOG25853;virNOG22903	S	-	gi|595791483|ref|XP_007199490.1| hypothetical protein PRUPE_ppb011560mg [Prunus persica] gi|462394890|gb|EMJ00689.1| hypothetical protein PRUPE_ppb011560mg [Prunus persica]
TRINITY_DN48116_c0_g4	167.956	291.949	43.9635	0.150586	-2.73134	4.49716e-05	0.0498892	1121	-	-	virNOG11804	S	sp|Q9LVJ0|UVB31_ARATH UV-B-induced protein At3g17800, chloroplastic OS=Arabidopsis thaliana GN=At3g17800 PE=2 SV=1	gi|590713477|ref|XP_007049654.1| F21O3.2 protein [Theobroma cacao] gi|508701915|gb|EOX93811.1| F21O3.2 protein [Theobroma cacao]
TRINITY_DN49304_c0_g2	3157.25	5391.07	923.429	0.171289	-2.5455	4.57111e-05	0.0498892	2110	GO:0000287;GO:0016831;GO:0030976	K01568	virNOG06014	HE	sp|Q9M040|PDC4_ARATH Pyruvate decarboxylase 4 OS=Arabidopsis thaliana GN=PDC4 PE=2 SV=1	gi|1009158369|ref|XP_015897253.1| PREDICTED: pyruvate decarboxylase 2 [Ziziphus jujuba]
TRINITY_DN44923_c3_g3	61.6045	123.209	0	0	-Inf	4.59171e-05	0.0498892	1822	-	-	KOG1075;virNOG09124;virNOG34604;virNOG32351	R	-	gi|848894779|ref|XP_012847426.1| PREDICTED: uncharacterized protein LOC105967373 [Erythranthe guttata]
TRINITY_DN48511_c1_g2	578.898	990.168	167.629	0.169293	-2.5624	4.89078e-05	0.0517654	1718	GO:0009664;GO:0005618;GO:0005576;GO:0016021	-	virNOG12949;virNOG07797	SR	sp|Q9C554|EXPA1_ARATH Expansin-A1 OS=Arabidopsis thaliana GN=EXPA1 PE=2 SV=1	gi|703088702|ref|XP_010093601.1| hypothetical protein L484_006489 [Morus notabilis] gi|587864714|gb|EXB54329.1| hypothetical protein L484_006489 [Morus notabilis]
TRINITY_DN48501_c2_g4	138.392	276.508	0.274638	0.000993236	-9.97558	4.9265e-05	0.0517654	2127	-	-	-	-	-	-
TRINITY_DN62064_c0_g1	71.6341	143.268	0	0	-Inf	5.01209e-05	0.0517654	744	-	-	-	-	-	-
TRINITY_DN45144_c3_g1	23.4211	43.8012	3.04098	0.0694268	-3.84836	5.05797e-05	0.0517654	1342	-	-	virNOG12093	R	-	gi|460367274|ref|XP_004229500.1| PREDICTED: uncharacterized protein LOC101249206 [Solanum lycopersicum]
TRINITY_DN48404_c7_g1	117.799	205.192	30.4061	0.148184	-2.75454	5.11853e-05	0.0517654	664	-	-	-	-	-	-
TRINITY_DN48089_c3_g2	15.33	0.781077	29.8789	38.2534	5.25752	5.12363e-05	0.0517654	1732	-	-	virNOG13489;virNOG10093;NOG96741	TR	sp|Q40392|TMVRN_NICGU TMV resistance protein N OS=Nicotiana glutinosa GN=N PE=1 SV=1	gi|1027109306|ref|XP_016651044.1| PREDICTED: TMV resistance protein N-like [Prunus mume]
TRINITY_DN52695_c0_g2	982.004	1650.07	313.943	0.190261	-2.39395	5.13676e-05	0.0517654	1809	GO:0005634	-	virNOG09920	S	-	gi|596177415|ref|XP_007223247.1| hypothetical protein PRUPE_ppa007233mg [Prunus persica] gi|462420183|gb|EMJ24446.1| hypothetical protein PRUPE_ppa007233mg [Prunus persica]
TRINITY_DN49468_c0_g1	41.2008	74.2831	8.11845	0.109291	-3.19376	5.20926e-05	0.0517654	437	-	-	-	-	-	-
TRINITY_DN51859_c0_g1	1592.18	2686.48	497.878	0.185327	-2.43186	5.2356e-05	0.0517654	3579	GO:1901363;GO:0097159;GO:0009791;GO:0050789;GO:0048731;GO:0009639	-	virNOG03108	R	sp|Q8LEA8|EID1_ARATH Phytochrome A-associated F-box protein OS=Arabidopsis thaliana GN=EID1 PE=1 SV=2	gi|731395476|ref|XP_002266159.2| PREDICTED: phytochrome A-associated F-box protein [Vitis vinifera]
TRINITY_DN43140_c0_g1	469.931	793.01	146.851	0.185182	-2.43298	5.7456e-05	0.0548234	1472	-	-	virNOG20412	S	-	gi|1021040719|gb|KZM98500.1| hypothetical protein DCAR_014138 [Daucus carota subsp. sativus]
TRINITY_DN48191_c0_g1	13.0534	25.5575	0.549276	0.0214918	-5.54007	5.74686e-05	0.0548234	1033	-	-	-	-	-	-
TRINITY_DN45405_c0_g1	38.1483	7.70365	68.5929	8.90394	3.15444	5.74846e-05	0.0548234	2892	-	-	COG4886;virNOG17255;virNOG10093	ST	sp|Q9FI14|TAO1_ARATH Disease resistance protein TAO1 OS=Arabidopsis thaliana GN=TAO1 PE=4 SV=1	gi|657947994|ref|XP_008392703.1| PREDICTED: TMV resistance protein N-like [Malus domestica]
TRINITY_DN45037_c3_g1	22.6154	42.4777	2.75311	0.0648131	-3.94757	5.76668e-05	0.0548234	551	GO:0043168;GO:0032559;GO:0050896;GO:0032550	-	-	-	-	gi|1027110998|ref|XP_016651389.1| PREDICTED: TMV resistance protein N-like isoform X2 [Prunus mume]
TRINITY_DN45796_c2_g10	123.961	247.647	0.274638	0.00110899	-9.81653	5.94541e-05	0.0559842	1772	GO:0046872	-	COG2801;virNOG15679	RL	sp|Q99315|YG31B_YEAST Transposon Ty3-G Gag-Pol polyprotein OS=Saccharomyces cerevisiae (strain ATCC 204508 / S288c) GN=TY3B-G PE=1 SV=3	gi|147769978|emb|CAN61139.1| hypothetical protein VITISV_009489 [Vitis vinifera]
TRINITY_DN54147_c4_g3	1081.69	1843.3	320.074	0.173642	-2.52581	6.10579e-05	0.0566195	2837	-	-	virNOG24249;virNOG26102	S	-	gi|694448650|ref|XP_009350163.1| PREDICTED: uncharacterized protein LOC103941689 isoform X1 [Pyrus x bretschneideri]
TRINITY_DN45998_c7_g2	72.1432	17.5604	126.726	7.21656	2.85131	6.16774e-05	0.0566195	1417	GO:0006351;GO:0005488	-	virNOG19641;virNOG34466;virNOG08927	K	sp|O82743|AGL19_ARATH Agamous-like MADS-box protein AGL19 OS=Arabidopsis thaliana GN=AGL19 PE=1 SV=1	gi|333408623|gb|AEF32132.1| MADS-box protein, partial [Betula platyphylla]
TRINITY_DN45514_c3_g6	52.2013	104.403	0	0	-Inf	6.18467e-05	0.0566195	1919	-	-	-	-	-	-
TRINITY_DN55638_c1_g1	81281.8	135343	27221.1	0.201128	-2.31382	6.302e-05	0.0571643	2903	GO:0003950	-	virNOG01483	S	sp|Q9STU1|SRO4_ARATH Probable inactive poly [ADP-ribose] polymerase SRO4 OS=Arabidopsis thaliana GN=SRO4 PE=2 SV=2	gi|854930724|gb|AKN79304.1| delta-pyrroline-5-carboxylate dehydrogenase 1 [Betula platyphylla]
TRINITY_DN42375_c0_g1	77.7656	136.094	19.4376	0.142825	-2.80768	6.89573e-05	0.0619813	1418	GO:0016310;GO:0000166;GO:0004672	-	virNOG09909	T	sp|O80888|M3K17_ARATH Mitogen-activated protein kinase kinase kinase 17 OS=Arabidopsis thaliana GN=MAPKKK17 PE=1 SV=1	gi|1029083937|ref|XP_016702149.1| PREDICTED: mitogen-activated protein kinase kinase kinase 3-like [Gossypium hirsutum]
TRINITY_DN48013_c1_g2	211.62	358.469	64.7708	0.180687	-2.46843	7.16873e-05	0.0630072	362	GO:0004022;GO:0008270;GO:0055114	-	COG1062;virNOG12359	QC	sp|P48977|ADH_MALDO Alcohol dehydrogenase OS=Malus domestica GN=ADH PE=2 SV=1	gi|700189274|gb|KGN44507.1| hypothetical protein Csa_7G321550 [Cucumis sativus]
TRINITY_DN50955_c0_g1	35.7611	64.553	6.96926	0.107962	-3.21141	7.19198e-05	0.0630072	445	GO:0016020	-	virNOG28553;virNOG02232	S	-	gi|802777481|ref|XP_012090898.1| PREDICTED: uncharacterized protein LOC105648996 [Jatropha curcas]
TRINITY_DN45796_c2_g1	77.5349	155.07	0	0	-Inf	7.20104e-05	0.0630072	1319	-	-	-	-	-	-
TRINITY_DN45746_c0_g1	1778.65	2982.31	574.996	0.192802	-2.3748	7.44309e-05	0.0642254	2193	GO:0004737;GO:0000287;GO:0030976	-	virNOG06014	HE	sp|P51851|PDC2_PEA Pyruvate decarboxylase 2 (Fragment) OS=Pisum sativum GN=PDC2 PE=2 SV=1	gi|1035914152|gb|OAY43745.1| hypothetical protein MANES_08G094400 [Manihot esculenta]
TRINITY_DN48495_c2_g2	52.1539	104.308	0	0	-Inf	7.47019e-05	0.0642254	1356	GO:0043170;GO:0044238;GO:0003676	-	COG2801;virNOG15679	RL	sp|P04323|POL3_DROME Retrovirus-related Pol polyprotein from transposon 17.6 OS=Drosophila melanogaster GN=pol PE=3 SV=1	gi|147843077|emb|CAN83300.1| hypothetical protein VITISV_044100 [Vitis vinifera]
TRINITY_DN55789_c3_g2	1785.2	3230.42	339.985	0.105245	-3.24818	7.57365e-05	0.0645536	818	GO:0050896	-	virNOG13489;COG4886;NOG96741	STR	sp|Q40392|TMVRN_NICGU TMV resistance protein N OS=Nicotiana glutinosa GN=N PE=1 SV=1	gi|645262430|ref|XP_008236758.1| PREDICTED: TMV resistance protein N-like [Prunus mume]
TRINITY_DN46389_c2_g1	51.457	90.9275	11.9865	0.131824	-2.92331	7.70778e-05	0.0651353	1958	-	-	-	-	-	-
TRINITY_DN54771_c1_g6	169.579	338.602	0.556006	0.00164206	-9.25028	7.88821e-05	0.0653263	592	-	-	virNOG23985;virNOG18589	S	-	gi|700197208|gb|KGN52385.1| hypothetical protein Csa_5G630870 [Cucumis sativus]
TRINITY_DN46271_c2_g2	90.1493	21.1531	159.145	7.5235	2.9114	7.92067e-05	0.0653263	1547	-	-	virNOG04158	R	sp|Q9SII5|EXOL5_ARATH Protein EXORDIUM-like 5 OS=Arabidopsis thaliana GN=EXL5 PE=2 SV=1	gi|1009150427|ref|XP_015893013.1| PREDICTED: protein EXORDIUM-like 5 [Ziziphus jujuba]
TRINITY_DN53172_c3_g1	318.849	95.027	542.671	5.7107	2.51367	7.92859e-05	0.0653263	1039	GO:0005509	K13448	virNOG22213	T	sp|Q9SS31|CML36_ARATH Probable calcium-binding protein CML36 OS=Arabidopsis thaliana GN=CML36 PE=2 SV=1	gi|595806938|ref|XP_007202521.1| hypothetical protein PRUPE_ppa010940mg [Prunus persica] gi|462398052|gb|EMJ03720.1| hypothetical protein PRUPE_ppa010940mg [Prunus persica]
TRINITY_DN47636_c3_g4	73.8067	21.3564	126.257	5.91191	2.56362	8.28509e-05	0.0671789	4232	-	-	virNOG22502;virNOG09124	R	sp|P93295|M310_ARATH Uncharacterized mitochondrial protein AtMg00310 OS=Arabidopsis thaliana GN=AtMg00310 PE=4 SV=1	gi|595812694|ref|XP_007203452.1| hypothetical protein PRUPE_ppa022115mg [Prunus persica] gi|462398983|gb|EMJ04651.1| hypothetical protein PRUPE_ppa022115mg [Prunus persica]
TRINITY_DN51752_c0_g1	675.325	1130.57	220.078	0.194661	-2.36096	8.28933e-05	0.0671789	812	-	-	-	-	-	-
TRINITY_DN53206_c2_g2	56.0409	12.9904	99.0915	7.62806	2.93132	8.50496e-05	0.068366	3695	GO:0030246;GO:0032450;GO:0000023;GO:0004558	K15925	virNOG00843	G	sp|Q9S7Y7|XYL1_ARATH Alpha-xylosidase 1 OS=Arabidopsis thaliana GN=XYL1 PE=1 SV=1	gi|743784323|ref|XP_011022076.1| PREDICTED: alpha-xylosidase 1-like [Populus euphratica]
TRINITY_DN45677_c2_g1	1275.66	2136.71	414.607	0.19404	-2.36557	8.90105e-05	0.070973	1815	-	-	virNOG10308	R	sp|Q9LVH4|CAR4_ARATH Protein C2-DOMAIN ABA-RELATED 4 OS=Arabidopsis thaliana GN=CAR4 PE=1 SV=1	gi|1009126823|ref|XP_015880362.1| PREDICTED: protein C2-DOMAIN ABA-RELATED 4-like [Ziziphus jujuba]
TRINITY_DN51813_c1_g1	465.367	775.327	155.407	0.200441	-2.31875	9.16017e-05	0.0724548	1851	GO:0016020;GO:0006820	-	virNOG05650	P	sp|Q93Z13|BOR3_ARATH Probable boron transporter 3 OS=Arabidopsis thaliana GN=BOR3 PE=1 SV=1	gi|955339948|ref|XP_014617363.1| PREDICTED: probable boron transporter 2 isoform X1 [Glycine max] gi|955339950|ref|XP_014617364.1| PREDICTED: probable boron transporter 2 isoform X1 [Glycine max]
TRINITY_DN42861_c0_g1	1971.82	3301.25	642.394	0.194591	-2.36148	9.25009e-05	0.0725853	2540	GO:0005313;GO:0089711;GO:0015189;GO:0051938;GO:0043091;GO:0005887;GO:1903401;GO:0015297	-	virNOG08285	E	sp|Q84MA5|CAAT1_ARATH Cationic amino acid transporter 1 OS=Arabidopsis thaliana GN=CAT1 PE=1 SV=1	gi|225444009|ref|XP_002281463.1| PREDICTED: cationic amino acid transporter 1 [Vitis vinifera] gi|359483932|ref|XP_003633038.1| PREDICTED: cationic amino acid transporter 1 [Vitis vinifera]
TRINITY_DN48706_c1_g1	18.0047	34.03	1.97937	0.0581653	-4.1037	9.89568e-05	0.0770398	586	-	-	-	-	-	-
TRINITY_DN49275_c0_g1	62.4117	14.7576	110.066	7.45826	2.89884	0.000103088	0.0796288	3658	-	-	virNOG01498	S	sp|Q8L4D8|IQD31_ARATH Protein IQ-DOMAIN 31 OS=Arabidopsis thaliana GN=IQD31 PE=1 SV=1	gi|590658405|ref|XP_007034845.1| Iq-domain 31 isoform 1 [Theobroma cacao] gi|508713874|gb|EOY05771.1| Iq-domain 31 isoform 1 [Theobroma cacao]
TRINITY_DN46091_c3_g1	2473.54	4092.92	854.165	0.208693	-2.26054	0.000106	0.0807182	2782	GO:0005887;GO:0005452;GO:0051453;GO:0098656;GO:0015698	-	virNOG05650	P	sp|Q9M1P7|BOR2_ARATH Probable boron transporter 2 OS=Arabidopsis thaliana GN=BOR2 PE=2 SV=1	gi|590662359|ref|XP_007035926.1| HCO3- transporter family isoform 1 [Theobroma cacao] gi|508714955|gb|EOY06852.1| HCO3- transporter family isoform 1 [Theobroma cacao]
TRINITY_DN44078_c0_g1	881.032	1494.07	267.993	0.179371	-2.47898	0.000106131	0.0807182	2055	GO:0016020;GO:0016310;GO:0000166;GO:0004672	K04733	virNOG03326;COG0515	T	sp|P17801|KPRO_MAIZE Putative receptor protein kinase ZmPK1 OS=Zea mays GN=PK1 PE=2 SV=2	gi|1009135432|ref|XP_015884987.1| PREDICTED: uncharacterized protein LOC107420512 [Ziziphus jujuba]
TRINITY_DN44532_c6_g1	61.2982	107.763	14.8337	0.137652	-2.8609	0.0001113	0.0839051	1993	-	-	-	-	-	-
TRINITY_DN48581_c1_g3	169.387	337.675	1.09855	0.00325329	-8.26389	0.000112018	0.0839051	697	-	-	-	-	-	-
TRINITY_DN51072_c2_g1	1343.03	2220.15	465.905	0.209853	-2.25255	0.000112941	0.0839605	2703	-	-	virNOG02495	S	-	gi|1035898550|gb|OAY28151.1| hypothetical protein MANES_15G045200 [Manihot esculenta]
TRINITY_DN45196_c0_g2	41.6756	73.9105	9.44077	0.127733	-2.9688	0.000116629	0.0860547	2340	-	-	virNOG04742;virNOG07470;COG0515	T	sp|O64793|Y1675_ARATH G-type lectin S-receptor-like serine/threonine-protein kinase At1g67520 OS=Arabidopsis thaliana GN=At1g67520 PE=2 SV=3	gi|1035907157|gb|OAY36754.1| hypothetical protein MANES_11G045500 [Manihot esculenta]
TRINITY_DN54552_c0_g1	41.0753	82.1505	0	0	-Inf	0.000123436	0.0901447	808	GO:0005634;GO:0003676	-	virNOG09331;KOG1898	A	sp|P0DKL6|S130B_ARATH Spliceosome-associated protein 130 B OS=Arabidopsis thaliana GN=SAP130B PE=2 SV=1	gi|565471029|ref|XP_006293317.1| hypothetical protein CARUB_v100191860mg, partial [Capsella rubella] gi|482562024|gb|EOA26215.1| hypothetical protein CARUB_v100191860mg, partial [Capsella rubella]
TRINITY_DN50470_c6_g2	114.988	207.693	22.2831	0.107289	-3.22043	0.000123995	0.0901447	423	-	-	-	-	-	-
TRINITY_DN51640_c2_g6	66.0026	115.49	16.5154	0.143003	-2.80589	0.000124942	0.0901699	1039	-	-	virNOG09124	R	sp|P93295|M310_ARATH Uncharacterized mitochondrial protein AtMg00310 OS=Arabidopsis thaliana GN=AtMg00310 PE=4 SV=1	gi|731372299|ref|XP_010666306.1| PREDICTED: uncharacterized protein LOC104883473 [Beta vulgaris subsp. vulgaris]
TRINITY_DN52764_c2_g1	50.9204	90.1153	11.7255	0.130116	-2.94213	0.000125949	0.0902375	751	-	-	virNOG37721;NOG144734;COG2801;KOG0017	SRL	-	gi|769817039|ref|XP_011621810.1| PREDICTED: uncharacterized protein LOC105420314, partial [Amborella trichopoda]
TRINITY_DN54846_c6_g3	83.1491	142.276	24.0222	0.168842	-2.56625	0.000128926	0.0917065	1761	-	-	KOG1591;virNOG07221	E	sp|Q9ZW86|P4H1_ARATH Prolyl 4-hydroxylase 1 OS=Arabidopsis thaliana GN=P4H1 PE=1 SV=1	gi|223530830|gb|EEF32693.1| prolyl 4-hydroxylase alpha subunit, putative [Ricinus communis]
TRINITY_DN52802_c3_g3	57.3258	99.0724	15.5792	0.15725	-2.66887	0.000130774	0.0923564	3385	-	-	-	-	-	gi|672206310|ref|XP_008779402.1| PREDICTED: uncharacterized protein LOC103699126, partial [Phoenix dactylifera]
TRINITY_DN46585_c2_g1	19.2112	35.4385	2.98384	0.0841978	-3.57007	0.000132985	0.0932518	956	-	-	-	-	-	-
TRINITY_DN53318_c1_g1	138.834	234.468	43.1992	0.184243	-2.44032	0.000137232	0.095552	3508	-	-	virNOG33673;virNOG19602;virNOG34595;NOG215611	R	sp|Q9ZT94|POLR2_ARATH Retrovirus-related Pol polyprotein from transposon RE2 OS=Arabidopsis thaliana GN=RE2 PE=4 SV=1	gi|1012357009|gb|KYP68194.1| Retrovirus-related Pol polyprotein from transposon TNT 1-94 [Cajanus cajan]
TRINITY_DN49724_c4_g1	3770.78	6240.53	1301.04	0.208482	-2.26201	0.000142196	0.098316	4022	GO:0005992;GO:0003824	-	virNOG00839	G	sp|Q0WUI9|TPS8_ARATH Probable alpha,alpha-trehalose-phosphate synthase [UDP-forming] 8 OS=Arabidopsis thaliana GN=TPS8 PE=2 SV=1	gi|147861933|emb|CAN78769.1| hypothetical protein VITISV_024248 [Vitis vinifera]
TRINITY_DN49238_c3_g2	2130.41	3547.75	713.058	0.200989	-2.31481	0.000145448	0.0987721	635	-	-	virNOG26649;virNOG38523	S	-	gi|1035905762|gb|OAY35360.1| hypothetical protein MANES_12G094900 [Manihot esculenta]
TRINITY_DN47572_c1_g1	56.3001	101.05	11.5503	0.114303	-3.12907	0.000145546	0.0987721	1348	-	-	virNOG20515	S	sp|Q6J9S1|RA211_ARATH Ethylene-responsive transcription factor RAP2-11 OS=Arabidopsis thaliana GN=RAP2-11 PE=2 SV=1	gi|590674893|ref|XP_007039294.1| AP2/ERF domain-containing transcription factor, putative [Theobroma cacao] gi|508776539|gb|EOY23795.1| AP2/ERF domain-containing transcription factor, putative [Theobroma cacao]
TRINITY_DN50283_c1_g1	492.102	822.899	161.305	0.196021	-2.35092	0.000145883	0.0987721	3261	GO:0016020;GO:0016310;GO:0000166;GO:0004672	-	virNOG02323;COG0515	T	sp|O81832|Y4729_ARATH G-type lectin S-receptor-like serine/threonine-protein kinase At4g27290 OS=Arabidopsis thaliana GN=At4g27290 PE=3 SV=4	gi|590625401|ref|XP_007025873.1| Receptor kinase 3 isoform 1 [Theobroma cacao] gi|508781239|gb|EOY28495.1| Receptor kinase 3 isoform 1 [Theobroma cacao]
TRINITY_DN49564_c0_g2	214.492	358.827	70.1573	0.195519	-2.35462	0.000146851	0.0987721	756	-	-	-	-	-	-
TRINITY_DN53331_c4_g1	40.9375	81.875	0	0	-Inf	0.000154348	0.103113	798	-	-	-	-	-	-
TRINITY_DN53785_c1_g7	35.7259	71.4518	0	0	-Inf	0.000159769	0.105979	1472	-	-	virNOG12676;virNOG12233	S	sp|Q9SD53|Y3720_ARATH UPF0481 protein At3g47200 OS=Arabidopsis thaliana GN=At3g47200 PE=2 SV=1	gi|566163275|ref|XP_002303847.2| hypothetical protein POPTR_0003s18000g [Populus trichocarpa] gi|550343421|gb|EEE78826.2| hypothetical protein POPTR_0003s18000g [Populus trichocarpa]
TRINITY_DN50831_c1_g1	9.42281	18.571	0.274638	0.0147886	-6.07937	0.000160783	0.105979	778	-	-	-	-	-	-
TRINITY_DN45970_c1_g1	740.726	1243.01	238.439	0.191823	-2.38215	0.000164836	0.107931	2229	GO:0004709;GO:0005524;GO:0005622;GO:0000186	-	virNOG12702	T	sp|P46573|PBL10_ARATH Probable serine/threonine-protein kinase PBL10 OS=Arabidopsis thaliana GN=PBL10 PE=1 SV=2	gi|590595438|ref|XP_007018056.1| Kinase superfamily protein [Theobroma cacao] gi|508723384|gb|EOY15281.1| Kinase superfamily protein [Theobroma cacao]
TRINITY_DN52097_c1_g1	2653.11	4842.24	463.98	0.0958193	-3.38354	0.000176199	0.114613	2457	GO:0016021	-	virNOG39790;virNOG25295	S	-	gi|720092731|ref|XP_010245829.1| PREDICTED: proline-rich receptor-like protein kinase PERK1 [Nelumbo nucifera]
TRINITY_DN53720_c1_g1	42.1695	74.3381	10.0008	0.134532	-2.89398	0.000180181	0.115967	647	GO:0005524;GO:0004672;GO:0016021;GO:0006468	-	virNOG10863	T	sp|C0LGH2|Y1561_ARATH Probable LRR receptor-like serine/threonine-protein kinase At1g56130 OS=Arabidopsis thaliana GN=At1g56130 PE=2 SV=2	gi|1009130066|ref|XP_015882096.1| PREDICTED: probable LRR receptor-like serine/threonine-protein kinase At1g56140, partial [Ziziphus jujuba]
TRINITY_DN40734_c0_g5	7.54265	15.0853	0	0	-Inf	0.000180627	0.115967	940	-	-	-	-	-	-
TRINITY_DN50937_c2_g2	467.78	767.268	168.293	0.21934	-2.18876	0.000187476	0.119319	398	-	-	-	-	-	-
TRINITY_DN51445_c4_g3	79.932	159.315	0.549276	0.00344774	-8.18013	0.000188261	0.119319	1601	-	-	-	-	-	-
TRINITY_DN43679_c0_g1	9210.88	16063.8	2357.95	0.146786	-2.76821	0.000192876	0.121465	1222	-	-	virNOG22732;virNOG25574	S	-	gi|590596880|ref|XP_007018459.1| Uncharacterized protein TCM_034673 [Theobroma cacao] gi|508723787|gb|EOY15684.1| Uncharacterized protein TCM_034673 [Theobroma cacao]
TRINITY_DN47762_c1_g1	2007.6	3285.7	729.498	0.222022	-2.17123	0.000194341	0.121525	6077	GO:0016020	-	euNOG27191;virNOG04981	R	-	gi|1009124620|ref|XP_015879168.1| PREDICTED: uncharacterized protein LOC107415377 isoform X1 [Ziziphus jujuba]
TRINITY_DN55283_c1_g2	66.4459	15.4343	117.458	7.61017	2.92793	0.000195991	0.121525	4021	-	-	virNOG22502;virNOG09124	R	sp|P11369|LORF2_MOUSE LINE-1 retrotransposable element ORF2 protein OS=Mus musculus GN=Pol PE=1 SV=2	gi|590701440|ref|XP_007046404.1| Uncharacterized protein TCM_011923 [Theobroma cacao] gi|508710339|gb|EOY02236.1| Uncharacterized protein TCM_011923 [Theobroma cacao]
TRINITY_DN51300_c3_g3	5948.89	9716.9	2180.88	0.224442	-2.15559	0.000196658	0.121525	4366	-	-	virNOG02495	S	-	gi|645280622|ref|XP_008245262.1| PREDICTED: uncharacterized protein LOC103343379 [Prunus mume] gi|645280624|ref|XP_008245263.1| PREDICTED: uncharacterized protein LOC103343379 [Prunus mume]
TRINITY_DN50587_c0_g1	186.719	35.5699	337.868	9.49869	3.24773	0.000201832	0.123947	7213	GO:0003677;GO:0006281;GO:0006260;GO:0008622;GO:0003887;GO:0008408;GO:0071897;GO:0000166;GO:0090305;GO:0008270	K02324	virNOG05000	L	sp|F4HW04|DPOE1_ARATH DNA polymerase epsilon catalytic subunit A OS=Arabidopsis thaliana GN=POL2A PE=1 SV=1	gi|720082504|ref|XP_010242612.1| PREDICTED: DNA polymerase epsilon catalytic subunit A-like [Nelumbo nucifera]
TRINITY_DN54574_c1_g2	4498	7354.46	1641.54	0.223203	-2.16357	0.000212471	0.129676	5497	-	-	virNOG19674;virNOG03912	TI	sp|Q8VYI1|SBH1_ARATH Sphinganine C4-monooxygenase 1 OS=Arabidopsis thaliana GN=SBH1 PE=1 SV=1	gi|567892311|ref|XP_006438676.1| hypothetical protein CICLE_v10031315mg [Citrus clementina] gi|568859266|ref|XP_006483162.1| PREDICTED: protein PHYTOCHROME KINASE SUBSTRATE 2 [Citrus sinensis] gi|557540872|gb|ESR51916.1| hypothetical protein CICLE_v10031315mg [Citrus clementina]
TRINITY_DN47376_c1_g1	73.8549	20.467	127.243	6.21698	2.63621	0.000214298	0.129988	3436	-	-	-	-	-	-
TRINITY_DN47480_c2_g5	12.0617	23.1288	0.994614	0.0430032	-4.53941	0.000218591	0.131268	515	-	-	KOG1075;virNOG01449;virNOG01327;virNOG10538	SRU	-	gi|147825445|emb|CAN73245.1| hypothetical protein VITISV_033287 [Vitis vinifera]
TRINITY_DN46249_c3_g1	19.1325	35.0066	3.25848	0.0930819	-3.42536	0.000219063	0.131268	1488	-	-	-	-	-	-
TRINITY_DN52778_c0_g1	62.0415	106.394	17.6894	0.166264	-2.58846	0.000238129	0.141833	1869	-	-	virNOG25560;virNOG33673	SR	-	gi|672207808|ref|XP_008779879.1| PREDICTED: uncharacterized protein LOC103699645, partial [Phoenix dactylifera]
TRINITY_DN48792_c1_g1	1800.52	2932.37	668.66	0.228027	-2.13272	0.000240178	0.142197	4989	GO:0030246;GO:0004674;GO:0005524;GO:0016021;GO:0006468	-	virNOG07216	T	sp|Q9LFH9|LRK81_ARATH L-type lectin-domain containing receptor kinase VIII.1 OS=Arabidopsis thaliana GN=LECRK81 PE=2 SV=1	gi|1035924706|gb|OAY54294.1| hypothetical protein MANES_03G063500 [Manihot esculenta]
TRINITY_DN51246_c0_g4	19.2683	35.5528	2.98384	0.083927	-3.57472	0.000242182	0.14253	776	GO:0004784;GO:0019430;GO:0046872;GO:0055114	-	virNOG13359	P	sp|O49066|SODM_CAPAN Superoxide dismutase [Mn], mitochondrial OS=Capsicum annuum GN=SODA PE=2 SV=1	gi|216963163|gb|ACJ73901.1| MnSOD 1-1, partial [Solanum nigrum]
TRINITY_DN44869_c4_g2	6874.47	11264.2	2484.73	0.220587	-2.18058	0.000252285	0.147597	2149	GO:0006351	K09286	virNOG18409	K	sp|O80337|EF100_ARATH Ethylene-responsive transcription factor 1A OS=Arabidopsis thaliana GN=ERF1A PE=1 SV=2	gi|590676424|ref|XP_007039732.1| AP2/ERF domain-containing transcription factor, putative [Theobroma cacao] gi|508776977|gb|EOY24233.1| AP2/ERF domain-containing transcription factor, putative [Theobroma cacao]
TRINITY_DN50217_c0_g1	153.133	255.129	51.1367	0.200435	-2.31879	0.000254862	0.148228	908	-	-	-	-	-	gi|947065243|gb|KRH14386.1| hypothetical protein GLYMA_14G022700 [Glycine max]
TRINITY_DN49204_c1_g1	245.912	403.401	88.4226	0.219193	-2.18973	0.000257262	0.148749	695	-	-	-	-	-	-
TRINITY_DN44760_c3_g3	29.1666	58.3333	0	0	-Inf	0.000259206	0.149001	1508	-	-	-	-	-	-
TRINITY_DN54403_c0_g1	128.297	39.3655	217.228	5.51823	2.46421	0.000263857	0.150798	4164	GO:0006810;GO:0005524;GO:0016021;GO:0016887	-	virNOG02670	Q	sp|Q76CU2|PDR1_TOBAC Pleiotropic drug resistance protein 1 OS=Nicotiana tabacum GN=PDR1 PE=2 SV=1	gi|629093823|gb|KCW59818.1| hypothetical protein EUGRSUZ_H02563 [Eucalyptus grandis]
TRINITY_DN54802_c1_g1	48.8233	13.3029	84.3438	6.34027	2.66454	0.00027391	0.155344	4287	GO:0005488	K18327	virNOG10951	L	sp|Q8WTP8|AEN_HUMAN Apoptosis-enhancing nuclease OS=Homo sapiens GN=AEN PE=1 SV=2	gi|1009147674|ref|XP_015891537.1| PREDICTED: apoptosis-enhancing nuclease isoform X1 [Ziziphus jujuba] gi|1009147676|ref|XP_015891538.1| PREDICTED: apoptosis-enhancing nuclease isoform X1 [Ziziphus jujuba]
TRINITY_DN49946_c5_g1	40.149	71.015	9.28307	0.13072	-2.93545	0.000276491	0.155344	832	-	-	-	-	-	-
TRINITY_DN55910_c3_g1	37.4725	66.8829	8.06209	0.12054	-3.05241	0.000276524	0.155344	694	-	-	-	-	-	-
TRINITY_DN44895_c3_g3	15.4639	28.8346	2.09317	0.0725921	-3.78404	0.000280686	0.156687	326	-	-	-	-	-	gi|763798428|gb|KJB65383.1| hypothetical protein B456_010G092600 [Gossypium raimondii]
TRINITY_DN55445_c1_g1	55.049	93.243	16.8549	0.180763	-2.46783	0.000282476	0.156687	623	-	-	-	-	-	-
TRINITY_DN47115_c1_g1	343.521	123.116	563.925	4.58042	2.19548	0.000283669	0.156687	1958	-	-	virNOG03917	E	sp|Q9S7X6|ACL5_ARATH Thermospermine synthase ACAULIS5 OS=Arabidopsis thaliana GN=ACL5 PE=1 SV=1	gi|1021027587|gb|KZM85374.1| hypothetical protein DCAR_027204 [Daucus carota subsp. sativus]
TRINITY_DN50937_c2_g1	154.779	258.385	51.1728	0.198049	-2.33607	0.000289299	0.158909	288	-	-	-	-	-	-
TRINITY_DN40595_c0_g1	11.6182	0.894445	22.3419	24.9785	4.64261	0.000294353	0.160732	662	-	-	-	-	-	-
TRINITY_DN45087_c7_g1	81.572	162.313	0.830644	0.00511754	-7.61033	0.00029587	0.160732	2111	-	-	virNOG22502;KOG1075;virNOG09124	R	sp|P14381|YTX2_XENLA Transposon TX1 uncharacterized 149 kDa protein OS=Xenopus laevis PE=4 SV=1	gi|595967784|ref|XP_007217321.1| hypothetical protein PRUPE_ppa019733mg [Prunus persica] gi|462413471|gb|EMJ18520.1| hypothetical protein PRUPE_ppa019733mg [Prunus persica]
TRINITY_DN54962_c0_g1	25.8405	5.81389	45.8671	7.88923	2.97988	0.000300474	0.162341	1132	GO:0015074;GO:0000166;GO:0008270;GO:0003676	-	KOG0017;virNOG24415;virNOG25357	R	sp|Q94HW2|POLR1_ARATH Retrovirus-related Pol polyprotein from transposon RE1 OS=Arabidopsis thaliana GN=RE1 PE=2 SV=1	gi|110006646|gb|ABG37650.2| CCHC-type integrase [Populus trichocarpa]
TRINITY_DN45315_c2_g6	252.043	415.303	88.7836	0.21378	-2.2258	0.000318006	0.170158	1237	-	K09422	virNOG05892	K	sp|P81392|MYB06_ANTMA Myb-related protein 306 OS=Antirrhinum majus GN=MYB306 PE=2 SV=1	gi|590649960|ref|XP_007032529.1| Myb domain protein 30, putative [Theobroma cacao] gi|508711558|gb|EOY03455.1| Myb domain protein 30, putative [Theobroma cacao]
TRINITY_DN45695_c4_g1	12.1844	23.0427	1.32615	0.057552	-4.11899	0.000318383	0.170158	1487	-	-	-	-	-	-
TRINITY_DN54079_c0_g4	69.106	116.605	21.6071	0.185302	-2.43205	0.00032013	0.170172	884	-	-	-	-	-	-
TRINITY_DN50477_c0_g1	1625.74	2670.08	581.395	0.217744	-2.19929	0.000324405	0.171522	1305	-	-	virNOG35284;NOG143490;virNOG26337	O	sp|Q9LZJ6|ATL5_ARATH RING-H2 finger protein ATL5 OS=Arabidopsis thaliana GN=ATL5 PE=2 SV=1	gi|657988988|ref|XP_008386680.1| PREDICTED: LOW QUALITY PROTEIN: RING-H2 finger protein ATL64-like [Malus domestica]
TRINITY_DN46985_c2_g1	20.2874	37.3262	3.24862	0.0870333	-3.52229	0.000332295	0.174759	875	-	-	-	-	-	-
TRINITY_DN55163_c2_g2	48.6896	0	97.3792	Inf	Inf	0.000344621	0.180282	739	-	-	-	-	-	-
TRINITY_DN53032_c3_g8	31.1653	6.48128	55.8492	8.61701	3.10719	0.000353019	0.182803	1521	-	-	-	-	-	-
TRINITY_DN54905_c4_g4	23.9719	47.9439	0	0	-Inf	0.000353137	0.182803	1421	-	-	-	-	-	-
TRINITY_DN52511_c3_g4	66.0283	111.628	20.4288	0.183008	-2.45002	0.000356949	0.183814	1398	-	-	KOG1075;virNOG01327;virNOG06122	KR	-	gi|147856633|emb|CAN82456.1| hypothetical protein VITISV_010028 [Vitis vinifera]
TRINITY_DN47700_c2_g1	677.827	1201.42	154.234	0.128376	-2.96155	0.000377097	0.193183	890	-	-	-	-	-	-
TRINITY_DN39551_c0_g1	119.13	197.741	40.5196	0.204912	-2.28692	0.000379555	0.19344	535	-	-	virNOG17052;virNOG07773	M	sp|Q10LP5|SUS4_ORYSJ Sucrose synthase 4 OS=Oryza sativa subsp. japonica GN=SUS4 PE=2 SV=1	gi|225437428|ref|XP_002271896.1| PREDICTED: sucrose synthase 2 [Vitis vinifera] gi|147800323|emb|CAN68704.1| hypothetical protein VITISV_035889 [Vitis vinifera] gi|297743915|emb|CBI36885.3| unnamed protein product [Vitis vinifera]
TRINITY_DN46669_c1_g1	253.952	415.304	92.6002	0.22297	-2.16508	0.000388088	0.196774	2356	GO:0005524;GO:0004672;GO:0006468	-	virNOG12993	T	sp|P93050|RKF3_ARATH Probable LRR receptor-like serine/threonine-protein kinase RKF3 OS=Arabidopsis thaliana GN=RKF3 PE=2 SV=1	gi|470112785|ref|XP_004292611.1| PREDICTED: probable LRR receptor-like serine/threonine-protein kinase RKF3 [Fragaria vesca subsp. vesca]
TRINITY_DN54956_c0_g2	75.5521	23.809	127.295	5.34651	2.4186	0.000399356	0.201455	722	-	-	virNOG03917	E	sp|Q9S7X6|ACL5_ARATH Thermospermine synthase ACAULIS5 OS=Arabidopsis thaliana GN=ACL5 PE=1 SV=1	gi|697166104|ref|XP_009591868.1| PREDICTED: thermospermine synthase ACAULIS5-like [Nicotiana tomentosiformis]
TRINITY_DN49133_c0_g1	28.5437	50.7914	6.29609	0.12396	-3.01206	0.000402065	0.201792	1216	-	-	-	-	-	-
TRINITY_DN52176_c5_g3	193.662	316.695	70.6286	0.223018	-2.16477	0.000405993	0.201966	669	-	-	-	-	-	-
TRINITY_DN52543_c3_g1	206.495	345.292	67.6986	0.196062	-2.35062	0.000406498	0.201966	1185	-	-	virNOG27872;KOG1075;virNOG01449;virNOG01327	SRU	-	gi|147818909|emb|CAN78294.1| hypothetical protein VITISV_035517 [Vitis vinifera]
TRINITY_DN44892_c0_g3	19.601	2.79955	36.4025	13.003	3.70077	0.00041552	0.205417	1069	GO:0016021;GO:0055114;GO:0006629;GO:0016491	-	virNOG12714;KOG4232	I	sp|O04353|DES6_BOROF Acyl-lipid (9-3)-desaturase OS=Borago officinalis PE=1 SV=1	gi|703100955|ref|XP_010097058.1| Fatty acid desaturase 3 [Morus notabilis] gi|587877836|gb|EXB66859.1| Fatty acid desaturase 3 [Morus notabilis]
TRINITY_DN47268_c2_g2	292.805	478.116	107.494	0.224828	-2.15311	0.000417805	0.205518	2310	GO:0016021	-	virNOG05194;virNOG31305	S	sp|Q9XEA1|CSCL5_ARATH Protein OSCA1 OS=Arabidopsis thaliana GN=OSCA1 PE=1 SV=1	gi|590711486|ref|XP_007049121.1| ERD (early-responsive to dehydration stress) family protein [Theobroma cacao] gi|508701382|gb|EOX93278.1| ERD (early-responsive to dehydration stress) family protein [Theobroma cacao]
TRINITY_DN55292_c5_g3	281.788	457.787	105.79	0.23109	-2.11348	0.000425171	0.20754	610	-	-	-	-	-	-
TRINITY_DN50245_c1_g3	382.38	622.406	142.354	0.228716	-2.12837	0.000428783	0.20754	853	GO:0004674;GO:0005524;GO:0006468	-	virNOG03894	T	sp|Q40518|MSK1_TOBAC Shaggy-related protein kinase NtK-1 OS=Nicotiana tabacum GN=NTK-1 PE=2 SV=1	gi|217069848|gb|ACJ83284.1| unknown [Medicago truncatula]
TRINITY_DN51182_c3_g1	169.412	283.686	55.1374	0.19436	-2.36319	0.000429364	0.20754	1342	GO:0016036;GO:0005634;GO:0005783	-	virNOG03688	P	sp|O48781|SPX2_ARATH SPX domain-containing protein 2 OS=Arabidopsis thaliana GN=SPX2 PE=2 SV=1	gi|1035902091|gb|OAY31691.1| hypothetical protein MANES_14G132600 [Manihot esculenta]
TRINITY_DN50749_c7_g1	20.4603	40.9206	0	0	-Inf	0.000430402	0.20754	727	-	-	virNOG15572;virNOG02790	R	-	gi|720086376|ref|XP_010243821.1| PREDICTED: GDSL esterase/lipase At5g03980-like [Nelumbo nucifera]
TRINITY_DN49623_c0_g4	71.5572	122.473	20.6416	0.16854	-2.56883	0.000433667	0.20754	2018	-	-	KOG1075;virNOG22556;virNOG34604	R	-	gi|731327994|ref|XP_010674813.1| PREDICTED: uncharacterized protein LOC104890894 [Beta vulgaris subsp. vulgaris]
TRINITY_DN48501_c2_g2	20.7988	41.5975	0	0	-Inf	0.00043677	0.20754	487	-	-	-	-	-	-
TRINITY_DN50925_c3_g4	16.5733	1.34167	31.805	23.7056	4.56716	0.000436868	0.20754	1818	-	-	virNOG00819;KOG0017	R	sp|Q94HW2|POLR1_ARATH Retrovirus-related Pol polyprotein from transposon RE1 OS=Arabidopsis thaliana GN=RE1 PE=2 SV=1	gi|674251623|gb|KFK44388.1| hypothetical protein AALP_AA1G251100, partial [Arabis alpina]
TRINITY_DN13891_c0_g1	26.6428	53.2855	0	0	-Inf	0.000438707	0.20754	733	GO:0005488	-	virNOG00819;virNOG05810;poaNOG22480;virNOG19602;NOG59350	SR	sp|Q94HW2|POLR1_ARATH Retrovirus-related Pol polyprotein from transposon RE1 OS=Arabidopsis thaliana GN=RE1 PE=2 SV=1	gi|13876509|gb|AAK43485.1|AC084807_10 polyprotein, putative [Arabidopsis thaliana] gi|225898008|dbj|BAH30336.1| hypothetical protein [Arabidopsis thaliana]
TRINITY_DN49163_c2_g1	36.6854	62.8184	10.5523	0.167981	-2.57363	0.00045779	0.215234	1114	-	-	-	-	-	-
TRINITY_DN48026_c3_g3	34.5888	59.9514	9.22617	0.153894	-2.69999	0.000459324	0.215234	2617	-	-	KOG1075;virNOG09124;virNOG34604	R	-	gi|848871543|ref|XP_012836341.1| PREDICTED: uncharacterized protein LOC105956976 [Erythranthe guttata]
TRINITY_DN55683_c1_g2	650.291	1055.68	244.901	0.231984	-2.1079	0.0004684	0.218451	655	-	-	COG1062;virNOG12359	QC	sp|P25141|ADH1_PETHY Alcohol dehydrogenase 1 OS=Petunia hybrida GN=ADH1 PE=1 SV=1	gi|566255502|ref|XP_006387822.1| hypothetical protein POPTR_0542s00210g [Populus trichocarpa] gi|550308582|gb|ERP46736.1| hypothetical protein POPTR_0542s00210g [Populus trichocarpa]
TRINITY_DN43723_c0_g1	128.811	39.1703	218.452	5.57698	2.47948	0.00047483	0.22041	2610	GO:0016310;GO:0048827;GO:0048765;GO:0004672;GO:0050896;GO:0065007	-	virNOG06894	T	sp|O64682|PID_ARATH Protein kinase PINOID OS=Arabidopsis thaliana GN=PID PE=1 SV=1	gi|703067939|ref|XP_010088105.1| Protein kinase PINOID [Morus notabilis] gi|587840803|gb|EXB31424.1| Protein kinase PINOID [Morus notabilis]
TRINITY_DN44967_c2_g2	58.5765	108.419	8.73402	0.080558	-3.63383	0.000483012	0.223161	605	-	-	-	-	-	-
TRINITY_DN48901_c0_g1	21.8524	39.5619	4.14289	0.104719	-3.2554	0.000497593	0.228828	404	GO:0008948;GO:0004471;GO:0004473;GO:0051287;GO:0055114	-	virNOG00014;COG0281	C	sp|P51615|MAOX_VITVI NADP-dependent malic enzyme OS=Vitis vinifera PE=2 SV=1	gi|955382457|ref|XP_014625838.1| PREDICTED: NADP-dependent malic enzyme-like [Glycine max]
TRINITY_DN55778_c5_g1	1658.42	2709.37	607.464	0.224209	-2.15708	0.000500049	0.228893	2386	-	-	virNOG28756;virNOG06218	R	sp|Q9LY03|IRK_ARATH Probable LRR receptor-like serine/threonine-protein kinase IRK OS=Arabidopsis thaliana GN=IRK PE=1 SV=1	gi|590614859|ref|XP_007023062.1| Receptor like protein 15, putative [Theobroma cacao] gi|508778428|gb|EOY25684.1| Receptor like protein 15, putative [Theobroma cacao]
TRINITY_DN53985_c1_g3	240.084	82.3141	397.855	4.83337	2.27303	0.000502738	0.229063	4240	GO:0016021;GO:0055114	-	virNOG07440;NOG59387	ST	sp|Q9M363|B561I_ARATH Cytochrome b561 and DOMON domain-containing protein At3g61750 OS=Arabidopsis thaliana GN=At3g61750 PE=3 SV=1	gi|778676904|ref|XP_011650687.1| PREDICTED: cytochrome b561 and DOMON domain-containing protein At3g61750 [Cucumis sativus] gi|700201292|gb|KGN56425.1| hypothetical protein Csa_3G119580 [Cucumis sativus]
TRINITY_DN47434_c0_g2	11.9798	1.12107	22.8386	20.3721	4.34853	0.000507923	0.230192	1016	-	-	-	-	-	-
TRINITY_DN51804_c1_g2	649.481	1184.6	114.365	0.096543	-3.37269	0.000509871	0.230192	1299	-	-	COG1062;virNOG12359	QC	sp|P13603|ADH1_TRIRP Alcohol dehydrogenase 1 OS=Trifolium repens GN=ADH1 PE=2 SV=1	gi|148537156|dbj|BAF63469.1| alcohol dehydrogenase [Potamogeton distinctus]
TRINITY_DN53448_c3_g2	23.4287	46.5259	0.331538	0.00712589	-7.13271	0.000543876	0.24282	807	-	-	KOG0813;virNOG06804	R	-	gi|802681586|ref|XP_012082130.1| PREDICTED: uncharacterized protein LOC105642057 isoform X2 [Jatropha curcas]
TRINITY_DN54457_c2_g2	10.3294	19.6642	0.994614	0.0505799	-4.30529	0.00054521	0.24282	624	-	-	-	-	-	-
TRINITY_DN47195_c3_g2	69.651	126.066	13.236	0.104993	-3.25164	0.000548549	0.24282	899	-	-	virNOG10093	T	sp|Q40392|TMVRN_NICGU TMV resistance protein N OS=Nicotiana glutinosa GN=N PE=1 SV=1	gi|1012342299|gb|KYP53494.1| TMV resistance protein N [Cajanus cajan]
TRINITY_DN54619_c0_g4	62.8264	105.813	19.8397	0.187497	-2.41506	0.000548808	0.24282	810	-	-	-	-	-	-
TRINITY_DN55812_c16_g3	1246.55	2001.83	491.27	0.245411	-2.02673	0.000552531	0.24282	663	-	-	-	-	-	-
TRINITY_DN53643_c1_g4	24.8012	3.02026	46.5821	15.4232	3.94703	0.000552578	0.24282	823	GO:0003677;GO:0005634;GO:0046982;GO:0000786	-	COG5262;virNOG19404;virNOG33824	B	sp|P25469|H2A1_SOLLC Histone H2A.1 OS=Solanum lycopersicum PE=2 SV=1	gi|470133076|ref|XP_004302400.1| PREDICTED: histone H2A.1 [Fragaria vesca subsp. vesca]
TRINITY_DN44630_c0_g1	112.419	37.5921	187.247	4.98101	2.31644	0.00056309	0.245603	2219	GO:0016627;GO:0016853;GO:0016021;GO:0055114;GO:0005737;GO:0006629	-	virNOG03618	I	-	gi|747043548|ref|XP_011084341.1| PREDICTED: uncharacterized protein LOC105166596 isoform X5 [Sesamum indicum]
TRINITY_DN40561_c0_g1	9.43941	18.2157	0.663076	0.0364013	-4.77987	0.00056388	0.245603	615	-	K13993	virNOG04152;virNOG20594	O	sp|P27880|HSP12_MEDSA 18.2 kDa class I heat shock protein OS=Medicago sativa GN=HSP18.2 PE=2 SV=1	gi|357498815|ref|XP_003619696.1| 17.6 kDa class I heat shock protein [Medicago truncatula] gi|355494711|gb|AES75914.1| 17.6 kDa class I heat shock protein [Medicago truncatula]
TRINITY_DN46245_c3_g3	2075.38	3355.4	795.354	0.237037	-2.07682	0.000574313	0.24905	1596	GO:0050794;GO:0009626;GO:0045088;GO:0005886;GO:0009617	K13456	virNOG10155;virNOG18571	ST	sp|Q8GYN5|RIN4_ARATH RPM1-interacting protein 4 OS=Arabidopsis thaliana GN=RIN4 PE=1 SV=1	gi|1000940198|ref|XP_002532749.2| PREDICTED: RPM1-interacting protein 4 [Ricinus communis]
TRINITY_DN55189_c0_g3	38.8542	10.5062	67.2023	6.39646	2.67727	0.00058539	0.252745	1108	-	-	virNOG05409	T	sp|Q8RXA7|SCD1_ARATH DENN domain and WD repeat-containing protein SCD1 OS=Arabidopsis thaliana GN=SCD1 PE=1 SV=1	gi|703092957|ref|XP_010094783.1| hypothetical protein L484_019994 [Morus notabilis] gi|587867551|gb|EXB56948.1| hypothetical protein L484_019994 [Morus notabilis]
TRINITY_DN49247_c10_g1	30.8325	61.3871	0.278003	0.00452869	-7.78669	0.000593068	0.254947	739	GO:0005524;GO:0016887	-	virNOG12545	R	sp|Q9FJH6|AB1F_ARATH ABC transporter F family member 1 OS=Arabidopsis thaliana GN=ABCF1 PE=2 SV=1	gi|1035900200|gb|OAY29801.1| hypothetical protein MANES_15G173400 [Manihot esculenta]
TRINITY_DN47695_c2_g2	215.581	426.848	4.31359	0.0101057	-6.62869	0.000605294	0.259076	2215	-	-	COG2801;virNOG15679	RL	sp|Q7LHG5|YI31B_YEAST Transposon Ty3-I Gag-Pol polyprotein OS=Saccharomyces cerevisiae (strain ATCC 204508 / S288c) GN=TY3B-I PE=3 SV=2	gi|985452009|ref|XP_015386531.1| PREDICTED: uncharacterized protein LOC107177356 [Citrus sinensis]
TRINITY_DN50825_c0_g1	71.136	140.775	1.49709	0.0106346	-6.55509	0.000613111	0.261291	783	-	-	virNOG08686	T	-	gi|596126468|ref|XP_007221953.1| hypothetical protein PRUPE_ppa001714mg [Prunus persica] gi|462418889|gb|EMJ23152.1| hypothetical protein PRUPE_ppa001714mg [Prunus persica]
TRINITY_DN48006_c0_g3	121.136	42.4045	199.867	4.71334	2.23675	0.000621472	0.263418	3596	-	-	-	-	-	-
TRINITY_DN50624_c0_g1	26.1767	52.0788	0.274638	0.00527351	-7.56702	0.000623637	0.263418	553	-	-	-	-	-	-
TRINITY_DN54841_c4_g1	8.71918	0.336924	17.1014	50.7575	5.66555	0.000626095	0.263418	991	GO:0046907;GO:0015031	-	COG0265;virNOG09142;virNOG03689	OU	sp|Q9FL12|DEGP9_ARATH Protease Do-like 9 OS=Arabidopsis thaliana GN=DEGP9 PE=1 SV=1	gi|1035898441|gb|OAY28042.1| hypothetical protein MANES_15G036300 [Manihot esculenta]
TRINITY_DN47610_c6_g4	9.36215	18.1148	0.609541	0.0336489	-4.8933	0.000633069	0.2642	238	-	-	-	-	-	gi|641865912|gb|KDO84597.1| hypothetical protein CISIN_1g031889mg [Citrus sinensis]
TRINITY_DN55338_c0_g1	13.9505	27.0703	0.830644	0.0306847	-5.02634	0.000633297	0.2642	723	GO:0004674;GO:0005524;GO:0016021;GO:0006468;GO:0005886	-	virNOG10541;COG4886	ST	sp|C0LGG8|Y5343_ARATH Probable LRR receptor-like serine/threonine-protein kinase At1g53430 OS=Arabidopsis thaliana GN=At1g53430 PE=1 SV=1	gi|302142847|emb|CBI20142.3| unnamed protein product [Vitis vinifera]
TRINITY_DN49124_c1_g5	165.176	58.3868	271.966	4.658	2.21971	0.000639852	0.265813	1781	GO:0005634;GO:0009416;GO:0008270;GO:0009909	-	virNOG11011	K	sp|Q9FHH8|COL5_ARATH Zinc finger protein CONSTANS-LIKE 5 OS=Arabidopsis thaliana GN=COL5 PE=2 SV=2	gi|1009124270|ref|XP_015878976.1| PREDICTED: zinc finger protein CONSTANS-LIKE 5 [Ziziphus jujuba]
TRINITY_DN55692_c3_g2	167.933	277.027	58.8391	0.212395	-2.23518	0.000646302	0.267369	3475	-	-	virNOG00819;virNOG19602	R	sp|P10978|POLX_TOBAC Retrovirus-related Pol polyprotein from transposon TNT 1-94 OS=Nicotiana tabacum PE=2 SV=1	gi|923519947|ref|XP_013664987.1| PREDICTED: uncharacterized protein LOC106369368 [Brassica napus]
TRINITY_DN53037_c0_g1	35.8907	61.2256	10.5559	0.17241	-2.53608	0.000650012	0.267783	503	-	-	-	-	-	-
TRINITY_DN49471_c1_g5	111.634	182.927	40.341	0.220531	-2.18094	0.000655561	0.268043	989	-	-	-	-	-	-
TRINITY_DN55904_c2_g2	268.269	433.46	103.078	0.237802	-2.07217	0.000656064	0.268043	1126	-	-	-	-	-	-
TRINITY_DN46032_c2_g3	16.2687	32.5374	0	0	-Inf	0.000660605	0.268787	571	-	-	-	-	-	-
TRINITY_DN55676_c5_g2	785.935	1287.12	284.754	0.221234	-2.17636	0.000665827	0.268976	1403	GO:0016301;GO:0009987;GO:0005488	-	virNOG03326;COG0515	T	sp|P17801|KPRO_MAIZE Putative receptor protein kinase ZmPK1 OS=Zea mays GN=PK1 PE=2 SV=2	gi|590597398|ref|XP_007018599.1| S-locus lectin protein kinase family protein, putative isoform 1 [Theobroma cacao] gi|590597402|ref|XP_007018600.1| S-locus lectin protein kinase family protein, putative isoform 1 [Theobroma cacao] gi|508723927|gb|EOY15824.1| S-locus lectin protein kinase family protein, putative isoform 1 [Theobroma cacao] gi|508723928|gb|EOY15825.1| S-locus lectin protein kinas…
TRINITY_DN52491_c0_g1	28.3354	56.3393	0.331538	0.00588466	-7.40882	0.00066651	0.268976	449	-	-	-	-	-	-
TRINITY_DN47134_c1_g1	14.1889	1.89908	26.4788	13.943	3.80147	0.000679723	0.273193	959	-	-	-	-	-	-
TRINITY_DN49651_c1_g3	87.872	172.706	3.03761	0.0175883	-5.82924	0.000685523	0.274409	1507	-	-	-	-	-	-
TRINITY_DN47550_c0_g2	1252.82	2009.92	495.721	0.246638	-2.01954	0.000693796	0.275787	1443	GO:0003677	K09338	virNOG17055;KOG0483;virNOG14844	K	sp|Q02283|HAT5_ARATH Homeobox-leucine zipper protein HAT5 OS=Arabidopsis thaliana GN=HAT5 PE=1 SV=1	gi|1009153903|ref|XP_015894877.1| PREDICTED: homeobox-leucine zipper protein HAT5 [Ziziphus jujuba]
TRINITY_DN51643_c2_g1	3705.83	5914.49	1497.17	0.253137	-1.98201	0.000694545	0.275787	3275	-	-	virNOG15161	K	sp|Q8GY61|BH063_ARATH Transcription factor bHLH63 OS=Arabidopsis thaliana GN=BHLH63 PE=1 SV=1	gi|703071045|ref|XP_010088933.1| hypothetical protein L484_018560 [Morus notabilis] gi|587846672|gb|EXB37137.1| hypothetical protein L484_018560 [Morus notabilis]
TRINITY_DN50248_c0_g1	7307.39	12076.8	2537.97	0.210153	-2.25049	0.000707089	0.279376	3552	-	-	virNOG02922;virNOG21166;NOG150799	S	sp|P54797|TNG2_MOUSE Transport and Golgi organization 2 homolog OS=Mus musculus GN=Tango2 PE=1 SV=1	gi|1009181947|ref|XP_015872446.1| PREDICTED: uncharacterized protein LOC107409526 [Ziziphus jujuba]
TRINITY_DN45917_c3_g4	1139.07	1842.4	435.738	0.236506	-2.08005	0.000709233	0.279376	643	-	-	virNOG26472;virNOG39926	S	-	gi|595849967|ref|XP_007209829.1| hypothetical protein PRUPE_ppa014437mg [Prunus persica] gi|462405564|gb|EMJ11028.1| hypothetical protein PRUPE_ppa014437mg [Prunus persica]
TRINITY_DN50114_c5_g2	45.0901	76.0914	14.0888	0.185156	-2.43319	0.000732045	0.286686	1572	-	-	-	-	-	-
TRINITY_DN45302_c9_g3	334.163	572.658	95.6686	0.167061	-2.58156	0.00073359	0.286686	1776	GO:0071554;GO:0016413;GO:0005794	-	virNOG02030	R	sp|Q8VY22|TBL38_ARATH Protein trichome birefringence-like 38 OS=Arabidopsis thaliana GN=TBL38 PE=2 SV=1	gi|1009106454|ref|XP_015874544.1| PREDICTED: protein trichome birefringence-like 38 [Ziziphus jujuba]
TRINITY_DN47302_c1_g2	5.97578	11.9516	0	0	-Inf	0.000739044	0.28768	355	-	-	-	-	-	-
TRINITY_DN49697_c2_g3	148.118	239.393	56.843	0.237446	-2.07433	0.000747906	0.289988	1737	-	-	-	-	-	-
TRINITY_DN54773_c5_g3	109.854	180.166	39.5415	0.219472	-2.18789	0.000762328	0.293564	1208	-	-	-	-	-	-
TRINITY_DN47598_c1_g1	104.334	18.5565	190.111	10.245	3.35684	0.000763068	0.293564	1040	GO:0004674;GO:0005524;GO:0016021;GO:0006468;GO:0048544	-	virNOG02323;euNOG09728;COG0515	T	sp|O81832|Y4729_ARATH G-type lectin S-receptor-like serine/threonine-protein kinase At4g27290 OS=Arabidopsis thaliana GN=At4g27290 PE=3 SV=4	gi|595887576|ref|XP_007213399.1| hypothetical protein PRUPE_ppa026218mg [Prunus persica] gi|462409264|gb|EMJ14598.1| hypothetical protein PRUPE_ppa026218mg [Prunus persica]
TRINITY_DN50758_c0_g4	38.8275	11.1863	66.4686	5.94199	2.57095	0.000766235	0.29364	2203	GO:0016020	-	virNOG02806;virNOG17266	T	sp|Q9LSE7|B561C_ARATH Cytochrome b561 and DOMON domain-containing protein At3g25290 OS=Arabidopsis thaliana GN=At3g25290 PE=2 SV=1	gi|641841984|gb|KDO60893.1| hypothetical protein CISIN_1g021436mg [Citrus sinensis]
TRINITY_DN48753_c3_g1	9.93395	19.3186	0.549276	0.0284325	-5.13632	0.000769774	0.293858	473	-	-	-	-	-	-
TRINITY_DN50245_c1_g2	450.42	723.502	177.338	0.245111	-2.02849	0.00077677	0.295164	2015	GO:0004674;GO:0005524;GO:0006468	-	virNOG03894	T	sp|P51138|MSK2_MEDSA Glycogen synthase kinase-3 homolog MsK-2 OS=Medicago sativa GN=MSK-2 PE=2 SV=1	gi|645243071|ref|XP_008227813.1| PREDICTED: glycogen synthase kinase-3 homolog MsK-3 [Prunus mume]
TRINITY_DN55484_c2_g1	115.08	36.1127	194.047	5.37339	2.42583	0.000783047	0.295164	2108	-	-	virNOG30683;virNOG05170;NOG124510;virNOG30390	SR	sp|Q9C9H7|RLP12_ARATH Receptor-like protein 12 OS=Arabidopsis thaliana GN=RLP12 PE=2 SV=2	gi|823137468|ref|XP_012468525.1| PREDICTED: receptor-like protein 12 [Gossypium raimondii] gi|763749653|gb|KJB17092.1| hypothetical protein B456_002G264500 [Gossypium raimondii]
TRINITY_DN52286_c3_g2	183.232	299.099	67.3649	0.225226	-2.15056	0.000783877	0.295164	1796	-	-	virNOG03579	K	sp|Q9XE58|SCL14_ARATH Scarecrow-like protein 14 OS=Arabidopsis thaliana GN=SCL14 PE=2 SV=2	gi|1009182080|ref|XP_015872516.1| PREDICTED: scarecrow-like protein 14, partial [Ziziphus jujuba]
TRINITY_DN47741_c0_g1	37.3162	68.741	5.8913	0.0857027	-3.54451	0.00079037	0.295164	1427	GO:0016157;GO:0005985	-	virNOG03928	M	sp|Q9FX32|SUS6_ARATH Sucrose synthase 6 OS=Arabidopsis thaliana GN=SUS6 PE=1 SV=1	gi|566196597|ref|XP_002318337.2| sucrose synthase family protein [Populus trichocarpa] gi|550326302|gb|EEE96557.2| sucrose synthase family protein [Populus trichocarpa]
TRINITY_DN44732_c0_g3	76.6272	128.565	24.6898	0.192042	-2.38051	0.000791274	0.295164	1253	-	K00029	virNOG00014	C	sp|P12628|MAOX_PHAVU NADP-dependent malic enzyme OS=Phaseolus vulgaris GN=ME1 PE=2 SV=1	gi|743917650|ref|XP_011002817.1| PREDICTED: NADP-dependent malic enzyme-like [Populus euphratica]
TRINITY_DN55812_c14_g1	115.013	187.762	42.265	0.225099	-2.15137	0.000794016	0.295164	608	-	-	-	-	-	-
TRINITY_DN49246_c1_g3	35.452	62.6882	8.21566	0.131056	-2.93175	0.000794093	0.295164	660	GO:0043531	-	virNOG10093;NOG96741	TR	sp|Q40392|TMVRN_NICGU TMV resistance protein N OS=Nicotiana glutinosa GN=N PE=1 SV=1	gi|541129039|gb|AGV15494.1| NBS-LRR type disease resistance-like protein RGAPGDH3, partial [Juglans regia]
TRINITY_DN51204_c4_g3	98.9349	192.836	5.03357	0.0261028	-5.25965	0.000806701	0.296947	1312	-	-	-	-	-	-
TRINITY_DN44653_c0_g1	16.0289	1.12107	30.9368	27.5958	4.78637	0.000807761	0.296947	1222	GO:0003824	-	virNOG14432	R	sp|Q9SYJ4|RFS4_ARATH Probable galactinol--sucrose galactosyltransferase 4 OS=Arabidopsis thaliana GN=RFS4 PE=2 SV=3	gi|568871634|ref|XP_006488987.1| PREDICTED: stachyose synthase-like [Citrus sinensis]
TRINITY_DN54097_c4_g1	240.849	479.046	2.6523	0.00553664	-7.49677	0.000807902	0.296947	1049	-	-	-	-	-	-
TRINITY_DN54485_c1_g2	2985	4755.85	1214.16	0.255299	-1.96974	0.000811198	0.297055	261	-	-	virNOG24368	S	sp|Q94AR4|CID2_ARATH Polyadenylate-binding protein-interacting protein 2 OS=Arabidopsis thaliana GN=CID2 PE=2 SV=1	gi|1009121463|ref|XP_015877468.1| PREDICTED: protein EARLY RESPONSIVE TO DEHYDRATION 15-like [Ziziphus jujuba]
TRINITY_DN52907_c1_g2	47.2624	88.0843	6.44057	0.0731183	-3.77362	0.000814345	0.297107	441	GO:0043531	-	virNOG13489;virNOG39343;virNOG10093	T	sp|Q40392|TMVRN_NICGU TMV resistance protein N OS=Nicotiana glutinosa GN=N PE=1 SV=1	gi|225349110|gb|ACN87467.1| NBS-containing resistance-like protein [Corylus avellana] gi|225349116|gb|ACN87470.1| NBS-containing resistance-like protein [Corylus avellana]
TRINITY_DN52842_c5_g6	20.4393	0	40.8786	Inf	Inf	0.000835247	0.303066	1296	GO:0016301	-	virNOG10857;COG0515	T	-	gi|703105145|ref|XP_010098177.1| putative LRR receptor-like serine/threonine-protein kinase [Morus notabilis] gi|587885757|gb|EXB74614.1| putative LRR receptor-like serine/threonine-protein kinase [Morus notabilis]
TRINITY_DN55318_c0_g4	26.9804	0	53.9608	Inf	Inf	0.00083681	0.303066	4675	-	-	virNOG29966;virNOG05991	S	-	gi|848927840|ref|XP_012827605.1| PREDICTED: uncharacterized protein LOC105948893 isoform X2 [Erythranthe guttata]
TRINITY_DN44906_c8_g2	23.8114	43.1416	4.48116	0.103871	-3.26714	0.000841808	0.303764	1733	-	-	COG2801;virNOG35302;virNOG15679;euNOG39681	SRL	-	gi|147774273|emb|CAN76793.1| hypothetical protein VITISV_026680 [Vitis vinifera]
TRINITY_DN55208_c4_g1	46.9051	2.68333	91.1268	33.9603	5.08578	0.000848087	0.304917	2471	-	-	-	-	-	-
TRINITY_DN32749_c0_g1	30.3016	52.3717	8.23155	0.157175	-2.66955	0.000852003	0.305215	638	-	-	virNOG23337	S	-	gi|764568965|ref|XP_004296504.2| PREDICTED: uncharacterized protein LOC101298504 [Fragaria vesca subsp. vesca]
TRINITY_DN55253_c1_g4	165.777	268.337	63.2179	0.235591	-2.08564	0.000858838	0.306553	664	-	-	-	-	-	-
TRINITY_DN54122_c1_g3	43.601	73.4442	13.7577	0.187322	-2.41641	0.000874461	0.311	1243	-	-	-	-	-	-
TRINITY_DN52190_c0_g2	35.3269	60.5366	10.1173	0.167127	-2.58098	0.000879104	0.311	429	-	-	-	-	-	-
TRINITY_DN47111_c5_g1	381.261	660.257	102.265	0.154887	-2.69072	0.000881458	0.311	984	-	-	virNOG22502;virNOG35006;virNOG36647;virNOG23204	R	-	gi|763753184|gb|KJB20572.1| hypothetical protein B456_003G154500 [Gossypium raimondii]
TRINITY_DN54880_c1_g4	69.0376	115.405	22.6703	0.196441	-2.34783	0.00088388	0.311	715	GO:0004674;GO:0005524;GO:0016021;GO:0006468	-	virNOG10857;COG0515	T	sp|Q9FZB1|Y5188_ARATH Probable LRR receptor-like serine/threonine-protein kinase At1g51880 OS=Arabidopsis thaliana GN=At1g51880 PE=2 SV=1	gi|567868409|ref|XP_006426827.1| hypothetical protein CICLE_v10027230mg [Citrus clementina] gi|557528817|gb|ESR40067.1| hypothetical protein CICLE_v10027230mg [Citrus clementina]
TRINITY_DN55636_c3_g1	3011.26	4789.04	1233.48	0.257563	-1.95701	0.000889592	0.3119	4548	GO:0006013;GO:0030246;GO:0008270;GO:0004559	K01191	virNOG07610	G	sp|Q9FKW9|MANA3_ARATH Probable alpha-mannosidase At5g66150 OS=Arabidopsis thaliana GN=At5g66150 PE=3 SV=1	gi|595812525|ref|XP_007203420.1| hypothetical protein PRUPE_ppa021513mg [Prunus persica] gi|462398951|gb|EMJ04619.1| hypothetical protein PRUPE_ppa021513mg [Prunus persica]
TRINITY_DN53172_c2_g1	636.554	1010.62	262.489	0.259731	-1.94491	0.000920761	0.321687	802	GO:0005506;GO:0016021;GO:0006633;GO:0055114;GO:0016491	-	virNOG03912	I	sp|Q9AST3|SBH2_ARATH Sphinganine C4-monooxygenase 2 OS=Arabidopsis thaliana GN=SBH2 PE=1 SV=1	gi|590700250|ref|XP_007046113.1| Sphingoid base hydroxylase 2 [Theobroma cacao] gi|508710048|gb|EOY01945.1| Sphingoid base hydroxylase 2 [Theobroma cacao]
TRINITY_DN53931_c2_g1	63.6881	116.824	10.5526	0.0903288	-3.46867	0.000927766	0.322993	1506	GO:0004713;GO:0004674;GO:0005524;GO:0016021;GO:0018108	-	virNOG10857;virNOG29750;COG0515	T	sp|O64483|SIRK_ARATH Senescence-induced receptor-like serine/threonine-protein kinase OS=Arabidopsis thaliana GN=SIRK PE=2 SV=1	gi|743889751|ref|XP_010910920.1| PREDICTED: putative leucine-rich repeat receptor-like serine/threonine-protein kinase At2g19230, partial [Elaeis guineensis]
TRINITY_DN50324_c0_g1	27.0326	47.1057	6.9594	0.14774	-2.75887	0.000936539	0.324123	569	-	-	-	-	-	-
TRINITY_DN54662_c0_g1	896.101	1433.52	358.676	0.250206	-1.99881	0.000937567	0.324123	479	GO:0055085;GO:0046873;GO:0008270;GO:0016021;GO:0030001	-	NOG205080;virNOG00007;virNOG10608	O	sp|Q940T5|RDUF2_ARATH E3 ubiquitin-protein ligase RDUF2 OS=Arabidopsis thaliana GN=DURF2 PE=1 SV=1	gi|225434879|ref|XP_002283212.1| PREDICTED: E3 ubiquitin-protein ligase RING1 [Vitis vinifera]
TRINITY_DN43040_c0_g1	707.806	1136.24	279.37	0.245872	-2.02402	0.000941593	0.324381	1148	GO:0006952;GO:0009607	-	virNOG19839	S	sp|Q4QTJ1|NCS2_PAPSO S-norcoclaurine synthase 2 OS=Papaver somniferum GN=NCS2 PE=1 SV=1	gi|502144138|ref|XP_004505590.1| PREDICTED: S-norcoclaurine synthase-like [Cicer arietinum]
TRINITY_DN50845_c5_g4	401.579	649.859	153.298	0.235894	-2.08379	0.000960324	0.329684	2658	GO:0016021	-	virNOG01865	R	sp|Q8GYH5|BAD1_ARATH Ankyrin repeat-containing protein BDA1 OS=Arabidopsis thaliana GN=BAD1 PE=1 SV=1	gi|645274113|ref|XP_008242192.1| PREDICTED: ankyrin repeat-containing protein At3g12360-like [Prunus mume]
TRINITY_DN51477_c4_g1	46.0469	91.2598	0.834009	0.00913885	-6.77377	0.00097359	0.333082	1083	GO:0005524;GO:0016887	-	virNOG12545	R	sp|Q9FJH6|AB1F_ARATH ABC transporter F family member 1 OS=Arabidopsis thaliana GN=ABCF1 PE=2 SV=1	gi|1035941244|gb|OAY67398.1| ABC transporter F family member 1 [Ananas comosus]
TRINITY_DN54603_c7_g1	14.4192	26.4672	2.37117	0.0895891	-3.48053	0.00098462	0.335694	2085	-	-	-	-	-	-
TRINITY_DN53237_c2_g2	15.2683	27.8271	2.70944	0.0973667	-3.36043	0.000996004	0.338409	356	-	-	-	-	-	-
TRINITY_DN54479_c2_g2	29.4729	2.01848	56.9272	28.2031	4.81778	0.00100639	0.340767	1909	-	-	virNOG38835;KOG1075	R	-	gi|590627514|ref|XP_007026458.1| Uncharacterized protein TCM_021522 [Theobroma cacao] gi|508715063|gb|EOY06960.1| Uncharacterized protein TCM_021522 [Theobroma cacao]
TRINITY_DN48405_c1_g1	6.55919	0	13.1184	Inf	Inf	0.00101384	0.341274	470	-	-	-	-	sp|P22151|GRG1_NEUCR Glucose-repressible gene protein OS=Neurospora crassa (strain ATCC 24698 / 74-OR23-1A / CBS 708.71 / DSM 1257 / FGSC 987) GN=grg-1 PE=2 SV=1	-
TRINITY_DN53372_c2_g2	24.3892	42.7133	6.06513	0.141996	-2.81608	0.00101479	0.341274	622	GO:0016021	-	virNOG05194;COG5594	S	sp|Q9LVE4|CSCL4_ARATH CSC1-like protein At3g21620 OS=Arabidopsis thaliana GN=At3g21620 PE=2 SV=1	gi|658050061|ref|XP_008360740.1| PREDICTED: uncharacterized protein RSN1-like [Malus domestica]
TRINITY_DN50876_c1_g1	33.3774	66.0917	0.663076	0.0100327	-6.63915	0.0010241	0.343235	1354	-	-	virNOG25560;KOG0017	SR	-	gi|147773304|emb|CAN75909.1| hypothetical protein VITISV_023994 [Vitis vinifera]
TRINITY_DN51799_c2_g1	7052.39	11797.3	2307.48	0.195594	-2.35407	0.00102952	0.343888	2132	GO:0005634;GO:0003677;GO:0006355;GO:0003700	K09287	virNOG07414	K	sp|Q9C6M5|RAVL1_ARATH AP2/ERF and B3 domain-containing transcription repressor TEM1 OS=Arabidopsis thaliana GN=TEM1 PE=1 SV=1	gi|731370595|ref|XP_002281709.2| PREDICTED: AP2/ERF and B3 domain-containing transcription factor RAV1-like [Vitis vinifera]
TRINITY_DN55598_c3_g2	644.729	1058.57	230.888	0.218113	-2.19685	0.00104066	0.346439	1107	GO:0005506;GO:0055114;GO:0051213	-	virNOG07799	Q	sp|Q9FFF6|DIOX5_ARATH Probable 2-oxoglutarate-dependent dioxygenase At5g05600 OS=Arabidopsis thaliana GN=At5g05600 PE=2 SV=1	gi|950950389|ref|XP_014495382.1| PREDICTED: flavonol synthase/flavanone 3-hydroxylase-like [Vigna radiata var. radiata]
TRINITY_DN45904_c0_g7	33.2073	10.623	55.7916	5.25195	2.39285	0.00105388	0.349059	875	-	K16904	virNOG21516	S	sp|Q91VC0|DCTP1_RAT dCTP pyrophosphatase 1 OS=Rattus norvegicus GN=Dctpp1 PE=2 SV=1	gi|703115081|ref|XP_010100812.1| hypothetical protein L484_015842 [Morus notabilis] gi|587896019|gb|EXB84510.1| hypothetical protein L484_015842 [Morus notabilis]
TRINITY_DN49670_c0_g1	125.886	205.799	45.9726	0.223386	-2.16239	0.0010561	0.349059	699	-	-	NOG06685;virNOG02670	QR	sp|Q76CU2|PDR1_TOBAC Pleiotropic drug resistance protein 1 OS=Nicotiana tabacum GN=PDR1 PE=2 SV=1	gi|1012347151|gb|KYP58342.1| Pleiotropic drug resistance protein 1 [Cajanus cajan]
TRINITY_DN55812_c16_g2	5346.16	8448.11	2244.22	0.265647	-1.91242	0.00106641	0.349059	1533	GO:0016702;GO:0055114	K10712	virNOG03515	S	sp|Q9LXG9|PCO1_ARATH Plant cysteine oxidase 1 OS=Arabidopsis thaliana GN=PCO1 PE=1 SV=1	gi|595820692|ref|XP_007204698.1| hypothetical protein PRUPE_ppa009537mg [Prunus persica] gi|462400229|gb|EMJ05897.1| hypothetical protein PRUPE_ppa009537mg [Prunus persica]
TRINITY_DN51241_c1_g1	603.721	969.805	237.636	0.245035	-2.02894	0.00106685	0.349059	702	-	-	KOG4658;virNOG04327;virNOG16120	T	sp|Q9LRR4|R13L1_ARATH Putative disease resistance RPP13-like protein 1 OS=Arabidopsis thaliana GN=RPPL1 PE=3 SV=1	gi|1035906621|gb|OAY36218.1| hypothetical protein MANES_11G004600 [Manihot esculenta]
TRINITY_DN54485_c1_g1	1440.98	2298.28	583.676	0.253962	-1.97732	0.0010692	0.349059	1774	-	-	virNOG24368;virNOG25082	SR	-	gi|1009121463|ref|XP_015877468.1| PREDICTED: protein EARLY RESPONSIVE TO DEHYDRATION 15-like [Ziziphus jujuba]
TRINITY_DN47077_c2_g4	203.971	76.6512	331.292	4.32207	2.11172	0.00106972	0.349059	699	GO:0004013;GO:0048046;GO:0009506;GO:0006730;GO:0033353;GO:0016441;GO:0005774;GO:0006346;GO:0005507;GO:0005794;GO:0005829;GO:0005886;GO:0009793	-	virNOG00927	H	sp|P68173|SAHH_TOBAC Adenosylhomocysteinase OS=Nicotiana tabacum GN=SAHH PE=2 SV=1	gi|567222430|ref|XP_006414844.1| hypothetical protein EUTSA_v10024750mg [Eutrema salsugineum] gi|557116014|gb|ESQ56297.1| hypothetical protein EUTSA_v10024750mg [Eutrema salsugineum]
TRINITY_DN45698_c4_g3	27.3797	47.0166	7.74277	0.164682	-2.60225	0.00108038	0.351379	514	-	-	KOG1075;virNOG33137;virNOG28452	SR	-	gi|147778361|emb|CAN76280.1| hypothetical protein VITISV_013228 [Vitis vinifera]
TRINITY_DN39571_c0_g1	130.487	213.359	47.6148	0.223168	-2.1638	0.00109368	0.353619	1136	-	-	virNOG18669	S	-	gi|567852701|ref|XP_006419514.1| hypothetical protein CICLE_v10006010mg [Citrus clementina] gi|568871742|ref|XP_006489039.1| PREDICTED: uncharacterized protein LOC102630701 [Citrus sinensis] gi|557521387|gb|ESR32754.1| hypothetical protein CICLE_v10006010mg [Citrus clementina]
TRINITY_DN55789_c1_g1	20.9163	37.4118	4.4209	0.118169	-3.08108	0.0010962	0.353619	381	-	-	virNOG13489;virNOG10093;NOG96741;NOG101937	STR	sp|Q9SZ67|WRK19_ARATH Probable WRKY transcription factor 19 OS=Arabidopsis thaliana GN=WRKY19 PE=3 SV=1	gi|1027107753|ref|XP_016650696.1| PREDICTED: TMV resistance protein N-like [Prunus mume]
TRINITY_DN53945_c0_g1	4849.32	7800.16	1898.48	0.24339	-2.03866	0.001098	0.353619	6256	-	K11446	virNOG03902	R	sp|Q8GUI6|JMJ14_ARATH Probable lysine-specific demethylase JMJ14 OS=Arabidopsis thaliana GN=JMJ14 PE=1 SV=1	gi|567912979|ref|XP_006448803.1| hypothetical protein CICLE_v10014116mg [Citrus clementina] gi|557551414|gb|ESR62043.1| hypothetical protein CICLE_v10014116mg [Citrus clementina]
TRINITY_DN54467_c0_g1	61.6949	101.29	22.0995	0.218179	-2.19641	0.00110893	0.355041	665	-	-	-	-	-	-
TRINITY_DN54589_c1_g1	29.9709	9.39167	50.5501	5.38244	2.42826	0.00111107	0.355041	1172	-	-	-	-	-	-
TRINITY_DN45908_c3_g6	6.29992	0	12.5998	Inf	Inf	0.00111318	0.355041	643	-	-	-	-	-	-
TRINITY_DN53134_c1_g3	6808.41	11350.7	2266.16	0.19965	-2.32445	0.00112196	0.356691	3147	-	K22935	virNOG02955	R	-	gi|1009149176|ref|XP_015892340.1| PREDICTED: xylulose kinase isoform X1 [Ziziphus jujuba]
TRINITY_DN45818_c0_g3	26.8396	7.04504	46.6341	6.61941	2.7267	0.00112577	0.356754	1636	-	-	virNOG02562	S	-	gi|823224044|ref|XP_012444782.1| PREDICTED: uncharacterized protein LOC105768996 [Gossypium raimondii] gi|763788043|gb|KJB55039.1| hypothetical protein B456_009G059500 [Gossypium raimondii]
TRINITY_DN49948_c4_g1	90.3072	144.922	35.6925	0.246288	-2.02158	0.00113613	0.356873	1471	-	-	-	-	-	-
TRINITY_DN49216_c2_g1	13.7003	0.67078	26.7298	39.8489	5.31647	0.00113651	0.356873	840	-	-	-	-	-	-
TRINITY_DN51283_c3_g3	104.032	167.143	40.9212	0.244827	-2.03016	0.00113697	0.356873	1061	GO:0005634;GO:0016925;GO:0008270;GO:0016049;GO:0019789;GO:0016874;GO:0031668	-	virNOG07579	K	sp|Q680Q4|SIZ1_ARATH E3 SUMO-protein ligase SIZ1 OS=Arabidopsis thaliana GN=SIZ1 PE=1 SV=2	gi|1035908374|gb|OAY37971.1| hypothetical protein MANES_11G142100 [Manihot esculenta] gi|1035908375|gb|OAY37972.1| hypothetical protein MANES_11G142100 [Manihot esculenta]
TRINITY_DN49569_c2_g2	926.576	1469.41	383.741	0.261153	-1.93703	0.00114453	0.358108	1630	GO:0003824;GO:0050662	K12449	COG0451;virNOG11289	MG	sp|Q9SGE0|AXS2_ARATH UDP-D-apiose/UDP-D-xylose synthase 2 OS=Arabidopsis thaliana GN=AXS2 PE=2 SV=1	gi|347664493|gb|AEP17007.1| UDP-D-apiose/UPD-D-xylose synthetase [Vitis vinifera]
TRINITY_DN53253_c1_g1	404.235	647.2	161.269	0.249179	-2.00474	0.00116058	0.361983	1211	-	-	virNOG10857;virNOG31785	T	sp|Q9FN94|RLK7_ARATH Receptor-like protein kinase At5g59670 OS=Arabidopsis thaliana GN=At5g59670 PE=1 SV=1	gi|645225757|ref|XP_008219721.1| PREDICTED: LOW QUALITY PROTEIN: probable LRR receptor-like serine/threonine-protein kinase At4g29180 [Prunus mume]
TRINITY_DN50938_c0_g2	139.09	224.803	53.3778	0.237443	-2.07435	0.00117336	0.364818	1124	-	-	-	-	-	-
TRINITY_DN54684_c2_g4	6.40676	0	12.8135	Inf	Inf	0.00118047	0.365881	1377	-	-	-	-	-	-
TRINITY_DN52420_c2_g2	2150.52	3415.24	885.804	0.259368	-1.94693	0.00118866	0.367267	3319	-	-	virNOG15907	T	sp|Q8H1D6|RBK1_ARATH Receptor-like cytosolic serine/threonine-protein kinase RBK1 OS=Arabidopsis thaliana GN=RBK1 PE=1 SV=1	gi|1009145925|ref|XP_015890604.1| PREDICTED: receptor-like cytosolic serine/threonine-protein kinase RBK1 isoform X1 [Ziziphus jujuba]
TRINITY_DN51137_c1_g2	37.9788	64.3965	11.5611	0.17953	-2.4777	0.00119723	0.368762	339	-	-	virNOG09866;virNOG08824;KOG0017	TR	sp|Q9ZT94|POLR2_ARATH Retrovirus-related Pol polyprotein from transposon RE2 OS=Arabidopsis thaliana GN=RE2 PE=4 SV=1	gi|1012365757|gb|KYP76939.1| Copia protein [Cajanus cajan]
TRINITY_DN45817_c0_g1	65.062	106.685	23.4393	0.219707	-2.18635	0.00120638	0.370427	635	-	-	virNOG01073	G	sp|Q2RAK2|KPYC1_ORYSJ Pyruvate kinase 1, cytosolic OS=Oryza sativa subsp. japonica GN=Os11g0148500 PE=1 SV=1	gi|4586602|dbj|BAA76433.1| pyruvate kinase [Cicer arietinum]
TRINITY_DN43802_c0_g1	9513.47	16183.6	2843.31	0.17569	-2.50889	0.00122444	0.374807	1628	GO:0030246	-	virNOG40012;virNOG06159	R	sp|Q9ZVA2|EP1L2_ARATH EP1-like glycoprotein 2 OS=Arabidopsis thaliana GN=At1g78830 PE=1 SV=1	gi|225461667|ref|XP_002283150.1| PREDICTED: epidermis-specific secreted glycoprotein EP1-like [Vitis vinifera]
TRINITY_DN50663_c0_g1	4443.1	7471.25	1414.94	0.189385	-2.40061	0.00123821	0.377526	4012	GO:0005524;GO:0006468;GO:0042742;GO:0016045;GO:0005768;GO:0010359;GO:0006898;GO:0031514;GO:0004672;GO:0016021;GO:0005886;GO:0052544	K13420	virNOG03095	T	sp|Q9FL28|FLS2_ARATH LRR receptor-like serine/threonine-protein kinase FLS2 OS=Arabidopsis thaliana GN=FLS2 PE=1 SV=1	gi|595895257|ref|XP_007213718.1| hypothetical protein PRUPE_ppa000470mg [Prunus persica] gi|462409583|gb|EMJ14917.1| hypothetical protein PRUPE_ppa000470mg [Prunus persica]
TRINITY_DN53586_c5_g3	127.082	235.133	19.0308	0.0809363	-3.62707	0.00124125	0.377526	4155	GO:0008152;GO:0005488	-	virNOG00819;virNOG33673;virNOG19602;KOG0017	R	sp|Q9ZT94|POLR2_ARATH Retrovirus-related Pol polyprotein from transposon RE2 OS=Arabidopsis thaliana GN=RE2 PE=4 SV=1	gi|147771263|emb|CAN72018.1| hypothetical protein VITISV_001841 [Vitis vinifera]
TRINITY_DN49486_c6_g4	20.3044	36.1309	4.47803	0.123939	-3.0123	0.00124477	0.377526	548	-	-	-	-	-	-
TRINITY_DN49726_c1_g8	13.7602	27.5204	0	0	-Inf	0.00125076	0.378182	452	-	-	-	-	-	-
TRINITY_DN46419_c2_g2	377.52	739.592	15.449	0.0208886	-5.58114	0.00125662	0.378795	3071	GO:0005488	-	virNOG00819;virNOG33673;virNOG19602	R	sp|Q94HW2|POLR1_ARATH Retrovirus-related Pol polyprotein from transposon RE1 OS=Arabidopsis thaliana GN=RE1 PE=2 SV=1	gi|147788164|emb|CAN71595.1| hypothetical protein VITISV_010143 [Vitis vinifera]
TRINITY_DN45083_c0_g2	64.9596	20.6726	109.247	5.28462	2.4018	0.00126092	0.378935	1620	GO:0016042;GO:0004435;GO:0005622;GO:0004871;GO:0035556	K05857	virNOG00340	I	sp|Q9LY51|PLCD7_ARATH Phosphoinositide phospholipase C 7 OS=Arabidopsis thaliana GN=PLC7 PE=1 SV=1	gi|1009121331|ref|XP_015877401.1| PREDICTED: phosphoinositide phospholipase C 6 [Ziziphus jujuba]
TRINITY_DN44327_c0_g1	258.446	418.996	97.8961	0.233645	-2.09761	0.00129039	0.386618	403	-	-	KOG0619;virNOG06218	TR	sp|C0LGQ5|GSO1_ARATH LRR receptor-like serine/threonine-protein kinase GSO1 OS=Arabidopsis thaliana GN=GSO1 PE=1 SV=1	gi|720089786|ref|XP_010244881.1| PREDICTED: probable LRR receptor-like serine/threonine-protein kinase At4g36180 isoform X1 [Nelumbo nucifera]
TRINITY_DN51862_c0_g2	1190.55	2343.46	37.6476	0.016065	-5.95994	0.0013019	0.388887	3293	GO:0016760;GO:0016021;GO:0030244;GO:0071555	-	virNOG00274;KOG0017	SR	sp|Q8VYR4|CSLG2_ARATH Cellulose synthase-like protein G2 OS=Arabidopsis thaliana GN=CSLG2 PE=2 SV=1	gi|731389552|ref|XP_010650022.1| PREDICTED: cellulose synthase-like protein G2 [Vitis vinifera]
TRINITY_DN54933_c0_g1	324.406	130.861	517.951	3.95803	1.98478	0.00131876	0.392735	1580	-	-	virNOG06808	R	sp|Q00874|DR100_ARATH DNA damage-repair/toleration protein DRT100 OS=Arabidopsis thaliana GN=DRT100 PE=2 SV=2	gi|1009105726|ref|XP_015888084.1| PREDICTED: DNA-damage-repair/toleration protein DRT100-like [Ziziphus jujuba]
TRINITY_DN50469_c3_g1	10.167	19.2355	1.09855	0.0571107	-4.1301	0.00132617	0.393585	1188	-	-	virNOG00819;virNOG05810;virNOG19602;KOG0017	R	sp|P10978|POLX_TOBAC Retrovirus-related Pol polyprotein from transposon TNT 1-94 OS=Nicotiana tabacum PE=2 SV=1	gi|147816383|emb|CAN68489.1| hypothetical protein VITISV_037543 [Vitis vinifera]
TRINITY_DN44321_c1_g1	9.47302	0.894445	18.0516	20.1819	4.33499	0.00132957	0.393585	706	-	-	-	-	-	-
TRINITY_DN55774_c0_g1	46.4562	77.7175	15.1948	0.195513	-2.35466	0.00134013	0.39475	457	-	-	-	-	-	-
TRINITY_DN45209_c0_g2	1188.74	1887.72	489.748	0.259439	-1.94653	0.00134149	0.39475	1404	-	-	-	-	-	-
TRINITY_DN48283_c1_g4	291.983	115.153	468.813	4.0712	2.02546	0.00135368	0.395243	2175	GO:0005634;GO:0003677;GO:0006355	-	virNOG12743;strNOG12799	K	sp|O04017|NAC98_ARATH Protein CUP-SHAPED COTYLEDON 2 OS=Arabidopsis thaliana GN=NAC098 PE=1 SV=1	gi|920700326|gb|KOM43551.1| hypothetical protein LR48_Vigan05g115600 [Vigna angularis] gi|965605419|dbj|BAT92595.1| hypothetical protein VIGAN_07135500 [Vigna angularis var. angularis]
TRINITY_DN52095_c0_g4	423.84	4.4719	843.207	188.557	7.55886	0.00135468	0.395243	4103	-	-	NOG143627	S	-	gi|731427383|ref|XP_010663961.1| PREDICTED: uncharacterized protein LOC100261419 [Vitis vinifera]
TRINITY_DN55683_c1_g1	490.602	777.274	203.93	0.262366	-1.93035	0.00135516	0.395243	235	GO:0004022;GO:0008270;GO:0055114	-	COG1062;virNOG12359	QC	sp|P48977|ADH_MALDO Alcohol dehydrogenase OS=Malus domestica GN=ADH PE=2 SV=1	gi|662169869|gb|AIE45384.1| alcohol dehydrogenase, partial [Keckiella cordifolia] gi|662169871|gb|AIE45385.1| alcohol dehydrogenase, partial [Keckiella cordifolia]
TRINITY_DN44954_c0_g1	8.3168	15.9705	0.663076	0.0415187	-4.59009	0.0013683	0.397903	2024	GO:0005887;GO:1902475;GO:0015179;GO:0015297	-	virNOG33083;virNOG09432	E	sp|B9EXZ6|BAT1_ORYSJ Amino-acid permease BAT1 homolog OS=Oryza sativa subsp. japonica GN=BAT1 PE=2 SV=1	gi|302141768|emb|CBI18971.3| unnamed protein product [Vitis vinifera]
TRINITY_DN55324_c2_g4	11.7325	23.465	0	0	-Inf	0.00138858	0.402614	926	-	-	virNOG05810;KOG0017;NOG59350;virNOG28740	SR	sp|Q94HW2|POLR1_ARATH Retrovirus-related Pol polyprotein from transposon RE1 OS=Arabidopsis thaliana GN=RE1 PE=2 SV=1	gi|218194048|gb|EEC76475.1| hypothetical protein OsI_14210 [Oryza sativa Indica Group]
TRINITY_DN50213_c2_g1	21.7712	43.5424	0	0	-Inf	0.00139988	0.404703	675	-	-	-	-	-	-
TRINITY_DN55341_c5_g1	68.759	112.684	24.8341	0.220387	-2.18189	0.00140567	0.404865	1046	-	-	virNOG05585;virNOG07756	RL	-	gi|698557861|ref|XP_009771141.1| PREDICTED: uncharacterized protein LOC104221718 [Nicotiana sylvestris]
TRINITY_DN54197_c0_g7	203.298	76.9664	329.63	4.28278	2.09855	0.00140926	0.404865	1773	GO:0016787;GO:0046856	-	virNOG07706	U	sp|Q8H0Z6|IP5P3_ARATH Type IV inositol polyphosphate 5-phosphatase 3 OS=Arabidopsis thaliana GN=IP5P3 PE=1 SV=1	gi|659113744|ref|XP_008456733.1| PREDICTED: type IV inositol polyphosphate 5-phosphatase 3 isoform X2 [Cucumis melo] gi|659113746|ref|XP_008456734.1| PREDICTED: type IV inositol polyphosphate 5-phosphatase 3 isoform X2 [Cucumis melo] gi|659113748|ref|XP_008456735.1| PREDICTED: type IV inositol polyphosphate 5-phosphatase 3 isoform X2 [Cucumis melo]
TRINITY_DN48862_c4_g5	29.1281	5.92693	52.3293	8.82908	3.14226	0.00141573	0.404865	760	-	-	-	-	-	-
TRINITY_DN54347_c0_g6	1343.28	2220.54	466.028	0.209872	-2.25242	0.00141681	0.404865	857	GO:0008270	-	virNOG21893	S	-	gi|590676039|ref|XP_007039622.1| Uncharacterized protein TCM_015808 [Theobroma cacao] gi|508776867|gb|EOY24123.1| Uncharacterized protein TCM_015808 [Theobroma cacao]
TRINITY_DN49417_c0_g1	12.9372	23.7779	2.09653	0.0881714	-3.50355	0.00143519	0.408721	689	-	-	KOG1075;virNOG01327	R	-	gi|147865108|emb|CAN79410.1| hypothetical protein VITISV_038452 [Vitis vinifera]
TRINITY_DN53137_c2_g1	55.1607	17.2444	93.0769	5.3975	2.43229	0.00143858	0.408721	1814	GO:1901363;GO:0097159	-	virNOG03149	R	sp|Q0D3J9|C3H53_ORYSJ Zinc finger CCCH domain-containing protein 53 OS=Oryza sativa subsp. japonica GN=Os07g0682400 PE=2 SV=1	gi|255544928|ref|XP_002513525.1| PREDICTED: zinc finger CCCH domain-containing protein 53 isoform X2 [Ricinus communis] gi|223547433|gb|EEF48928.1| nucleic acid binding protein, putative [Ricinus communis]
TRINITY_DN52543_c3_g2	96.7958	156.173	37.4182	0.239594	-2.06134	0.00144323	0.408869	1030	-	-	-	-	-	-
TRINITY_DN51241_c1_g2	143.556	246.852	40.2603	0.163094	-2.61622	0.00144812	0.409082	2291	-	-	NOG81593;KOG4658;NOG23177;virNOG39487	SZT	sp|Q9LRR5|DRL21_ARATH Putative disease resistance protein At3g14460 OS=Arabidopsis thaliana GN=At3g14460 PE=3 SV=1	gi|731414525|ref|XP_010659172.1| PREDICTED: putative disease resistance protein At3g14460 [Vitis vinifera]
TRINITY_DN47987_c1_g3	5.70036	11.4007	0	0	-Inf	0.00145793	0.41068	532	-	-	-	-	-	-
TRINITY_DN45075_c1_g1	61.757	102.606	20.9085	0.203775	-2.29495	0.00147642	0.414705	1123	-	-	-	-	-	-
TRINITY_DN45289_c5_g1	24.2297	41.8286	6.63076	0.158522	-2.65724	0.00150804	0.422388	834	-	-	-	-	-	-
TRINITY_DN49694_c0_g1	4733.68	7414.48	2052.87	0.276873	-1.8527	0.00154326	0.430394	606	GO:0008270;GO:0055114;GO:0016491	-	COG1062;virNOG12359	QC	sp|P13603|ADH1_TRIRP Alcohol dehydrogenase 1 OS=Trifolium repens GN=ADH1 PE=2 SV=1	gi|566179340|ref|XP_006380337.1| hypothetical protein POPTR_0007s03100g, partial [Populus trichocarpa] gi|550334017|gb|ERP58134.1| hypothetical protein POPTR_0007s03100g, partial [Populus trichocarpa]
TRINITY_DN51824_c1_g3	22.0966	38.8884	5.30484	0.136412	-2.87396	0.00154741	0.430394	1044	-	-	-	-	-	-
TRINITY_DN50787_c0_g1	38.2501	64.3968	12.1034	0.18795	-2.41158	0.00154968	0.430394	441	-	-	-	-	-	-
TRINITY_DN52748_c3_g2	1591.56	2493.45	689.675	0.276595	-1.85415	0.00157482	0.436151	493	GO:0006833;GO:0016021;GO:0005215	-	virNOG04704	P	sp|Q9SV31|PIP25_ARATH Probable aquaporin PIP2-5 OS=Arabidopsis thaliana GN=PIP2-5 PE=1 SV=1	gi|961454918|gb|ALS31084.1| aquaporin PIP 2.1 [Prunus cerasifera x Prunus munsoniana]
TRINITY_DN53485_c2_g1	43.0175	72.1097	13.9253	0.193113	-2.37249	0.00161	0.444648	575	-	-	-	-	-	-
TRINITY_DN54174_c1_g6	10.3925	20.785	0	0	-Inf	0.00161771	0.445534	332	-	-	-	-	-	-
TRINITY_DN54137_c6_g2	13.4033	26.8066	0	0	-Inf	0.0016263	0.446655	516	-	-	-	-	-	-
TRINITY_DN48200_c0_g1	140.432	228.274	52.5905	0.230384	-2.11789	0.00164406	0.448812	1524	-	-	-	-	-	-
TRINITY_DN48733_c0_g1	142.938	246.492	39.3833	0.159775	-2.64589	0.00164725	0.448812	1940	GO:0003872;GO:0046872;GO:0006002;GO:0005524;GO:0005829;GO:0061615	K00850	virNOG01785	G	sp|Q9FIK0|PFKA2_ARATH ATP-dependent 6-phosphofructokinase 2 OS=Arabidopsis thaliana GN=PFK2 PE=1 SV=1	gi|1035911648|gb|OAY41242.1| hypothetical protein MANES_09G085200 [Manihot esculenta]
TRINITY_DN49951_c3_g4	11.3832	1.34156	21.4248	15.9701	3.9973	0.00164777	0.448812	1209	-	-	-	-	-	-
TRINITY_DN55605_c1_g1	396.449	617.591	175.308	0.283858	-1.81676	0.00165392	0.449248	1216	GO:0008168;GO:0032259	-	virNOG06736	E	-	gi|703125343|ref|XP_010103281.1| hypothetical protein L484_007950 [Morus notabilis] gi|587907292|gb|EXB95306.1| hypothetical protein L484_007950 [Morus notabilis]
TRINITY_DN54537_c1_g2	42.4395	2.68333	82.1956	30.6319	4.93696	0.00167912	0.454843	702	-	-	-	-	-	-
TRINITY_DN50962_c6_g1	7.91311	15.22	0.606176	0.0398275	-4.65009	0.00169355	0.456395	392	-	-	-	-	-	-
TRINITY_DN47422_c4_g1	78.6642	28.4185	128.91	4.53612	2.18146	0.00169408	0.456395	4747	-	-	virNOG22502;virNOG09124;virNOG34705	R	sp|P11369|LORF2_MOUSE LINE-1 retrotransposable element ORF2 protein OS=Mus musculus GN=Pol PE=1 SV=2	gi|1024017109|gb|KZV36392.1| hypothetical protein F511_03833 [Dorcoceras hygrometricum]
TRINITY_DN49596_c3_g2	12.9555	24.2533	1.65769	0.0683491	-3.87093	0.00170227	0.457356	1159	-	-	-	-	-	-
TRINITY_DN51346_c0_g2	344.055	142.688	545.422	3.82247	1.9345	0.00172283	0.460688	2257	GO:0006021;GO:0008654;GO:0004512;GO:0005737	-	virNOG02792;COG1260	I	sp|Q9SSV4|INO1_NICPA Inositol-3-phosphate synthase OS=Nicotiana paniculata GN=INPS1 PE=2 SV=1	gi|697100375|ref|XP_009590797.1| PREDICTED: inositol-3-phosphate synthase [Nicotiana tomentosiformis]
TRINITY_DN53167_c0_g3	72.8118	118.068	27.5558	0.233389	-2.09919	0.00172743	0.460688	1008	-	-	-	-	-	-
TRINITY_DN47984_c0_g2	162.626	64.4577	260.794	4.04597	2.01649	0.00173236	0.460688	3275	GO:0008152;GO:0016021;GO:0016874	K01904	virNOG00612	I	sp|Q9M0X9|4CLL7_ARATH 4-coumarate--CoA ligase-like 7 OS=Arabidopsis thaliana GN=4CLL7 PE=1 SV=1	gi|692147504|gb|AIR95612.1| 4-coumarate:CoA ligase-like protein [Betula pendula]
TRINITY_DN53030_c2_g8	241.549	384.315	98.7828	0.257036	-1.95996	0.00173331	0.460688	1087	GO:0046872;GO:0015923;GO:0005975	-	KOG1959;virNOG07820;virNOG07610	G	sp|Q8LPJ3|MANA2_ARATH Probable alpha-mannosidase At5g13980 OS=Arabidopsis thaliana GN=At5g13980 PE=2 SV=1	gi|658025155|ref|XP_008347986.1| PREDICTED: lysosomal alpha-mannosidase-like [Malus domestica]
TRINITY_DN52424_c3_g4	29.4404	7.92699	50.9538	6.42788	2.68434	0.00174255	0.461902	863	GO:1901363;GO:0097159	-	KOG1075;virNOG07756;virNOG01327	R	sp|P0C2F6|RNHX1_ARATH Putative ribonuclease H protein At1g65750 OS=Arabidopsis thaliana GN=At1g65750 PE=3 SV=1	gi|147862249|emb|CAN82584.1| hypothetical protein VITISV_031018 [Vitis vinifera]
TRINITY_DN53394_c6_g2	322.74	509.717	135.762	0.266348	-1.90861	0.00175055	0.462246	965	-	-	-	-	-	-
TRINITY_DN53960_c2_g1	383.291	596.252	170.33	0.285668	-1.80759	0.0017532	0.462246	2194	-	-	-	-	-	-
TRINITY_DN47617_c2_g2	24.5396	45.2611	3.81808	0.0843569	-3.56735	0.00177291	0.465261	1114	-	-	-	-	-	gi|985471266|ref|XP_015381204.1| PREDICTED: uncharacterized protein LOC107174654 [Citrus sinensis]
TRINITY_DN46680_c0_g1	29.4358	52.6293	6.24232	0.118609	-3.07571	0.00177404	0.465261	1670	GO:0016567;GO:0004842;GO:0016874	-	virNOG07650	O	sp|Q84TG3|PUB23_ARATH E3 ubiquitin-protein ligase PUB23 OS=Arabidopsis thaliana GN=PUB23 PE=1 SV=1	gi|225439452|ref|XP_002267438.1| PREDICTED: E3 ubiquitin-protein ligase PUB23-like [Vitis vinifera]
TRINITY_DN47995_c6_g3	887.239	1393.58	380.899	0.273324	-1.87131	0.00178938	0.467193	1763	-	-	-	-	-	-
TRINITY_DN45188_c6_g3	27.3083	6.70505	47.9115	7.14559	2.83705	0.00179515	0.467193	1451	GO:0004252;GO:0006508;GO:0016021	-	virNOG00538	T	sp|Q9CAN1|RBL2_ARATH RHOMBOID-like protein 2 OS=Arabidopsis thaliana GN=RBL2 PE=1 SV=1	gi|1009156432|ref|XP_015896244.1| PREDICTED: RHOMBOID-like protein 2 [Ziziphus jujuba]
TRINITY_DN55698_c5_g1	712.93	1128.43	297.433	0.263582	-1.92367	0.00179559	0.467193	2774	GO:0004674;GO:0005524;GO:0018108;GO:0004714	-	virNOG02819	T	sp|Q9LTC0|PBL19_ARATH Probable serine/threonine-protein kinase PBL19 OS=Arabidopsis thaliana GN=PBL19 PE=1 SV=1	gi|223543522|gb|EEF45053.1| Protein kinase APK1B, chloroplast precursor, putative [Ricinus communis]
TRINITY_DN54895_c3_g3	1474.63	2540.11	409.155	0.161078	-2.63417	0.00181783	0.470645	920	-	-	virNOG24900	R	-	gi|590618833|ref|XP_007024152.1| Uncharacterized protein TCM_028732 [Theobroma cacao] gi|508779518|gb|EOY26774.1| Uncharacterized protein TCM_028732 [Theobroma cacao]
TRINITY_DN55472_c0_g3	130.745	209.253	52.237	0.249636	-2.0021	0.00181838	0.470645	691	GO:0016020	-	virNOG10863;COG4886	ST	sp|C0LGH3|Y5614_ARATH Probable LRR receptor-like serine/threonine-protein kinase At1g56140 OS=Arabidopsis thaliana GN=At1g56140 PE=2 SV=2	gi|1009130062|ref|XP_015882094.1| PREDICTED: probable LRR receptor-like serine/threonine-protein kinase At1g56140 [Ziziphus jujuba]
TRINITY_DN53530_c1_g4	1253.71	1935.67	571.751	0.295377	-1.75937	0.0018294	0.472262	647	GO:0008270;GO:0055114;GO:0016491	-	COG1062;virNOG12359	QC	sp|P06525|ADH1_ARATH Alcohol dehydrogenase class-P OS=Arabidopsis thaliana GN=ADH1 PE=1 SV=2	gi|6967137|emb|CAB72927.1| alcohol dehydrogenase [Arabidopsis lyrata subsp. lyrata] gi|6967139|emb|CAB72928.1| alcohol dehydrogenase, partial [Arabidopsis lyrata subsp. lyrata] gi|6967141|emb|CAB72929.1| alcohol dehydrogenase, partial [Arabidopsis lyrata subsp. lyrata] gi|6967143|emb|CAB72930.1| alcohol dehydrogenase, partial [Arabidopsis lyrata subsp. lyrata]
TRINITY_DN53499_c0_g1	211.338	335.695	86.9804	0.259105	-1.94839	0.00184596	0.475297	1151	-	-	-	-	-	-
TRINITY_DN55758_c4_g2	10.4032	20.8064	0	0	-Inf	0.00185247	0.475733	512	-	-	-	-	-	-
TRINITY_DN54798_c2_g1	214.332	351.628	77.0362	0.219084	-2.19044	0.00186368	0.477373	1090	GO:0016020	-	virNOG23597	S	-	gi|590652133|ref|XP_007033071.1| Uncharacterized protein TCM_019235 [Theobroma cacao] gi|508712100|gb|EOY03997.1| Uncharacterized protein TCM_019235 [Theobroma cacao]
TRINITY_DN46215_c1_g1	1403.3	2573.22	233.375	0.0906938	-3.46285	0.00188276	0.480253	2066	-	K07766	virNOG19796	L	sp|Q93ZY7|NUD12_ARATH Nudix hydrolase 12, mitochondrial OS=Arabidopsis thaliana GN=NUDT12 PE=2 SV=1	gi|743819606|ref|XP_011020913.1| PREDICTED: nudix hydrolase 12, mitochondrial-like [Populus euphratica]
TRINITY_DN49322_c0_g8	5.77573	0	11.5515	Inf	Inf	0.00188464	0.480253	698	-	-	-	-	-	-
TRINITY_DN47915_c1_g5	14.9605	0	29.921	Inf	Inf	0.00189598	0.480901	1991	-	-	-	-	-	-
TRINITY_DN45937_c1_g1	51.4394	84.8511	18.0276	0.212462	-2.23472	0.00189691	0.480901	2033	GO:0006355;GO:0043565;GO:0003700	-	virNOG19676	K	sp|Q9FYA2|WRK75_ARATH Probable WRKY transcription factor 75 OS=Arabidopsis thaliana GN=WRKY75 PE=2 SV=1	gi|697123039|ref|XP_009615508.1| PREDICTED: probable WRKY transcription factor 75 [Nicotiana tomentosiformis] gi|1025383232|ref|XP_016446514.1| PREDICTED: probable WRKY transcription factor 75 [Nicotiana tabacum]
TRINITY_DN51927_c2_g3	2573.01	3968.86	1177.17	0.296601	-1.75341	0.00193481	0.488713	1485	GO:0050794;GO:0009725;GO:0006351	-	virNOG00501	K	sp|Q653H7|ARFR_ORYSJ Auxin response factor 18 OS=Oryza sativa subsp. japonica GN=ARF18 PE=2 SV=1	gi|672123811|ref|XP_008785274.1| PREDICTED: auxin response factor 18-like isoform X1 [Phoenix dactylifera] gi|672123813|ref|XP_008785275.1| PREDICTED: auxin response factor 18-like isoform X1 [Phoenix dactylifera]
TRINITY_DN52908_c2_g1	83.1637	1.79492	164.533	91.6656	6.51831	0.00194103	0.488713	4151	-	-	virNOG22502;virNOG09124	R	sp|P0C2F6|RNHX1_ARATH Putative ribonuclease H protein At1g65750 OS=Arabidopsis thaliana GN=At1g65750 PE=3 SV=1	gi|568876828|ref|XP_006491472.1| PREDICTED: uncharacterized protein LOC102626455 [Citrus sinensis]
TRINITY_DN45432_c0_g2	65.334	106.458	24.2104	0.227418	-2.13658	0.0019466	0.488713	1344	-	-	-	-	-	-
TRINITY_DN47470_c0_g2	1829.24	2841.8	816.68	0.287381	-1.79896	0.0019475	0.488713	2250	GO:0005524;GO:0004672;GO:0006468	-	virNOG00524	T	sp|B9FDE0|BSK3_ORYSJ Probable serine/threonine-protein kinase BSK3 OS=Oryza sativa subsp. japonica GN=BSK3 PE=1 SV=1	gi|731392012|ref|XP_010650958.1| PREDICTED: probable serine/threonine-protein kinase At5g41260 [Vitis vinifera] gi|297745973|emb|CBI16029.3| unnamed protein product [Vitis vinifera]
TRINITY_DN47170_c0_g2	1079.42	1698.09	460.75	0.271335	-1.88185	0.00196134	0.490334	3136	GO:0016705;GO:0005506;GO:0016021;GO:0055114;GO:0031418	-	virNOG07221	E	sp|Q9ZW86|P4H1_ARATH Prolyl 4-hydroxylase 1 OS=Arabidopsis thaliana GN=P4H1 PE=1 SV=1	gi|802560320|ref|XP_012066258.1| PREDICTED: prolyl 4-hydroxylase 1 [Jatropha curcas]
TRINITY_DN51481_c2_g1	7268.86	11395.8	3141.89	0.275705	-1.8588	0.00196604	0.490334	5537	GO:0000287;GO:0030955;GO:0004743;GO:0016301;GO:0006096	K00873	virNOG01073	G	sp|Q2RAK2|KPYC1_ORYSJ Pyruvate kinase 1, cytosolic OS=Oryza sativa subsp. japonica GN=Os11g0148500 PE=1 SV=1	gi|672200038|ref|XP_008777772.1| PREDICTED: pyruvate kinase, cytosolic isozyme-like [Phoenix dactylifera]
TRINITY_DN47485_c4_g1	87.3303	140.195	34.4659	0.245843	-2.02419	0.00197038	0.490334	908	-	-	-	-	-	-
TRINITY_DN46422_c8_g1	2863.24	4585.26	1141.21	0.248886	-2.00644	0.00198066	0.490334	2391	GO:0004674;GO:0005524;GO:0016021;GO:0006468	-	COG4886;virNOG05661	ST	sp|C0LGN2|Y3148_ARATH Probable leucine-rich repeat receptor-like serine/threonine-protein kinase At3g14840 OS=Arabidopsis thaliana GN=LRR-RLK PE=2 SV=1	gi|703069907|ref|XP_010088632.1| putative LRR receptor-like serine/threonine-protein kinase [Morus notabilis] gi|587846288|gb|EXB36794.1| putative LRR receptor-like serine/threonine-protein kinase [Morus notabilis]
TRINITY_DN46750_c2_g2	6084.75	10300.9	1868.57	0.181398	-2.46277	0.00198557	0.490334	633	GO:0005634;GO:0003677;GO:0006355;GO:0003700	-	virNOG20840	K	sp|O22259|ERF71_ARATH Ethylene-responsive transcription factor ERF071 OS=Arabidopsis thaliana GN=ERF071 PE=2 SV=1	gi|755257691|gb|AJK26921.1| ethylene response factor protein 1 [Betula platyphylla]
TRINITY_DN51059_c3_g3	121.544	46.9433	196.145	4.17835	2.06293	0.00198725	0.490334	719	GO:0006754;GO:1902600;GO:0046872;GO:0005524;GO:0016021;GO:0008553	-	KOG0205;virNOG04331	P	sp|Q9SU58|PMA4_ARATH ATPase 4, plasma membrane-type OS=Arabidopsis thaliana GN=AHA4 PE=2 SV=2	gi|33943131|gb|AAQ55291.1| plasma membrane H+-ATPase [Juglans regia]
TRINITY_DN54803_c0_g6	68.1565	22.1336	114.179	5.15864	2.36699	0.00199162	0.490334	1144	-	-	virNOG02339	S	sp|Q93YU8|NRG2_ARATH Nitrate regulatory gene2 protein OS=Arabidopsis thaliana GN=NRG2 PE=1 SV=1	gi|643709460|gb|KDP24001.1| hypothetical protein JCGZ_25389 [Jatropha curcas]
TRINITY_DN44716_c3_g1	692.61	1077.72	307.497	0.285321	-1.80934	0.00199462	0.490334	1363	-	-	virNOG07937;virNOG10272	CR	-	gi|302144136|emb|CBI23241.3| unnamed protein product [Vitis vinifera]
TRINITY_DN51026_c2_g3	2726.11	4197.8	1254.41	0.298826	-1.74262	0.00199859	0.490334	3238	GO:0055085;GO:0016021	K15121	virNOG00939	C	sp|Q54VX4|MCFJ_DICDI Mitochondrial substrate carrier family protein J OS=Dictyostelium discoideum GN=mcfJ PE=2 SV=1	gi|1009134315|ref|XP_015884382.1| PREDICTED: solute carrier family 25 member 44-like [Ziziphus jujuba]
TRINITY_DN46087_c4_g3	132.373	213.802	50.9435	0.238274	-2.06931	0.00201099	0.491856	881	GO:1901363;GO:0097159;GO:0043170;GO:0044238;GO:0044237	-	KOG1075;virNOG33137;virNOG01327	R	sp|P92555|M1250_ARATH Uncharacterized mitochondrial protein AtMg01250 OS=Arabidopsis thaliana GN=AtMg01250 PE=4 SV=1	gi|147798168|emb|CAN60702.1| hypothetical protein VITISV_015869 [Vitis vinifera]
TRINITY_DN49366_c1_g1	162.091	71.3211	252.861	3.54538	1.82594	0.00201474	0.491856	3490	GO:0003824	-	virNOG14432	R	sp|Q93XK2|STSYN_PEA Stachyose synthase OS=Pisum sativum GN=STS1 PE=1 SV=1	gi|568871634|ref|XP_006488987.1| PREDICTED: stachyose synthase-like [Citrus sinensis]
TRINITY_DN39238_c0_g1	472.543	23.4836	921.603	39.2445	5.29442	0.00204558	0.498153	1434	GO:0016787;GO:0008152	-	virNOG05209	V	sp|Q9LFR7|CXE17_ARATH Probable carboxylesterase 17 OS=Arabidopsis thaliana GN=CXE17 PE=2 SV=1	gi|802574227|ref|XP_012068726.1| PREDICTED: probable carboxylesterase 17 [Jatropha curcas] gi|643733727|gb|KDP40570.1| hypothetical protein JCGZ_24569 [Jatropha curcas]
TRINITY_DN47302_c1_g4	9.56398	19.128	0	0	-Inf	0.0020803	0.504234	352	-	-	-	-	-	-
TRINITY_DN46128_c4_g4	8.53449	16.0744	0.994614	0.0618758	-4.01448	0.00208075	0.504234	1022	-	-	-	-	-	-
TRINITY_DN46301_c1_g1	371.594	699.378	43.809	0.0626399	-3.99678	0.00209855	0.505537	981	-	-	-	-	-	-
TRINITY_DN49246_c1_g2	29.8622	51.2782	8.44616	0.164712	-2.60198	0.00209991	0.505537	1227	GO:0043531	-	virNOG10093;NOG96741	TR	sp|Q40392|TMVRN_NICGU TMV resistance protein N OS=Nicotiana glutinosa GN=N PE=1 SV=1	gi|541129039|gb|AGV15494.1| NBS-LRR type disease resistance-like protein RGAPGDH3, partial [Juglans regia]
TRINITY_DN49039_c0_g2	13538.6	20998	6079.13	0.28951	-1.78832	0.00210146	0.505537	2478	-	K09286	virNOG05998	K	sp|Q8H1E4|RAP24_ARATH Ethylene-responsive transcription factor RAP2-4 OS=Arabidopsis thaliana GN=RAP2-4 PE=1 SV=1	gi|1035928571|gb|OAY58158.1| hypothetical protein MANES_02G154400 [Manihot esculenta]
TRINITY_DN47282_c3_g2	10.8964	0.336924	21.4558	63.6813	5.9928	0.00212105	0.507206	893	-	-	-	-	-	-
TRINITY_DN51170_c0_g3	60.1355	0	120.271	Inf	Inf	0.00212155	0.507206	966	-	-	virNOG03335	R	-	gi|124359796|gb|ABD33026.2| Cyclin-like F-box; FAR1; Zinc finger, SWIM-type [Medicago truncatula]
TRINITY_DN45161_c0_g1	13.7797	25.0675	2.49193	0.0994089	-3.33048	0.00212627	0.507206	759	-	-	virNOG34896;KOG0017	R	-	gi|1023978003|gb|KZV20190.1| hypothetical protein F511_01047 [Dorcoceras hygrometricum]
TRINITY_DN48079_c4_g1	15.3629	0	30.7258	Inf	Inf	0.00212892	0.507206	631	-	-	-	-	-	-
TRINITY_DN51511_c1_g4	62.5165	122.22	2.81314	0.0230171	-5.44115	0.00214011	0.508646	803	GO:0005524;GO:0016021	-	virNOG00261;virNOG12833;virNOG28378;COG5078	HO	sp|Q8S920|UBC5A_ORYSJ Ubiquitin-conjugating enzyme E2 5A OS=Oryza sativa subsp. japonica GN=UBC5A PE=2 SV=1	gi|1025239239|ref|XP_016486172.1| PREDICTED: ubiquitin-conjugating enzyme E2 28-like isoform X2 [Nicotiana tabacum]
TRINITY_DN47123_c1_g1	1932.49	603.722	3261.26	5.40192	2.43347	0.00216677	0.511181	2416	-	-	virNOG08071	S	sp|Q28TS0|TOLB_JANSC Protein TolB OS=Jannaschia sp. (strain CCS1) GN=tolB PE=3 SV=1	gi|590599366|ref|XP_007019162.1| DPP6 N-terminal domain-like protein [Theobroma cacao] gi|508724490|gb|EOY16387.1| DPP6 N-terminal domain-like protein [Theobroma cacao]
TRINITY_DN46577_c4_g4	87.3969	141.481	33.3131	0.235461	-2.08644	0.00216697	0.511181	729	-	-	virNOG06797;COG5061	OU	sp|Q7X9I4|ERO2_ARATH Endoplasmic reticulum oxidoreductin-2 OS=Arabidopsis thaliana GN=AERO2 PE=1 SV=1	gi|255674872|dbj|BAF13089.2| Os03g0733800, partial [Oryza sativa Japonica Group]
TRINITY_DN49268_c4_g1	296.991	463.514	130.468	0.281476	-1.82891	0.00217173	0.511181	1501	-	-	-	-	-	-
TRINITY_DN42813_c0_g1	72.6811	118.68	26.6818	0.224821	-2.15315	0.00217174	0.511181	1235	-	-	virNOG01603	T	sp|Q9LVD4|ORP4C_ARATH Oxysterol-binding protein-related protein 4C OS=Arabidopsis thaliana GN=ORP4C PE=2 SV=1	gi|1012111147|ref|XP_015960010.1| PREDICTED: oxysterol-binding protein-related protein 4C-like [Arachis duranensis]
TRINITY_DN40812_c0_g1	149.447	20.2556	278.638	13.7561	3.782	0.00217662	0.511181	2032	GO:0016020;GO:0016705;GO:0046872;GO:0004497	-	COG2124;virNOG13088;virNOG03061	Q	sp|O48958|C71E1_SORBI 4-hydroxyphenylacetaldehyde oxime monooxygenase OS=Sorghum bicolor GN=CYP71E1 PE=1 SV=1	gi|470115998|ref|XP_004294175.1| PREDICTED: cytochrome P450 71A1-like [Fragaria vesca subsp. vesca]
TRINITY_DN42495_c0_g1	705.25	1152.28	258.224	0.224099	-2.15779	0.00219258	0.513708	871	GO:0005506;GO:0055114;GO:0051213	-	virNOG07799	Q	sp|Q9LY48|DIOX3_ARATH Probable 2-oxoglutarate-dependent dioxygenase JRG21 OS=Arabidopsis thaliana GN=JRG21 PE=2 SV=1	gi|224101153|ref|XP_002312162.1| oxidoreductase family protein [Populus trichocarpa] gi|222851982|gb|EEE89529.1| oxidoreductase family protein [Populus trichocarpa]
TRINITY_DN44621_c3_g1	135.091	214.45	55.7317	0.259882	-1.94407	0.00220026	0.514288	1073	-	-	KOG0416;virNOG05492	O	sp|P42748|UBC4_ARATH Ubiquitin-conjugating enzyme E2 4 OS=Arabidopsis thaliana GN=UBC4 PE=2 SV=2	gi|641867548|gb|KDO86232.1| hypothetical protein CISIN_1g030092mg [Citrus sinensis]
TRINITY_DN49179_c1_g1	260.86	414.706	107.013	0.258046	-1.9543	0.00224444	0.523377	840	-	-	-	-	-	-
TRINITY_DN55182_c4_g1	286.567	50.5033	522.631	10.3485	3.37134	0.00227303	0.528503	1034	-	-	-	-	-	-
TRINITY_DN53688_c0_g2	69.2304	111.445	27.0157	0.242412	-2.04447	0.00227711	0.528503	1430	GO:0016021	-	KOG0504;virNOG33344	R	-	gi|596078769|ref|XP_007221246.1| hypothetical protein PRUPE_ppa023973mg, partial [Prunus persica] gi|462417844|gb|EMJ22445.1| hypothetical protein PRUPE_ppa023973mg, partial [Prunus persica]
TRINITY_DN49390_c2_g3	196.646	308.447	84.8456	0.275074	-1.86211	0.00229439	0.531113	1117	-	-	virNOG20967	S	-	gi|470142468|ref|XP_004306929.1| PREDICTED: uncharacterized protein LOC101296895 [Fragaria vesca subsp. vesca]
TRINITY_DN54517_c0_g1	202.269	84.7503	319.787	3.77329	1.91582	0.00229922	0.531113	2506	GO:0005524;GO:0004672;GO:0016021;GO:0006468	-	virNOG10460	T	sp|Q6R2J8|SRF8_ARATH Protein STRUBBELIG-RECEPTOR FAMILY 8 OS=Arabidopsis thaliana GN=SRF8 PE=2 SV=1	gi|1009108603|ref|XP_015885526.1| PREDICTED: protein STRUBBELIG-RECEPTOR FAMILY 8 [Ziziphus jujuba]
TRINITY_DN51794_c1_g1	2761.81	4340.28	1183.33	0.27264	-1.87493	0.00230882	0.531113	1724	GO:0005634;GO:0006355;GO:0009734	K14484	virNOG04542	S	sp|Q9ZSY8|IAA27_ARATH Auxin-responsive protein IAA27 OS=Arabidopsis thaliana GN=IAA27 PE=1 SV=1	gi|225442559|ref|XP_002284282.1| PREDICTED: auxin-responsive protein IAA27-like [Vitis vinifera]
TRINITY_DN47479_c3_g1	174.142	272.125	76.1593	0.279868	-1.83718	0.00230984	0.531113	1125	-	-	-	-	-	-
TRINITY_DN45758_c2_g2	71.0456	118.552	23.5392	0.198556	-2.33238	0.00233068	0.531295	709	GO:0004674;GO:0005524;GO:0016021;GO:0006468	-	virNOG10857;virNOG29750;COG0515	T	sp|C0LGD6|Y1570_ARATH Probable LRR receptor-like serine/threonine-protein kinase At1g05700 OS=Arabidopsis thaliana GN=At1g05700 PE=2 SV=1	gi|470123217|ref|XP_004297625.1| PREDICTED: receptor-like protein kinase At3g21340 [Fragaria vesca subsp. vesca]
TRINITY_DN52448_c1_g4	9692.04	14885.2	4498.88	0.302239	-1.72624	0.00233648	0.531295	759	-	-	-	-	-	gi|657946229|ref|XP_008383756.1| PREDICTED: protein AUXIN-REGULATED GENE INVOLVED IN ORGAN SIZE-like [Malus domestica] gi|657946231|ref|XP_008383766.1| PREDICTED: protein AUXIN-REGULATED GENE INVOLVED IN ORGAN SIZE-like [Malus domestica] gi|657946233|ref|XP_008383774.1| PREDICTED: protein AUXIN-REGULATED GENE INVOLVED IN ORGAN SIZE-like [Malus domestica] gi|657946235|ref|XP_008383782.1| PREDICTED…
TRINITY_DN45626_c1_g5	21.1015	36.2353	5.96768	0.164692	-2.60215	0.0023416	0.531295	468	-	-	-	-	-	-
TRINITY_DN49141_c5_g2	852.886	1453.67	252.101	0.173424	-2.52763	0.00234184	0.531295	1200	-	-	virNOG11946	S	-	gi|590677306|ref|XP_007039980.1| Ankyrin repeat and KH domain-containing protein 1 [Theobroma cacao] gi|508777225|gb|EOY24481.1| Ankyrin repeat and KH domain-containing protein 1 [Theobroma cacao]
TRINITY_DN41803_c0_g1	4.9268	9.85359	0	0	-Inf	0.00234186	0.531295	759	GO:0005739	-	KOG0017;virNOG28740	R	sp|Q94HW2|POLR1_ARATH Retrovirus-related Pol polyprotein from transposon RE1 OS=Arabidopsis thaliana GN=RE1 PE=2 SV=1	gi|218194048|gb|EEC76475.1| hypothetical protein OsI_14210 [Oryza sativa Indica Group]
TRINITY_DN54377_c1_g1	69.8166	27.5008	112.132	4.07742	2.02766	0.00234287	0.531295	1481	-	-	virNOG21789	S	sp|Q6NMR8|FAF3_ARATH Protein FANTASTIC FOUR 3 OS=Arabidopsis thaliana GN=FAF3 PE=2 SV=1	gi|1009148736|ref|XP_015892096.1| PREDICTED: protein FANTASTIC FOUR 3-like [Ziziphus jujuba]
TRINITY_DN53900_c0_g3	13.1217	2.00927	24.2341	12.0612	3.5923	0.00237557	0.536531	427	-	-	-	-	-	-
TRINITY_DN48558_c0_g5	593.239	915.391	271.087	0.296143	-1.75563	0.00238729	0.536531	1123	GO:0006810;GO:0016021;GO:0005215	-	COG0580;virNOG08606	G	sp|Q7XSQ9|PIP12_ORYSJ Probable aquaporin PIP1-2 OS=Oryza sativa subsp. japonica GN=PIP1-2 PE=2 SV=3	gi|257815335|gb|ACV70041.1| aquaporin PIP1;1 [Quercus macrocarpa]
TRINITY_DN55794_c2_g2	11547.1	17872.9	5221.29	0.292135	-1.77529	0.00238731	0.536531	376	-	-	virNOG00934	S	sp|P24805|TSJT1_TOBAC Stem-specific protein TSJT1 OS=Nicotiana tabacum GN=TSJT1 PE=2 SV=1	gi|502084423|ref|XP_004487686.1| PREDICTED: stem-specific protein TSJT1 [Cicer arietinum]
TRINITY_DN48366_c3_g4	122.151	191.202	53.1003	0.277719	-1.8483	0.00239037	0.536531	1953	-	-	-	-	-	-
TRINITY_DN51774_c0_g1	14.2717	28.5434	0	0	-Inf	0.00239309	0.536531	819	-	-	-	-	-	-
TRINITY_DN40832_c1_g1	150.885	61.9526	239.818	3.87099	1.9527	0.00240337	0.537616	1224	GO:0003677;GO:0006284;GO:0016787	-	virNOG11617;virNOG14147;virNOG32472	V	sp|Q9SX78|CXE2_ARATH Probable carboxylesterase 2 OS=Arabidopsis thaliana GN=CXE2 PE=2 SV=1	gi|1000954680|ref|XP_015578082.1| PREDICTED: 2-hydroxyisoflavanone dehydratase-like [Ricinus communis]
TRINITY_DN44765_c0_g2	27.6104	48.0407	7.18004	0.149457	-2.7422	0.00241797	0.537835	986	GO:0006351	K09286	virNOG20000;virNOG22364	K	sp|Q9LYD3|DREB3_ARATH Dehydration-responsive element-binding protein 3 OS=Arabidopsis thaliana GN=DREB3 PE=2 SV=1	gi|1035923462|gb|OAY53051.1| hypothetical protein MANES_04G131900 [Manihot esculenta]
TRINITY_DN54761_c1_g6	229.928	360.202	99.6538	0.276661	-1.85381	0.00241906	0.537835	1014	-	-	virNOG27872;virNOG01449;virNOG01327;virNOG10538	SRU	sp|Q9BBQ7|PSBH_LOTJA Photosystem II reaction center protein H OS=Lotus japonicus GN=psbH PE=3 SV=3	gi|147863128|emb|CAN78776.1| hypothetical protein VITISV_029750 [Vitis vinifera]
TRINITY_DN55411_c5_g3	79.9113	126.795	33.0279	0.260484	-1.94074	0.00242146	0.537835	1041	-	-	-	-	-	-
TRINITY_DN41740_c0_g1	30.0434	53.3351	6.75176	0.126591	-2.98175	0.00242611	0.537835	354	-	-	virNOG07655;COG1132	QV	sp|Q9LYS2|AB10C_ARATH ABC transporter C family member 10 OS=Arabidopsis thaliana GN=ABCC10 PE=2 SV=2	gi|970037092|ref|XP_015079897.1| PREDICTED: ABC transporter C family member 10-like [Solanum pennellii]
TRINITY_DN44834_c0_g9	36.596	7.92086	65.2711	8.2404	3.04272	0.00243421	0.538129	1108	-	-	virNOG00701;virNOG14767	SR	sp|Q9ZPE7|EXO_ARATH Protein EXORDIUM OS=Arabidopsis thaliana GN=EXO PE=2 SV=1	gi|255545770|ref|XP_002513945.1| PREDICTED: protein EXORDIUM [Ricinus communis] gi|223547031|gb|EEF48528.1| conserved hypothetical protein [Ricinus communis]
TRINITY_DN55012_c3_g4	732.172	1239.6	224.746	0.181306	-2.4635	0.00244334	0.538129	1435	-	-	euNOG27543;virNOG25545	S	-	gi|590608665|ref|XP_007021326.1| Uncharacterized protein TCM_031362 [Theobroma cacao] gi|508720954|gb|EOY12851.1| Uncharacterized protein TCM_031362 [Theobroma cacao]
TRINITY_DN49887_c1_g1	48.8333	10.6317	87.0348	8.18635	3.03322	0.00244377	0.538129	776	-	-	NOG126805;virNOG06047;virNOG08840	OU	sp|Q9FWS1|AUL1_ARATH Auxilin-like protein 1 OS=Arabidopsis thaliana GN=AUL1 PE=2 SV=2	gi|568824898|ref|XP_006466828.1| PREDICTED: auxilin-like protein 1 isoform X2 [Citrus sinensis]
TRINITY_DN46750_c2_g3	1655.2	2564.72	745.67	0.290741	-1.78219	0.00245186	0.538711	1476	-	-	virNOG20840	K	sp|Q6K7E6|ERF1_ORYSJ Ethylene-responsive transcription factor 1 OS=Oryza sativa subsp. japonica GN=EREBP1 PE=1 SV=1	gi|755257691|gb|AJK26921.1| ethylene response factor protein 1 [Betula platyphylla]
TRINITY_DN48644_c1_g6	24.1647	46.9393	1.39001	0.029613	-5.07762	0.00247383	0.542333	1017	-	-	-	-	-	-
TRINITY_DN44748_c1_g10	110.356	178.109	42.6044	0.239205	-2.06368	0.00248398	0.542384	356	-	-	-	-	-	-
TRINITY_DN47495_c1_g1	72.0798	26.7373	117.422	4.3917	2.13478	0.00248503	0.542384	2057	GO:0016021	-	virNOG05799	T	sp|Q9SZG0|HHP4_ARATH Heptahelical transmembrane protein 4 OS=Arabidopsis thaliana GN=HHP4 PE=2 SV=1	gi|1009145459|ref|XP_015890348.1| PREDICTED: heptahelical transmembrane protein 4-like isoform X3 [Ziziphus jujuba]
TRINITY_DN46554_c6_g1	136.601	212.961	60.2407	0.282873	-1.82178	0.00249331	0.542993	653	-	-	-	-	-	-
TRINITY_DN47077_c1_g3	209.63	84.6707	334.589	3.95165	1.98246	0.00250113	0.543498	915	GO:0004013;GO:0006730	-	virNOG00927;COG0499	H	sp|P93253|SAHH_MESCR Adenosylhomocysteinase OS=Mesembryanthemum crystallinum GN=SAHH PE=2 SV=1	gi|937939009|dbj|BAT13922.1| Os11g0455500, partial [Oryza sativa Japonica Group]
TRINITY_DN46963_c0_g5	13.638	26.3382	0.937714	0.0356028	-4.81187	0.0025121	0.544684	2151	GO:0004674;GO:0005524;GO:0016021;GO:0006468	K04733	virNOG02548;NOG11846	T	sp|O04086|Y1105_ARATH Probable receptor-like protein kinase At1g11050 OS=Arabidopsis thaliana GN=At1g11050 PE=2 SV=1	gi|1000963922|ref|XP_015575393.1| PREDICTED: probable receptor-like protein kinase At1g11050 isoform X1 [Ricinus communis]
TRINITY_DN54714_c1_g7	1114.62	1729.55	499.691	0.288914	-1.79129	0.00252243	0.545729	601	-	-	virNOG24825	R	-	gi|460395474|ref|XP_004243308.1| PREDICTED: uncharacterized protein LOC544070 [Solanum lycopersicum]
TRINITY_DN48924_c2_g2	17.6365	31.1936	4.07926	0.130772	-2.93487	0.00253128	0.546447	1306	-	-	-	-	-	-
TRINITY_DN50508_c0_g1	3298.9	5035.36	1562.44	0.310293	-1.6883	0.0025666	0.552864	2573	GO:0006355	-	virNOG10320	K	sp|Q9FL03|SCL4_ARATH Scarecrow-like protein 4 OS=Arabidopsis thaliana GN=SCL4 PE=1 SV=1	gi|1009144680|ref|XP_015889931.1| PREDICTED: scarecrow-like protein 4 [Ziziphus jujuba]
TRINITY_DN53237_c2_g1	122.327	192.435	52.2183	0.271355	-1.88175	0.00257353	0.553152	4659	-	-	virNOG22502;virNOG09124	R	sp|P11369|LORF2_MOUSE LINE-1 retrotransposable element ORF2 protein OS=Mus musculus GN=Pol PE=1 SV=2	gi|332322132|emb|CCA66040.1| hypothetical protein [Beta vulgaris subsp. vulgaris]
TRINITY_DN47296_c2_g2	130.889	42.4916	219.287	5.16072	2.36757	0.0025839	0.554177	827	-	-	-	-	-	-
TRINITY_DN50864_c4_g1	25.0502	42.1433	7.95715	0.188812	-2.40498	0.00260732	0.557988	843	-	-	-	-	-	-
TRINITY_DN45695_c5_g1	395.893	662.514	129.271	0.195123	-2.35755	0.00263172	0.558584	1068	-	-	-	-	-	-
TRINITY_DN52373_c0_g2	1589.42	2475.88	702.954	0.283921	-1.81644	0.00263401	0.558584	1875	-	-	virNOG25149	R	sp|Q6NME6|RLF19_ARATH Protein RALF-like 19 OS=Arabidopsis thaliana GN=RALFL19 PE=3 SV=1	gi|1009109354|ref|XP_015889777.1| PREDICTED: protein RALF-like 19 [Ziziphus jujuba]
TRINITY_DN50879_c4_g2	89.6319	144.033	35.2307	0.244601	-2.0315	0.00263456	0.558584	2705	-	-	-	-	-	-
TRINITY_DN44967_c2_g1	77.6047	125.411	29.7986	0.237607	-2.07335	0.00264051	0.558584	2038	GO:0020037;GO:0005506;GO:0016711;GO:0055114	K17961	virNOG09201	Q	sp|Q9LSF8|C82G1_ARATH Cytochrome P450 82G1 OS=Arabidopsis thaliana GN=CYP82G1 PE=1 SV=1	gi|1035903249|gb|OAY32848.1| hypothetical protein MANES_13G050500 [Manihot esculenta]
TRINITY_DN46622_c0_g3	48.0782	89.3582	6.79833	0.0760795	-3.71635	0.00264183	0.558584	946	-	-	-	-	-	-
TRINITY_DN54347_c0_g3	3664.52	6152.88	1176.16	0.191156	-2.38717	0.00264774	0.558584	527	-	-	virNOG21893	S	-	gi|470128744|ref|XP_004300295.1| PREDICTED: uncharacterized protein LOC101301109 [Fragaria vesca subsp. vesca]
TRINITY_DN53540_c2_g2	12.7322	0	25.4644	Inf	Inf	0.00265068	0.558584	1005	-	-	virNOG22502;KOG1075;virNOG09124	R	-	gi|147823314|emb|CAN77450.1| hypothetical protein VITISV_016971 [Vitis vinifera]
TRINITY_DN50115_c3_g1	100.594	164.564	36.6245	0.222554	-2.16777	0.00265536	0.558584	1596	-	-	virNOG01327	R	-	gi|147826485|emb|CAN77360.1| hypothetical protein VITISV_011015 [Vitis vinifera]
TRINITY_DN4672_c0_g1	8.35896	16.1117	0.606176	0.0376233	-4.73223	0.00266244	0.558584	623	GO:0005622	-	virNOG19551;virNOG19518	J	sp|P41056|RL33B_YEAST 60S ribosomal protein L33-B OS=Saccharomyces cerevisiae (strain ATCC 204508 / S288c) GN=RPL33B PE=1 SV=2	gi|926790497|ref|XP_013903722.1| hypothetical protein MNEG_3250 [Monoraphidium neglectum] gi|761974638|gb|KIZ04703.1| hypothetical protein MNEG_3250 [Monoraphidium neglectum]
TRINITY_DN46934_c2_g2	24.2681	41.4027	7.13347	0.172295	-2.53705	0.0026666	0.558584	1520	-	-	virNOG27337;virNOG26129;KOG0017	SR	-	gi|1012344515|gb|KYP55707.1| Retrovirus-related Pol polyprotein from transposon TNT 1-94 [Cajanus cajan]
TRINITY_DN47870_c2_g1	49.0763	80.2018	17.9508	0.22382	-2.15959	0.0026783	0.55985	1059	-	-	-	-	-	-
TRINITY_DN54393_c2_g2	11.4991	1.118	21.8802	19.5708	4.29063	0.00268785	0.560167	1041	-	-	virNOG14432	R	sp|Q93XK2|STSYN_PEA Stachyose synthase OS=Pisum sativum GN=STS1 PE=1 SV=1	gi|747104986|ref|XP_011100751.1| PREDICTED: stachyose synthase-like [Sesamum indicum]
TRINITY_DN53586_c5_g2	162.572	300.591	24.5538	0.0816853	-3.61378	0.00269115	0.560167	4243	-	-	COG2801;virNOG33612	RL	sp|Q8I7P9|POL5_DROME Retrovirus-related Pol polyprotein from transposon opus OS=Drosophila melanogaster GN=pol PE=3 SV=1	gi|848893829|ref|XP_012846957.1| PREDICTED: uncharacterized protein LOC105966930 [Erythranthe guttata]
TRINITY_DN51137_c1_g5	69.1435	110.176	28.1111	0.255147	-1.9706	0.0027019	0.561224	334	-	-	virNOG10401;KOG0017	AR	sp|Q94HW2|POLR1_ARATH Retrovirus-related Pol polyprotein from transposon RE1 OS=Arabidopsis thaliana GN=RE1 PE=2 SV=1	gi|698496231|ref|XP_009794179.1| PREDICTED: uncharacterized protein LOC104240969 [Nicotiana sylvestris]
TRINITY_DN50078_c9_g1	22.3761	39.0016	5.75065	0.147447	-2.76174	0.00272737	0.564081	2371	-	-	-	-	-	-
TRINITY_DN46591_c3_g1	1791.92	2951.02	632.824	0.214443	-2.22133	0.00272741	0.564081	2516	GO:0032440;GO:0009506;GO:0016021;GO:0005358;GO:0055114;GO:1904659;GO:0005886	-	virNOG07349	R	sp|Q94AZ2|STP13_ARATH Sugar transport protein 13 OS=Arabidopsis thaliana GN=STP13 PE=1 SV=2	gi|590657945|ref|XP_007034709.1| Major facilitator superfamily protein [Theobroma cacao] gi|508713738|gb|EOY05635.1| Major facilitator superfamily protein [Theobroma cacao]
TRINITY_DN44892_c0_g1	11.6719	1.0077	22.3361	22.1653	4.47023	0.00273277	0.564081	1019	GO:0016021;GO:0055114;GO:0006629;GO:0016491	-	virNOG12714	I	sp|O04353|DES6_BOROF Acyl-lipid (9-3)-desaturase OS=Borago officinalis PE=1 SV=1	gi|702291588|ref|XP_010047339.1| PREDICTED: delta(8)-fatty-acid desaturase 1-like [Eucalyptus grandis] gi|629114555|gb|KCW79230.1| hypothetical protein EUGRSUZ_C00655 [Eucalyptus grandis]
TRINITY_DN49582_c0_g1	104.269	201.075	7.46187	0.0371098	-4.75206	0.00275192	0.566806	1815	-	-	virNOG05810;KOG0017;virNOG24415	R	sp|Q94HW2|POLR1_ARATH Retrovirus-related Pol polyprotein from transposon RE1 OS=Arabidopsis thaliana GN=RE1 PE=2 SV=1	gi|720079795|ref|XP_010241784.1| PREDICTED: uncharacterized protein LOC104586305 [Nelumbo nucifera]
TRINITY_DN49623_c0_g5	33.4503	10.0434	56.8572	5.66116	2.5011	0.00275949	0.566806	2343	-	-	virNOG18842	S	-	gi|965602381|dbj|BAT89558.1| hypothetical protein VIGAN_06054000 [Vigna angularis var. angularis]
TRINITY_DN45834_c3_g2	27.5306	5.0327	50.0285	9.94069	3.31335	0.00276658	0.566806	1281	-	K02160	virNOG17850	C	sp|Q9LLC1|BCCP2_ARATH Biotin carboxyl carrier protein of acetyl-CoA carboxylase 2, chloroplastic OS=Arabidopsis thaliana GN=BCCP2 PE=1 SV=1	gi|643714871|gb|KDP27226.1| hypothetical protein JCGZ_19925 [Jatropha curcas]
TRINITY_DN55742_c0_g1	136.264	54.7846	217.743	3.97453	1.99078	0.00276891	0.566806	1992	-	-	virNOG35357;virNOG28034	R	sp|Q9FZF8|FB44_ARATH Putative F-box protein At1g47790 OS=Arabidopsis thaliana GN=At1g47790 PE=4 SV=1	gi|595831786|ref|XP_007206341.1| hypothetical protein PRUPE_ppa017505mg, partial [Prunus persica] gi|462401983|gb|EMJ07540.1| hypothetical protein PRUPE_ppa017505mg, partial [Prunus persica]
TRINITY_DN53258_c3_g2	4.80888	9.61776	0	0	-Inf	0.00277583	0.56705	1146	-	-	-	-	-	-
TRINITY_DN48065_c2_g2	56.7975	93.9274	19.6676	0.209391	-2.25573	0.0027947	0.569271	1411	-	-	-	-	-	-
TRINITY_DN49948_c4_g2	5.0326	10.0652	0	0	-Inf	0.00279822	0.569271	594	-	-	-	-	-	-
TRINITY_DN49131_c0_g3	373.641	153.133	594.149	3.87996	1.95604	0.00280489	0.569456	3000	-	-	virNOG13561	R	sp|Q9LYT2|PP287_ARATH Pentatricopeptide repeat-containing protein At3g59040 OS=Arabidopsis thaliana GN=At3g59040 PE=2 SV=2	gi|568829314|ref|XP_006468968.1| PREDICTED: pentatricopeptide repeat-containing protein At3g59040 [Citrus sinensis]
TRINITY_DN48673_c0_g1	721.235	325.393	1117.08	3.43301	1.77947	0.00283328	0.574041	3584	GO:0004674;GO:0005524;GO:0016021;GO:0006468	-	virNOG16111;virNOG01280	T	sp|Q9SIT1|TMK3_ARATH Receptor-like kinase TMK3 OS=Arabidopsis thaliana GN=TMK3 PE=2 SV=1	gi|359482053|ref|XP_002274910.2| PREDICTED: probable receptor protein kinase TMK1 [Vitis vinifera]
TRINITY_DN46182_c1_g1	8.37861	16.7572	0	0	-Inf	0.00285912	0.577691	757	-	-	-	-	-	-
TRINITY_DN49488_c0_g1	79.2364	124.969	33.5033	0.268092	-1.8992	0.00286537	0.577691	474	-	-	virNOG06122	K	-	gi|147772769|emb|CAN73816.1| hypothetical protein VITISV_023928 [Vitis vinifera]
TRINITY_DN48283_c1_g1	244.282	105.521	383.044	3.63004	1.85999	0.00287196	0.577691	2353	GO:0006351	-	virNOG12743;strNOG12799	K	sp|O04017|NAC98_ARATH Protein CUP-SHAPED COTYLEDON 2 OS=Arabidopsis thaliana GN=NAC098 PE=1 SV=1	gi|659127436|ref|XP_008463701.1| PREDICTED: protein CUP-SHAPED COTYLEDON 2-like [Cucumis melo]
TRINITY_DN51248_c2_g4	5.95385	11.6331	0.274638	0.0236084	-5.40455	0.00287467	0.577691	391	GO:0008270;GO:0003676	-	COG2801;KOG0017	RL	-	gi|147818189|emb|CAN73562.1| hypothetical protein VITISV_016481 [Vitis vinifera]
TRINITY_DN47328_c2_g1	15.3038	26.9607	3.64692	0.135268	-2.88611	0.00288723	0.578341	347	-	-	-	-	-	-
TRINITY_DN54727_c1_g4	7.38164	14.7633	0	0	-Inf	0.0028896	0.578341	420	-	-	KOG4658;virNOG04327;virNOG16120;COG4886	ST	sp|Q9LRR4|R13L1_ARATH Putative disease resistance RPP13-like protein 1 OS=Arabidopsis thaliana GN=RPPL1 PE=3 SV=1	gi|641813439|gb|KDO37605.1| hypothetical protein CISIN_1g035550mg, partial [Citrus sinensis]
TRINITY_DN45623_c7_g4	461.441	720.063	202.819	0.281669	-1.82793	0.00291409	0.581707	2930	-	-	virNOG23779	S	-	gi|802660869|ref|XP_012080975.1| PREDICTED: uncharacterized protein LOC105641111 isoform X1 [Jatropha curcas]
TRINITY_DN55778_c5_g2	499.346	787.635	211.058	0.267964	-1.89989	0.00292114	0.581707	753	-	-	virNOG06218	R	sp|G9LZD7|XIAO_ORYSJ Probable inactive leucine-rich repeat receptor kinase XIAO OS=Oryza sativa subsp. japonica GN=XIAO PE=2 SV=1	gi|720089786|ref|XP_010244881.1| PREDICTED: probable LRR receptor-like serine/threonine-protein kinase At4g36180 isoform X1 [Nelumbo nucifera]
TRINITY_DN48079_c4_g5	21.7408	0	43.4816	Inf	Inf	0.0029291	0.581707	961	-	-	-	-	-	-
TRINITY_DN54568_c1_g6	9.73551	19.471	0	0	-Inf	0.00293028	0.581707	614	-	-	-	-	-	-
TRINITY_DN46635_c1_g1	21.9704	37.8222	6.11866	0.161775	-2.62794	0.00294046	0.581707	1226	-	-	-	-	-	-
TRINITY_DN43359_c0_g1	172.794	267.905	77.6833	0.289966	-1.78604	0.00294172	0.581707	2097	GO:0008168;GO:0016021;GO:0032259	-	virNOG06736	E	-	gi|920709254|gb|KOM51251.1| hypothetical protein LR48_Vigan08g207800 [Vigna angularis]
TRINITY_DN48208_c0_g2	5018.91	8400.43	1637.39	0.194917	-2.35907	0.00296716	0.585568	1315	GO:0046983	-	NOG129566;virNOG16250	K	sp|Q2HIV9|BH035_ARATH Transcription factor bHLH35 OS=Arabidopsis thaliana GN=BHLH35 PE=2 SV=1	gi|1009105702|ref|XP_015886558.1| PREDICTED: transcription factor bHLH35 [Ziziphus jujuba]
TRINITY_DN49231_c3_g1	20568.1	31538.7	9597.48	0.304308	-1.71639	0.00301222	0.591874	1140	GO:0004022;GO:0008270;GO:0055114	K18857	COG1062;virNOG12359	QC	sp|P48977|ADH_MALDO Alcohol dehydrogenase OS=Malus domestica GN=ADH PE=2 SV=1	gi|71793966|emb|CAJ21172.1| alcohol dehydrogenase [Alnus glutinosa]
TRINITY_DN51485_c0_g1	118.929	186.681	51.1767	0.27414	-1.86701	0.00301461	0.591874	1762	-	-	KOG1075;virNOG32351	R	-	gi|1012322989|gb|KYP35196.1| Transposon TX1 uncharacterized [Cajanus cajan]
TRINITY_DN44329_c0_g1	66.6374	127.592	5.68319	0.044542	-4.48869	0.00301708	0.591874	1462	GO:0006508;GO:0030163;GO:0004190	-	virNOG03198	O	sp|Q8RVH5|7SBG2_SOYBN Basic 7S globulin 2 OS=Glycine max PE=1 SV=1	gi|225436984|ref|XP_002272235.1| PREDICTED: basic 7S globulin [Vitis vinifera]
TRINITY_DN49583_c4_g2	128.179	203.138	53.2196	0.261988	-1.93243	0.00305914	0.598699	1572	-	K13425	virNOG12970;NOG140498	K	sp|O04609|WRK22_ARATH WRKY transcription factor 22 OS=Arabidopsis thaliana GN=WRKY22 PE=2 SV=1	gi|590721756|ref|XP_007051705.1| WRKY transcription factor 23, putative [Theobroma cacao] gi|508703966|gb|EOX95862.1| WRKY transcription factor 23, putative [Theobroma cacao]
TRINITY_DN48697_c4_g1	115.848	191.817	39.8796	0.207904	-2.26601	0.00306964	0.598699	1318	-	-	virNOG12731	K	sp|Q5BPT4|VIL3_ARATH VIN3-like protein 3 OS=Arabidopsis thaliana GN=VIL3 PE=2 SV=1	gi|470120725|ref|XP_004296441.1| PREDICTED: VIN3-like protein 2 [Fragaria vesca subsp. vesca]
TRINITY_DN43966_c0_g1	23.5917	1.34463	45.8387	34.0902	5.09129	0.00307004	0.598699	2472	GO:0015035;GO:0009055;GO:0005623;GO:0055114;GO:0045454	K03676	virNOG22291	O	sp|Q9LYC6|GRC11_ARATH Glutaredoxin-C11 OS=Arabidopsis thaliana GN=GRXC11 PE=3 SV=1	gi|567903510|ref|XP_006444243.1| hypothetical protein CICLE_v10023999mg [Citrus clementina] gi|568852438|ref|XP_006479883.1| PREDICTED: glutaredoxin-C11 [Citrus sinensis] gi|557546505|gb|ESR57483.1| hypothetical protein CICLE_v10023999mg [Citrus clementina] gi|641868696|gb|KDO87380.1| hypothetical protein CISIN_1g037937mg [Citrus sinensis]
TRINITY_DN55021_c1_g3	26.5051	44.5203	8.48983	0.190696	-2.39066	0.00309955	0.602898	568	-	-	-	-	-	-
TRINITY_DN49141_c1_g1	28.1756	47.479	8.87231	0.186868	-2.41991	0.00310376	0.602898	499	-	-	-	-	-	-
TRINITY_DN52763_c0_g4	13.262	2.45956	24.0644	9.78401	3.29043	0.00312636	0.606097	999	GO:0005737;GO:0016810	-	virNOG07979	F	sp|Q9FMP3|DPYS_ARATH Dihydropyrimidinase OS=Arabidopsis thaliana GN=PYD2 PE=1 SV=1	gi|703111241|ref|XP_010099808.1| hypothetical protein L484_004383 [Morus notabilis] gi|587891871|gb|EXB80476.1| hypothetical protein L484_004383 [Morus notabilis]
TRINITY_DN44894_c3_g7	28.0159	48.0806	7.95112	0.16537	-2.59623	0.00314473	0.608	329	-	-	-	-	-	-
TRINITY_DN45211_c0_g1	32.0295	53.7404	10.3187	0.19201	-2.38075	0.00314848	0.608	3082	-	K04733	virNOG32862;virNOG01184	T	sp|Q9FFW5|PERK8_ARATH Proline-rich receptor-like protein kinase PERK8 OS=Arabidopsis thaliana GN=PERK8 PE=1 SV=1	gi|590594467|ref|XP_007017859.1| Kinase protein with adenine nucleotide alpha hydrolases-like domain, putative [Theobroma cacao] gi|508723187|gb|EOY15084.1| Kinase protein with adenine nucleotide alpha hydrolases-like domain, putative [Theobroma cacao]
TRINITY_DN53260_c3_g7	10.6291	0	21.2582	Inf	Inf	0.00316586	0.608016	590	-	-	-	-	-	-
TRINITY_DN43660_c0_g1	2333.47	3626.24	1040.7	0.28699	-1.80093	0.00317216	0.608016	2950	GO:0046835;GO:0005829;GO:0004747;GO:0006014	K00847	virNOG15313	G	sp|Q9FLH8|SCRK7_ARATH Probable fructokinase-7 OS=Arabidopsis thaliana GN=At5g51830 PE=1 SV=1	gi|645257235|ref|XP_008234319.1| PREDICTED: probable fructokinase-7 [Prunus mume]
TRINITY_DN50642_c1_g3	3264.14	5066.71	1461.57	0.288465	-1.79353	0.00317231	0.608016	3226	-	-	virNOG07703	K	sp|O81916|YC22_ARATH Uncharacterized calcium-binding protein At1g02270 OS=Arabidopsis thaliana GN=At1g02270 PE=2 SV=2	gi|1009123805|ref|XP_015878735.1| PREDICTED: uncharacterized calcium-binding protein At1g02270 isoform X1 [Ziziphus jujuba] gi|1009123807|ref|XP_015878736.1| PREDICTED: uncharacterized calcium-binding protein At1g02270 isoform X1 [Ziziphus jujuba] gi|1009123809|ref|XP_015878737.1| PREDICTED: uncharacterized calcium-binding protein At1g02270 isoform X1 [Ziziphus jujuba] gi|1009123811|ref|XP_015878…
TRINITY_DN52744_c0_g1	194.575	79.8986	309.252	3.87055	1.95254	0.00317448	0.608016	2433	-	-	virNOG10551	S	sp|Q8VZF6|EDR2L_ARATH Protein ENHANCED DISEASE RESISTANCE 2-like OS=Arabidopsis thaliana GN=EDR2L PE=2 SV=1	gi|703144477|ref|XP_010108297.1| hypothetical protein L484_007150 [Morus notabilis] gi|587931697|gb|EXC18777.1| hypothetical protein L484_007150 [Morus notabilis]
TRINITY_DN49298_c1_g5	10996.9	17716.2	4277.52	0.241446	-2.05023	0.0031793	0.608016	504	-	-	virNOG26550	S	-	gi|734329258|gb|KHN06165.1| hypothetical protein glysoja_031607 [Glycine soja] gi|947080758|gb|KRH29547.1| hypothetical protein GLYMA_11G123300 [Glycine max]
TRINITY_DN47119_c2_g2	17.196	30.0818	4.31023	0.143284	-2.80305	0.00318674	0.608262	546	-	-	-	-	-	-
TRINITY_DN55742_c1_g3	34.715	57.838	11.5921	0.200423	-2.31888	0.00320582	0.609566	756	-	-	-	-	-	-
TRINITY_DN51299_c1_g2	2110.28	3200.35	1020.22	0.318783	-1.64935	0.00320591	0.609566	3716	GO:0016020;GO:0016310;GO:0000166;GO:0004672	-	virNOG09916	T	sp|C0LGP4|Y3475_ARATH Probable LRR receptor-like serine/threonine-protein kinase At3g47570 OS=Arabidopsis thaliana GN=At3g47570 PE=2 SV=1	gi|590597313|ref|XP_007018575.1| Serine-threonine protein kinase, plant-type, putative [Theobroma cacao] gi|508723903|gb|EOY15800.1| Serine-threonine protein kinase, plant-type, putative [Theobroma cacao]
TRINITY_DN48875_c3_g1	144.865	226.401	63.3285	0.279719	-1.83795	0.00322862	0.610317	1212	GO:0005829;GO:0047724;GO:0006148;GO:0035251	-	COG1957;virNOG09817	F	sp|Q8LAC4|URH2_ARATH Probable uridine nucleosidase 2 OS=Arabidopsis thaliana GN=URH2 PE=2 SV=1	gi|147804954|emb|CAN75814.1| hypothetical protein VITISV_004635 [Vitis vinifera]
TRINITY_DN5535_c0_g1	112.09	43.5227	180.657	4.15086	2.05341	0.00323149	0.610317	1640	-	-	virNOG07145;virNOG22794;NOG151854	S	sp|Q94IK2|STK_SOLTU STOREKEEPER protein OS=Solanum tuberosum GN=STK PE=2 SV=1	gi|645306047|ref|XP_008245989.1| PREDICTED: nucleolin-like [Prunus mume]
TRINITY_DN55683_c1_g4	2206.29	3401.48	1011.11	0.297255	-1.75023	0.00323371	0.610317	869	GO:0004022;GO:0008270;GO:0055114	-	COG1062;virNOG12359	QC	sp|P13603|ADH1_TRIRP Alcohol dehydrogenase 1 OS=Trifolium repens GN=ADH1 PE=2 SV=1	gi|1009124206|ref|XP_015878941.1| PREDICTED: alcohol dehydrogenase 1-like [Ziziphus jujuba]
TRINITY_DN44988_c7_g1	15.7795	3.13352	28.4255	9.07144	3.18133	0.00323455	0.610317	598	GO:0055085;GO:0005524;GO:0016021;GO:0042626	-	virNOG05516;COG1132	QV	sp|Q9SYI3|AB5B_ARATH ABC transporter B family member 5 OS=Arabidopsis thaliana GN=ABCB5 PE=3 SV=1	gi|147865782|emb|CAN81148.1| hypothetical protein VITISV_020814 [Vitis vinifera]
TRINITY_DN50925_c3_g2	20.2025	3.13056	37.2745	11.9067	3.5737	0.00325592	0.613044	890	-	-	KOG0017;virNOG26380;virNOG24415	R	sp|Q94HW2|POLR1_ARATH Retrovirus-related Pol polyprotein from transposon RE1 OS=Arabidopsis thaliana GN=RE1 PE=2 SV=1	gi|848880885|ref|XP_012840817.1| PREDICTED: uncharacterized protein LOC105961120 [Erythranthe guttata]
TRINITY_DN50967_c0_g1	78.2406	122.554	33.9275	0.276838	-1.85288	0.0032614	0.613044	767	-	-	-	-	-	-
TRINITY_DN46177_c2_g2	3064.94	4819.66	1310.21	0.271847	-1.87913	0.00328584	0.616465	2322	GO:0005634;GO:0010309;GO:0005506;GO:0019509;GO:0055114;GO:0005737	K08967	virNOG15347	E	sp|F6HDT7|MTND2_VITVI 1,2-dihydroxy-3-keto-5-methylthiopentene dioxygenase 2 OS=Vitis vinifera GN=VIT_05s0020g04080 PE=3 SV=1	gi|1009141256|ref|XP_015888097.1| PREDICTED: 1,2-dihydroxy-3-keto-5-methylthiopentene dioxygenase 2 [Ziziphus jujuba]
TRINITY_DN53229_c0_g6	93.1356	146.633	39.6386	0.270326	-1.88723	0.00333198	0.623938	570	-	-	-	-	-	-
TRINITY_DN34755_c0_g1	8.00012	0.66771	15.3325	22.9629	4.52123	0.0033413	0.6245	1786	GO:0055085;GO:0016021;GO:0005215	K03457	virNOG07054	HF	sp|Q9LZD0|NCS1_ARATH Purine-uracil permease NCS1 OS=Arabidopsis thaliana GN=NCS1 PE=1 SV=1	gi|255556792|ref|XP_002519429.1| PREDICTED: purine-uracil permease NCS1 [Ricinus communis] gi|223541292|gb|EEF42843.1| Uracil permease, putative [Ricinus communis]
TRINITY_DN47570_c4_g3	30.1115	49.6567	10.5662	0.212786	-2.23253	0.00336721	0.627552	1321	-	-	-	-	-	-
TRINITY_DN41171_c0_g1	13.3424	1.67552	25.0093	14.9263	3.89978	0.00337032	0.627552	1180	GO:0007275	-	virNOG26254;virNOG25817;virNOG26402	S	-	gi|1000947285|ref|XP_015580636.1| PREDICTED: uncharacterized protein LOC8263744 [Ricinus communis] gi|223531730|gb|EEF33552.1| conserved hypothetical protein [Ricinus communis]
TRINITY_DN45885_c0_g1	68.9041	21.012	116.796	5.55854	2.47471	0.00339328	0.630639	1867	GO:0016021;GO:0015238;GO:0015297;GO:0006855	K03327	virNOG06234	S	sp|Q9FHB6|DTX16_ARATH Protein DETOXIFICATION 16 OS=Arabidopsis thaliana GN=DTX16 PE=2 SV=1	gi|645269876|ref|XP_008240199.1| PREDICTED: protein DETOXIFICATION 16-like [Prunus mume]
TRINITY_DN47766_c3_g3	5.14952	0	10.299	Inf	Inf	0.00343912	0.636273	879	GO:0006486;GO:0016021;GO:0004576	-	virNOG04725	O	sp|Q6F2Z1|STT3A_ORYSJ Dolichyl-diphosphooligosaccharide--protein glycosyltransferase subunit STT3A OS=Oryza sativa subsp. japonica GN=STT3A PE=2 SV=1	gi|567918508|ref|XP_006451260.1| hypothetical protein CICLE_v10007513mg [Citrus clementina] gi|557554486|gb|ESR64500.1| hypothetical protein CICLE_v10007513mg [Citrus clementina]
TRINITY_DN47728_c0_g1	5.25311	0	10.5062	Inf	Inf	0.00344007	0.636273	986	-	-	KOG1075;virNOG22556;virNOG34604;euNOG46005	R	-	gi|731317884|ref|XP_010669421.1| PREDICTED: uncharacterized protein LOC104886652 [Beta vulgaris subsp. vulgaris]
TRINITY_DN54542_c4_g8	24.4061	41.5678	7.24437	0.174278	-2.52054	0.00345434	0.636273	556	-	-	-	-	-	gi|697188214|ref|XP_009603141.1| PREDICTED: uncharacterized protein LOC104098176 [Nicotiana tomentosiformis]
TRINITY_DN48915_c3_g1	346.781	533.091	160.471	0.30102	-1.73207	0.00346504	0.636273	895	-	-	-	-	-	-
TRINITY_DN48992_c1_g5	72.016	29.4939	114.538	3.88345	1.95734	0.00347851	0.636273	4165	GO:0055085;GO:0005524;GO:0016021;GO:0042626	K05658	virNOG01035	Q	sp|Q9LHD1|AB15B_ARATH ABC transporter B family member 15 OS=Arabidopsis thaliana GN=ABCB15 PE=3 SV=1	gi|645249303|ref|XP_008230690.1| PREDICTED: ABC transporter B family member 15-like [Prunus mume]
TRINITY_DN51202_c1_g4	3729.77	5736.1	1723.45	0.300457	-1.73477	0.00348255	0.636273	2044	GO:0005524;GO:0006096;GO:0004618	K00927	virNOG02588	G	sp|Q42961|PGKH_TOBAC Phosphoglycerate kinase, chloroplastic OS=Nicotiana tabacum PE=2 SV=1	gi|703092696|ref|XP_010094703.1| Phosphoglycerate kinase [Morus notabilis] gi|587867341|gb|EXB56749.1| Phosphoglycerate kinase [Morus notabilis]
TRINITY_DN50957_c5_g1	52.0053	85.3843	18.6262	0.218145	-2.19664	0.00348946	0.636273	2617	-	-	KOG1075;virNOG09124;virNOG37049;virNOG32557;virNOG34138	SR	sp|P0C2F6|RNHX1_ARATH Putative ribonuclease H protein At1g65750 OS=Arabidopsis thaliana GN=At1g65750 PE=3 SV=1	gi|1009136444|ref|XP_015885528.1| PREDICTED: uncharacterized mitochondrial protein AtMg00310-like [Ziziphus jujuba]
TRINITY_DN52768_c2_g8	60.6473	96.0405	25.254	0.262952	-1.92713	0.0034897	0.636273	2029	-	-	-	-	-	-
TRINITY_DN55114_c0_g5	6.56641	12.8582	0.274638	0.021359	-5.54901	0.00349341	0.636273	770	-	-	-	-	-	-
TRINITY_DN45125_c0_g1	20.4938	2.35233	38.6353	16.4243	4.03776	0.00350138	0.636273	2242	-	-	KOG1075;NOG175038	R	-	gi|720061953|ref|XP_010275342.1| PREDICTED: uncharacterized protein LOC104610424 [Nelumbo nucifera]
TRINITY_DN49785_c0_g1	365.983	558.033	173.933	0.311689	-1.68182	0.00350742	0.636273	3199	GO:0070461	-	virNOG06783;virNOG22109	S	-	gi|590705594|ref|XP_007047482.1| Uncharacterized protein TCM_000763 [Theobroma cacao] gi|508699743|gb|EOX91639.1| Uncharacterized protein TCM_000763 [Theobroma cacao]
TRINITY_DN45968_c4_g2	34.9953	57.3921	12.5984	0.219515	-2.18761	0.00350798	0.636273	1278	-	-	-	-	-	-
TRINITY_DN47510_c4_g2	208.488	95.5977	321.378	3.36177	1.74922	0.0035103	0.636273	1268	-	K09422	virNOG09221	K	sp|Q9FDW1|MYB44_ARATH Transcription factor MYB44 OS=Arabidopsis thaliana GN=MYB44 PE=1 SV=1	gi|1009134259|ref|XP_015884347.1| PREDICTED: transcription factor MYB44-like [Ziziphus jujuba]
TRINITY_DN55380_c1_g1	1391.49	2128.32	654.664	0.307597	-1.70089	0.00351369	0.636273	2791	GO:0016020;GO:0004672	-	virNOG10857	T	sp|C0LGD6|Y1570_ARATH Probable LRR receptor-like serine/threonine-protein kinase At1g05700 OS=Arabidopsis thaliana GN=At1g05700 PE=2 SV=1	gi|645279475|ref|XP_008244741.1| PREDICTED: probable LRR receptor-like serine/threonine-protein kinase At1g51860 [Prunus mume]
TRINITY_DN42819_c0_g1	13.5219	1.34463	25.6993	19.1125	4.25645	0.00352476	0.636769	1538	-	-	virNOG26254;virNOG25817;virNOG26402	S	-	gi|703082217|ref|XP_010091895.1| hypothetical protein L484_008680 [Morus notabilis] gi|587856772|gb|EXB46751.1| hypothetical protein L484_008680 [Morus notabilis]
TRINITY_DN52341_c0_g1	6.25793	12.1843	0.331538	0.0272102	-5.19971	0.0035293	0.636769	673	-	-	-	-	-	-
TRINITY_DN49291_c0_g1	1653.35	2767.94	538.758	0.194642	-2.3611	0.00353622	0.636855	2171	-	K10664	virNOG17690;virNOG16372;virNOG15947	O	sp|Q8LGA5|ATL31_ARATH E3 ubiquitin-protein ligase ATL31 OS=Arabidopsis thaliana GN=ATL31 PE=1 SV=2	gi|764518877|ref|XP_004289484.2| PREDICTED: E3 ubiquitin-protein ligase ATL31-like [Fragaria vesca subsp. vesca]
TRINITY_DN45271_c8_g4	51.2331	83.6906	18.7756	0.224346	-2.1562	0.00354276	0.636872	1361	-	-	virNOG17759	O	-	gi|1025024776|ref|XP_016442392.1| PREDICTED: uncharacterized protein LOC107767812 [Nicotiana tabacum]
TRINITY_DN48247_c0_g6	127.432	37.7092	217.154	5.75864	2.52573	0.00355973	0.638761	1200	-	-	-	-	-	-
TRINITY_DN44894_c3_g5	75.9311	123.116	28.7463	0.233489	-2.09857	0.00357263	0.639161	560	-	-	-	-	-	-
TRINITY_DN46181_c2_g1	661.633	1011.98	311.281	0.307595	-1.7009	0.00357489	0.639161	2003	-	-	-	-	-	-
TRINITY_DN52815_c3_g4	17.7241	34.899	0.549276	0.0157391	-5.98951	0.00361376	0.644421	731	-	-	-	-	-	-
TRINITY_DN50732_c0_g1	10.2138	0	20.4275	Inf	Inf	0.00362132	0.644421	3439	-	-	virNOG22502;virNOG09124	R	sp|P93295|M310_ARATH Uncharacterized mitochondrial protein AtMg00310 OS=Arabidopsis thaliana GN=AtMg00310 PE=4 SV=1	gi|731349687|ref|XP_010686122.1| PREDICTED: uncharacterized protein LOC104900404 [Beta vulgaris subsp. vulgaris]
TRINITY_DN48775_c0_g2	14.1837	2.90371	25.4638	8.76938	3.13247	0.00362386	0.644421	952	-	-	-	-	-	gi|281314395|gb|ADA60061.1| unknown, partial [Phrodus microphyllus]
TRINITY_DN55134_c2_g1	37.6199	11.4129	63.8269	5.59253	2.4835	0.00365071	0.64803	2707	-	-	-	-	-	-
TRINITY_DN45906_c1_g7	11.2501	22.5003	0	0	-Inf	0.00366943	0.650186	875	-	-	-	-	-	-
TRINITY_DN54889_c2_g2	19.3547	33.6285	5.08084	0.151087	-2.72655	0.00367806	0.65055	609	-	-	virNOG05585;NOG134902;virNOG01327;virNOG07756	SRL	-	gi|147856633|emb|CAN82456.1| hypothetical protein VITISV_010028 [Vitis vinifera]
TRINITY_DN49638_c1_g1	4.47036	8.94073	0	0	-Inf	0.00368561	0.65072	382	-	-	-	-	-	-
TRINITY_DN54912_c2_g2	58.0999	92.5432	23.6566	0.255628	-1.96788	0.00371844	0.655347	2271	GO:0005488	-	virNOG05193	R	sp|P10978|POLX_TOBAC Retrovirus-related Pol polyprotein from transposon TNT 1-94 OS=Nicotiana tabacum PE=2 SV=1	gi|1012318195|gb|KYP31709.1| Retrovirus-related Pol polyprotein from transposon TNT 1-94 [Cajanus cajan]
TRINITY_DN50151_c4_g1	19.3706	33.9018	4.83955	0.142752	-2.80842	0.00374914	0.659581	450	GO:0016157;GO:0016021;GO:0005985	-	virNOG03928	M	sp|Q9FX32|SUS6_ARATH Sucrose synthase 6 OS=Arabidopsis thaliana GN=SUS6 PE=1 SV=1	gi|1009133560|ref|XP_015883968.1| PREDICTED: sucrose synthase 7-like [Ziziphus jujuba]
TRINITY_DN45118_c4_g3	36.2012	58.8123	13.5902	0.231077	-2.11355	0.00375742	0.659864	953	-	-	-	-	-	-
TRINITY_DN50632_c0_g7	364.905	585.552	144.258	0.246363	-2.02114	0.00376935	0.660787	336	GO:0006355;GO:0043565;GO:0003700	-	virNOG04752	K	sp|Q6B6R4|WRK24_ORYSI WRKY transcription factor WRKY24 OS=Oryza sativa subsp. indica GN=WRKY24 PE=2 SV=1	gi|947067983|gb|KRH17126.1| hypothetical protein GLYMA_14G200200 [Glycine max]
TRINITY_DN54409_c2_g1	414.11	634.882	193.338	0.304526	-1.71536	0.00378173	0.66169	3916	GO:0052852;GO:0010181;GO:0052854;GO:0055114;GO:0052853	-	virNOG05997	C	sp|Q24JJ8|GLO3_ARATH Peroxisomal (S)-2-hydroxy-acid oxidase GLO3 OS=Arabidopsis thaliana GN=GLO3 PE=2 SV=1	gi|1035906776|gb|OAY36373.1| hypothetical protein MANES_11G016200 [Manihot esculenta]
TRINITY_DN48067_c3_g1	36.4204	4.03082	68.8099	17.071	4.09347	0.00379928	0.66169	1644	-	-	-	-	-	-
TRINITY_DN54537_c1_g5	8.28794	0	16.5759	Inf	Inf	0.0038001	0.66169	847	-	-	KOG4585	L	-	gi|731396554|ref|XP_010652551.1| PREDICTED: uncharacterized protein LOC104879851 [Vitis vinifera]
TRINITY_DN47660_c4_g4	90.915	23.1386	158.691	6.8583	2.77785	0.00380128	0.66169	1246	-	-	virNOG24735	S	-	gi|590669210|ref|XP_007037710.1| Uncharacterized protein TCM_014436 [Theobroma cacao] gi|508774955|gb|EOY22211.1| Uncharacterized protein TCM_014436 [Theobroma cacao]
TRINITY_DN52617_c3_g2	5.55654	0	11.1131	Inf	Inf	0.00385325	0.669558	1069	-	-	-	-	-	-
TRINITY_DN54639_c3_g2	3501.37	5963.3	1039.43	0.174305	-2.52031	0.00388586	0.672962	1629	-	-	virNOG22155;virNOG24891	K	-	gi|297738740|emb|CBI27985.3| unnamed protein product [Vitis vinifera]
TRINITY_DN47723_c2_g1	2686.86	4415.04	958.672	0.217138	-2.20332	0.00388645	0.672962	2944	GO:0008483	-	virNOG11655	R	sp|Q8NXH0|CSD_STAAW Probable cysteine desulfurase OS=Staphylococcus aureus (strain MW2) GN=csd PE=3 SV=1	gi|590708692|ref|XP_007048349.1| Chloroplastic NIFS-like cysteine desulfurase isoform 1 [Theobroma cacao] gi|590708695|ref|XP_007048350.1| Chloroplastic NIFS-like cysteine desulfurase isoform 1 [Theobroma cacao] gi|508700610|gb|EOX92506.1| Chloroplastic NIFS-like cysteine desulfurase isoform 1 [Theobroma cacao] gi|508700611|gb|EOX92507.1| Chloroplastic NIFS-like cysteine desulfurase isoform 1 [Th…
TRINITY_DN55852_c5_g1	356.633	544.546	168.719	0.309835	-1.69043	0.00389922	0.673088	1538	-	-	-	-	-	-
TRINITY_DN49608_c1_g1	2561.57	4055.59	1067.56	0.263233	-1.92559	0.00390079	0.673088	2444	-	-	virNOG04197	S	-	gi|703130142|ref|XP_010104534.1| hypothetical protein L484_025508 [Morus notabilis] gi|587913318|gb|EXC01135.1| hypothetical protein L484_025508 [Morus notabilis]
TRINITY_DN54045_c1_g5	19.4225	33.3227	5.52235	0.165723	-2.59315	0.00398275	0.686033	245	-	-	-	-	-	-
TRINITY_DN55683_c1_g3	11484.2	17454.2	5514.2	0.315924	-1.66235	0.00402615	0.691796	421	GO:0008270;GO:0055114;GO:0016491	-	COG1062;virNOG12359	QC	sp|P06525|ADH1_ARATH Alcohol dehydrogenase class-P OS=Arabidopsis thaliana GN=ADH1 PE=1 SV=2	gi|1012358744|gb|KYP69928.1| Alcohol dehydrogenase 1 [Cajanus cajan]
TRINITY_DN48271_c1_g1	4269.43	6656.54	1882.33	0.282778	-1.82226	0.00403021	0.691796	2290	GO:0005634;GO:0016226;GO:0007059;GO:0005737	-	virNOG17811	S	sp|A8MR89|AEL1_ARATH Protein AE7-like 1 OS=Arabidopsis thaliana GN=AEL1 PE=3 SV=1	gi|566171020|ref|XP_006383196.1| hypothetical protein POPTR_0005s12480g [Populus trichocarpa] gi|550338778|gb|ERP60993.1| hypothetical protein POPTR_0005s12480g [Populus trichocarpa]
TRINITY_DN53197_c2_g10	10.9147	21.8295	0	0	-Inf	0.00404321	0.692104	840	-	-	-	-	-	-
TRINITY_DN53872_c5_g1	20834	32231.8	9436.21	0.292761	-1.77221	0.004046	0.692104	1859	GO:0005634;GO:0003677;GO:0006355	-	virNOG09836	K	sp|Q39013|NAC2_ARATH NAC domain-containing protein 2 OS=Arabidopsis thaliana GN=NAC002 PE=2 SV=2	gi|925170179|gb|ALC79006.1| NAC transcription factors 29 [Manihot esculenta]
TRINITY_DN55676_c5_g3	13.7976	24.6145	2.98071	0.121096	-3.04578	0.00405335	0.692163	285	GO:0004674;GO:0005524;GO:0016021;GO:0006468;GO:0048544	-	virNOG03326;COG0515	T	sp|P17801|KPRO_MAIZE Putative receptor protein kinase ZmPK1 OS=Zea mays GN=PK1 PE=2 SV=2	gi|1021533952|ref|XP_016163944.1| PREDICTED: putative receptor protein kinase ZmPK1 [Arachis ipaensis]
TRINITY_DN49085_c0_g3	115.666	181.753	49.5793	0.272784	-1.87417	0.00407645	0.694908	702	-	-	COG2801;virNOG30511	RL	-	gi|147765719|emb|CAN77900.1| hypothetical protein VITISV_037350 [Vitis vinifera]
TRINITY_DN47819_c1_g1	32.3325	10.8491	53.8158	4.96038	2.31045	0.00409076	0.696148	1014	GO:0016021	-	virNOG18102	S	-	gi|255537817|ref|XP_002509975.1| PREDICTED: uncharacterized protein LOC8288025 [Ricinus communis] gi|223549874|gb|EEF51362.1| conserved hypothetical protein [Ricinus communis]
TRINITY_DN47691_c0_g1	462.98	153.071	772.888	5.04921	2.33606	0.00413543	0.699972	2202	GO:0016747	-	virNOG08295	S	sp|Q9FF86|DCR_ARATH BAHD acyltransferase DCR OS=Arabidopsis thaliana GN=DCR PE=2 SV=1	gi|224139040|ref|XP_002322965.1| transferase family protein [Populus trichocarpa] gi|222867595|gb|EEF04726.1| transferase family protein [Populus trichocarpa]
TRINITY_DN39236_c0_g1	43.4166	16.5651	70.268	4.24193	2.08472	0.00414062	0.699972	924	GO:0045892	-	virNOG18717	S	sp|Q9FMC8|OPF13_ARATH Transcription repressor OFP13 OS=Arabidopsis thaliana GN=OFP13 PE=1 SV=1	gi|590567243|ref|XP_007010460.1| Ovate family protein 13 [Theobroma cacao] gi|508727373|gb|EOY19270.1| Ovate family protein 13 [Theobroma cacao]
TRINITY_DN47592_c0_g1	54.079	2.3463	105.812	45.0972	5.49497	0.0041445	0.699972	1746	GO:0046872;GO:0055114;GO:0016491	K04124	virNOG03785	Q	sp|O24648|G3OX_PEA Gibberellin 3-beta-dioxygenase 1 OS=Pisum sativum GN=LE PE=1 SV=1	gi|61651585|dbj|BAD91162.1| gibberellin 3-beta hydroxylase [Prunus subhirtella]
TRINITY_DN53585_c0_g1	8263.38	12689.5	3837.28	0.302398	-1.72548	0.0041492	0.699972	2326	-	-	virNOG24825	R	-	gi|358249250|ref|NP_001239762.1| uncharacterized protein LOC100814873 [Glycine max] gi|255637360|gb|ACU19009.1| unknown [Glycine max] gi|734321862|gb|KHN04287.1| hypothetical protein glysoja_037967 [Glycine soja] gi|947078052|gb|KRH26892.1| hypothetical protein GLYMA_12G200600 [Glycine max]
TRINITY_DN50397_c4_g1	16.2748	27.965	4.58463	0.163942	-2.60874	0.0041613	0.699972	578	-	-	-	-	-	-
TRINITY_DN47625_c1_g4	5.5347	11.0694	0	0	-Inf	0.00416571	0.699972	325	-	-	-	-	-	-
TRINITY_DN53609_c0_g2	5.5347	11.0694	0	0	-Inf	0.00416571	0.699972	326	-	-	-	-	-	-
TRINITY_DN55472_c1_g2	414.226	633.355	195.097	0.308038	-1.69882	0.00416987	0.699972	1977	GO:0004674;GO:0005524;GO:0016021;GO:0006468;GO:0005886	-	virNOG10863	T	sp|C0LGH2|Y1561_ARATH Probable LRR receptor-like serine/threonine-protein kinase At1g56130 OS=Arabidopsis thaliana GN=At1g56130 PE=2 SV=2	gi|595906180|ref|XP_007214107.1| hypothetical protein PRUPE_ppa017049mg [Prunus persica] gi|462409972|gb|EMJ15306.1| hypothetical protein PRUPE_ppa017049mg [Prunus persica]
TRINITY_DN55532_c0_g1	2374.57	3793.67	955.472	0.251859	-1.98931	0.00417877	0.700277	2760	-	-	KOG1187;COG4886;virNOG05661	ST	sp|C0LGE0|Y1765_ARATH Probable LRR receptor-like serine/threonine-protein kinase At1g07650 OS=Arabidopsis thaliana GN=At1g07650 PE=1 SV=1	gi|657971582|ref|XP_008377580.1| PREDICTED: probable LRR receptor-like serine/threonine-protein kinase At1g07650 [Malus domestica]
TRINITY_DN52476_c0_g1	4800.63	7295.48	2305.78	0.316055	-1.66175	0.00427228	0.714735	5985	GO:0042284;GO:0030148;GO:0016021;GO:0055114	K04712	virNOG13973	I	sp|Q6H5U3|DES1L_ORYSJ Sphingolipid delta(4)-desaturase DES1-like OS=Oryza sativa subsp. japonica GN=Os02g0639600 PE=2 SV=1	gi|645237130|ref|XP_008225064.1| PREDICTED: sphingolipid delta(4)-desaturase DES1-like [Prunus mume]
TRINITY_DN55562_c2_g3	4.63132	9.26263	0	0	-Inf	0.00428544	0.715726	428	-	-	-	-	-	-
TRINITY_DN54624_c2_g3	8.43488	15.7712	1.09855	0.0696556	-3.84362	0.00429728	0.715838	871	GO:0043170;GO:0044238;GO:0003676	-	COG2801;virNOG35762;virNOG28323;virNOG15679	SRL	-	gi|147774273|emb|CAN76793.1| hypothetical protein VITISV_026680 [Vitis vinifera]
TRINITY_DN52691_c0_g3	9.73858	19.4772	0	0	-Inf	0.00430059	0.715838	855	GO:0015074;GO:0005634;GO:0003676	-	COG2801;virNOG35302	RL	sp|Q99315|YG31B_YEAST Transposon Ty3-G Gag-Pol polyprotein OS=Saccharomyces cerevisiae (strain ATCC 204508 / S288c) GN=TY3B-G PE=1 SV=3	gi|1012319268|gb|KYP32370.1| Retrovirus-related Pol polyprotein from transposon opus [Cajanus cajan]
TRINITY_DN54601_c2_g2	1219.86	578.449	1861.27	3.21769	1.68602	0.00434374	0.721059	1429	-	-	virNOG24101	S	sp|Q9LV66|Y5848_ARATH Uncharacterized protein At5g48480 OS=Arabidopsis thaliana GN=At5g48480 PE=1 SV=1	gi|703115107|ref|XP_010100818.1| hypothetical protein L484_015849 [Morus notabilis] gi|587896025|gb|EXB84516.1| hypothetical protein L484_015849 [Morus notabilis]
TRINITY_DN45924_c7_g2	526.472	801.029	251.915	0.314489	-1.66892	0.00434654	0.721059	2091	GO:0006075;GO:0003843;GO:0016021;GO:0000148	-	KOG0916;virNOG05233	M	sp|Q9SL03|CALS2_ARATH Callose synthase 2 OS=Arabidopsis thaliana GN=CALS2 PE=2 SV=3	gi|1012353867|gb|KYP65055.1| Callose synthase 3 [Cajanus cajan]
TRINITY_DN50925_c3_g5	17.4586	5.36667	29.5505	5.5063	2.46108	0.00436956	0.723664	1301	GO:0006259;GO:0003676	-	virNOG05810;KOG0017	R	sp|Q94HW2|POLR1_ARATH Retrovirus-related Pol polyprotein from transposon RE1 OS=Arabidopsis thaliana GN=RE1 PE=2 SV=1	gi|77555253|gb|ABA98049.1| retrotransposon protein, putative, Ty1-copia subclass [Oryza sativa Japonica Group]
TRINITY_DN53402_c1_g1	185.701	283.646	87.7562	0.309386	-1.69252	0.00437977	0.724141	1864	GO:0016301;GO:0006796	-	virNOG02448	G	-	gi|356538479|ref|XP_003537731.1| PREDICTED: NAD(H) kinase 1 [Glycine max] gi|947080252|gb|KRH29041.1| hypothetical protein GLYMA_11G093600 [Glycine max]
TRINITY_DN53129_c0_g2	525.519	248.837	802.201	3.22381	1.68876	0.00439466	0.725391	4810	GO:0006914	K08330	virNOG08877	S	sp|Q9SUG7|ATG11_ARATH Autophagy-related protein 11 OS=Arabidopsis thaliana GN=ATG11 PE=1 SV=1	gi|645234000|ref|XP_008223607.1| PREDICTED: autophagy-related protein 11 [Prunus mume]
TRINITY_DN51675_c0_g3	854.62	1302.73	406.514	0.312048	-1.68016	0.00441218	0.727068	2468	GO:0004553;GO:0005975	-	virNOG29872;virNOG05680;NOG07535;COG2723	G	sp|E3W9M2|AA5GT_DIACA Cyanidin 3-O-glucoside 5-O-glucosyltransferase (acyl-glucose) OS=Dianthus caryophyllus GN=AA5GT PE=1 SV=1	gi|923762436|ref|XP_013677412.1| PREDICTED: beta-glucosidase 3-like isoform X3 [Brassica napus] gi|923762438|ref|XP_013677413.1| PREDICTED: beta-glucosidase 3-like isoform X3 [Brassica napus] gi|923762440|ref|XP_013677414.1| PREDICTED: beta-glucosidase 3-like isoform X3 [Brassica napus] gi|923762445|ref|XP_013677415.1| PREDICTED: beta-glucosidase 3-like isoform X3 [Brassica napus]
TRINITY_DN54305_c2_g1	22.3143	37.3346	7.29407	0.19537	-2.35572	0.0044253	0.727699	472	-	-	-	-	-	-
TRINITY_DN46943_c2_g7	10.9328	2.23611	19.6295	8.77842	3.13396	0.00443509	0.727699	429	-	-	virNOG14899;COG1100;virNOG06124	R	-	-
TRINITY_DN48148_c0_g2	21.1051	36.1281	6.08218	0.16835	-2.57046	0.00444802	0.727699	412	GO:0016787;GO:0005524;GO:0016021	-	KOG0205;virNOG04331;COG0474	P	sp|Q9SU58|PMA4_ARATH ATPase 4, plasma membrane-type OS=Arabidopsis thaliana GN=AHA4 PE=2 SV=2	gi|31580857|dbj|BAC77533.1| plasma membrane H+-ATPase [Sesbania rostrata]
TRINITY_DN49647_c4_g1	67.1436	107.093	27.194	0.253929	-1.9775	0.00446319	0.727699	434	-	-	-	-	-	-
TRINITY_DN49096_c1_g1	166.655	255.908	77.4012	0.302457	-1.7252	0.00446502	0.727699	830	-	-	NOG06833;virNOG31300;KOG0017;virNOG01480	SRB	sp|P10978|POLX_TOBAC Retrovirus-related Pol polyprotein from transposon TNT 1-94 OS=Nicotiana tabacum PE=2 SV=1	gi|147776710|emb|CAN76965.1| hypothetical protein VITISV_043961 [Vitis vinifera]
TRINITY_DN55743_c3_g1	163.882	254.934	72.831	0.285686	-1.8075	0.00447263	0.727699	1852	GO:0005488	-	virNOG05810;virNOG03806;KOG0017;virNOG28740	RYU	sp|Q94HW2|POLR1_ARATH Retrovirus-related Pol polyprotein from transposon RE1 OS=Arabidopsis thaliana GN=RE1 PE=2 SV=1	gi|20161626|dbj|BAB90546.1| putative rice retrotransposon retrofit gag/pol polyprotein [Oryza sativa Japonica Group]
TRINITY_DN52333_c3_g2	118.803	17.1376	220.469	12.8646	3.68533	0.00449147	0.727699	845	-	-	-	-	-	gi|643738503|gb|KDP44424.1| hypothetical protein JCGZ_16257 [Jatropha curcas]
TRINITY_DN55329_c2_g1	27.5494	54.2748	0.823915	0.0151804	-6.04164	0.0044924	0.727699	582	GO:0016301	-	virNOG10857;COG0515	T	sp|O64556|Y2923_ARATH Putative leucine-rich repeat receptor-like serine/threonine-protein kinase At2g19230 OS=Arabidopsis thaliana GN=At2g19230 PE=3 SV=3	gi|720049235|ref|XP_010271376.1| PREDICTED: probable leucine-rich repeat receptor-like protein kinase At2g28990 [Nelumbo nucifera]
TRINITY_DN55791_c3_g2	40.6401	14.6196	66.6606	4.55969	2.18894	0.00449556	0.727699	1715	-	-	euNOG21572;virNOG23905	S	-	gi|1009146138|ref|XP_015890719.1| PREDICTED: uncharacterized protein LOC107425266 [Ziziphus jujuba] gi|1009146140|ref|XP_015890720.1| PREDICTED: uncharacterized protein LOC107425266 [Ziziphus jujuba]
TRINITY_DN48932_c1_g1	1384.07	2199.23	568.913	0.258688	-1.95072	0.00449929	0.727699	1531	-	-	virNOG19016;virNOG02706	S	sp|Q9SJU5|BBX18_ARATH B-box zinc finger protein 18 OS=Arabidopsis thaliana GN=BBX18 PE=1 SV=2	gi|470102784|ref|XP_004287831.1| PREDICTED: B-box zinc finger protein 19-like [Fragaria vesca subsp. vesca]
TRINITY_DN47531_c3_g1	197.825	92.5344	303.115	3.2757	1.7118	0.00450268	0.727699	3758	GO:0015175;GO:0015801;GO:0016021;GO:0015804;GO:0015173	K14209	virNOG03229	E	sp|Q9SF09|ANT1_ARATH Amino acid transporter ANT1 OS=Arabidopsis thaliana GN=ANT1 PE=1 SV=1	gi|255566253|ref|XP_002524114.1| PREDICTED: amino acid transporter ANT1 [Ricinus communis] gi|223536682|gb|EEF38324.1| amino acid transporter, putative [Ricinus communis]
TRINITY_DN49665_c2_g1	27.9971	9.16143	46.8327	5.11194	2.35387	0.00450432	0.727699	1670	GO:0009628	-	virNOG06576	S	sp|F4KGE8|GIL1_ARATH Protein GRAVITROPIC IN THE LIGHT 1 OS=Arabidopsis thaliana GN=GIL1 PE=2 SV=1	gi|1035928185|gb|OAY57772.1| hypothetical protein MANES_02G122800 [Manihot esculenta]
TRINITY_DN52196_c1_g7	33.6228	9.04828	58.1973	6.43186	2.68524	0.00455023	0.733915	856	-	-	virNOG08160	S	-	gi|764590210|ref|XP_011465116.1| PREDICTED: inactive poly [ADP-ribose] polymerase RCD1-like [Fragaria vesca subsp. vesca]
TRINITY_DN52385_c6_g2	50.6986	81.7443	19.6529	0.240419	-2.05637	0.00455891	0.734119	537	-	-	-	-	-	-
TRINITY_DN49669_c1_g1	15.0494	25.9493	4.14939	0.159903	-2.64473	0.00460383	0.738974	467	GO:0016020;GO:0008234	-	virNOG06112	OT	sp|Q8RVL2|DEK1_ARATH Calpain-type cysteine protease DEK1 OS=Arabidopsis thaliana GN=DEK1 PE=1 SV=1	gi|604335328|gb|EYU39270.1| hypothetical protein MIMGU_mgv1a000044mg [Erythranthe guttata]
TRINITY_DN48399_c1_g1	579.165	885.555	272.775	0.308027	-1.69887	0.00460873	0.738974	2627	GO:0032440;GO:0008643;GO:0055085;GO:0016021;GO:0015293;GO:0055114;GO:0022891	-	virNOG03870	R	sp|Q07423|HEX6_RICCO Hexose carrier protein HEX6 OS=Ricinus communis GN=HEX6 PE=2 SV=1	gi|1035918529|gb|OAY48120.1| hypothetical protein MANES_06G132700 [Manihot esculenta]
TRINITY_DN55046_c1_g6	19.8249	36.0357	3.61404	0.100291	-3.31774	0.00461294	0.738974	809	-	-	-	-	-	-
TRINITY_DN54005_c1_g2	19.5696	1.23137	37.9078	30.7851	4.94416	0.00462285	0.738974	547	-	-	COG2939;virNOG28751	OE	-	gi|470120736|ref|XP_004296446.1| PREDICTED: serine carboxypeptidase-like 18 [Fragaria vesca subsp. vesca]
TRINITY_DN46995_c4_g1	36.619	59.7001	13.5379	0.226764	-2.14073	0.00462644	0.738974	905	-	-	-	-	-	-
TRINITY_DN45545_c2_g2	29.5014	10.5064	48.4965	4.6159	2.20661	0.00465036	0.740947	1357	-	-	-	-	-	-
TRINITY_DN45044_c1_g1	40.7229	14.9903	66.4555	4.43322	2.14835	0.00466026	0.740947	2658	GO:0003677	K09419	virNOG11320	K	sp|Q7XHZ0|HFB4B_ORYSJ Heat stress transcription factor B-4b OS=Oryza sativa subsp. japonica GN=HSFB4B PE=1 SV=1	gi|914292059|gb|AKV56415.1| heat shock transcription factor B4a [Populus simonii] gi|914292079|gb|AKV56424.1| heat shock transcription factor B4a [Populus simonii]
TRINITY_DN45806_c2_g1	83.5644	30.2937	136.835	4.51694	2.17535	0.00466127	0.740947	1656	-	-	-	-	-	-
TRINITY_DN47508_c1_g1	10143.8	15424.2	4863.44	0.315313	-1.66514	0.00467959	0.74176	1449	-	-	virNOG20827;virNOG25924	S	-	gi|1009110112|ref|XP_015893789.1| PREDICTED: uncharacterized protein LOC107427897 [Ziziphus jujuba]
TRINITY_DN48185_c3_g1	2631.99	3975.73	1288.25	0.324029	-1.6258	0.00468139	0.74176	2511	GO:0006833;GO:0009506;GO:0034220;GO:0015254;GO:0009992;GO:0005773;GO:0015250;GO:0005887;GO:0015793	K09872	virNOG04704	P	sp|Q84RL7|PIP21_MAIZE Aquaporin PIP2-1 OS=Zea mays GN=PIP2-1 PE=1 SV=2	gi|1012363515|gb|KYP74698.1| Aquaporin PIP2-2 [Cajanus cajan]
TRINITY_DN51093_c1_g3	171.228	341.46	0.994614	0.00291282	-8.42337	0.00469178	0.742217	1247	-	-	-	-	-	-
TRINITY_DN47062_c0_g1	438.221	671.402	205.039	0.305389	-1.71128	0.00470701	0.743359	2561	GO:0008374;GO:0006629	K06129	virNOG05285	I	sp|Q9FZI8|LCAT1_ARATH Lecithin-cholesterol acyltransferase-like 1 OS=Arabidopsis thaliana GN=LCAT1 PE=2 SV=1	gi|645227171|ref|XP_008220386.1| PREDICTED: lecithin-cholesterol acyltransferase-like 1 [Prunus mume]
TRINITY_DN45121_c0_g3	1818.99	3124.8	513.178	0.164227	-2.60623	0.00471404	0.743359	1616	-	-	virNOG02752	K	sp|Q9SV15|WRK11_ARATH Probable WRKY transcription factor 11 OS=Arabidopsis thaliana GN=WRKY11 PE=2 SV=2	gi|720030093|ref|XP_010265415.1| PREDICTED: probable WRKY transcription factor 17 [Nelumbo nucifera]
TRINITY_DN50480_c0_g2	1288.05	1938.27	637.819	0.329066	-1.60355	0.00473243	0.744503	1214	GO:0000287;GO:0016831;GO:0030976	-	virNOG06014	HE	sp|A2Y5L9|PDC1_ORYSI Pyruvate decarboxylase 1 OS=Oryza sativa subsp. indica GN=PDC1 PE=2 SV=1	gi|848896921|ref|XP_012848532.1| PREDICTED: pyruvate decarboxylase 1 [Erythranthe guttata] gi|604315353|gb|EYU28059.1| hypothetical protein MIMGU_mgv1a003736mg [Erythranthe guttata]
TRINITY_DN41425_c0_g2	15.2678	3.58063	26.9549	7.52797	2.91226	0.00474949	0.744503	1124	GO:0016020;GO:0008356;GO:0009737	-	virNOG10038	R	sp|Q9SSD1|TMM_ARATH Protein TOO MANY MOUTHS OS=Arabidopsis thaliana GN=TMM PE=1 SV=1	gi|1009112830|ref|XP_015870355.1| PREDICTED: protein TOO MANY MOUTHS [Ziziphus jujuba]
TRINITY_DN42359_c0_g1	18.9911	35.7184	2.26387	0.063381	-3.97981	0.00475029	0.744503	2088	-	K14640	virNOG04948	P	sp|P15710|PHO4_NEUCR Phosphate-repressible phosphate permease pho-4 OS=Neurospora crassa (strain ATCC 24698 / 74-OR23-1A / CBS 708.71 / DSM 1257 / FGSC 987) GN=pho-4 PE=1 SV=1	gi|288300158|gb|ADC45382.1| phosphate-repressible phosphate permease [Cleistogenes songorica]
TRINITY_DN47827_c3_g2	39.4241	11.1891	67.6591	6.04686	2.59619	0.00475141	0.744503	215	-	-	-	-	-	-
TRINITY_DN16023_c0_g1	40.5189	81.0377	0	0	-Inf	0.00477276	0.746664	487	-	-	-	-	-	-
TRINITY_DN48969_c0_g1	33.7938	55.6582	11.9293	0.214332	-2.22208	0.00478797	0.74694	933	GO:0005634;GO:0003677;GO:0005667;GO:0006355;GO:0003700	-	virNOG03434	K	sp|Q9FV71|E2FB_ARATH Transcription factor E2FB OS=Arabidopsis thaliana GN=E2FB PE=1 SV=1	gi|329568038|gb|AEB96141.1| E2F protein [Cocos nucifera]
TRINITY_DN54381_c3_g4	105.288	162.498	48.0785	0.295872	-1.75696	0.00478962	0.74694	1922	GO:0009506;GO:0016021	-	virNOG16402	R	sp|Q9ZU94|CRR12_ARATH Cysteine-rich repeat secretory protein 12 OS=Arabidopsis thaliana GN=CRRSP12 PE=1 SV=2	gi|596176411|ref|XP_007223202.1| hypothetical protein PRUPE_ppa009320mg [Prunus persica] gi|462420138|gb|EMJ24401.1| hypothetical protein PRUPE_ppa009320mg [Prunus persica]
TRINITY_DN48651_c2_g1	176.457	80.1435	272.771	3.40353	1.76703	0.00479779	0.747035	762	GO:0004013;GO:0006730	K01251	virNOG00927	H	sp|P50246|SAHH_MEDSA Adenosylhomocysteinase OS=Medicago sativa GN=SAHH PE=2 SV=1	gi|703104197|ref|XP_010097949.1| hypothetical protein L484_026840 [Morus notabilis] gi|587884791|gb|EXB73679.1| hypothetical protein L484_026840 [Morus notabilis]
TRINITY_DN55756_c4_g1	44.5673	16.4488	72.6858	4.41892	2.14369	0.00482814	0.750579	2193	-	-	virNOG08854	G	-	gi|641828194|gb|KDO47353.1| hypothetical protein CISIN_1g014777mg [Citrus sinensis]
TRINITY_DN50962_c5_g4	31.0574	52.1786	9.93628	0.190428	-2.39268	0.00483577	0.750584	659	-	-	-	-	-	-
TRINITY_DN43161_c0_g3	9.39849	17.9128	0.884179	0.0493602	-4.34051	0.00485526	0.752429	677	GO:0003729;GO:0022625;GO:0006412;GO:0000463;GO:0003735	-	virNOG19310	J	sp|Q8L805|RL35_WHEAT 60S ribosomal protein L35 OS=Triticum aestivum GN=RPL35 PE=1 SV=1	gi|545369285|ref|XP_005649392.1| hypothetical protein COCSUDRAFT_28397 [Coccomyxa subellipsoidea C-169] gi|384251370|gb|EIE24848.1| hypothetical protein COCSUDRAFT_28397 [Coccomyxa subellipsoidea C-169]
TRINITY_DN53186_c2_g1	1292.08	1974.37	609.783	0.30885	-1.69502	0.00487859	0.753185	2328	GO:0004674;GO:0007165;GO:0005524;GO:0006468	-	virNOG13610	T	sp|Q8W1D5|CIPKP_ARATH CBL-interacting serine/threonine-protein kinase 25 OS=Arabidopsis thaliana GN=CIPK25 PE=2 SV=1	gi|702484656|ref|XP_010034032.1| PREDICTED: CBL-interacting serine/threonine-protein kinase 25-like [Eucalyptus grandis] gi|629087546|gb|KCW53903.1| hypothetical protein EUGRSUZ_J03116 [Eucalyptus grandis]
TRINITY_DN47191_c4_g7	26.6597	45.255	8.06445	0.1782	-2.48843	0.00488277	0.753185	1142	-	-	KOG1075;virNOG05585;NOG134902;virNOG01327;virNOG07756	SRL	-	gi|147854675|emb|CAN80245.1| hypothetical protein VITISV_031023 [Vitis vinifera]
TRINITY_DN47622_c4_g4	108.83	168.809	48.8506	0.289384	-1.78894	0.00488299	0.753185	1873	-	-	-	-	-	-
TRINITY_DN48246_c0_g1	258.477	117.279	399.675	3.4079	1.76888	0.0049149	0.756924	4801	GO:0008202;GO:0016614;GO:0016021;GO:0050660;GO:0055114	K09828	virNOG05540	R	sp|P93472|DIM_PEA Delta(24)-sterol reductase OS=Pisum sativum GN=DIM PE=1 SV=1	gi|703159643|ref|XP_010112301.1| Delta(24)-sterol reductase [Morus notabilis] gi|587946780|gb|EXC33104.1| Delta(24)-sterol reductase [Morus notabilis]
TRINITY_DN54954_c0_g6	131.907	209.555	54.2595	0.258928	-1.94938	0.00493132	0.757888	302	-	-	virNOG10093	T	sp|Q40392|TMVRN_NICGU TMV resistance protein N OS=Nicotiana glutinosa GN=N PE=1 SV=1	gi|1012342299|gb|KYP53494.1| TMV resistance protein N [Cajanus cajan]
TRINITY_DN47328_c1_g1	130.662	204.732	56.5919	0.276419	-1.85507	0.00493858	0.757888	1091	-	-	-	-	-	-
TRINITY_DN55667_c1_g3	4.84631	0	9.69263	Inf	Inf	0.00494415	0.757888	844	-	-	-	-	-	-
TRINITY_DN50694_c7_g3	190.006	293.083	86.9292	0.296603	-1.7534	0.00495955	0.759072	1438	GO:0016020;GO:0016192	-	virNOG09088	S	-	gi|1009135547|ref|XP_015885045.1| PREDICTED: uncharacterized protein LOC107420568 [Ziziphus jujuba] gi|1009164522|ref|XP_015900543.1| PREDICTED: uncharacterized protein LOC107433721 [Ziziphus jujuba]
TRINITY_DN53638_c0_g1	537.482	266.943	808.022	3.02694	1.59786	0.0050045	0.763141	662	-	-	virNOG20529	R	-	gi|225464902|ref|XP_002274217.1| PREDICTED: uncharacterized protein LOC100258720 [Vitis vinifera] gi|147828169|emb|CAN68427.1| hypothetical protein VITISV_031997 [Vitis vinifera] gi|296084887|emb|CBI28296.3| unnamed protein product [Vitis vinifera]
TRINITY_DN51914_c0_g4	26.4035	9.72542	43.0815	4.42979	2.14724	0.00501094	0.763141	1969	GO:0008152;GO:0016758	-	virNOG11572	CG	sp|Q9SJL0|U86A1_ARATH UDP-glycosyltransferase 86A1 OS=Arabidopsis thaliana GN=UGT86A1 PE=2 SV=1	gi|590630812|ref|XP_007027384.1| UDP-Glycosyltransferase superfamily protein [Theobroma cacao] gi|508715989|gb|EOY07886.1| UDP-Glycosyltransferase superfamily protein [Theobroma cacao]
TRINITY_DN54846_c6_g1	1005.82	1536.94	474.699	0.30886	-1.69497	0.00501332	0.763141	2350	GO:0016705;GO:0005506;GO:0016021;GO:0055114;GO:0031418	-	KOG1591;virNOG07221	E	sp|Q9ZW86|P4H1_ARATH Prolyl 4-hydroxylase 1 OS=Arabidopsis thaliana GN=P4H1 PE=1 SV=1	gi|645232030|ref|XP_008222674.1| PREDICTED: prolyl 4-hydroxylase 1 [Prunus mume]
TRINITY_DN54514_c7_g1	240.973	368.677	113.27	0.307234	-1.70259	0.00501701	0.763141	2025	-	-	virNOG05997	C	sp|Q24JJ8|GLO3_ARATH Peroxisomal (S)-2-hydroxy-acid oxidase GLO3 OS=Arabidopsis thaliana GN=GLO3 PE=2 SV=1	gi|641808347|gb|KDO36498.1| hypothetical protein CISIN_1g024846mg [Citrus sinensis] gi|641808348|gb|KDO36499.1| hypothetical protein CISIN_1g024846mg [Citrus sinensis] gi|641808349|gb|KDO36500.1| hypothetical protein CISIN_1g024846mg [Citrus sinensis]
TRINITY_DN50887_c3_g2	1565.43	2381.41	749.454	0.314711	-1.6679	0.00503773	0.763766	3390	GO:0005739	-	virNOG05810;KOG0017	R	sp|Q9ZT94|POLR2_ARATH Retrovirus-related Pol polyprotein from transposon RE2 OS=Arabidopsis thaliana GN=RE2 PE=4 SV=1	gi|255678617|dbj|BAH94406.1| Os08g0544300 [Oryza sativa Japonica Group]
TRINITY_DN46116_c2_g1	7.18097	0	14.3619	Inf	Inf	0.00506562	0.763766	549	-	-	-	-	-	-
TRINITY_DN51617_c2_g1	7430	11138.5	3721.47	0.334108	-1.58161	0.00506744	0.763766	2782	GO:0016705;GO:0005506;GO:0055114;GO:0031418	K00472	virNOG09913	E	sp|Q8L970|P4H7_ARATH Probable prolyl 4-hydroxylase 7 OS=Arabidopsis thaliana GN=P4H7 PE=2 SV=1	gi|590649202|ref|XP_007032350.1| Oxoglutarate/iron-dependent oxygenase [Theobroma cacao] gi|508711379|gb|EOY03276.1| Oxoglutarate/iron-dependent oxygenase [Theobroma cacao]
TRINITY_DN45840_c4_g4	19.4544	4.37092	34.5379	7.90176	2.98217	0.00508943	0.763766	933	GO:0008483;GO:0016021	-	virNOG03500;KOG0257	E	-	gi|566213284|ref|XP_006373470.1| aminotransferase class 1 and 2 family protein [Populus trichocarpa] gi|550320292|gb|ERP51267.1| aminotransferase class 1 and 2 family protein [Populus trichocarpa]
TRINITY_DN50542_c1_g3	119.625	188.58	50.6692	0.268688	-1.896	0.00509187	0.763766	1190	GO:0006355	-	virNOG03579	K	sp|P0C884|SCL34_ARATH Scarecrow-like protein 34 OS=Arabidopsis thaliana GN=SCL34 PE=3 SV=1	gi|764561295|ref|XP_011461310.1| PREDICTED: scarecrow-like protein 30 [Fragaria vesca subsp. vesca]
TRINITY_DN46153_c5_g3	12.6029	2.90996	22.2958	7.6619	2.9377	0.0050984	0.763766	1657	-	-	-	-	-	gi|734363651|gb|KHN16712.1| hypothetical protein glysoja_002809, partial [Glycine soja]
TRINITY_DN45107_c0_g1	197.67	90.5668	304.773	3.36517	1.75068	0.00512275	0.763766	3281	-	-	virNOG02001	L	sp|A7XN92|CFM3_MAIZE CRM-domain containing factor CFM3, chloroplastic/mitochondrial OS=Zea mays GN=CFM3 PE=1 SV=1	gi|359484307|ref|XP_002279505.2| PREDICTED: chloroplastic group IIA intron splicing facilitator CRS1, chloroplastic [Vitis vinifera]
TRINITY_DN38668_c0_g1	8.85745	17.4403	0.274638	0.0157474	-5.98875	0.00512862	0.763766	1286	-	-	virNOG28323	R	-	gi|147774273|emb|CAN76793.1| hypothetical protein VITISV_026680 [Vitis vinifera]
TRINITY_DN45776_c0_g2	12.0871	21.6889	2.4852	0.114584	-3.12552	0.00513935	0.763766	1099	-	-	virNOG10758	K	sp|Q9SJN0|ABI5_ARATH Protein ABSCISIC ACID-INSENSITIVE 5 OS=Arabidopsis thaliana GN=ABI5 PE=1 SV=1	gi|694399183|ref|XP_009374729.1| PREDICTED: protein ABSCISIC ACID-INSENSITIVE 5, partial [Pyrus x bretschneideri]
TRINITY_DN52888_c2_g2	16.4787	29.6618	3.29566	0.111108	-3.16997	0.00513995	0.763766	522	-	-	-	-	-	-
TRINITY_DN55376_c10_g7	189.305	291.9	86.7102	0.297054	-1.7512	0.00514244	0.763766	1935	GO:0016020;GO:0019752;GO:0016831;GO:0008117;GO:0005783;GO:0030170;GO:0030149	-	virNOG07604	E	sp|Q52RG7|SGPL_ORYSJ Sphingosine-1-phosphate lyase OS=Oryza sativa subsp. japonica GN=SPL PE=2 SV=3	gi|670419083|ref|XP_008650297.1| PREDICTED: uncharacterized protein LOC103631069 [Zea mays]
TRINITY_DN51190_c2_g1	29.3202	48.3953	10.245	0.211695	-2.23994	0.00514376	0.763766	1042	-	-	-	-	-	-
TRINITY_DN47225_c0_g3	4.86392	9.72784	0	0	-Inf	0.00514386	0.763766	594	-	-	-	-	-	-
TRINITY_DN47610_c6_g3	5659.71	9254.08	2065.34	0.223182	-2.16371	0.00515231	0.763766	1361	-	-	virNOG25164;virNOG23068	S	-	gi|590593454|ref|XP_007017571.1| DNA polymerase epsilon catalytic subunit A, putative [Theobroma cacao] gi|508722899|gb|EOY14796.1| DNA polymerase epsilon catalytic subunit A, putative [Theobroma cacao]
TRINITY_DN49168_c2_g1	2094.76	3145.68	1043.83	0.33183	-1.59148	0.00516055	0.763766	1950	-	-	-	-	-	-
TRINITY_DN54108_c1_g1	21.0828	2.35244	39.8132	16.9242	4.08102	0.00516825	0.763766	677	GO:0016787	K16904	virNOG19829	S	sp|Q32KY6|DCTP1_BOVIN dCTP pyrophosphatase 1 OS=Bos taurus GN=DCTPP1 PE=2 SV=1	gi|595860815|ref|XP_007211216.1| hypothetical protein PRUPE_ppa013150mg [Prunus persica] gi|645269191|ref|XP_008239886.1| PREDICTED: dCTP pyrophosphatase 1-like [Prunus mume] gi|462406951|gb|EMJ12415.1| hypothetical protein PRUPE_ppa013150mg [Prunus persica]
TRINITY_DN48159_c0_g4	23.3667	7.36958	39.3638	5.34139	2.41721	0.00516891	0.763766	1352	-	-	virNOG20661	S	-	gi|1009162288|ref|XP_015899358.1| PREDICTED: uncharacterized protein LOC107432685 [Ziziphus jujuba]
TRINITY_DN53621_c2_g1	471.813	220.689	722.938	3.27582	1.71186	0.0051702	0.763766	4411	GO:0000963;GO:0003723;GO:0004654;GO:0000175;GO:0006402;GO:0090503;GO:0000957;GO:0005739	K00962	virNOG11250	R	sp|Q9S7G6|PNP2_ARATH Polyribonucleotide nucleotidyltransferase 2, mitochondrial OS=Arabidopsis thaliana GN=PNP2 PE=2 SV=1	gi|595973236|ref|XP_007217697.1| hypothetical protein PRUPE_ppa000918mg [Prunus persica] gi|462413847|gb|EMJ18896.1| hypothetical protein PRUPE_ppa000918mg [Prunus persica]
TRINITY_DN44431_c0_g1	1360.42	2048.71	672.14	0.32808	-1.60788	0.00518096	0.763766	1348	-	-	KOG1075;virNOG37104;virNOG29500;COG0308	RE	-	gi|763754977|gb|KJB22308.1| hypothetical protein B456_004G040000 [Gossypium raimondii]
TRINITY_DN50867_c5_g1	188.598	89.7691	287.427	3.20185	1.6789	0.00518769	0.763766	3283	-	-	virNOG10013	T	sp|Q0JLP9|P2C06_ORYSJ Probable protein phosphatase 2C 6 OS=Oryza sativa subsp. japonica GN=Os01g0583100 PE=1 SV=1	gi|658004921|ref|XP_008337597.1| PREDICTED: protein phosphatase 2C 56-like [Malus domestica]
TRINITY_DN50840_c2_g2	12.6947	0.447222	24.9423	55.7715	5.80146	0.00519317	0.763766	649	-	-	virNOG05585	L	-	-
TRINITY_DN50684_c1_g1	2493.36	3961.74	1024.98	0.258719	-1.95054	0.00519932	0.763766	2848	GO:0004674;GO:0005524;GO:0006468	-	virNOG02819	T	sp|Q9LTC0|PBL19_ARATH Probable serine/threonine-protein kinase PBL19 OS=Arabidopsis thaliana GN=PBL19 PE=1 SV=1	gi|743810123|ref|XP_011018668.1| PREDICTED: probable receptor-like protein kinase At5g47070 [Populus euphratica]
TRINITY_DN55847_c7_g1	13.664	23.8484	3.47958	0.145904	-2.77691	0.00521039	0.763766	326	-	-	virNOG33137;virNOG01327;virNOG28452	SR	sp|P08548|LIN1_NYCCO LINE-1 reverse transcriptase homolog OS=Nycticebus coucang PE=3 SV=1	gi|147841259|emb|CAN75611.1| hypothetical protein VITISV_022289 [Vitis vinifera]
TRINITY_DN48971_c2_g1	698.78	8.1568	1389.4	170.337	7.41225	0.0052162	0.763766	1985	-	-	-	-	-	-
TRINITY_DN50772_c4_g1	35.3895	13.4192	57.3597	4.27445	2.09574	0.00522115	0.763766	3186	GO:0008289;GO:0005615	-	virNOG01133;KOG4160	V	sp|Q9MAU5|Y1049_ARATH Putative BPI/LBP family protein At1g04970 OS=Arabidopsis thaliana GN=At1g04970 PE=2 SV=1	gi|720045094|ref|XP_010270100.1| PREDICTED: putative BPI/LBP family protein At1g04970 isoform X1 [Nelumbo nucifera]
TRINITY_DN52684_c3_g5	144.175	220.435	67.9146	0.308094	-1.69856	0.00522197	0.763766	1231	-	-	-	-	-	-
TRINITY_DN44570_c0_g1	48.6165	83.6153	13.6177	0.162861	-2.61828	0.00524449	0.765927	950	GO:0015074;GO:0003676	-	COG2801;virNOG30511	RL	sp|P04323|POL3_DROME Retrovirus-related Pol polyprotein from transposon 17.6 OS=Drosophila melanogaster GN=pol PE=3 SV=1	gi|727520909|ref|XP_010436698.1| PREDICTED: uncharacterized protein LOC104720503 [Camelina sativa]
TRINITY_DN54662_c0_g2	1421.06	2165.8	676.328	0.312277	-1.6791	0.00528098	0.770119	2205	GO:0008270;GO:0016874	K11982	NOG122401;virNOG00007;virNOG10608	O	sp|Q940T5|RDUF2_ARATH E3 ubiquitin-protein ligase RDUF2 OS=Arabidopsis thaliana GN=DURF2 PE=1 SV=1	gi|225434879|ref|XP_002283212.1| PREDICTED: E3 ubiquitin-protein ligase RING1 [Vitis vinifera]
TRINITY_DN55688_c4_g3	178.516	278.804	78.2278	0.280583	-1.8335	0.00533764	0.777235	206	GO:0016157;GO:0005985	-	KOG0853;virNOG07773	M	sp|O24301|SUS2_PEA Sucrose synthase 2 OS=Pisum sativum GN=SUS2 PE=2 SV=1	gi|530339657|ref|NP_001268888.1| sucrose synthase 2-like [Cucumis sativus] gi|431984646|gb|AGA95977.1| sucrose synthase 1 [Cucumis sativus]
TRINITY_DN45950_c3_g3	116.314	51.9946	180.633	3.47407	1.79663	0.00535188	0.777838	1525	GO:0007018;GO:0055028;GO:0005524;GO:0010215;GO:0008017;GO:0005871;GO:0008574	-	virNOG11432	Z	sp|A0A068FIK2|KN4A_GOSHI Kinesin-like protein KIN-4A OS=Gossypium hirsutum GN=KIN4A PE=2 SV=1	gi|223550878|gb|EEF52364.1| Kinesin heavy chain, putative [Ricinus communis]
TRINITY_DN50888_c2_g1	2795.54	4228.87	1362.22	0.322125	-1.63431	0.00535751	0.777838	3992	GO:0047268	K06617	virNOG03519	R	sp|Q84VX0|RFS1_ARATH Probable galactinol--sucrose galactosyltransferase 1 OS=Arabidopsis thaliana GN=RFS1 PE=2 SV=1	gi|1009107837|ref|XP_015881674.1| PREDICTED: probable galactinol--sucrose galactosyltransferase 1 [Ziziphus jujuba] gi|1009107839|ref|XP_015881681.1| PREDICTED: probable galactinol--sucrose galactosyltransferase 1 [Ziziphus jujuba] gi|1009107861|ref|XP_015881828.1| PREDICTED: probable galactinol--sucrose galactosyltransferase 1 [Ziziphus jujuba] gi|1009107863|ref|XP_015881835.1| PREDICTED: probab…
TRINITY_DN47310_c1_g4	73.0302	114.058	32.0026	0.280583	-1.8335	0.00539218	0.781118	803	-	-	-	-	-	-
TRINITY_DN52748_c3_g1	93.6765	158.441	28.9122	0.18248	-2.45419	0.0053959	0.781118	901	GO:0006810;GO:0016021;GO:0005215	-	virNOG04704	P	sp|Q9SV31|PIP25_ARATH Probable aquaporin PIP2-5 OS=Arabidopsis thaliana GN=PIP2-5 PE=1 SV=1	gi|255578852|ref|XP_002530280.1| PREDICTED: probable aquaporin PIP2-2 [Ricinus communis] gi|223530178|gb|EEF32087.1| Aquaporin PIP2.1, putative [Ricinus communis]
TRINITY_DN50919_c1_g5	14.0453	24.7213	3.36938	0.136295	-2.8752	0.00540532	0.781338	992	-	-	-	-	-	-
TRINITY_DN38578_c0_g1	20.0024	6.15367	33.8511	5.50096	2.45968	0.00541553	0.78167	1257	-	-	virNOG03449;virNOG16247	HWMG	sp|Q9LFP3|GLYT4_ARATH Probable glycosyltransferase At5g11130 OS=Arabidopsis thaliana GN=At5g11130/At5g11120 PE=3 SV=2	gi|645255420|ref|XP_008233495.1| PREDICTED: probable glycosyltransferase At5g25310 [Prunus mume]
TRINITY_DN55427_c3_g4	7.75823	14.5219	0.994614	0.0684908	-3.86794	0.00543116	0.782784	2107	-	-	-	-	-	-
TRINITY_DN52866_c9_g4	35.226	57.2568	13.1952	0.230457	-2.11743	0.00544209	0.783217	742	-	-	virNOG33137;virNOG01327;virNOG18495;virNOG28452	SR	-	gi|147855489|emb|CAN81751.1| hypothetical protein VITISV_026939 [Vitis vinifera]
TRINITY_DN48521_c5_g2	9.85771	18.0073	1.70809	0.0948555	-3.39812	0.00552451	0.793154	1051	-	-	-	-	-	-
TRINITY_DN49361_c1_g2	7.26333	0.67078	13.8559	20.6564	4.36852	0.00552718	0.793154	1231	-	-	-	-	-	-
TRINITY_DN33350_c0_g1	17.2745	32.6029	1.94602	0.0596885	-4.0664	0.00556485	0.795866	926	-	-	-	-	-	-
TRINITY_DN45487_c0_g7	1740.41	2621.43	859.386	0.327831	-1.60898	0.00557072	0.795866	1209	GO:0005634;GO:0003677;GO:0046982;GO:0006334;GO:0000786	K11254	COG2036	B	sp|P0CG89|H4_SOYBN Histone H4 OS=Glycine max PE=3 SV=1	gi|763750837|gb|KJB18225.1| hypothetical protein B456_003G040200 [Gossypium raimondii]
TRINITY_DN49918_c1_g7	218.859	335.217	102.5	0.305771	-1.70948	0.00557588	0.795866	1915	GO:0055085;GO:0016021	-	virNOG05848	P	sp|Q9SHY2|YSL7_ARATH Probable metal-nicotianamine transporter YSL7 OS=Arabidopsis thaliana GN=YSL7 PE=2 SV=1	gi|1026051940|ref|XP_016570414.1| PREDICTED: probable metal-nicotianamine transporter YSL7 [Capsicum annuum]
TRINITY_DN45180_c0_g1	1223.83	1840.37	607.292	0.329983	-1.59954	0.0055886	0.795866	3846	GO:0019252;GO:0004373;GO:0009501;GO:0009507	-	virNOG00368	M	sp|Q00775|SSG1_SOLTU Granule-bound starch synthase 1, chloroplastic/amyloplastic OS=Solanum tuberosum GN=WAXY PE=1 SV=1	gi|1026944579|gb|AND76970.1| granule-bound starch synthase [Castanea mollissima]
TRINITY_DN53367_c3_g1	15.9441	27.5211	4.36713	0.158683	-2.65578	0.00558893	0.795866	398	-	-	virNOG02940;virNOG07501;KOG0017;virNOG01948;virNOG01480	OQRB	-	gi|720060274|ref|XP_010274824.1| PREDICTED: uncharacterized protein LOC104610060 [Nelumbo nucifera]
TRINITY_DN46750_c2_g1	5317.44	8766.35	1868.53	0.213148	-2.23007	0.0056005	0.795866	1690	-	K09286	virNOG20840	K	sp|O22259|ERF71_ARATH Ethylene-responsive transcription factor ERF071 OS=Arabidopsis thaliana GN=ERF071 PE=2 SV=1	gi|755257691|gb|AJK26921.1| ethylene response factor protein 1 [Betula platyphylla]
TRINITY_DN49792_c3_g3	60.3791	95.3426	25.4156	0.266571	-1.90741	0.00560242	0.795866	1247	-	-	-	-	-	-
TRINITY_DN50787_c1_g5	2622.89	1245.67	4000.12	3.21122	1.68312	0.00561625	0.796064	2491	GO:0016705;GO:0020037;GO:0005506;GO:0016021;GO:0004497;GO:0055114	-	virNOG00979	Q	sp|Q9FIB0|C78A7_ARATH Cytochrome P450 78A7 OS=Arabidopsis thaliana GN=CYP78A7 PE=2 SV=1	gi|731397394|ref|XP_002280007.2| PREDICTED: cytochrome P450 78A7-like [Vitis vinifera]
TRINITY_DN48495_c2_g1	27.5363	52.4772	2.5954	0.0494577	-4.33766	0.00564237	0.796064	1502	GO:0043170;GO:0044238	-	COG2801;virNOG15679	RL	sp|P0CT39|TF26_SCHPO Transposon Tf2-6 polyprotein OS=Schizosaccharomyces pombe (strain 972 / ATCC 24843) GN=Tf2-6 PE=3 SV=1	gi|147774273|emb|CAN76793.1| hypothetical protein VITISV_026680 [Vitis vinifera]
TRINITY_DN53946_c1_g8	580.457	966.237	194.678	0.201481	-2.31128	0.0056463	0.796064	675	-	-	-	-	-	-
TRINITY_DN53414_c1_g4	446.437	675.299	217.576	0.322192	-1.63401	0.00565086	0.796064	707	-	-	-	-	-	-
TRINITY_DN51248_c2_g2	14.7815	26.3109	3.25198	0.123598	-3.01627	0.00565253	0.796064	542	GO:0005488	-	KOG0017;virNOG25350;virNOG33817	R	-	gi|147765719|emb|CAN77900.1| hypothetical protein VITISV_037350 [Vitis vinifera]
TRINITY_DN53779_c6_g1	16.7887	2.57293	31.0046	12.0503	3.591	0.0056564	0.796064	1458	GO:0008375;GO:0016020	-	virNOG01753	S	-	gi|763816388|gb|KJB83240.1| hypothetical protein B456_013G2438002, partial [Gossypium raimondii]
TRINITY_DN49048_c0_g1	8977.43	13497	4457.9	0.330289	-1.5982	0.00567815	0.796064	3741	GO:0008270;GO:1902456	-	virNOG02215	O	sp|Q9FFB6|ZFP34_ARATH E3 ubiquitin-protein ligase RZFP34 OS=Arabidopsis thaliana GN=RZPF34 PE=1 SV=1	gi|1000956173|ref|XP_015577580.1| PREDICTED: E3 ubiquitin-protein ligase MIEL1 [Ricinus communis]
TRINITY_DN34978_c0_g2	8.50161	17.0032	0	0	-Inf	0.00568313	0.796064	1907	-	-	KOG0120;virNOG00556;NOG01188	A	sp|P36629|U2AF2_SCHPO Splicing factor U2AF 59 kDa subunit OS=Schizosaccharomyces pombe (strain 972 / ATCC 24843) GN=prp2 PE=1 SV=1	gi|971517754|dbj|GAQ80439.1| putative RNA recognition motif containing protein [Klebsormidium flaccidum]
TRINITY_DN45796_c2_g2	9.39436	18.4572	0.331538	0.0179626	-5.79886	0.00568824	0.796064	365	-	-	-	-	-	-
TRINITY_DN54371_c1_g3	120.533	36.9337	204.133	5.527	2.4665	0.00568898	0.796064	1897	GO:0016021	-	virNOG06312	S	sp|Q9C9Z2|RER3_ARATH Protein RETICULATA-RELATED 3, chloroplastic OS=Arabidopsis thaliana GN=RER3 PE=1 SV=1	gi|645221528|ref|XP_008245279.1| PREDICTED: protein RETICULATA-RELATED 3, chloroplastic [Prunus mume]
TRINITY_DN47164_c0_g1	427.953	31.6222	824.284	26.0666	4.70413	0.00569341	0.796064	3752	-	-	-	-	-	-
TRINITY_DN54497_c5_g4	10.6587	18.9966	2.32077	0.122167	-3.03307	0.00570167	0.796064	718	-	-	KOG1075;virNOG27119;virNOG28452	SR	-	gi|147805709|emb|CAN65018.1| hypothetical protein VITISV_018014 [Vitis vinifera]
TRINITY_DN52169_c0_g1	92.5557	144.569	40.5425	0.280437	-1.83425	0.00570849	0.796064	2601	-	-	virNOG33673;virNOG19602;virNOG34595;NOG215611	R	sp|Q94HW2|POLR1_ARATH Retrovirus-related Pol polyprotein from transposon RE1 OS=Arabidopsis thaliana GN=RE1 PE=2 SV=1	gi|1023989617|gb|KZV25004.1| Cysteine-rich RLK (receptor-like protein kinase) 8 [Dorcoceras hygrometricum]
TRINITY_DN52730_c5_g2	1056.1	1590.7	521.5	0.327843	-1.60892	0.00574441	0.79914	1726	-	-	-	-	-	-
TRINITY_DN53144_c2_g2	9.62205	17.3118	1.93233	0.111619	-3.16334	0.00574671	0.79914	639	-	-	virNOG33137;virNOG27119;virNOG01327;virNOG28452	SR	-	gi|147855489|emb|CAN81751.1| hypothetical protein VITISV_026939 [Vitis vinifera]
TRINITY_DN52189_c5_g6	19.0815	5.35714	32.8059	6.12377	2.61442	0.00576586	0.800612	1192	-	-	virNOG26028;virNOG18709;virNOG18762	R	sp|P83326|PMEI_ACTDE Pectinesterase inhibitor OS=Actinidia deliciosa GN=PMEI PE=1 SV=2	gi|359487508|ref|XP_003633605.1| PREDICTED: pectinesterase inhibitor-like [Vitis vinifera]
TRINITY_DN14585_c0_g1	4.52853	9.05706	0	0	-Inf	0.00577349	0.800612	719	-	-	virNOG05810;virNOG26380;lilNOG22982;KOG0017;NOG59350	SR	sp|Q94HW2|POLR1_ARATH Retrovirus-related Pol polyprotein from transposon RE1 OS=Arabidopsis thaliana GN=RE1 PE=2 SV=1	gi|255678617|dbj|BAH94406.1| Os08g0544300 [Oryza sativa Japonica Group]
TRINITY_DN45828_c0_g4	6.54003	12.7485	0.331538	0.026006	-5.26501	0.00582253	0.805164	894	-	-	-	-	-	-
TRINITY_DN50637_c1_g7	6.35537	0	12.7107	Inf	Inf	0.00582701	0.805164	403	-	-	-	-	-	-
TRINITY_DN48449_c1_g1	1039.39	502.853	1575.92	3.13396	1.64799	0.00583503	0.805164	3111	GO:0003677;GO:0006355	-	virNOG00610	K	sp|O48559|UNI_PEA Protein UNIFOLIATA OS=Pisum sativum GN=UNI PE=2 SV=1	gi|345651765|gb|AEO14879.1| leafy-like protein [Juglans regia]
TRINITY_DN51353_c0_g1	56.47	21.3644	91.5757	4.28637	2.09976	0.00584684	0.805164	2112	GO:0006810;GO:0016021	-	virNOG00091;virNOG06333	RG	sp|Q9SQN2|FBT3_ARATH Probable folate-biopterin transporter 3 OS=Arabidopsis thaliana GN=At1g79710 PE=2 SV=1	gi|590616510|ref|XP_007023526.1| Major facilitator superfamily protein [Theobroma cacao] gi|508778892|gb|EOY26148.1| Major facilitator superfamily protein [Theobroma cacao]
TRINITY_DN47119_c8_g1	8.37773	1.118	15.6375	13.987	3.80601	0.00584703	0.805164	989	-	-	-	-	-	-
TRINITY_DN54723_c4_g2	25478	38261.3	12694.7	0.331791	-1.59165	0.00586789	0.806521	866	GO:0016021	-	virNOG23223	S	sp|Q05349|12KD_FRAAN Auxin-repressed 12.5 kDa protein OS=Fragaria ananassa PE=2 SV=1	gi|29164800|gb|AAO65150.1| unknown [Gossypium barbadense]
TRINITY_DN54722_c1_g5	7.06842	0	14.1368	Inf	Inf	0.00587459	0.806521	1090	-	-	KOG4658;virNOG10400;virNOG15435	T	sp|Q7XA40|RGA3_SOLBU Putative disease resistance protein RGA3 OS=Solanum bulbocastanum GN=RGA3 PE=2 SV=2	gi|657950993|ref|XP_008350673.1| PREDICTED: putative disease resistance protein RGA3 [Malus domestica]
TRINITY_DN44560_c2_g1	27.4446	51.5266	3.36265	0.0652605	-3.93765	0.00588693	0.806521	1210	GO:0008270;GO:0055114;GO:0016491	-	virNOG09508;virNOG02079;COG1064;virNOG39678	QC	sp|Q9P6C8|ADH1_NEUCR Alcohol dehydrogenase 1 OS=Neurospora crassa (strain ATCC 24698 / 74-OR23-1A / CBS 708.71 / DSM 1257 / FGSC 987) GN=adh-1 PE=3 SV=1	gi|326501504|dbj|BAK02541.1| predicted protein [Hordeum vulgare subsp. vulgare]
TRINITY_DN55872_c1_g1	9.99065	17.9921	1.98923	0.110561	-3.17708	0.00589567	0.806521	613	GO:0004672	-	virNOG05235;virNOG07470;COG0515	T	sp|Q8L7G3|CRK7_ARATH Cysteine-rich receptor-like protein kinase 7 OS=Arabidopsis thaliana GN=CRK7 PE=2 SV=1	gi|641811799|gb|KDO37223.1| hypothetical protein CISIN_1g037520mg, partial [Citrus sinensis]
TRINITY_DN50704_c2_g1	3907.83	5879.42	1936.24	0.329326	-1.60241	0.00590107	0.806521	6845	-	K14409	virNOG14846	A	sp|Q9FZ99|SMG7L_ARATH Protein SMG7L OS=Arabidopsis thaliana GN=SMG7L PE=2 SV=1	gi|566193860|ref|XP_006377375.1| hypothetical protein POPTR_0011s05360g [Populus trichocarpa] gi|550327664|gb|ERP55172.1| hypothetical protein POPTR_0011s05360g [Populus trichocarpa]
TRINITY_DN41818_c0_g1	26.3654	7.06324	45.6676	6.46553	2.69277	0.00591731	0.806521	1626	GO:0006508;GO:0030163;GO:0004190	-	virNOG06955	O	sp|Q766C2|NEP2_NEPGR Aspartic proteinase nepenthesin-2 OS=Nepenthes gracilis GN=nep2 PE=1 SV=1	gi|225464832|ref|XP_002272243.1| PREDICTED: aspartic proteinase nepenthesin-1-like [Vitis vinifera]
TRINITY_DN43228_c0_g1	31.3332	6.25465	56.4118	9.01918	3.173	0.00591974	0.806521	1734	-	-	virNOG18650;virNOG20720	O	sp|Q9LX93|ATL55_ARATH E3 ubiquitin-protein ligase RING1 OS=Arabidopsis thaliana GN=ATL55 PE=1 SV=1	gi|595824274|ref|XP_007205212.1| hypothetical protein PRUPE_ppa005891mg [Prunus persica] gi|462400854|gb|EMJ06411.1| hypothetical protein PRUPE_ppa005891mg [Prunus persica]
TRINITY_DN44742_c5_g2	964.257	1459.71	468.799	0.321158	-1.63864	0.00592214	0.806521	2376	GO:0003872;GO:0061615	-	COG0205;virNOG02541	G	sp|Q9C5J7|PFKA7_ARATH ATP-dependent 6-phosphofructokinase 7 OS=Arabidopsis thaliana GN=PFK7 PE=1 SV=1	gi|388521087|gb|AFK48605.1| unknown [Lotus japonicus]
TRINITY_DN44629_c0_g1	18.165	5.47982	30.8502	5.62979	2.49308	0.00593746	0.807495	2700	GO:0005524;GO:0004672;GO:0016021;GO:0006468	-	virNOG08818	T	sp|Q9ZU46|ZAR1_ARATH Receptor protein kinase-like protein ZAR1 OS=Arabidopsis thaliana GN=ZAR1 PE=1 SV=1	gi|645230759|ref|XP_008222077.1| PREDICTED: probable inactive leucine-rich repeat receptor-like protein kinase At1g66830 [Prunus mume]
TRINITY_DN47459_c1_g2	57.2689	90.2227	24.315	0.2695	-1.89164	0.00596438	0.808007	3288	GO:0016760;GO:0016021;GO:0030244;GO:0071555	K20924	virNOG03814	G	sp|Q9M9M4|CSLD3_ARATH Cellulose synthase-like protein D3 OS=Arabidopsis thaliana GN=CSLD3 PE=1 SV=1	gi|1009169356|ref|XP_015865620.1| PREDICTED: cellulose synthase-like protein D3 [Ziziphus jujuba]
TRINITY_DN51524_c1_g1	389.699	594.877	184.52	0.310182	-1.68881	0.00597201	0.808007	2883	-	-	virNOG07351;virNOG18845	S	-	gi|731397241|ref|XP_010652810.1| PREDICTED: uncharacterized protein LOC100252502 [Vitis vinifera]
TRINITY_DN48280_c3_g3	34.9517	12.5032	57.4003	4.59086	2.19877	0.00597302	0.808007	973	-	-	virNOG06060	K	sp|O24606|EIN3_ARATH Protein ETHYLENE INSENSITIVE 3 OS=Arabidopsis thaliana GN=EIN3 PE=1 SV=1	gi|590590255|ref|XP_007016682.1| Ethylene insensitive 3 family protein [Theobroma cacao] gi|508787045|gb|EOY34301.1| Ethylene insensitive 3 family protein [Theobroma cacao]
TRINITY_DN42631_c0_g1	13.4531	2.45956	24.4466	9.93942	3.31316	0.00597392	0.808007	1786	GO:0016021;GO:0015098;GO:0015689	-	virNOG03595	P	sp|Q0WP36|MOT2_ARATH Molybdate transporter 2 OS=Arabidopsis thaliana GN=MOT2 PE=1 SV=2	gi|449436100|ref|XP_004135832.1| PREDICTED: molybdate transporter 2 [Cucumis sativus] gi|700190082|gb|KGN45315.1| hypothetical protein Csa_7G433930 [Cucumis sativus]
TRINITY_DN50207_c2_g6	32.6557	10.0617	55.2498	5.4911	2.4571	0.00603351	0.814438	928	GO:0003677;GO:0031930;GO:0010019;GO:0009507	-	virNOG02767	R	sp|Q9SIC9|PP178_ARATH Pentatricopeptide repeat-containing protein At2g31400, chloroplastic OS=Arabidopsis thaliana GN=At2g31400 PE=2 SV=1	gi|297743996|emb|CBI36966.3| unnamed protein product [Vitis vinifera]
TRINITY_DN47991_c0_g1	34.5559	12.3958	56.7161	4.57542	2.1939	0.00604308	0.814438	2924	-	-	virNOG08597;virNOG17220	SR	-	gi|1009180040|ref|XP_015871412.1| PREDICTED: uncharacterized protein LOC107408527 [Ziziphus jujuba]
TRINITY_DN52891_c0_g3	3151.47	4733.5	1569.45	0.331563	-1.59265	0.00605351	0.814438	962	-	-	virNOG26867	S	-	gi|694417683|ref|XP_009336885.1| PREDICTED: uncharacterized protein LOC103929416 [Pyrus x bretschneideri]
TRINITY_DN49107_c5_g1	7309.67	12259.2	2360.14	0.192519	-2.37693	0.00605441	0.814438	2024	-	-	virNOG22732;virNOG25574	S	-	gi|659087588|ref|XP_008444532.1| PREDICTED: uncharacterized protein LOC103487823 [Cucumis melo]
TRINITY_DN53640_c0_g1	9727.95	14658.4	4797.51	0.327288	-1.61137	0.00607475	0.816063	2967	GO:0005774;GO:0005783;GO:0046872;GO:0006098;GO:0005794;GO:0042732;GO:0009045	K01805	virNOG08847	G	sp|Q9FKK7|XYLA_ARATH Xylose isomerase OS=Arabidopsis thaliana GN=XYLA PE=2 SV=2	gi|1035917198|gb|OAY46789.1| hypothetical protein MANES_06G027600 [Manihot esculenta]
TRINITY_DN47782_c2_g3	28.5044	2.01245	54.9963	27.3281	4.77231	0.00611561	0.819398	462	-	-	-	-	-	-
TRINITY_DN48365_c1_g1	89.4398	138.927	39.9523	0.287577	-1.79798	0.00611615	0.819398	724	GO:0005524;GO:0016021;GO:0018108;GO:0004714	-	virNOG10863	T	sp|C0LGH3|Y5614_ARATH Probable LRR receptor-like serine/threonine-protein kinase At1g56140 OS=Arabidopsis thaliana GN=At1g56140 PE=2 SV=2	gi|629105889|gb|KCW71358.1| hypothetical protein EUGRSUZ_F044402, partial [Eucalyptus grandis]
TRINITY_DN51329_c1_g1	63.7366	99.3844	28.0888	0.282627	-1.82303	0.00613864	0.821299	1779	-	-	virNOG16537	S	sp|Q9SD53|Y3720_ARATH UPF0481 protein At3g47200 OS=Arabidopsis thaliana GN=At3g47200 PE=2 SV=1	gi|703069851|ref|XP_010088613.1| hypothetical protein L484_004013 [Morus notabilis] gi|587846257|gb|EXB36767.1| hypothetical protein L484_004013 [Morus notabilis]
TRINITY_DN53021_c3_g4	15.5303	26.8073	4.25333	0.158663	-2.65596	0.00616327	0.8232	1112	-	-	-	-	-	-
TRINITY_DN52448_c1_g3	346.065	518.026	174.103	0.33609	-1.57308	0.0061695	0.8232	882	GO:0016021	-	-	-	-	gi|595808542|ref|XP_007202774.1| hypothetical protein PRUPE_ppa013582mg [Prunus persica] gi|462398305|gb|EMJ03973.1| hypothetical protein PRUPE_ppa013582mg [Prunus persica]
TRINITY_DN34964_c0_g1	5.81833	11.6367	0	0	-Inf	0.00618563	0.824239	1491	GO:0008237;GO:0006508;GO:0000166;GO:0005739;GO:0004176	K08955	virNOG03003;virNOG11509	O	sp|P32795|YME1_YEAST Mitochondrial inner membrane i-AAA protease supercomplex subunit YME1 OS=Saccharomyces cerevisiae (strain ATCC 204508 / S288c) GN=YME1 PE=1 SV=1	gi|1004135536|gb|KXZ43593.1| hypothetical protein GPECTOR_86g387 [Gonium pectorale]
TRINITY_DN47995_c0_g1	60.215	93.7886	26.6414	0.284058	-1.81574	0.00620022	0.825072	1055	-	-	-	-	-	-
TRINITY_DN44968_c0_g4	104.407	177.19	31.623	0.17847	-2.48625	0.00624012	0.829029	588	-	-	euNOG51270;virNOG26908	S	-	gi|1035896722|gb|OAY26324.1| hypothetical protein MANES_16G038800 [Manihot esculenta]
TRINITY_DN45493_c0_g2	58.8884	24.3631	93.4137	3.83423	1.93894	0.00624673	0.829029	2297	-	K10268	virNOG08407	R	sp|Q9C5D2|FBL4_ARATH F-box/LRR-repeat protein 4 OS=Arabidopsis thaliana GN=FBL4 PE=2 SV=1	gi|645248983|ref|XP_008230540.1| PREDICTED: F-box/LRR-repeat protein 4 [Prunus mume]
TRINITY_DN55447_c2_g1	217.682	327.343	108.021	0.329993	-1.59949	0.0063091	0.834056	710	-	-	COG1657;virNOG38299;euNOG49175;virNOG29348	SIR	-	gi|720064103|ref|XP_010275847.1| PREDICTED: uncharacterized protein LOC104610772 [Nelumbo nucifera]
TRINITY_DN51317_c0_g3	1590.18	2367.76	812.599	0.343194	-1.54291	0.00630939	0.834056	2232	-	-	virNOG25372	S	-	gi|645241036|ref|XP_008226886.1| PREDICTED: uncharacterized protein LOC103326446 isoform X1 [Prunus mume]
TRINITY_DN53552_c0_g1	12.4065	2.34937	22.4636	9.56152	3.25724	0.00631648	0.834056	685	-	-	virNOG13397	S	-	gi|1009129568|ref|XP_015881836.1| PREDICTED: uncharacterized protein LOC107417715 [Ziziphus jujuba]
TRINITY_DN43130_c0_g1	73.8998	17.6522	130.147	7.37287	2.88223	0.00632294	0.834056	1132	GO:0051555;GO:0046872;GO:0045431;GO:0055114	K05278	virNOG00943;virNOG28047	HQ	sp|Q9ZWQ9|FLS_CITUN Flavonol synthase/flavanone 3-hydroxylase OS=Citrus unshiu GN=FLS PE=1 SV=1	gi|590598776|ref|XP_007018995.1| Flavonol synthase [Theobroma cacao] gi|508724323|gb|EOY16220.1| Flavonol synthase [Theobroma cacao]
TRINITY_DN54655_c3_g1	2012.81	3160.6	865.016	0.273688	-1.8694	0.00633712	0.834056	1643	GO:0005634;GO:0010309;GO:0005506;GO:0019509;GO:0055114;GO:0005737	K08967	virNOG15347;COG1791	SE	sp|F6HDT7|MTND2_VITVI 1,2-dihydroxy-3-keto-5-methylthiopentene dioxygenase 2 OS=Vitis vinifera GN=VIT_05s0020g04080 PE=3 SV=1	gi|470121006|ref|XP_004296576.1| PREDICTED: 1,2-dihydroxy-3-keto-5-methylthiopentene dioxygenase 2 [Fragaria vesca subsp. vesca]
TRINITY_DN51192_c4_g1	5.89246	0.336924	11.448	33.9779	5.08653	0.00634448	0.834056	438	GO:1901363;GO:0097159	-	KOG1075;virNOG27119;virNOG28452	SR	-	gi|147771533|emb|CAN71342.1| hypothetical protein VITISV_002439 [Vitis vinifera]
TRINITY_DN53654_c1_g2	1439.05	2169.93	708.167	0.326355	-1.61549	0.00635511	0.834056	623	GO:0008061;GO:0006032;GO:0016998;GO:0005975;GO:0004568	-	virNOG01205	G	sp|P21226|CHI2_PEA Endochitinase A2 OS=Pisum sativum GN=CHI2 PE=1 SV=2	gi|312191345|gb|ADQ43720.1| class I chitinase [Casuarina equisetifolia]
TRINITY_DN45533_c1_g3	727.075	1103.09	351.056	0.318247	-1.65178	0.00636142	0.834056	1348	-	-	virNOG15711	R	-	gi|672171087|ref|XP_008805619.1| PREDICTED: uncharacterized protein LOC103718530 isoform X1 [Phoenix dactylifera] gi|672171089|ref|XP_008805620.1| PREDICTED: uncharacterized protein LOC103718530 isoform X1 [Phoenix dactylifera]
TRINITY_DN47259_c1_g1	4.53156	0	9.06313	Inf	Inf	0.00636638	0.834056	724	GO:0016020	-	virNOG21563	S	-	gi|922395709|ref|XP_003590175.2| transmembrane protein, putative [Medicago truncatula] gi|657402259|gb|AES60426.2| transmembrane protein, putative [Medicago truncatula]
TRINITY_DN53207_c4_g1	21.5144	2.6863	40.3426	15.0179	3.90861	0.00636897	0.834056	2016	GO:0005634;GO:0003677;GO:0006355;GO:0003700	-	virNOG21959	K	sp|Q9SFE4|ERF12_ARATH Ethylene-responsive transcription factor ERF012 OS=Arabidopsis thaliana GN=ERF012 PE=2 SV=1	gi|743845752|ref|XP_011027567.1| PREDICTED: ethylene-responsive transcription factor ERF014-like [Populus euphratica]
TRINITY_DN48024_c6_g3	7.87785	14.4295	1.32615	0.0919054	-3.44371	0.00640125	0.836553	386	-	-	NOG186034;KOG1916;virNOG02764	R	-	gi|1035911486|gb|OAY41080.1| hypothetical protein MANES_09G072500 [Manihot esculenta]
TRINITY_DN53912_c0_g1	1864.62	2780.89	948.354	0.341026	-1.55205	0.00640496	0.836553	6807	-	-	virNOG09033	S	sp|B4GUZ2|NO66_DROPE Bifunctional lysine-specific demethylase and histidyl-hydroxylase NO66 OS=Drosophila persimilis GN=GL12933 PE=3 SV=1	gi|1009105884|ref|XP_015896409.1| PREDICTED: uncharacterized protein LOC107430095 isoform X1 [Ziziphus jujuba]
TRINITY_DN53166_c0_g1	475.064	903.963	46.1657	0.0510704	-4.29137	0.00642468	0.836919	4249	GO:0015074;GO:0005524;GO:0008270;GO:0006419;GO:0004813;GO:0003676	-	virNOG05810;KOG0017	R	sp|Q94HW2|POLR1_ARATH Retrovirus-related Pol polyprotein from transposon RE1 OS=Arabidopsis thaliana GN=RE1 PE=2 SV=1	gi|147774128|emb|CAN62863.1| hypothetical protein VITISV_030334 [Vitis vinifera]
TRINITY_DN55384_c0_g1	4986.91	7428.65	2545.18	0.342617	-1.54533	0.00642582	0.836919	579	GO:0016620;GO:0055114	-	virNOG03816;COG0057	G	sp|Q7FAH2|G3PC2_ORYSJ Glyceraldehyde-3-phosphate dehydrogenase 2, cytosolic OS=Oryza sativa subsp. japonica GN=GAPC2 PE=1 SV=1	gi|1035944406|gb|OAY69445.1| Glyceraldehyde-3-phosphate dehydrogenase, cytosolic, partial [Ananas comosus]
TRINITY_DN53575_c2_g2	3070.6	4617.43	1523.77	0.330004	-1.59945	0.00643315	0.836919	1869	-	-	virNOG07681;KOG4162	T	-	gi|703086704|ref|XP_010093076.1| Tetratricopeptide repeat protein 7A [Morus notabilis] gi|587863747|gb|EXB53504.1| Tetratricopeptide repeat protein 7A [Morus notabilis]
TRINITY_DN49019_c1_g1	140.929	215.039	66.8198	0.310734	-1.68625	0.00647005	0.840613	757	GO:0005634;GO:0007165;GO:0000785;GO:0009649;GO:0042803;GO:0010224;GO:0003682;GO:0005829;GO:0009881	-	virNOG01754	S	sp|Q9FN03|UVR8_ARATH Ultraviolet-B receptor UVR8 OS=Arabidopsis thaliana GN=UVR8 PE=1 SV=1	gi|566179618|ref|XP_002309939.2| hypothetical protein POPTR_0007s04700g [Populus trichocarpa] gi|550334138|gb|EEE90389.2| hypothetical protein POPTR_0007s04700g [Populus trichocarpa]
TRINITY_DN48371_c2_g5	4.3616	8.7232	0	0	-Inf	0.00648076	0.8409	535	-	-	-	-	-	gi|985452009|ref|XP_015386531.1| PREDICTED: uncharacterized protein LOC107177356 [Citrus sinensis]
TRINITY_DN46797_c2_g1	27.0257	44.058	9.99341	0.226824	-2.14035	0.00649953	0.841297	1040	GO:0044260;GO:0090304;GO:0005488	-	virNOG24788;KOG0017	R	-	gi|147852133|emb|CAN80162.1| hypothetical protein VITISV_038102 [Vitis vinifera]
TRINITY_DN50394_c2_g1	97.4744	150.072	44.8769	0.299036	-1.74161	0.00650084	0.841297	275	GO:0050661;GO:0016620;GO:0006006;GO:0051287;GO:0055114	-	virNOG03816	G	sp|P26517|G3PC1_HORVU Glyceraldehyde-3-phosphate dehydrogenase 1, cytosolic OS=Hordeum vulgare GN=GAPC PE=2 SV=1	gi|258642943|gb|ACV86035.1| glyceraldehyde-3-phosphate dehydrogenase 2 [Festuca arundinacea]
TRINITY_DN48350_c3_g1	476.436	716.026	236.847	0.33078	-1.59606	0.00654121	0.845415	1756	GO:0016020	-	virNOG08317;KOG1303	E	sp|Q39134|AAP3_ARATH Amino acid permease 3 OS=Arabidopsis thaliana GN=AAP3 PE=1 SV=2	gi|731433444|ref|XP_010644646.1| PREDICTED: probable amino acid permease 7 isoform X2 [Vitis vinifera] gi|296089993|emb|CBI39812.3| unnamed protein product [Vitis vinifera]
TRINITY_DN47820_c1_g1	10.285	18.2492	2.32077	0.127171	-2.97516	0.00655979	0.84671	963	-	-	-	-	-	-
TRINITY_DN48300_c2_g1	12.0441	2.57293	21.5154	8.36221	3.06388	0.00659519	0.847372	1060	-	-	virNOG14307;virNOG02851;NOG04132	OR	sp|Q5T2N8|ATD3C_HUMAN ATPase family AAA domain-containing protein 3C OS=Homo sapiens GN=ATAD3C PE=2 SV=2	gi|1002245284|ref|XP_015626823.1| PREDICTED: ATPase family AAA domain-containing protein 3C isoform X2 [Oryza sativa Japonica Group]
TRINITY_DN45165_c3_g1	52.6755	22.0385	83.3125	3.78032	1.91851	0.00660145	0.847372	2019	GO:0006218;GO:0047622;GO:0005829;GO:0047724;GO:0006152;GO:0072585;GO:0045437	K01240	virNOG14356	F	sp|Q9SJM7|URH1_ARATH Uridine nucleosidase 1 OS=Arabidopsis thaliana GN=URH1 PE=1 SV=2	gi|590631879|ref|XP_007027686.1| Uridine-ribohydrolase 1 isoform 1 [Theobroma cacao] gi|508716291|gb|EOY08188.1| Uridine-ribohydrolase 1 isoform 1 [Theobroma cacao]
TRINITY_DN52743_c6_g1	146.662	57.1319	236.193	4.13417	2.0476	0.00660407	0.847372	2290	-	-	KOG1075;virNOG06122;virNOG26312	SRK	sp|P0C2F6|RNHX1_ARATH Putative ribonuclease H protein At1g65750 OS=Arabidopsis thaliana GN=At1g65750 PE=3 SV=1	gi|694383376|ref|XP_009367651.1| PREDICTED: uncharacterized protein LOC103957244 isoform X1 [Pyrus x bretschneideri] gi|694383387|ref|XP_009367656.1| PREDICTED: uncharacterized protein LOC103957247 isoform X1 [Pyrus x bretschneideri] gi|694383449|ref|XP_009367686.1| PREDICTED: uncharacterized protein LOC103957269 isoform X1 [Pyrus x bretschneideri]
TRINITY_DN51539_c1_g4	29.5253	48.1928	10.8579	0.225301	-2.15008	0.00660575	0.847372	574	-	-	-	-	-	-
TRINITY_DN49839_c7_g2	4.57167	0	9.14335	Inf	Inf	0.00660778	0.847372	1040	GO:0016020;GO:0006810;GO:0009987	-	virNOG15715	R	sp|Q8GXV7|CRR56_ARATH Cysteine-rich repeat secretory protein 56 OS=Arabidopsis thaliana GN=CRRSP56 PE=1 SV=2	gi|645259945|ref|XP_008235604.1| PREDICTED: cysteine-rich repeat secretory protein 56 [Prunus mume]
TRINITY_DN44665_c0_g1	48.9324	84.4514	13.4134	0.15883	-2.65444	0.00662771	0.848827	840	GO:0004713;GO:0005524;GO:0018108	-	virNOG33727;virNOG10863	T	sp|C0LGH2|Y1561_ARATH Probable LRR receptor-like serine/threonine-protein kinase At1g56130 OS=Arabidopsis thaliana GN=At1g56130 PE=2 SV=2	gi|296081495|emb|CBI20018.3| unnamed protein product [Vitis vinifera]
TRINITY_DN54368_c3_g1	354.029	150.533	557.524	3.70366	1.88895	0.00665727	0.851511	2446	GO:0005634;GO:0003677;GO:0006355;GO:0009734	-	virNOG00104	K	sp|O23661|ARFC_ARATH Auxin response factor 3 OS=Arabidopsis thaliana GN=ARF3 PE=1 SV=2	gi|947071484|gb|KRH20375.1| hypothetical protein GLYMA_13G174000 [Glycine max]
TRINITY_DN47382_c3_g1	817.392	1214.26	420.528	0.346325	-1.5298	0.00668485	0.851703	2715	GO:0015976;GO:0004089;GO:0008270;GO:0009507	K01673	virNOG01569	P	sp|Q94CE3|BCA5_ARATH Beta carbonic anhydrase 5, chloroplastic OS=Arabidopsis thaliana GN=BCA5 PE=2 SV=1	gi|590688097|ref|XP_007042851.1| Carbonic anhydrase isoform 1 [Theobroma cacao] gi|508706786|gb|EOX98682.1| Carbonic anhydrase isoform 1 [Theobroma cacao]
TRINITY_DN50416_c6_g1	229.204	359.497	98.9107	0.275137	-1.86178	0.00669019	0.851703	3091	-	-	-	-	-	-
TRINITY_DN50181_c0_g1	669.197	1002.1	336.298	0.335595	-1.57521	0.00670083	0.851703	1303	GO:0004674;GO:0005524;GO:0004715;GO:0016021;GO:0018108	-	virNOG05235;COG0515	T	sp|Q8GYA4|CRK10_ARATH Cysteine-rich receptor-like protein kinase 10 OS=Arabidopsis thaliana GN=CRK10 PE=1 SV=3	gi|641856817|gb|KDO75583.1| hypothetical protein CISIN_1g010329mg [Citrus sinensis]
TRINITY_DN48086_c1_g1	24.638	8.83393	40.442	4.57803	2.19473	0.00671422	0.851703	1251	GO:0004364;GO:0006749;GO:0009407;GO:0005737	K00799	virNOG07100;KOG0406	O	sp|Q9ZW24|GSTU7_ARATH Glutathione S-transferase U7 OS=Arabidopsis thaliana GN=GSTU7 PE=2 SV=1	gi|731426547|ref|XP_010663654.1| PREDICTED: probable glutathione S-transferase [Vitis vinifera]
TRINITY_DN46821_c1_g6	5.73073	0	11.4615	Inf	Inf	0.00671535	0.851703	769	-	-	-	-	-	-
TRINITY_DN47680_c2_g4	1817.98	659.214	2976.75	4.5156	2.17492	0.00671712	0.851703	1946	GO:0031120;GO:0000495;GO:0003723;GO:0031118;GO:1990481;GO:0009982;GO:0031429	K11131	COG0130;virNOG09923	J	sp|Q9LD90|CBF5_ARATH H/ACA ribonucleoprotein complex subunit 4 OS=Arabidopsis thaliana GN=CBF5 PE=1 SV=1	gi|225440338|ref|XP_002270073.1| PREDICTED: H/ACA ribonucleoprotein complex subunit 4 [Vitis vinifera]
TRINITY_DN45841_c0_g1	239.094	377.956	100.231	0.265192	-1.91489	0.00671908	0.851703	1325	GO:0071704	K20547	virNOG01205	G	sp|Q9FRV1|CHIA_SECCE Basic endochitinase A OS=Secale cereale GN=rsca PE=1 SV=1	gi|307159110|gb|ADN39439.1| class I chitinase isoform 2, partial [Castanea sativa]
TRINITY_DN51064_c2_g1	491.574	150.061	833.087	5.55165	2.47292	0.00675409	0.854232	1603	GO:0016746	K22374	virNOG00419	R	sp|Q9SQ64|COR2_PAPSO Non-functional NADPH-dependent codeinone reductase 2 OS=Papaver somniferum GN=COR2 PE=1 SV=1	gi|223538940|gb|EEF40538.1| aldo-keto reductase, putative [Ricinus communis]
TRINITY_DN55891_c10_g6	138.052	210.08	66.0244	0.314282	-1.66987	0.00675782	0.854232	1377	-	-	-	-	-	-
TRINITY_DN50780_c0_g4	266.692	410.521	122.863	0.299287	-1.7404	0.00677794	0.854232	328	GO:0006351	-	virNOG15981;virNOG09836	K	-	gi|694407511|ref|XP_009378492.1| PREDICTED: NAC domain-containing protein 72 [Pyrus x bretschneideri] gi|694407513|ref|XP_009378493.1| PREDICTED: NAC domain-containing protein 72 [Pyrus x bretschneideri]
TRINITY_DN50829_c4_g3	49.3788	7.92096	90.8367	11.4679	3.51953	0.00678098	0.854232	1209	-	-	-	-	-	-
TRINITY_DN51436_c0_g1	72.041	113.095	30.9869	0.27399	-1.86781	0.00678223	0.854232	916	-	-	-	-	-	-
TRINITY_DN43235_c0_g1	28.9262	0	57.8524	Inf	Inf	0.00686888	0.864045	1887	GO:0005488	-	virNOG00819;virNOG19602;virNOG34595;NOG215611	R	sp|P04146|COPIA_DROME Copia protein OS=Drosophila melanogaster GN=GIP PE=1 SV=3	gi|147788164|emb|CAN71595.1| hypothetical protein VITISV_010143 [Vitis vinifera]
TRINITY_DN53187_c1_g1	187.659	88.5584	286.759	3.23808	1.69514	0.00689904	0.866737	2527	GO:0033178;GO:0015991;GO:0046961	K02150	virNOG01389	C	sp|Q9SWE7|VATE_CITLI V-type proton ATPase subunit E OS=Citrus limon GN=VATE PE=2 SV=1	gi|558633282|gb|AHA83526.1| V-type proton ATPase subunit E [Hevea brasiliensis]
TRINITY_DN55812_c13_g1	88.3382	134.817	41.859	0.310487	-1.6874	0.00691622	0.866894	507	-	-	-	-	-	-
TRINITY_DN52212_c1_g1	88.9993	136.591	41.4079	0.303153	-1.72188	0.00691782	0.866894	1652	-	-	-	-	-	-
TRINITY_DN49836_c2_g2	5.82045	0.333855	11.307	33.8681	5.08186	0.00694943	0.867351	726	-	-	-	-	-	-
TRINITY_DN52746_c3_g1	15.7386	1.78889	29.6883	16.596	4.05276	0.00695118	0.867351	775	GO:0006546;GO:0008483;GO:0004047;GO:0032259	-	virNOG05447;COG0404	E	sp|P54260|GCST_SOLTU Aminomethyltransferase, mitochondrial OS=Solanum tuberosum GN=GDCST PE=2 SV=1	gi|702516795|ref|XP_010042063.1| PREDICTED: aminomethyltransferase, mitochondrial [Eucalyptus grandis]
TRINITY_DN48432_c3_g2	13.61	23.5695	3.65052	0.154883	-2.69075	0.00696105	0.867351	574	-	-	-	-	-	-
TRINITY_DN54870_c2_g2	96.9091	173.339	20.4792	0.118145	-3.08136	0.00697424	0.867351	984	GO:0009733	K14488	virNOG24456;virNOG19935	S	sp|P32295|ARG7_VIGRR Indole-3-acetic acid-induced protein ARG7 OS=Vigna radiata var. radiata GN=ARG7 PE=2 SV=1	gi|694409905|ref|XP_009379568.1| PREDICTED: indole-3-acetic acid-induced protein ARG7-like [Pyrus x bretschneideri]
TRINITY_DN36770_c0_g2	6.87817	13.7563	0	0	-Inf	0.00697474	0.867351	882	-	-	virNOG22502;KOG1075;virNOG09124	R	sp|P0C2F6|RNHX1_ARATH Putative ribonuclease H protein At1g65750 OS=Arabidopsis thaliana GN=At1g65750 PE=3 SV=1	gi|971555685|ref|XP_015165499.1| PREDICTED: uncharacterized protein LOC107061178 [Solanum tuberosum]
TRINITY_DN47000_c3_g11	2963.78	4431.62	1495.93	0.337558	-1.56679	0.00698353	0.867351	780	-	-	virNOG22993;virNOG19434	R	sp|Q96289|ZAT10_ARATH Zinc finger protein ZAT10 OS=Arabidopsis thaliana GN=ZAT10 PE=2 SV=1	gi|1009135565|ref|XP_015885055.1| PREDICTED: zinc finger protein ZAT10-like [Ziziphus jujuba] gi|1009164536|ref|XP_015900551.1| PREDICTED: zinc finger protein ZAT10-like [Ziziphus jujuba]
TRINITY_DN51700_c0_g2	1504.27	2269.11	739.439	0.325872	-1.61762	0.00699339	0.867351	1501	GO:0005634;GO:0006355;GO:0009734	K14484	virNOG18334	S	sp|P32294|AX22B_VIGRR Auxin-induced protein 22B OS=Vigna radiata var. radiata GN=AUX22B PE=2 SV=1	gi|566189848|ref|XP_002314656.2| hypothetical protein POPTR_0010s08890g [Populus trichocarpa] gi|550329400|gb|EEF00827.2| hypothetical protein POPTR_0010s08890g [Populus trichocarpa]
TRINITY_DN52479_c4_g1	126.206	193.335	59.0766	0.305566	-1.71044	0.00700022	0.867351	577	GO:0004674;GO:0005524;GO:0016021;GO:0006468	-	virNOG35895;virNOG05235	TR	sp|Q9LDM5|CRK31_ARATH Putative cysteine-rich receptor-like protein kinase 31 OS=Arabidopsis thaliana GN=CRK31 PE=3 SV=1	gi|1025226120|ref|XP_016480645.1| PREDICTED: putative receptor-like protein kinase At4g00960 [Nicotiana tabacum]
TRINITY_DN45235_c2_g2	274.979	412.672	137.285	0.332673	-1.58782	0.00701315	0.867351	918	-	-	-	-	-	-
TRINITY_DN52207_c3_g1	348.829	594.833	102.825	0.172863	-2.5323	0.00702596	0.867351	587	-	-	COG2801;virNOG39402	RL	-	gi|1012362577|gb|KYP73760.1| Retrovirus-related Pol polyprotein from transposon opus [Cajanus cajan]
TRINITY_DN53742_c1_g3	20.0758	33.6375	6.51406	0.193655	-2.36844	0.00703896	0.867351	1003	GO:0006413;GO:0003743;GO:0008237;GO:0006508;GO:0008270	-	virNOG07605;KOG1932	K	sp|Q8LPF0|TAF2_ARATH Transcription initiation factor TFIID subunit 2 OS=Arabidopsis thaliana GN=TAF2 PE=2 SV=1	gi|703153894|ref|XP_010110798.1| Transcription initiation factor TFIID subunit 2 [Morus notabilis] gi|587941492|gb|EXC28063.1| Transcription initiation factor TFIID subunit 2 [Morus notabilis]
TRINITY_DN31274_c0_g1	6.51666	12.4238	0.609541	0.0490625	-4.34924	0.00704549	0.867351	1184	-	-	-	-	sp|Q9P6N2|PTF1_SCHPO Pdp3-interacting factor 1 OS=Schizosaccharomyces pombe (strain 972 / ATCC 24843) GN=ptf1 PE=1 SV=1	gi|223497537|gb|EEF22126.1| 2-hydroxy-3-keto-5-methylthiopentenyl-1-phosphate phosphatase, putative [Ricinus communis]
TRINITY_DN44986_c0_g2	13.1434	2.24214	24.0447	10.724	3.42277	0.0070543	0.867351	1176	-	-	-	-	-	-
TRINITY_DN48741_c4_g2	29.5738	5.7093	53.4382	9.35986	3.22649	0.00707029	0.867351	1819	GO:0005524	-	virNOG03873	O	sp|Q8GW96|AATP3_ARATH AAA-ATPase At2g18193 OS=Arabidopsis thaliana GN=At2g18193 PE=2 SV=1	gi|566181099|ref|XP_002310264.2| hypothetical protein POPTR_0007s13320g [Populus trichocarpa] gi|550334790|gb|EEE90714.2| hypothetical protein POPTR_0007s13320g [Populus trichocarpa]
TRINITY_DN54828_c1_g1	476.681	727.739	225.622	0.310031	-1.68951	0.00707591	0.867351	2187	GO:0006810	-	virNOG00738;KOG0096	U	sp|Q8H156|RAN3_ARATH GTP-binding nuclear protein Ran-3 OS=Arabidopsis thaliana GN=RAN3 PE=1 SV=2	gi|1009137138|ref|XP_015885891.1| PREDICTED: GTP-binding nuclear protein Ran-3-like [Ziziphus jujuba]
TRINITY_DN49103_c1_g3	83.941	131.156	36.7257	0.280015	-1.83642	0.00707598	0.867351	404	-	-	-	-	-	-
TRINITY_DN49594_c5_g2	857.249	1296.5	417.998	0.322405	-1.63306	0.00708092	0.867351	4228	GO:0006857;GO:0016021;GO:0005215	-	virNOG02212	E	sp|Q9LFB8|PTR5_ARATH Protein NRT1/ PTR FAMILY 8.2 OS=Arabidopsis thaliana GN=NPF8.2 PE=2 SV=1	gi|702480373|ref|XP_010033028.1| PREDICTED: protein NRT1/ PTR FAMILY 8.1-like [Eucalyptus grandis] gi|702480377|ref|XP_010033029.1| PREDICTED: protein NRT1/ PTR FAMILY 8.1-like [Eucalyptus grandis] gi|702480379|ref|XP_010033030.1| PREDICTED: protein NRT1/ PTR FAMILY 8.1-like [Eucalyptus grandis] gi|702480383|ref|XP_010033031.1| PREDICTED: protein NRT1/ PTR FAMILY 8.1-like [Eucalyptus grandis] gi|…
TRINITY_DN53745_c1_g9	9.06191	1.56829	16.5555	10.5564	3.40004	0.00708514	0.867351	1449	-	-	-	-	-	-
TRINITY_DN53542_c5_g1	907.16	258.548	1555.77	6.01734	2.58913	0.00710345	0.867351	1289	GO:0006810	-	virNOG26349	T	sp|Q43019|NLTP3_PRUDU Non-specific lipid-transfer protein 3 OS=Prunus dulcis PE=2 SV=1	gi|694440151|ref|XP_009346911.1| PREDICTED: non-specific lipid-transfer protein 3-like [Pyrus x bretschneideri]
TRINITY_DN47372_c1_g1	2094.16	3159.74	1028.58	0.325527	-1.61915	0.00711664	0.867351	2775	GO:0003824	-	virNOG02423	T	sp|Q9LQN6|P2C04_ARATH Probable protein phosphatase 2C 4 OS=Arabidopsis thaliana GN=PLL5 PE=2 SV=1	gi|1009115223|ref|XP_015874113.1| PREDICTED: probable protein phosphatase 2C 4 [Ziziphus jujuba]
TRINITY_DN47761_c2_g1	8.88762	16.1176	1.65769	0.10285	-3.28139	0.00711677	0.867351	696	-	-	-	-	-	-
TRINITY_DN46611_c0_g2	83.5837	33.9876	133.18	3.91848	1.97029	0.00712462	0.867351	1675	-	-	virNOG13746	S	sp|O22193|PUB4_ARATH U-box domain-containing protein 4 OS=Arabidopsis thaliana GN=PUB4 PE=1 SV=3	gi|449434030|ref|XP_004134799.1| PREDICTED: U-box domain-containing protein 4 [Cucumis sativus] gi|700193848|gb|KGN49052.1| hypothetical protein Csa_6G511670 [Cucumis sativus]
TRINITY_DN50787_c1_g2	4911.87	2462.51	7361.24	2.98932	1.57982	0.00713017	0.867351	1332	GO:0016705;GO:0020037;GO:0005506;GO:0016021;GO:0004497;GO:0055114	K20619	virNOG00979	Q	sp|Q9FIB0|C78A7_ARATH Cytochrome P450 78A7 OS=Arabidopsis thaliana GN=CYP78A7 PE=2 SV=1	gi|823140114|ref|XP_012469919.1| PREDICTED: cytochrome P450 78A7-like [Gossypium raimondii] gi|763750949|gb|KJB18337.1| hypothetical protein B456_003G047300 [Gossypium raimondii]
TRINITY_DN55110_c1_g5	4.08147	8.16294	0	0	-Inf	0.00713202	0.867351	891	-	-	virNOG35577;virNOG35065	S	sp|F4JWM0|DSC2_ARATH Disease resistance-like protein DSC2 OS=Arabidopsis thaliana GN=DSC2 PE=1 SV=1	gi|297734787|emb|CBI17021.3| unnamed protein product [Vitis vinifera]
TRINITY_DN54711_c0_g1	1351.53	2014.52	688.536	0.341786	-1.54883	0.0071452	0.867887	2487	-	-	virNOG07937;virNOG10272	CR	-	gi|1009108426|ref|XP_015884679.1| PREDICTED: uncharacterized protein LOC107420273 [Ziziphus jujuba]
TRINITY_DN52368_c3_g1	174.979	86.6755	263.283	3.03757	1.60292	0.00721119	0.874228	1425	GO:0008308;GO:0005741;GO:1903959	K15040	KOG3126;virNOG02709	P	sp|Q9FJX3|VDAC2_ARATH Mitochondrial outer membrane protein porin 2 OS=Arabidopsis thaliana GN=VDAC2 PE=1 SV=1	gi|1028988352|ref|XP_016749026.1| PREDICTED: mitochondrial outer membrane protein porin 2-like [Gossypium hirsutum]
TRINITY_DN44637_c0_g2	393.493	685.522	101.464	0.14801	-2.75623	0.00721508	0.874228	1223	GO:0016020	-	virNOG06063	S	-	gi|566172423|ref|XP_002307472.2| hypothetical protein POPTR_0005s20850g [Populus trichocarpa] gi|550339417|gb|EEE94468.2| hypothetical protein POPTR_0005s20850g [Populus trichocarpa]
TRINITY_DN43217_c0_g1	2360.47	4033.25	687.692	0.170506	-2.55211	0.00723136	0.875127	1352	-	-	-	-	-	-
TRINITY_DN46245_c3_g4	35.1057	56.2425	13.969	0.24837	-2.00944	0.00724224	0.875373	2223	-	-	-	-	-	-
TRINITY_DN51141_c3_g2	38.7272	15.5541	61.9004	3.97968	1.99265	0.00728017	0.87544	2538	GO:0009789;GO:0005623;GO:0009651;GO:0045454	-	virNOG05766	O	sp|Q9MAH1|TTL1_ARATH TPR repeat-containing thioredoxin TTL1 OS=Arabidopsis thaliana GN=TTL1 PE=1 SV=1	gi|595862263|ref|XP_007211362.1| hypothetical protein PRUPE_ppa002367mg [Prunus persica] gi|462407227|gb|EMJ12561.1| hypothetical protein PRUPE_ppa002367mg [Prunus persica]
TRINITY_DN48291_c0_g1	115.24	198.573	31.9071	0.160681	-2.63772	0.00728324	0.87544	1769	-	-	virNOG04327;COG4886	ST	sp|Q9LRR4|R13L1_ARATH Putative disease resistance RPP13-like protein 1 OS=Arabidopsis thaliana GN=RPPL1 PE=3 SV=1	gi|731410393|ref|XP_010657548.1| PREDICTED: putative disease resistance RPP13-like protein 1 [Vitis vinifera]
TRINITY_DN54000_c0_g3	770.888	1157.45	384.329	0.332049	-1.59053	0.00728627	0.87544	2524	GO:0016651;GO:0048038;GO:0051287;GO:0055114	-	virNOG11067;virNOG27362;COG0649	C	sp|P93306|NDUS2_ARATH NADH dehydrogenase [ubiquinone] iron-sulfur protein 2 OS=Arabidopsis thaliana GN=NAD7 PE=1 SV=2	gi|944221380|gb|KQK85827.1| hypothetical protein SETIT_020764mg [Setaria italica]
TRINITY_DN54761_c1_g3	32.3818	10.5152	54.2484	5.15907	2.36711	0.00728799	0.87544	2628	GO:0016021;GO:0006651;GO:0016311;GO:0008195;GO:0009507	-	virNOG08704	I	sp|F4J220|LPPE1_ARATH Lipid phosphate phosphatase epsilon 1, chloroplastic OS=Arabidopsis thaliana GN=LPPE1 PE=1 SV=1	gi|225430694|ref|XP_002263902.1| PREDICTED: lipid phosphate phosphatase epsilon 1, chloroplastic [Vitis vinifera] gi|147812558|emb|CAN70630.1| hypothetical protein VITISV_020724 [Vitis vinifera]
TRINITY_DN54132_c4_g1	47.8569	19.548	76.1659	3.89635	1.96212	0.00729275	0.87544	1104	-	-	NOG04299;virNOG05371	SG	sp|Q304B9|NCER2_ARATH Neutral ceramidase 2 OS=Arabidopsis thaliana GN=NCER2 PE=3 SV=1	gi|595842138|ref|XP_007208354.1| hypothetical protein PRUPE_ppa001694mg [Prunus persica] gi|462403996|gb|EMJ09553.1| hypothetical protein PRUPE_ppa001694mg [Prunus persica]
TRINITY_DN46199_c2_g1	147.472	224.827	70.1159	0.311865	-1.681	0.00731506	0.87544	1346	-	-	virNOG24293;virNOG21705	R	sp|Q9M0C2|EGC1_ARATH Putative EG45-like domain containing protein 1 OS=Arabidopsis thaliana GN=EGC1 PE=3 SV=1	gi|641861671|gb|KDO80359.1| hypothetical protein CISIN_1g032308mg [Citrus sinensis]
TRINITY_DN55576_c2_g1	246.193	374.225	118.161	0.31575	-1.66315	0.00731705	0.87544	1643	-	-	virNOG04327;COG4886;virNOG06083;NOG05513	STR	sp|Q9LRR4|R13L1_ARATH Putative disease resistance RPP13-like protein 1 OS=Arabidopsis thaliana GN=RPPL1 PE=3 SV=1	gi|702453021|ref|XP_010026097.1| PREDICTED: putative disease resistance protein RGA3 [Eucalyptus grandis]
TRINITY_DN47346_c1_g4	33.8552	53.7923	13.9181	0.258738	-1.95044	0.00731992	0.87544	438	-	-	-	-	-	-
TRINITY_DN42025_c0_g1	1330.77	2379.33	282.209	0.118609	-3.07572	0.00733254	0.87544	2487	GO:0016567;GO:0004842	-	virNOG11930	S	sp|Q9LZW3|PUB16_ARATH U-box domain-containing protein 16 OS=Arabidopsis thaliana GN=PUB16 PE=2 SV=1	gi|595822886|ref|XP_007204969.1| hypothetical protein PRUPE_ppa002340mg [Prunus persica] gi|462400611|gb|EMJ06168.1| hypothetical protein PRUPE_ppa002340mg [Prunus persica]
TRINITY_DN55361_c4_g1	7.3459	14.4172	0.274638	0.0190494	-5.71411	0.0073436	0.87544	1003	-	-	-	-	-	-
TRINITY_DN50421_c1_g1	394.394	587.912	200.876	0.341678	-1.54929	0.00735082	0.87544	712	-	-	virNOG35113;virNOG27367	SR	-	gi|719987869|ref|XP_010252152.1| PREDICTED: rRNA 2&apos;-O-methyltransferase fibrillarin-like isoform X1 [Nelumbo nucifera] gi|719987872|ref|XP_010252153.1| PREDICTED: rRNA 2&apos;-O-methyltransferase fibrillarin-like isoform X1 [Nelumbo nucifera]
TRINITY_DN40734_c0_g4	4.02172	8.04343	0	0	-Inf	0.00735288	0.87544	894	-	-	virNOG22502;virNOG09124;virNOG01327;virNOG36111;virNOG25477	R	-	gi|848863770|ref|XP_012832647.1| PREDICTED: uncharacterized protein LOC105953522 [Erythranthe guttata]
TRINITY_DN51858_c6_g1	19.9787	1.11493	38.8424	34.8384	5.12261	0.00735791	0.87544	1235	-	-	-	-	-	-
TRINITY_DN52371_c2_g1	6.92952	12.8644	0.994614	0.0773151	-3.69311	0.00737332	0.875715	1230	-	-	virNOG26380;KOG0017;virNOG24415	R	sp|Q94HW2|POLR1_ARATH Retrovirus-related Pol polyprotein from transposon RE1 OS=Arabidopsis thaliana GN=RE1 PE=2 SV=1	gi|848908779|ref|XP_012853278.1| PREDICTED: uncharacterized protein LOC105972842 [Erythranthe guttata]
TRINITY_DN47196_c0_g2	48.044	18.485	77.603	4.19815	2.06976	0.00739326	0.875715	1712	GO:0003676	-	virNOG03149;virNOG08420	R	sp|Q10M00|C3H22_ORYSJ Zinc finger CCCH domain-containing protein 22 OS=Oryza sativa subsp. japonica GN=Os03g0328900 PE=2 SV=2	gi|1035900512|gb|OAY30112.1| hypothetical protein MANES_14G004600 [Manihot esculenta]
TRINITY_DN44371_c2_g2	168.304	259.446	77.1632	0.297416	-1.74945	0.00739875	0.875715	1521	GO:0016787	K01054	virNOG02898	I	sp|Q9C942|CSE_ARATH Caffeoylshikimate esterase OS=Arabidopsis thaliana GN=CSE PE=1 SV=1	gi|590564129|ref|XP_007009573.1| Alpha/beta-Hydrolases superfamily protein [Theobroma cacao] gi|508726486|gb|EOY18383.1| Alpha/beta-Hydrolases superfamily protein [Theobroma cacao]
TRINITY_DN45846_c4_g2	4.19007	8.38014	0	0	-Inf	0.00740398	0.875715	911	-	-	-	-	-	-
TRINITY_DN50080_c1_g2	8.67378	15.7468	1.60079	0.101658	-3.2982	0.0074045	0.875715	1256	-	-	-	-	-	-
TRINITY_DN51324_c1_g1	335.581	528.879	142.282	0.269026	-1.89418	0.00742817	0.875816	997	GO:0009733	-	virNOG23780;virNOG21837	S	-	gi|657977676|ref|XP_008380756.1| PREDICTED: uncharacterized protein LOC103443648 [Malus domestica]
TRINITY_DN55541_c1_g7	28.5694	46.978	10.1607	0.216287	-2.20898	0.00743152	0.875816	980	GO:0005524;GO:0016021;GO:0016887	-	virNOG00813;virNOG03762;KOG0065	Q	-	gi|1009163605|ref|XP_015900056.1| PREDICTED: ABC transporter G family member 37-like [Ziziphus jujuba]
TRINITY_DN54044_c2_g1	72.7811	33.0945	112.468	3.39839	1.76485	0.00744242	0.875816	1020	-	-	-	-	-	-
TRINITY_DN43949_c0_g1	224.933	345.122	104.743	0.303497	-1.72025	0.00744662	0.875816	1366	GO:0005618;GO:0010951;GO:0004869	K13899	virNOG24820	R	sp|Q41916|CYT5_ARATH Cysteine proteinase inhibitor 5 OS=Arabidopsis thaliana GN=CYS5 PE=2 SV=2	gi|1009166880|ref|XP_015901824.1| PREDICTED: cysteine proteinase inhibitor 5-like [Ziziphus jujuba] gi|1009167665|ref|XP_015902244.1| PREDICTED: cysteine proteinase inhibitor 5-like [Ziziphus jujuba] gi|1009167667|ref|XP_015902245.1| PREDICTED: cysteine proteinase inhibitor 5-like [Ziziphus jujuba]
TRINITY_DN45951_c1_g1	26.9969	43.7056	10.2882	0.235399	-2.08682	0.00745158	0.875816	561	-	-	-	-	-	-
TRINITY_DN42571_c0_g1	26.215	8.51828	43.9116	5.15499	2.36597	0.0074585	0.875816	1123	-	K20896	virNOG07694	S	sp|Q9SWB6|TENAE_SOYBN Probable bifunctional TENA-E protein OS=Glycine max GN=TENA_E PE=2 SV=1	gi|590661807|ref|XP_007035775.1| Heme oxygenase-like, multi-helical [Theobroma cacao] gi|508714804|gb|EOY06701.1| Heme oxygenase-like, multi-helical [Theobroma cacao]
TRINITY_DN44726_c0_g2	262.366	120.045	404.686	3.37111	1.75322	0.00750128	0.879794	2685	GO:0009451	K06173	virNOG03204	J	sp|O94396|PUS1_SCHPO tRNA pseudouridine synthase 1 OS=Schizosaccharomyces pombe (strain 972 / ATCC 24843) GN=pus1 PE=1 SV=1	gi|743918205|ref|XP_011003107.1| PREDICTED: LOW QUALITY PROTEIN: tRNA pseudouridine synthase A, mitochondrial [Populus euphratica]
TRINITY_DN52359_c1_g3	10.5007	19.0153	1.9861	0.104447	-3.25916	0.00751539	0.880405	520	-	-	virNOG18104;KOG0406	O	sp|Q9CA57|GSTUA_ARATH Glutathione S-transferase U10 OS=Arabidopsis thaliana GN=GSTU10 PE=2 SV=1	gi|645269340|ref|XP_008239955.1| PREDICTED: glutathione S-transferase U10-like [Prunus mume]
TRINITY_DN49300_c4_g4	267.434	419.89	114.979	0.27383	-1.86865	0.00752721	0.880746	1823	GO:0097359;GO:0006486;GO:0003980	-	virNOG03272;virNOG40364	G	sp|Q0WL80|UGGG_ARATH UDP-glucose:glycoprotein glucosyltransferase OS=Arabidopsis thaliana GN=UGGT PE=1 SV=1	gi|703116575|ref|XP_010101162.1| UDP-glucose:glycoprotein glucosyltransferase [Morus notabilis] gi|587898963|gb|EXB87380.1| UDP-glucose:glycoprotein glucosyltransferase [Morus notabilis]
TRINITY_DN64350_c0_g1	24.9966	7.59949	42.3937	5.57848	2.47987	0.00755074	0.881525	685	-	-	-	-	-	gi|359485926|ref|XP_003633356.1| PREDICTED: periaxin-like [Vitis vinifera]
TRINITY_DN51444_c1_g3	16.1137	27.6927	4.5347	0.16375	-2.61043	0.00755778	0.881525	842	-	-	-	-	-	-
TRINITY_DN44765_c0_g3	9.56577	18.1938	0.937714	0.0515402	-4.27816	0.00756061	0.881525	1039	GO:0005634;GO:0003677;GO:0006355;GO:0003700	K09286	virNOG20000;virNOG22344	SK	sp|Q9LYD3|DREB3_ARATH Dehydration-responsive element-binding protein 3 OS=Arabidopsis thaliana GN=DREB3 PE=2 SV=1	gi|590573465|ref|XP_007012129.1| Integrase-type DNA-binding superfamily protein [Theobroma cacao] gi|508782492|gb|EOY29748.1| Integrase-type DNA-binding superfamily protein [Theobroma cacao]
TRINITY_DN48603_c3_g1	278.023	420.32	135.727	0.322915	-1.63077	0.00757887	0.882612	1944	GO:0061630;GO:0045116;GO:0005524;GO:0031625;GO:0005737;GO:0019788	-	virNOG04621;NOG07077	O	sp|Q9SDY5|RCE1_ARATH NEDD8-conjugating enzyme Ubc12 OS=Arabidopsis thaliana GN=RCE1 PE=1 SV=1	gi|1021033892|gb|KZM91676.1| hypothetical protein DCAR_020959 [Daucus carota subsp. sativus]
TRINITY_DN5658_c0_g1	4.19489	8.38978	0	0	-Inf	0.00762252	0.885281	1824	-	K00365	virNOG04266	Q	sp|Q00511|URIC_ASPFL Uricase OS=Aspergillus flavus GN=uaZ PE=1 SV=3	gi|848925053|ref|XP_012858545.1| PREDICTED: uricase [Erythranthe guttata] gi|604300000|gb|EYU19843.1| hypothetical protein MIMGU_mgv1a010718mg [Erythranthe guttata]
TRINITY_DN40682_c0_g1	4.19489	8.38978	0	0	-Inf	0.00762252	0.885281	939	-	-	virNOG01902;COG1028;virNOG32711	QI	sp|A0A084B9Z1|SAT3_STACB Short-chain dehydrogenase/reductase SAT3 OS=Stachybotrys chartarum (strain CBS 109288 / IBT 7711) GN=SAT3 PE=3 SV=1	gi|255078452|ref|XP_002502806.1| short chain dehydrogenase/reductase family protein [Micromonas commoda] gi|226518072|gb|ACO64064.1| short chain dehydrogenase/reductase family protein [Micromonas commoda]
TRINITY_DN47164_c0_g3	8.33321	0	16.6664	Inf	Inf	0.00763512	0.885281	489	-	-	-	-	-	-
TRINITY_DN55212_c1_g1	27.8341	45.2894	10.3787	0.229164	-2.12555	0.0076376	0.885281	586	-	-	-	-	-	-
TRINITY_DN54667_c1_g4	235.542	114.728	356.355	3.10608	1.6351	0.00765307	0.885889	3358	GO:0005634;GO:0003677;GO:0006355	-	virNOG08958	K	sp|O65685|BLH6_ARATH BEL1-like homeodomain protein 6 OS=Arabidopsis thaliana GN=BLH6 PE=1 SV=1	gi|1009149454|ref|XP_015892487.1| PREDICTED: BEL1-like homeodomain protein 6 [Ziziphus jujuba]
TRINITY_DN53407_c0_g5	7.71226	0.67078	14.7537	21.9949	4.4591	0.00767526	0.885889	527	-	-	COG2376;virNOG05632	G	sp|O04059|DHBK_SOLLC Putative 3,4-dihydroxy-2-butanone kinase OS=Solanum lycopersicum GN=DHBK PE=2 SV=1	gi|1012329616|gb|KYP41187.1| Putative 3,4-dihydroxy-2-butanone kinase [Cajanus cajan]
TRINITY_DN51029_c7_g2	18.7605	6.70833	30.8128	4.5932	2.1995	0.00767601	0.885889	1484	GO:0070534;GO:0005634;GO:0061630;GO:0031625;GO:0005737;GO:0006301	-	virNOG07790	O	sp|Q9SVD7|UEV1D_ARATH Ubiquitin-conjugating enzyme E2 variant 1D OS=Arabidopsis thaliana GN=UEV1D PE=1 SV=1	gi|359481634|ref|XP_003632650.1| PREDICTED: ubiquitin-conjugating enzyme E2 variant 1D [Vitis vinifera] gi|297740182|emb|CBI30364.3| unnamed protein product [Vitis vinifera]
TRINITY_DN25384_c0_g1	4.357	8.71399	0	0	-Inf	0.00767869	0.885889	441	-	-	-	-	-	-
TRINITY_DN44955_c1_g1	9.36942	17.8513	0.887544	0.0497187	-4.33007	0.00770309	0.886096	951	GO:0004674;GO:0005524;GO:0004715;GO:0016021;GO:0018108	-	virNOG03159;COG0515	T	sp|Q8GYA4|CRK10_ARATH Cysteine-rich receptor-like protein kinase 10 OS=Arabidopsis thaliana GN=CRK10 PE=1 SV=3	gi|1009108224|ref|XP_015883667.1| PREDICTED: cysteine-rich receptor-like protein kinase 8 [Ziziphus jujuba]
TRINITY_DN46316_c1_g1	105.049	52.2197	157.878	3.02334	1.59614	0.00771862	0.886096	1702	-	-	virNOG21917	S	sp|Q1G3T1|TDL1_ARATH TPD1 protein homolog 1 OS=Arabidopsis thaliana GN=TDL1 PE=2 SV=1	gi|1009107279|ref|XP_015878876.1| PREDICTED: TPD1 protein homolog 1-like [Ziziphus jujuba]
TRINITY_DN52652_c2_g4	8.92596	0	17.8519	Inf	Inf	0.00772316	0.886096	474	-	-	-	-	-	-
TRINITY_DN48091_c2_g4	11.1533	19.9924	2.31427	0.115758	-3.11082	0.00773243	0.886096	1875	-	-	virNOG16721	S	-	gi|1009157195|ref|XP_015896642.1| PREDICTED: uncharacterized protein LOC107430318 [Ziziphus jujuba]
TRINITY_DN51399_c0_g2	1347.18	2023.66	670.694	0.331426	-1.59324	0.00774046	0.886096	4174	GO:0016021	-	virNOG02870	E	sp|Q42400|AAP1_ARATH Amino acid permease 1 OS=Arabidopsis thaliana GN=AAP1 PE=1 SV=1	gi|743793130|ref|XP_011046334.1| PREDICTED: amino acid permease 3-like [Populus euphratica] gi|743793146|ref|XP_011046342.1| PREDICTED: amino acid permease 3-like [Populus euphratica]
TRINITY_DN51953_c2_g5	69.5227	31.4115	107.634	3.42658	1.77677	0.00774741	0.886096	908	-	-	-	-	-	-
TRINITY_DN44968_c0_g2	26.2198	6.25158	46.188	7.3882	2.88522	0.00775028	0.886096	1400	GO:0016020;GO:0016310;GO:0004672;GO:0005488	-	virNOG14645	T	sp|O64477|Y2913_ARATH G-type lectin S-receptor-like serine/threonine-protein kinase At2g19130 OS=Arabidopsis thaliana GN=At2g19130 PE=2 SV=1	gi|566258319|ref|XP_006388750.1| hypothetical protein POPTR_0107s002402g, partial [Populus trichocarpa] gi|550310759|gb|ERP47664.1| hypothetical protein POPTR_0107s002402g, partial [Populus trichocarpa]
TRINITY_DN42760_c0_g1	4.31394	0	8.62789	Inf	Inf	0.00775218	0.886096	576	-	-	virNOG00271;euNOG00075	SR	-	gi|694370679|ref|XP_009363078.1| PREDICTED: uncharacterized protein LOC103953079 [Pyrus x bretschneideri]
TRINITY_DN48839_c3_g1	139.403	230.063	48.7431	0.211869	-2.23876	0.0077763	0.886944	2079	-	-	virNOG22502;KOG1075;virNOG09124;euNOG44956	SR	sp|P0C2F6|RNHX1_ARATH Putative ribonuclease H protein At1g65750 OS=Arabidopsis thaliana GN=At1g65750 PE=3 SV=1	gi|590645333|ref|XP_007031313.1| Uncharacterized protein TCM_016763 [Theobroma cacao] gi|508710342|gb|EOY02239.1| Uncharacterized protein TCM_016763 [Theobroma cacao]
TRINITY_DN50883_c1_g1	66.5574	103.354	29.7608	0.28795	-1.79611	0.0077783	0.886944	2458	-	-	-	-	-	gi|720064103|ref|XP_010275847.1| PREDICTED: uncharacterized protein LOC104610772 [Nelumbo nucifera]
TRINITY_DN50089_c4_g5	11.8956	20.6933	3.09788	0.149704	-2.73981	0.00779777	0.886944	588	-	-	-	-	-	-
TRINITY_DN55384_c1_g1	28659.5	42563.2	14755.9	0.346682	-1.52831	0.00780884	0.886944	1542	GO:0050661;GO:0016620;GO:0006006;GO:0051287;GO:0055114	-	virNOG03816	G	sp|P26518|G3PC_MAGLI Glyceraldehyde-3-phosphate dehydrogenase, cytosolic OS=Magnolia liliiflora GN=GAPC PE=2 SV=1	gi|641810197|gb|KDO36891.1| hypothetical protein CISIN_1g024629mg [Citrus sinensis]
TRINITY_DN52444_c1_g1	30.8791	51.0746	10.6836	0.209177	-2.2572	0.00782298	0.886944	1090	-	-	-	-	-	-
TRINITY_DN46958_c0_g2	4458.59	7066.45	1850.73	0.261904	-1.93289	0.0078438	0.886944	2594	-	-	virNOG04501;virNOG19563	P	sp|Q9SJL2|HIP5_ARATH Heavy metal-associated isoprenylated plant protein 5 OS=Arabidopsis thaliana GN=HIPP05 PE=1 SV=2	gi|763769303|gb|KJB36518.1| hypothetical protein B456_006G163200 [Gossypium raimondii]
TRINITY_DN54308_c1_g3	54.7839	18.1086	91.4592	5.05059	2.33645	0.00785816	0.886944	2985	-	-	virNOG07090	K	sp|Q9SW80|BLH2_ARATH BEL1-like homeodomain protein 2 OS=Arabidopsis thaliana GN=BLH2 PE=1 SV=3	gi|1009145185|ref|XP_015890195.1| PREDICTED: BEL1-like homeodomain protein 2 [Ziziphus jujuba]
TRINITY_DN55036_c1_g1	15.4656	26.1823	4.74884	0.181376	-2.46295	0.00787993	0.886944	490	-	-	KOG1075;virNOG33137;virNOG01327	R	sp|P14381|YTX2_XENLA Transposon TX1 uncharacterized 149 kDa protein OS=Xenopus laevis PE=4 SV=1	gi|18700633|gb|AAL78659.1|AF405557_1 reverse transcriptase [Fagus sylvatica]
TRINITY_DN50720_c4_g1	21.9976	35.8674	8.12785	0.226608	-2.14173	0.00788064	0.886944	385	-	-	virNOG33137;virNOG01327;virNOG15069;virNOG28452	SR	sp|O00370|LORF2_HUMAN LINE-1 retrotransposable element ORF2 protein OS=Homo sapiens PE=1 SV=1	gi|147856116|emb|CAN80288.1| hypothetical protein VITISV_006820 [Vitis vinifera]
TRINITY_DN48713_c0_g2	29.1395	9.1554	49.1236	5.36553	2.42372	0.00788657	0.886944	2015	-	-	virNOG02240	S	sp|Q9M903|TGD4_ARATH Protein TRIGALACTOSYLDIACYLGLYCEROL 4, chloroplastic OS=Arabidopsis thaliana GN=TGD4 PE=1 SV=1	gi|502162276|ref|XP_004512450.1| PREDICTED: protein TRIGALACTOSYLDIACYLGLYCEROL 4, chloroplastic-like [Cicer arietinum]
TRINITY_DN46344_c4_g2	60.3637	24.948	95.7795	3.83917	1.94079	0.00789359	0.886944	808	-	-	-	-	-	-
TRINITY_DN54746_c1_g2	17.7112	29.7325	5.68992	0.19137	-2.38556	0.0079144	0.886944	1174	-	-	virNOG03257	Q	sp|Q84M24|AB1A_ARATH ABC transporter A family member 1 OS=Arabidopsis thaliana GN=ABCA1 PE=2 SV=2	gi|147833362|emb|CAN72933.1| hypothetical protein VITISV_020615 [Vitis vinifera]
TRINITY_DN55388_c1_g1	170.7	255.985	85.4142	0.333668	-1.58351	0.00791523	0.886944	612	-	-	-	-	-	-
TRINITY_DN46270_c0_g1	219.91	105.897	333.922	3.15327	1.65685	0.00791833	0.886944	2125	GO:0055085;GO:0016021	K15109	virNOG05295	C	sp|Q9CA93|BAC2_ARATH Mitochondrial arginine transporter BAC2 OS=Arabidopsis thaliana GN=BAC2 PE=1 SV=1	gi|1035923359|gb|OAY52948.1| hypothetical protein MANES_04G124700 [Manihot esculenta]
TRINITY_DN50289_c0_g1	17.6579	29.4016	5.91415	0.201151	-2.31365	0.00793553	0.886944	555	-	-	-	-	-	-
TRINITY_DN46656_c1_g1	269.633	417.65	121.616	0.291191	-1.77996	0.00793805	0.886944	1421	-	-	virNOG00143;virNOG11372;NOG07814	U	sp|Q9ZTX0|SCAM_PEA Secretory carrier-associated membrane protein OS=Pisum sativum GN=PSAM2 PE=2 SV=1	gi|734420970|gb|KHN41148.1| Putative secretory carrier-associated membrane protein 1 [Glycine soja]
TRINITY_DN45091_c1_g1	196.244	295.713	96.7747	0.327258	-1.6115	0.0079531	0.886944	777	-	K22285	virNOG01603	T	sp|Q9LVD4|ORP4C_ARATH Oxysterol-binding protein-related protein 4C OS=Arabidopsis thaliana GN=ORP4C PE=2 SV=1	gi|641842973|gb|KDO61875.1| hypothetical protein CISIN_1g021919mg [Citrus sinensis]
TRINITY_DN50864_c6_g2	63.8856	24.8075	102.964	4.1505	2.05329	0.00796191	0.886944	2064	-	-	virNOG20205	S	-	gi|641855680|gb|KDO74460.1| hypothetical protein CISIN_1g019308mg [Citrus sinensis]
TRINITY_DN45162_c1_g3	365.539	555.92	175.159	0.315079	-1.66621	0.00797755	0.886944	621	-	-	virNOG19856	S	-	gi|657963938|ref|XP_008373589.1| PREDICTED: uncharacterized protein LOC103436913 [Malus domestica]
TRINITY_DN46362_c1_g1	720.98	1070.83	371.127	0.346578	-1.52875	0.00798835	0.886944	3230	-	-	virNOG07371;virNOG40722	SU	sp|Q1PE49|4ON1_ARATH Protein At-4/1 OS=Arabidopsis thaliana GN=At4g26020 PE=1 SV=1	gi|802732591|ref|XP_012086429.1| PREDICTED: protein At-4/1 [Jatropha curcas] gi|643712537|gb|KDP25798.1| hypothetical protein JCGZ_22520 [Jatropha curcas]
TRINITY_DN46153_c2_g1	62.8387	96.8795	28.7979	0.297255	-1.75023	0.00799321	0.886944	598	-	-	virNOG01327;virNOG28452	SR	-	gi|731372491|ref|XP_010650408.1| PREDICTED: uncharacterized protein LOC104879402 [Vitis vinifera]
TRINITY_DN53877_c3_g2	35.287	55.7614	14.8126	0.265643	-1.91244	0.00801801	0.886944	751	-	-	-	-	-	-
TRINITY_DN25547_c0_g1	4.08766	8.17532	0	0	-Inf	0.00802861	0.886944	1763	-	-	-	-	sp|P25693|PCL2_YEAST PHO85 cyclin-2 OS=Saccharomyces cerevisiae (strain ATCC 204508 / S288c) GN=PCL2 PE=1 SV=2	-
TRINITY_DN55589_c2_g3	473.118	714.058	232.177	0.325152	-1.62082	0.00803082	0.886944	1731	GO:0006810;GO:0016021;GO:0005215	-	COG0580;virNOG08606	G	sp|Q08733|PIP13_ARATH Aquaporin PIP1-3 OS=Arabidopsis thaliana GN=PIP1-3 PE=1 SV=1	gi|694383809|ref|XP_009367837.1| PREDICTED: probable aquaporin PIP1-2 [Pyrus x bretschneideri]
TRINITY_DN50325_c0_g1	107.991	189.177	26.8046	0.141691	-2.81918	0.0080356	0.886944	2987	GO:0006281;GO:0016798	K01246	virNOG00466	R	sp|Q7VG78|GUAA_HELHP Probable GMP synthase [glutamine-hydrolyzing] OS=Helicobacter hepaticus (strain ATCC 51449 / 3B1) GN=guaA PE=3 SV=1	gi|590698508|ref|XP_007045735.1| DNA glycosylase superfamily protein isoform 2 [Theobroma cacao] gi|508709670|gb|EOY01567.1| DNA glycosylase superfamily protein isoform 2 [Theobroma cacao]
TRINITY_DN37880_c0_g2	4.08459	8.16918	0	0	-Inf	0.00804071	0.886944	1143	-	-	COG5041;virNOG03148	TDK	sp|Q8TG12|CSK2B_NEUCR Casein kinase II subunit beta-1 OS=Neurospora crassa (strain ATCC 24698 / 74-OR23-1A / CBS 708.71 / DSM 1257 / FGSC 987) GN=ckb-1 PE=2 SV=1	gi|552838675|ref|XP_005849628.1| hypothetical protein CHLNCDRAFT_11464, partial [Chlorella variabilis] gi|307109288|gb|EFN57526.1| hypothetical protein CHLNCDRAFT_11464, partial [Chlorella variabilis]
TRINITY_DN47607_c4_g3	252.744	117.302	388.187	3.3093	1.72653	0.00804479	0.886944	1472	GO:0005856;GO:0003779;GO:0005737	-	virNOG18195	Z	sp|A4GFC2|PROCF_OLEEU Profilin-4 OS=Olea europaea PE=1 SV=1	gi|381216466|gb|AFG16923.1| profilin [Quercus suber]
TRINITY_DN51391_c3_g3	252.759	384.785	120.734	0.31377	-1.67222	0.00805164	0.886944	1203	-	-	virNOG03434	K	-	gi|1009161299|ref|XP_015898822.1| PREDICTED: transcription factor E2FA isoform X2 [Ziziphus jujuba]
TRINITY_DN54080_c1_g1	23.7547	5.70338	41.8061	7.33006	2.87382	0.00805468	0.886944	1620	-	-	virNOG21179	S	-	gi|645276379|ref|XP_008243261.1| PREDICTED: uncharacterized protein LOC103341506 [Prunus mume]
TRINITY_DN53867_c3_g4	251.288	125.1	377.476	3.01739	1.5933	0.00806164	0.886944	1247	GO:0006810;GO:0016021;GO:0005215	K21398	virNOG00762	P	sp|Q9SNV9|NRAM3_ARATH Metal transporter Nramp3 OS=Arabidopsis thaliana GN=NRAMP3 PE=1 SV=2	gi|1028981007|ref|XP_016733905.1| PREDICTED: metal transporter Nramp3-like, partial [Gossypium hirsutum]
TRINITY_DN42365_c1_g1	6.51465	12.7547	0.274638	0.0215324	-5.53735	0.0080777	0.886944	1402	GO:0016616;GO:0046872;GO:0055114	-	virNOG06514	E	sp|Q9USP8|IDH2_SCHPO Isocitrate dehydrogenase [NAD] subunit 2, mitochondrial OS=Schizosaccharomyces pombe (strain 972 / ATCC 24843) GN=idh2 PE=1 SV=2	gi|1026774564|gb|OAE33619.1| hypothetical protein AXG93_4689s1040 [Marchantia polymorpha subsp. polymorpha]
TRINITY_DN53847_c2_g1	34.6152	66.4806	2.74975	0.0413616	-4.59556	0.00809479	0.886944	1360	-	-	-	-	-	-
TRINITY_DN49737_c4_g2	139.162	68.5236	209.8	3.06172	1.61434	0.00809625	0.886944	2855	GO:0016020;GO:0016310;GO:0004672	-	virNOG02323;virNOG12571;virNOG30432	T	sp|Q9S972|SD16_ARATH Receptor-like serine/threonine-protein kinase SD1-6 OS=Arabidopsis thaliana GN=SD16 PE=1 SV=2	gi|764552972|ref|XP_011460357.1| PREDICTED: G-type lectin S-receptor-like serine/threonine-protein kinase RKS1 [Fragaria vesca subsp. vesca]
TRINITY_DN12491_c0_g1	52.78	82.7936	22.7664	0.274977	-1.86261	0.00809749	0.886944	1031	-	-	virNOG21558	S	-	gi|590636885|ref|XP_007028969.1| Uncharacterized protein TCM_024889 [Theobroma cacao] gi|508717574|gb|EOY09471.1| Uncharacterized protein TCM_024889 [Theobroma cacao]
TRINITY_DN54230_c0_g1	1649.84	2482.31	817.379	0.329282	-1.60261	0.00812369	0.886944	1629	-	-	virNOG12093	R	sp|C0HJG8|BSP_BOSSE Basic secretory protease (Fragments) OS=Boswellia serrata PE=1 SV=1	gi|1009180594|ref|XP_015871708.1| PREDICTED: uncharacterized protein LOC107408803 [Ziziphus jujuba] gi|1009182464|ref|XP_015872728.1| PREDICTED: uncharacterized protein LOC107409817 [Ziziphus jujuba]
TRINITY_DN51867_c1_g4	657.686	989.071	326.3	0.329905	-1.59988	0.00812976	0.886944	2283	GO:0046872;GO:0006470;GO:0004722	-	virNOG03040;virNOG14158	T	sp|Q8VZN9|P2C11_ARATH Probable protein phosphatase 2C 11 OS=Arabidopsis thaliana GN=At1g43900 PE=2 SV=1	gi|1035928790|gb|OAY58377.1| hypothetical protein MANES_02G172800 [Manihot esculenta]
TRINITY_DN49420_c1_g2	4613.16	7026.73	2199.59	0.313033	-1.67562	0.00813235	0.886944	4041	GO:0006281;GO:0003824	K01246	virNOG04729	R	sp|Q7VG78|GUAA_HELHP Probable GMP synthase [glutamine-hydrolyzing] OS=Helicobacter hepaticus (strain ATCC 51449 / 3B1) GN=guaA PE=3 SV=1	gi|659122505|ref|XP_008461179.1| PREDICTED: probable GMP synthase [glutamine-hydrolyzing] [Cucumis melo]
TRINITY_DN54723_c4_g1	841.692	1263.27	420.109	0.332556	-1.58833	0.00813324	0.886944	629	-	-	virNOG23223	S	sp|B9DGG8|DRM1_ARATH Dormancy-associated protein 1 OS=Arabidopsis thaliana GN=DRM1 PE=1 SV=1	gi|567146978|ref|XP_006415668.1| hypothetical protein EUTSA_v10009086mg [Eutrema salsugineum] gi|557093439|gb|ESQ34021.1| hypothetical protein EUTSA_v10009086mg [Eutrema salsugineum]
TRINITY_DN53042_c2_g1	114.053	174.161	53.9454	0.309744	-1.69085	0.00813682	0.886944	1795	GO:0005524;GO:0004672;GO:0006468	-	virNOG04923	T	-	gi|1035900328|gb|OAY29929.1| hypothetical protein MANES_15G183000 [Manihot esculenta]
TRINITY_DN54147_c4_g2	435.8	682.329	189.271	0.27739	-1.85001	0.00814485	0.886944	2589	-	-	virNOG24249;virNOG26102	S	-	gi|657987700|ref|XP_008386012.1| PREDICTED: uncharacterized protein LOC103448526 [Malus domestica]
TRINITY_DN52215_c2_g7	31.0173	49.372	12.6625	0.256472	-1.96313	0.00815083	0.886944	497	GO:0016310;GO:0016301;GO:0016021	-	virNOG22502;virNOG33137;virNOG01327	R	sp|P08548|LIN1_NYCCO LINE-1 reverse transcriptase homolog OS=Nycticebus coucang PE=3 SV=1	gi|731430664|ref|XP_010665123.1| PREDICTED: transposon TX1 uncharacterized 149 kDa protein [Vitis vinifera]
TRINITY_DN51735_c0_g1	76.8767	34.1983	119.555	3.49593	1.80568	0.00815421	0.886944	1000	-	-	-	-	-	gi|703114764|ref|XP_010100738.1| Protein irregular xylem 1 [Morus notabilis] gi|587895543|gb|EXB84041.1| Protein irregular xylem 1 [Morus notabilis]
TRINITY_DN53166_c0_g2	824.236	381.183	1267.29	3.32462	1.73319	0.00815643	0.886944	6467	GO:0015074;GO:0005524;GO:0008270;GO:0006419;GO:0004813;GO:0003676	-	virNOG05810;poaNOG23047;KOG0017	R	sp|Q94HW2|POLR1_ARATH Retrovirus-related Pol polyprotein from transposon RE1 OS=Arabidopsis thaliana GN=RE1 PE=2 SV=1	gi|147783272|emb|CAN70817.1| hypothetical protein VITISV_029336 [Vitis vinifera]
TRINITY_DN49648_c0_g1	103.07	46.4347	159.706	3.43937	1.78214	0.00817537	0.886944	2584	GO:0016021	-	virNOG05567	S	-	gi|743866622|ref|XP_011032517.1| PREDICTED: uncharacterized protein LOC105131300 [Populus euphratica]
TRINITY_DN48026_c2_g1	187.846	91.2135	284.479	3.11883	1.641	0.00818227	0.886944	2498	GO:0006353;GO:0003723;GO:0006355;GO:0009507	-	virNOG06667	S	-	gi|595826771|ref|XP_007205626.1| hypothetical protein PRUPE_ppa009156mg [Prunus persica] gi|645215178|ref|XP_008221137.1| PREDICTED: uncharacterized protein LOC103321114 [Prunus mume] gi|462401268|gb|EMJ06825.1| hypothetical protein PRUPE_ppa009156mg [Prunus persica]
TRINITY_DN45412_c2_g3	87.7207	134.177	41.2646	0.307538	-1.70116	0.00818572	0.886944	2085	-	-	virNOG17361;COG2801;virNOG04486;virNOG00480	L	sp|Q6AVI0|RSLE2_ORYSJ Zinc finger BED domain-containing protein RICESLEEPER 2 OS=Oryza sativa subsp. japonica GN=Os03g0733400 PE=2 SV=1	gi|661893009|emb|CDP03495.1| unnamed protein product [Coffea canephora]
TRINITY_DN54372_c3_g1	16.3414	27.9438	4.73897	0.169589	-2.55988	0.0081939	0.886944	792	-	-	-	-	-	-
TRINITY_DN53499_c2_g3	71.2185	5.47346	136.964	25.0232	4.64519	0.0082023	0.886944	1676	-	-	virNOG07861	O	sp|Q8LB47|MGE2_ARATH GrpE protein homolog 2, mitochondrial OS=Arabidopsis thaliana GN=Mge2 PE=1 SV=1	gi|743850347|ref|XP_011028707.1| PREDICTED: grpE protein homolog, mitochondrial isoform X1 [Populus euphratica]
TRINITY_DN47230_c1_g1	17.5731	32.5907	2.55556	0.0784139	-3.67275	0.00820668	0.886944	1616	GO:0016020;GO:0016310;GO:0004672	K04733	virNOG03159	T	sp|Q9M0X5|CRK25_ARATH Cysteine-rich receptor-like protein kinase 25 OS=Arabidopsis thaliana GN=CRK25 PE=3 SV=1	gi|1000967538|ref|XP_015574219.1| PREDICTED: cysteine-rich receptor-like protein kinase 15 [Ricinus communis]
TRINITY_DN48372_c0_g1	372.114	130.06	614.168	4.72217	2.23945	0.00822321	0.886944	1662	GO:0043231;GO:0012505;GO:0044444	-	virNOG01816	S	-	gi|596047484|ref|XP_007220285.1| hypothetical protein PRUPE_ppa000692mg [Prunus persica] gi|462416747|gb|EMJ21484.1| hypothetical protein PRUPE_ppa000692mg [Prunus persica]
TRINITY_DN46308_c0_g3	2943.33	4996.16	890.494	0.178236	-2.48814	0.00822328	0.886944	4402	GO:0005524;GO:0004672;GO:0016021;GO:0006468	-	virNOG07510;virNOG03837	T	sp|Q9SIZ4|Y2027_ARATH Inactive receptor-like serine/threonine-protein kinase At2g40270 OS=Arabidopsis thaliana GN=At2g40270 PE=2 SV=2	gi|702519104|ref|XP_010042581.1| PREDICTED: probable inactive receptor-like protein kinase At3g56050, partial [Eucalyptus grandis]
TRINITY_DN52077_c3_g2	2732.88	4021.37	1444.39	0.359179	-1.47723	0.00823458	0.886944	1609	GO:0005634;GO:0003677;GO:0048437;GO:0006355;GO:0009734;GO:0048438;GO:1901700;GO:0048827	-	virNOG00501	K	sp|Q653H7|ARFR_ORYSJ Auxin response factor 18 OS=Oryza sativa subsp. japonica GN=ARF18 PE=2 SV=1	gi|645280566|ref|XP_008245241.1| PREDICTED: auxin response factor 18-like [Prunus mume]
TRINITY_DN33838_c0_g1	169.579	61.3038	277.854	4.53241	2.18028	0.00824385	0.886944	2804	GO:0004252;GO:0006508;GO:0005618	-	virNOG03883	O	sp|Q9FLI4|SBT13_ARATH Subtilisin-like protease SBT1.3 OS=Arabidopsis thaliana GN=SBT1.3 PE=2 SV=1	gi|596038840|ref|XP_007219861.1| hypothetical protein PRUPE_ppa1027166mg [Prunus persica] gi|462416323|gb|EMJ21060.1| hypothetical protein PRUPE_ppa1027166mg [Prunus persica]
TRINITY_DN46668_c0_g8	1816.57	2713.93	919.208	0.3387	-1.56192	0.00824401	0.886944	2442	-	K14829	virNOG17159;virNOG05712	R	sp|Q9M3B4|RID3_ARATH Protein ROOT INITIATION DEFECTIVE 3 OS=Arabidopsis thaliana GN=RID3 PE=1 SV=1	gi|1027109744|ref|XP_016651149.1| PREDICTED: protein ROOT INITIATION DEFECTIVE 3-like isoform X2 [Prunus mume]
TRINITY_DN54896_c3_g5	198.331	96.7608	299.9	3.0994	1.63199	0.00826399	0.887227	1481	-	-	-	-	-	-
TRINITY_DN53645_c0_g1	78.1458	130.762	25.53	0.195241	-2.35667	0.0082676	0.887227	637	-	-	COG4886;virNOG05661;COG0515;euNOG01453	ST	sp|C0LGN2|Y3148_ARATH Probable leucine-rich repeat receptor-like serine/threonine-protein kinase At3g14840 OS=Arabidopsis thaliana GN=LRR-RLK PE=2 SV=1	gi|1009106820|ref|XP_015876456.1| PREDICTED: LOW QUALITY PROTEIN: probable leucine-rich repeat receptor-like serine/threonine-protein kinase At3g14840 [Ziziphus jujuba]
TRINITY_DN47212_c0_g7	24.8765	7.60553	42.1474	5.54168	2.47032	0.00827748	0.887227	3934	GO:0006810;GO:0005524;GO:0016021;GO:0016887	-	NOG06685;virNOG02670	QR	sp|Q76CU2|PDR1_TOBAC Pleiotropic drug resistance protein 1 OS=Nicotiana tabacum GN=PDR1 PE=2 SV=1	gi|1035923137|gb|OAY52726.1| hypothetical protein MANES_04G106000 [Manihot esculenta]
TRINITY_DN50821_c0_g3	27.1809	9.84153	44.5203	4.52372	2.17751	0.00828254	0.887227	3036	GO:0009506;GO:0016021	-	virNOG13678	R	sp|Q9FL59|FTIP1_ARATH FT-interacting protein 1 OS=Arabidopsis thaliana GN=FTIP1 PE=1 SV=1	gi|595842124|ref|XP_007208351.1| hypothetical protein PRUPE_ppa001743mg [Prunus persica] gi|462403993|gb|EMJ09550.1| hypothetical protein PRUPE_ppa001743mg [Prunus persica]
TRINITY_DN44732_c0_g2	315.677	472.786	158.567	0.335389	-1.57609	0.00829766	0.887886	1491	GO:0004471;GO:0046872;GO:0051287;GO:0055114;GO:0006108	-	virNOG00014	C	sp|P12628|MAOX_PHAVU NADP-dependent malic enzyme OS=Phaseolus vulgaris GN=ME1 PE=2 SV=1	gi|224092266|ref|XP_002309534.1| hypothetical protein POPTR_0006s25280g [Populus trichocarpa] gi|222855510|gb|EEE93057.1| hypothetical protein POPTR_0006s25280g [Populus trichocarpa]
TRINITY_DN54721_c0_g1	23.2923	42.9913	3.59338	0.083584	-3.58063	0.00836979	0.893091	364	-	-	virNOG09002	R	-	gi|658011537|ref|XP_008341014.1| PREDICTED: dymeclin-like isoform X2 [Malus domestica]
TRINITY_DN45789_c1_g1	109.881	42.2695	177.492	4.19906	2.07007	0.00838034	0.893091	2572	GO:0016021	K08994	virNOG06723	S	sp|Q9M2D2|YU88_ARATH UPF0187 protein At3g61320, chloroplastic OS=Arabidopsis thaliana GN=At3g61320 PE=2 SV=2	gi|1009181242|ref|XP_015872061.1| PREDICTED: UPF0187 protein At3g61320, chloroplastic-like, partial [Ziziphus jujuba]
TRINITY_DN44672_c1_g4	27.9373	45.9545	9.92016	0.215869	-2.21177	0.00838349	0.893091	1527	-	-	-	-	-	-
TRINITY_DN50236_c2_g1	23.1231	37.6928	8.55346	0.226926	-2.13971	0.00839401	0.893091	2622	-	-	virNOG39898;KOG0017	R	-	gi|147815807|emb|CAN72584.1| hypothetical protein VITISV_001910 [Vitis vinifera]
TRINITY_DN54966_c0_g2	28.5256	55.0651	1.9861	0.0360682	-4.79313	0.00839664	0.893091	539	-	-	COG2801;virNOG15679	RL	sp|Q7LHG5|YI31B_YEAST Transposon Ty3-I Gag-Pol polyprotein OS=Saccharomyces cerevisiae (strain ATCC 204508 / S288c) GN=TY3B-I PE=3 SV=2	gi|85813755|emb|CAJ65807.1| polyprotein, partial [Citrus sinensis]
TRINITY_DN47980_c0_g4	73.2965	34.6586	111.934	3.22963	1.69137	0.00841158	0.893091	1410	-	-	virNOG24250	S	-	gi|659117291|ref|XP_008458522.1| PREDICTED: uncharacterized protein LOC103497904 [Cucumis melo]
TRINITY_DN48658_c1_g2	1553.39	2469.07	637.697	0.258274	-1.95303	0.00841686	0.893091	869	-	-	virNOG16896	R	sp|Q9M886|LBD41_ARATH LOB domain-containing protein 41 OS=Arabidopsis thaliana GN=LBD41 PE=2 SV=1	gi|703127270|ref|XP_010103788.1| hypothetical protein L484_008640 [Morus notabilis] gi|587909232|gb|EXB97150.1| hypothetical protein L484_008640 [Morus notabilis]
TRINITY_DN54582_c3_g6	139.301	220.275	58.3272	0.264792	-1.91707	0.0084194	0.893091	1148	GO:0000220;GO:0005802;GO:0005768;GO:0012510;GO:0015991;GO:0016021;GO:0070070;GO:0015078	-	virNOG12808;COG1269	C	sp|Q8RWZ7|VHAA1_ARATH V-type proton ATPase subunit a1 OS=Arabidopsis thaliana GN=VHA-a1 PE=2 SV=1	gi|593179691|ref|XP_007132168.1| hypothetical protein PHAVU_011G071600g [Phaseolus vulgaris] gi|561005168|gb|ESW04162.1| hypothetical protein PHAVU_011G071600g [Phaseolus vulgaris]
TRINITY_DN55710_c2_g5	11.6832	0	23.3664	Inf	Inf	0.0084276	0.893091	836	-	-	virNOG35224;virNOG25470	S	-	gi|937895045|dbj|BAS71025.1| Os01g0215800 [Oryza sativa Japonica Group]
TRINITY_DN46387_c0_g1	580.257	872.546	287.967	0.330031	-1.59933	0.00844866	0.893439	7258	-	-	virNOG04798	R	sp|Q9LSL9|PP445_ARATH Pentatricopeptide repeat-containing protein At5g65560 OS=Arabidopsis thaliana GN=At5g65560 PE=2 SV=1	gi|1009145685|ref|XP_015890466.1| PREDICTED: pentatricopeptide repeat-containing protein At5g65560-like [Ziziphus jujuba]
TRINITY_DN48093_c5_g2	1043.95	1569.28	518.614	0.330479	-1.59737	0.00844895	0.893439	3142	GO:0016272;GO:0006457;GO:0051082;GO:0005829	K09548	virNOG17759	O	-	gi|1021034396|gb|KZM92180.1| hypothetical protein DCAR_020455 [Daucus carota subsp. sativus]
TRINITY_DN51966_c2_g3	121.163	47.872	194.455	4.06197	2.02218	0.00849569	0.895322	1465	GO:0080085;GO:0009416;GO:0045038;GO:0009507	K12271	virNOG08965	R	sp|O22265|SR43C_ARATH Signal recognition particle 43 kDa protein, chloroplastic OS=Arabidopsis thaliana GN=CAO PE=1 SV=2	gi|802756621|ref|XP_012089050.1| PREDICTED: signal recognition particle 43 kDa protein, chloroplastic [Jatropha curcas]
TRINITY_DN54667_c1_g11	235.418	116.989	353.847	3.02462	1.59675	0.00849866	0.895322	3808	GO:0005634;GO:0003677;GO:0006355	-	virNOG08958	K	sp|O65685|BLH6_ARATH BEL1-like homeodomain protein 6 OS=Arabidopsis thaliana GN=BLH6 PE=1 SV=1	gi|1009149454|ref|XP_015892487.1| PREDICTED: BEL1-like homeodomain protein 6 [Ziziphus jujuba]
TRINITY_DN50925_c3_g3	10.6611	2.68333	18.6388	6.94614	2.79621	0.00850212	0.895322	686	-	-	virNOG00819;virNOG05810;NOG140541;virNOG40216;virNOG24415	SR	sp|Q94HW2|POLR1_ARATH Retrovirus-related Pol polyprotein from transposon RE1 OS=Arabidopsis thaliana GN=RE1 PE=2 SV=1	gi|147779900|emb|CAN63683.1| hypothetical protein VITISV_030301 [Vitis vinifera]
TRINITY_DN17390_c0_g1	121.724	20.9968	222.452	10.5946	3.40525	0.00850299	0.895322	1060	-	-	virNOG24490	S	sp|Q29Q81|SMR6_ARATH Cyclin-dependent protein kinase inhibitor SMR6 OS=Arabidopsis thaliana GN=SMR6 PE=1 SV=1	gi|590646254|ref|XP_007031572.1| Uncharacterized protein TCM_016961 [Theobroma cacao] gi|508710601|gb|EOY02498.1| Uncharacterized protein TCM_016961 [Theobroma cacao]
TRINITY_DN55872_c3_g2	37.8734	8.9382	66.8086	7.4745	2.90198	0.00851679	0.895327	570	GO:0009506;GO:0004674;GO:0000166;GO:0006952;GO:0006468;GO:0005886	-	virNOG02323;virNOG30432	T	sp|O81833|SD11_ARATH G-type lectin S-receptor-like serine/threonine-protein kinase SD1-1 OS=Arabidopsis thaliana GN=SD11 PE=1 SV=1	gi|566258193|ref|XP_006388693.1| hypothetical protein POPTR_0118s002202g, partial [Populus trichocarpa] gi|550310666|gb|ERP47607.1| hypothetical protein POPTR_0118s002202g, partial [Populus trichocarpa]
TRINITY_DN42613_c0_g1	155.02	77.0451	232.995	3.02414	1.59653	0.00852114	0.895327	1840	GO:0005774;GO:0005337;GO:1901642;GO:0016021	K15014	virNOG04956	P	sp|Q8VXY7|ENT1_ARATH Equilibrative nucleotide transporter 1 OS=Arabidopsis thaliana GN=ENT1 PE=1 SV=1	gi|645230132|ref|XP_008221792.1| PREDICTED: equilibrative nucleotide transporter 1 [Prunus mume]
TRINITY_DN54880_c1_g1	9.6125	17.2322	1.99283	0.115646	-3.11222	0.00855056	0.897017	464	-	-	virNOG29944;virNOG36842;virNOG36631;virNOG36688	T	sp|F4HQ22|LRL24_ARATH LEAF RUST 10 DISEASE-RESISTANCE LOCUS RECEPTOR-LIKE PROTEIN KINASE-like 2.4 OS=Arabidopsis thaliana GN=LRK10L-2.4 PE=3 SV=1	gi|1021503044|ref|XP_016194739.1| PREDICTED: LEAF RUST 10 DISEASE-RESISTANCE LOCUS RECEPTOR-LIKE PROTEIN KINASE-like 1.4 isoform X2 [Arachis ipaensis]
TRINITY_DN42767_c0_g1	115.891	56.4612	175.321	3.10516	1.63467	0.00856241	0.897017	2281	GO:0055114;GO:0016491	K17871	virNOG08238	C	sp|Q8GWA1|NDA1_ARATH Internal alternative NAD(P)H-ubiquinone oxidoreductase A1, mitochondrial OS=Arabidopsis thaliana GN=NDA1 PE=2 SV=1	gi|595881240|ref|XP_007212379.1| hypothetical protein PRUPE_ppa003771mg [Prunus persica] gi|462408244|gb|EMJ13578.1| hypothetical protein PRUPE_ppa003771mg [Prunus persica]
TRINITY_DN46133_c0_g1	3122.21	5154.48	1089.94	0.211456	-2.24157	0.00856445	0.897017	1080	GO:0003677	-	virNOG04216	K	sp|Q39117|TGT2_ARATH Trihelix transcription factor GT-2 OS=Arabidopsis thaliana GN=GT-2 PE=2 SV=1	gi|590708292|ref|XP_007048236.1| Duplicated homeodomain-like superfamily protein, putative [Theobroma cacao] gi|508700497|gb|EOX92393.1| Duplicated homeodomain-like superfamily protein, putative [Theobroma cacao]
TRINITY_DN52025_c0_g1	28.7489	47.933	9.5649	0.199547	-2.3252	0.00859758	0.899534	500	-	-	-	-	-	-
TRINITY_DN49341_c0_g7	20.9761	34.7652	7.187	0.20673	-2.27418	0.0086156	0.899998	445	-	-	-	-	-	-
TRINITY_DN42870_c0_g1	39.9562	62.9633	16.949	0.269188	-1.89331	0.00862022	0.899998	542	GO:0004674;GO:0005524;GO:0016021;GO:0018108;GO:0004714	-	virNOG00985;virNOG07499;virNOG08955	T	sp|Q9FP13|SERL2_ORYSJ LRR receptor kinase SERL2 OS=Oryza sativa subsp. japonica GN=SERL2 PE=1 SV=1	gi|743812573|ref|XP_010929457.1| PREDICTED: protein NSP-INTERACTING KINASE 1-like [Elaeis guineensis]
TRINITY_DN50349_c0_g4	11.6516	20.3625	2.94064	0.144414	-2.79172	0.00864027	0.900495	1360	-	-	COG5040;virNOG22556;virNOG34604;virNOG27355	TR	-	gi|731334763|ref|XP_010678384.1| PREDICTED: uncharacterized protein LOC104893941 [Beta vulgaris subsp. vulgaris]
TRINITY_DN54506_c0_g3	37.9275	60.004	15.8509	0.264164	-1.9205	0.00864319	0.900495	1027	-	-	-	-	-	gi|590604865|ref|XP_007020351.1| Amino acid permease 7 isoform 5, partial [Theobroma cacao] gi|508719979|gb|EOY11876.1| Amino acid permease 7 isoform 5, partial [Theobroma cacao]
TRINITY_DN54506_c0_g1	7479.21	11597.2	3361.26	0.289834	-1.7867	0.00865363	0.900634	3532	GO:0016021	-	virNOG08317	E	sp|Q9FF99|AAP7_ARATH Probable amino acid permease 7 OS=Arabidopsis thaliana GN=AAP7 PE=2 SV=1	gi|743893086|ref|XP_011039846.1| PREDICTED: probable amino acid permease 7 isoform X2 [Populus euphratica]
TRINITY_DN47512_c1_g2	321.131	491.102	151.16	0.307798	-1.69995	0.00870176	0.90469	447	-	-	virNOG21304;virNOG17631	S	sp|Q6NLC8|Y1648_ARATH Uncharacterized protein At1g66480 OS=Arabidopsis thaliana GN=At1g66480 PE=2 SV=1	gi|590652162|ref|XP_007033077.1| Plastid movement impaired 2 [Theobroma cacao] gi|508712106|gb|EOY04003.1| Plastid movement impaired 2 [Theobroma cacao]
TRINITY_DN54809_c1_g1	7.02215	0.673849	13.3705	19.8419	4.31048	0.00872111	0.90524	476	-	-	-	-	-	-
TRINITY_DN43895_c0_g1	8.86892	1.67859	16.0592	9.56709	3.25808	0.00873055	0.90524	762	-	-	virNOG22502;KOG1075;virNOG29500	R	-	gi|332322132|emb|CCA66040.1| hypothetical protein [Beta vulgaris subsp. vulgaris]
TRINITY_DN55276_c2_g1	1481.83	2328.44	635.221	0.27281	-1.87403	0.00873451	0.90524	1182	-	-	virNOG12134;virNOG16896	SR	sp|Q9ZW96|LBD40_ARATH LOB domain-containing protein 40 OS=Arabidopsis thaliana GN=LBD40 PE=2 SV=1	gi|1009127132|ref|XP_015880531.1| PREDICTED: LOB domain-containing protein 41 [Ziziphus jujuba]
TRINITY_DN54837_c3_g2	43.2329	67.9548	18.5109	0.272399	-1.8762	0.00875848	0.905727	510	-	-	-	-	-	-
TRINITY_DN31435_c0_g2	3.68929	7.37857	0	0	-Inf	0.00878399	0.905727	735	-	-	KOG1075;virNOG22502;virNOG09124;virNOG28351;virNOG25477	R	-	gi|590614067|ref|XP_007022832.1| Uncharacterized protein TCM_026877 [Theobroma cacao] gi|508778198|gb|EOY25454.1| Uncharacterized protein TCM_026877 [Theobroma cacao]
TRINITY_DN49052_c2_g1	153.888	230.217	77.5603	0.336902	-1.5696	0.00878739	0.905727	728	GO:0046872	-	virNOG31300;virNOG10401;KOG0017	AR	sp|Q94HW2|POLR1_ARATH Retrovirus-related Pol polyprotein from transposon RE1 OS=Arabidopsis thaliana GN=RE1 PE=2 SV=1	gi|113205323|gb|AAT38747.2| Polyprotein, putative [Solanum demissum]
TRINITY_DN48327_c0_g4	14.8426	25.2509	4.43436	0.175612	-2.50954	0.00878744	0.905727	920	-	-	-	-	-	-
TRINITY_DN50825_c1_g4	3.68775	7.37551	0	0	-Inf	0.0087915	0.905727	881	-	-	-	-	-	-
TRINITY_DN41686_c0_g2	337.289	165.295	509.283	3.08107	1.62343	0.00879418	0.905727	814	-	-	-	-	-	-
TRINITY_DN55908_c3_g1	174.672	261.826	87.5181	0.33426	-1.58096	0.00884713	0.907571	566	-	-	KOG0017;virNOG25350;virNOG07928	OR	-	gi|147765719|emb|CAN77900.1| hypothetical protein VITISV_037350 [Vitis vinifera]
TRINITY_DN48057_c8_g1	60.8961	27.8401	93.9521	3.37471	1.75476	0.00885312	0.907571	1844	-	-	virNOG10080	D	-	gi|703149409|ref|XP_010109595.1| Katanin p80 WD40 repeat-containing subunit B1-1-like protein [Morus notabilis] gi|587971870|gb|EXC56734.1| Katanin p80 WD40 repeat-containing subunit B1-1-like protein [Morus notabilis]
TRINITY_DN46304_c0_g1	252.908	93.3015	412.515	4.42131	2.14448	0.00886609	0.907571	3136	GO:0071424;GO:0070475	-	virNOG05725	R	sp|A5UZS9|RSMH_ROSS1 Ribosomal RNA small subunit methyltransferase H OS=Roseiflexus sp. (strain RS-1) GN=rsmH PE=3 SV=1	gi|225429894|ref|XP_002283626.1| PREDICTED: probable methyltransferase-like protein 15 homolog [Vitis vinifera]
TRINITY_DN52278_c5_g1	781.234	1172.12	390.343	0.333022	-1.58631	0.00886859	0.907571	3617	GO:0016702;GO:0046872;GO:0055114;GO:0031408	K00454	virNOG06110	E	sp|O24371|LOX31_SOLTU Linoleate 13S-lipoxygenase 3-1, chloroplastic OS=Solanum tuberosum GN=LOX3.1 PE=1 SV=1	gi|1035923632|gb|OAY53221.1| hypothetical protein MANES_04G145800 [Manihot esculenta]
TRINITY_DN55794_c2_g3	9597.14	14478.4	4715.9	0.32572	-1.6183	0.00887562	0.907571	454	-	-	virNOG00934	S	sp|Q54MB4|ASNS_DICDI Probable asparagine synthetase [glutamine-hydrolyzing] OS=Dictyostelium discoideum GN=asns PE=1 SV=1	gi|1009161790|ref|XP_015899084.1| PREDICTED: stem-specific protein TSJT1-like [Ziziphus jujuba]
TRINITY_DN50055_c0_g1	107.57	177.869	37.2708	0.209541	-2.2547	0.00888877	0.907571	3035	-	-	virNOG33137;virNOG28452	SR	-	gi|147778479|emb|CAN69430.1| hypothetical protein VITISV_024658 [Vitis vinifera]
TRINITY_DN45277_c3_g1	4.19161	0	8.38323	Inf	Inf	0.00890082	0.907571	509	-	-	-	-	-	-
TRINITY_DN55183_c0_g3	56.0567	90.3447	21.7686	0.240951	-2.05319	0.00890839	0.907571	540	-	-	-	-	-	-
TRINITY_DN41754_c0_g1	333.211	524.173	142.248	0.271376	-1.88163	0.00891999	0.907571	2158	GO:0016020;GO:0016717;GO:0006629	K20416	virNOG13214	I	sp|Q949X0|ADS3_ARATH Palmitoyl-monogalactosyldiacylglycerol delta-7 desaturase, chloroplastic OS=Arabidopsis thaliana GN=ADS3 PE=1 SV=2	gi|595935446|ref|XP_007215498.1| hypothetical protein PRUPE_ppa006843mg [Prunus persica] gi|462411648|gb|EMJ16697.1| hypothetical protein PRUPE_ppa006843mg [Prunus persica]
TRINITY_DN50030_c0_g1	38.9098	12.3073	65.5123	5.32303	2.41225	0.00892367	0.907571	2948	GO:0007018;GO:0005874;GO:0005524;GO:0003777;GO:0008017;GO:0005871;GO:0016887	K10405	virNOG03558	Z	sp|P46875|KN14N_ARATH Kinesin-like protein KIN-14N OS=Arabidopsis thaliana GN=KIN14N PE=1 SV=1	gi|645278673|ref|XP_008244338.1| PREDICTED: kinesin-3 [Prunus mume]
TRINITY_DN55916_c17_g1	99.8631	154.355	45.3717	0.293945	-1.76638	0.00893247	0.907571	1697	-	-	-	-	-	-
TRINITY_DN53627_c0_g2	170.916	73.4669	268.365	3.65287	1.86903	0.0089337	0.907571	2693	GO:0016705;GO:0020037;GO:0005506;GO:0016021;GO:0004497;GO:0055114	-	COG2124;virNOG27797	Q	sp|H2DH17|C7A22_PANGI Cytochrome P450 CYP749A22 OS=Panax ginseng PE=2 SV=1	gi|596123175|ref|XP_007221838.1| hypothetical protein PRUPE_ppa023692mg [Prunus persica] gi|462418774|gb|EMJ23037.1| hypothetical protein PRUPE_ppa023692mg [Prunus persica]
TRINITY_DN48758_c1_g1	52.1701	20.3503	83.9899	4.1272	2.04516	0.00894127	0.907571	877	GO:0003899;GO:0003677;GO:0005739;GO:0006351;GO:0009507	-	COG5108;virNOG03599	K	sp|Q8VWF8|RPOT2_NICSY DNA-directed RNA polymerase 2, chloroplastic/mitochondrial OS=Nicotiana sylvestris GN=RPOT2 PE=2 SV=2	gi|720006152|ref|XP_010257888.1| PREDICTED: DNA-directed RNA polymerase 2B, chloroplastic/mitochondrial-like [Nelumbo nucifera]
TRINITY_DN51573_c4_g3	29.0531	46.07	12.0362	0.261259	-1.93645	0.00895533	0.907571	1573	-	-	-	-	-	-
TRINITY_DN44713_c0_g1	443.632	227.494	659.769	2.90016	1.53613	0.00895641	0.907571	3010	GO:0003899;GO:0003677;GO:0006351;GO:0046983	K03027	virNOG07337	K	sp|P52432|RPAC1_MOUSE DNA-directed RNA polymerases I and III subunit RPAC1 OS=Mus musculus GN=Polr1c PE=1 SV=3	gi|659096337|ref|XP_008449040.1| PREDICTED: DNA-directed RNA polymerases I and III subunit RPAC1 [Cucumis melo] gi|659096339|ref|XP_008449041.1| PREDICTED: DNA-directed RNA polymerases I and III subunit RPAC1 [Cucumis melo] gi|659096341|ref|XP_008449042.1| PREDICTED: DNA-directed RNA polymerases I and III subunit RPAC1 [Cucumis melo] gi|1035405066|ref|XP_016900567.1| PREDICTED: DNA-directed RNA p…
TRINITY_DN48332_c3_g1	17.4655	29.2949	5.63615	0.192394	-2.37787	0.00897071	0.907571	1939	-	-	-	-	-	-
TRINITY_DN43621_c2_g1	14.634	3.91756	25.3504	6.47098	2.69398	0.00897442	0.907571	1542	GO:0016788	-	virNOG11586	I	sp|Q9LII9|GDL54_ARATH GDSL esterase/lipase At3g27950 OS=Arabidopsis thaliana GN=At3g27950 PE=2 SV=1	gi|703072054|ref|XP_010089185.1| GDSL esterase/lipase [Morus notabilis] gi|587847030|gb|EXB37456.1| GDSL esterase/lipase [Morus notabilis]
TRINITY_DN49577_c1_g1	4345.12	6391.19	2299.05	0.359722	-1.47505	0.00898529	0.907571	2420	-	-	virNOG00501	K	sp|Q653H7|ARFR_ORYSJ Auxin response factor 18 OS=Oryza sativa subsp. japonica GN=ARF18 PE=2 SV=1	gi|1003092827|gb|AMO02491.1| auxin response factor [Boehmeria nivea]
TRINITY_DN43640_c1_g2	6.90539	13.2012	0.609541	0.046173	-4.43681	0.00898649	0.907571	1152	-	-	virNOG22502;virNOG09124	R	sp|P14381|YTX2_XENLA Transposon TX1 uncharacterized 149 kDa protein OS=Xenopus laevis PE=4 SV=1	gi|590645329|ref|XP_007031312.1| Uncharacterized protein TCM_016762 [Theobroma cacao] gi|508710341|gb|EOY02238.1| Uncharacterized protein TCM_016762 [Theobroma cacao]
TRINITY_DN54486_c3_g5	41.1234	10.6286	71.6183	6.73823	2.75237	0.00900438	0.907612	477	-	-	-	-	-	-
TRINITY_DN47311_c0_g2	81.2927	36.8937	125.692	3.40686	1.76844	0.00900525	0.907612	2430	GO:0016021;GO:0005886	-	virNOG18417	S	sp|Q945M8|CSPLI_ARATH CASP-like protein 5B2 OS=Arabidopsis thaliana GN=At3g53850 PE=2 SV=1	gi|449448606|ref|XP_004142057.1| PREDICTED: CASP-like protein 5B2 [Cucumis sativus] gi|700199120|gb|KGN54278.1| hypothetical protein Csa_4G296310 [Cucumis sativus]
TRINITY_DN53021_c3_g1	193.491	97.1412	289.841	2.98371	1.57711	0.00902014	0.907804	3803	GO:0019752;GO:0004674;GO:0005524;GO:0006468;GO:0046912;GO:0005886	-	virNOG05207	T	sp|Q93YN1|CRPK1_ARATH Cold-responsive protein kinase 1 OS=Arabidopsis thaliana GN=CRPK1 PE=1 SV=1	gi|1009158241|ref|XP_015897184.1| PREDICTED: putative serine/threonine-protein kinase isoform X1 [Ziziphus jujuba] gi|1009158243|ref|XP_015897185.1| PREDICTED: putative serine/threonine-protein kinase isoform X1 [Ziziphus jujuba] gi|1009158245|ref|XP_015897186.1| PREDICTED: putative serine/threonine-protein kinase isoform X1 [Ziziphus jujuba] gi|1009158247|ref|XP_015897187.1| PREDICTED: putative …
TRINITY_DN47433_c6_g1	81.6043	122.99	40.2181	0.327002	-1.61263	0.00903071	0.907804	973	-	-	virNOG05585	L	-	gi|147801551|emb|CAN77007.1| hypothetical protein VITISV_036875 [Vitis vinifera]
TRINITY_DN46371_c0_g1	308.548	157.326	459.769	2.92239	1.54715	0.00904173	0.907804	1807	GO:0004372;GO:0008168;GO:0006544;GO:0035999;GO:0032259;GO:0030170;GO:0006563	K00600	virNOG05607	E	sp|O23254|GLYC4_ARATH Serine hydroxymethyltransferase 4 OS=Arabidopsis thaliana GN=SHM4 PE=1 SV=1	gi|590656253|ref|XP_007034218.1| Serine hydroxymethyltransferase 4 isoform 1 [Theobroma cacao] gi|508713247|gb|EOY05144.1| Serine hydroxymethyltransferase 4 isoform 1 [Theobroma cacao]
TRINITY_DN45889_c1_g4	37.7936	59.1703	16.4168	0.277449	-1.8497	0.00904388	0.907804	820	-	-	COG2801;virNOG35018;virNOG15679;virNOG27333	RL	-	gi|985458836|ref|XP_015387942.1| PREDICTED: uncharacterized protein LOC107177914 [Citrus sinensis]
TRINITY_DN40652_c0_g1	4.36642	8.73284	0	0	-Inf	0.00906326	0.908826	1551	GO:0016301	-	virNOG05556	T	sp|Q9P6P3|PPK15_SCHPO Serine/threonine-protein kinase ppk15 OS=Schizosaccharomyces pombe (strain 972 / ATCC 24843) GN=ppk15 PE=1 SV=1	gi|545353938|ref|XP_005642804.1| kinase-like protein, partial [Coccomyxa subellipsoidea C-169] gi|384244762|gb|EIE18260.1| kinase-like protein, partial [Coccomyxa subellipsoidea C-169]
TRINITY_DN45087_c4_g1	19.421	31.8797	6.9623	0.218393	-2.195	0.00907814	0.909396	462	-	-	KOG1075;virNOG12974;virNOG03922;virNOG01327;virNOG06122	AKR	sp|P0C2F6|RNHX1_ARATH Putative ribonuclease H protein At1g65750 OS=Arabidopsis thaliana GN=At1g65750 PE=3 SV=1	gi|147788698|emb|CAN69754.1| hypothetical protein VITISV_024938 [Vitis vinifera]
TRINITY_DN45624_c3_g1	19.3818	32.5442	6.21947	0.191108	-2.38754	0.00910701	0.910488	762	-	-	virNOG40695;virNOG16468	R	-	gi|764579160|ref|XP_011463588.1| PREDICTED: extensin-2-like, partial [Fragaria vesca subsp. vesca]
TRINITY_DN55585_c1_g4	13.8596	0.894445	26.8247	29.9903	4.90642	0.00912303	0.910488	833	-	-	virNOG33673;virNOG19602;virNOG34595;NOG215611	R	sp|Q94HW2|POLR1_ARATH Retrovirus-related Pol polyprotein from transposon RE1 OS=Arabidopsis thaliana GN=RE1 PE=2 SV=1	gi|672203092|ref|XP_008778555.1| PREDICTED: uncharacterized protein LOC103698337 [Phoenix dactylifera]
TRINITY_DN47286_c2_g1	457.907	767.704	148.11	0.192926	-2.37388	0.00912483	0.910488	2365	GO:0006351	-	virNOG22963;virNOG21539;virNOG25816	RK	sp|Q9FGF8|ABR1_ARATH Ethylene-responsive transcription factor ABR1 OS=Arabidopsis thaliana GN=ABR1 PE=2 SV=1	gi|755257695|gb|AJK26923.1| ethylene response factor protein 3 [Betula platyphylla]
TRINITY_DN35540_c0_g1	14.2394	27.2062	1.27262	0.0467767	-4.41807	0.00912588	0.910488	1370	GO:0046129;GO:0006796;GO:0016772	K00856	virNOG01893	F	sp|P78825|ADK_SCHPO Adenosine kinase OS=Schizosaccharomyces pombe (strain 972 / ATCC 24843) GN=ado1 PE=2 SV=2	gi|357150251|ref|XP_003575395.1| PREDICTED: adenosine kinase 2 [Brachypodium distachyon] gi|944064820|gb|KQK00411.1| hypothetical protein BRADI_3g49230 [Brachypodium distachyon]
TRINITY_DN47688_c0_g2	5.26836	0	10.5367	Inf	Inf	0.00913899	0.910878	684	-	-	-	-	-	-
TRINITY_DN51467_c1_g5	9.43289	17.2112	1.65456	0.0961326	-3.37883	0.00917533	0.913578	670	-	-	NOG07348;virNOG04067	O	sp|O81153|PSB3B_ARATH Proteasome subunit beta type-3-B OS=Arabidopsis thaliana GN=PBC2 PE=1 SV=1	gi|947109933|gb|KRH58259.1| hypothetical protein GLYMA_05G116400 [Glycine max]
TRINITY_DN46703_c3_g2	1168.23	1736.73	599.73	0.345321	-1.53399	0.00919838	0.914952	2561	-	-	virNOG01814	R	sp|Q8L736|SKI11_ARATH F-box/kelch-repeat protein SKIP11 OS=Arabidopsis thaliana GN=SKIP11 PE=1 SV=2	gi|596133594|ref|XP_007222223.1| hypothetical protein PRUPE_ppa005856mg [Prunus persica] gi|462419159|gb|EMJ23422.1| hypothetical protein PRUPE_ppa005856mg [Prunus persica]
TRINITY_DN49525_c1_g2	52.5076	22.507	82.5082	3.6659	1.87417	0.00922084	0.916265	1176	-	-	-	-	-	gi|645248282|ref|XP_008230224.1| PREDICTED: probable galacturonosyltransferase 10 [Prunus mume]
TRINITY_DN53389_c0_g3	21.8843	5.70031	38.0682	6.67827	2.73948	0.00926727	0.919343	2361	-	-	-	-	-	-
TRINITY_DN45432_c0_g1	27.4813	44.5636	10.3989	0.23335	-2.09943	0.00927802	0.919343	1526	-	-	-	-	-	-
TRINITY_DN52485_c2_g1	52.774	82.204	23.344	0.283976	-1.81616	0.00928557	0.919343	827	-	-	-	-	-	-
TRINITY_DN40214_c0_g1	14.7157	28.8788	0.552641	0.0191366	-5.70752	0.00928901	0.919343	3498	-	-	virNOG04868;COG1251;COG2146	CR	sp|P22944|NIR_EMENI Nitrite reductase [NAD(P)H] OS=Emericella nidulans (strain FGSC A4 / ATCC 38163 / CBS 112.46 / NRRL 194 / M139) GN=niiA PE=3 SV=2	gi|1009179735|ref|XP_015871243.1| PREDICTED: nitrite reductase (NADH) large subunit-like, partial [Ziziphus jujuba]
TRINITY_DN52061_c2_g1	1114.83	570.239	1659.42	2.91004	1.54104	0.00934019	0.923483	5165	-	-	virNOG10669;virNOG08254	S	sp|Q8LAP6|PAP12_ARATH Probable plastid-lipid-associated protein 12, chloroplastic OS=Arabidopsis thaliana GN=PAP12 PE=1 SV=1	gi|703065252|ref|XP_010087401.1| hypothetical protein L484_018427 [Morus notabilis] gi|587838302|gb|EXB29011.1| hypothetical protein L484_018427 [Morus notabilis]
TRINITY_DN47082_c4_g6	18.1949	30.4222	5.96768	0.196162	-2.34988	0.00936948	0.923595	1420	-	-	-	-	-	-
TRINITY_DN51596_c0_g1	86.3656	135.543	37.1885	0.274368	-1.86582	0.00936997	0.923595	2909	-	-	virNOG04204;virNOG04329	T	sp|F4HQ17|LRL14_ARATH LEAF RUST 10 DISEASE-RESISTANCE LOCUS RECEPTOR-LIKE PROTEIN KINASE-like 1.4 OS=Arabidopsis thaliana GN=LRK10L-1.4 PE=2 SV=2	gi|731426451|ref|XP_010663618.1| PREDICTED: uncharacterized protein At1g18380-like [Vitis vinifera]
TRINITY_DN48045_c1_g2	381.132	131.401	630.862	4.80106	2.26335	0.0093741	0.923595	2376	-	-	virNOG08903	R	-	gi|802726376|ref|XP_012086093.1| PREDICTED: uncharacterized protein LOC105645175 [Jatropha curcas]
TRINITY_DN51308_c2_g2	88.8936	157.677	20.1105	0.127543	-2.97095	0.00937868	0.923595	1027	-	-	COG2801;virNOG15679	RL	sp|P20825|POL2_DROME Retrovirus-related Pol polyprotein from transposon 297 OS=Drosophila melanogaster GN=pol PE=3 SV=1	gi|702455653|ref|XP_010026793.1| PREDICTED: uncharacterized protein LOC104417177 [Eucalyptus grandis]
TRINITY_DN43758_c0_g1	100.149	150.999	49.3	0.326493	-1.61488	0.00940531	0.924281	801	GO:0016040;GO:0010181;GO:0005506;GO:0050660;GO:0006537;GO:0055114;GO:0051536	-	virNOG06466	E	sp|Q9LV03|GLUT1_ARATH Glutamate synthase 1 [NADH], chloroplastic OS=Arabidopsis thaliana GN=GLT1 PE=1 SV=2	gi|1032281918|gb|OAO96246.1| GLT1 [Arabidopsis thaliana]
TRINITY_DN45932_c1_g2	17.3412	3.68797	30.9945	8.40421	3.07111	0.00940637	0.924281	1252	GO:0000989;GO:0005634;GO:0006355	-	virNOG07575	K	sp|Q9LPR8|SCL3_ARATH Scarecrow-like protein 3 OS=Arabidopsis thaliana GN=SCL3 PE=1 SV=1	gi|1009129763|ref|XP_015881941.1| PREDICTED: scarecrow-like protein 3 [Ziziphus jujuba] gi|1009129765|ref|XP_015881942.1| PREDICTED: scarecrow-like protein 3 [Ziziphus jujuba]
TRINITY_DN50041_c2_g1	21.5558	35.7636	7.34807	0.205463	-2.28305	0.00941644	0.924281	976	-	-	-	-	-	-
TRINITY_DN55360_c3_g5	19.2688	33.2331	5.30461	0.159618	-2.6473	0.00942305	0.924281	387	-	-	NOG36706;virNOG16120	TR	sp|Q9LRR4|R13L1_ARATH Putative disease resistance RPP13-like protein 1 OS=Arabidopsis thaliana GN=RPPL1 PE=3 SV=1	gi|1009129545|ref|XP_015881823.1| PREDICTED: putative disease resistance RPP13-like protein 1 [Ziziphus jujuba]
TRINITY_DN47824_c5_g1	30.7305	8.94073	52.5202	5.87427	2.55441	0.00945049	0.926055	969	-	-	-	-	-	-
TRINITY_DN51444_c1_g4	72.026	110.244	33.8084	0.30667	-1.70524	0.00947197	0.92724	738	GO:0006470;GO:0004722	-	COG0631;virNOG14158	T	sp|Q4PSE8|P2C71_ARATH Probable protein phosphatase 2C 71 OS=Arabidopsis thaliana GN=At5g24940 PE=2 SV=1	gi|976898525|gb|KVH87498.1| hypothetical protein Ccrd_025242 [Cynara cardunculus var. scolymus]
TRINITY_DN51796_c2_g1	22.8967	5.70655	40.0868	7.0247	2.81244	0.00948639	0.927733	797	-	-	virNOG02646	T	-	gi|764619453|ref|XP_004306407.2| PREDICTED: probable receptor-like protein kinase At1g67000 isoform X1 [Fragaria vesca subsp. vesca]
TRINITY_DN30873_c0_g1	19.8525	6.38633	33.3186	5.21718	2.38327	0.0095065	0.928374	1411	GO:0006412;GO:0016021;GO:0031966;GO:0003735;GO:0006839	K15104	virNOG09017	C	sp|Q9SB52|PUMP4_ARATH Mitochondrial uncoupling protein 4 OS=Arabidopsis thaliana GN=PUMP4 PE=2 SV=1	gi|225459119|ref|XP_002285693.1| PREDICTED: mitochondrial uncoupling protein 5 [Vitis vinifera]
TRINITY_DN46820_c6_g1	30.1546	47.9848	12.3243	0.256837	-1.96108	0.00952114	0.928374	1516	-	-	COG5101	YU	-	-
TRINITY_DN45086_c3_g1	34.2847	13.5416	55.0279	4.06363	2.02277	0.0095303	0.928374	2796	-	-	KOG1075;virNOG23716;virNOG31828;virNOG22546;virNOG40333	SR	-	gi|802760846|ref|XP_012089576.1| PREDICTED: uncharacterized protein LOC105647959 [Jatropha curcas]
TRINITY_DN46565_c3_g2	14.5104	3.91142	25.1094	6.41953	2.68247	0.0095305	0.928374	1823	GO:0016021	-	virNOG07817	S	sp|F4I9E1|NFD4_ARATH Protein NUCLEAR FUSION DEFECTIVE 4 OS=Arabidopsis thaliana GN=NFD4 PE=3 SV=1	gi|657951847|ref|XP_008354704.1| PREDICTED: uncharacterized protein LOC103418351 [Malus domestica]
TRINITY_DN50301_c1_g4	7.33934	13.5199	1.15882	0.0857122	-3.54435	0.00954351	0.928726	435	GO:0044260;GO:0090304;GO:0003824	-	virNOG27872;KOG1075;virNOG01327;virNOG06122	SRK	sp|P0C2F6|RNHX1_ARATH Putative ribonuclease H protein At1g65750 OS=Arabidopsis thaliana GN=At1g65750 PE=3 SV=1	gi|147819043|emb|CAN71630.1| hypothetical protein VITISV_015580 [Vitis vinifera]
TRINITY_DN55720_c3_g1	81.566	141.863	21.2688	0.149925	-2.73769	0.00957004	0.928749	683	-	-	-	-	-	-
TRINITY_DN50888_c3_g1	108.221	41.3624	175.081	4.23285	2.08163	0.00957078	0.928749	3114	GO:0003824	-	COG0596;virNOG31255;virNOG02544	R	sp|O05235|YUGF_BACSU Uncharacterized hydrolase YugF OS=Bacillus subtilis (strain 168) GN=yugF PE=3 SV=1	gi|1029115441|ref|XP_016736160.1| PREDICTED: uncharacterized hydrolase YugF-like isoform X1 [Gossypium hirsutum]
TRINITY_DN6360_c0_g1	21.3437	7.15819	35.5292	4.96343	2.31134	0.00957618	0.928749	3986	GO:0043231	K11492	virNOG00860	S	sp|Q6DFV1|CNDG2_MOUSE Condensin-2 complex subunit G2 OS=Mus musculus GN=Ncapg2 PE=1 SV=2	gi|1000953527|ref|XP_015578556.1| PREDICTED: uncharacterized protein LOC8283360 isoform X1 [Ricinus communis]
TRINITY_DN52398_c4_g3	35.2591	55.5385	14.9797	0.269718	-1.89048	0.00958132	0.928749	2206	-	-	virNOG25628	R	sp|Q681K2|ATS3A_ARATH Embryo-specific protein ATS3A OS=Arabidopsis thaliana GN=ATS3A PE=1 SV=1	gi|694353910|ref|XP_009358280.1| PREDICTED: uncharacterized protein LOC103948916 [Pyrus x bretschneideri]
TRINITY_DN48652_c1_g1	66.5202	121.372	11.6689	0.0961416	-3.3787	0.00959915	0.928751	1063	-	-	braNOG22994	S	-	gi|1021476141|ref|XP_016169681.1| PREDICTED: uncharacterized protein LOC107612502 [Arachis ipaensis]
TRINITY_DN45999_c3_g4	4.83309	0	9.66617	Inf	Inf	0.00960012	0.928751	593	-	-	-	-	-	-
TRINITY_DN45633_c0_g1	895.041	1318.76	471.323	0.357399	-1.48439	0.00963637	0.929464	1666	GO:0016021	-	virNOG15642	S	-	gi|645255684|ref|XP_008233609.1| PREDICTED: uncharacterized protein LOC103332636 [Prunus mume]
TRINITY_DN52117_c1_g1	1200.26	1902.71	497.804	0.261628	-1.93441	0.00964097	0.929464	1828	GO:0042030;GO:0032780;GO:0005739	K22255	virNOG25842;virNOG26525	S	-	gi|1035916140|gb|OAY45732.1| hypothetical protein MANES_07G086800 [Manihot esculenta]
TRINITY_DN21428_c0_g1	3.96821	7.93642	0	0	-Inf	0.00964284	0.929464	1091	-	-	virNOG02655	H	sp|Q6C097|HEM3_YARLI Porphobilinogen deaminase OS=Yarrowia lipolytica (strain CLIB 122 / E 150) GN=HEM3 PE=3 SV=1	gi|552811775|ref|XP_005843555.1| hypothetical protein CHLNCDRAFT_33052 [Chlorella variabilis] gi|307103191|gb|EFN51453.1| hypothetical protein CHLNCDRAFT_33052 [Chlorella variabilis]
TRINITY_DN45792_c1_g1	228.123	411.119	45.1277	0.109768	-3.18747	0.00965749	0.929464	561	-	-	-	-	-	-
TRINITY_DN45354_c1_g5	40.9262	76.9865	4.866	0.0632059	-3.9838	0.00966386	0.929464	1223	GO:0015074;GO:0008270;GO:0003676	-	KOG0498;virNOG13812;virNOG25357	PR	sp|O65717|CNGC1_ARATH Cyclic nucleotide-gated ion channel 1 OS=Arabidopsis thaliana GN=CNGC1 PE=1 SV=1	gi|848911237|ref|XP_012854081.1| PREDICTED: uncharacterized protein LOC105973593 [Erythranthe guttata]
TRINITY_DN46364_c2_g3	19.1915	6.26386	32.1192	5.1277	2.35831	0.0096639	0.929464	679	-	-	-	-	-	-
TRINITY_DN38286_c0_g1	7.94261	15.8852	0	0	-Inf	0.00967883	0.929638	1093	-	-	-	-	sp|P78780|DHAS_SCHPO Probable aspartate-semialdehyde dehydrogenase OS=Schizosaccharomyces pombe (strain 972 / ATCC 24843) GN=SPCC1827.06c PE=1 SV=2	gi|255074393|ref|XP_002500871.1| predicted protein [Micromonas commoda] gi|226516134|gb|ACO62129.1| predicted protein [Micromonas commoda]
TRINITY_DN55913_c5_g1	9.63214	1.89908	17.3652	9.14401	3.19283	0.00969456	0.929638	551	-	-	-	-	-	-
TRINITY_DN55858_c3_g1	25.1747	47.9715	2.3779	0.049569	-4.33442	0.00970831	0.929638	752	-	-	-	-	-	-
TRINITY_DN43155_c1_g3	11.4618	21.8183	1.10528	0.0506585	-4.30305	0.00970891	0.929638	527	GO:0003723;GO:0006412;GO:0022625;GO:0003735	-	virNOG36789;virNOG25038	J	sp|Q96W55|RL39_CANAX 60S ribosomal protein L39 OS=Candida albicans GN=RPL39 PE=3 SV=1	gi|700207861|gb|KGN62980.1| hypothetical protein Csa_2G382530 [Cucumis sativus]
TRINITY_DN54122_c1_g4	292.537	439.738	145.336	0.330506	-1.59725	0.00971272	0.929638	1828	GO:0016021;GO:0071805;GO:0015079	-	virNOG05452	P	sp|Q9M7J9|POT8_ARATH Potassium transporter 8 OS=Arabidopsis thaliana GN=POT8 PE=2 SV=2	gi|641847364|gb|KDO66244.1| hypothetical protein CISIN_1g040260mg, partial [Citrus sinensis]
TRINITY_DN49502_c1_g2	118.055	26.8409	209.269	7.79662	2.96285	0.00973781	0.93034	3183	GO:0009535;GO:0010287;GO:0009941;GO:0055114;GO:0016491	-	virNOG05688	C	sp|Q94A68|Y1669_ARATH Uncharacterized oxidoreductase At1g06690, chloroplastic OS=Arabidopsis thaliana GN=At1g06690 PE=1 SV=1	gi|629125372|gb|KCW89797.1| hypothetical protein EUGRSUZ_A02042 [Eucalyptus grandis]
TRINITY_DN42243_c0_g1	22.3485	36.4654	8.23155	0.225736	-2.14729	0.00973887	0.93034	801	-	-	-	-	-	-
TRINITY_DN50371_c4_g4	17.3301	28.7493	5.91078	0.205597	-2.28211	0.0097613	0.931582	961	-	-	virNOG08824;KOG0017	R	sp|Q94HW2|POLR1_ARATH Retrovirus-related Pol polyprotein from transposon RE1 OS=Arabidopsis thaliana GN=RE1 PE=2 SV=1	gi|113205323|gb|AAT38747.2| Polyprotein, putative [Solanum demissum]
TRINITY_DN51346_c0_g1	2855.2	1271.26	4439.14	3.49192	1.80402	0.00977582	0.931921	2538	GO:0006021;GO:0008654;GO:0004512;GO:0005737	K01858	virNOG02792	I	sp|Q9LW96|INO1_TOBAC Inositol-3-phosphate synthase OS=Nicotiana tabacum PE=2 SV=1	gi|697100375|ref|XP_009590797.1| PREDICTED: inositol-3-phosphate synthase [Nicotiana tomentosiformis]
TRINITY_DN43642_c0_g2	5.70228	0	11.4046	Inf	Inf	0.0097837	0.931921	1687	GO:0006810;GO:0005886;GO:0022857	-	virNOG06126	S	sp|Q9FL41|WTR38_ARATH WAT1-related protein At5g07050 OS=Arabidopsis thaliana GN=At5g07050 PE=2 SV=1	gi|224057224|ref|XP_002299181.1| hypothetical protein POPTR_0001s06980g [Populus trichocarpa] gi|222846439|gb|EEE83986.1| hypothetical protein POPTR_0001s06980g [Populus trichocarpa]
TRINITY_DN49394_c0_g1	59.5217	27.166	91.8774	3.38207	1.75791	0.00981917	0.932763	2133	-	K10401	virNOG09895;NOG132736	Z	sp|F4HR11|KN6_ARATH Kinesin-like protein KIN-6 OS=Arabidopsis thaliana GN=KIN6 PE=3 SV=2	gi|764540985|ref|XP_011459106.1| PREDICTED: armadillo repeat-containing kinesin-like protein 1 [Fragaria vesca subsp. vesca]
TRINITY_DN53075_c2_g2	8412.75	12530.9	4294.57	0.342717	-1.54491	0.00983491	0.932763	1905	GO:0004805;GO:0005992;GO:0003825;GO:0016311	-	virNOG00839	G	sp|O80738|TPS10_ARATH Probable alpha,alpha-trehalose-phosphate synthase [UDP-forming] 10 OS=Arabidopsis thaliana GN=TPS10 PE=2 SV=1	gi|255560009|ref|XP_002521023.1| PREDICTED: probable alpha,alpha-trehalose-phosphate synthase [UDP-forming] 9 [Ricinus communis] gi|223539860|gb|EEF41440.1| trehalose-6-phosphate synthase, putative [Ricinus communis]
TRINITY_DN52385_c4_g1	13.0313	2.34937	23.7132	10.0934	3.33534	0.00986228	0.932763	916	-	-	-	-	-	-
TRINITY_DN52792_c0_g4	68.996	30.4245	107.568	3.53555	1.82194	0.00986429	0.932763	1233	GO:0055085;GO:0016021;GO:0005886;GO:0005215	-	COG2233;virNOG06710	FP	sp|Q6SZ87|NAT11_ARATH Nucleobase-ascorbate transporter 11 OS=Arabidopsis thaliana GN=NAT11 PE=2 SV=1	gi|1009145915|ref|XP_015890598.1| PREDICTED: nucleobase-ascorbate transporter 11 [Ziziphus jujuba]
TRINITY_DN53692_c2_g1	26.1446	3.69411	48.5952	13.1548	3.71752	0.0098682	0.932763	493	-	-	-	-	-	-
TRINITY_DN54714_c1_g8	6388.69	9813.1	2964.28	0.302073	-1.72703	0.00986968	0.932763	376	-	-	virNOG24825	R	-	gi|358249250|ref|NP_001239762.1| uncharacterized protein LOC100814873 [Glycine max] gi|255637360|gb|ACU19009.1| unknown [Glycine max] gi|734321862|gb|KHN04287.1| hypothetical protein glysoja_037967 [Glycine soja] gi|947078052|gb|KRH26892.1| hypothetical protein GLYMA_12G200600 [Glycine max]
TRINITY_DN55743_c3_g3	179.757	271.288	88.2255	0.32521	-1.62056	0.00987184	0.932763	2040	GO:0003677;GO:0009536;GO:0006310	-	virNOG05810	R	sp|Q94HW2|POLR1_ARATH Retrovirus-related Pol polyprotein from transposon RE1 OS=Arabidopsis thaliana GN=RE1 PE=2 SV=1	gi|658041841|ref|XP_008356535.1| PREDICTED: uncharacterized protein LOC103420252 [Malus domestica]
TRINITY_DN39427_c0_g1	13.0477	23.2823	2.81314	0.120827	-3.04898	0.00987283	0.932763	672	GO:0005622	-	virNOG18134	J	sp|P36105|RL14A_YEAST 60S ribosomal protein L14-A OS=Saccharomyces cerevisiae (strain ATCC 204508 / S288c) GN=RPL14A PE=1 SV=1	gi|168031431|ref|XP_001768224.1| predicted protein [Physcomitrella patens] gi|162680402|gb|EDQ66838.1| predicted protein [Physcomitrella patens]
TRINITY_DN42725_c1_g3	3.91613	7.83226	0	0	-Inf	0.00989236	0.932763	1361	-	-	virNOG09340	M	sp|Q09740|GFA1_SCHPO Probable glutamine--fructose-6-phosphate aminotransferase [isomerizing] OS=Schizosaccharomyces pombe (strain 972 / ATCC 24843) GN=SPBC12C2.11 PE=3 SV=2	gi|255073797|ref|XP_002500573.1| predicted protein [Micromonas commoda] gi|226515836|gb|ACO61831.1| predicted protein [Micromonas commoda]
TRINITY_DN53092_c1_g1	7770.72	11402.7	4138.77	0.362965	-1.4621	0.00989457	0.932763	3371	GO:0003872;GO:0046872;GO:0006002;GO:0005524;GO:0005737;GO:0061615	-	virNOG02541	G	sp|Q94AA4|PFKA3_ARATH ATP-dependent 6-phosphofructokinase 3 OS=Arabidopsis thaliana GN=PFK3 PE=1 SV=1	gi|658003945|ref|XP_008337072.1| PREDICTED: 6-phosphofructokinase 3-like [Malus domestica]
TRINITY_DN53150_c4_g1	156.011	79.1186	232.903	2.94371	1.55764	0.00989631	0.932763	2623	-	K22013	virNOG04586	S	sp|A7VLV1|SGRW_PEA Protein STAY-GREEN, chloroplastic OS=Pisum sativum GN=SGR PE=2 SV=1	gi|1000983357|ref|XP_015581304.1| PREDICTED: protein STAY-GREEN, chloroplastic isoform X2 [Ricinus communis]
TRINITY_DN42112_c0_g1	5.44352	0.336924	10.5501	31.313	4.96869	0.00991598	0.933407	1164	-	-	-	-	-	-
TRINITY_DN52282_c6_g1	35.3987	67.7764	3.02102	0.0445734	-4.48767	0.00992202	0.933407	355	-	-	KOG0619;virNOG28756;virNOG06218	TR	-	gi|743942079|ref|XP_011015535.1| PREDICTED: DNA-damage-repair/toleration protein DRT100-like [Populus euphratica]
TRINITY_DN42638_c0_g1	65.6615	11.0727	120.25	10.8601	3.44096	0.00998407	0.935715	1811	GO:0016787;GO:0008152	-	virNOG32683	V	sp|Q9SMN0|CXE12_ARATH Probable carboxylesterase 12 OS=Arabidopsis thaliana GN=CXE12 PE=1 SV=1	gi|470117383|ref|XP_004294838.1| PREDICTED: 2-hydroxyisoflavanone dehydratase-like [Fragaria vesca subsp. vesca]
TRINITY_DN47439_c0_g2	10.4382	18.6659	2.21056	0.118428	-3.07792	0.00998615	0.935715	1152	-	-	-	-	-	gi|567904180|ref|XP_006444578.1| hypothetical protein CICLE_v10020453mg [Citrus clementina] gi|557546840|gb|ESR57818.1| hypothetical protein CICLE_v10020453mg [Citrus clementina] gi|641868172|gb|KDO86856.1| hypothetical protein CISIN_1g015745mg [Citrus sinensis]
TRINITY_DN53311_c0_g1	370.52	682.233	58.8078	0.0861989	-3.53619	0.00999318	0.935715	4036	-	-	virNOG25560;KOG0017	SR	sp|Q94HW2|POLR1_ARATH Retrovirus-related Pol polyprotein from transposon RE1 OS=Arabidopsis thaliana GN=RE1 PE=2 SV=1	gi|672198343|ref|XP_008777304.1| PREDICTED: uncharacterized protein LOC103697258 [Phoenix dactylifera]
TRINITY_DN44835_c1_g1	172.963	262.039	83.8879	0.320135	-1.64325	0.0099942	0.935715	819	-	-	KOG0619;COG4886	ST	-	gi|731403738|ref|XP_010655171.1| PREDICTED: leucine-rich repeat receptor protein kinase EXS-like [Vitis vinifera]
TRINITY_DN48156_c4_g3	16.7587	5.25308	28.2644	5.38053	2.42775	0.0100086	0.935715	1133	-	-	virNOG18252	S	sp|Q9SIP1|UP3_ARATH Stress-response A/B barrel domain-containing protein UP3 OS=Arabidopsis thaliana GN=UP3 PE=1 SV=1	gi|720018867|ref|XP_010261930.1| PREDICTED: uncharacterized protein LOC104600589 [Nelumbo nucifera]
TRINITY_DN44253_c0_g1	142.294	53.5767	231.012	4.31179	2.10829	0.0100307	0.935715	2040	GO:0008299;GO:0016740	K13789	virNOG14455	H	sp|Q39108|GGR_ARATH Heterodimeric geranylgeranyl pyrophosphate synthase small subunit, chloroplastic OS=Arabidopsis thaliana GN=GGR PE=1 SV=2	gi|566187928|ref|XP_002312936.2| geranylgeranyl pyrophosphate synthase family protein [Populus trichocarpa] gi|550331696|gb|EEE86891.2| geranylgeranyl pyrophosphate synthase family protein [Populus trichocarpa]
TRINITY_DN48040_c1_g3	501.965	755.408	248.521	0.32899	-1.60389	0.0100425	0.935715	3418	GO:0016020	-	virNOG04955;virNOG33129	SC	sp|O81815|MO1_ARATH Monooxygenase 1 OS=Arabidopsis thaliana GN=MO1 PE=2 SV=1	gi|223545636|gb|EEF47140.1| monoxygenase, putative [Ricinus communis]
TRINITY_DN47065_c2_g1	62.2077	26.8714	97.5439	3.63003	1.85998	0.0100463	0.935715	2550	-	-	virNOG10084	R	sp|Q9M302|PP270_ARATH Pentatricopeptide repeat-containing protein At3g48810 OS=Arabidopsis thaliana GN=At3g48810 PE=2 SV=1	gi|1009135746|ref|XP_015885152.1| PREDICTED: pentatricopeptide repeat-containing protein At5g04810, chloroplastic-like, partial [Ziziphus jujuba]
TRINITY_DN55294_c2_g1	178.729	264.156	93.3011	0.353205	-1.50142	0.0100465	0.935715	3628	-	-	virNOG29966;virNOG05991	S	-	gi|848927840|ref|XP_012827605.1| PREDICTED: uncharacterized protein LOC105948893 isoform X2 [Erythranthe guttata]
TRINITY_DN46307_c2_g1	1007.86	476.996	1538.73	3.22588	1.68969	0.010047	0.935715	5683	GO:0003899;GO:0032549;GO:0003677;GO:0006351	K16252	virNOG06903	K	sp|Q9LK40|NRPD2_ARATH DNA-directed RNA polymerases IV and V subunit 2 OS=Arabidopsis thaliana GN=NRPD2 PE=1 SV=1	gi|802626339|ref|XP_012076429.1| PREDICTED: DNA-directed RNA polymerases IV and V subunit 2-like [Jatropha curcas] gi|802626342|ref|XP_012076430.1| PREDICTED: DNA-directed RNA polymerases IV and V subunit 2-like [Jatropha curcas] gi|643724314|gb|KDP33515.1| hypothetical protein JCGZ_07086 [Jatropha curcas]
TRINITY_DN43809_c0_g1	46.8486	20.4517	73.2454	3.58138	1.84051	0.0100507	0.935715	1287	GO:0016021	K20363	virNOG10601	U	sp|Q8N8F6|YIPF7_HUMAN Protein YIPF7 OS=Homo sapiens GN=YIPF7 PE=1 SV=2	gi|1009161153|ref|XP_015898744.1| PREDICTED: protein YIPF5 homolog [Ziziphus jujuba]
TRINITY_DN27459_c0_g1	294.484	440.797	148.171	0.336143	-1.57285	0.0100606	0.935759	673	-	-	virNOG21382;virNOG21135	R	sp|P14009|14KD_DAUCA 14 kDa proline-rich protein DC2.15 OS=Daucus carota PE=2 SV=1	gi|590676958|ref|XP_007039886.1| 14 kDa proline-rich protein DC2.15, putative [Theobroma cacao] gi|508777131|gb|EOY24387.1| 14 kDa proline-rich protein DC2.15, putative [Theobroma cacao]
TRINITY_DN49366_c1_g3	6.57486	0.781077	12.3686	15.8354	3.98508	0.0100928	0.93787	1219	-	-	KOG1075;virNOG22546	R	-	gi|670411140|ref|XP_008646690.1| PREDICTED: uncharacterized protein LOC103628227 [Zea mays]
TRINITY_DN51471_c3_g1	115.18	53.5597	176.8	3.30098	1.7229	0.010116	0.939141	2095	GO:0043231;GO:0080043;GO:0080044;GO:0009813;GO:0052696	-	virNOG10906	CG	sp|U3U992|UGT8_CATRO 7-deoxyloganetic acid glucosyltransferase OS=Catharanthus roseus GN=UGT709C2 PE=1 SV=1	gi|743780739|ref|XP_011038346.1| PREDICTED: 7-deoxyloganetic acid glucosyltransferase-like [Populus euphratica]
TRINITY_DN49351_c3_g1	6.56331	0.67078	12.4558	18.5692	4.21484	0.01014	0.939424	716	-	-	virNOG20194	R	-	gi|1009136509|ref|XP_015885563.1| PREDICTED: pollen-specific protein C13-like [Ziziphus jujuba]
TRINITY_DN47146_c1_g2	13.7179	3.35094	24.0848	7.18748	2.84549	0.0101452	0.939424	771	GO:0005524;GO:0004672;GO:0016021;GO:0006468	-	virNOG04817	T	sp|Q8LFN2|Y3037_ARATH Probable inactive leucine-rich repeat receptor-like protein kinase At3g03770 OS=Arabidopsis thaliana GN=At3g03770 PE=2 SV=1	gi|224097536|ref|XP_002310977.1| hypothetical protein POPTR_0008s01490g [Populus trichocarpa] gi|222850797|gb|EEE88344.1| hypothetical protein POPTR_0008s01490g [Populus trichocarpa]
TRINITY_DN45611_c3_g1	36.1132	67.5038	4.72269	0.0699618	-3.83729	0.0101475	0.939424	1470	-	-	-	-	-	-
TRINITY_DN45156_c0_g1	3.86252	7.72503	0	0	-Inf	0.0101594	0.939649	218	-	-	-	-	-	-
TRINITY_DN47380_c0_g1	280.651	420.825	140.478	0.333817	-1.58287	0.010175	0.940211	641	-	-	virNOG16242;virNOG14504	O	-	gi|763803048|gb|KJB69986.1| hypothetical protein B456_011G057100 [Gossypium raimondii]
TRINITY_DN52153_c2_g3	332.795	497.899	167.691	0.336798	-1.57004	0.0101882	0.940546	661	-	-	virNOG21702;KOG0907	O	sp|Q8LDI5|CXXS1_ARATH Thioredoxin-like protein CXXS1 OS=Arabidopsis thaliana GN=CXXS1 PE=2 SV=2	gi|1012250322|ref|XP_015943404.1| PREDICTED: thioredoxin-like protein CXXS1 [Arachis duranensis] gi|1021584794|ref|XP_016181744.1| PREDICTED: thioredoxin-like protein CXXS1 [Arachis ipaensis]
TRINITY_DN53804_c2_g3	5.63654	10.61	0.663076	0.0624954	-4.00011	0.0102182	0.942059	735	-	-	-	-	-	-
TRINITY_DN52788_c0_g1	5.38157	0.336924	10.4262	30.9453	4.95165	0.0102236	0.942059	1368	-	-	-	-	-	-
TRINITY_DN49053_c1_g1	3313.21	4935.45	1690.97	0.342618	-1.54533	0.0102574	0.943658	2572	-	-	virNOG00997	R	sp|Q93XX4|C2D61_ARATH C2 domain-containing protein At1g53590 OS=Arabidopsis thaliana GN=NTMC2T6.1 PE=1 SV=2	gi|590611465|ref|XP_007022111.1| Calcium-dependent lipid-binding family protein isoform 3 [Theobroma cacao] gi|508721739|gb|EOY13636.1| Calcium-dependent lipid-binding family protein isoform 3 [Theobroma cacao]
TRINITY_DN52603_c6_g5	22.0999	35.7972	8.40248	0.234724	-2.09096	0.0102759	0.943658	537	-	-	-	-	-	-
TRINITY_DN54703_c1_g2	11.2793	2.46274	20.0958	8.15995	3.02856	0.0102851	0.943658	973	-	-	-	-	-	-
TRINITY_DN42256_c0_g2	7.49542	1.0077	13.9831	13.8762	3.79454	0.0102957	0.943658	1719	GO:0016757	-	virNOG02375	CG	sp|A0A0M4KE44|CGT_MANIN UDP-glycosyltransferase 13 OS=Mangifera indica GN=CGT PE=1 SV=1	gi|449435318|ref|XP_004135442.1| PREDICTED: anthocyanidin 5,3-O-glucosyltransferase-like [Cucumis sativus] gi|700196785|gb|KGN51962.1| hypothetical protein Csa_5G606530 [Cucumis sativus]
TRINITY_DN50107_c0_g1	1103.96	1636.55	571.377	0.349135	-1.51814	0.010302	0.943658	2895	GO:0043622;GO:0055028;GO:0005524;GO:0004674;GO:0006468	-	virNOG02967	T	sp|Q0WPH8|NEK5_ARATH Serine/threonine-protein kinase Nek5 OS=Arabidopsis thaliana GN=NEK5 PE=1 SV=1	gi|703100168|ref|XP_010096849.1| Serine/threonine-protein kinase Nek5 [Morus notabilis] gi|587877142|gb|EXB66202.1| Serine/threonine-protein kinase Nek5 [Morus notabilis]
TRINITY_DN51218_c5_g2	70.2087	106.66	33.7573	0.316494	-1.65975	0.010303	0.943658	821	-	-	-	-	-	-
TRINITY_DN53764_c8_g1	2060.84	3009.2	1112.47	0.369689	-1.43562	0.0103209	0.943658	877	-	-	virNOG01712	R	-	gi|1009157794|ref|XP_015896944.1| PREDICTED: long-chain-alcohol oxidase FAO4A-like [Ziziphus jujuba]
TRINITY_DN54668_c1_g2	24.6573	5.59604	43.7185	7.8124	2.96577	0.0103333	0.943658	1222	-	-	-	-	-	-
TRINITY_DN49594_c5_g1	104.031	157.46	50.6007	0.321355	-1.63776	0.0103351	0.943658	1272	-	-	-	-	-	-
TRINITY_DN55618_c3_g1	12.1623	21.0093	3.31538	0.157806	-2.66378	0.0103448	0.943658	1229	GO:0016040;GO:0010181;GO:0005506;GO:0050660;GO:0006537;GO:0055114;GO:0051536	-	virNOG06466;COG0067	E	sp|Q9LV03|GLUT1_ARATH Glutamate synthase 1 [NADH], chloroplastic OS=Arabidopsis thaliana GN=GLT1 PE=1 SV=2	gi|567179791|ref|XP_006401704.1| hypothetical protein EUTSA_v10012414mg [Eutrema salsugineum] gi|557102794|gb|ESQ43157.1| hypothetical protein EUTSA_v10012414mg [Eutrema salsugineum]
TRINITY_DN49816_c1_g2	186.133	277.946	94.3199	0.339346	-1.55917	0.010346	0.943658	1634	-	-	virNOG22620	S	sp|Q9LQU4|PCR2_ARATH Protein PLANT CADMIUM RESISTANCE 2 OS=Arabidopsis thaliana GN=PCR2 PE=1 SV=1	gi|743822870|ref|XP_011021803.1| PREDICTED: protein PLANT CADMIUM RESISTANCE 2-like [Populus euphratica]
TRINITY_DN45043_c0_g2	10.7675	18.8893	2.64581	0.140069	-2.83579	0.0104016	0.947859	2565	GO:0006351	-	virNOG03579	K	sp|Q9XE58|SCL14_ARATH Scarecrow-like protein 14 OS=Arabidopsis thaliana GN=SCL14 PE=2 SV=2	gi|720003143|ref|XP_010256894.1| PREDICTED: scarecrow-like protein 9 [Nelumbo nucifera] gi|720003146|ref|XP_010256895.1| PREDICTED: scarecrow-like protein 9 [Nelumbo nucifera]
TRINITY_DN54127_c0_g3	12.6651	3.01083	22.3193	7.413	2.89006	0.0104418	0.950642	2119	GO:0003677;GO:0009536;GO:0006310	-	virNOG05810;poaNOG22480;NOG59350	SR	sp|Q94HW2|POLR1_ARATH Retrovirus-related Pol polyprotein from transposon RE1 OS=Arabidopsis thaliana GN=RE1 PE=2 SV=1	gi|2586082|gb|AAB82754.1| retrofit [Oryza longistaminata]
TRINITY_DN47399_c1_g1	64.1122	14.7671	113.457	7.6831	2.94169	0.0104674	0.951169	3539	GO:0006355	-	virNOG09345;KOG0266	R	sp|Q10NY2|TPR3_ORYSJ Protein TPR3 OS=Oryza sativa subsp. japonica GN=TPR3 PE=1 SV=1	gi|645225343|ref|XP_008219537.1| PREDICTED: protein TPR3-like isoform X1 [Prunus mume]
TRINITY_DN52396_c3_g2	2307.02	3448.12	1165.92	0.338131	-1.56435	0.0104713	0.951169	1442	GO:0044699	-	virNOG05045	O	sp|Q9XFI1|TRL12_ARATH Thioredoxin-like 1-2, chloroplastic OS=Arabidopsis thaliana GN=At5g61440 PE=2 SV=1	gi|255547363|ref|XP_002514739.1| PREDICTED: thioredoxin-like 1-2, chloroplastic [Ricinus communis] gi|223546343|gb|EEF47845.1| Thioredoxin II, putative [Ricinus communis]
TRINITY_DN49638_c2_g2	3.57751	7.15502	0	0	-Inf	0.0104765	0.951169	309	-	-	-	-	-	-
TRINITY_DN49570_c3_g3	30.1063	9.61162	50.601	5.26457	2.39631	0.010486	0.951169	2402	-	-	-	-	-	-
TRINITY_DN46163_c5_g4	7.43523	1.11493	13.7555	12.3375	3.62498	0.010518	0.951996	557	-	-	-	-	-	-
TRINITY_DN48047_c2_g7	19.4879	1.68155	37.2943	22.1785	4.47109	0.0105208	0.951996	1168	-	-	-	-	-	-
TRINITY_DN45100_c0_g1	103.299	160.037	46.562	0.290945	-1.78118	0.010524	0.951996	2409	GO:0006952;GO:0016021;GO:0005516;GO:0005886;GO:0009607	K08472	virNOG12204	S	sp|Q94KB9|MLO3_ARATH MLO-like protein 3 OS=Arabidopsis thaliana GN=MLO3 PE=2 SV=1	gi|731399232|ref|XP_002275360.2| PREDICTED: MLO-like protein 3 [Vitis vinifera] gi|297741576|emb|CBI32708.3| unnamed protein product [Vitis vinifera]
TRINITY_DN47603_c3_g2	152.171	227.073	77.2678	0.340276	-1.55522	0.0105414	0.952499	1900	-	-	-	-	-	-
TRINITY_DN45898_c3_g3	5.447	0.336924	10.5571	31.3337	4.96964	0.0105489	0.952499	975	GO:0007264;GO:0005622;GO:0005525	-	virNOG08858;KOG0094	U	sp|Q9LFT9|RAH1E_ARATH Ras-related protein RABH1e OS=Arabidopsis thaliana GN=RABH1E PE=2 SV=1	gi|764595234|ref|XP_011465804.1| PREDICTED: ras-related protein RABH1b-like [Fragaria vesca subsp. vesca]
TRINITY_DN47463_c1_g1	853.942	1290	417.884	0.323941	-1.6262	0.0105853	0.954503	2842	-	-	virNOG17631;virNOG21304	S	sp|Q6NLC8|Y1648_ARATH Uncharacterized protein At1g66480 OS=Arabidopsis thaliana GN=At1g66480 PE=2 SV=1	gi|590652162|ref|XP_007033077.1| Plastid movement impaired 2 [Theobroma cacao] gi|508712106|gb|EOY04003.1| Plastid movement impaired 2 [Theobroma cacao]
TRINITY_DN46059_c0_g1	84.3192	11.3116	157.327	13.9085	3.79789	0.0105904	0.954503	2390	GO:0016021	K20889	virNOG02556	WMG	sp|Q9ZUV3|IRX7_ARATH Probable glucuronoxylan glucuronosyltransferase IRX7 OS=Arabidopsis thaliana GN=IRX7 PE=2 SV=1	gi|593195201|ref|XP_007132325.1| hypothetical protein PHAVU_011G085300g [Phaseolus vulgaris] gi|561005325|gb|ESW04319.1| hypothetical protein PHAVU_011G085300g [Phaseolus vulgaris]
TRINITY_DN51456_c1_g4	33.6	6.37426	60.8257	9.54239	3.25435	0.0106126	0.955636	1344	GO:0004553;GO:0005975	-	virNOG04186	R	sp|P52408|E13B_PRUPE Glucan endo-1,3-beta-glucosidase, basic isoform OS=Prunus persica GN=GNS1 PE=3 SV=1	gi|658032263|ref|XP_008351633.1| PREDICTED: glucan endo-1,3-beta-glucosidase, basic isoform-like [Malus domestica]
TRINITY_DN39431_c0_g1	481.336	709.286	253.386	0.357241	-1.48503	0.010652	0.95831	664	-	-	-	-	-	-
TRINITY_DN56896_c0_g1	6.37432	12.4171	0.331538	0.0267001	-5.22701	0.0106831	0.9601	977	-	-	COG1657;virNOG37331;virNOG27367;virNOG29348	IR	-	gi|1012336575|gb|KYP47871.1| hypothetical protein KK1_030441 [Cajanus cajan]
TRINITY_DN49747_c1_g3	332.961	98.3431	567.58	5.77142	2.52893	0.0106913	0.9601	2700	GO:0005524;GO:0004672;GO:0006468	-	virNOG05344;virNOG30260;COG4886;COG0515	ST	sp|Q2R2D5|XA21_ORYSJ Receptor kinase-like protein Xa21 OS=Oryza sativa subsp. japonica GN=XA21 PE=1 SV=1	gi|225349402|gb|ACN87595.1| kinase-like protein [Corylus avellana]
TRINITY_DN51281_c1_g4	70.9504	31.5671	110.334	3.49522	1.80538	0.0107173	0.961564	2125	-	-	virNOG23693;KOG3399	R	sp|Q9LY56|YIPL4_ARATH Protein yippee-like At3g55890 OS=Arabidopsis thaliana GN=At3g55890 PE=2 SV=1	gi|567873529|ref|XP_006429354.1| hypothetical protein CICLE_v100131022mg, partial [Citrus clementina] gi|557531411|gb|ESR42594.1| hypothetical protein CICLE_v100131022mg, partial [Citrus clementina]
TRINITY_DN55468_c1_g1	51.3414	21.2482	81.4345	3.83254	1.9383	0.0107337	0.961767	822	GO:0004703;GO:0005524;GO:0016021;GO:0006468;GO:0005886	-	virNOG10460;COG0515	T	sp|Q6R2J8|SRF8_ARATH Protein STRUBBELIG-RECEPTOR FAMILY 8 OS=Arabidopsis thaliana GN=SRF8 PE=2 SV=1	gi|1000967845|ref|XP_015574320.1| PREDICTED: protein STRUBBELIG-RECEPTOR FAMILY 8 [Ricinus communis]
TRINITY_DN44756_c0_g1	31.1749	11.4005	50.9494	4.46904	2.15997	0.0107413	0.961767	2006	GO:0000166;GO:0004672	-	virNOG01851	S	-	gi|1009171818|ref|XP_015866942.1| PREDICTED: uncharacterized protein LOC107404503, partial [Ziziphus jujuba]
TRINITY_DN54778_c2_g2	217.353	321.006	113.7	0.3542	-1.49736	0.0107563	0.961767	477	-	-	virNOG35113;virNOG01391;virNOG40226	ZS	-	gi|702395543|ref|XP_010066102.1| PREDICTED: uncharacterized protein LOC104453278 [Eucalyptus grandis]
TRINITY_DN48528_c3_g3	46.3493	13.4039	79.2948	5.91582	2.56458	0.0107597	0.961767	1578	GO:0055114;GO:0016491	-	virNOG05688	C	sp|Q94A68|Y1669_ARATH Uncharacterized oxidoreductase At1g06690, chloroplastic OS=Arabidopsis thaliana GN=At1g06690 PE=1 SV=1	gi|224066531|ref|XP_002302125.1| aldo/keto reductase family protein [Populus trichocarpa] gi|222843851|gb|EEE81398.1| aldo/keto reductase family protein [Populus trichocarpa]
TRINITY_DN46064_c5_g1	206.719	107.007	306.432	2.86365	1.51786	0.0107774	0.961767	3442	GO:0016020;GO:0008233	-	virNOG14180	O	sp|Q9M9A8|APCB1_ARATH Aspartyl protease APCB1 OS=Arabidopsis thaliana GN=APCB1 PE=1 SV=1	gi|703092946|ref|XP_010094778.1| Aspartic proteinase Asp1 [Morus notabilis] gi|587867546|gb|EXB56943.1| Aspartic proteinase Asp1 [Morus notabilis]
TRINITY_DN44521_c1_g3	27.9259	49.984	5.86781	0.117394	-3.09057	0.010778	0.961767	1651	-	-	-	-	-	-
TRINITY_DN52545_c1_g6	3.52389	7.04779	0	0	-Inf	0.0107954	0.96238	564	-	-	-	-	-	-
TRINITY_DN52802_c3_g4	31.4399	49.2867	13.5931	0.275796	-1.85833	0.0108072	0.96238	1725	GO:0005488	-	virNOG26129;KOG0017	R	-	gi|727578178|ref|XP_010461758.1| PREDICTED: uncharacterized protein LOC104742444 isoform X1 [Camelina sativa]
TRINITY_DN54263_c1_g1	3.52083	7.04165	0	0	-Inf	0.010814	0.96238	296	GO:0005524;GO:0004672;GO:0006468	-	virNOG12913;COG4886	ST	sp|C0LGN2|Y3148_ARATH Probable leucine-rich repeat receptor-like serine/threonine-protein kinase At3g14840 OS=Arabidopsis thaliana GN=LRR-RLK PE=2 SV=1	gi|1025258863|ref|XP_016490597.1| PREDICTED: probable LRR receptor-like serine/threonine-protein kinase At1g53420, partial [Nicotiana tabacum]
TRINITY_DN51399_c0_g1	2093.64	3111.58	1075.69	0.345706	-1.53238	0.0108896	0.967767	4498	GO:0016021	-	virNOG02870	E	sp|Q42400|AAP1_ARATH Amino acid permease 1 OS=Arabidopsis thaliana GN=AAP1 PE=1 SV=1	gi|763808454|gb|KJB75356.1| hypothetical protein B456_012G038000 [Gossypium raimondii]
TRINITY_DN51994_c0_g2	513.359	159.926	866.793	5.41998	2.43829	0.0108988	0.967767	3719	-	-	virNOG06047;virNOG08840	O	sp|Q9FWS1|AUL1_ARATH Auxilin-like protein 1 OS=Arabidopsis thaliana GN=AUL1 PE=2 SV=2	gi|595811256|ref|XP_007203207.1| hypothetical protein PRUPE_ppa000194mg [Prunus persica] gi|462398738|gb|EMJ04406.1| hypothetical protein PRUPE_ppa000194mg [Prunus persica]
TRINITY_DN48301_c8_g5	16.0324	27.0312	5.03357	0.186214	-2.42497	0.0109039	0.967767	682	-	-	virNOG24067	S	-	gi|731409715|ref|XP_010657294.1| PREDICTED: uncharacterized protein LOC100267059 [Vitis vinifera]
TRINITY_DN43408_c0_g1	10.7257	2.22986	19.2215	8.62003	3.10769	0.0109299	0.967917	3340	-	K10400	virNOG40531;COG5059;virNOG03360	Z	sp|F4J1U4|KN12E_ARATH Kinesin-like protein KIN-12E OS=Arabidopsis thaliana GN=KIN12E PE=3 SV=1	gi|1009113479|ref|XP_015873167.1| PREDICTED: phragmoplast orienting kinesin 2 isoform X1 [Ziziphus jujuba]
TRINITY_DN49109_c2_g5	82.7157	28.2009	137.231	4.86618	2.28279	0.0109355	0.967917	1337	-	-	-	-	-	-
TRINITY_DN47422_c3_g2	11.6046	20.1146	3.09451	0.153844	-2.70046	0.0109426	0.967917	901	-	-	-	-	-	-
TRINITY_DN45698_c3_g2	5.77348	10.9408	0.606176	0.0554052	-4.17384	0.0109448	0.967917	772	-	-	-	-	-	-
TRINITY_DN52668_c3_g5	537.688	796.538	278.839	0.350063	-1.51431	0.0109636	0.968342	828	-	-	virNOG05087;COG5347	TU	sp|Q9FL69|AGD5_ARATH Probable ADP-ribosylation factor GTPase-activating protein AGD5 OS=Arabidopsis thaliana GN=AGD5 PE=1 SV=1	gi|590608464|ref|XP_007021272.1| ADP-ribosylation factor GTPase-activating protein AGD5 isoform 1 [Theobroma cacao] gi|508720900|gb|EOY12797.1| ADP-ribosylation factor GTPase-activating protein AGD5 isoform 1 [Theobroma cacao]
TRINITY_DN45419_c3_g1	146.933	254.111	39.7557	0.15645	-2.67622	0.0109692	0.968342	1292	-	-	virNOG34395;virNOG02085	R	sp|O49508|FB237_ARATH F-box protein At4g18380 OS=Arabidopsis thaliana GN=At4g18380 PE=2 SV=1	gi|590584550|ref|XP_007015207.1| F-box family protein, putative [Theobroma cacao] gi|508785570|gb|EOY32826.1| F-box family protein, putative [Theobroma cacao]
TRINITY_DN11393_c0_g1	4.31281	8.62561	0	0	-Inf	0.0109909	0.969392	523	-	-	NOG69013;virNOG19547	CI	sp|P21976|NDUA8_NEUCR NADH-ubiquinone oxidoreductase 20.8 kDa subunit OS=Neurospora crassa (strain ATCC 24698 / 74-OR23-1A / CBS 708.71 / DSM 1257 / FGSC 987) GN=B1O14.280 PE=1 SV=2	gi|168061378|ref|XP_001782666.1| predicted protein [Physcomitrella patens] gi|162665826|gb|EDQ52497.1| predicted protein [Physcomitrella patens]
TRINITY_DN44365_c0_g1	21.9342	7.70344	36.1649	4.69464	2.23101	0.0110102	0.970227	1971	GO:0000166	-	virNOG02799	R	-	gi|763799814|gb|KJB66769.1| hypothetical protein B456_010G157500 [Gossypium raimondii]
TRINITY_DN48153_c3_g1	209.977	312.438	107.515	0.344115	-1.53904	0.01102	0.970227	1013	-	-	virNOG18669	S	-	gi|703132479|ref|XP_010105135.1| hypothetical protein L484_007200 [Morus notabilis] gi|587916252|gb|EXC03943.1| hypothetical protein L484_007200 [Morus notabilis]
TRINITY_DN48167_c1_g1	33.1417	52.5115	13.7719	0.262264	-1.93091	0.0111001	0.976415	1021	-	-	virNOG03770	S	-	gi|449436138|ref|XP_004135851.1| PREDICTED: uncharacterized protein LOC101207565 [Cucumis sativus] gi|700190030|gb|KGN45263.1| hypothetical protein Csa_7G432450 [Cucumis sativus]
TRINITY_DN52406_c1_g1	10324.9	16523.8	4126.05	0.249704	-2.00171	0.0111483	0.979101	5134	GO:0005783;GO:0016671;GO:0003756;GO:0055114	K10950	virNOG06797	O	sp|Q9C7S7|ERO1_ARATH Endoplasmic reticulum oxidoreductin-1 OS=Arabidopsis thaliana GN=AERO1 PE=1 SV=1	gi|1009177690|ref|XP_015870111.1| PREDICTED: endoplasmic reticulum oxidoreductin-2-like [Ziziphus jujuba]
TRINITY_DN46271_c3_g1	49.5811	77.3964	21.7657	0.281224	-1.83021	0.0111627	0.979101	612	-	-	KOG4658;virNOG04327;COG4886;virNOG39487	ST	sp|Q9LRR5|DRL21_ARATH Putative disease resistance protein At3g14460 OS=Arabidopsis thaliana GN=At3g14460 PE=3 SV=1	gi|359479319|ref|XP_003632256.1| PREDICTED: putative disease resistance RPP13-like protein 1 [Vitis vinifera] gi|731393809|ref|XP_010651605.1| PREDICTED: putative disease resistance RPP13-like protein 1 [Vitis vinifera]
TRINITY_DN51141_c3_g3	5.44344	0.333855	10.553	31.6096	4.98229	0.0111686	0.979101	625	-	-	-	-	-	-
TRINITY_DN53006_c2_g2	88.9849	27.2828	150.687	5.52316	2.46549	0.0111703	0.979101	2496	-	-	virNOG06818	S	sp|Q6NPR6|TORL3_ARATH TORTIFOLIA1-like protein 3 OS=Arabidopsis thaliana GN=TOR1L3 PE=2 SV=1	gi|1009132908|ref|XP_015883623.1| PREDICTED: microtubule-associated protein TORTIFOLIA1 isoform X3 [Ziziphus jujuba]
TRINITY_DN46028_c0_g5	5.98755	0.333855	11.6412	34.8691	5.12388	0.0111804	0.979115	279	-	-	-	-	-	-
TRINITY_DN51733_c0_g2	9.00552	18.011	0	0	-Inf	0.0111994	0.979115	472	-	-	-	-	-	-
TRINITY_DN50505_c0_g1	190.128	295.566	84.6896	0.286534	-1.80322	0.0112001	0.979115	611	-	-	COG2801;virNOG26548;KOG0017	RL	-	gi|1021497402|ref|XP_016191799.1| PREDICTED: uncharacterized protein LOC107632644 [Arachis ipaensis]
TRINITY_DN49740_c0_g4	35.4686	56.1513	14.7859	0.263323	-1.92509	0.0112138	0.979443	427	-	-	NOG23512;KOG4658	TR	-	gi|1009163048|ref|XP_015899755.1| PREDICTED: disease resistance protein At4g27190-like [Ziziphus jujuba]
TRINITY_DN47718_c8_g4	26.2313	10.0712	42.3913	4.20915	2.07353	0.0112481	0.981573	1056	-	-	-	-	-	-
TRINITY_DN45094_c0_g1	25.8407	8.61619	43.0652	4.99818	2.3214	0.0113024	0.985286	1088	-	-	virNOG00026	S	-	gi|1009166818|ref|XP_015901790.1| PREDICTED: uncharacterized protein LOC107434822 [Ziziphus jujuba]
TRINITY_DN54309_c1_g1	22.6538	37.357	7.95065	0.212829	-2.23223	0.0113121	0.985286	2044	-	-	virNOG28043;KOG0017	R	sp|P10978|POLX_TOBAC Retrovirus-related Pol polyprotein from transposon TNT 1-94 OS=Nicotiana tabacum PE=2 SV=1	gi|147776845|emb|CAN61426.1| hypothetical protein VITISV_037642 [Vitis vinifera]
TRINITY_DN45781_c0_g4	43.8237	19.7047	67.9427	3.44805	1.78578	0.0113206	0.985286	1824	GO:0009664;GO:0009505;GO:0004601;GO:0050896;GO:0044710;GO:0005488	K00430	virNOG02066	G	sp|O22959|PER19_ARATH Peroxidase 19 OS=Arabidopsis thaliana GN=PER19 PE=2 SV=1	gi|224077022|ref|XP_002305096.1| hypothetical protein POPTR_0004s05140g [Populus trichocarpa] gi|222848060|gb|EEE85607.1| hypothetical protein POPTR_0004s05140g [Populus trichocarpa] gi|591403320|gb|AHL39132.1| class III peroxidase [Populus trichocarpa]
TRINITY_DN38595_c0_g1	6.6607	13.3214	0	0	-Inf	0.0113359	0.985414	1526	-	-	COG0477;virNOG33925	RG	sp|P36035|JEN1_YEAST Carboxylic acid transporter protein homolog OS=Saccharomyces cerevisiae (strain ATCC 204508 / S288c) GN=JEN1 PE=1 SV=1	gi|302858054|ref|XP_002960007.1| hypothetical protein VOLCADRAFT_101518 [Volvox carteri f. nagariensis] gi|300253589|gb|EFJ38928.1| hypothetical protein VOLCADRAFT_101518, partial [Volvox carteri f. nagariensis]
TRINITY_DN47638_c1_g1	290.869	130.004	451.734	3.47477	1.79692	0.0113425	0.985414	2389	GO:0009116;GO:0009113;GO:0004044	K00764	virNOG03890	F	sp|Q9STG9|ASE2_ARATH Amidophosphoribosyltransferase 2, chloroplastic OS=Arabidopsis thaliana GN=ASE2 PE=1 SV=1	gi|645262575|ref|XP_008236822.1| PREDICTED: amidophosphoribosyltransferase, chloroplastic [Prunus mume]
TRINITY_DN49903_c8_g5	7.36644	1.118	13.6149	12.1779	3.60619	0.0113519	0.985414	1341	-	-	-	-	-	-
TRINITY_DN53790_c4_g1	354.478	185.742	523.214	2.81688	1.4941	0.0113769	0.986721	3876	-	-	virNOG01727	R	sp|Q9FRS4|PPR22_ARATH Pentatricopeptide repeat-containing protein At1g08610 OS=Arabidopsis thaliana GN=At1g08610 PE=2 SV=1	gi|1009117861|ref|XP_015875546.1| PREDICTED: pentatricopeptide repeat-containing protein At1g08610 [Ziziphus jujuba]
TRINITY_DN35438_c0_g1	3.64039	7.28077	0	0	-Inf	0.0113889	0.986893	1861	-	-	virNOG03527	S	sp|Q9URX1|YLX5_SCHPO UNC93-like protein C922.05c OS=Schizosaccharomyces pombe (strain 972 / ATCC 24843) GN=SPAC922.05c PE=3 SV=1	gi|848925926|ref|XP_012858812.1| PREDICTED: UNC93-like protein 1 [Erythranthe guttata] gi|604299869|gb|EYU19712.1| hypothetical protein MIMGU_mgv1a005589mg [Erythranthe guttata]
TRINITY_DN53123_c1_g2	15.5477	4.46883	26.6266	5.9583	2.5749	0.0114272	0.988386	829	-	-	-	-	-	-
TRINITY_DN43075_c0_g1	8.31679	1.45493	15.1787	10.4326	3.38303	0.0114349	0.988386	1128	-	-	virNOG23970	S	-	gi|1009144810|ref|XP_015890003.1| PREDICTED: uncharacterized protein LOC107424669 [Ziziphus jujuba]
TRINITY_DN46460_c1_g1	12.4168	3.13034	21.7033	6.9332	2.79352	0.0114361	0.988386	1038	GO:0005634;GO:0016021	-	virNOG03245	D	sp|Q6YXH8|CCD41_ORYSJ Cyclin-D4-1 OS=Oryza sativa subsp. japonica GN=CYCD4-1 PE=2 SV=2	gi|1009115319|ref|XP_015874167.1| PREDICTED: cyclin-D4-2-like [Ziziphus jujuba] gi|1009175368|ref|XP_015868845.1| PREDICTED: cyclin-D4-2-like [Ziziphus jujuba]
TRINITY_DN45964_c1_g4	3.85315	7.70629	0	0	-Inf	0.0114647	0.989405	871	GO:0000166	-	-	-	-	gi|645271363|ref|XP_008240877.1| PREDICTED: TMV resistance protein N-like [Prunus mume]
TRINITY_DN49583_c4_g1	82.6429	126.321	38.9649	0.30846	-1.69685	0.0114679	0.989405	1433	-	K13425	virNOG12970;NOG140498	K	sp|O04609|WRK22_ARATH WRKY transcription factor 22 OS=Arabidopsis thaliana GN=WRKY22 PE=2 SV=1	gi|590721756|ref|XP_007051705.1| WRKY transcription factor 23, putative [Theobroma cacao] gi|508703966|gb|EOX95862.1| WRKY transcription factor 23, putative [Theobroma cacao]
TRINITY_DN50539_c0_g4	789.668	1173.18	406.154	0.346198	-1.53033	0.0114983	0.98959	2375	GO:0008270;GO:0016021;GO:0019706	-	virNOG13646	R	sp|Q7XA86|ZDH11_ARATH Protein S-acyltransferase 10 OS=Arabidopsis thaliana GN=PAT10 PE=1 SV=1	gi|698566746|ref|XP_009773581.1| PREDICTED: protein S-acyltransferase 10-like isoform X2 [Nicotiana sylvestris] gi|1025415810|ref|XP_016440876.1| PREDICTED: protein S-acyltransferase 10-like isoform X2 [Nicotiana tabacum]
TRINITY_DN43988_c0_g1	13.4735	4.02489	22.9221	5.69509	2.50972	0.0115031	0.98959	1258	GO:0016021;GO:0045492	-	virNOG11331	S	sp|Q9C7F9|MT127_ARATH Probable methyltransferase At1g27930 OS=Arabidopsis thaliana GN=At1g27930 PE=1 SV=1	gi|719978010|ref|XP_010249031.1| PREDICTED: glucuronoxylan 4-O-methyltransferase 1-like [Nelumbo nucifera]
TRINITY_DN51953_c2_g1	979.135	1442.59	515.682	0.35747	-1.48411	0.0115032	0.98959	5899	GO:0006623;GO:0016021;GO:0005622	-	virNOG13402	S	sp|Q9SZT4|CSCLE_ARATH CSC1-like protein At4g35870 OS=Arabidopsis thaliana GN=GFS10 PE=2 SV=1	gi|590702352|ref|XP_007046604.1| Early-responsive to dehydration stress protein (ERD4) [Theobroma cacao] gi|508698865|gb|EOX90761.1| Early-responsive to dehydration stress protein (ERD4) [Theobroma cacao]
TRINITY_DN47486_c0_g4	102.993	153.217	52.769	0.344407	-1.53781	0.0115101	0.98959	1083	-	-	-	-	-	-
TRINITY_DN55712_c1_g4	56.2126	27.0569	85.3683	3.15514	1.6577	0.011526	0.989626	1083	-	-	-	-	-	-
TRINITY_DN47187_c1_g1	27.6926	44.1595	11.2257	0.254209	-1.97592	0.0115374	0.989626	710	-	-	-	-	-	-
TRINITY_DN20458_c0_g1	7.10639	14.2128	0	0	-Inf	0.0115486	0.989626	2063	GO:0016020;GO:0006810;GO:0005794	-	virNOG00830	U	sp|P87140|COPG_SCHPO Probable coatomer subunit gamma OS=Schizosaccharomyces pombe (strain 972 / ATCC 24843) GN=sec21 PE=1 SV=1	gi|586768695|ref|XP_006856032.1| PREDICTED: coatomer subunit gamma-2 [Amborella trichopoda] gi|548859891|gb|ERN17499.1| hypothetical protein AMTR_s00059p00069290 [Amborella trichopoda]
TRINITY_DN55152_c1_g3	121.036	212.797	29.2744	0.137569	-2.86177	0.0115506	0.989626	708	-	-	-	-	-	-
TRINITY_DN15012_c0_g1	9.92401	18.3041	1.54389	0.0843466	-3.56753	0.0115626	0.9898	725	GO:0016020	-	-	-	-	gi|731385032|ref|XP_010648362.1| PREDICTED: extensin [Vitis vinifera]
TRINITY_DN43939_c0_g1	18.5676	1.67552	35.4596	21.1633	4.40349	0.0116201	0.992642	1466	GO:0016787	K01517	virNOG02510	R	sp|Q8H5F8|ADPRM_ORYSJ Manganese-dependent ADP-ribose/CDP-alcohol diphosphatase OS=Oryza sativa subsp. japonica GN=Os07g0688000 PE=2 SV=1	gi|645268027|ref|XP_008239346.1| PREDICTED: manganese-dependent ADP-ribose/CDP-alcohol diphosphatase-like [Prunus mume]
TRINITY_DN45356_c6_g3	27.0099	43.0719	10.948	0.254179	-1.97608	0.0116335	0.992642	876	-	-	-	-	-	-
TRINITY_DN45764_c1_g2	11.9071	20.6626	3.15164	0.152529	-2.71285	0.0116353	0.992642	595	GO:0005524;GO:0004672;GO:0016021;GO:0006468	-	virNOG10863;virNOG33727;COG4886	ST	sp|C0LGH2|Y1561_ARATH Probable LRR receptor-like serine/threonine-protein kinase At1g56130 OS=Arabidopsis thaliana GN=At1g56130 PE=2 SV=2	gi|595915177|ref|XP_007214789.1| hypothetical protein PRUPE_ppa015982mg, partial [Prunus persica] gi|462410654|gb|EMJ15988.1| hypothetical protein PRUPE_ppa015982mg, partial [Prunus persica]
TRINITY_DN50739_c2_g1	31.1644	2.34937	59.9795	25.53	4.67412	0.011636	0.992642	1861	-	-	-	-	-	-
TRINITY_DN54626_c0_g1	335.611	152.145	519.078	3.41174	1.77051	0.011674	0.995028	2997	-	-	virNOG05096	S	-	gi|225431392|ref|XP_002272192.1| PREDICTED: uncharacterized protein LOC100259153 [Vitis vinifera]
TRINITY_DN46842_c2_g2	5.50509	10.7355	0.274638	0.0255821	-5.28872	0.011693	0.995787	449	-	-	-	-	-	-
TRINITY_DN45546_c0_g1	24.7103	9.7252	39.6953	4.0817	2.02917	0.0117261	0.997748	630	GO:0008270;GO:0003824	K15442	virNOG13374	A	sp|Q6PAT0|ADAT3_MOUSE Probable inactive tRNA-specific adenosine deaminase-like protein 3 OS=Mus musculus GN=Adat3 PE=1 SV=1	gi|1035894202|gb|OAY23806.1| hypothetical protein MANES_18G108800 [Manihot esculenta]
TRINITY_DN46915_c1_g4	16.0793	26.5224	5.63615	0.212505	-2.23443	0.0117472	0.998187	1389	-	-	-	-	-	-
TRINITY_DN47546_c1_g14	12.4882	3.35707	21.6192	6.4399	2.68704	0.0117515	0.998187	521	GO:0006810;GO:0016020	-	virNOG09718	P	sp|Q3E7D0|NAT12_ARATH Nucleobase-ascorbate transporter 12 OS=Arabidopsis thaliana GN=NAT12 PE=1 SV=3	gi|224105009|ref|XP_002313653.1| xanthine/uracil permease family protein [Populus trichocarpa] gi|222850061|gb|EEE87608.1| xanthine/uracil permease family protein [Populus trichocarpa]
TRINITY_DN41520_c0_g1	1857.34	2857.34	857.352	0.300053	-1.73671	0.0117663	0.99859	1834	-	-	virNOG07677	R	sp|O82199|C3H20_ARATH Zinc finger CCCH domain-containing protein 20 OS=Arabidopsis thaliana GN=At2g19810 PE=2 SV=1	gi|225429416|ref|XP_002275926.1| PREDICTED: zinc finger CCCH domain-containing protein 23 [Vitis vinifera]
TRINITY_DN51792_c0_g1	24517.3	36250.5	12784.1	0.35266	-1.50365	0.0118138	1	2298	-	-	virNOG13146	S	-	gi|802688037|ref|XP_012082541.1| PREDICTED: stress response protein NST1 [Jatropha curcas] gi|643717795|gb|KDP29238.1| hypothetical protein JCGZ_16627 [Jatropha curcas]
TRINITY_DN55698_c6_g1	3741.57	5809.02	1674.12	0.288194	-1.79489	0.0118465	1	2805	GO:0019511;GO:0004656;GO:0005506;GO:0016021;GO:0055114;GO:0031418	-	virNOG01567	E	sp|F4JZ24|P4H10_ARATH Probable prolyl 4-hydroxylase 10 OS=Arabidopsis thaliana GN=P4H10 PE=3 SV=1	gi|1012353596|gb|KYP64784.1| Prolyl 4-hydroxylase subunit alpha-1 [Cajanus cajan]
TRINITY_DN45919_c7_g1	85.0788	42.028	128.13	3.04868	1.60818	0.011858	1	2921	GO:0006810;GO:0016021	-	virNOG13166	C	sp|B0G143|UCPB_DICDI Mitochondrial substrate carrier family protein ucpB OS=Dictyostelium discoideum GN=ucpB PE=3 SV=1	gi|645258635|ref|XP_008234976.1| PREDICTED: mitochondrial substrate carrier family protein ucpB [Prunus mume]
TRINITY_DN48278_c1_g3	6013.92	8783.62	3244.21	0.369348	-1.43695	0.0118622	1	2541	GO:0033961;GO:0004301	-	virNOG03114;COG0596;KOG4178	RI	-	gi|657955267|ref|XP_008369097.1| PREDICTED: uncharacterized protein LOC103432670, partial [Malus domestica]
TRINITY_DN51086_c1_g1	93.8138	139.622	48.0055	0.343825	-1.54025	0.0118627	1	1101	-	-	NOG140541;virNOG27118	SR	-	gi|731433795|ref|XP_010644792.1| PREDICTED: uncharacterized protein LOC104877708 [Vitis vinifera]
TRINITY_DN46327_c3_g1	3.92707	0	7.85414	Inf	Inf	0.0119207	1	1334	-	-	KOG0192;virNOG04923	T	-	-
TRINITY_DN50875_c1_g1	39.8595	61.9089	17.8101	0.287682	-1.79745	0.0119322	1	2263	GO:0016020;GO:0016310;GO:0004672	K04733	virNOG05235	T	sp|Q9M0X5|CRK25_ARATH Cysteine-rich receptor-like protein kinase 25 OS=Arabidopsis thaliana GN=CRK25 PE=3 SV=1	gi|703073962|ref|XP_010089688.1| Cysteine-rich receptor-like protein kinase 29 [Morus notabilis] gi|587847896|gb|EXB38211.1| Cysteine-rich receptor-like protein kinase 29 [Morus notabilis]
TRINITY_DN41203_c0_g1	7.22426	1.0077	13.4408	13.3381	3.73748	0.0119427	1	1498	-	-	-	-	-	-
TRINITY_DN45060_c8_g1	383.564	171.468	595.66	3.47389	1.79655	0.0119465	1	2166	GO:0005634;GO:0003677;GO:0006355;GO:0003700	-	virNOG05028;virNOG14398	K	sp|Q0JQF7|DRE2A_ORYSJ Dehydration-responsive element-binding protein 2A OS=Oryza sativa subsp. japonica GN=DREB2A PE=2 SV=1	gi|947100971|gb|KRH49463.1| hypothetical protein GLYMA_07G156200 [Glycine max]
TRINITY_DN51326_c2_g2	74.1021	29.7296	118.474	3.98507	1.9946	0.0119631	1	2732	GO:0005829;GO:0016311;GO:0016791	-	virNOG06775	G	-	gi|1026034582|ref|XP_016563457.1| PREDICTED: uncharacterized protein LOC107862397 [Capsicum annuum] gi|1026034584|ref|XP_016563460.1| PREDICTED: uncharacterized protein LOC107862397 [Capsicum annuum]
TRINITY_DN53343_c3_g1	44.0057	19.0335	68.9778	3.62401	1.85759	0.0119681	1	676	-	-	-	-	-	gi|1035911447|gb|OAY41041.1| hypothetical protein MANES_09G069300 [Manihot esculenta]
TRINITY_DN46788_c4_g1	105.168	50.9774	159.358	3.12606	1.64435	0.0119908	1	2641	GO:0046872;GO:0006470;GO:0004722	K14803	virNOG04200	T	sp|Q9SLA1|P2C22_ARATH Probable protein phosphatase 2C 22 OS=Arabidopsis thaliana GN=At2g25620 PE=1 SV=1	gi|641860903|gb|KDO79591.1| hypothetical protein CISIN_1g016858mg [Citrus sinensis]
TRINITY_DN54420_c1_g8	740.965	1136.07	345.86	0.304435	-1.71579	0.0119919	1	1789	-	-	virNOG13013;virNOG26018	S	-	gi|590659799|ref|XP_007035227.1| Uncharacterized protein isoform 2 [Theobroma cacao] gi|508714256|gb|EOY06153.1| Uncharacterized protein isoform 2 [Theobroma cacao]
TRINITY_DN38397_c0_g1	148.396	245.487	51.3049	0.208993	-2.25848	0.0119969	1	989	GO:0006952;GO:0009607	-	virNOG05080;NOG156043	S	sp|O50001|PRU1_PRUAR Major allergen Pru ar 1 OS=Prunus armeniaca PE=1 SV=1	gi|661897100|emb|CDO98812.1| unnamed protein product [Coffea canephora]
TRINITY_DN49046_c0_g1	716.582	377.624	1055.54	2.79522	1.48296	0.011999	1	3327	-	-	virNOG01469	S	sp|Q9LFE4|Y5673_ARATH WEB family protein At5g16730, chloroplastic OS=Arabidopsis thaliana GN=At5g16730 PE=1 SV=1	gi|802585091|ref|XP_012070237.1| PREDICTED: WEB family protein At5g16730, chloroplastic-like [Jatropha curcas] gi|643732439|gb|KDP39535.1| hypothetical protein JCGZ_02555 [Jatropha curcas]
TRINITY_DN53590_c1_g1	97.3842	146.555	48.2136	0.32898	-1.60393	0.0120044	1	724	-	-	NOG140921;KOG1075;virNOG27119;virNOG28452	SR	-	gi|147771533|emb|CAN71342.1| hypothetical protein VITISV_002439 [Vitis vinifera]
TRINITY_DN49135_c0_g5	5.46536	0.336924	10.5938	31.4426	4.97465	0.012008	1	350	-	-	virNOG35173;KOG1187;NOG200121	STR	sp|P10978|POLX_TOBAC Retrovirus-related Pol polyprotein from transposon TNT 1-94 OS=Nicotiana tabacum PE=2 SV=1	gi|1024048782|gb|KZV49462.1| hypothetical protein F511_28785 [Dorcoceras hygrometricum]
TRINITY_DN52703_c0_g1	1816.85	981.502	2652.2	2.70218	1.43412	0.0120127	1	3657	GO:0004674;GO:0005524;GO:0016021;GO:0006468	K20718	virNOG08453	T	sp|Q6XAT2|ERL2_ARATH LRR receptor-like serine/threonine-protein kinase ERL2 OS=Arabidopsis thaliana GN=ERL2 PE=2 SV=1	gi|1009122154|ref|XP_015877849.1| PREDICTED: LRR receptor-like serine/threonine-protein kinase ERL2 [Ziziphus jujuba]
TRINITY_DN47651_c1_g1	8.04111	1.2283	14.8539	12.0931	3.59611	0.0120163	1	801	-	-	-	-	-	-
TRINITY_DN52419_c0_g3	100.229	43.8528	156.606	3.57117	1.8364	0.0120511	1	1744	-	-	virNOG09399;virNOG03335	SR	sp|Q9SZL8|FRS5_ARATH Protein FAR1-RELATED SEQUENCE 5 OS=Arabidopsis thaliana GN=FRS5 PE=1 SV=1	gi|960476270|ref|XP_014756066.1| PREDICTED: protein FAR-RED IMPAIRED RESPONSE 1-like [Brachypodium distachyon] gi|944065117|gb|KQK00708.1| hypothetical protein BRADI_3g51320 [Brachypodium distachyon]
TRINITY_DN47856_c1_g4	14.2775	4.91945	23.6356	4.80453	2.26439	0.0120836	1	872	GO:0055085;GO:0016021;GO:0005215	-	virNOG16415;virNOG00173	P	sp|Q0WPE9|NAT7_ARATH Nucleobase-ascorbate transporter 7 OS=Arabidopsis thaliana GN=NAT7 PE=2 SV=2	gi|590687454|ref|XP_007042668.1| Xanthine/uracil permease family protein isoform 2 [Theobroma cacao] gi|508706603|gb|EOX98499.1| Xanthine/uracil permease family protein isoform 2 [Theobroma cacao]
TRINITY_DN55710_c2_g6	9.35726	0	18.7145	Inf	Inf	0.0120873	1	663	-	-	-	-	-	-
TRINITY_DN32633_c0_g1	25.9242	5.25319	46.5953	8.86989	3.14892	0.012089	1	1082	-	-	virNOG19075	S	-	gi|590675257|ref|XP_007039397.1| Uncharacterized protein TCM_015652 [Theobroma cacao] gi|508776642|gb|EOY23898.1| Uncharacterized protein TCM_015652 [Theobroma cacao]
TRINITY_DN45282_c0_g2	1689.26	2443.79	934.732	0.382492	-1.3865	0.0120985	1	1556	-	-	virNOG01698;virNOG13045	K	sp|Q9LSL1|BH093_ARATH Transcription factor bHLH93 OS=Arabidopsis thaliana GN=BHLH93 PE=1 SV=1	gi|590596428|ref|XP_007018333.1| Beta HLH protein 93 [Theobroma cacao] gi|508723661|gb|EOY15558.1| Beta HLH protein 93 [Theobroma cacao]
TRINITY_DN49182_c3_g1	201.085	302.153	100.017	0.331014	-1.59503	0.0121074	1	1566	GO:0006662;GO:0015035;GO:0005623;GO:0055114;GO:0045454	-	virNOG21235	O	sp|P48384|TRXM_PEA Thioredoxin M-type, chloroplastic OS=Pisum sativum PE=2 SV=1	gi|702517988|ref|XP_010042338.1| PREDICTED: thioredoxin-like, partial [Eucalyptus grandis]
TRINITY_DN50225_c3_g1	1820.71	2833.33	808.083	0.285206	-1.80992	0.0121131	1	1190	-	-	-	-	-	-
TRINITY_DN54014_c5_g1	8.03401	16.068	0	0	-Inf	0.0121137	1	321	-	-	-	-	-	-
TRINITY_DN51163_c4_g4	8.79988	15.7745	1.82526	0.115709	-3.11142	0.0121364	1	506	-	-	virNOG27872;KOG1075;virNOG01449;COG0355	SCRU	-	gi|147865108|emb|CAN79410.1| hypothetical protein VITISV_038452 [Vitis vinifera]
TRINITY_DN48428_c0_g2	258.015	97.4011	418.628	4.29798	2.10366	0.012146	1	1579	GO:0005783;GO:0005794;GO:0004061;GO:0019441	-	virNOG02550	R	sp|Q2N5X0|KYNB_ERYLH Kynurenine formamidase OS=Erythrobacter litoralis (strain HTCC2594) GN=kynB PE=3 SV=1	gi|1009149988|ref|XP_015892775.1| PREDICTED: kynurenine formamidase-like [Ziziphus jujuba]
TRINITY_DN54698_c2_g1	258.163	120.483	395.842	3.28546	1.71609	0.0121494	1	2584	GO:0005774;GO:1902600;GO:0016021;GO:0015299;GO:0015238;GO:0006855	K03327	virNOG15344	R	sp|Q9LYT3|DTX41_ARATH Protein DETOXIFICATION 41 OS=Arabidopsis thaliana GN=DTX41 PE=2 SV=1	gi|702245979|ref|XP_010054210.1| PREDICTED: protein TRANSPARENT TESTA 12-like [Eucalyptus grandis]
TRINITY_DN49520_c0_g2	304.282	457.475	151.09	0.33027	-1.59828	0.0121584	1	1103	-	K09338	KOG0483;virNOG34322;virNOG11730	K	sp|P46667|ATHB5_ARATH Homeobox-leucine zipper protein ATHB-5 OS=Arabidopsis thaliana GN=ATHB-5 PE=1 SV=1	gi|302141999|emb|CBI19202.3| unnamed protein product [Vitis vinifera]
TRINITY_DN55517_c5_g2	79.4867	35.7639	123.209	3.44508	1.78454	0.0121771	1	1434	GO:0016021	-	virNOG08640	S	sp|Q55403|Y575_SYNY3 Thylakoid membrane protein slr0575 OS=Synechocystis sp. (strain PCC 6803 / Kazusa) GN=slr0575 PE=4 SV=1	gi|358249342|ref|NP_001240037.1| uncharacterized protein LOC100810571 [Glycine max] gi|255634883|gb|ACU17800.1| unknown [Glycine max] gi|947044213|gb|KRG93842.1| hypothetical protein GLYMA_19G045600 [Glycine max]
TRINITY_DN54733_c1_g2	11.6332	2.91292	20.3534	6.98728	2.80473	0.0121805	1	2249	-	-	-	-	-	-
TRINITY_DN45770_c0_g1	1227.86	1795.65	660.078	0.367599	-1.4438	0.0121813	1	4359	-	-	virNOG06820	S	sp|Q9M9F9|ICR4_ARATH Interactor of constitutive active ROPs 4 OS=Arabidopsis thaliana GN=ICR4 PE=1 SV=2	gi|645239684|ref|XP_008226246.1| PREDICTED: interactor of constitutive active ROPs 4-like [Prunus mume]
TRINITY_DN44895_c3_g1	560.696	828.132	293.261	0.354124	-1.49767	0.0121855	1	1634	-	-	lilNOG25387;KOG0017	R	-	gi|147856181|emb|CAN82424.1| hypothetical protein VITISV_026746 [Vitis vinifera]
TRINITY_DN54753_c1_g1	7391.15	11632.2	3150.12	0.270811	-1.88464	0.0121956	1	1734	GO:0004857;GO:0043086	-	virNOG19880	R	sp|Q9SI72|PMEI9_ARATH Pectinesterase inhibitor 9 OS=Arabidopsis thaliana GN=PMEI9 PE=2 SV=1	gi|987996495|ref|NP_001306998.1| 21 kDa protein-like precursor [Citrus sinensis] gi|480311231|gb|AGJ76633.1| PMEI/InvI [Citrus sinensis]
TRINITY_DN53095_c4_g5	6.24351	0.67078	11.8162	17.6157	4.13879	0.0122116	1	947	-	-	virNOG03782;virNOG01803	AR	sp|F4I3Z5|SKI3_ARATH Tetratricopeptide repeat protein SKI3 OS=Arabidopsis thaliana GN=SKI3 PE=1 SV=1	gi|902190054|gb|KNA11532.1| hypothetical protein SOVF_134330 [Spinacia oleracea]
TRINITY_DN47823_c0_g1	203.23	298.205	108.255	0.363021	-1.46187	0.0122225	1	1202	GO:0016020;GO:0016310;GO:0004672	-	virNOG10857;virNOG31016;COG0515	T	sp|C0LGL4|Y2289_ARATH Probable LRR receptor-like serine/threonine-protein kinase At2g28960 OS=Arabidopsis thaliana GN=At2g28960 PE=2 SV=1	gi|743917342|ref|XP_011002653.1| PREDICTED: probable LRR receptor-like protein kinase At1g51890 [Populus euphratica]
TRINITY_DN45204_c0_g2	704.425	367.452	1041.4	2.8341	1.50289	0.0122257	1	3218	GO:0008168;GO:0006479	K11434	virNOG00576	OTK	sp|Q0J2C6|ANM1_ORYSJ Probable protein arginine N-methyltransferase 1 OS=Oryza sativa subsp. japonica GN=PRMT1 PE=2 SV=1	gi|1009143304|ref|XP_015889194.1| PREDICTED: probable protein arginine N-methyltransferase 1 [Ziziphus jujuba]
TRINITY_DN55911_c3_g3	499.225	735.547	262.903	0.357426	-1.48429	0.0122317	1	2558	GO:0046872	-	COG2801;virNOG30511	RL	sp|Q7LHG5|YI31B_YEAST Transposon Ty3-I Gag-Pol polyprotein OS=Saccharomyces cerevisiae (strain ATCC 204508 / S288c) GN=TY3B-I PE=3 SV=2	gi|147861248|emb|CAN79321.1| hypothetical protein VITISV_018984 [Vitis vinifera]
TRINITY_DN51483_c0_g2	24.7424	39.9564	9.52842	0.23847	-2.06812	0.012256	1	2319	-	-	-	-	-	-
TRINITY_DN49416_c1_g3	7.66156	14.7671	0.556006	0.0376516	-4.73114	0.0122767	1	294	-	-	-	-	-	-
TRINITY_DN55248_c0_g1	85.7973	40.8021	130.792	3.20553	1.68057	0.0123008	1	756	GO:0006546;GO:0008483;GO:0004047;GO:0032259	-	virNOG05447;COG0404	E	sp|P54260|GCST_SOLTU Aminomethyltransferase, mitochondrial OS=Solanum tuberosum GN=GDCST PE=2 SV=1	gi|659067712|ref|XP_008440909.1| PREDICTED: aminomethyltransferase, mitochondrial [Cucumis melo] gi|307136227|gb|ADN34064.1| aminomethyltransferase [Cucumis melo subsp. melo]
TRINITY_DN51482_c1_g3	16.5265	27.3096	5.74345	0.210309	-2.24942	0.01231	1	1293	-	-	-	-	-	-
TRINITY_DN53723_c1_g3	10.9266	0.333855	21.5194	64.4572	6.01027	0.0123112	1	1230	-	-	NOG188762;virNOG04486	SL	-	gi|566198871|ref|XP_006375745.1| hypothetical protein POPTR_0013s01720g [Populus trichocarpa] gi|550324712|gb|ERP53542.1| hypothetical protein POPTR_0013s01720g [Populus trichocarpa]
TRINITY_DN51822_c1_g5	115.306	171.803	58.8096	0.342308	-1.54663	0.0123274	1	1429	GO:0016021	K22763	virNOG16269;virNOG09517	S	sp|Q93VG8|PPDEX_ARATH DeSI-like protein At4g17486 OS=Arabidopsis thaliana GN=At4g17486 PE=2 SV=1	gi|1000966537|ref|XP_015574543.1| PREDICTED: deSI-like protein At4g17486 [Ricinus communis] gi|1000966539|ref|XP_015574544.1| PREDICTED: deSI-like protein At4g17486 [Ricinus communis] gi|1000966541|ref|XP_015574545.1| PREDICTED: deSI-like protein At4g17486 [Ricinus communis] gi|1000966543|ref|XP_015574546.1| PREDICTED: deSI-like protein At4g17486 [Ricinus communis]
TRINITY_DN46069_c3_g4	12.0054	3.57778	20.4331	5.71111	2.51377	0.0123287	1	756	-	-	-	-	-	-
TRINITY_DN55908_c2_g1	109.552	163.56	55.5443	0.339596	-1.55811	0.0123774	1	542	-	-	-	-	-	gi|147856323|emb|CAN81775.1| hypothetical protein VITISV_020071 [Vitis vinifera]
TRINITY_DN52053_c1_g3	27.4274	44.2906	10.5641	0.238518	-2.06783	0.0124677	1	1728	-	-	-	-	-	-
TRINITY_DN46696_c1_g1	138.446	206.575	70.3169	0.340394	-1.55472	0.0124832	1	4611	-	-	virNOG19636	S	sp|Q8L7R5|CSPLG_ARATH CASP-like protein 5B3 OS=Arabidopsis thaliana GN=At3g23200 PE=2 SV=1	gi|645235656|ref|XP_008224373.1| PREDICTED: CASP-like protein 5B3 [Prunus mume]
TRINITY_DN47624_c5_g1	22.6895	6.02178	39.3573	6.53583	2.70837	0.0124957	1	806	-	-	-	-	-	-
TRINITY_DN55166_c7_g1	40.9382	14.0899	67.7865	4.81101	2.26634	0.0124985	1	2150	GO:0005975;GO:0004560;GO:0005773	K01206	virNOG06889	G	sp|Q8GW72|FUCO1_ARATH Alpha-L-fucosidase 1 OS=Arabidopsis thaliana GN=FUC1 PE=1 SV=2	gi|645217561|ref|XP_008226394.1| PREDICTED: alpha-L-fucosidase 1 [Prunus mume]
TRINITY_DN52448_c1_g5	5937.49	8832.8	3042.18	0.344418	-1.53777	0.0125161	1	579	-	-	-	-	-	gi|694380232|ref|XP_009366261.1| PREDICTED: protein AUXIN-REGULATED GENE INVOLVED IN ORGAN SIZE-like [Pyrus x bretschneideri] gi|694380234|ref|XP_009366262.1| PREDICTED: protein AUXIN-REGULATED GENE INVOLVED IN ORGAN SIZE-like [Pyrus x bretschneideri] gi|694380236|ref|XP_009366263.1| PREDICTED: protein AUXIN-REGULATED GENE INVOLVED IN ORGAN SIZE-like [Pyrus x bretschneideri] gi|694380238|ref|XP_0…
TRINITY_DN47718_c8_g3	41.2512	16.9965	65.5059	3.85407	1.94638	0.0125188	1	1001	-	-	-	-	-	-
TRINITY_DN45096_c3_g2	65.3459	100.764	29.928	0.297012	-1.75141	0.0125254	1	758	-	-	KOG1187;COG0515;NOG131066	T	sp|P93604|LRK10_WHEAT Rust resistance kinase Lr10 OS=Triticum aestivum GN=LRK10 PE=2 SV=1	gi|1009122841|ref|XP_015878221.1| PREDICTED: probable receptor-like protein kinase At5g39020 [Ziziphus jujuba]
TRINITY_DN1073_c0_g1	4.81364	9.62729	0	0	-Inf	0.0125497	1	810	-	-	-	-	sp|D4B388|FLA_ARTBC Fasciclin-like arabinogalactan protein ARB_02922 OS=Arthroderma benhamiae (strain ATCC MYA-4681 / CBS 112371) GN=ARB_02922 PE=3 SV=1	gi|545367530|ref|XP_005648580.1| FAS1 domain-containing protein [Coccomyxa subellipsoidea C-169] gi|384250557|gb|EIE24036.1| FAS1 domain-containing protein [Coccomyxa subellipsoidea C-169]
TRINITY_DN48668_c2_g4	68.2722	103.668	32.8763	0.31713	-1.65685	0.0125593	1	308	GO:0004553;GO:0044238;GO:0005488;GO:0071704	-	NOG06833;virNOG31300;virNOG35686;virNOG03186	SR	sp|Q94HW2|POLR1_ARATH Retrovirus-related Pol polyprotein from transposon RE1 OS=Arabidopsis thaliana GN=RE1 PE=2 SV=1	gi|147840237|emb|CAN70689.1| hypothetical protein VITISV_012155 [Vitis vinifera]
TRINITY_DN46404_c0_g2	359.921	191.59	528.252	2.75719	1.4632	0.0125624	1	3126	GO:0005524;GO:0004672;GO:0016021;GO:0006468	-	virNOG02523	T	sp|Q9LFS4|NIK1_ARATH Protein NSP-INTERACTING KINASE 1 OS=Arabidopsis thaliana GN=NIK1 PE=1 SV=1	gi|1035900873|gb|OAY30473.1| hypothetical protein MANES_14G033500 [Manihot esculenta]
TRINITY_DN51412_c0_g3	92.273	34.3239	150.222	4.37661	2.12981	0.0125694	1	2144	GO:0005739;GO:0055114;GO:0016624	K00166	virNOG07319	C	sp|Q84JL2|ODBA2_ARATH 2-oxoisovalerate dehydrogenase subunit alpha 2, mitochondrial OS=Arabidopsis thaliana GN=At5g09300 PE=1 SV=1	gi|703078244|ref|XP_010090831.1| 2-oxoisovalerate dehydrogenase subunit alpha [Morus notabilis] gi|587850788|gb|EXB40956.1| 2-oxoisovalerate dehydrogenase subunit alpha [Morus notabilis]
TRINITY_DN55582_c5_g1	17.6784	5.93	29.4269	4.96237	2.31103	0.0125881	1	532	-	-	virNOG02327	T	-	gi|703125196|ref|XP_010103247.1| Serine/threonine-protein kinase SRPK [Morus notabilis] gi|587907091|gb|EXB95118.1| Serine/threonine-protein kinase SRPK [Morus notabilis]
TRINITY_DN44988_c7_g4	32.8716	14.9817	50.7614	3.38823	1.76053	0.0126206	1	1535	GO:0055085;GO:0005524;GO:0016021;GO:0042626	-	virNOG05516;COG1132	QV	sp|Q9M1Q9|AB21B_ARATH ABC transporter B family member 21 OS=Arabidopsis thaliana GN=ABCB21 PE=1 SV=2	gi|147865782|emb|CAN81148.1| hypothetical protein VITISV_020814 [Vitis vinifera]
TRINITY_DN45507_c0_g1	323.818	483.494	164.142	0.339492	-1.55855	0.0126342	1	2713	GO:0005886	K21843	virNOG07557	T	sp|Q9CB03|NPGR1_ARATH Protein NPGR1 OS=Arabidopsis thaliana GN=NPGR1 PE=1 SV=1	gi|694312056|ref|XP_009360728.1| PREDICTED: tetratricopeptide repeat protein 7A [Pyrus x bretschneideri] gi|694312059|ref|XP_009360733.1| PREDICTED: tetratricopeptide repeat protein 7A [Pyrus x bretschneideri]
TRINITY_DN51308_c2_g1	25.5677	41.3499	9.78554	0.236652	-2.07916	0.0126526	1	941	-	-	COG2801;virNOG15679;virNOG26647	RL	sp|Q7LHG5|YI31B_YEAST Transposon Ty3-I Gag-Pol polyprotein OS=Saccharomyces cerevisiae (strain ATCC 204508 / S288c) GN=TY3B-I PE=3 SV=2	gi|672158093|ref|XP_008798775.1| PREDICTED: LOW QUALITY PROTEIN: uncharacterized protein LOC103713573 [Phoenix dactylifera]
TRINITY_DN53120_c0_g3	119.675	51.4554	187.895	3.6516	1.86853	0.0126554	1	1443	GO:0006486;GO:0030246;GO:0005794;GO:0016021;GO:0008378	-	virNOG00918	G	sp|Q8RX55|B3GTI_ARATH Hydroxyproline O-galactosyltransferase GALT5 OS=Arabidopsis thaliana GN=GALT5 PE=1 SV=1	gi|1012169392|ref|XP_015965349.1| PREDICTED: probable beta-1,3-galactosyltransferase 19 [Arachis duranensis]
TRINITY_DN47634_c1_g4	28.1957	44.4993	11.8922	0.267244	-1.90377	0.0126584	1	736	-	-	-	-	-	-
TRINITY_DN53937_c2_g3	95.6356	43.938	147.333	3.35321	1.74554	0.0126817	1	1172	-	-	-	-	-	-
TRINITY_DN49298_c1_g2	3178.21	5035.71	1320.71	0.262269	-1.93088	0.012701	1	1238	-	-	virNOG38810	S	-	gi|566166713|ref|XP_006384485.1| hypothetical protein POPTR_0004s15500g, partial [Populus trichocarpa] gi|550341103|gb|ERP62282.1| hypothetical protein POPTR_0004s15500g, partial [Populus trichocarpa]
TRINITY_DN44955_c0_g1	6.28019	0.781077	11.7793	15.0808	3.91464	0.0127111	1	1565	-	K04733	virNOG15954;COG0515;euNOG09728	T	sp|Q9ZR08|Y4230_ARATH G-type lectin S-receptor-like serine/threonine-protein kinase At4g03230 OS=Arabidopsis thaliana GN=At4g03230 PE=3 SV=3	gi|764551316|ref|XP_011460142.1| PREDICTED: G-type lectin S-receptor-like serine/threonine-protein kinase At4g03230 isoform X4 [Fragaria vesca subsp. vesca]
TRINITY_DN47677_c0_g2	150.634	72.2094	229.058	3.17214	1.66545	0.0127331	1	1386	GO:0036071;GO:0046921;GO:0006487;GO:0016021	-	virNOG06616	S	-	gi|720028698|ref|XP_010264990.1| PREDICTED: uncharacterized protein LOC104602839 [Nelumbo nucifera] gi|720028702|ref|XP_010264991.1| PREDICTED: uncharacterized protein LOC104602839 [Nelumbo nucifera] gi|720028705|ref|XP_010264992.1| PREDICTED: uncharacterized protein LOC104602839 [Nelumbo nucifera] gi|720028709|ref|XP_010264993.1| PREDICTED: uncharacterized protein LOC104602839 [Nelumbo nucifera]
TRINITY_DN48492_c1_g1	434.009	159.155	708.862	4.45391	2.15507	0.0127367	1	4979	GO:0016021	-	virNOG05789	S	sp|Q940Y9|POLL2_ARATH Putative ion channel POLLUX-like 2 OS=Arabidopsis thaliana GN=At5g43745 PE=2 SV=1	gi|1009119624|ref|XP_015876482.1| PREDICTED: putative ion channel POLLUX-like 2 isoform X1 [Ziziphus jujuba]
TRINITY_DN42522_c0_g1	22.7654	8.37422	37.1566	4.43702	2.14959	0.0127582	1	1053	-	-	NOG136572;virNOG18645	K	sp|Q8GWK7|BEE3_ARATH Transcription factor BEE 3 OS=Arabidopsis thaliana GN=BEE3 PE=2 SV=1	gi|1009131690|ref|XP_015882980.1| PREDICTED: transcription factor BEE 3 [Ziziphus jujuba]
TRINITY_DN51566_c3_g4	20.6052	33.3069	7.90361	0.237297	-2.07524	0.0127797	1	1446	-	-	-	-	-	-
TRINITY_DN43784_c0_g1	585.454	306.485	864.424	2.82045	1.49592	0.0127885	1	2606	-	-	virNOG18003;virNOG19056	S	-	gi|359475821|ref|XP_002285150.2| PREDICTED: uncharacterized protein LOC100266444 [Vitis vinifera]
TRINITY_DN48850_c0_g1	239.492	356.316	122.669	0.344269	-1.53839	0.0128111	1	2593	-	-	virNOG04742	T	sp|Q9SY89|Y1661_ARATH Putative G-type lectin S-receptor-like serine/threonine-protein kinase At1g61610 OS=Arabidopsis thaliana GN=At1g61610 PE=3 SV=1	gi|1027096931|ref|XP_008224906.2| PREDICTED: uncharacterized protein LOC103324607 [Prunus mume]
TRINITY_DN50402_c0_g1	9.75926	2.12571	17.3928	8.18214	3.03248	0.0128386	1	595	-	-	-	-	-	-
TRINITY_DN52984_c1_g3	53.6491	17.098	90.2002	5.27549	2.39931	0.0128407	1	926	GO:0000287;GO:0030955;GO:0004743;GO:0016301;GO:0006096	-	virNOG05844;COG0469	G	sp|Q40545|KPYA_TOBAC Pyruvate kinase isozyme A, chloroplastic OS=Nicotiana tabacum PE=2 SV=1	gi|658064872|ref|XP_008368382.1| PREDICTED: pyruvate kinase isozyme A, chloroplastic-like [Malus domestica]
TRINITY_DN47742_c1_g9	26.2659	9.93933	42.5925	4.28525	2.09938	0.0128442	1	983	GO:0008375;GO:0016021	-	virNOG01753	S	-	gi|593783375|ref|XP_007154728.1| hypothetical protein PHAVU_003G142500g [Phaseolus vulgaris] gi|561028082|gb|ESW26722.1| hypothetical protein PHAVU_003G142500g [Phaseolus vulgaris]
TRINITY_DN40796_c0_g1	7.9635	0.67078	15.2562	22.744	4.50741	0.0128458	1	1347	-	-	-	-	-	-
TRINITY_DN33696_c0_g1	3.64197	7.28395	0	0	-Inf	0.0128624	1	796	-	-	virNOG12107	U	sp|Q5ZHM5|RER1_CHICK Protein RER1 OS=Gallus gallus GN=RER1 PE=2 SV=1	gi|674943272|emb|CDX90321.1| BnaA08g16630D [Brassica napus]
TRINITY_DN45400_c4_g8	41.8976	70.2021	13.5931	0.193628	-2.36864	0.0128801	1	4198	-	-	-	-	-	-
TRINITY_DN47756_c4_g1	14.1907	23.6827	4.69867	0.1984	-2.33351	0.0128831	1	1055	-	-	-	-	-	-
TRINITY_DN50394_c3_g1	831.502	1306.69	356.317	0.272687	-1.87468	0.0128886	1	757	GO:0050661;GO:0016620;GO:0006006;GO:0016021;GO:0051287;GO:0055114	-	virNOG03816;COG0057	G	sp|A2YQT7|G3PC_ORYSI Glyceraldehyde-3-phosphate dehydrogenase, cytosolic OS=Oryza sativa subsp. indica GN=GAPC PE=2 SV=1	gi|719977520|ref|XP_010248875.1| PREDICTED: glyceraldehyde-3-phosphate dehydrogenase, cytosolic-like [Nelumbo nucifera]
TRINITY_DN46384_c1_g9	129.617	191.95	67.2835	0.350527	-1.5124	0.0129006	1	2698	-	-	-	-	-	-
TRINITY_DN45016_c2_g1	3798.92	5935.58	1662.27	0.280051	-1.83624	0.0129057	1	2390	-	-	virNOG08242	U	sp|Q8VYN2|VAP42_ARATH Vesicle-associated protein 4-2 OS=Arabidopsis thaliana GN=PVA42 PE=1 SV=1	gi|743943969|ref|XP_011016497.1| PREDICTED: vesicle-associated protein 4-2-like [Populus euphratica]
TRINITY_DN51068_c3_g1	54.2505	102.663	5.83806	0.0568663	-4.13628	0.0129194	1	698	-	-	-	-	-	-
TRINITY_DN45056_c2_g1	432.823	216.35	649.296	3.00114	1.58551	0.0129363	1	3153	GO:0016021	-	virNOG06616	S	-	gi|590641973|ref|XP_007030382.1| Uncharacterized protein isoform 3 [Theobroma cacao] gi|590641976|ref|XP_007030383.1| Uncharacterized protein isoform 3 [Theobroma cacao] gi|508718987|gb|EOY10884.1| Uncharacterized protein isoform 3 [Theobroma cacao] gi|508718988|gb|EOY10885.1| Uncharacterized protein isoform 3 [Theobroma cacao]
TRINITY_DN50921_c6_g1	4.55734	8.83668	0.278003	0.0314601	-4.99033	0.0129601	1	366	-	-	virNOG27119;virNOG25477	R	-	gi|697188214|ref|XP_009603141.1| PREDICTED: uncharacterized protein LOC104098176 [Nicotiana tomentosiformis]
TRINITY_DN54705_c2_g1	798.03	1170.87	425.189	0.363139	-1.46141	0.0129898	1	2052	GO:0003824;GO:0050662	-	virNOG11289	G	sp|Q9SGE0|AXS2_ARATH UDP-D-apiose/UDP-D-xylose synthase 2 OS=Arabidopsis thaliana GN=AXS2 PE=2 SV=1	gi|657952927|ref|XP_008360125.1| PREDICTED: UDP-D-apiose/UDP-D-xylose synthase 2-like [Malus domestica]
TRINITY_DN49848_c1_g1	3626.1	5265.71	1986.5	0.377251	-1.4064	0.0130162	1	6134	GO:0016307;GO:0046872;GO:0005524;GO:0046854	K00921	virNOG05256	T	sp|Q9SSJ8|FAB1C_ARATH Putative 1-phosphatidylinositol-3-phosphate 5-kinase FAB1C OS=Arabidopsis thaliana GN=FAB1C PE=2 SV=1	gi|1009107974|ref|XP_015882443.1| PREDICTED: putative 1-phosphatidylinositol-3-phosphate 5-kinase FAB1C [Ziziphus jujuba]
TRINITY_DN48184_c3_g3	21.8692	7.48273	36.2556	4.84524	2.27657	0.0130488	1	834	-	-	-	-	-	-
TRINITY_DN47333_c6_g3	155.408	234.953	75.8627	0.322885	-1.63091	0.013065	1	2244	GO:0006857;GO:0016021;GO:0005215	-	virNOG06581	E	sp|Q9M331|PTR45_ARATH Protein NRT1/ PTR FAMILY 5.7 OS=Arabidopsis thaliana GN=NPF5.7 PE=2 SV=2	gi|1009157930|ref|XP_015897013.1| PREDICTED: protein NRT1/ PTR FAMILY 5.6 isoform X1 [Ziziphus jujuba] gi|1009157932|ref|XP_015897014.1| PREDICTED: protein NRT1/ PTR FAMILY 5.6 isoform X2 [Ziziphus jujuba]
TRINITY_DN48466_c4_g2	752.752	1210.2	295.301	0.244009	-2.03499	0.0130711	1	2512	-	-	virNOG34395;virNOG02085;virNOG15928	SR	sp|O49508|FB237_ARATH F-box protein At4g18380 OS=Arabidopsis thaliana GN=At4g18380 PE=2 SV=1	gi|1009114363|ref|XP_015873646.1| PREDICTED: F-box protein At4g18380-like [Ziziphus jujuba]
TRINITY_DN52149_c4_g1	8.04747	1.45186	14.6431	10.0858	3.33425	0.0130776	1	1123	-	-	-	-	-	-
TRINITY_DN55165_c0_g3	94.2671	35.4322	153.102	4.32098	2.11136	0.0130951	1	2383	-	-	virNOG02201	S	sp|Q66GQ2|Y5162_ARATH Uncharacterized protein At5g41620 OS=Arabidopsis thaliana GN=At5g41620 PE=2 SV=2	gi|1009157004|ref|XP_015896539.1| PREDICTED: uncharacterized protein At5g41620 [Ziziphus jujuba]
TRINITY_DN51162_c2_g4	11.7956	20.0011	3.59002	0.179491	-2.47802	0.0131412	1	466	-	-	NOG65877;virNOG17255;virNOG10093	ST	sp|Q40392|TMVRN_NICGU TMV resistance protein N OS=Nicotiana glutinosa GN=N PE=1 SV=1	gi|1009150898|ref|XP_015893270.1| PREDICTED: TMV resistance protein N-like [Ziziphus jujuba]
TRINITY_DN53990_c2_g1	3.87005	0	7.74011	Inf	Inf	0.0131625	1	493	-	-	-	-	-	-
TRINITY_DN50611_c7_g1	3.86681	0	7.73361	Inf	Inf	0.0131852	1	1208	-	-	-	-	-	-
TRINITY_DN54175_c3_g1	443.328	231.564	655.092	2.82898	1.50028	0.0131904	1	1874	GO:0016787;GO:0005524	K08900	virNOG04117;virNOG03873	O	sp|Q9FN75|AATPI_ARATH AAA-ATPase At5g17760 OS=Arabidopsis thaliana GN=At5g17760 PE=3 SV=1	gi|595803056|ref|XP_007201954.1| hypothetical protein PRUPE_ppa004603mg [Prunus persica] gi|645273114|ref|XP_008241723.1| PREDICTED: AAA-ATPase At3g50940-like [Prunus mume] gi|462397485|gb|EMJ03153.1| hypothetical protein PRUPE_ppa004603mg [Prunus persica]
TRINITY_DN45556_c0_g1	41.8291	17.9865	65.6716	3.65117	1.86836	0.0131984	1	2199	GO:0055085;GO:0016021	-	virNOG12333	R	sp|F4I9E1|NFD4_ARATH Protein NUCLEAR FUSION DEFECTIVE 4 OS=Arabidopsis thaliana GN=NFD4 PE=3 SV=1	gi|1035913144|gb|OAY42737.1| hypothetical protein MANES_08G012100 [Manihot esculenta]
TRINITY_DN48395_c0_g1	10.5695	2.56372	18.5752	7.24541	2.85707	0.0131993	1	1143	-	-	virNOG06391	S	-	gi|590657568|ref|XP_007034600.1| F28L1.9 protein [Theobroma cacao] gi|508713629|gb|EOY05526.1| F28L1.9 protein [Theobroma cacao]
TRINITY_DN52746_c2_g2	367.21	192.397	542.022	2.81721	1.49426	0.01322	1	2621	-	-	virNOG24718;virNOG40259	S	-	gi|1009161330|ref|XP_015898838.1| PREDICTED: uncharacterized protein LOC107432249 [Ziziphus jujuba] gi|1009164248|ref|XP_015900397.1| PREDICTED: uncharacterized protein LOC107433612 [Ziziphus jujuba]
TRINITY_DN49818_c2_g2	532.735	152.671	912.798	5.97884	2.57987	0.0132485	1	1445	-	-	virNOG26046;virNOG24331;virNOG24453	O	sp|Q9FYB5|DNJ11_ARATH Chaperone protein dnaJ 11, chloroplastic OS=Arabidopsis thaliana GN=ATJ11 PE=1 SV=2	gi|659080498|ref|XP_008440823.1| PREDICTED: chaperone protein dnaJ 11, chloroplastic [Cucumis melo]
TRINITY_DN49240_c2_g2	69.0632	121.629	16.4974	0.135637	-2.88218	0.0132866	1	1590	-	-	KOG1075;virNOG31804	R	-	gi|147858617|emb|CAN81007.1| hypothetical protein VITISV_011582 [Vitis vinifera]
TRINITY_DN50988_c4_g1	12.2904	3.68797	20.8928	5.66513	2.50211	0.0132906	1	1883	-	-	virNOG33137	R	-	gi|147802474|emb|CAN72765.1| hypothetical protein VITISV_037010 [Vitis vinifera]
TRINITY_DN46808_c0_g1	227.557	114.58	340.533	2.97201	1.57144	0.0133051	1	2545	GO:0003755;GO:0000413;GO:0005528;GO:0005789;GO:0061077	K01802	virNOG18892	O	sp|Q9LM71|FKB18_ARATH Peptidyl-prolyl cis-trans isomerase FKBP18, chloroplastic OS=Arabidopsis thaliana GN=FKBP18 PE=1 SV=2	gi|723696392|ref|XP_010320479.1| PREDICTED: peptidyl-prolyl cis-trans isomerase FKBP18, chloroplastic isoform X2 [Solanum lycopersicum]
TRINITY_DN45970_c1_g3	7.7493	14.6747	0.823915	0.0561453	-4.15469	0.0133152	1	414	GO:0004674;GO:0005524;GO:0006468	-	KOG1187;virNOG14244;COG0515;NOG133134	T	sp|Q9SII6|PIX13_ARATH Probable serine/threonine-protein kinase PIX13 OS=Arabidopsis thaliana GN=PIX13 PE=1 SV=2	gi|922355792|ref|XP_003612340.2| Serine/Threonine-kinase Cx32, related protein [Medicago truncatula] gi|657384258|gb|AES95298.2| Serine/Threonine-kinase Cx32, related protein [Medicago truncatula]
TRINITY_DN47724_c0_g1	29.7927	47.8198	11.7656	0.24604	-2.02303	0.0133281	1	414	-	-	-	-	-	-
TRINITY_DN52718_c1_g2	210.454	397.172	23.736	0.0597627	-4.06461	0.0133377	1	2993	GO:0006259;GO:0003676	-	virNOG05810;KOG0017	R	sp|Q94HW2|POLR1_ARATH Retrovirus-related Pol polyprotein from transposon RE1 OS=Arabidopsis thaliana GN=RE1 PE=2 SV=1	gi|1012339207|gb|KYP50444.1| Retrovirus-related Pol polyprotein from transposon TNT 1-94 [Cajanus cajan]
TRINITY_DN44358_c2_g1	417.555	604.964	230.146	0.380429	-1.3943	0.0133501	1	772	-	-	-	-	-	-
TRINITY_DN40100_c0_g2	3.35083	6.70166	0	0	-Inf	0.0133516	1	570	-	-	KOG1075;virNOG09124;virNOG31748;virNOG34604	R	-	gi|985448299|ref|XP_015385655.1| PREDICTED: uncharacterized protein LOC107176974 [Citrus sinensis]
TRINITY_DN52735_c0_g2	37.1205	16.326	57.915	3.54741	1.82677	0.0133547	1	2577	-	-	virNOG01851	S	-	gi|359491119|ref|XP_003634225.1| PREDICTED: uncharacterized protein LOC100252577 [Vitis vinifera]
TRINITY_DN49637_c0_g1	418.898	214.456	623.34	2.90662	1.53934	0.0133558	1	4819	GO:0005524;GO:0004222;GO:0009506;GO:0006508;GO:0016021;GO:0005739;GO:0009941;GO:0004176	-	virNOG08616	O	sp|F4J3N2|FTSI5_ARATH Probable inactive ATP-dependent zinc metalloprotease FTSHI 5, chloroplastic OS=Arabidopsis thaliana GN=FTSHI5 PE=2 SV=1	gi|645222864|ref|XP_008218357.1| PREDICTED: probable inactive ATP-dependent zinc metalloprotease FTSHI 5, chloroplastic [Prunus mume]
TRINITY_DN33341_c0_g1	5.79073	10.9719	0.609541	0.0555547	-4.16995	0.0134121	1	1849	-	-	virNOG13701;virNOG09195;virNOG02212	PE	sp|P46030|PTR2_CANAX Peptide transporter PTR2 OS=Candida albicans GN=PTR2 PE=3 SV=1	gi|575427|gb|AAA53173.1| similar to S. cerevisiae PTR2 gene, GenBank Accession Number L11994 [Arabidopsis thaliana]
TRINITY_DN51202_c1_g1	84.137	158.276	9.99771	0.0631662	-3.9847	0.0134413	1	699	-	-	COG0126;virNOG02588	G	sp|P29409|PGKH_SPIOL Phosphoglycerate kinase, chloroplastic (Fragment) OS=Spinacia oleracea PE=2 SV=2	gi|703092696|ref|XP_010094703.1| Phosphoglycerate kinase [Morus notabilis] gi|587867341|gb|EXB56749.1| Phosphoglycerate kinase [Morus notabilis]
TRINITY_DN50414_c3_g5	50.109	77.1292	23.0888	0.299352	-1.74009	0.0134428	1	641	-	-	-	-	-	-
TRINITY_DN42424_c0_g1	17.2786	2.12571	32.4315	15.2568	3.93138	0.0134574	1	1247	GO:0016021	-	virNOG10440	S	sp|Q55909|Y305_SYNY3 TVP38/TMEM64 family membrane protein slr0305 OS=Synechocystis sp. (strain PCC 6803 / Kazusa) GN=slr0305 PE=3 SV=1	gi|1009147785|ref|XP_015891594.1| PREDICTED: TVP38/TMEM64 family membrane protein slr0305 [Ziziphus jujuba]
TRINITY_DN51333_c1_g3	50.0707	81.2534	18.888	0.232458	-2.10496	0.0134574	1	1859	-	-	virNOG17499;NOG138361	S	-	gi|1009173049|ref|XP_015867606.1| PREDICTED: uncharacterized protein LOC107405107 [Ziziphus jujuba]
TRINITY_DN4795_c0_g1	13.6203	26.142	1.09855	0.0420225	-4.57269	0.0134601	1	1293	-	-	virNOG22502;KOG1075;virNOG09124;virNOG39653	RL	sp|P0C2F6|RNHX1_ARATH Putative ribonuclease H protein At1g65750 OS=Arabidopsis thaliana GN=At1g65750 PE=3 SV=1	gi|590680763|ref|XP_007040950.1| Uncharacterized protein TCM_016759 [Theobroma cacao] gi|508778195|gb|EOY25451.1| Uncharacterized protein TCM_016759 [Theobroma cacao]
TRINITY_DN51141_c3_g4	31.2738	12.7574	49.7901	3.90284	1.96452	0.0134626	1	2148	GO:0005623;GO:0045454	-	KOG1124;virNOG05766	OR	sp|Q9SIN1|TTL3_ARATH Inactive TPR repeat-containing thioredoxin TTL3 OS=Arabidopsis thaliana GN=TTL3 PE=1 SV=2	gi|147772786|emb|CAN62839.1| hypothetical protein VITISV_003392 [Vitis vinifera]
TRINITY_DN55073_c2_g1	4.74961	9.16768	0.331538	0.0361638	-4.78931	0.0134789	1	912	-	-	-	-	-	-
TRINITY_DN51802_c0_g7	134.279	200.031	68.5268	0.34258	-1.54549	0.0135434	1	2602	-	-	virNOG07458;virNOG07495	S	-	gi|590672705|ref|XP_007038686.1| Myosin heavy chain-related protein, putative isoform 6, partial [Theobroma cacao] gi|508775931|gb|EOY23187.1| Myosin heavy chain-related protein, putative isoform 6, partial [Theobroma cacao]
TRINITY_DN52170_c2_g3	23.3863	5.5899	41.1828	7.36735	2.88115	0.0135819	1	1947	-	-	-	-	-	-
TRINITY_DN50878_c4_g3	149.717	225.258	74.1757	0.329292	-1.60256	0.0135968	1	713	-	-	-	-	-	-
TRINITY_DN49002_c1_g3	228.23	70.8953	385.564	5.43849	2.44321	0.0136422	1	2865	-	K01188	virNOG05680	G	sp|B3H5Q1|BGL11_ARATH Beta-glucosidase 11 OS=Arabidopsis thaliana GN=BGLU11 PE=2 SV=2	gi|694332664|ref|XP_009356956.1| PREDICTED: beta-glucosidase 11-like [Pyrus x bretschneideri]
TRINITY_DN44040_c0_g1	16.6516	6.03438	27.2689	4.51893	2.17598	0.0136552	1	1667	-	-	virNOG00344	R	-	gi|802692809|ref|XP_012082992.1| PREDICTED: uncharacterized protein LOC105642694 isoform X2 [Jatropha curcas]
TRINITY_DN53414_c1_g2	9012.91	13112.6	4913.23	0.374695	-1.41621	0.0136585	1	3440	-	-	virNOG01069	S	sp|Q9FHK9|MD26B_ARATH Probable mediator of RNA polymerase II transcription subunit 26b OS=Arabidopsis thaliana GN=MED26B PE=2 SV=1	gi|1009159736|ref|XP_015897974.1| PREDICTED: probable mediator of RNA polymerase II transcription subunit 26b [Ziziphus jujuba]
TRINITY_DN50766_c5_g1	3.52554	7.05107	0	0	-Inf	0.0136619	1	523	-	-	-	-	-	-
TRINITY_DN51847_c2_g2	48.0486	73.8832	22.214	0.300664	-1.73378	0.0136647	1	2204	GO:0016021	-	virNOG04295	R	sp|Q6AWW5|Y5262_ARATH Ankyrin repeat-containing protein At5g02620 OS=Arabidopsis thaliana GN=At5g02620 PE=1 SV=1	gi|703161968|ref|XP_010112932.1| Ankyrin repeat-containing protein [Morus notabilis] gi|587948848|gb|EXC35081.1| Ankyrin repeat-containing protein [Morus notabilis]
TRINITY_DN49679_c2_g1	193.081	287.065	99.0981	0.345212	-1.53445	0.0136659	1	1841	GO:0047262;GO:0045489;GO:0071555;GO:0000139	-	virNOG00530	G	sp|Q93ZX7|GAUT4_ARATH Probable galacturonosyltransferase 4 OS=Arabidopsis thaliana GN=GAUT4 PE=2 SV=1	gi|595901175|ref|XP_007213869.1| hypothetical protein PRUPE_ppa018681mg [Prunus persica] gi|462409734|gb|EMJ15068.1| hypothetical protein PRUPE_ppa018681mg [Prunus persica]
TRINITY_DN49093_c3_g2	292.771	489.115	96.4272	0.197146	-2.34266	0.0136916	1	460	-	-	virNOG12731	K	-	gi|1035891988|gb|OAY21805.1| hypothetical protein MANES_S055500 [Manihot esculenta]
TRINITY_DN54544_c3_g4	72.4615	111.822	33.1007	0.296012	-1.75627	0.0137015	1	274	GO:0009507	-	virNOG25411;virNOG24376	O	sp|O66921|DNAJ2_AQUAE Chaperone protein DnaJ 2 OS=Aquifex aeolicus (strain VF5) GN=dnaJ2 PE=3 SV=1	gi|225462060|ref|XP_002275924.1| PREDICTED: chaperone protein dnaJ 11, chloroplastic [Vitis vinifera] gi|296090000|emb|CBI39819.3| unnamed protein product [Vitis vinifera]
TRINITY_DN31228_c0_g1	4.41713	8.50272	0.331538	0.038992	-4.68068	0.0137154	1	965	-	-	-	-	-	-
TRINITY_DN45344_c0_g1	53.9675	83.4762	24.4588	0.293004	-1.77101	0.0137169	1	3952	GO:0009116;GO:0016567;GO:0004842	-	virNOG10883	R	sp|C6L7U1|LIN1_LOTJA Putative E3 ubiquitin-protein ligase LIN-1 OS=Lotus japonicus GN=CERBERUS PE=2 SV=2	gi|731406848|ref|XP_010656297.1| PREDICTED: putative E3 ubiquitin-protein ligase LIN-1 isoform X1 [Vitis vinifera]
TRINITY_DN50683_c0_g1	78.7245	120.585	36.8642	0.305711	-1.70976	0.0137383	1	1212	GO:0031463;GO:0004842	-	virNOG13168;virNOG38788	SR	-	gi|297738425|emb|CBI27626.3| unnamed protein product [Vitis vinifera]
TRINITY_DN50704_c2_g2	3138.81	4684.32	1593.29	0.340133	-1.55583	0.0137672	1	4678	-	-	virNOG14846	A	sp|Q9FZ99|SMG7L_ARATH Protein SMG7L OS=Arabidopsis thaliana GN=SMG7L PE=2 SV=1	gi|743900210|ref|XP_011043398.1| PREDICTED: protein SMG7L-like isoform X1 [Populus euphratica] gi|743900212|ref|XP_011043399.1| PREDICTED: protein SMG7L-like isoform X1 [Populus euphratica] gi|743900214|ref|XP_011043400.1| PREDICTED: protein SMG7L-like isoform X1 [Populus euphratica]
TRINITY_DN49120_c2_g5	27.3398	7.82634	46.8532	5.9866	2.58174	0.0138235	1	1431	-	-	-	-	-	-
TRINITY_DN45220_c6_g3	5.76904	0	11.5381	Inf	Inf	0.0138727	1	917	-	-	-	-	-	-
TRINITY_DN44462_c1_g1	18.7038	4.69556	32.7121	6.9666	2.80046	0.013884	1	3609	GO:0008270	-	virNOG13757	R	sp|Q9LUL5|PP229_ARATH Pentatricopeptide repeat-containing protein At3g14330 OS=Arabidopsis thaliana GN=PCMP-H57 PE=2 SV=2	gi|1027085983|ref|XP_008244392.2| PREDICTED: pentatricopeptide repeat-containing protein At3g14330 [Prunus mume]
TRINITY_DN37902_c0_g1	4.86572	9.73145	0	0	-Inf	0.0138856	1	817	-	-	-	-	-	-
TRINITY_DN52867_c2_g1	38.5327	17.772	59.2934	3.33633	1.73826	0.0139036	1	1546	GO:0016757	-	virNOG12640;virNOG05656	CG	sp|Q66PF2|URT1_FRAAN Putative UDP-rhamnose:rhamnosyltransferase 1 OS=Fragaria ananassa GN=GT4 PE=2 SV=1	gi|595843284|ref|XP_007208586.1| hypothetical protein PRUPE_ppa023071mg [Prunus persica] gi|462404228|gb|EMJ09785.1| hypothetical protein PRUPE_ppa023071mg [Prunus persica]
TRINITY_DN44003_c0_g1	6.39698	0.894445	11.8995	13.3038	3.73377	0.0139465	1	1154	GO:0010268;GO:0020037;GO:0005506;GO:0016132;GO:0055114;GO:0016705;GO:0007275;GO:0016021;GO:0004497;GO:0016125	-	virNOG03680;KOG0157	Q	sp|Q9FH76|ABAH3_ARATH Abscisic acid 8&apos;-hydroxylase 3 OS=Arabidopsis thaliana GN=CYP707A3 PE=1 SV=1	gi|1009144847|ref|XP_015890022.1| PREDICTED: abscisic acid 8&apos;-hydroxylase 3-like [Ziziphus jujuba]
TRINITY_DN51260_c3_g5	333.793	496.668	170.919	0.344132	-1.53897	0.0139507	1	1329	-	-	virNOG01738	R	sp|A0A1P8B554|THLP1_ARATH Thaumatin-like protein 1 OS=Arabidopsis thaliana GN=TLP1 PE=2 SV=1	gi|190613917|gb|ACE80962.1| putative allergen Pru du 2.04 [Prunus dulcis x Prunus persica]
TRINITY_DN49103_c1_g8	218.795	324.396	113.195	0.348939	-1.51895	0.0139512	1	1128	-	-	-	-	-	-
TRINITY_DN55361_c1_g1	52.3638	97.3263	7.40137	0.076047	-3.71696	0.0140164	1	592	-	-	-	-	-	-
TRINITY_DN46856_c1_g3	80.2871	30.4039	130.17	4.28137	2.09807	0.0140211	1	1334	GO:0008898;GO:0032259;GO:0009086	K00547	virNOG02042	E	sp|A4ZGQ8|HMT1_BRAOT Homocysteine S-methyltransferase 1 OS=Brassica oleracea var. italica GN=HMT1 PE=1 SV=1	gi|470126198|ref|XP_004299079.1| PREDICTED: homocysteine S-methyltransferase 1 [Fragaria vesca subsp. vesca]
TRINITY_DN49054_c0_g1	42.704	15.1038	70.3042	4.65473	2.2187	0.0140268	1	2084	GO:0004674;GO:0005524;GO:0016021;GO:0006468	-	virNOG00299	T	sp|C0LGF4|FEI1_ARATH LRR receptor-like serine/threonine-protein kinase FEI 1 OS=Arabidopsis thaliana GN=FEI1 PE=1 SV=1	gi|590667321|ref|XP_007037205.1| Leucine-rich repeat protein kinase family protein isoform 1 [Theobroma cacao] gi|508774450|gb|EOY21706.1| Leucine-rich repeat protein kinase family protein isoform 1 [Theobroma cacao]
TRINITY_DN49949_c0_g1	13.7617	22.9387	4.58463	0.199864	-2.32291	0.0140278	1	733	-	-	-	-	-	-
TRINITY_DN45441_c4_g1	230.921	379.006	82.8371	0.218564	-2.19387	0.0140301	1	7807	GO:0046872	-	virNOG01216;virNOG10945	SR	sp|Q947D2|PRAF1_ARATH PH, RCC1 and FYVE domains-containing protein 1 OS=Arabidopsis thaliana GN=PRAF1 PE=1 SV=1	gi|645243277|ref|XP_008227901.1| PREDICTED: uncharacterized protein LOC103327368 [Prunus mume]
TRINITY_DN43991_c0_g1	53.9881	19.0123	88.964	4.67929	2.22629	0.0140307	1	2841	-	K20474	virNOG12460;virNOG08357	ADKU	sp|Q8GXP1|MAG2L_ARATH RINT1-like protein MAG2L OS=Arabidopsis thaliana GN=MAG2L PE=2 SV=1	gi|1009158596|ref|XP_015897371.1| PREDICTED: RINT1-like protein MAG2L [Ziziphus jujuba]
TRINITY_DN47411_c0_g2	30.5137	50.3335	10.6939	0.212461	-2.23473	0.0140522	1	1087	GO:0004674;GO:0005524;GO:0030247;GO:0016021;GO:0006468	K04733	virNOG27935;virNOG04250;virNOG06535	T	sp|Q7X8C5|WAKLB_ARATH Wall-associated receptor kinase-like 2 OS=Arabidopsis thaliana GN=WAKL2 PE=2 SV=1	gi|645246966|ref|XP_008229606.1| PREDICTED: wall-associated receptor kinase-like 22 [Prunus mume]
TRINITY_DN52492_c5_g3	238.597	124.315	352.878	2.83858	1.50517	0.0140691	1	2034	GO:0005634;GO:0006065;GO:0003979;GO:0051287;GO:0055114;GO:0006024;GO:0005829;GO:0005975	K00012	COG1004;virNOG12190	MG	sp|Q2QS14|UGDH4_ORYSJ UDP-glucose 6-dehydrogenase 4 OS=Oryza sativa subsp. japonica GN=UGD4 PE=2 SV=1	gi|225423507|ref|XP_002269692.1| PREDICTED: UDP-glucose 6-dehydrogenase 3 [Vitis vinifera]
TRINITY_DN55910_c5_g3	681.227	1008.68	353.773	0.350729	-1.51157	0.014076	1	1051	-	-	-	-	-	-
TRINITY_DN68618_c0_g1	3.51776	7.03551	0	0	-Inf	0.0140777	1	667	-	-	KOG1075;virNOG38011	SR	-	gi|747051124|ref|XP_011071645.1| PREDICTED: uncharacterized protein LOC105157045 [Sesamum indicum]
TRINITY_DN53888_c0_g1	86.3003	128.942	43.6589	0.338594	-1.56237	0.0140887	1	526	GO:0005488	-	-	-	-	gi|147865035|emb|CAN83237.1| hypothetical protein VITISV_029623 [Vitis vinifera]
TRINITY_DN50696_c2_g10	128.885	188.952	68.8189	0.364214	-1.45714	0.0141065	1	2114	GO:0032440;GO:0050321;GO:0005524;GO:0016021;GO:0055114;GO:0018108;GO:0004714	-	virNOG04160	T	sp|Q9LVM0|Y5830_ARATH Probable inactive receptor kinase At5g58300 OS=Arabidopsis thaliana GN=At5g58300 PE=2 SV=1	gi|1012364902|gb|KYP76084.1| putative inactive receptor kinase At5g58300 [Cajanus cajan]
TRINITY_DN44481_c2_g3	17.8781	5.70634	30.0498	5.26604	2.39672	0.0141084	1	1477	-	-	virNOG00815	D	sp|Q8LGU6|CD27B_ARATH Cell division cycle protein 27 homolog B OS=Arabidopsis thaliana GN=CDC27B PE=1 SV=1	gi|950962648|ref|XP_014498148.1| PREDICTED: cell division cycle protein 27 homolog B-like isoform X2 [Vigna radiata var. radiata]
TRINITY_DN54783_c1_g5	15.3877	4.91309	25.8622	5.26394	2.39614	0.0141167	1	775	-	-	-	-	-	-
TRINITY_DN47373_c3_g1	57.6917	87.5152	27.8681	0.318437	-1.65092	0.0141201	1	1225	GO:0005783;GO:0016671;GO:0003756;GO:0016021;GO:0055114	-	virNOG06797	O	sp|Q9C7S7|ERO1_ARATH Endoplasmic reticulum oxidoreductin-1 OS=Arabidopsis thaliana GN=AERO1 PE=1 SV=1	gi|657960395|ref|XP_008371779.1| PREDICTED: endoplasmic reticulum oxidoreductin-1-like [Malus domestica]
TRINITY_DN42272_c0_g1	2004.23	1033.61	2974.85	2.87811	1.52512	0.0141374	1	1526	GO:0016021	-	virNOG20647	R	sp|Q9S728|PDF1_ARATH Protodermal factor 1 OS=Arabidopsis thaliana GN=PDF1 PE=2 SV=1	gi|1009126739|ref|XP_015880316.1| PREDICTED: protodermal factor 1 [Ziziphus jujuba]
TRINITY_DN70189_c0_g1	11.4702	22.3912	0.549276	0.0245309	-5.34925	0.0141475	1	519	-	-	-	-	-	-
TRINITY_DN46735_c2_g1	19.497	31.8703	7.1236	0.223518	-2.16154	0.0141746	1	1027	-	-	-	-	-	-
TRINITY_DN41008_c0_g1	62.0551	100.514	23.5963	0.234757	-2.09076	0.0141899	1	1725	GO:0016705;GO:0020037;GO:0005506;GO:0016021;GO:0004497;GO:0055114	K20665	virNOG16074;virNOG05878	Q	sp|Q9SMP5|C94B3_ARATH Cytochrome P450 94B3 OS=Arabidopsis thaliana GN=CYP94B3 PE=1 SV=1	gi|1035895944|gb|OAY25547.1| hypothetical protein MANES_17G103500 [Manihot esculenta]
TRINITY_DN47370_c4_g1	15.737	4.02161	27.4523	6.8262	2.77108	0.0142106	1	942	-	-	-	-	-	-
TRINITY_DN46378_c1_g4	246.971	129.973	363.969	2.80034	1.4856	0.0142113	1	2716	-	-	virNOG17812	K	sp|Q8LMR9|Y3209_ORYSJ B3 domain-containing protein Os03g0120900 OS=Oryza sativa subsp. japonica GN=Os03g0120900 PE=2 SV=1	gi|823214246|ref|XP_012439872.1| PREDICTED: B3 domain-containing transcription factor NGA1-like [Gossypium raimondii] gi|823214248|ref|XP_012439873.1| PREDICTED: B3 domain-containing transcription factor NGA1-like [Gossypium raimondii] gi|763785346|gb|KJB52417.1| hypothetical protein B456_008G261100 [Gossypium raimondii]
TRINITY_DN47956_c1_g2	20.9668	7.587	34.3466	4.52703	2.17856	0.0142124	1	5998	GO:0043168;GO:0032559;GO:0050896;GO:0032550	-	virNOG00842	T	sp|Q40392|TMVRN_NICGU TMV resistance protein N OS=Nicotiana glutinosa GN=N PE=1 SV=1	gi|596297589|ref|XP_007227357.1| hypothetical protein PRUPE_ppa000268mg [Prunus persica] gi|462424293|gb|EMJ28556.1| hypothetical protein PRUPE_ppa000268mg [Prunus persica]
TRINITY_DN47431_c1_g8	7.42987	14.5282	0.331538	0.0228203	-5.45354	0.0143092	1	724	-	-	-	-	-	-
TRINITY_DN45266_c1_g1	197.248	316.682	77.8148	0.245719	-2.02492	0.0143281	1	1391	-	-	-	-	-	-
TRINITY_DN48479_c3_g2	27.0938	42.7773	11.4103	0.266737	-1.90651	0.0143325	1	290	-	-	COG2801;virNOG30511	RL	-	gi|62733841|gb|AAX95950.1| retrotransposon protein, putative, Ty3-gypsy sub-class [Oryza sativa Japonica Group] gi|77550294|gb|ABA93091.1| retrotransposon protein, putative, Ty3-gypsy subclass [Oryza sativa Japonica Group]
TRINITY_DN53644_c1_g1	38.5523	59.7829	17.3218	0.289744	-1.78715	0.0143412	1	1073	-	-	virNOG27872;virNOG01327;virNOG06122	SKR	sp|P0C2F6|RNHX1_ARATH Putative ribonuclease H protein At1g65750 OS=Arabidopsis thaliana GN=At1g65750 PE=3 SV=1	gi|147801054|emb|CAN77850.1| hypothetical protein VITISV_020834 [Vitis vinifera]
TRINITY_DN47028_c0_g5	62.5925	96.1883	28.9967	0.301457	-1.72997	0.0143601	1	1050	GO:0009505;GO:0004553;GO:0009506;GO:0016021;GO:0005975;GO:0046658;GO:0005773	K19893	virNOG00168	R	sp|Q9M088|E135_ARATH Glucan endo-1,3-beta-glucosidase 5 OS=Arabidopsis thaliana GN=At4g31140 PE=1 SV=1	gi|1009115390|ref|XP_015874203.1| PREDICTED: glucan endo-1,3-beta-glucosidase 5 [Ziziphus jujuba]
TRINITY_DN44455_c0_g2	60.0092	89.908	30.1104	0.334902	-1.57819	0.0143748	1	2829	GO:0016020;GO:0016310;GO:0000166;GO:0004672	-	virNOG01204	T	sp|Q9FG33|LRKS5_ARATH Probable L-type lectin-domain containing receptor kinase S.5 OS=Arabidopsis thaliana GN=LECRKS5 PE=2 SV=1	gi|1027112375|ref|XP_008241022.2| PREDICTED: probable L-type lectin-domain containing receptor kinase S.5 [Prunus mume]
TRINITY_DN43815_c0_g1	5.87111	11.0791	0.663076	0.059849	-4.06253	0.0143765	1	814	-	-	-	-	sp|Q8ETH0|HMP_OCEIH Flavohemoprotein OS=Oceanobacillus iheyensis (strain DSM 14371 / CIP 107618 / JCM 11309 / KCTC 3954 / HTE831) GN=hmp PE=3 SV=1	gi|971516029|dbj|GAQ82196.1| non-symbiotic hemoglobin [Klebsormidium flaccidum]
TRINITY_DN51465_c1_g2	8.09131	14.5249	1.65769	0.114127	-3.13128	0.0143832	1	360	-	-	-	-	-	-
TRINITY_DN49133_c1_g1	168.943	273.889	63.9972	0.233661	-2.09751	0.0143893	1	1200	GO:0016021	-	virNOG07725	S	sp|Q8H112|PGL1A_ARATH PGR5-like protein 1A, chloroplastic OS=Arabidopsis thaliana GN=PGRL1A PE=1 SV=1	gi|1035930323|gb|OAY59909.1| hypothetical protein MANES_01G070000 [Manihot esculenta]
TRINITY_DN46934_c2_g1	56.5871	28.4134	84.7609	2.98313	1.57683	0.0143917	1	3565	-	-	virNOG22502;virNOG09124;virNOG28351;virNOG34705	R	sp|P08548|LIN1_NYCCO LINE-1 reverse transcriptase homolog OS=Nycticebus coucang PE=3 SV=1	gi|1024017109|gb|KZV36392.1| hypothetical protein F511_03833 [Dorcoceras hygrometricum]
TRINITY_DN53736_c1_g2	605.559	330.867	880.252	2.66044	1.41167	0.0144045	1	1138	-	K14156	COG0510;virNOG04838	MI	sp|Q8L518|CK2_ARATH Probable choline kinase 2 OS=Arabidopsis thaliana GN=At1g74320 PE=2 SV=1	gi|645263951|ref|XP_008237467.1| PREDICTED: probable choline kinase 1 isoform X1 [Prunus mume]
TRINITY_DN50550_c1_g1	119.453	178.123	60.7818	0.341234	-1.55117	0.0144149	1	1033	-	-	-	-	-	-
TRINITY_DN50844_c3_g2	16.2118	5.13358	27.29	5.31599	2.41034	0.0144542	1	766	GO:0006810;GO:0016021;GO:0005215	K09872	COG0580;virNOG08606	G	sp|Q39196|PIP14_ARATH Probable aquaporin PIP1-4 OS=Arabidopsis thaliana GN=PIP1.4 PE=1 SV=1	gi|238684463|gb|ACR54285.1| aquaporin [Juglans regia]
TRINITY_DN50805_c0_g2	32.2655	50.5493	13.9817	0.276596	-1.85415	0.014492	1	977	-	-	-	-	-	-
TRINITY_DN55265_c2_g2	31.1842	6.04622	56.3222	9.31527	3.2196	0.014516	1	486	GO:0003899;GO:0003677;GO:0006351	-	virNOG03599;COG5108	K	sp|Q8L6J2|RPO2A_TOBAC DNA-directed RNA polymerase 2A (Fragment) OS=Nicotiana tabacum GN=RPOT2-SYL PE=3 SV=1	gi|75301087|sp|Q8L6J2.1|RPO2A_TOBAC RecName: Full=DNA-directed RNA polymerase 2A; AltName: Full=NictaRpoT2-syl; AltName: Full=T7 bacteriophage-type single subunit RNA polymerase 2A, partial [Nicotiana tabacum] gi|21425675|emb|CAC95025.1| mitochondrial and plastid RNA polymerase [Nicotiana tabacum]
TRINITY_DN47525_c5_g2	119.258	29.8643	208.653	6.9867	2.80461	0.0145312	1	3484	-	-	virNOG03335	R	sp|Q9SZL8|FRS5_ARATH Protein FAR1-RELATED SEQUENCE 5 OS=Arabidopsis thaliana GN=FRS5 PE=1 SV=1	gi|124359796|gb|ABD33026.2| Cyclin-like F-box; FAR1; Zinc finger, SWIM-type [Medicago truncatula]
TRINITY_DN49240_c2_g3	6.72197	12.2885	1.15545	0.0940272	-3.41078	0.0145518	1	746	-	-	-	-	-	-
TRINITY_DN47964_c3_g2	96.2112	143.78	48.6426	0.338313	-1.56357	0.0145783	1	2220	-	-	COG1245;virNOG06129	AR	sp|Q8LPJ4|AB2E_ARATH ABC transporter E family member 2 OS=Arabidopsis thaliana GN=ABCE2 PE=2 SV=1	-
TRINITY_DN55534_c1_g1	3285.43	5069.8	1501.06	0.296078	-1.75595	0.0145812	1	623	-	-	virNOG23809	S	sp|Q39096|ERD15_ARATH Protein EARLY RESPONSIVE TO DEHYDRATION 15 OS=Arabidopsis thaliana GN=ERD15 PE=1 SV=1	gi|703123054|ref|XP_010102715.1| hypothetical protein L484_015513 [Morus notabilis] gi|587905849|gb|EXB93967.1| hypothetical protein L484_015513 [Morus notabilis]
TRINITY_DN54408_c3_g1	3.52543	7.05086	0	0	-Inf	0.0145958	1	610	-	-	-	-	-	-
TRINITY_DN43806_c0_g1	181.778	77.0526	286.504	3.71829	1.89464	0.0146107	1	2486	GO:0008408;GO:0090305;GO:0003676	K09122	virNOG00475	L	-	gi|703147990|ref|XP_010109230.1| putative exonuclease mut-7-like protein [Morus notabilis] gi|587934492|gb|EXC21410.1| putative exonuclease mut-7-like protein [Morus notabilis]
TRINITY_DN50060_c0_g1	307.247	135.186	479.308	3.54555	1.82601	0.0146167	1	1945	-	-	virNOG12031;virNOG09129	S	sp|Q5HZ09|BRXL3_ARATH Protein Brevis radix-like 3 OS=Arabidopsis thaliana GN=BRXL3 PE=2 SV=2	gi|1009111942|ref|XP_015865816.1| PREDICTED: protein Brevis radix-like 2 [Ziziphus jujuba]
TRINITY_DN49188_c4_g1	35.8611	56.4271	15.2951	0.27106	-1.88332	0.0146177	1	1466	GO:0046872;GO:0006470;GO:0004722	-	virNOG07063	T	sp|O81760|P2C63_ARATH Probable protein phosphatase 2C 63 OS=Arabidopsis thaliana GN=At4g33920 PE=2 SV=1	gi|566151843|ref|XP_002300254.2| hypothetical protein POPTR_0001s30440g [Populus trichocarpa] gi|550348549|gb|EEE85059.2| hypothetical protein POPTR_0001s30440g [Populus trichocarpa]
TRINITY_DN54622_c1_g3	157.949	229.715	86.1825	0.375172	-1.41438	0.0146468	1	1936	-	-	virNOG01491;COG5329	TI	sp|Q7XZU3|SAC1_ARATH Phosphoinositide phosphatase SAC1 OS=Arabidopsis thaliana GN=SAC1 PE=1 SV=1	gi|734346154|gb|KHN11008.1| Polyphosphoinositide phosphatase [Glycine soja]
TRINITY_DN44093_c0_g1	727.68	382.542	1072.82	2.80444	1.48772	0.014651	1	1513	GO:0006694;GO:0008168;GO:0032259	K08242	virNOG07487	I	sp|Q39227|SMT2_ARATH 24-methylenesterol C-methyltransferase 2 OS=Arabidopsis thaliana GN=SMT2 PE=1 SV=2	gi|1009109012|ref|XP_015887788.1| PREDICTED: 24-methylenesterol C-methyltransferase 2 [Ziziphus jujuba]
TRINITY_DN45295_c2_g1	68.2814	125.776	10.7871	0.0857646	-3.54347	0.014663	1	1395	-	-	-	-	-	gi|590614067|ref|XP_007022832.1| Uncharacterized protein TCM_026877 [Theobroma cacao] gi|508778198|gb|EOY25454.1| Uncharacterized protein TCM_026877 [Theobroma cacao]
TRINITY_DN46500_c3_g3	14.1656	23.3582	4.97307	0.212905	-2.23172	0.0148114	1	511	-	-	KOG1075;COG2124;virNOG01327;NOG134902;virNOG07756	SQR	-	gi|147797986|emb|CAN65014.1| hypothetical protein VITISV_027353 [Vitis vinifera]
TRINITY_DN55163_c1_g1	12.7819	21.2539	4.30999	0.202786	-2.30197	0.0148227	1	1628	-	-	COG2801;virNOG25547	RL	-	gi|985453393|ref|XP_015386823.1| PREDICTED: uncharacterized protein LOC107177480 [Citrus sinensis]
TRINITY_DN53086_c1_g1	29.8849	46.6219	13.148	0.282012	-1.82617	0.0148236	1	1697	-	-	-	-	-	-
TRINITY_DN38889_c0_g1	12.3967	3.9147	20.8787	5.3334	2.41505	0.0148271	1	373	-	-	-	-	-	-
TRINITY_DN48966_c2_g2	1059.06	1634.45	483.659	0.295915	-1.75675	0.0148286	1	3090	-	-	virNOG16535	R	sp|Q0WQW5|PPR85_ARATH Pentatricopeptide repeat-containing protein At1g59720, chloroplastic/mitochondrial OS=Arabidopsis thaliana GN=PCMP-H51 PE=1 SV=2	gi|1009132585|ref|XP_015883451.1| PREDICTED: pentatricopeptide repeat-containing protein At1g59720, chloroplastic/mitochondrial-like [Ziziphus jujuba]
TRINITY_DN38507_c0_g1	7.33153	14.6631	0	0	-Inf	0.0148578	1	1459	-	-	virNOG13122	C	sp|D4AIS9|A4177_ARTBC Extracellular protein ARB_04177 OS=Arthroderma benhamiae (strain ATCC MYA-4681 / CBS 112371) GN=ARB_04177 PE=1 SV=1	gi|1009179765|ref|XP_015871260.1| PREDICTED: glycerophosphodiester phosphodiesterase GDPD6-like [Ziziphus jujuba]
TRINITY_DN50148_c0_g1	47.0629	71.4201	22.7057	0.317917	-1.65328	0.0148606	1	742	-	-	virNOG24825	R	-	gi|694320234|ref|XP_009350490.1| PREDICTED: uncharacterized protein LOC103942011 [Pyrus x bretschneideri] gi|694320245|ref|XP_009350541.1| PREDICTED: uncharacterized protein LOC103942064 [Pyrus x bretschneideri]
TRINITY_DN48395_c0_g4	42.2575	13.7711	70.7439	5.13711	2.36096	0.0148811	1	1294	GO:0016021	-	virNOG06391	S	-	gi|566185094|ref|XP_002311830.2| hypothetical protein POPTR_0008s20680g [Populus trichocarpa] gi|550333553|gb|EEE89197.2| hypothetical protein POPTR_0008s20680g [Populus trichocarpa]
TRINITY_DN51994_c0_g1	320.186	120.104	520.268	4.33181	2.11497	0.0148854	1	5100	-	-	NOG126805;virNOG06047;virNOG08840	OU	sp|Q9FWS1|AUL1_ARATH Auxilin-like protein 1 OS=Arabidopsis thaliana GN=AUL1 PE=2 SV=2	gi|595811256|ref|XP_007203207.1| hypothetical protein PRUPE_ppa000194mg [Prunus persica] gi|462398738|gb|EMJ04406.1| hypothetical protein PRUPE_ppa000194mg [Prunus persica]
TRINITY_DN55811_c3_g2	300.484	473.453	127.515	0.26933	-1.89255	0.0149255	1	1189	-	-	KOG4658;euNOG17446;virNOG30351	ST	-	gi|965616310|dbj|BAU01460.1| hypothetical protein VIGAN_11069900 [Vigna angularis var. angularis]
TRINITY_DN54490_c3_g2	4.47693	8.62233	0.331538	0.0384511	-4.70083	0.014957	1	638	-	-	-	-	-	-
TRINITY_DN42097_c0_g1	17.5814	33.7828	1.37992	0.0408469	-4.61363	0.014957	1	692	GO:0005840;GO:0006412;GO:0003735	-	virNOG18244;virNOG19853	J	sp|Q7RXY1|RL32_NEUCR 60S ribosomal protein L32 OS=Neurospora crassa (strain ATCC 24698 / 74-OR23-1A / CBS 708.71 / DSM 1257 / FGSC 987) GN=crp-63 PE=3 SV=1	gi|1004141382|gb|KXZ49374.1| hypothetical protein GPECTOR_21g600 [Gonium pectorale]
TRINITY_DN46146_c1_g2	3.35702	6.71404	0	0	-Inf	0.0149576	1	264	-	-	-	-	-	-
TRINITY_DN51662_c0_g1	111.044	57.475	164.614	2.86409	1.51808	0.0149693	1	5644	-	-	virNOG11452	R	sp|Q9SN39|PP320_ARATH Pentatricopeptide repeat-containing protein DOT4, chloroplastic OS=Arabidopsis thaliana GN=DOT4 PE=2 SV=1	gi|694440728|ref|XP_009347168.1| PREDICTED: putative pentatricopeptide repeat-containing protein At1g69350, mitochondrial [Pyrus x bretschneideri]
TRINITY_DN44862_c1_g1	45.3293	69.2118	21.4467	0.309871	-1.69026	0.0149695	1	1322	-	-	virNOG07125	K	sp|F4IN78|HUAL2_ARATH Protein HUA2-LIKE 2 OS=Arabidopsis thaliana GN=HULK2 PE=2 SV=2	gi|1029099845|ref|XP_016709272.1| PREDICTED: protein HUA2-LIKE 3-like [Gossypium hirsutum]
TRINITY_DN46858_c1_g1	49.8002	76.1006	23.4998	0.308799	-1.69526	0.014972	1	3830	-	-	virNOG05810;poaNOG23047;KOG0017	R	sp|Q94HW2|POLR1_ARATH Retrovirus-related Pol polyprotein from transposon RE1 OS=Arabidopsis thaliana GN=RE1 PE=2 SV=1	gi|147782930|emb|CAN65591.1| hypothetical protein VITISV_042091 [Vitis vinifera]
TRINITY_DN53915_c1_g2	271.818	139.638	403.999	2.89318	1.53266	0.0150192	1	3987	-	-	virNOG08228	S	sp|Q9SLN1|FPP7_ARATH Filament-like plant protein 7 OS=Arabidopsis thaliana GN=FPP7 PE=3 SV=2	gi|645277925|ref|XP_008243999.1| PREDICTED: filament-like plant protein 7 [Prunus mume]
TRINITY_DN43820_c0_g1	1573.6	849.171	2298.02	2.70619	1.43627	0.0150338	1	3228	GO:0005524;GO:0004386;GO:0003676	K17679	COG0513;NOG14338;virNOG10524	AL	sp|Q9FNM7|RH26_ARATH DEAD-box ATP-dependent RNA helicase 26 OS=Arabidopsis thaliana GN=RH26 PE=1 SV=2	gi|1009142376|ref|XP_015888691.1| PREDICTED: DEAD-box ATP-dependent RNA helicase 31-like [Ziziphus jujuba]
TRINITY_DN33889_c0_g1	47.4111	21.0211	73.8011	3.51081	1.8118	0.0150486	1	1068	GO:0016021	-	virNOG20074	S	sp|Q5BJF2|SGMR2_HUMAN Sigma intracellular receptor 2 OS=Homo sapiens GN=TMEM97 PE=1 SV=1	gi|1035905539|gb|OAY35137.1| hypothetical protein MANES_12G075500 [Manihot esculenta] gi|1035905540|gb|OAY35138.1| hypothetical protein MANES_12G075500 [Manihot esculenta]
TRINITY_DN41933_c0_g1	7.9993	15.9986	0	0	-Inf	0.0150552	1	2338	-	-	-	-	-	-
TRINITY_DN68467_c0_g1	3.58074	7.16148	0	0	-Inf	0.0150572	1	631	-	-	-	-	sp|P0C5R9|YP17B_YEAST Uncharacterized protein YPR170W-B OS=Saccharomyces cerevisiae (strain ATCC 204508 / S288c) GN=YPR170W-B PE=3 SV=1	-
TRINITY_DN20469_c0_g1	13.689	4.46905	22.909	5.12614	2.35787	0.0150599	1	1866	GO:0009535;GO:0045549;GO:0055114;GO:0009570	K09840	virNOG01223	Q	sp|Q9LRM7|NCED6_ARATH 9-cis-epoxycarotenoid dioxygenase NCED6, chloroplastic OS=Arabidopsis thaliana GN=NCED6 PE=2 SV=1	gi|590657059|ref|XP_007034452.1| Nine-cis-epoxycarotenoid dioxygenase 6 [Theobroma cacao] gi|508713481|gb|EOY05378.1| Nine-cis-epoxycarotenoid dioxygenase 6 [Theobroma cacao]
TRINITY_DN46667_c6_g2	667.366	967.576	367.157	0.37946	-1.39798	0.0150802	1	637	-	-	virNOG24349	S	-	gi|731356487|ref|XP_010689698.1| PREDICTED: uncharacterized protein LOC104903371 [Beta vulgaris subsp. vulgaris] gi|870849808|gb|KMT02011.1| hypothetical protein BVRB_9g208810 [Beta vulgaris subsp. vulgaris]
TRINITY_DN47970_c1_g1	18.5116	32.3979	4.62518	0.142761	-2.80832	0.0150809	1	1384	-	-	virNOG21787;virNOG20134	S	-	gi|590693258|ref|XP_007044283.1| Copper-binding periplasmic protein [Theobroma cacao] gi|508708218|gb|EOY00115.1| Copper-binding periplasmic protein [Theobroma cacao]
TRINITY_DN54680_c3_g1	205.859	307.075	104.642	0.340772	-1.55312	0.01513	1	804	-	-	-	-	-	-
TRINITY_DN55756_c3_g5	8.82039	0	17.6408	Inf	Inf	0.0151644	1	512	-	-	-	-	-	-
TRINITY_DN39716_c0_g1	39.9852	62.3145	17.656	0.283337	-1.81941	0.0151709	1	699	-	-	virNOG21953	S	-	gi|823239483|ref|XP_012452395.1| PREDICTED: uncharacterized protein LOC105774442 [Gossypium raimondii] gi|763799687|gb|KJB66642.1| hypothetical protein B456_010G149500 [Gossypium raimondii]
TRINITY_DN22454_c0_g1	127.599	190.044	65.1534	0.342833	-1.54442	0.0151769	1	776	GO:0046983	-	virNOG03492;virNOG02776	K	sp|Q9LNJ5|BH013_ARATH Transcription factor bHLH13 OS=Arabidopsis thaliana GN=BHLH13 PE=1 SV=1	gi|1009142440|ref|XP_015888724.1| PREDICTED: transcription factor bHLH13 [Ziziphus jujuba]
TRINITY_DN54287_c2_g1	121.252	178.258	64.2457	0.360408	-1.4723	0.0152032	1	615	-	-	COG2801;virNOG30511;virNOG25350	RL	-	gi|1029053969|ref|XP_016747593.1| PREDICTED: uncharacterized protein LOC107956428 [Gossypium hirsutum]
TRINITY_DN49297_c2_g5	44.149	17.8693	70.4288	3.94133	1.97868	0.015213	1	827	GO:0016310;GO:0005524;GO:0016301	-	virNOG05300	S	-	gi|567853996|ref|XP_006420118.1| hypothetical protein CICLE_v10004749mg [Citrus clementina] gi|557521991|gb|ESR33358.1| hypothetical protein CICLE_v10004749mg [Citrus clementina]
TRINITY_DN45036_c2_g2	51.766	13.7436	89.7884	6.53309	2.70777	0.0152503	1	1549	GO:0050896	-	virNOG13489;COG4886	ST	sp|Q40392|TMVRN_NICGU TMV resistance protein N OS=Nicotiana glutinosa GN=N PE=1 SV=1	gi|223535818|gb|EEF37479.1| ATP binding protein, putative [Ricinus communis]
TRINITY_DN42320_c0_g2	126.24	22.0321	230.447	10.4596	3.38676	0.0153193	1	1545	-	-	virNOG03918	S	-	gi|225438716|ref|XP_002282505.1| PREDICTED: uncharacterized protein LOC100262755 [Vitis vinifera]
TRINITY_DN55048_c4_g2	7761.02	11363.7	4158.28	0.365925	-1.45038	0.0153575	1	3575	-	-	virNOG30330;virNOG03571	S	sp|Q9FJ07|MY111_ARATH Transcription factor MYB111 OS=Arabidopsis thaliana GN=MYB111 PE=1 SV=1	gi|1009112556|ref|XP_015869013.1| PREDICTED: uncharacterized protein LOC107406408 isoform X1 [Ziziphus jujuba]
TRINITY_DN47300_c0_g5	46.2811	70.5959	21.9662	0.311154	-1.6843	0.0153661	1	554	GO:0006631;GO:0003857;GO:0055114	-	virNOG01566;KOG1683	I	sp|Q39659|MFPA_CUCSA Glyoxysomal fatty acid beta-oxidation multifunctional protein MFP-a OS=Cucumis sativus PE=1 SV=1	gi|223544034|gb|EEF45560.1| conserved hypothetical protein [Ricinus communis]
TRINITY_DN53016_c0_g3	1637.83	2379.99	895.676	0.376336	-1.40991	0.0153825	1	2601	GO:0016020;GO:0004672;GO:0006468	-	virNOG05235;virNOG34542;virNOG33764	TR	sp|Q9M0X5|CRK25_ARATH Cysteine-rich receptor-like protein kinase 25 OS=Arabidopsis thaliana GN=CRK25 PE=3 SV=1	gi|1035895013|gb|OAY24616.1| hypothetical protein MANES_17G029700 [Manihot esculenta]
TRINITY_DN47379_c1_g1	207.446	318.203	96.6893	0.30386	-1.71852	0.0154019	1	1350	-	-	-	-	-	-
TRINITY_DN47534_c1_g3	270.63	395.329	145.931	0.369138	-1.43777	0.0154498	1	3626	GO:0043231;GO:0005524;GO:0051453;GO:0006754;GO:0046872;GO:1902600;GO:0005887;GO:0008553	K01535	virNOG01077;COG0474	P	sp|Q9LV11|PMA11_ARATH ATPase 11, plasma membrane-type OS=Arabidopsis thaliana GN=AHA11 PE=1 SV=1	gi|566202505|ref|XP_006375124.1| H+-ATPase family protein [Populus trichocarpa] gi|550323440|gb|ERP52921.1| H+-ATPase family protein [Populus trichocarpa]
TRINITY_DN47622_c4_g1	17.068	27.8367	6.29922	0.226292	-2.14374	0.0154827	1	733	-	-	-	-	-	-
TRINITY_DN46994_c3_g2	131.808	196.63	66.9857	0.340669	-1.55356	0.0154987	1	1295	-	-	-	-	-	-
TRINITY_DN45648_c1_g8	46.9895	21.2295	72.7495	3.42681	1.77686	0.015544	1	1771	GO:0003677	K09422	virNOG00669	K	sp|Q42575|MYB1_ARATH Transcription factor MYB1 OS=Arabidopsis thaliana GN=MYB1 PE=2 SV=1	gi|1012334333|gb|KYP45697.1| Transcription factor MYB44 [Cajanus cajan]
TRINITY_DN51141_c3_g1	94.5516	46.5421	142.561	3.06306	1.61497	0.015547	1	2740	-	-	virNOG05766	O	sp|Q9MAH1|TTL1_ARATH TPR repeat-containing thioredoxin TTL1 OS=Arabidopsis thaliana GN=TTL1 PE=1 SV=1	gi|595862263|ref|XP_007211362.1| hypothetical protein PRUPE_ppa002367mg [Prunus persica] gi|462407227|gb|EMJ12561.1| hypothetical protein PRUPE_ppa002367mg [Prunus persica]
TRINITY_DN54690_c0_g6	18.877	30.2959	7.45804	0.246173	-2.02225	0.0155588	1	722	-	-	-	-	-	-
TRINITY_DN52116_c2_g1	909.179	1336.28	482.074	0.360757	-1.4709	0.0155624	1	4548	GO:0004674;GO:0005524;GO:0016021;GO:0006468	-	virNOG00650	T	sp|C0LGF5|Y1341_ARATH Probable LRR receptor-like serine/threonine-protein kinase At1g34110 OS=Arabidopsis thaliana GN=At1g34110 PE=2 SV=2	gi|694413861|ref|XP_009335176.1| PREDICTED: probable LRR receptor-like serine/threonine-protein kinase At1g34110 [Pyrus x bretschneideri]
TRINITY_DN38913_c0_g1	3.94015	0	7.88029	Inf	Inf	0.0155912	1	959	-	-	-	-	-	gi|326512020|dbj|BAJ95991.1| predicted protein [Hordeum vulgare subsp. vulgare]
TRINITY_DN55206_c2_g2	25492	37170.1	13813.9	0.37164	-1.42802	0.0156048	1	1137	GO:0016021	-	euNOG21343;virNOG25826;virNOG23076	S	sp|Q02921|NO93_SOYBN Early nodulin-93 OS=Glycine max PE=2 SV=1	gi|567917954|ref|XP_006450983.1| hypothetical protein CICLE_v10009984mg [Citrus clementina] gi|557554209|gb|ESR64223.1| hypothetical protein CICLE_v10009984mg [Citrus clementina] gi|641861620|gb|KDO80308.1| hypothetical protein CISIN_1g033978mg [Citrus sinensis]
TRINITY_DN41043_c0_g1	48.2825	19.3404	77.2246	3.99291	1.99744	0.0156102	1	1588	GO:0046872;GO:0055114;GO:0016491	-	virNOG12051;COG3491	QR	sp|Q84MB3|ACCH1_ARATH 1-aminocyclopropane-1-carboxylate oxidase homolog 1 OS=Arabidopsis thaliana GN=At1g06620 PE=2 SV=1	gi|470127518|ref|XP_004299716.1| PREDICTED: 1-aminocyclopropane-1-carboxylate oxidase homolog 4-like [Fragaria vesca subsp. vesca]
TRINITY_DN45701_c6_g1	44.899	68.7089	21.089	0.306932	-1.70401	0.0156108	1	1062	-	-	KOG1075;virNOG33137;virNOG27119;virNOG01327	R	sp|O00370|LORF2_HUMAN LINE-1 retrotransposable element ORF2 protein OS=Homo sapiens PE=1 SV=1	gi|147805881|emb|CAN76026.1| hypothetical protein VITISV_027817 [Vitis vinifera]
TRINITY_DN54243_c3_g1	151.372	225.991	76.7537	0.339631	-1.55796	0.0156366	1	3157	GO:0005249;GO:0005887;GO:0071805;GO:0042391	K05391	virNOG05568	P	sp|Q9SJA4|CNG14_ARATH Probable cyclic nucleotide-gated ion channel 14 OS=Arabidopsis thaliana GN=CNGC14 PE=2 SV=2	gi|571459440|ref|XP_006581411.1| PREDICTED: probable cyclic nucleotide-gated ion channel 14 [Glycine max] gi|947104225|gb|KRH52608.1| hypothetical protein GLYMA_06G077600 [Glycine max]
TRINITY_DN54828_c2_g2	265.032	131.791	398.273	3.022	1.5955	0.0156384	1	1927	GO:0016020;GO:0005654;GO:0005730;GO:0006364;GO:0009793	K14771	virNOG05249	J	sp|Q6NU91|NOC4B_XENLA Nucleolar complex protein 4 homolog B OS=Xenopus laevis GN=noc4l-b PE=2 SV=1	gi|590688889|ref|XP_007043073.1| Nucleolar complex protein 4, putative isoform 2 [Theobroma cacao] gi|508707008|gb|EOX98904.1| Nucleolar complex protein 4, putative isoform 2 [Theobroma cacao]
TRINITY_DN55236_c3_g6	16.5611	27.0336	6.08868	0.225227	-2.15055	0.0156703	1	366	-	-	-	-	-	-
TRINITY_DN48354_c2_g3	38.9307	61.4199	16.4415	0.26769	-1.90137	0.0157094	1	768	-	-	-	-	-	-
TRINITY_DN42879_c1_g1	887.743	1452.77	322.716	0.222138	-2.17047	0.0157142	1	1101	-	-	virNOG25830	S	-	gi|223533153|gb|EEF34911.1| conserved hypothetical protein [Ricinus communis]
TRINITY_DN48081_c0_g1	149.026	66.5499	231.502	3.47863	1.79852	0.0157484	1	2293	GO:0019252;GO:0005978;GO:0008878;GO:0005524;GO:0009507	K00975	virNOG04573;virNOG01194;COG0448	MG	sp|Q688T8|GLGL3_ORYSJ Glucose-1-phosphate adenylyltransferase large subunit 3, chloroplastic/amyloplastic OS=Oryza sativa subsp. japonica GN=AGPL3 PE=1 SV=1	gi|596142205|ref|XP_007222521.1| hypothetical protein PRUPE_ppa004135mg [Prunus persica] gi|462419457|gb|EMJ23720.1| hypothetical protein PRUPE_ppa004135mg [Prunus persica]
TRINITY_DN68905_c0_g1	5.61766	10.6258	0.609541	0.0573643	-4.1237	0.015751	1	941	-	-	virNOG05959	FQ	sp|Q92342|YDI4_SCHPO Uncharacterized protein C1F8.04c OS=Schizosaccharomyces pombe (strain 972 / ATCC 24843) GN=SPAC1F8.04c PE=3 SV=1	gi|302794660|ref|XP_002979094.1| hypothetical protein SELMODRAFT_444093 [Selaginella moellendorffii] gi|300153412|gb|EFJ20051.1| hypothetical protein SELMODRAFT_444093 [Selaginella moellendorffii]
TRINITY_DN51734_c6_g2	537.377	264.041	810.712	3.0704	1.61843	0.015762	1	2746	GO:0003899;GO:0003677;GO:0006351	-	virNOG03599;COG5108	K	sp|Q8L6J2|RPO2A_TOBAC DNA-directed RNA polymerase 2A (Fragment) OS=Nicotiana tabacum GN=RPOT2-SYL PE=3 SV=1	gi|590698454|ref|XP_007045721.1| DNA-directed RNA polymerase isoform 1 [Theobroma cacao] gi|590698457|ref|XP_007045722.1| DNA-directed RNA polymerase isoform 1 [Theobroma cacao] gi|508709656|gb|EOY01553.1| DNA-directed RNA polymerase isoform 1 [Theobroma cacao] gi|508709657|gb|EOY01554.1| DNA-directed RNA polymerase isoform 1 [Theobroma cacao]
TRINITY_DN45926_c1_g7	38.7167	16.4362	60.9973	3.71116	1.89187	0.0157683	1	1752	GO:0070588;GO:0046872;GO:0005524;GO:0005388;GO:0016021;GO:0005516	-	virNOG01632	P	sp|Q37145|ACA1_ARATH Calcium-transporting ATPase 1 OS=Arabidopsis thaliana GN=ACA1 PE=1 SV=3	gi|1028948776|ref|XP_016717726.1| PREDICTED: calcium-transporting ATPase 1, chloroplastic-like [Gossypium hirsutum] gi|1028948778|ref|XP_016717727.1| PREDICTED: calcium-transporting ATPase 1, chloroplastic-like [Gossypium hirsutum]
TRINITY_DN48873_c1_g5	28.5142	44.2689	12.7595	0.288227	-1.79472	0.0157704	1	2802	-	-	virNOG22502;virNOG09124	R	sp|P0C2F6|RNHX1_ARATH Putative ribonuclease H protein At1g65750 OS=Arabidopsis thaliana GN=At1g65750 PE=3 SV=1	gi|590591912|ref|XP_007017131.1| Uncharacterized protein TCM_033752 [Theobroma cacao] gi|508722459|gb|EOY14356.1| Uncharacterized protein TCM_033752 [Theobroma cacao]
TRINITY_DN54971_c0_g1	8.57435	1.78878	15.3599	8.58681	3.10212	0.0157833	1	960	GO:0006351	-	virNOG00444	K	sp|Q9FY93|NAC83_ARATH NAC domain-containing protein 83 OS=Arabidopsis thaliana GN=NAC083 PE=1 SV=1	gi|595860486|ref|XP_007211149.1| hypothetical protein PRUPE_ppa027024mg [Prunus persica] gi|462406884|gb|EMJ12348.1| hypothetical protein PRUPE_ppa027024mg [Prunus persica]
TRINITY_DN47393_c1_g2	56.6763	85.7964	27.5562	0.321182	-1.63854	0.0158329	1	773	GO:0005488	-	virNOG27872;KOG1075;virNOG01327;virNOG10538	SR	-	gi|147801054|emb|CAN77850.1| hypothetical protein VITISV_020834 [Vitis vinifera]
TRINITY_DN52567_c2_g3	36.9606	56.3529	17.5684	0.311756	-1.68151	0.0158484	1	1138	-	-	virNOG33137;KOG1075;virNOG27119	R	-	gi|147770060|emb|CAN72139.1| hypothetical protein VITISV_017106 [Vitis vinifera]
TRINITY_DN49647_c6_g1	29.0898	45.4664	12.7132	0.279617	-1.83848	0.0158563	1	402	-	-	KOG1075;virNOG05585;NOG134902;virNOG01327;virNOG07756	SRL	-	gi|297744477|emb|CBI37739.3| unnamed protein product [Vitis vinifera]
TRINITY_DN48786_c3_g2	3.69389	7.38778	0	0	-Inf	0.0158569	1	439	-	-	-	-	-	-
TRINITY_DN38741_c0_g1	6.71585	13.4317	0	0	-Inf	0.0158739	1	1176	-	-	virNOG07231	C	sp|P53659|VA0D_NEUCR V-type proton ATPase subunit d OS=Neurospora crassa (strain ATCC 24698 / 74-OR23-1A / CBS 708.71 / DSM 1257 / FGSC 987) GN=vma-6 PE=3 SV=1	gi|168064720|ref|XP_001784307.1| predicted protein [Physcomitrella patens] gi|162664138|gb|EDQ50869.1| predicted protein [Physcomitrella patens]
TRINITY_DN46039_c0_g1	109.749	26.8564	192.641	7.17302	2.84258	0.0158974	1	2309	-	K13412	virNOG04439	T	sp|P28583|CDPK_SOYBN Calcium-dependent protein kinase SK5 OS=Glycine max PE=1 SV=1	gi|571469189|ref|XP_006584637.1| PREDICTED: calcium-dependent protein kinase SK5 isoform X1 [Glycine max]
TRINITY_DN46095_c0_g1	798.022	1158.29	437.756	0.377934	-1.40379	0.015921	1	3890	-	-	virNOG17168	S	-	gi|802694501|ref|XP_012083190.1| PREDICTED: uncharacterized protein LOC105642829 isoform X3 [Jatropha curcas]
TRINITY_DN55585_c1_g1	199.751	16.5801	382.923	23.0953	4.52953	0.0159281	1	4082	-	-	virNOG19602;KOG0017	R	sp|Q9ZT94|POLR2_ARATH Retrovirus-related Pol polyprotein from transposon RE2 OS=Arabidopsis thaliana GN=RE2 PE=4 SV=1	gi|1023989617|gb|KZV25004.1| Cysteine-rich RLK (receptor-like protein kinase) 8 [Dorcoceras hygrometricum]
TRINITY_DN53116_c3_g3	274.767	142.953	406.581	2.84416	1.508	0.0159376	1	2994	GO:0009535	-	virNOG09927	R	sp|Q9ZUU3|PP190_ARATH Pentatricopeptide repeat-containing protein At2g37230 OS=Arabidopsis thaliana GN=At2g37230 PE=2 SV=1	gi|703157543|ref|XP_010111755.1| hypothetical protein L484_008414 [Morus notabilis] gi|587945196|gb|EXC31617.1| hypothetical protein L484_008414 [Morus notabilis]
TRINITY_DN55459_c5_g2	20.0035	31.9527	8.05436	0.252071	-1.9881	0.0159467	1	854	-	-	-	-	-	-
TRINITY_DN52932_c5_g5	13.3515	4.02172	22.6814	5.63973	2.49563	0.0159546	1	483	-	-	KOG1075;virNOG01449;virNOG10538	SRU	-	gi|147766518|emb|CAN65404.1| hypothetical protein VITISV_036315 [Vitis vinifera]
TRINITY_DN55910_c6_g4	10.9967	18.6781	3.31538	0.177501	-2.4941	0.0159584	1	417	GO:0005488	-	virNOG38824;lilNOG25387;KOG0017	R	-	gi|703120427|ref|XP_010102099.1| ATP-dependent RNA helicase dhx8 [Morus notabilis] gi|587904109|gb|EXB92318.1| ATP-dependent RNA helicase dhx8 [Morus notabilis]
TRINITY_DN54671_c0_g5	118.039	40.0242	196.055	4.89841	2.29231	0.0159646	1	3502	GO:0040034;GO:0010599;GO:0060145;GO:0005737;GO:0010267;GO:0010050;GO:0003676	K11593	virNOG08173	J	sp|Q9C793|AGO7_ARATH Protein argonaute 7 OS=Arabidopsis thaliana GN=AGO7 PE=2 SV=1	gi|645229663|ref|XP_008221565.1| PREDICTED: protein argonaute 7 isoform X2 [Prunus mume]
TRINITY_DN50499_c3_g1	2454.04	3603.55	1304.53	0.362013	-1.46589	0.0159651	1	2845	GO:0006810;GO:0005622;GO:0016021;GO:0090305;GO:0005215;GO:0004518	-	virNOG08554;virNOG13268	R	sp|Q93VH2|BBD2_ARATH Bifunctional nuclease 2 OS=Arabidopsis thaliana GN=BBD2 PE=2 SV=1	gi|641865955|gb|KDO84640.1| hypothetical protein CISIN_1g019109mg [Citrus sinensis] gi|641865956|gb|KDO84641.1| hypothetical protein CISIN_1g019109mg [Citrus sinensis]
TRINITY_DN55091_c3_g3	12.8059	3.79816	21.8136	5.74319	2.52185	0.0159684	1	475	-	-	-	-	-	-
TRINITY_DN52398_c2_g1	12.7568	21.9096	3.60394	0.164491	-2.60392	0.015973	1	598	-	-	virNOG02541	G	sp|Q9M076|PFKA6_ARATH ATP-dependent 6-phosphofructokinase 6 OS=Arabidopsis thaliana GN=PFK6 PE=1 SV=1	gi|593266878|ref|XP_007135617.1| hypothetical protein PHAVU_010G143900g, partial [Phaseolus vulgaris] gi|561008662|gb|ESW07611.1| hypothetical protein PHAVU_010G143900g, partial [Phaseolus vulgaris]
TRINITY_DN42360_c0_g1	9.93052	19.2515	0.609541	0.031662	-4.9811	0.0159787	1	697	-	-	virNOG11693	ZD	sp|Q7RYV5|TCTP_NEUCR Translationally-controlled tumor protein homolog OS=Neurospora crassa (strain ATCC 24698 / 74-OR23-1A / CBS 708.71 / DSM 1257 / FGSC 987) GN=NCU06464 PE=3 SV=1	gi|545370933|ref|XP_005650071.1| translationally-controlled tumor protein [Coccomyxa subellipsoidea C-169] gi|384252050|gb|EIE25527.1| translationally-controlled tumor protein [Coccomyxa subellipsoidea C-169]
TRINITY_DN55580_c4_g1	44.172	11.5107	76.8332	6.67494	2.73876	0.015996	1	1846	GO:0006810	-	KOG1075;virNOG01327;virNOG06122	RK	-	gi|147778479|emb|CAN69430.1| hypothetical protein VITISV_024658 [Vitis vinifera]
TRINITY_DN45386_c2_g10	32.3202	50.3095	14.3308	0.284852	-1.81171	0.0159971	1	556	GO:0044763;GO:0051276;GO:0005694;GO:0005488	-	virNOG05585;virNOG06280;virNOG07756;virNOG05000	RL	-	gi|147802490|emb|CAN75156.1| hypothetical protein VITISV_042643 [Vitis vinifera]
TRINITY_DN47230_c0_g3	5.98555	0.673849	11.2972	16.7653	4.0674	0.0160134	1	928	GO:0004674;GO:0005524;GO:0016021;GO:0006468;GO:0048544	-	COG0515;virNOG14645	T	sp|Q9ZR08|Y4230_ARATH G-type lectin S-receptor-like serine/threonine-protein kinase At4g03230 OS=Arabidopsis thaliana GN=At4g03230 PE=3 SV=3	gi|657975475|ref|XP_008379588.1| PREDICTED: G-type lectin S-receptor-like serine/threonine-protein kinase At4g03230 [Malus domestica]
TRINITY_DN47844_c1_g1	175.574	91.3114	259.836	2.8456	1.50874	0.016032	1	761	-	-	-	-	-	-
TRINITY_DN54319_c5_g3	45.915	9.62083	82.2092	8.54492	3.09507	0.016037	1	1024	-	-	-	-	-	-
TRINITY_DN47404_c0_g4	6.83585	1.00463	12.6671	12.6086	3.65634	0.016048	1	1057	GO:0016021	-	virNOG13430	S	-	gi|645257850|ref|XP_008234603.1| PREDICTED: uncharacterized protein LOC103333531 [Prunus mume] gi|645257852|ref|XP_008234604.1| PREDICTED: uncharacterized protein LOC103333531 [Prunus mume] gi|645257855|ref|XP_008234605.1| PREDICTED: uncharacterized protein LOC103333531 [Prunus mume]
TRINITY_DN47456_c1_g2	355.158	523.436	186.88	0.357026	-1.4859	0.0160592	1	1965	GO:0020037;GO:0005506;GO:0016132;GO:0010224;GO:0055114;GO:0048657;GO:0009911;GO:0016705;GO:0016021;GO:0004497;GO:0010584	K09588	virNOG05599	Q	sp|Q42569|C90A1_ARATH Cytochrome P450 90A1 OS=Arabidopsis thaliana GN=CYP90A1 PE=2 SV=1	gi|590562154|ref|XP_007009007.1| Cytochrome P450 superfamily protein isoform 1 [Theobroma cacao] gi|508725920|gb|EOY17817.1| Cytochrome P450 superfamily protein isoform 1 [Theobroma cacao]
TRINITY_DN49554_c1_g1	20.2199	2.79659	37.6432	13.4604	3.75065	0.0160871	1	972	-	-	euNOG56886	R	-	-
TRINITY_DN53113_c0_g1	472.701	688.649	256.753	0.372837	-1.42338	0.0160938	1	1681	-	-	-	-	-	-
TRINITY_DN42520_c0_g1	2285.12	1233.13	3337.11	2.70622	1.43628	0.0161513	1	2925	-	-	NOG185961;virNOG13627	S	sp|Q9LKA5|MORF8_ARATH Multiple organellar RNA editing factor 8, chloroplastic/mitochondrial OS=Arabidopsis thaliana GN=MORF8 PE=1 SV=1	gi|356544076|ref|XP_003540481.1| PREDICTED: multiple organellar RNA editing factor 8, chloroplastic/mitochondrial [Glycine max] gi|947078478|gb|KRH27318.1| hypothetical protein GLYMA_12G228400 [Glycine max]
TRINITY_DN33416_c0_g1	4.59157	9.18313	0	0	-Inf	0.0161626	1	1838	-	-	virNOG02280;COG2214	O	sp|Q9HGM9|DNJC7_SCHPO DnaJ homolog subfamily C member 7 homolog OS=Schizosaccharomyces pombe (strain 972 / ATCC 24843) GN=SPBC543.02c PE=4 SV=1	gi|971510383|dbj|GAQ87814.1| P58IPK [Klebsormidium flaccidum]
TRINITY_DN68666_c0_g1	4.59157	9.18313	0	0	-Inf	0.0161626	1	1078	-	-	virNOG25121;COG1584	S	sp|Q24JP1|ALCS_ASPFU Protein alcS OS=Neosartorya fumigata (strain ATCC MYA-4609 / Af293 / CBS 101355 / FGSC A1100) GN=alcS PE=3 SV=1	gi|168016252|ref|XP_001760663.1| predicted protein [Physcomitrella patens] gi|162688023|gb|EDQ74402.1| predicted protein [Physcomitrella patens]
TRINITY_DN52137_c0_g1	60.0015	25.1446	94.8584	3.77252	1.91553	0.0161786	1	2078	-	-	virNOG19022	S	-	gi|802692049|ref|XP_012082967.1| PREDICTED: uncharacterized protein LOC105642673 [Jatropha curcas]
TRINITY_DN48135_c0_g4	711.922	1029.16	394.681	0.383498	-1.38271	0.0161874	1	911	-	-	-	-	-	-
TRINITY_DN45989_c1_g1	234.232	347.425	121.04	0.348391	-1.52122	0.0161915	1	1823	GO:0016705;GO:0020037;GO:0005506;GO:0016021;GO:0004497;GO:0055114	-	virNOG12432	Q	sp|O81117|C94A1_VICSA Cytochrome P450 94A1 OS=Vicia sativa GN=CYP94A1 PE=2 SV=2	gi|566156184|ref|XP_002300789.2| cytochrome P450 CYP94A1 family protein [Populus trichocarpa] gi|550344257|gb|EEE80062.2| cytochrome P450 CYP94A1 family protein [Populus trichocarpa]
TRINITY_DN41351_c0_g1	3.64739	0	7.29477	Inf	Inf	0.0161942	1	883	-	-	-	-	-	-
TRINITY_DN50108_c1_g1	11.1139	3.13045	19.0973	6.10051	2.60893	0.0162015	1	1925	GO:0006508;GO:0030163;GO:0004190	-	virNOG06022	O	sp|Q9LHE3|ASPG2_ARATH Protein ASPARTIC PROTEASE IN GUARD CELL 2 OS=Arabidopsis thaliana GN=ASPG2 PE=2 SV=1	gi|225463766|ref|XP_002267930.1| PREDICTED: protein ASPARTIC PROTEASE IN GUARD CELL 2 [Vitis vinifera]
TRINITY_DN55688_c4_g2	39989.8	58224.6	21755	0.37364	-1.42028	0.0162346	1	1193	GO:0005982;GO:0016157;GO:0005985;GO:0010431	-	virNOG07773	M	sp|O24301|SUS2_PEA Sucrose synthase 2 OS=Pisum sativum GN=SUS2 PE=2 SV=1	gi|590719181|ref|XP_007050984.1| Sucrose synthase 3 isoform 1 [Theobroma cacao] gi|508703245|gb|EOX95141.1| Sucrose synthase 3 isoform 1 [Theobroma cacao]
TRINITY_DN48821_c5_g2	59.0899	15.0978	103.082	6.82763	2.77138	0.0162991	1	2778	-	-	virNOG05327	S	-	gi|731398430|ref|XP_010653250.1| PREDICTED: uncharacterized protein LOC100254761 [Vitis vinifera]
TRINITY_DN49799_c0_g15	35.296	15.5571	55.0349	3.53761	1.82278	0.0163104	1	940	GO:0003677	-	virNOG20597;virNOG11837	R	sp|A2Z259|ZHD1_ORYSI Zinc-finger homeodomain protein 1 OS=Oryza sativa subsp. indica GN=ZHD1 PE=3 SV=1	gi|659080015|ref|XP_008440565.1| PREDICTED: zinc-finger homeodomain protein 1-like [Cucumis melo]
TRINITY_DN50469_c3_g3	11.1178	19.0271	3.20854	0.16863	-2.56806	0.0163204	1	1233	-	-	virNOG00819;virNOG05810;KOG0017	R	sp|Q9ZT94|POLR2_ARATH Retrovirus-related Pol polyprotein from transposon RE2 OS=Arabidopsis thaliana GN=RE2 PE=4 SV=1	gi|743816903|ref|XP_011020286.1| PREDICTED: uncharacterized protein LOC105122718 isoform X1 [Populus euphratica]
TRINITY_DN52486_c1_g2	53.6899	24.2894	83.0905	3.42086	1.77436	0.0163365	1	444	GO:0016020;GO:0016310;GO:0048236;GO:0000166;GO:0048229;GO:0004672	-	virNOG05699	T	sp|Q9M8T0|Y3288_ARATH Probable inactive receptor kinase At3g02880 OS=Arabidopsis thaliana GN=At3g02880 PE=1 SV=1	gi|1009122548|ref|XP_015878060.1| PREDICTED: leucine-rich repeat receptor protein kinase EMS1 isoform X2 [Ziziphus jujuba]
TRINITY_DN55362_c0_g6	225.44	328.84	122.041	0.371125	-1.43002	0.0163442	1	1496	-	-	-	-	-	-
TRINITY_DN41181_c0_g1	5.26087	10.5217	0	0	-Inf	0.016353	1	1606	-	-	-	-	-	gi|326488261|dbj|BAJ93799.1| predicted protein [Hordeum vulgare subsp. vulgare]
TRINITY_DN46649_c2_g3	21.6477	34.1797	9.11573	0.2667	-1.90671	0.0163599	1	792	-	-	-	-	-	-
TRINITY_DN48536_c5_g1	848.672	1288.41	408.932	0.317392	-1.65566	0.0163605	1	1058	-	-	-	-	-	-
TRINITY_DN47836_c2_g2	4.5306	8.72967	0.331538	0.0379783	-4.71868	0.0164299	1	299	-	-	virNOG25560;virNOG27118;virNOG37760	SR	-	gi|731405652|ref|XP_010655867.1| PREDICTED: uncharacterized protein LOC104880575 [Vitis vinifera]
TRINITY_DN34569_c0_g1	5.08933	10.1787	0	0	-Inf	0.0164774	1	1181	GO:0000166	-	virNOG07753	J	sp|Q9HGI6|ERF3_DEBHA Eukaryotic peptide chain release factor GTP-binding subunit OS=Debaryomyces hansenii (strain ATCC 36239 / CBS 767 / JCM 1990 / NBRC 0083 / IGC 2968) GN=SUP35 PE=3 SV=4	gi|148908145|gb|ABR17188.1| unknown [Picea sitchensis]
TRINITY_DN53274_c2_g4	11.3784	1.56215	21.1946	13.5676	3.76209	0.0164821	1	662	-	-	-	-	-	-
TRINITY_DN50462_c5_g2	37.8309	5.93603	69.7259	11.7462	3.55412	0.0164933	1	1068	GO:0007275;GO:0035335;GO:0030946	-	virNOG03539	R	-	gi|641832091|gb|KDO51133.1| hypothetical protein CISIN_1g022279mg [Citrus sinensis]
TRINITY_DN54266_c0_g7	402.806	184.963	620.648	3.35552	1.74654	0.0165252	1	2625	GO:0005634;GO:0005524;GO:0004674;GO:0006468;GO:0035556;GO:0005886;GO:0005737	-	virNOG14809	T	sp|Q39183|D6KL2_ARATH Serine/threonine-protein kinase D6PKL2 OS=Arabidopsis thaliana GN=D6PKL2 PE=1 SV=1	gi|1009142719|ref|XP_015888875.1| PREDICTED: serine/threonine-protein kinase D6PKL1 [Ziziphus jujuba] gi|1009142721|ref|XP_015888876.1| PREDICTED: serine/threonine-protein kinase D6PKL1 [Ziziphus jujuba] gi|1009142723|ref|XP_015888877.1| PREDICTED: serine/threonine-protein kinase D6PKL1 [Ziziphus jujuba]
TRINITY_DN54026_c1_g1	10.7093	2.1165	19.3021	9.11985	3.18901	0.0165366	1	689	GO:0006508;GO:0008234	-	virNOG00796	O	sp|P43296|RD19A_ARATH Cysteine protease RD19A OS=Arabidopsis thaliana GN=RD19A PE=1 SV=1	gi|596186946|ref|XP_007223351.1| hypothetical protein PRUPE_ppa007441mg [Prunus persica] gi|462420287|gb|EMJ24550.1| hypothetical protein PRUPE_ppa007441mg [Prunus persica]
TRINITY_DN45514_c2_g3	3.85161	7.70322	0	0	-Inf	0.0165616	1	433	-	-	-	-	-	-
TRINITY_DN46802_c0_g11	10.1693	2.34619	17.9923	7.66873	2.93899	0.0165785	1	754	-	-	-	-	-	-
TRINITY_DN44490_c0_g1	14.0927	4.35557	23.8299	5.47112	2.45184	0.0166067	1	1243	-	-	COG0094;virNOG07508	J	sp|P42795|RL111_ARATH 60S ribosomal protein L11-1 OS=Arabidopsis thaliana GN=RPL11A PE=2 SV=2	gi|1035896763|gb|OAY26365.1| hypothetical protein MANES_16G041800 [Manihot esculenta]
TRINITY_DN55518_c2_g1	509.503	747.387	271.619	0.363425	-1.46027	0.016615	1	1603	-	-	KOG4658;virNOG04327;COG4886	ST	sp|Q9LRR4|R13L1_ARATH Putative disease resistance RPP13-like protein 1 OS=Arabidopsis thaliana GN=RPPL1 PE=3 SV=1	gi|590584019|ref|XP_007015058.1| LRR and NB-ARC domains-containing disease resistance protein, putative [Theobroma cacao] gi|508785421|gb|EOY32677.1| LRR and NB-ARC domains-containing disease resistance protein, putative [Theobroma cacao]
TRINITY_DN44711_c2_g1	23.6869	9.61797	37.7559	3.92555	1.9729	0.0166369	1	1902	GO:0006508;GO:0004190	-	virNOG00007	O	sp|Q9LZL3|PCS1L_ARATH Aspartic proteinase PCS1 OS=Arabidopsis thaliana GN=PCS1 PE=2 SV=1	gi|595999949|ref|XP_007218036.1| hypothetical protein PRUPE_ppa006030mg [Prunus persica] gi|462414498|gb|EMJ19235.1| hypothetical protein PRUPE_ppa006030mg [Prunus persica]
TRINITY_DN47625_c1_g2	207.721	305.018	110.423	0.362023	-1.46585	0.0166525	1	849	-	-	virNOG39933	S	-	gi|670448181|ref|XP_008664322.1| PREDICTED: glutathione S-transferase T2-like [Zea mays]
TRINITY_DN49215_c1_g5	295.114	133.216	457.012	3.43061	1.77846	0.0166653	1	1122	GO:0046872;GO:0005524;GO:0006730;GO:0004478;GO:0005737;GO:0006556	-	virNOG02488	H	sp|Q9AT56|METK1_ELAUM S-adenosylmethionine synthase 1 OS=Elaeagnus umbellata GN=SAMS1 PE=2 SV=1	gi|1009182731|ref|XP_015872873.1| PREDICTED: S-adenosylmethionine synthase 2 [Ziziphus jujuba]
TRINITY_DN47395_c1_g1	189.885	100.307	279.462	2.78606	1.47822	0.0166776	1	2384	GO:0008375;GO:0016021	-	KOG0799;virNOG06263	G	sp|Q9LFQ0|GT14B_ARATH Beta-glucuronosyltransferase GlcAT14B OS=Arabidopsis thaliana GN=GLCAT14B PE=2 SV=1	gi|823154530|ref|XP_012477142.1| PREDICTED: xylosyltransferase 1-like [Gossypium raimondii] gi|763759756|gb|KJB27087.1| hypothetical protein B456_004G277100 [Gossypium raimondii]
TRINITY_DN54611_c2_g4	1939.45	2798.18	1080.72	0.386222	-1.3725	0.0167226	1	913	-	-	virNOG24825	R	-	gi|694448069|ref|XP_009350020.1| PREDICTED: uncharacterized protein LOC103941539 [Pyrus x bretschneideri]
TRINITY_DN55622_c1_g1	238.301	102.879	373.724	3.63267	1.86103	0.0167235	1	4852	-	K17592	virNOG01851	S	sp|Q9NZJ4|SACS_HUMAN Sacsin OS=Homo sapiens GN=SACS PE=1 SV=2	gi|225456431|ref|XP_002284314.1| PREDICTED: uncharacterized protein LOC100247409 [Vitis vinifera]
TRINITY_DN51829_c3_g4	974.259	1407.58	540.944	0.384309	-1.37966	0.0167356	1	2422	GO:0016413;GO:0010411;GO:0005794;GO:0016021	-	virNOG11329	S	sp|O04523|TBL27_ARATH Protein ALTERED XYLOGLUCAN 4 OS=Arabidopsis thaliana GN=AXY4 PE=1 SV=1	gi|658009563|ref|XP_008339998.1| PREDICTED: protein ALTERED XYLOGLUCAN 4 [Malus domestica]
TRINITY_DN52805_c2_g1	13.2661	22.0044	4.52773	0.205765	-2.28093	0.0167376	1	430	-	-	virNOG09399;virNOG03335	SR	sp|Q9SZL8|FRS5_ARATH Protein FAR1-RELATED SEQUENCE 5 OS=Arabidopsis thaliana GN=FRS5 PE=1 SV=1	gi|985453972|ref|XP_015386948.1| PREDICTED: protein FAR1-RELATED SEQUENCE 5-like [Citrus sinensis]
TRINITY_DN54935_c0_g1	8591.7	13895.4	3288	0.236625	-2.07932	0.0167392	1	1926	-	-	virNOG04216	K	sp|Q39117|TGT2_ARATH Trihelix transcription factor GT-2 OS=Arabidopsis thaliana GN=GT-2 PE=2 SV=1	gi|1035906436|gb|OAY36034.1| hypothetical protein MANES_12G150200 [Manihot esculenta]
TRINITY_DN53899_c2_g1	230.222	123.853	336.591	2.71766	1.44237	0.0167508	1	1787	GO:0016760;GO:0008270;GO:0016021;GO:0030244;GO:0071555;GO:0005886	-	virNOG02099;virNOG08345	O	sp|Q6YVM4|CESA6_ORYSJ Probable cellulose synthase A catalytic subunit 6 [UDP-forming] OS=Oryza sativa subsp. japonica GN=CESA6 PE=2 SV=1	gi|1009126136|ref|XP_015879989.1| PREDICTED: probable cellulose synthase A catalytic subunit 3 [UDP-forming] [Ziziphus jujuba]
TRINITY_DN53713_c1_g2	25.9962	11.41	40.5824	3.55673	1.83055	0.0167676	1	766	GO:0004674;GO:0005524;GO:0006468;GO:0048544	K04733	virNOG02183;virNOG12571	T	sp|Q39086|SD17_ARATH Receptor-like serine/threonine-protein kinase SD1-7 OS=Arabidopsis thaliana GN=SD17 PE=1 SV=1	gi|658027676|ref|XP_008349266.1| PREDICTED: G-type lectin S-receptor-like serine/threonine-protein kinase At1g11410 [Malus domestica]
TRINITY_DN53369_c1_g3	38.2655	18.1182	58.4129	3.224	1.68885	0.0167873	1	1362	GO:0016021	-	virNOG08090	P	sp|Q9LJN2|MRS23_ARATH Magnesium transporter MRS2-3 OS=Arabidopsis thaliana GN=MRS2-3 PE=2 SV=1	gi|147780803|emb|CAN74927.1| hypothetical protein VITISV_038594 [Vitis vinifera]
TRINITY_DN51852_c2_g1	97.184	145.148	49.2202	0.339104	-1.5602	0.0168092	1	3397	-	-	virNOG27072;NOG145355;KOG0017	R	-	gi|848914311|ref|XP_012855100.1| PREDICTED: uncharacterized protein LOC105974530 [Erythranthe guttata]
TRINITY_DN50522_c4_g1	233.817	128.321	339.314	2.64425	1.40286	0.0168302	1	2512	GO:0008152;GO:0003824	K01897	virNOG01655;COG1022	I	sp|Q8LKS5|LACS7_ARATH Long chain acyl-CoA synthetase 7, peroxisomal OS=Arabidopsis thaliana GN=LACS7 PE=1 SV=2	gi|923848883|ref|XP_013703362.1| PREDICTED: long chain acyl-CoA synthetase 7, peroxisomal-like [Brassica napus]
TRINITY_DN47983_c0_g4	7.89428	13.97	1.81853	0.130173	-2.94149	0.0168443	1	750	-	-	-	-	-	gi|743924519|ref|XP_011006381.1| PREDICTED: uncharacterized protein LOC105112383 [Populus euphratica]
TRINITY_DN53738_c0_g1	74.1754	37.2525	111.098	2.98231	1.57643	0.0168478	1	4881	GO:0055085;GO:0005524;GO:0016021;GO:0042626	-	virNOG07055	Q	sp|Q6YUU5|MDR_ORYSJ Putative multidrug resistance protein OS=Oryza sativa subsp. japonica GN=Os02g0190300 PE=3 SV=1	gi|1009111052|ref|XP_015898990.1| PREDICTED: putative multidrug resistance protein [Ziziphus jujuba]
TRINITY_DN48697_c6_g3	15.3933	25.1469	5.63974	0.224272	-2.15668	0.0168569	1	670	-	-	-	-	-	-
TRINITY_DN45592_c0_g3	62.3752	30.7713	93.9791	3.05412	1.61076	0.0168664	1	2618	-	-	virNOG25597	R	-	gi|1009108435|ref|XP_015884723.1| PREDICTED: uncharacterized protein LOC107420305 [Ziziphus jujuba] gi|1009108437|ref|XP_015884730.1| PREDICTED: uncharacterized protein LOC107420305 [Ziziphus jujuba] gi|1009108439|ref|XP_015884734.1| PREDICTED: uncharacterized protein LOC107420305 [Ziziphus jujuba] gi|1009108441|ref|XP_015884740.1| PREDICTED: uncharacterized protein LOC107420305 [Ziziphus jujuba]…
TRINITY_DN49846_c2_g9	47.4821	73.6878	21.2765	0.288738	-1.79216	0.016873	1	588	-	-	-	-	-	-
TRINITY_DN47993_c1_g5	16.5463	26.8502	6.24232	0.232487	-2.10478	0.016882	1	1330	-	-	-	-	-	-
TRINITY_DN49327_c1_g1	22.9522	36.226	9.67847	0.267169	-1.90418	0.0168824	1	732	-	-	-	-	-	-
TRINITY_DN47765_c4_g1	24.1762	38.3087	10.0438	0.262181	-1.93136	0.0169298	1	419	-	-	KOG1075;virNOG05585;virNOG01327;virNOG07756	RL	-	gi|147859821|emb|CAN81442.1| hypothetical protein VITISV_011546 [Vitis vinifera]
TRINITY_DN53082_c0_g2	136.908	71.4019	202.413	2.83484	1.50327	0.0169387	1	2280	-	-	virNOG00113	S	-	gi|731377493|ref|XP_010657671.1| PREDICTED: heparan-alpha-glucosaminide N-acetyltransferase isoform X1 [Vitis vinifera]
TRINITY_DN53795_c2_g2	4.83223	0.447222	9.21724	20.61	4.36527	0.0169568	1	701	-	-	KOG1752;NOG108669;virNOG22143	O	-	gi|297744259|emb|CBI37229.3| unnamed protein product [Vitis vinifera]
TRINITY_DN51252_c6_g1	15.2622	25.0519	5.47241	0.218443	-2.19467	0.0169673	1	809	-	-	-	-	-	-
TRINITY_DN45502_c3_g1	4.9344	0.447222	9.42158	21.0669	4.39691	0.0169734	1	1353	-	-	-	-	-	-
TRINITY_DN46145_c5_g4	145.395	76.5755	214.215	2.79743	1.4841	0.0169839	1	1811	GO:0046872;GO:0020037;GO:0016021	-	virNOG22112	C	sp|Q9ZWT2|CYB5D_ARATH Cytochrome B5 isoform D OS=Arabidopsis thaliana GN=CYTB5-D PE=1 SV=1	gi|147838440|emb|CAN63256.1| hypothetical protein VITISV_028490 [Vitis vinifera] gi|302142226|emb|CBI19429.3| unnamed protein product [Vitis vinifera]
TRINITY_DN52029_c1_g1	16.6313	27.4021	5.86061	0.213875	-2.22516	0.0169858	1	1171	-	-	-	-	-	-
TRINITY_DN53825_c3_g4	38.882	60.1913	17.5727	0.291947	-1.77622	0.0170119	1	579	-	-	-	-	-	-
TRINITY_DN52779_c3_g2	162.813	245.737	79.8884	0.325097	-1.62106	0.0170339	1	1862	GO:0006508;GO:0005524;GO:0008233;GO:0008568;GO:0030163;GO:0005737	K03062	virNOG03606;COG1222	O	sp|P46466|PRS4_ORYSJ 26S proteasome regulatory subunit 4 homolog OS=Oryza sativa subsp. japonica GN=TBP2 PE=2 SV=2	gi|641846966|gb|KDO65847.1| hypothetical protein CISIN_1g0115533mg, partial [Citrus sinensis]
TRINITY_DN46918_c1_g2	220.864	321.837	119.891	0.372521	-1.4246	0.0170576	1	2926	-	-	-	-	-	-
TRINITY_DN55195_c1_g1	194.445	286.555	102.335	0.357122	-1.48551	0.0170941	1	1466	GO:0016310;GO:0016301	-	virNOG07445	TI	sp|Q8L7L1|SPHK1_ARATH Sphingosine kinase 1 OS=Arabidopsis thaliana GN=SPHK1 PE=1 SV=1	gi|731437274|ref|XP_010646161.1| PREDICTED: sphingosine kinase 2 isoform X2 [Vitis vinifera]
TRINITY_DN49933_c0_g3	226.225	98.1967	354.254	3.6076	1.85104	0.0171092	1	4540	GO:0043231;GO:0061630;GO:0031625;GO:0044763;GO:0044267;GO:0012505;GO:0006817;GO:0044444;GO:0065007	K10581	virNOG07022	O	sp|Q8VY10|UBC24_ARATH Probable ubiquitin-conjugating enzyme E2 24 OS=Arabidopsis thaliana GN=UBC24 PE=1 SV=1	gi|595894040|ref|XP_007213670.1| hypothetical protein PRUPE_ppa001031mg [Prunus persica] gi|462409535|gb|EMJ14869.1| hypothetical protein PRUPE_ppa001031mg [Prunus persica]
TRINITY_DN54317_c2_g3	80.8979	151.296	10.4999	0.0693996	-3.84893	0.0171115	1	1646	GO:0009055;GO:0016020;GO:0022900;GO:0003676	-	virNOG00819;virNOG05810;poaNOG22480;KOG0017;virNOG28740	R	sp|Q9ZT94|POLR2_ARATH Retrovirus-related Pol polyprotein from transposon RE2 OS=Arabidopsis thaliana GN=RE2 PE=4 SV=1	gi|255678617|dbj|BAH94406.1| Os08g0544300 [Oryza sativa Japonica Group]
[truncated: 1,975 more rows]
