# Supplementary material for: Transcriptome-based analysis of the hormone regulation mechanism of gender differentiation in Juglans mandshurica Maxim
Source: PeerJ. 2021 Nov 9;9:e12328. doi: 10.7717/peerj.12328 (PMC8588858; doi:10.7717/peerj.12328)
Supplement: Supplemental Information 11 [file peerj-09-12328-s011.zip › M1_vs_M2.Down.xlsx]

## Sheet: Sheet1
ID	M1	M2	foldchange	pvalue	Length	GO	KEGG	eggNOG	eggNOG_Category	Swissprot	NR
TRINITY_DN2361_c0_g1	7.21507	0	0	0.0306219	685	-	-	virNOG40791;virNOG40742;virNOG37531	S	-	gi|223546796|gb|EEF48294.1| conserved hypothetical protein [Ricinus communis]
TRINITY_DN7430_c0_g1	94.9676	36.3556	0.382821	0.040857	765	GO:0016020	-	virNOG23155;virNOG21844	S	-	gi|255579799|ref|XP_002530737.1| PREDICTED: uncharacterized protein LOC8267098 [Ricinus communis] gi|223529701|gb|EEF31643.1| conserved hypothetical protein [Ricinus communis]
TRINITY_DN8131_c0_g1	6.13103	0	0	0.0363157	552	-	-	-	-	-	-
TRINITY_DN10582_c0_g1	13.0088	2.41882	0.185938	0.0372597	1284	GO:0048046;GO:0004553;GO:0016762;GO:0005618;GO:0010411;GO:0042546;GO:0071555	K08235	virNOG01489	G	sp|Q8LF99|XTH6_ARATH Probable xyloglucan endotransglucosylase/hydrolase protein 6 OS=Arabidopsis thaliana GN=XTH6 PE=2 SV=2	gi|1031985818|ref|NP_001314319.1| probable xyloglucan endotransglucosylase/hydrolase protein 6 precursor [Gossypium hirsutum] gi|308229784|gb|ADO24300.1| xyloglucan endotransglucosylase/hydrolase [Gossypium hirsutum]
TRINITY_DN13383_c0_g1	8.12126	0.366893	0.0451768	0.0257162	459	-	-	NOG81593;virNOG04327;NOG05513	ZTR	sp|Q9LRR4|R13L1_ARATH Putative disease resistance RPP13-like protein 1 OS=Arabidopsis thaliana GN=RPPL1 PE=3 SV=1	gi|566253184|ref|XP_006387168.1| hypothetical protein POPTR_1634s002001g, partial [Populus trichocarpa] gi|550305431|gb|ERP46082.1| hypothetical protein POPTR_1634s002001g, partial [Populus trichocarpa]
TRINITY_DN15080_c0_g1	20.0293	2.99706	0.149634	0.00540348	820	-	-	virNOG19863	R	sp|Q9SK27|ENL1_ARATH Early nodulin-like protein 1 OS=Arabidopsis thaliana GN=At2g25060 PE=1 SV=2	gi|1035924003|gb|OAY53591.1| hypothetical protein MANES_03G008300 [Manihot esculenta]
TRINITY_DN16404_c0_g1	7.50243	0.366893	0.0489032	0.0347261	1213	-	-	-	-	sp|C8V3W6|ACL4_EMENI Probable assembly chaperone of rpl4 OS=Emericella nidulans (strain FGSC A4 / ATCC 38163 / CBS 112.46 / NRRL 194 / M139) GN=AN10433 PE=3 SV=1	gi|545371671|ref|XP_005650369.1| TPR-like protein [Coccomyxa subellipsoidea C-169] gi|384252349|gb|EIE25825.1| TPR-like protein [Coccomyxa subellipsoidea C-169]
TRINITY_DN22383_c0_g2	4.5632	0	0	0.0403723	472	-	-	-	-	-	-
TRINITY_DN23610_c0_g1	10.8093	0.659072	0.0609726	0.0220546	1818	-	-	virNOG38470	R	sp|Q0CJ61|ATB_ASPTN Efflux pump atB OS=Aspergillus terreus (strain NIH 2624 / FGSC A1156) GN=atB PE=3 SV=1	gi|1004140093|gb|KXZ48094.1| hypothetical protein GPECTOR_30g189 [Gonium pectorale]
TRINITY_DN30688_c0_g1	14.0675	0	0	0.00866441	703	-	-	virNOG21382;virNOG24651;virNOG21135	R	sp|P14009|14KD_DAUCA 14 kDa proline-rich protein DC2.15 OS=Daucus carota PE=2 SV=1	gi|848906526|ref|XP_012852552.1| PREDICTED: 14 kDa proline-rich protein DC2.15-like [Erythranthe guttata] gi|604305631|gb|EYU24741.1| hypothetical protein MIMGU_mgv1a016172mg [Erythranthe guttata]
TRINITY_DN30731_c0_g2	18.541	5.27619	0.284569	0.0338341	1660	-	-	-	-	-	-
TRINITY_DN30907_c0_g1	255.154	98.2417	0.385028	0.0465993	1166	GO:0009535;GO:0009765;GO:0046872;GO:0016021;GO:0016168;GO:0018298;GO:0009522	K08915	virNOG02762	G	sp|Q9XF88|CB4B_ARATH Chlorophyll a-b binding protein CP29.2, chloroplastic OS=Arabidopsis thaliana GN=LHCB4.2 PE=1 SV=1	gi|645221163|ref|XP_008243837.1| PREDICTED: chlorophyll a-b binding protein CP29.2, chloroplastic [Prunus mume]
TRINITY_DN30962_c0_g1	50.4417	7.16338	0.142013	0.000149724	659	-	-	virNOG27071	S	-	gi|763788697|gb|KJB55693.1| hypothetical protein B456_009G089100 [Gossypium raimondii]
TRINITY_DN31037_c0_g1	16.9651	2.63629	0.155395	0.0220208	2163	GO:0044763;GO:0044238;GO:0044237;GO:0003824;GO:0044281;GO:1901564	K01937	virNOG03792	F	sp|Q7RZV2|PYRG_NEUCR CTP synthase OS=Neurospora crassa (strain ATCC 24698 / 74-OR23-1A / CBS 708.71 / DSM 1257 / FGSC 987) GN=pyr-7 PE=3 SV=2	gi|659077829|ref|XP_008439409.1| PREDICTED: CTP synthase-like isoform X1 [Cucumis melo] gi|659077831|ref|XP_008439410.1| PREDICTED: CTP synthase-like isoform X1 [Cucumis melo]
TRINITY_DN31282_c0_g1	11.036	1.74389	0.158017	0.0400236	893	-	-	virNOG18013;virNOG24598	S	-	gi|225451675|ref|XP_002276426.1| PREDICTED: uncharacterized protein LOC100253147 [Vitis vinifera] gi|147801393|emb|CAN74736.1| hypothetical protein VITISV_044236 [Vitis vinifera] gi|296082236|emb|CBI21241.3| unnamed protein product [Vitis vinifera]
TRINITY_DN31972_c0_g1	11.0563	0.366893	0.033184	0.0120619	491	-	-	virNOG26700	R	-	gi|566191826|ref|XP_006378686.1| hypothetical protein POPTR_0010s20380g [Populus trichocarpa] gi|550330221|gb|ERP56483.1| hypothetical protein POPTR_0010s20380g [Populus trichocarpa]
TRINITY_DN33453_c0_g1	4.82413	0	0	0.0322099	759	GO:0046872	-	virNOG19855	R	sp|P93751|ZFP8_ARATH Zinc finger protein 8 OS=Arabidopsis thaliana GN=ZFP8 PE=1 SV=1	gi|359482158|ref|XP_003632719.1| PREDICTED: zinc finger protein 8 [Vitis vinifera]
TRINITY_DN33490_c0_g1	6.45228	0	0	0.00976914	924	-	-	NOG109340;virNOG10401;virNOG19602;virNOG03186	ASR	sp|Q9ZT94|POLR2_ARATH Retrovirus-related Pol polyprotein from transposon RE2 OS=Arabidopsis thaliana GN=RE2 PE=4 SV=1	gi|729317695|ref|XP_010532348.1| PREDICTED: uncharacterized protein LOC104808371 [Tarenaya hassleriana]
TRINITY_DN33906_c0_g2	5.30267	0	0	0.020946	398	GO:0016705;GO:0020037;GO:0005506;GO:0016021;GO:0004497;GO:0055114	-	COG2124;virNOG06151;virNOG03061	Q	sp|O04164|C71A6_NEPRA Cytochrome P450 71A6 (Fragment) OS=Nepeta racemosa GN=CYP71A6 PE=2 SV=1	gi|703083708|ref|XP_010092283.1| Cytochrome P450 71A21 [Morus notabilis] gi|587861053|gb|EXB50917.1| Cytochrome P450 71A21 [Morus notabilis]
TRINITY_DN33971_c0_g1	6.36226	0.366893	0.0576671	0.031314	850	-	-	virNOG09763;virNOG04474;NOG13196	SR	sp|Q9SAJ5|PP133_ARATH Pentatricopeptide repeat-containing protein At1g79540 OS=Arabidopsis thaliana GN=At1g79540 PE=2 SV=1	gi|302756343|ref|XP_002961595.1| hypothetical protein SELMODRAFT_76510 [Selaginella moellendorffii] gi|300170254|gb|EFJ36855.1| hypothetical protein SELMODRAFT_76510 [Selaginella moellendorffii]
TRINITY_DN34110_c0_g1	23.3389	2.4127	0.103377	0.0493508	1204	GO:0016020	-	virNOG14825	T	sp|Q9FKH6|B561P_ARATH Cytochrome b561 and DOMON domain-containing protein At5g35735 OS=Arabidopsis thaliana GN=At5g35735 PE=2 SV=1	gi|147861920|emb|CAN80916.1| hypothetical protein VITISV_024615 [Vitis vinifera]
TRINITY_DN35317_c0_g1	650.632	171.795	0.264043	0.0007938	1143	GO:0004364;GO:0006749;GO:0009407;GO:0005737	K00799	virNOG18104	O	sp|Q9CA57|GSTUA_ARATH Glutathione S-transferase U10 OS=Arabidopsis thaliana GN=GSTU10 PE=2 SV=1	gi|147839797|emb|CAN70457.1| hypothetical protein VITISV_006270 [Vitis vinifera]
TRINITY_DN35393_c0_g1	7.44599	0.366893	0.0492739	0.0279999	894	-	-	-	-	-	-
TRINITY_DN35765_c0_g1	13.0935	0	0	0.000156263	1140	GO:0006486;GO:0016021;GO:0008378;GO:0000139	-	virNOG12404	G	sp|Q9ASW1|B3GTG_ARATH Hydroxyproline O-galactosyltransferase GALT3 OS=Arabidopsis thaliana GN=GALT3 PE=2 SV=1	gi|645234206|ref|XP_008223705.1| PREDICTED: hydroxyproline O-galactosyltransferase GALT3-like [Prunus mume]
TRINITY_DN37422_c0_g1	59.9419	17.1365	0.285886	0.019235	687	-	-	virNOG26694	R	-	gi|596260541|ref|XP_007224907.1| hypothetical protein PRUPE_ppa021967mg [Prunus persica] gi|462421843|gb|EMJ26106.1| hypothetical protein PRUPE_ppa021967mg [Prunus persica]
TRINITY_DN37852_c0_g2	15.388	1.10068	0.0715282	0.0297435	830	GO:0030246;GO:0004565;GO:0005618;GO:0005975;GO:0005773	-	virNOG02558	G	sp|Q9C6W4|BGA15_ARATH Beta-galactosidase 15 OS=Arabidopsis thaliana GN=BGAL15 PE=2 SV=1	gi|590614526|ref|XP_007022965.1| Beta-galactosidase 7 [Theobroma cacao] gi|508778331|gb|EOY25587.1| Beta-galactosidase 7 [Theobroma cacao]
TRINITY_DN37994_c0_g1	199.417	87.52	0.438879	0.0389085	1368	-	-	virNOG24288	K	sp|Q38741|SBP1_ANTMA Squamosa promoter-binding protein 1 OS=Antirrhinum majus GN=SBP1 PE=2 SV=1	gi|1035964623|gb|OAY84987.1| Squamosa promoter-binding-like protein 13 [Ananas comosus]
TRINITY_DN38113_c0_g1	6.76547	0.65601	0.0969644	0.0463416	766	-	-	-	-	-	-
TRINITY_DN38148_c0_g1	10.027	1.75975	0.175501	0.0408831	583	GO:0016740	-	COG0085;strNOG37498;virNOG23418	K	sp|A0A327|RPOB_COFAR DNA-directed RNA polymerase subunit beta OS=Coffea arabica GN=rpoB PE=3 SV=1	gi|723456740|ref|YP_009108433.1| RNA polymerase beta subunit (chloroplast) [Genlisea margaretae] gi|702068516|emb|CDI43993.1| RNA polymerase beta subunit (chloroplast) [Genlisea margaretae]
TRINITY_DN38949_c0_g1	12.6733	1.60114	0.126339	0.0430413	1102	-	-	virNOG00138	R	sp|Q94A65|STR14_ARATH Rhodanese-like domain-containing protein 14, chloroplastic OS=Arabidopsis thaliana GN=At4g27700 PE=2 SV=1	gi|848853343|ref|XP_012843242.1| PREDICTED: rhodanese-like domain-containing protein 14, chloroplastic [Erythranthe guttata] gi|604346989|gb|EYU45293.1| hypothetical protein MIMGU_mgv1a013178mg [Erythranthe guttata]
TRINITY_DN39032_c0_g1	118.894	36.7563	0.309152	0.0405535	922	-	-	virNOG19040	R	-	gi|470133652|ref|XP_004302677.1| PREDICTED: uncharacterized protein LOC101299015 [Fragaria vesca subsp. vesca]
TRINITY_DN39222_c0_g1	4.68742	0	0	0.0336489	351	-	-	-	-	-	-
TRINITY_DN39578_c0_g1	73.8943	22.1901	0.300295	0.00450859	873	-	-	virNOG25631	S	-	gi|1035913986|gb|OAY43579.1| hypothetical protein MANES_08G080600 [Manihot esculenta]
TRINITY_DN39772_c0_g1	169.426	56.2339	0.331908	0.00761847	2305	GO:0008131;GO:0005507;GO:0048038;GO:0009308;GO:0055114	K00276	virNOG10888	Q	sp|Q43077|AMO_PEA Primary amine oxidase OS=Pisum sativum PE=1 SV=1	gi|645236022|ref|XP_008224539.1| PREDICTED: primary amine oxidase-like [Prunus mume]
TRINITY_DN39858_c0_g1	9.15503	1.46757	0.160302	0.0373972	1091	-	-	-	-	sp|Q9P8W3|ACE1_HYPJE Zinc finger transcription factor ace1 OS=Hypocrea jecorina GN=ace1 PE=4 SV=1	-
TRINITY_DN40220_c0_g2	16.7175	2.711	0.162166	0.00964952	1747	-	-	-	-	-	-
TRINITY_DN40242_c0_g1	9.37484	0.581296	0.062006	0.0124269	988	-	-	NOG142104;virNOG22128	S	-	gi|694377708|ref|XP_009365137.1| PREDICTED: uncharacterized protein LOC103955003 [Pyrus x bretschneideri]
TRINITY_DN40368_c0_g1	107.493	40.3905	0.37575	0.0413664	1169	GO:0016021	-	virNOG20777	S	sp|B6TZ45|CNR1_MAIZE Cell number regulator 1 OS=Zea mays GN=CNR1 PE=2 SV=1	gi|391358668|gb|AFM43805.1| fruit weight 2.2-2 protein [Dimocarpus longan]
TRINITY_DN40422_c0_g1	25.0255	5.41282	0.216292	0.0276538	1072	-	-	virNOG20238	I	sp|A0A084AFG6|SAT17_STACB Taurine hydroxylase-like protein SAT17 OS=Stachybotrys chartarum (strain CBS 109288 / IBT 7711) GN=SAT17 PE=4 SV=1	gi|971510953|dbj|GAQ87252.1| hypothetical protein KFL_003410090 [Klebsormidium flaccidum]
TRINITY_DN40438_c0_g1	618.847	174.245	0.281564	0.0401971	2035	GO:0045330;GO:0030599;GO:0005618;GO:0045490;GO:0005576;GO:0004857;GO:0043086;GO:0042545	-	virNOG02136	R	sp|O48711|PME12_ARATH Probable pectinesterase/pectinesterase inhibitor 12 OS=Arabidopsis thaliana GN=PME12 PE=2 SV=1	gi|590574790|ref|XP_007012505.1| Plant invertase/pectin methylesterase inhibitor superfamily [Theobroma cacao] gi|508782868|gb|EOY30124.1| Plant invertase/pectin methylesterase inhibitor superfamily [Theobroma cacao]
TRINITY_DN40596_c0_g1	23.0822	2.12358	0.0920009	0.00693364	1852	GO:0016709;GO:0020037;GO:0005506;GO:0044550;GO:0016021;GO:0055114	K20618	virNOG14608;virNOG16714	Q	sp|P37122|C76A2_SOLME Cytochrome P450 76A2 OS=Solanum melongena GN=CYP76A2 PE=2 SV=1	gi|224090875|ref|XP_002309107.1| hypothetical protein POPTR_0006s09580g [Populus trichocarpa] gi|222855083|gb|EEE92630.1| hypothetical protein POPTR_0006s09580g [Populus trichocarpa]
TRINITY_DN40699_c0_g1	21.7959	6.50682	0.298535	0.0465701	1494	-	-	virNOG17510	S	-	gi|590631387|ref|XP_007027548.1| Uncharacterized protein TCM_022371 [Theobroma cacao] gi|508716153|gb|EOY08050.1| Uncharacterized protein TCM_022371 [Theobroma cacao]
TRINITY_DN40899_c0_g1	16.3568	1.61032	0.0984499	0.0198817	1475	-	-	-	-	-	-
TRINITY_DN40977_c0_g2	8.14183	0.733786	0.0901255	0.0249147	1388	GO:0016567;GO:0004842	-	virNOG03799	S	sp|Q681N2|PUB15_ARATH U-box domain-containing protein 15 OS=Arabidopsis thaliana GN=PUB15 PE=2 SV=2	gi|694316489|ref|XP_009334185.1| PREDICTED: U-box domain-containing protein 15 isoform X2 [Pyrus x bretschneideri]
TRINITY_DN41002_c0_g1	146.534	14.7728	0.100815	0.000175444	809	-	-	euNOG18431;virNOG22523;NOG145694	S	sp|F4IPE3|IDD15_ARATH Protein SHOOT GRAVITROPISM 5 OS=Arabidopsis thaliana GN=SGR5 PE=1 SV=1	gi|731426828|ref|XP_010663747.1| PREDICTED: uncharacterized protein LOC100242196 [Vitis vinifera] gi|147816564|emb|CAN68393.1| hypothetical protein VITISV_019529 [Vitis vinifera]
TRINITY_DN41292_c0_g1	19.4527	1.10068	0.0565822	0.000216198	665	-	-	virNOG21133	S	sp|P59082|LFS_ALLCE Lachrymatory-factor synthase OS=Allium cepa GN=LFS PE=1 SV=1	gi|502131899|ref|XP_004501141.1| PREDICTED: lachrymatory-factor synthase-like [Cicer arietinum]
TRINITY_DN41367_c0_g1	83.6965	25.0024	0.298727	0.00595818	1152	-	-	virNOG26758;virNOG26822	SD	sp|Q9LZ60|SMR3_ARATH Cyclin-dependent protein kinase inhibitor SMR3 OS=Arabidopsis thaliana GN=SMR3 PE=1 SV=1	gi|1000938857|ref|XP_002533586.2| PREDICTED: cyclin-dependent protein kinase inhibitor SMR3 [Ricinus communis]
TRINITY_DN41591_c0_g1	6.51398	0.366893	0.0563239	0.0280105	575	-	-	-	-	-	-
TRINITY_DN41703_c0_g1	15.4103	4.17857	0.271155	0.0451705	310	GO:0045548;GO:0009800;GO:0005737;GO:0006559	-	COG2986;virNOG03421;virNOG33740	QE	sp|P26600|PAL5_SOLLC Phenylalanine ammonia-lyase OS=Solanum lycopersicum GN=PAL5 PE=3 SV=1	gi|720019034|ref|XP_010261982.1| PREDICTED: phenylalanine ammonia-lyase-like [Nelumbo nucifera]
TRINITY_DN41723_c0_g2	19.889	5.10171	0.256509	0.0320483	827	GO:0016021	-	virNOG05261	S	-	gi|658062747|ref|XP_008367282.1| PREDICTED: uncharacterized protein LOC103430917 isoform X1 [Malus domestica]
TRINITY_DN41723_c0_g1	4.37035	0	0	0.0429394	569	-	-	virNOG05261	S	-	gi|657989523|ref|XP_008386967.1| PREDICTED: uncharacterized protein LOC103449426 [Malus domestica] gi|658047544|ref|XP_008359455.1| PREDICTED: uncharacterized protein LOC103423160 [Malus domestica]
TRINITY_DN41790_c0_g1	4.37979	0	0	0.0428075	980	-	-	virNOG01728	R	sp|P93003|TFL1_ARATH Protein TERMINAL FLOWER 1 OS=Arabidopsis thaliana GN=TFL1 PE=1 SV=1	gi|1009161171|ref|XP_015898753.1| PREDICTED: protein TERMINAL FLOWER 1-like [Ziziphus jujuba]
TRINITY_DN41847_c0_g1	30.688	8.41906	0.274344	0.0320163	1014	-	-	virNOG21777	S	sp|Q9SKK8|ATL22_ARATH RING-H2 finger protein ATL22 OS=Arabidopsis thaliana GN=ATL22 PE=2 SV=2	gi|1035930504|gb|OAY60090.1| hypothetical protein MANES_01G084800 [Manihot esculenta]
TRINITY_DN41941_c0_g2	6.75184	0	0	0.0204461	1108	-	-	NOG17947;virNOG38431	G	sp|Q9US37|YFZ4_SCHPO Uncharacterized transporter C1039.04 OS=Schizosaccharomyces pombe (strain 972 / ATCC 24843) GN=SPAC1039.04 PE=3 SV=1	gi|223523632|gb|EEF27130.1| Phthalate transporter, putative [Ricinus communis]
TRINITY_DN42010_c0_g1	1103.43	216.182	0.195918	0.00249318	572	-	-	-	-	-	-
TRINITY_DN42033_c0_g1	80.3442	21.6763	0.269793	0.00218517	2204	GO:0003855;GO:0050661;GO:0055114;GO:0019632;GO:0004764	K13832	virNOG05981	E	sp|Q9SQT8|DHQSD_ARATH Bifunctional 3-dehydroquinate dehydratase/shikimate dehydrogenase, chloroplastic OS=Arabidopsis thaliana GN=EMB3004 PE=1 SV=1	gi|470133242|ref|XP_004302480.1| PREDICTED: bifunctional 3-dehydroquinate dehydratase/shikimate dehydrogenase, chloroplastic-like [Fragaria vesca subsp. vesca]
TRINITY_DN42037_c0_g1	15.4128	2.41576	0.156737	0.0442337	767	GO:0016021	-	virNOG23179;virNOG21546	R	sp|Q9SZ28|STGL1_ARATH Stigma-specific STIG1-like protein 1 OS=Arabidopsis thaliana GN=At4g26880 PE=3 SV=1	gi|1035896288|gb|OAY25890.1| hypothetical protein MANES_16G003800 [Manihot esculenta]
TRINITY_DN42099_c0_g1	15.3294	2.70488	0.17645	0.0296747	892	-	-	-	-	-	-
TRINITY_DN42130_c0_g1	52.3174	19.9831	0.381958	0.0488641	729	-	-	NOG147578;virNOG35488;virNOG17277	S	sp|G7J032|PHBP_MEDTR Phytohormone-binding protein OS=Medicago truncatula GN=MTR_3g055120 PE=1 SV=1	gi|1000938635|ref|XP_015583566.1| PREDICTED: phytohormone-binding protein [Ricinus communis]
TRINITY_DN42145_c0_g1	80.9536	33.7173	0.416501	0.0308458	844	GO:0009733	K14488	virNOG22742	S	sp|Q9LTV3|SAU72_ARATH Auxin-responsive protein SAUR72 OS=Arabidopsis thaliana GN=SAUR72 PE=2 SV=1	gi|657960890|ref|XP_008372027.1| PREDICTED: auxin-induced protein X15-like [Malus domestica]
TRINITY_DN42171_c0_g1	400.756	119.422	0.297992	0.0348555	1078	GO:0006351	-	virNOG22226	K	sp|O04681|PTI5_SOLLC Pathogenesis-related genes transcriptional activator PTI5 OS=Solanum lycopersicum GN=PTI5 PE=2 SV=1	gi|1009106376|ref|XP_015874196.1| PREDICTED: pathogenesis-related genes transcriptional activator PTI5-like [Ziziphus jujuba] gi|1009106378|ref|XP_015874202.1| PREDICTED: pathogenesis-related genes transcriptional activator PTI5-like [Ziziphus jujuba]
TRINITY_DN42281_c0_g1	27.1902	8.40681	0.309185	0.0321458	1054	-	-	-	-	-	gi|1035906644|gb|OAY36241.1| hypothetical protein MANES_11G006500 [Manihot esculenta]
TRINITY_DN42319_c0_g1	197.987	87.1894	0.440381	0.0298687	1569	-	-	virNOG20532	Z	sp|Q86A88|DYL_DICDI Dynein light chain, cytoplasmic OS=Dictyostelium discoideum GN=dlcB PE=3 SV=1	gi|1035929080|gb|OAY58667.1| hypothetical protein MANES_02G197600 [Manihot esculenta]
TRINITY_DN42342_c0_g1	30.9742	1.68504	0.0544013	0.0419212	1970	GO:0016021	K13946	virNOG08610	P	sp|Q9FEL6|LAX3_MEDTR Auxin transporter-like protein 3 OS=Medicago truncatula GN=LAX3 PE=2 SV=1	gi|126217796|gb|ABN81351.1| auxin influx transport protein [Casuarina glauca]
TRINITY_DN42404_c0_g1	7080.31	1500.56	0.211935	0.00553339	1531	-	-	virNOG06159	R	sp|Q39688|EP1G_DAUCA Epidermis-specific secreted glycoprotein EP1 OS=Daucus carota GN=EP1 PE=1 SV=1	gi|731431973|ref|XP_010644121.1| PREDICTED: epidermis-specific secreted glycoprotein EP1-like [Vitis vinifera]
TRINITY_DN42425_c0_g1	103.427	7.60137	0.0734952	0.0159585	1048	-	-	virNOG18331	S	sp|Q9S7R3|LSH10_ARATH Protein LIGHT-DEPENDENT SHORT HYPOCOTYLS 10 OS=Arabidopsis thaliana GN=LSH10 PE=1 SV=1	gi|590623631|ref|XP_007025375.1| Beta-lactamase-like protein ENSP00000383859 [Theobroma cacao] gi|508780741|gb|EOY27997.1| Beta-lactamase-like protein ENSP00000383859 [Theobroma cacao]
TRINITY_DN42425_c0_g3	218.804	29.0025	0.13255	1.38322e-06	1064	-	-	virNOG17336;virNOG18331	S	sp|Q9S7R3|LSH10_ARATH Protein LIGHT-DEPENDENT SHORT HYPOCOTYLS 10 OS=Arabidopsis thaliana GN=LSH10 PE=1 SV=1	gi|731404683|ref|XP_010655519.1| PREDICTED: protein LIGHT-DEPENDENT SHORT HYPOCOTYLS 10 [Vitis vinifera] gi|731404685|ref|XP_010655520.1| PREDICTED: protein LIGHT-DEPENDENT SHORT HYPOCOTYLS 10 [Vitis vinifera]
TRINITY_DN42467_c0_g1	54.4076	2.86043	0.0525741	0.0289382	718	-	K18635	virNOG25463	S	sp|Q8LGD1|SP1L5_ARATH Protein SPIRAL1-like 5 OS=Arabidopsis thaliana GN=SP1L5 PE=2 SV=1	gi|1035930185|gb|OAY59771.1| hypothetical protein MANES_01G058200 [Manihot esculenta]
TRINITY_DN42485_c0_g1	5.33961	0	0	0.0238132	478	GO:0003729;GO:0022625;GO:0006412;GO:0000463;GO:0003735	-	virNOG19310	J	sp|Q8L805|RL35_WHEAT 60S ribosomal protein L35 OS=Triticum aestivum GN=RPL35 PE=1 SV=1	gi|922402319|ref|XP_013468295.1| 60S ribosomal L35-like protein [Medicago truncatula] gi|388519795|gb|AFK47959.1| unknown [Medicago truncatula] gi|657403488|gb|KEH42332.1| 60S ribosomal L35-like protein [Medicago truncatula]
TRINITY_DN42565_c0_g1	65.0501	7.60444	0.116901	0.00717206	1594	GO:0006810;GO:0016021;GO:0005215	-	virNOG10763	G	sp|O49726|PUP21_ARATH Purine permease 21 OS=Arabidopsis thaliana GN=PUP21 PE=2 SV=2	gi|645237751|ref|XP_008225353.1| PREDICTED: probable purine permease 9 isoform X1 [Prunus mume] gi|645237753|ref|XP_008225354.1| PREDICTED: probable purine permease 9 isoform X1 [Prunus mume]
TRINITY_DN42708_c0_g1	110.814	32.5122	0.293394	0.0326599	900	GO:0005576	K13449	virNOG22019;virNOG19166;COG2340	S	sp|P33154|PR1_ARATH Pathogenesis-related protein 1 OS=Arabidopsis thaliana GN=At2g14610 PE=1 SV=1	gi|590682723|ref|XP_007041422.1| Pathogenesis-related protein 1 [Theobroma cacao] gi|508705357|gb|EOX97253.1| Pathogenesis-related protein 1 [Theobroma cacao]
TRINITY_DN42714_c0_g1	59.5926	12.3914	0.207936	0.00161158	2506	GO:0004674;GO:0006468;GO:0016021;GO:0005886	-	virNOG10863;virNOG28813	TR	sp|C0LGH2|Y1561_ARATH Probable LRR receptor-like serine/threonine-protein kinase At1g56130 OS=Arabidopsis thaliana GN=At1g56130 PE=2 SV=2	gi|731386276|ref|XP_010648817.1| PREDICTED: probable LRR receptor-like serine/threonine-protein kinase At1g56130 [Vitis vinifera]
TRINITY_DN42738_c0_g2	237.374	98.6995	0.415797	0.02834	1762	GO:0003677	-	virNOG24771	K	sp|O22059|CPC_ARATH Transcription factor CPC OS=Arabidopsis thaliana GN=CPC PE=1 SV=1	gi|731409771|ref|XP_010657318.1| PREDICTED: MYB-like transcription factor ETC3 [Vitis vinifera]
TRINITY_DN42790_c0_g1	73.5257	13.0117	0.176968	0.0147983	937	GO:0019898;GO:0005509;GO:0015979;GO:0009654	K08901	virNOG19180	R	sp|Q9XI73|PNSL2_ARATH Photosynthetic NDH subunit of lumenal location 2, chloroplastic OS=Arabidopsis thaliana GN=PNSL2 PE=1 SV=1	gi|1009154202|ref|XP_015895040.1| PREDICTED: photosynthetic NDH subunit of lumenal location 2, chloroplastic [Ziziphus jujuba]
TRINITY_DN42915_c0_g1	152.861	35.2053	0.230309	0.00185792	2141	GO:0005507;GO:0005576;GO:0055114;GO:0016491	-	virNOG07733	Q	sp|P24792|ASO_CUCMA L-ascorbate oxidase OS=Cucurbita maxima GN=AAO PE=1 SV=2	gi|1027091211|ref|XP_008233457.2| PREDICTED: L-ascorbate oxidase isoform X1 [Prunus mume] gi|1027091213|ref|XP_016646829.1| PREDICTED: L-ascorbate oxidase isoform X2 [Prunus mume] gi|1027091215|ref|XP_016646830.1| PREDICTED: L-ascorbate oxidase isoform X3 [Prunus mume]
TRINITY_DN42936_c0_g2	3012.13	944.433	0.313543	0.00739896	595	-	-	-	-	-	-
TRINITY_DN42960_c0_g1	1151.06	293.919	0.255346	0.0418674	1091	-	-	virNOG24705	S	-	gi|1009156056|ref|XP_015896042.1| PREDICTED: uncharacterized protein LOC107429808 [Ziziphus jujuba]
TRINITY_DN42988_c0_g2	125.953	44.6749	0.354695	0.00816432	1359	GO:0005634;GO:0005737;GO:0016874	-	virNOG04260	S	sp|O22193|PUB4_ARATH U-box domain-containing protein 4 OS=Arabidopsis thaliana GN=PUB4 PE=1 SV=3	gi|802574134|ref|XP_012068676.1| PREDICTED: U-box domain-containing protein 4 [Jatropha curcas] gi|643733699|gb|KDP40542.1| hypothetical protein JCGZ_24541 [Jatropha curcas]
TRINITY_DN43011_c0_g1	108.634	18.4612	0.169939	0.0208074	1735	GO:0016757	K08237	NOG123391;virNOG11892	CRG	sp|Q9AR73|HQGT_RAUSE Hydroquinone glucosyltransferase OS=Rauvolfia serpentina GN=AS PE=1 SV=1	gi|590721393|ref|XP_007051600.1| UDP-Glycosyltransferase superfamily protein [Theobroma cacao] gi|508703861|gb|EOX95757.1| UDP-Glycosyltransferase superfamily protein [Theobroma cacao]
TRINITY_DN43052_c0_g2	17.1068	1.16872	0.068319	0.0155021	739	GO:0090575;GO:0006357;GO:0000977;GO:0003700;GO:0046983	-	virNOG20748	K	sp|F4JIJ7|BH162_ARATH Transcription factor bHLH162 OS=Arabidopsis thaliana GN=BHLH162 PE=1 SV=1	gi|1000983471|ref|XP_015584408.1| PREDICTED: transcription factor bHLH36 [Ricinus communis]
TRINITY_DN43072_c0_g1	1203.23	332.704	0.276509	0.0109055	1526	GO:0006833;GO:0015200;GO:0072489;GO:0009506;GO:0042807;GO:0015250;GO:0009705;GO:0000326;GO:0009505;GO:0005794;GO:0016021;GO:0009941;GO:0005886	-	virNOG11420	G	sp|Q41951|TIP21_ARATH Aquaporin TIP2-1 OS=Arabidopsis thaliana GN=TIP2-1 PE=1 SV=2	gi|1035907046|gb|OAY36643.1| hypothetical protein MANES_11G036500 [Manihot esculenta]
TRINITY_DN43074_c0_g1	62.2569	25.465	0.409031	0.0480868	1608	GO:0042393;GO:0051304;GO:0003682;GO:0000779;GO:0010032;GO:0000799;GO:0007076	-	virNOG06119	S	-	gi|596285449|ref|XP_007225457.1| hypothetical protein PRUPE_ppa000283mg [Prunus persica] gi|462422393|gb|EMJ26656.1| hypothetical protein PRUPE_ppa000283mg [Prunus persica]
TRINITY_DN43095_c0_g1	12.403	1.39286	0.1123	0.0106489	1228	-	-	virNOG05810;KOG0017	R	sp|Q9ZT94|POLR2_ARATH Retrovirus-related Pol polyprotein from transposon RE2 OS=Arabidopsis thaliana GN=RE2 PE=4 SV=1	gi|20161626|dbj|BAB90546.1| putative rice retrotransposon retrofit gag/pol polyprotein [Oryza sativa Japonica Group]
TRINITY_DN43097_c0_g1	20.2602	2.20136	0.108654	0.00262455	1720	-	-	-	-	-	-
TRINITY_DN43117_c0_g1	18.153	0.948189	0.0522331	0.0375283	1027	-	-	virNOG37161	S	-	gi|566182305|ref|XP_002311110.2| hypothetical protein POPTR_0008s04290g [Populus trichocarpa] gi|550332406|gb|EEE88477.2| hypothetical protein POPTR_0008s04290g [Populus trichocarpa]
TRINITY_DN43130_c0_g1	45.8738	14.9444	0.325771	0.0224348	1132	GO:0051555;GO:0046872;GO:0045431;GO:0055114	K05278	virNOG00943;virNOG28047	HQ	sp|Q9ZWQ9|FLS_CITUN Flavonol synthase/flavanone 3-hydroxylase OS=Citrus unshiu GN=FLS PE=1 SV=1	gi|590598776|ref|XP_007018995.1| Flavonol synthase [Theobroma cacao] gi|508724323|gb|EOY16220.1| Flavonol synthase [Theobroma cacao]
TRINITY_DN43190_c0_g1	35.0134	11.9186	0.340403	0.0456738	1662	GO:0006810;GO:0016021;GO:0005215	-	virNOG03972;virNOG10763	SG	sp|O49726|PUP21_ARATH Purine permease 21 OS=Arabidopsis thaliana GN=PUP21 PE=2 SV=2	gi|566146921|ref|XP_006368464.1| hypothetical protein POPTR_0001s03050g [Populus trichocarpa] gi|550346378|gb|ERP65033.1| hypothetical protein POPTR_0001s03050g [Populus trichocarpa]
TRINITY_DN43263_c0_g1	9.07415	0	0	0.00184924	1958	GO:0005488;GO:0006366	-	virNOG00566	K	sp|Q9FYJ6|BH111_ARATH Transcription factor bHLH111 OS=Arabidopsis thaliana GN=BHLH111 PE=2 SV=1	gi|147765878|emb|CAN73367.1| hypothetical protein VITISV_032596 [Vitis vinifera]
TRINITY_DN43296_c0_g1	95.5568	35.3179	0.369601	0.0158463	1347	-	-	virNOG05909	I	sp|Q55CU8|PITC_DICDI Phosphatidylinositol transfer protein 3 OS=Dictyostelium discoideum GN=pitC PE=2 SV=1	gi|645273009|ref|XP_008241671.1| PREDICTED: random slug protein 5 [Prunus mume]
TRINITY_DN43318_c0_g1	29.0646	5.69887	0.196076	0.00426335	927	-	-	virNOG23166;virNOG22378;virNOG24764	S	-	gi|1035913911|gb|OAY43504.1| hypothetical protein MANES_08G075300 [Manihot esculenta]
TRINITY_DN43352_c0_g1	136.67	54.1394	0.396132	0.0354454	1578	-	-	virNOG07584	TU	sp|Q8L936|CAP16_ARATH Putative clathrin assembly protein At4g40080 OS=Arabidopsis thaliana GN=At4g40080 PE=2 SV=2	gi|596264401|ref|XP_007225004.1| hypothetical protein PRUPE_ppa020294mg [Prunus persica] gi|462421940|gb|EMJ26203.1| hypothetical protein PRUPE_ppa020294mg [Prunus persica]
TRINITY_DN43421_c0_g2	75.7458	30.9679	0.408839	0.0415665	1228	-	-	virNOG26876	R	-	gi|566193927|ref|XP_006377408.1| hypothetical protein POPTR_0011s05640g [Populus trichocarpa] gi|118485399|gb|ABK94556.1| unknown [Populus trichocarpa] gi|550327697|gb|ERP55205.1| hypothetical protein POPTR_0011s05640g [Populus trichocarpa]
TRINITY_DN43490_c0_g1	64.0362	4.01996	0.0627763	0.00536789	905	-	-	virNOG24813;euNOG28459;virNOG20332	SPR	sp|Q9SFF7|HIP43_ARATH Heavy metal-associated isoprenylated plant protein 43 OS=Arabidopsis thaliana GN=HIPP43 PE=2 SV=1	gi|567866013|ref|XP_006425629.1| hypothetical protein CICLE_v10027136mg [Citrus clementina] gi|557527619|gb|ESR38869.1| hypothetical protein CICLE_v10027136mg [Citrus clementina]
TRINITY_DN43506_c0_g1	130.798	46.7757	0.357618	0.0156624	2987	-	-	virNOG11653	R	sp|Q94A73|Y5656_ARATH BTB/POZ domain-containing protein At5g66560 OS=Arabidopsis thaliana GN=At5g66560 PE=2 SV=2	gi|1009145016|ref|XP_015890105.1| PREDICTED: BTB/POZ domain-containing protein At5g66560-like [Ziziphus jujuba]
TRINITY_DN43515_c0_g1	1513.05	491.818	0.32505	0.00463556	3209	-	K08099	virNOG02452	H	sp|Q9M7I7|CLH2_ARATH Chlorophyllase-2, chloroplastic OS=Arabidopsis thaliana GN=CLH2 PE=1 SV=1	gi|225432778|ref|XP_002279285.1| PREDICTED: chlorophyllase-2, chloroplastic [Vitis vinifera] gi|297737104|emb|CBI26305.3| unnamed protein product [Vitis vinifera]
TRINITY_DN43522_c0_g1	24.612	4.78754	0.194521	0.00991414	2164	-	-	virNOG12733	S	sp|Q3ZBK2|F213A_BOVIN Redox-regulatory protein FAM213A OS=Bos taurus GN=FAM213A PE=2 SV=1	gi|566190837|ref|XP_002315994.2| hypothetical protein POPTR_0010s14620g, partial [Populus trichocarpa] gi|550329813|gb|EEF02165.2| hypothetical protein POPTR_0010s14620g, partial [Populus trichocarpa]
TRINITY_DN43554_c0_g1	25.7296	7.58189	0.294676	0.0427083	4944	-	-	virNOG06598	S	-	gi|645272353|ref|XP_008241355.1| PREDICTED: intracellular protein transport protein USO1-like [Prunus mume]
TRINITY_DN43563_c0_g1	429.065	158.41	0.369199	0.0116153	2001	-	-	virNOG21254;virNOG18742	S	-	gi|802645813|ref|XP_012079374.1| PREDICTED: uncharacterized protein LOC105639824 [Jatropha curcas] gi|802645817|ref|XP_012079375.1| PREDICTED: uncharacterized protein LOC105639824 [Jatropha curcas] gi|802645821|ref|XP_012079376.1| PREDICTED: uncharacterized protein LOC105639824 [Jatropha curcas] gi|643722174|gb|KDP32053.1| hypothetical protein JCGZ_12514 [Jatropha curcas]
TRINITY_DN43588_c0_g1	687.846	0	0	0.0241772	832	-	-	-	-	-	-
TRINITY_DN43612_c0_g3	262.845	56.0712	0.213324	0.000748252	1796	GO:0045330;GO:0030599;GO:0005618;GO:0045490;GO:0005576;GO:0043086;GO:0046910;GO:0042545	K01051	COG4677;virNOG02047	G	sp|O04887|PME2_CITSI Pectinesterase 2 OS=Citrus sinensis GN=PECS-2.1 PE=2 SV=1	gi|225453983|ref|XP_002280446.1| PREDICTED: pectinesterase 2 [Vitis vinifera]
TRINITY_DN43620_c0_g1	8.20352	1.10068	0.134172	0.0470899	767	GO:0006412;GO:0022627;GO:0003735;GO:0019843	-	virNOG03091	J	sp|O59950|RS4_YARLI 40S ribosomal protein S4 OS=Yarrowia lipolytica (strain CLIB 122 / E 150) GN=RPS4 PE=2 SV=1	gi|195610502|gb|ACG27081.1| 40S ribosomal protein S4 [Zea mays]
TRINITY_DN43693_c0_g1	53.5659	15.6229	0.291658	0.00894153	1616	GO:0010268;GO:0020037;GO:0005506;GO:0016132;GO:0055114;GO:0016705;GO:0007275;GO:0016021;GO:0004497;GO:0016125	K20667	virNOG10387	Q	sp|I7C6E8|C7A52_PANGI Beta-amyrin 28-oxidase OS=Panax ginseng PE=2 SV=1	gi|1035902019|gb|OAY31619.1| hypothetical protein MANES_14G127200 [Manihot esculenta]
TRINITY_DN43712_c1_g1	35.0973	2.12664	0.0605928	5.33616e-05	2344	-	-	virNOG01083	T	sp|Q8GUH1|PUB33_ARATH U-box domain-containing protein 33 OS=Arabidopsis thaliana GN=PUB33 PE=2 SV=2	gi|802695252|ref|XP_012083382.1| PREDICTED: U-box domain-containing protein 33-like isoform X3 [Jatropha curcas] gi|643716995|gb|KDP28621.1| hypothetical protein JCGZ_14392 [Jatropha curcas]
TRINITY_DN43730_c0_g1	840.273	349.792	0.416283	0.0173886	1728	GO:0003824;GO:0044237;GO:0044710	K01602	virNOG17005;virNOG22700	CG	sp|Q02980|RBS_MALSP Ribulose bisphosphate carboxylase small chain, chloroplastic OS=Malus sp. GN=RBCS PE=2 SV=1	gi|540360866|gb|AGV08375.1| ribulose-1,5-bisphosphate carboxylase/oxygenase small subunit [Arachis hypogaea]
TRINITY_DN43792_c0_g1	1184.85	133.355	0.112549	0.00683775	2712	GO:0006810;GO:0016021;GO:0005215	-	virNOG05537	P	sp|Q9LVE0|PTR33_ARATH Protein NRT1/ PTR FAMILY 6.4 OS=Arabidopsis thaliana GN=NPF6.4 PE=1 SV=1	gi|703153262|ref|XP_010110635.1| Nitrate transporter 1.3 [Morus notabilis] gi|587940657|gb|EXC27257.1| Nitrate transporter 1.3 [Morus notabilis]
TRINITY_DN43794_c0_g3	9.5785	1.0229	0.106791	0.0499788	1390	-	-	COG2801	L	-	gi|703100083|ref|XP_010096824.1| hypothetical protein L484_003885 [Morus notabilis] gi|587877012|gb|EXB66084.1| hypothetical protein L484_003885 [Morus notabilis]
TRINITY_DN43846_c0_g3	45.0284	16.0036	0.35541	0.0422065	1163	GO:0005524;GO:0031349;GO:0004713;GO:0004683;GO:0016021;GO:0005886;GO:0018108;GO:0010942	-	virNOG01570	T	sp|Q9SKB2|SBIR1_ARATH Leucine-rich repeat receptor-like serine/threonine/tyrosine-protein kinase SOBIR1 OS=Arabidopsis thaliana GN=SOBIR1 PE=1 SV=1	gi|590669527|ref|XP_007037800.1| Leucine-rich repeat protein kinase family protein [Theobroma cacao] gi|508775045|gb|EOY22301.1| Leucine-rich repeat protein kinase family protein [Theobroma cacao]
TRINITY_DN43848_c0_g1	514.263	60.9314	0.118483	7.09632e-05	2537	GO:0016021	-	virNOG09261	E	sp|Q0WQJ3|AVT6D_ARATH Amino acid transporter AVT6D OS=Arabidopsis thaliana GN=AVT6D PE=2 SV=1	gi|802778651|ref|XP_012091202.1| PREDICTED: putative sodium-coupled neutral amino acid transporter 7 [Jatropha curcas] gi|643704840|gb|KDP21692.1| hypothetical protein JCGZ_03363 [Jatropha curcas]
TRINITY_DN43850_c0_g1	749.013	283.531	0.37854	0.00834399	2851	GO:0003824	K06617	virNOG00128	R	sp|Q8VWN6|RFS_PEA Galactinol--sucrose galactosyltransferase OS=Pisum sativum GN=RFS PE=1 SV=1	gi|1009130994|ref|XP_015882599.1| PREDICTED: galactinol--sucrose galactosyltransferase-like [Ziziphus jujuba]
TRINITY_DN43852_c0_g1	35.7892	11.0211	0.307945	0.0321226	1255	GO:0044699	K17479	virNOG15611	O	sp|Q9FLE8|Y5986_ARATH Uncharacterized protein At5g39865 OS=Arabidopsis thaliana GN=At5g39865 PE=2 SV=1	gi|1009128304|ref|XP_015881159.1| PREDICTED: uncharacterized protein At5g39865 [Ziziphus jujuba]
TRINITY_DN43868_c0_g1	63.4032	22.0233	0.347353	0.0225588	1299	-	K08059	virNOG09671	O	sp|Q9ESY9|GILT_MOUSE Gamma-interferon-inducible lysosomal thiol reductase OS=Mus musculus GN=Ifi30 PE=1 SV=3	gi|1009158687|ref|XP_015897417.1| PREDICTED: gamma-interferon-inducible lysosomal thiol reductase-like [Ziziphus jujuba]
TRINITY_DN43883_c0_g3	131.542	31.3522	0.238343	0.0346538	1331	-	K09422	virNOG17373	K	sp|Q9SJX8|MYB14_ARATH Transcription factor MYB14 OS=Arabidopsis thaliana GN=MYB14 PE=2 SV=1	gi|590659390|ref|XP_007035114.1| Myb domain protein 13, putative [Theobroma cacao] gi|508714143|gb|EOY06040.1| Myb domain protein 13, putative [Theobroma cacao]
TRINITY_DN43969_c0_g1	48.689	12.7436	0.261734	0.0073876	1157	GO:0006470;GO:0004722	-	virNOG12959	T	sp|Q9LW60|P2C44_ARATH Putative protein phosphatase 2C-like protein 44 OS=Arabidopsis thaliana GN=At3g23360 PE=5 SV=1	gi|255575867|ref|XP_002528831.1| PREDICTED: putative protein phosphatase 2C-like protein 44 [Ricinus communis] gi|223531743|gb|EEF33565.1| protein phosphatase 2c, putative [Ricinus communis]
TRINITY_DN44013_c0_g1	47.0521	1.75975	0.0374	0.00506484	1221	-	-	virNOG21633;virNOG06548	K	sp|Q9SAH7|WRK40_ARATH Probable WRKY transcription factor 40 OS=Arabidopsis thaliana GN=WRKY40 PE=1 SV=1	gi|1009133681|ref|XP_015884033.1| PREDICTED: probable WRKY transcription factor 40 [Ziziphus jujuba]
TRINITY_DN44020_c0_g1	320.226	133.668	0.41742	0.0275285	1724	GO:0050661;GO:0016620;GO:0006006;GO:0051287;GO:0055114	-	virNOG04721	G	sp|P12858|G3PA_PEA Glyceraldehyde-3-phosphate dehydrogenase A, chloroplastic OS=Pisum sativum GN=GAPA PE=1 SV=2	gi|1035923012|gb|OAY52601.1| hypothetical protein MANES_04G096300 [Manihot esculenta]
TRINITY_DN44063_c1_g1	97.9643	26.8533	0.274113	0.0224475	1502	-	-	COG4886;virNOG06218	SR	sp|Q9FL28|FLS2_ARATH LRR receptor-like serine/threonine-protein kinase FLS2 OS=Arabidopsis thaliana GN=FLS2 PE=1 SV=1	gi|720089790|ref|XP_010244882.1| PREDICTED: probable LRR receptor-like serine/threonine-protein kinase At4g36180 isoform X2 [Nelumbo nucifera]
TRINITY_DN44101_c0_g1	37.7646	8.91033	0.235944	0.0498368	1859	GO:0045490;GO:0045330;GO:0005618;GO:0043086;GO:0030599;GO:0046910;GO:0042545	K01051	virNOG02047	G	sp|O81301|PME40_ARATH Probable pectinesterase/pectinesterase inhibitor 40 OS=Arabidopsis thaliana GN=PME40 PE=2 SV=1	gi|743942832|ref|XP_011015915.1| PREDICTED: pectinesterase-like [Populus euphratica]
TRINITY_DN44149_c0_g1	107.296	19.7186	0.183778	0.0178888	1183	GO:0016042;GO:0016787	-	virNOG08833;virNOG11314	I	sp|O48723|PLP2_ARATH Patatin-like protein 2 OS=Arabidopsis thaliana GN=PLP2 PE=1 SV=1	gi|694382775|ref|XP_009367377.1| PREDICTED: patatin-like protein 2 [Pyrus x bretschneideri]
TRINITY_DN44172_c0_g1	2464.17	758.784	0.307927	0.00204731	2645	GO:0005634;GO:0043565;GO:0003700;GO:0042803;GO:0009965;GO:0045893	K09338	virNOG02687	K	sp|Q02283|HAT5_ARATH Homeobox-leucine zipper protein HAT5 OS=Arabidopsis thaliana GN=HAT5 PE=1 SV=1	gi|568832259|ref|XP_006470354.1| PREDICTED: homeobox-leucine zipper protein HAT5 [Citrus sinensis]
TRINITY_DN44211_c0_g1	80.6033	24.2952	0.301417	0.0257674	416	-	-	-	-	-	-
TRINITY_DN44239_c0_g1	130.87	25.1417	0.192112	0.00288596	2039	-	-	virNOG19673	K	sp|Q9LT67|BH113_ARATH Transcription factor bHLH113 OS=Arabidopsis thaliana GN=BHLH113 PE=2 SV=1	gi|1009150072|ref|XP_015892819.1| PREDICTED: transcription factor bHLH113 isoform X2 [Ziziphus jujuba]
TRINITY_DN44263_c0_g1	142.464	30.6403	0.215074	0.0318581	2700	GO:0048046;GO:0006508;GO:0004190	-	virNOG06452	O	sp|Q8S9J6|ASPA_ARATH Aspartyl protease family protein At5g10770 OS=Arabidopsis thaliana GN=At5g10770 PE=2 SV=1	gi|645245370|ref|XP_008228848.1| PREDICTED: aspartyl protease family protein At5g10770 [Prunus mume]
TRINITY_DN44329_c0_g1	596.965	108.649	0.182003	0.0264306	1462	GO:0006508;GO:0030163;GO:0004190	-	virNOG03198	O	sp|Q8RVH5|7SBG2_SOYBN Basic 7S globulin 2 OS=Glycine max PE=1 SV=1	gi|225436984|ref|XP_002272235.1| PREDICTED: basic 7S globulin [Vitis vinifera]
TRINITY_DN44383_c0_g2	20.1363	2.93514	0.145764	0.00331257	1853	GO:0000287;GO:0008152;GO:0010333	K15803	virNOG05092;NOG126252	SR	sp|Q6Q3H3|TPSGD_VITVI (-)-germacrene D synthase OS=Vitis vinifera GN=VIT_19s0014g04930 PE=1 SV=1	gi|641850588|gb|KDO69460.1| hypothetical protein CISIN_1g044370mg [Citrus sinensis]
TRINITY_DN44383_c0_g1	2645.32	734.386	0.277617	0.000506894	2144	GO:0016829;GO:0046872	K15803	virNOG05092;NOG126252	SR	sp|Q6Q3H3|TPSGD_VITVI (-)-germacrene D synthase OS=Vitis vinifera GN=VIT_19s0014g04930 PE=1 SV=1	gi|568846119|ref|XP_006476905.1| PREDICTED: (-)-germacrene D synthase-like [Citrus sinensis]
TRINITY_DN44467_c1_g6	7.43099	0.65601	0.0882802	0.0365178	938	-	-	virNOG39494;virNOG27624	S	sp|Q9SD53|Y3720_ARATH UPF0481 protein At3g47200 OS=Arabidopsis thaliana GN=At3g47200 PE=2 SV=1	gi|802700840|ref|XP_012083834.1| PREDICTED: putative UPF0481 protein At3g02645 [Jatropha curcas]
TRINITY_DN44526_c8_g6	117.161	24.3689	0.207996	0.0322893	1516	-	-	-	-	-	-
TRINITY_DN44559_c0_g2	21.4575	0.733786	0.0341972	0.0384473	709	-	-	NOG199008;virNOG40006	S	-	gi|902157633|gb|KNA06142.1| hypothetical protein SOVF_183600 [Spinacia oleracea]
TRINITY_DN44576_c1_g4	78.6746	23.5599	0.29946	0.00505179	2240	-	K04733	virNOG04204;COG0515;virNOG15629	T	sp|P93604|LRK10_WHEAT Rust resistance kinase Lr10 OS=Triticum aestivum GN=LRK10 PE=2 SV=1	gi|1009126087|ref|XP_015879962.1| PREDICTED: probable receptor-like protein kinase At1g67000 [Ziziphus jujuba]
TRINITY_DN44582_c0_g1	3072.71	1383.81	0.450354	0.0311092	3242	GO:0004674;GO:0005524;GO:0030247;GO:0016021;GO:0006468;GO:0007166;GO:0005886	-	virNOG00606	T	sp|Q9LZM4|WAKLQ_ARATH Wall-associated receptor kinase-like 20 OS=Arabidopsis thaliana GN=WAKL20 PE=2 SV=1	gi|567886178|ref|XP_006435611.1| hypothetical protein CICLE_v10030949mg [Citrus clementina] gi|557537807|gb|ESR48851.1| hypothetical protein CICLE_v10030949mg [Citrus clementina]
TRINITY_DN44606_c0_g1	304.09	33.9496	0.111643	0.000136243	1588	-	-	virNOG05633	E	-	-
TRINITY_DN44611_c4_g2	347.13	35.3451	0.101821	0.00202565	2297	GO:0020037;GO:0055114;GO:0006979;GO:0046872;GO:0098869;GO:0004601;GO:0005576;GO:0042744	-	virNOG31740;virNOG09590	RE	sp|P22195|PER1_ARAHY Cationic peroxidase 1 OS=Arachis hypogaea GN=PNC1 PE=1 SV=2	gi|1025230593|ref|XP_016484021.1| PREDICTED: cationic peroxidase 1-like [Nicotiana tabacum]
TRINITY_DN44627_c0_g1	2280.27	1093.52	0.479556	0.0499261	5727	GO:0016817;GO:0005525	-	virNOG06031;NOG129293	R	sp|O81283|TC159_ARATH Translocase of chloroplast 159, chloroplastic OS=Arabidopsis thaliana GN=TOC159 PE=1 SV=1	gi|225437318|ref|XP_002267274.1| PREDICTED: translocase of chloroplast 159, chloroplastic [Vitis vinifera]
TRINITY_DN44631_c0_g1	889.409	332.966	0.374367	0.0101742	3175	GO:0016020;GO:0016705;GO:0020037;GO:0005506;GO:0004497;GO:0055114	-	COG2124;virNOG01057;virNOG00331	Q	sp|O48923|C71DA_SOYBN Cytochrome P450 71D10 OS=Glycine max GN=CYP71D10 PE=2 SV=1	gi|1035898787|gb|OAY28388.1| hypothetical protein MANES_15G062300, partial [Manihot esculenta]
TRINITY_DN44637_c0_g3	56.6961	17.5254	0.309111	0.0110971	1243	GO:0016021	-	virNOG06063	S	-	gi|1035928793|gb|OAY58380.1| hypothetical protein MANES_02G173000 [Manihot esculenta]
TRINITY_DN44660_c0_g1	65.8358	14.382	0.218452	0.00134389	1601	-	-	virNOG12556	S	-	gi|224066893|ref|XP_002302266.1| hypothetical protein POPTR_0002s09090g [Populus trichocarpa] gi|222843992|gb|EEE81539.1| hypothetical protein POPTR_0002s09090g [Populus trichocarpa]
TRINITY_DN44691_c4_g7	178.399	80.6809	0.45225	0.0381896	758	GO:0007275;GO:0010158	-	virNOG19277;virNOG18932;virNOG15877	SKR	sp|Q9XFB0|YAB2_ARATH Putative axial regulator YABBY 2 OS=Arabidopsis thaliana GN=YAB2 PE=1 SV=1	gi|427199347|gb|AFY26892.1| YABBY2-like transcription factor YAB2 [Morella rubra]
TRINITY_DN44691_c3_g1	1985.96	617.059	0.310711	0.00294049	2753	-	-	virNOG23457;virNOG22124	SR	sp|Q9FK81|Y5258_ARATH Stress-response A/B barrel domain-containing protein At5g22580 OS=Arabidopsis thaliana GN=At5g22580 PE=1 SV=1	gi|802622132|ref|XP_012076209.1| PREDICTED: uncharacterized protein LOC105637371 [Jatropha curcas] gi|643725248|gb|KDP34382.1| hypothetical protein JCGZ_11265 [Jatropha curcas]
TRINITY_DN44691_c4_g6	35.3087	9.29002	0.263108	0.00881425	542	GO:0007275	-	virNOG18932	K	-	gi|427199347|gb|AFY26892.1| YABBY2-like transcription factor YAB2 [Morella rubra]
TRINITY_DN44709_c1_g3	48.8701	8.94512	0.183039	0.0179161	3424	GO:0016301	-	virNOG03867;virNOG27597	T	sp|C0LGP4|Y3475_ARATH Probable LRR receptor-like serine/threonine-protein kinase At3g47570 OS=Arabidopsis thaliana GN=At3g47570 PE=2 SV=1	gi|731430292|ref|XP_010664968.1| PREDICTED: probable LRR receptor-like serine/threonine-protein kinase At3g47570 [Vitis vinifera]
TRINITY_DN44732_c0_g2	964.968	400.486	0.415026	0.0186379	1491	GO:0004471;GO:0046872;GO:0051287;GO:0055114;GO:0006108	-	virNOG00014	C	sp|P12628|MAOX_PHAVU NADP-dependent malic enzyme OS=Phaseolus vulgaris GN=ME1 PE=2 SV=1	gi|224092266|ref|XP_002309534.1| hypothetical protein POPTR_0006s25280g [Populus trichocarpa] gi|222855510|gb|EEE93057.1| hypothetical protein POPTR_0006s25280g [Populus trichocarpa]
TRINITY_DN44733_c1_g2	33.334	5.32224	0.159664	0.00629851	1647	-	-	KOG0811;virNOG00034	U	sp|O04378|SYP23_ARATH Syntaxin-23 OS=Arabidopsis thaliana GN=SYP23 PE=1 SV=1	gi|694363981|ref|XP_009361156.1| PREDICTED: syntaxin-22-like [Pyrus x bretschneideri]
TRINITY_DN44748_c1_g6	49.9603	4.98401	0.0997594	0.0153113	1635	-	-	-	-	-	-
TRINITY_DN44748_c1_g4	470.829	180.637	0.383657	0.0175746	2373	GO:0019953;GO:0005576	-	virNOG14154	R	sp|O23547|EXLB1_ARATH Expansin-like B1 OS=Arabidopsis thaliana GN=EXLB1 PE=2 SV=2	gi|1009157303|ref|XP_015896691.1| PREDICTED: expansin-like B1 [Ziziphus jujuba]
TRINITY_DN44750_c0_g3	169.62	74.2762	0.437897	0.035646	1514	GO:0052692;GO:0009505;GO:0005975	K07407	virNOG06615	G	sp|Q42656|AGAL_COFAR Alpha-galactosidase OS=Coffea arabica PE=1 SV=1	gi|1035931468|gb|OAY61054.1| hypothetical protein MANES_01G159800 [Manihot esculenta]
TRINITY_DN44760_c4_g1	99.1915	38.5836	0.388981	0.0454959	1028	-	-	-	-	-	-
TRINITY_DN44765_c0_g2	173.926	40.4908	0.232804	0.000469454	986	GO:0006351	K09286	virNOG20000;virNOG22364	K	sp|Q9LYD3|DREB3_ARATH Dehydration-responsive element-binding protein 3 OS=Arabidopsis thaliana GN=DREB3 PE=2 SV=1	gi|1035923462|gb|OAY53051.1| hypothetical protein MANES_04G131900 [Manihot esculenta]
TRINITY_DN44773_c4_g2	61.4675	8.26406	0.134446	5.05393e-05	1001	-	-	-	-	-	-
TRINITY_DN44773_c4_g3	163.477	12.7814	0.0781848	3.18495e-08	1023	GO:0016020;GO:0046872;GO:0006511;GO:0016567	-	virNOG25335	O	sp|Q9SI09|XERIC_ARATH Probable E3 ubiquitin-protein ligase XERICO OS=Arabidopsis thaliana GN=XERICO PE=1 SV=1	gi|731370911|ref|XP_010648275.1| PREDICTED: RING-H2 finger protein ATL51-like [Vitis vinifera]
TRINITY_DN44800_c2_g1	104.666	38.3793	0.366682	0.032551	1086	-	-	virNOG26819	S	-	gi|694309205|ref|XP_009359745.1| PREDICTED: uncharacterized protein LOC103950244 [Pyrus x bretschneideri]
TRINITY_DN44828_c0_g1	1036.29	323.037	0.311724	0.00286841	3479	-	-	virNOG02992	S	-	gi|595836284|ref|XP_007207225.1| hypothetical protein PRUPE_ppa000991mg [Prunus persica] gi|462402867|gb|EMJ08424.1| hypothetical protein PRUPE_ppa000991mg [Prunus persica]
TRINITY_DN44834_c0_g5	3625.57	1447.16	0.399156	0.0135287	1381	-	-	virNOG00164	R	sp|Q9FE06|EXOL2_ARATH Protein EXORDIUM-like 2 OS=Arabidopsis thaliana GN=EXL2 PE=2 SV=1	gi|1009151550|ref|XP_015893607.1| PREDICTED: protein EXORDIUM-like 2 [Ziziphus jujuba] gi|1009151552|ref|XP_015893608.1| PREDICTED: protein EXORDIUM-like 2 [Ziziphus jujuba]
TRINITY_DN44889_c0_g1	436.588	145.357	0.332938	0.00410794	3659	-	-	virNOG17942	K	sp|Q8S3D2|BH087_ARATH Transcription factor bHLH87 OS=Arabidopsis thaliana GN=BHLH87 PE=1 SV=1	gi|590619805|ref|XP_007024383.1| Basic helix-loop-helix DNA-binding superfamily protein, putative isoform 2 [Theobroma cacao] gi|508779749|gb|EOY27005.1| Basic helix-loop-helix DNA-binding superfamily protein, putative isoform 2 [Theobroma cacao]
TRINITY_DN44897_c3_g1	119.054	48.7639	0.409596	0.0285798	1334	GO:0004674;GO:0005524;GO:0005509;GO:0016021;GO:0006468	-	virNOG04439	T	sp|Q38869|CDPK4_ARATH Calcium-dependent protein kinase 4 OS=Arabidopsis thaliana GN=CPK4 PE=1 SV=1	gi|307136382|gb|ADN34193.1| calcium-dependent protein kinase [Cucumis melo subsp. melo]
TRINITY_DN44921_c2_g3	152.364	54.9206	0.360456	0.0131671	1526	-	-	virNOG22462;virNOG23891	R	sp|Q6NMQ7|GASA6_ARATH Gibberellin-regulated protein 6 OS=Arabidopsis thaliana GN=GASA6 PE=3 SV=1	gi|1012120771|ref|XP_015962321.1| PREDICTED: gibberellin-regulated protein 4-like [Arachis duranensis]
TRINITY_DN44922_c2_g5	592.487	175.255	0.295795	0.00118379	2421	GO:0005634;GO:0003677;GO:0006355;GO:0003700;GO:0046983	-	virNOG04887	K	sp|Q9FUY6|JOIN_SOLLC MADS-box protein JOINTLESS OS=Solanum lycopersicum GN=J PE=1 SV=1	gi|333408633|gb|AEF32137.1| MADS-box protein, partial [Betula platyphylla]
TRINITY_DN44924_c0_g1	30.3371	5.19535	0.171254	0.00169838	1235	-	-	virNOG25335;NOG108763	OR	sp|Q9ZT50|RHA2A_ARATH E3 ubiquitin-protein ligase RHA2A OS=Arabidopsis thaliana GN=RHA2A PE=1 SV=1	gi|731370882|ref|XP_010648268.1| PREDICTED: probable E3 ubiquitin-protein ligase RHA2B [Vitis vinifera]
TRINITY_DN44954_c0_g1	43.2777	13.5484	0.313058	0.0256732	2024	GO:0005887;GO:1902475;GO:0015179;GO:0015297	-	virNOG33083;virNOG09432	E	sp|B9EXZ6|BAT1_ORYSJ Amino-acid permease BAT1 homolog OS=Oryza sativa subsp. japonica GN=BAT1 PE=2 SV=1	gi|302141768|emb|CBI18971.3| unnamed protein product [Vitis vinifera]
TRINITY_DN44955_c0_g5	5.60055	0	0	0.0190889	1507	-	-	virNOG15954;COG0515	T	sp|Q9ZR08|Y4230_ARATH G-type lectin S-receptor-like serine/threonine-protein kinase At4g03230 OS=Arabidopsis thaliana GN=At4g03230 PE=3 SV=3	gi|658013307|ref|XP_008341948.1| PREDICTED: G-type lectin S-receptor-like serine/threonine-protein kinase At4g03230 [Malus domestica]
TRINITY_DN44956_c1_g4	29.6974	6.54729	0.220467	0.00836629	2293	-	-	virNOG22084	S	-	-
TRINITY_DN44956_c1_g1	829.161	296.907	0.358081	0.0414377	3727	GO:0006259;GO:0003676	-	virNOG05810;poaNOG23047;virNOG24415	R	sp|Q94HW2|POLR1_ARATH Retrovirus-related Pol polyprotein from transposon RE1 OS=Arabidopsis thaliana GN=RE1 PE=2 SV=1	gi|264683614|gb|ACY72569.1| unknown [Oryza sativa Japonica Group]
TRINITY_DN44967_c1_g1	291.055	124.115	0.426429	0.0393142	3974	GO:0004674;GO:0005524;GO:0009506;GO:0006468;GO:0005886	-	virNOG03310	T	sp|Q9FM85|PBL16_ARATH Probable serine/threonine-protein kinase PBL16 OS=Arabidopsis thaliana GN=PBL16 PE=2 SV=1	gi|1009124034|ref|XP_015878855.1| PREDICTED: probable receptor-like protein kinase At5g56460 [Ziziphus jujuba]
TRINITY_DN45001_c4_g3	22.0732	5.54583	0.251247	0.0249349	367	GO:0006368;GO:0003677;GO:0003682;GO:0070449	-	virNOG03424	K	-	gi|703156743|ref|XP_010111537.1| hypothetical protein L484_004936 [Morus notabilis] gi|587944717|gb|EXC31170.1| hypothetical protein L484_004936 [Morus notabilis]
TRINITY_DN45016_c2_g3	4.64378	0	0	0.0393745	565	-	-	-	-	-	-
TRINITY_DN45035_c0_g1	685.551	283.458	0.413475	0.0419662	1897	GO:0016021	-	virNOG13558;virNOG07671	E	sp|F4HW02|GAT1_ARATH GABA transporter 1 OS=Arabidopsis thaliana GN=GAT1 PE=1 SV=1	gi|1009119511|ref|XP_015876420.1| PREDICTED: GABA transporter 1-like [Ziziphus jujuba]
TRINITY_DN45049_c0_g1	374.582	131.14	0.350097	0.00744755	1599	GO:0008152;GO:0003824	K01661	virNOG06850	H	sp|Q8GYN9|MENB_ARATH 1,4-dihydroxy-2-naphthoyl-CoA synthase, peroxisomal OS=Arabidopsis thaliana GN=MENB PE=1 SV=2	gi|1009153700|ref|XP_015894770.1| PREDICTED: 1,4-dihydroxy-2-naphthoyl-CoA synthase, peroxisomal [Ziziphus jujuba]
TRINITY_DN45053_c0_g2	209.306	77.0629	0.368183	0.00966402	2046	-	-	virNOG30572;virNOG02646	T	sp|F4KA50|LRL22_ARATH LEAF RUST 10 DISEASE-RESISTANCE LOCUS RECEPTOR-LIKE PROTEIN KINASE-like 2.2 OS=Arabidopsis thaliana GN=LRK10L-2.2 PE=3 SV=2	gi|1009122843|ref|XP_015878222.1| PREDICTED: probable receptor-like protein kinase At1g67000 [Ziziphus jujuba]
TRINITY_DN45099_c1_g2	380.977	84.9122	0.22288	0.00440857	2775	GO:1902358;GO:0016021;GO:0008271	K17471	virNOG09083	P	sp|Q9LW86|SUT34_ARATH Probable sulfate transporter 3.4 OS=Arabidopsis thaliana GN=SULTR3;4 PE=2 SV=1	gi|1009112339|ref|XP_015867722.1| PREDICTED: probable sulfate transporter 3.4 [Ziziphus jujuba]
TRINITY_DN45171_c0_g1	100.86	38.1579	0.378327	0.02616	1373	GO:0003824;GO:0071704	-	virNOG13115;euNOG32187;COG3325	TG	sp|Q9D7Q1|CHIT1_MOUSE Chitotriosidase-1 OS=Mus musculus GN=Chit1 PE=1 SV=2	gi|645275682|ref|XP_008242937.1| PREDICTED: cysteine-rich receptor-like protein kinase 5 isoform X1 [Prunus mume]
TRINITY_DN45173_c2_g1	40.92	2.18243	0.0533341	0.0216117	1136	-	-	-	-	-	-
TRINITY_DN45211_c0_g1	260.451	45.6779	0.17538	3.55285e-05	3082	-	K04733	virNOG32862;virNOG01184	T	sp|Q9FFW5|PERK8_ARATH Proline-rich receptor-like protein kinase PERK8 OS=Arabidopsis thaliana GN=PERK8 PE=1 SV=1	gi|590594467|ref|XP_007017859.1| Kinase protein with adenine nucleotide alpha hydrolases-like domain, putative [Theobroma cacao] gi|508723187|gb|EOY15084.1| Kinase protein with adenine nucleotide alpha hydrolases-like domain, putative [Theobroma cacao]
TRINITY_DN45224_c0_g1	5596.37	1891.72	0.338027	0.0067611	2798	GO:0050896;GO:0009987;GO:0044710;GO:0005488;GO:0016491	K00430	virNOG11780	G	sp|Q9SB81|PER42_ARATH Peroxidase 42 OS=Arabidopsis thaliana GN=PER42 PE=1 SV=2	gi|641859536|gb|KDO78226.1| hypothetical protein CISIN_1g019129mg [Citrus sinensis]
TRINITY_DN45302_c9_g3	2228.61	483.667	0.217026	9.40559e-05	1776	GO:0071554;GO:0016413;GO:0005794	-	virNOG02030	R	sp|Q8VY22|TBL38_ARATH Protein trichome birefringence-like 38 OS=Arabidopsis thaliana GN=TBL38 PE=2 SV=1	gi|1009106454|ref|XP_015874544.1| PREDICTED: protein trichome birefringence-like 38 [Ziziphus jujuba]
TRINITY_DN45304_c3_g1	28.7233	6.14354	0.213887	0.0062113	1648	-	-	virNOG11165	B	sp|O24308|TOP2_PEA DNA topoisomerase 2 OS=Pisum sativum GN=TOP2 PE=2 SV=1	gi|1009129229|ref|XP_015881653.1| PREDICTED: DNA topoisomerase 2 isoform X1 [Ziziphus jujuba]
TRINITY_DN45313_c0_g1	5.40938	0	0	0.0202493	372	-	-	-	-	-	-
TRINITY_DN45315_c2_g5	25.1477	7.24422	0.288066	0.0257635	895	-	-	virNOG40344;virNOG25524	S	sp|Q9LIE6|VQ22_ARATH VQ motif-containing protein 22 OS=Arabidopsis thaliana GN=VQ22 PE=2 SV=1	gi|224071057|ref|XP_002303350.1| hypothetical protein POPTR_0003s07340g [Populus trichocarpa] gi|222840782|gb|EEE78329.1| hypothetical protein POPTR_0003s07340g [Populus trichocarpa]
TRINITY_DN45344_c0_g1	159.947	70.909	0.443327	0.0470956	3952	GO:0009116;GO:0016567;GO:0004842	-	virNOG10883	R	sp|C6L7U1|LIN1_LOTJA Putative E3 ubiquitin-protein ligase LIN-1 OS=Lotus japonicus GN=CERBERUS PE=2 SV=2	gi|731406848|ref|XP_010656297.1| PREDICTED: putative E3 ubiquitin-protein ligase LIN-1 isoform X1 [Vitis vinifera]
TRINITY_DN45350_c2_g1	179.635	81.857	0.455686	0.0433088	1948	GO:0006351	-	virNOG14182	S	sp|Q9FLR3|NAC79_ARATH NAC domain-containing protein 79 OS=Arabidopsis thaliana GN=NAC079 PE=2 SV=1	gi|225441662|ref|XP_002277068.1| PREDICTED: NAC domain-containing protein 100-like [Vitis vinifera] gi|731400042|ref|XP_010653830.1| PREDICTED: NAC domain-containing protein 100-like [Vitis vinifera] gi|731400044|ref|XP_010653832.1| PREDICTED: NAC domain-containing protein 100-like [Vitis vinifera]
TRINITY_DN45354_c1_g3	12.6583	1.68197	0.132875	0.0257419	471	-	-	-	-	-	-
TRINITY_DN45364_c2_g1	85.1854	20.3591	0.238998	0.0182097	2091	-	-	virNOG36892	S	-	gi|1035898759|gb|OAY28360.1| hypothetical protein MANES_15G060700 [Manihot esculenta]
TRINITY_DN45414_c4_g2	25.9078	8.62734	0.333002	0.0454966	1279	GO:0016787;GO:0008152	-	COG0657;virNOG32683	IV	sp|Q5NUF4|HIDM_GLYEC 2-hydroxyisoflavanone dehydratase OS=Glycyrrhiza echinata GN=HIDM PE=1 SV=1	gi|645262084|ref|XP_008236604.1| PREDICTED: 2-hydroxyisoflavanone dehydratase-like [Prunus mume]
TRINITY_DN45417_c0_g3	48.2094	13.5366	0.280788	0.00736579	2003	GO:0046914;GO:0030001;GO:0005737;GO:0046916	-	virNOG24319	S	sp|O49613|HIP25_ARATH Heavy metal-associated isoprenylated plant protein 25 OS=Arabidopsis thaliana GN=HIPP25 PE=2 SV=1	gi|297734194|emb|CBI15441.3| unnamed protein product [Vitis vinifera]
TRINITY_DN45419_c3_g1	674.168	213.773	0.317092	0.00273423	1292	-	-	virNOG34395;virNOG02085	R	sp|O49508|FB237_ARATH F-box protein At4g18380 OS=Arabidopsis thaliana GN=At4g18380 PE=2 SV=1	gi|590584550|ref|XP_007015207.1| F-box family protein, putative [Theobroma cacao] gi|508785570|gb|EOY32826.1| F-box family protein, putative [Theobroma cacao]
TRINITY_DN45442_c5_g3	1899.46	604.263	0.318124	0.00298791	2243	-	-	virNOG16537	S	sp|Q9SD53|Y3720_ARATH UPF0481 protein At3g47200 OS=Arabidopsis thaliana GN=At3g47200 PE=2 SV=1	gi|1012228047|ref|XP_015937610.1| PREDICTED: putative UPF0481 protein At3g02645 [Arachis duranensis]
TRINITY_DN45515_c3_g5	7.75362	0.65601	0.0846069	0.0305196	896	-	-	-	-	-	-
TRINITY_DN45515_c2_g1	7.73336	0.873475	0.112949	0.0470851	1127	-	-	-	-	-	-
TRINITY_DN45549_c2_g4	5.31905	0	0	0.0239619	488	-	-	-	-	-	-
TRINITY_DN45571_c2_g3	42.8047	9.21531	0.215287	0.0270915	1277	GO:0003993;GO:0016311	-	virNOG13253	R	sp|P27061|PPA1_SOLLC Acid phosphatase 1 OS=Solanum lycopersicum GN=APS1 PE=2 SV=1	gi|590715413|ref|XP_007050188.1| HAD superfamily, subfamily IIIB acid phosphatase [Theobroma cacao] gi|508702449|gb|EOX94345.1| HAD superfamily, subfamily IIIB acid phosphatase [Theobroma cacao]
TRINITY_DN45615_c2_g2	1135.49	420.771	0.370565	0.00757991	1138	GO:0050832;GO:0008061;GO:0042742	-	virNOG11661;virNOG19971	R	sp|Q02243|WIN_SOYBN Wound-induced protein (Fragment) OS=Glycine max GN=WIN PE=2 SV=1	gi|658040450|ref|XP_008355821.1| PREDICTED: pathogenesis-related protein PR-4B-like [Malus domestica]
TRINITY_DN45631_c3_g1	1775.49	621.545	0.350069	0.00750915	2352	GO:0006355;GO:0030234;GO:0006808;GO:0050790	-	virNOG17917	K	sp|Q9ZST4|GLNB_ARATH Nitrogen regulatory protein P-II homolog OS=Arabidopsis thaliana GN=GLB1 PE=1 SV=1	gi|697111873|ref|XP_009609814.1| PREDICTED: nitrogen regulatory protein P-II homolog [Nicotiana tomentosiformis]
TRINITY_DN45632_c4_g2	121.169	55.4233	0.457405	0.047116	648	-	-	virNOG23324	S	-	gi|225458898|ref|XP_002285433.1| PREDICTED: uncharacterized protein LOC100267736 [Vitis vinifera] gi|302142168|emb|CBI19371.3| unnamed protein product [Vitis vinifera]
TRINITY_DN45648_c1_g5	44.838	9.90763	0.220965	0.00439647	356	GO:0016705;GO:0020037;GO:0005506;GO:0016021;GO:0004497;GO:0055114	-	COG2124;virNOG04939	Q	sp|O48786|C734A_ARATH Cytochrome P450 734A1 OS=Arabidopsis thaliana GN=CYP734A1 PE=2 SV=1	gi|734306632|gb|KHM98937.1| Cytochrome P450 734A1 [Glycine soja]
TRINITY_DN45682_c0_g1	622.8	14.7269	0.0236463	0.00240862	2207	GO:0020037;GO:0005506;GO:0016711;GO:0044550;GO:0016021;GO:0055114	-	virNOG00979	Q	sp|O48927|C78A3_SOYBN Cytochrome P450 78A3 OS=Glycine max GN=CYP78A3 PE=2 SV=1	gi|590675242|ref|XP_007039393.1| Cytochrome P450 78A3 [Theobroma cacao] gi|508776638|gb|EOY23894.1| Cytochrome P450 78A3 [Theobroma cacao]
TRINITY_DN45707_c1_g4	67.8672	25.4082	0.374382	0.0347634	1408	-	-	virNOG12209	L	-	gi|223532226|gb|EEF34030.1| conserved hypothetical protein [Ricinus communis]
TRINITY_DN45707_c1_g3	91.1962	31.5052	0.345466	0.0157397	979	-	-	virNOG12209	L	-	gi|596289944|ref|XP_007226101.1| hypothetical protein PRUPE_ppa010889mg [Prunus persica] gi|462423037|gb|EMJ27300.1| hypothetical protein PRUPE_ppa010889mg [Prunus persica]
TRINITY_DN45727_c1_g4	1482.7	523.118	0.352814	0.014781	2174	GO:0009506;GO:0004674;GO:0000166;GO:0006952;GO:0031625;GO:0006468;GO:0005886	-	virNOG02323	T	sp|O81905|SD18_ARATH Receptor-like serine/threonine-protein kinase SD1-8 OS=Arabidopsis thaliana GN=SD18 PE=1 SV=1	gi|1009108751|ref|XP_015886488.1| PREDICTED: receptor-like serine/threonine-protein kinase SD1-8 [Ziziphus jujuba]
TRINITY_DN45733_c6_g1	197.273	79.4203	0.402592	0.0199123	1788	GO:0055114;GO:0016491	K08081	virNOG30055;NOG19153;KOG0725;virNOG00900	QR	sp|Q9ZW04|TRNH4_ARATH Tropinone reductase homolog At2g29170 OS=Arabidopsis thaliana GN=At2g29170 PE=3 SV=1	gi|595829678|ref|XP_007205917.1| hypothetical protein PRUPE_ppa011599mg [Prunus persica] gi|462401559|gb|EMJ07116.1| hypothetical protein PRUPE_ppa011599mg [Prunus persica]
TRINITY_DN45738_c6_g1	197.975	35.9186	0.18143	0.00126391	2091	GO:0016021	-	virNOG05964	S	sp|Q8S9J0|TAUE4_ARATH Sulfite exporter TauE/SafE family protein 4 OS=Arabidopsis thaliana GN=At2g36630 PE=2 SV=1	gi|1000947655|ref|XP_015580525.1| PREDICTED: LOW QUALITY PROTEIN: uncharacterized protein LOC8274876 [Ricinus communis]
TRINITY_DN45831_c6_g5	50.2547	14.7356	0.293219	0.0145088	1805	GO:0005634;GO:0003677;GO:0006355;GO:0003700	K14516	virNOG22753;virNOG19226	K	sp|Q8LDC8|ERF92_ARATH Ethylene-responsive transcription factor 1B OS=Arabidopsis thaliana GN=ERF1B PE=1 SV=2	gi|755257705|gb|AJK26928.1| ethylene response factor protein 8 [Betula platyphylla]
TRINITY_DN45834_c2_g2	236.041	58.2526	0.24679	0.000564176	1593	GO:0006355;GO:0043565;GO:0003700	-	virNOG21128	K	sp|Q9SVB7|WRK13_ARATH Probable WRKY transcription factor 13 OS=Arabidopsis thaliana GN=WRKY13 PE=2 SV=1	gi|225438505|ref|XP_002279024.1| PREDICTED: probable WRKY transcription factor 13 [Vitis vinifera] gi|296082529|emb|CBI21534.3| unnamed protein product [Vitis vinifera] gi|383793376|gb|AFH53058.1| WRKY13 transcription factor [Vitis amurensis]
TRINITY_DN45841_c0_g2	182.055	34.6144	0.190131	0.000103939	1552	GO:0008061;GO:0006032;GO:0016998;GO:0005975;GO:0004568	-	virNOG01205	G	sp|P36907|CHIX_PEA Endochitinase OS=Pisum sativum PE=2 SV=1	gi|1009144005|ref|XP_015889566.1| PREDICTED: endochitinase-like [Ziziphus jujuba]
TRINITY_DN45844_c3_g3	1731.93	620.992	0.358556	0.0335432	2281	GO:0016020;GO:0006865;GO:0015171	-	virNOG02870	E	sp|P92934|AAP6_ARATH Amino acid permease 6 OS=Arabidopsis thaliana GN=AAP6 PE=1 SV=1	gi|590596590|ref|XP_007018375.1| Amino acid permease 6 [Theobroma cacao] gi|508723703|gb|EOY15600.1| Amino acid permease 6 [Theobroma cacao]
TRINITY_DN45856_c1_g2	2253.64	574.684	0.255002	0.000328349	2692	GO:0008233	-	virNOG02317	O	sp|Q8S9J6|ASPA_ARATH Aspartyl protease family protein At5g10770 OS=Arabidopsis thaliana GN=At5g10770 PE=2 SV=1	gi|1009177566|ref|XP_015870042.1| PREDICTED: protein ASPARTIC PROTEASE IN GUARD CELL 1-like [Ziziphus jujuba] gi|1009177568|ref|XP_015870043.1| PREDICTED: protein ASPARTIC PROTEASE IN GUARD CELL 1-like [Ziziphus jujuba] gi|1009180022|ref|XP_015871403.1| PREDICTED: protein ASPARTIC PROTEASE IN GUARD CELL 1-like [Ziziphus jujuba] gi|1009180024|ref|XP_015871404.1| PREDICTED: protein ASPARTIC PROTEAS…
TRINITY_DN45868_c0_g1	472.023	225.004	0.47668	0.0483781	2475	-	-	virNOG18777;virNOG05025	P	sp|Q8LDS4|NAKR1_ARATH Protein SODIUM POTASSIUM ROOT DEFECTIVE 1 OS=Arabidopsis thaliana GN=NAKR1 PE=1 SV=1	gi|645220753|ref|XP_008241646.1| PREDICTED: uncharacterized serine-rich protein C215.13-like [Prunus mume]
TRINITY_DN45881_c0_g1	59.1613	24.4421	0.413144	0.0482743	2167	GO:0016021	-	virNOG04739	S	sp|O65431|GALS3_ARATH Galactan beta-1,4-galactosyltransferase GALS3 OS=Arabidopsis thaliana GN=GALS3 PE=2 SV=1	gi|1009172313|ref|XP_015867203.1| PREDICTED: uncharacterized protein LOC107404726 [Ziziphus jujuba]
TRINITY_DN45890_c1_g3	5.74282	0	0	0.0214648	837	-	K04733	euNOG11907;virNOG04204;COG0515;virNOG15629	T	sp|F4HQ22|LRL24_ARATH LEAF RUST 10 DISEASE-RESISTANCE LOCUS RECEPTOR-LIKE PROTEIN KINASE-like 2.4 OS=Arabidopsis thaliana GN=LRK10L-2.4 PE=3 SV=1	gi|694331254|ref|XP_009356306.1| PREDICTED: probable receptor-like protein kinase At5g39020 [Pyrus x bretschneideri]
TRINITY_DN45895_c3_g1	900.278	268.539	0.298285	0.00259483	1848	GO:0016705;GO:0020037;GO:0005506;GO:0004497;GO:0055114	K20623	virNOG02078	Q	sp|Q9SD85|F3PH_ARATH Flavonoid 3&apos;-monooxygenase OS=Arabidopsis thaliana GN=CYP75B1 PE=1 SV=1	gi|590575231|ref|XP_007012628.1| Cytochrome P450 superfamily protein isoform 1 [Theobroma cacao] gi|508782991|gb|EOY30247.1| Cytochrome P450 superfamily protein isoform 1 [Theobroma cacao]
TRINITY_DN45917_c3_g6	9.95727	1.3898	0.139576	0.0353624	1048	-	-	-	-	-	-
TRINITY_DN45947_c2_g1	55.7391	21.7879	0.390891	0.0309804	1093	GO:0005509	K16465	virNOG22141;virNOG21263	ZD	sp|Q9LSQ6|PBP1_ARATH Calcium-binding protein PBP1 OS=Arabidopsis thaliana GN=PBP1 PE=1 SV=1	gi|658013315|ref|XP_008341952.1| PREDICTED: calcium-binding protein PBP1-like [Malus domestica]
TRINITY_DN45947_c1_g1	123.242	50.2392	0.407646	0.0311084	879	-	-	-	-	-	-
TRINITY_DN45950_c3_g2	63.6613	13.5018	0.212089	0.00273869	1263	GO:0007018;GO:0003777	-	virNOG11432	Z	sp|A0A068FIK2|KN4A_GOSHI Kinesin-like protein KIN-4A OS=Gossypium hirsutum GN=KIN4A PE=2 SV=1	gi|1009134222|ref|XP_015884328.1| PREDICTED: kinesin-like protein FRA1 isoform X1 [Ziziphus jujuba]
TRINITY_DN45976_c2_g1	18.0283	4.74401	0.263143	0.0441853	3471	-	-	virNOG10663;virNOG14860	R	sp|P10978|POLX_TOBAC Retrovirus-related Pol polyprotein from transposon TNT 1-94 OS=Nicotiana tabacum PE=2 SV=1	gi|77556816|gb|ABA99612.1| retrotransposon protein, putative, unclassified [Oryza sativa Japonica Group]
TRINITY_DN45994_c0_g1	14.262	3.15261	0.221049	0.032203	923	-	-	-	-	-	-
TRINITY_DN45997_c0_g1	83.7682	31.4131	0.375	0.0427166	2817	GO:0005618;GO:0016157;GO:0005985;GO:0080165	K00695	virNOG03928	M	sp|Q7XNX6|SUS7_ORYSJ Sucrose synthase 7 OS=Oryza sativa subsp. japonica GN=SUS7 PE=2 SV=2	gi|541135567|gb|AGV22113.1| sucrose synthase 3 [Betula luminifera]
TRINITY_DN45998_c7_g1	725.723	197.405	0.272012	0.00374613	2229	GO:0005634;GO:0003677;GO:0006355;GO:0003700;GO:0046983	-	virNOG19641;virNOG34466	K	sp|Q38838|AGL14_ARATH Agamous-like MADS-box protein AGL14 OS=Arabidopsis thaliana GN=AGL14 PE=1 SV=2	gi|333408623|gb|AEF32132.1| MADS-box protein, partial [Betula platyphylla]
TRINITY_DN46005_c3_g3	57.6606	18.9019	0.327812	0.0198978	799	-	K09422	COG5147;virNOG29589;virNOG20498	K	sp|Q96276|MYB23_ARATH Transcription factor MYB23 OS=Arabidopsis thaliana GN=MYB23 PE=1 SV=1	gi|359491528|ref|XP_002279128.2| PREDICTED: transcription factor WER [Vitis vinifera] gi|297733776|emb|CBI15023.3| unnamed protein product [Vitis vinifera]
TRINITY_DN46026_c6_g1	11.8219	1.31202	0.110982	0.012843	884	-	-	-	-	-	gi|661874340|emb|CDP20635.1| unnamed protein product [Coffea canephora]
TRINITY_DN46036_c2_g6	48.6883	15.7231	0.322934	0.0260278	1388	GO:0005488	-	virNOG03182	R	sp|Q9ZUL3|IDD5_ARATH Protein indeterminate-domain 5, chloroplastic OS=Arabidopsis thaliana GN=IDD5 PE=1 SV=1	gi|731375742|ref|XP_010654941.1| PREDICTED: zinc finger protein MAGPIE isoform X2 [Vitis vinifera]
TRINITY_DN46036_c2_g8	134.943	29.4231	0.218041	0.000429065	1678	GO:0005488	-	virNOG03182	R	sp|Q9ZUL3|IDD5_ARATH Protein indeterminate-domain 5, chloroplastic OS=Arabidopsis thaliana GN=IDD5 PE=1 SV=1	gi|743785378|ref|XP_011025044.1| PREDICTED: zinc finger protein MAGPIE-like [Populus euphratica] gi|743785382|ref|XP_011025053.1| PREDICTED: zinc finger protein MAGPIE-like [Populus euphratica] gi|743785386|ref|XP_011025063.1| PREDICTED: zinc finger protein MAGPIE-like [Populus euphratica] gi|743785390|ref|XP_011025071.1| PREDICTED: zinc finger protein MAGPIE-like [Populus euphratica] gi|74378539…
TRINITY_DN46101_c6_g2	233.983	97.8404	0.418151	0.0243998	2027	-	-	virNOG11337	S	-	gi|802539352|ref|XP_012070605.1| PREDICTED: uncharacterized protein At3g27210 [Jatropha curcas] gi|643740710|gb|KDP46300.1| hypothetical protein JCGZ_10140 [Jatropha curcas]
TRINITY_DN46116_c3_g1	115.747	39.7084	0.343061	0.00841566	1005	-	-	virNOG23938;virNOG25160	S	sp|Q9XI29|Y1540_ARATH Uncharacterized protein At1g15400 OS=Arabidopsis thaliana GN=At1g15400 PE=1 SV=2	gi|590617752|ref|XP_007023877.1| Uncharacterized protein TCM_028280 [Theobroma cacao] gi|508779243|gb|EOY26499.1| Uncharacterized protein TCM_028280 [Theobroma cacao]
TRINITY_DN46205_c0_g1	91.6484	28.8473	0.314761	0.00706658	1458	GO:0016901;GO:0005975;GO:0048038;GO:0055114	-	virNOG10164	R	sp|Q9SSG3|HIPL1_ARATH HIPL1 protein OS=Arabidopsis thaliana GN=HIPL1 PE=1 SV=2	gi|590667184|ref|XP_007037172.1| Catalytics isoform 2, partial [Theobroma cacao] gi|508774417|gb|EOY21673.1| Catalytics isoform 2, partial [Theobroma cacao]
TRINITY_DN46235_c2_g1	1832.62	757.714	0.41346	0.0268588	1747	GO:0008152;GO:0016758	-	virNOG04662	CG	sp|F8WKW1|UGT2_GARJA 7-deoxyloganetin glucosyltransferase OS=Gardenia jasminoides GN=UGT85A24 PE=1 SV=1	gi|1035928530|gb|OAY58117.1| hypothetical protein MANES_02G151400 [Manihot esculenta]
TRINITY_DN46237_c0_g1	705.765	297.128	0.421002	0.0290869	2488	-	-	virNOG07102	R	sp|Q9M1S3|ARP1_ARATH Probable RNA-binding protein ARP1 OS=Arabidopsis thaliana GN=ARP1 PE=2 SV=1	gi|1028949024|ref|XP_016717854.1| PREDICTED: probable RNA-binding protein ARP1 isoform X3 [Gossypium hirsutum]
TRINITY_DN46237_c0_g8	5.04562	0	0	0.0260892	1496	GO:0005634;GO:0009886	-	virNOG18329;virNOG17408	S	sp|Q9LW68|LSH4_ARATH Protein LIGHT-DEPENDENT SHORT HYPOCOTYLS 4 OS=Arabidopsis thaliana GN=LSH4 PE=1 SV=1	gi|658062633|ref|XP_008367221.1| PREDICTED: protein LIGHT-DEPENDENT SHORT HYPOCOTYLS 4-like [Malus domestica] gi|658062635|ref|XP_008367222.1| PREDICTED: protein LIGHT-DEPENDENT SHORT HYPOCOTYLS 4-like [Malus domestica]
TRINITY_DN46240_c7_g3	647.949	263.204	0.406211	0.0195339	4522	GO:0005634;GO:0009938;GO:0006355;GO:0042538;GO:0009723;GO:0009737;GO:0000989;GO:0009863;GO:0009867;GO:0010187;GO:2000033;GO:0043565;GO:2000377;GO:0003700	K14494	virNOG02726	K	sp|Q84TQ7|GAI_GOSHI DELLA protein GAI OS=Gossypium hirsutum GN=GAI PE=2 SV=1	gi|566171353|ref|XP_006383329.1| hypothetical protein POPTR_0005s14540g [Populus trichocarpa] gi|550338938|gb|ERP61126.1| hypothetical protein POPTR_0005s14540g [Populus trichocarpa]
TRINITY_DN46247_c7_g2	48.9605	13.3647	0.272968	0.0124978	2423	-	-	virNOG00545	G	sp|Q9SVS1|BGL47_ARATH Beta-glucosidase 47 OS=Arabidopsis thaliana GN=BGLU47 PE=3 SV=2	gi|645236566|ref|XP_008224799.1| PREDICTED: LOW QUALITY PROTEIN: beta-glucosidase 45-like [Prunus mume]
TRINITY_DN46247_c3_g1	8.2419	0	0	0.0188577	377	-	-	-	-	-	-
TRINITY_DN46263_c0_g1	208.419	0	0	0.0435066	6091	-	-	-	-	sp|Q04575|RDRP_SHVX RNA replication protein OS=Shallot virus X GN=ORF1 PE=3 SV=1	-
TRINITY_DN46266_c1_g3	93.1046	28.5664	0.306821	0.0459381	1242	-	-	virNOG08207	Q	sp|Q9SCU0|SDR2A_ARATH Short-chain dehydrogenase reductase 2a OS=Arabidopsis thaliana GN=SDR2a PE=3 SV=1	gi|590627768|ref|XP_007026536.1| NAD(P)-binding Rossmann-fold superfamily protein [Theobroma cacao] gi|508715141|gb|EOY07038.1| NAD(P)-binding Rossmann-fold superfamily protein [Theobroma cacao]
TRINITY_DN46320_c2_g1	11.7821	0	0	0.00702894	605	-	-	-	-	-	-
TRINITY_DN46325_c1_g3	14.3332	2.04887	0.142946	0.0116978	1311	-	-	-	-	-	-
TRINITY_DN46333_c1_g5	325.03	29.7195	0.0914363	0.0167402	1789	-	K09422	virNOG17373	K	sp|Q7XBH4|MYB4_ORYSJ Transcription factor MYB4 OS=Oryza sativa subsp. japonica GN=MYB4 PE=2 SV=2	gi|743850710|ref|XP_011028802.1| PREDICTED: myb-related protein Myb4-like [Populus euphratica]
TRINITY_DN46384_c1_g3	4907.26	1631.72	0.332512	0.00356139	1167	-	-	-	-	-	gi|973607640|gb|KUM50721.1| hypothetical protein ABT39_MTgene565 (mitochondrion) [Picea glauca]
TRINITY_DN46390_c0_g1	559.851	278.835	0.498051	0.0493992	2973	-	-	virNOG13857	K	sp|Q9SUP6|WRK53_ARATH Probable WRKY transcription factor 53 OS=Arabidopsis thaliana GN=WRKY53 PE=1 SV=1	gi|590721379|ref|XP_007051596.1| WRKY DNA-binding protein 46, putative [Theobroma cacao] gi|508703857|gb|EOX95753.1| WRKY DNA-binding protein 46, putative [Theobroma cacao]
TRINITY_DN46404_c0_g2	415.658	161.639	0.388875	0.0170087	3126	GO:0005524;GO:0004672;GO:0016021;GO:0006468	-	virNOG02523	T	sp|Q9LFS4|NIK1_ARATH Protein NSP-INTERACTING KINASE 1 OS=Arabidopsis thaliana GN=NIK1 PE=1 SV=1	gi|1035900873|gb|OAY30473.1| hypothetical protein MANES_14G033500 [Manihot esculenta]
TRINITY_DN46422_c8_g1	8364.74	3868.01	0.462419	0.0395512	2391	GO:0004674;GO:0005524;GO:0016021;GO:0006468	-	COG4886;virNOG05661	ST	sp|C0LGN2|Y3148_ARATH Probable leucine-rich repeat receptor-like serine/threonine-protein kinase At3g14840 OS=Arabidopsis thaliana GN=LRR-RLK PE=2 SV=1	gi|703069907|ref|XP_010088632.1| putative LRR receptor-like serine/threonine-protein kinase [Morus notabilis] gi|587846288|gb|EXB36794.1| putative LRR receptor-like serine/threonine-protein kinase [Morus notabilis]
TRINITY_DN46434_c5_g8	8.8963	0.289117	0.0324985	0.0140861	1357	-	-	virNOG29354;virNOG02161	S	sp|P0CB23|Y4862_ARATH Uncharacterized protein At4g38062 OS=Arabidopsis thaliana GN=At4g38062 PE=4 SV=1	gi|1009151833|ref|XP_015893765.1| PREDICTED: uncharacterized protein At4g38062-like [Ziziphus jujuba]
TRINITY_DN46445_c6_g4	83.6632	30.9965	0.370492	0.0193812	1189	-	-	virNOG23970;virNOG22080	S	-	gi|255543741|ref|XP_002512933.1| PREDICTED: uncharacterized protein LOC8260763 [Ricinus communis] gi|223547944|gb|EEF49436.1| conserved hypothetical protein [Ricinus communis]
TRINITY_DN46490_c1_g3	28.5827	3.55943	0.124531	0.00122093	1660	GO:0008270;GO:0005975;GO:0004476;GO:0009298	-	virNOG02977	G	sp|Q9M884|MPI1_ARATH Mannose-6-phosphate isomerase 1 OS=Arabidopsis thaliana GN=PMI1 PE=1 SV=1	gi|703106103|ref|XP_010098415.1| Mannose-6-phosphate isomerase [Morus notabilis] gi|587958486|gb|EXC44004.1| Mannose-6-phosphate isomerase [Morus notabilis]
TRINITY_DN46513_c3_g2	279.715	119.747	0.428103	0.0310132	1484	GO:0008168	K00588	virNOG06566	Q	sp|Q9SWB8|CAMT2_EUCGL Caffeoyl-CoA O-methyltransferase 2 OS=Eucalyptus globulus GN=CCOAOMT2 PE=2 SV=1	gi|694428841|ref|XP_009341967.1| PREDICTED: caffeoyl-CoA O-methyltransferase-like [Pyrus x bretschneideri]
TRINITY_DN46552_c0_g5	150.305	48.9389	0.325597	0.0404827	1942	GO:0006857;GO:0016021;GO:0005215	K14638	virNOG12481;COG3104	GE	sp|Q9M1I2|PTR46_ARATH Protein NRT1/ PTR FAMILY 5.4 OS=Arabidopsis thaliana GN=NPF5.4 PE=2 SV=1	gi|657967258|ref|XP_008375319.1| PREDICTED: protein NRT1/ PTR FAMILY 5.4 [Malus domestica]
TRINITY_DN46564_c4_g3	18.4584	1.45171	0.0786475	0.00460635	926	-	-	-	-	-	-
TRINITY_DN46565_c2_g1	36.6418	11.1147	0.303336	0.0179242	1110	-	-	virNOG18187	R	sp|Q9FIG7|DIR2_ARATH Dirigent protein 2 OS=Arabidopsis thaliana GN=DIR2 PE=2 SV=1	gi|645273598|ref|XP_008241954.1| PREDICTED: dirigent protein 19-like [Prunus mume]
TRINITY_DN46569_c0_g1	87.4599	35.5461	0.406428	0.043502	1691	GO:0008270;GO:0055114;GO:0016491	-	COG1062;virNOG12427	QC	sp|Q9SK87|ADHL2_ARATH Alcohol dehydrogenase-like 2 OS=Arabidopsis thaliana GN=At1g22440 PE=2 SV=1	gi|590597810|ref|XP_007018718.1| GroES-like zinc-binding dehydrogenase family protein isoform 2 [Theobroma cacao] gi|508724046|gb|EOY15943.1| GroES-like zinc-binding dehydrogenase family protein isoform 2 [Theobroma cacao]
TRINITY_DN46593_c4_g1	988.101	420.315	0.425377	0.0163782	2321	GO:0030246;GO:0004674;GO:0005524;GO:0016021;GO:0018108;GO:0004714	-	virNOG09592	T	sp|Q9M2S4|LRKS4_ARATH L-type lectin-domain containing receptor kinase S.4 OS=Arabidopsis thaliana GN=LECRKS4 PE=2 SV=1	gi|1009157838|ref|XP_015896968.1| PREDICTED: L-type lectin-domain containing receptor kinase S.4-like [Ziziphus jujuba]
TRINITY_DN46601_c4_g2	31.1798	7.82496	0.250962	0.0249018	555	-	-	virNOG27872;virNOG01449;virNOG01327	SRU	-	gi|147843330|emb|CAN78431.1| hypothetical protein VITISV_022851 [Vitis vinifera]
TRINITY_DN46611_c0_g2	74.0339	28.6268	0.386672	0.0274383	1675	-	-	virNOG13746	S	sp|O22193|PUB4_ARATH U-box domain-containing protein 4 OS=Arabidopsis thaliana GN=PUB4 PE=1 SV=3	gi|449434030|ref|XP_004134799.1| PREDICTED: U-box domain-containing protein 4 [Cucumis sativus] gi|700193848|gb|KGN49052.1| hypothetical protein Csa_6G511670 [Cucumis sativus]
TRINITY_DN46625_c0_g1	517.185	201.532	0.38967	0.0437573	1616	-	-	virNOG05710	P	sp|Q9FNL7|PTR3_ARATH Protein NRT1/ PTR FAMILY 5.2 OS=Arabidopsis thaliana GN=NPF5.2 PE=2 SV=1	gi|470120616|ref|XP_004296395.1| PREDICTED: protein NRT1/ PTR FAMILY 5.2-like [Fragaria vesca subsp. vesca]
TRINITY_DN46625_c0_g2	108.4	32.483	0.299659	0.0251907	1965	-	-	virNOG06848;euNOG06074	S	sp|Q9FNL7|PTR3_ARATH Protein NRT1/ PTR FAMILY 5.2 OS=Arabidopsis thaliana GN=NPF5.2 PE=2 SV=1	gi|1009116815|ref|XP_015874979.1| PREDICTED: uncharacterized protein LOC107411823 [Ziziphus jujuba]
TRINITY_DN46627_c0_g3	1485.02	550.508	0.370708	0.00708046	2048	GO:0048046;GO:0004553;GO:0016762;GO:0005618;GO:0010411;GO:0042546;GO:0071555	-	virNOG03761	R	sp|Q9XIW1|XTH5_ARATH Probable xyloglucan endotransglucosylase/hydrolase protein 5 OS=Arabidopsis thaliana GN=XTH5 PE=2 SV=1	gi|82394881|gb|ABB72441.1| xyloglucan endotransglucosylase [Betula pendula]
TRINITY_DN46635_c2_g1	124.203	55.7662	0.448994	0.0454966	1485	GO:0046872;GO:0009852;GO:0016707;GO:0055114	-	virNOG05861	Q	sp|Q7XKU5|DAO_ORYSJ 2-oxoglutarate-dependent dioxygenase DAO OS=Oryza sativa subsp. japonica GN=DAO PE=2 SV=2	gi|255575269|ref|XP_002528538.1| PREDICTED: 2-oxoglutarate-dependent dioxygenase DAO [Ricinus communis] gi|223532040|gb|EEF33850.1| Gibberellin 3-beta-dioxygenase, putative [Ricinus communis]
TRINITY_DN46645_c0_g1	293.68	118.391	0.40313	0.044684	3058	GO:0016021	-	virNOG11387	M	sp|P71055|EPSF_BACSU Putative glycosyltransferase EpsF OS=Bacillus subtilis (strain 168) GN=epsF PE=2 SV=1	gi|595835600|ref|XP_007207085.1| hypothetical protein PRUPE_ppa024133mg [Prunus persica] gi|462402727|gb|EMJ08284.1| hypothetical protein PRUPE_ppa024133mg [Prunus persica]
TRINITY_DN46682_c3_g2	309.555	107.996	0.348876	0.00910921	2684	-	-	virNOG26882;virNOG24657	S	-	gi|596291989|ref|XP_007226435.1| hypothetical protein PRUPE_ppa023622mg [Prunus persica] gi|462423371|gb|EMJ27634.1| hypothetical protein PRUPE_ppa023622mg [Prunus persica]
TRINITY_DN46698_c1_g1	25.4606	1.39286	0.0547064	0.000565552	3668	-	-	KOG1075;virNOG05766	OR	-	gi|595804680|ref|XP_007202194.1| hypothetical protein PRUPE_ppa018827mg, partial [Prunus persica] gi|462397725|gb|EMJ03393.1| hypothetical protein PRUPE_ppa018827mg, partial [Prunus persica]
TRINITY_DN46712_c0_g1	90.6774	40.6284	0.448054	0.047297	2528	-	K21777	virNOG12172	D	sp|Q9SA32|CCB31_ARATH Putative cyclin-B3-1 OS=Arabidopsis thaliana GN=CYCB3-1 PE=3 SV=2	gi|731434560|ref|XP_010645109.1| PREDICTED: putative cyclin-B3-1 isoform X2 [Vitis vinifera]
TRINITY_DN46720_c3_g3	192.602	77.0706	0.400155	0.0270367	2147	-	-	-	-	-	-
TRINITY_DN46740_c2_g1	14.6886	1.68197	0.114509	0.0053973	2182	-	-	COG1657;virNOG38299;virNOG37452;virNOG29348	IR	-	gi|147802221|emb|CAN68269.1| hypothetical protein VITISV_029910 [Vitis vinifera]
TRINITY_DN46744_c3_g3	40.9634	9.04083	0.220705	0.00421236	530	-	-	virNOG26594	R	-	gi|255549756|ref|XP_002515929.1| PREDICTED: uncharacterized protein LOC8281613 [Ricinus communis] gi|223544834|gb|EEF46349.1| conserved hypothetical protein [Ricinus communis]
TRINITY_DN46752_c8_g1	159.951	50.081	0.313102	0.00662285	2123	-	-	virNOG25636;virNOG25110	S	sp|Q3ECS5|SMR9_ARATH Cyclin-dependent protein kinase inhibitor SMR9 OS=Arabidopsis thaliana GN=SMR9 PE=3 SV=1	gi|1035900493|gb|OAY30093.1| hypothetical protein MANES_14G003000 [Manihot esculenta]
TRINITY_DN46776_c4_g1	24.1757	8.12994	0.336285	0.042378	686	-	-	-	-	-	-
TRINITY_DN46777_c1_g1	172.022	38.3267	0.222801	0.0187976	450	GO:0050794;GO:0006351	-	virNOG02622	K	sp|O24407|IAA16_ARATH Auxin-responsive protein IAA16 OS=Arabidopsis thaliana GN=IAA16 PE=1 SV=1	gi|743888854|ref|XP_011038568.1| PREDICTED: auxin-responsive protein IAA16-like [Populus euphratica]
TRINITY_DN46782_c0_g1	36.1769	4.02915	0.111374	0.000175172	2442	-	-	-	-	-	-
TRINITY_DN46785_c1_g3	487.91	229.65	0.470682	0.0453902	2415	-	-	virNOG08314	T	sp|F4IS56|ILK1_ARATH Integrin-linked protein kinase 1 OS=Arabidopsis thaliana GN=ILK1 PE=1 SV=1	gi|658040830|ref|XP_008356020.1| PREDICTED: serine/threonine-protein kinase HT1-like [Malus domestica]
TRINITY_DN46802_c0_g6	11.7466	0	0	0.00606972	1145	-	-	-	-	-	-
TRINITY_DN46802_c0_g9	5.72226	0	0	0.0225112	655	-	-	-	-	-	-
TRINITY_DN46813_c4_g3	21.0053	5.54638	0.264047	0.0300357	1030	GO:0050638	-	virNOG06999	S	sp|Q9FFQ7|FACT_ARATH Fatty alcohol:caffeoyl-CoA acyltransferase OS=Arabidopsis thaliana GN=FACT PE=2 SV=1	gi|224062093|ref|XP_002300751.1| transferase family protein [Populus trichocarpa] gi|222842477|gb|EEE80024.1| transferase family protein [Populus trichocarpa]
TRINITY_DN46818_c3_g4	22.4475	5.54583	0.247058	0.0264232	1226	-	-	-	-	-	-
TRINITY_DN46822_c0_g1	32.2925	7.01701	0.217295	0.00842305	691	-	-	-	-	-	-
TRINITY_DN46835_c2_g3	257.471	71.1681	0.276412	0.00130673	1884	GO:0010268;GO:0020037;GO:0005506;GO:0016132;GO:0055114;GO:0016705;GO:0007275;GO:0016021;GO:0004497;GO:0016125	K20667	virNOG05731	Q	sp|I7C6E8|C7A52_PANGI Beta-amyrin 28-oxidase OS=Panax ginseng PE=2 SV=1	gi|592965300|gb|AHL46848.1| cytochrome P450, partial [Betula platyphylla]
TRINITY_DN46870_c4_g2	1455.78	625.598	0.429735	0.01809	4207	GO:0016020;GO:0005783;GO:0009506;GO:0055114;GO:0004030;GO:0005773;GO:0006081;GO:0005794;GO:0004029	K00128	virNOG09738	C	sp|Q70DU8|AL3H1_ARATH Aldehyde dehydrogenase family 3 member H1 OS=Arabidopsis thaliana GN=ALDH3H1 PE=1 SV=2	gi|1027094571|ref|XP_008219617.2| PREDICTED: aldehyde dehydrogenase family 3 member H1 isoform X2 [Prunus mume]
TRINITY_DN46924_c2_g3	203.854	56.6289	0.277792	0.00120358	878	GO:0005634;GO:0003677;GO:0006355;GO:0009734	-	virNOG02178	K	sp|Q9ZTX8|ARFF_ARATH Auxin response factor 6 OS=Arabidopsis thaliana GN=ARF6 PE=1 SV=2	gi|297740767|emb|CBI30949.3| unnamed protein product [Vitis vinifera]
TRINITY_DN46963_c0_g3	43.8468	10.8006	0.246325	0.00542012	1620	GO:0016310;GO:0000166;GO:0004672	K04733	virNOG05835	T	sp|P93604|LRK10_WHEAT Rust resistance kinase Lr10 OS=Triticum aestivum GN=LRK10 PE=2 SV=1	gi|1009105396|ref|XP_015889219.1| PREDICTED: G-type lectin S-receptor-like serine/threonine-protein kinase SD2-5 isoform X1 [Ziziphus jujuba] gi|1009105398|ref|XP_015889942.1| PREDICTED: G-type lectin S-receptor-like serine/threonine-protein kinase SD2-5 isoform X2 [Ziziphus jujuba]
TRINITY_DN46965_c2_g1	28.2223	2.12358	0.0752448	8.69659e-05	866	-	-	virNOG26060;virNOG26225	SR	sp|Q9FE62|YLS8_ARATH Thioredoxin-like protein YLS8 OS=Arabidopsis thaliana GN=YLS8 PE=2 SV=1	gi|590712683|ref|XP_007049439.1| Heavy metal transport/detoxification superfamily protein, putative [Theobroma cacao] gi|508701700|gb|EOX93596.1| Heavy metal transport/detoxification superfamily protein, putative [Theobroma cacao]
TRINITY_DN46972_c2_g1	53.9675	15.1561	0.280839	0.026207	1021	GO:0008152;GO:0003824	-	virNOG33454;COG0318;virNOG04570;virNOG08684	RI	sp|Q8RU95|4CLL6_ORYSJ 4-coumarate--CoA ligase-like 6 OS=Oryza sativa subsp. japonica GN=4CLL6 PE=2 SV=2	gi|641836699|gb|KDO55661.1| hypothetical protein CISIN_1g008895mg [Citrus sinensis]
TRINITY_DN46978_c5_g4	181.048	74.8698	0.413535	0.0341035	830	-	-	virNOG25034	S	-	gi|743857177|ref|XP_011030112.1| PREDICTED: uncharacterized protein LOC105129657 isoform X1 [Populus euphratica]
TRINITY_DN47001_c5_g2	794.182	280.216	0.352837	0.00628325	3488	GO:0003677;GO:0005634	-	virNOG08353	K	sp|P0DI11|SP13B_ARATH Squamosa promoter-binding-like protein 13B OS=Arabidopsis thaliana GN=SPL13B PE=3 SV=1	gi|443429769|gb|AGC92796.1| SBP-box transcription factor [Betula luminifera]
TRINITY_DN47001_c5_g3	541.154	205.898	0.38048	0.0109822	2610	GO:0003677;GO:0005634	-	virNOG08353	K	sp|P0DI11|SP13B_ARATH Squamosa promoter-binding-like protein 13B OS=Arabidopsis thaliana GN=SPL13B PE=3 SV=1	gi|443429769|gb|AGC92796.1| SBP-box transcription factor [Betula luminifera]
TRINITY_DN47008_c4_g3	1077.35	360.25	0.334384	0.00461941	2943	GO:0030246;GO:0005524;GO:0004672;GO:0016021;GO:0006468	K04733	virNOG14429	T	sp|Q9FHG4|LRKS7_ARATH Probable L-type lectin-domain containing receptor kinase S.7 OS=Arabidopsis thaliana GN=LECRKS7 PE=2 SV=1	gi|1009123795|ref|XP_015878728.1| PREDICTED: probable L-type lectin-domain containing receptor kinase S.7 [Ziziphus jujuba]
TRINITY_DN47021_c1_g2	550.519	218.936	0.39769	0.0272075	2850	GO:0016021;GO:0003333;GO:0015171	-	KOG1303;virNOG13671	E	sp|Q9SX98|LHTL8_ARATH Lysine histidine transporter-like 8 OS=Arabidopsis thaliana GN=AATL1 PE=1 SV=1	gi|590683865|ref|XP_007041698.1| Transmembrane amino acid transporter family protein [Theobroma cacao] gi|508705633|gb|EOX97529.1| Transmembrane amino acid transporter family protein [Theobroma cacao]
TRINITY_DN47021_c2_g2	766.222	111.084	0.144976	5.50787e-07	2933	-	K04454	virNOG19602;KOG0017	R	-	gi|1012329791|gb|KYP41351.1| hypothetical protein KK1_037277 [Cajanus cajan]
TRINITY_DN47050_c1_g1	1311.75	493.585	0.37628	0.00816686	3354	GO:0032440;GO:0004709;GO:0005524;GO:0005622;GO:0055114;GO:0016021;GO:0005886;GO:0000186	K00924	virNOG07516	T	sp|Q9SGP2|HSL1_ARATH Receptor-like protein kinase HSL1 OS=Arabidopsis thaliana GN=HSL1 PE=2 SV=1	gi|1009136302|ref|XP_015885459.1| PREDICTED: receptor-like protein kinase HSL1 [Ziziphus jujuba]
TRINITY_DN47051_c1_g1	20.8705	0	0	3.01196e-06	997	-	-	-	-	-	gi|584292386|gb|AHI85951.1| AGL24 [Carya cathayensis]
TRINITY_DN47055_c1_g1	468.026	63.1824	0.134998	0.0234909	1192	GO:0004420;GO:0015936;GO:0055114;GO:0050662	-	virNOG07933;COG1257	I	sp|O64967|HMDH2_GOSHI 3-hydroxy-3-methylglutaryl-coenzyme A reductase 2 OS=Gossypium hirsutum GN=HMG2 PE=3 SV=1	gi|85542666|gb|ABC71313.1| 3-hydroxy-3-methylglutaryl-coenzyme A reductase [Gossypium barbadense]
TRINITY_DN47055_c1_g3	835.993	119.857	0.14337	0.0122643	1218	GO:0008299;GO:0050661;GO:0004420;GO:0016021;GO:0015936;GO:0005789;GO:0055114	K00021	virNOG07933;COG1257	I	sp|O64967|HMDH2_GOSHI 3-hydroxy-3-methylglutaryl-coenzyme A reductase 2 OS=Gossypium hirsutum GN=HMG2 PE=3 SV=1	gi|144952796|gb|ABP04052.1| 3-hydroxy-3-methylglutaryl coenzyme A reductase [Corylus avellana]
TRINITY_DN47055_c1_g2	273.077	104.111	0.381252	0.0457221	1114	GO:0008299;GO:0050661;GO:0004420;GO:0016021;GO:0015936;GO:0005789;GO:0055114	K00021	virNOG07933;COG1257	I	sp|O64967|HMDH2_GOSHI 3-hydroxy-3-methylglutaryl-coenzyme A reductase 2 OS=Gossypium hirsutum GN=HMG2 PE=3 SV=1	gi|62945913|gb|AAY22199.1| HMG CoA reductase, partial [Datura inoxia]
TRINITY_DN47104_c1_g1	1230.11	507.382	0.412469	0.0216446	2612	GO:0006351	K09284	virNOG02276	K	sp|Q9SK03|RAP27_ARATH Ethylene-responsive transcription factor RAP2-7 OS=Arabidopsis thaliana GN=RAP2-7 PE=2 SV=2	gi|590564569|ref|XP_007009698.1| Ethylene-responsive transcription factor RAP2-7, putative isoform 1 [Theobroma cacao] gi|508726611|gb|EOY18508.1| Ethylene-responsive transcription factor RAP2-7, putative isoform 1 [Theobroma cacao]
TRINITY_DN47115_c1_g1	268.879	103.595	0.385285	0.0243818	1958	-	-	virNOG03917	E	sp|Q9S7X6|ACL5_ARATH Thermospermine synthase ACAULIS5 OS=Arabidopsis thaliana GN=ACL5 PE=1 SV=1	gi|1021027587|gb|KZM85374.1| hypothetical protein DCAR_027204 [Daucus carota subsp. sativus]
TRINITY_DN47143_c0_g5	8.73682	1.31202	0.150171	0.0471228	1232	GO:0007018;GO:0005524;GO:0003777;GO:0008017	-	virNOG04227	Z	sp|O81635|KN14G_ARATH Kinesin-like protein KIN-14G OS=Arabidopsis thaliana GN=KIN14G PE=1 SV=2	gi|1027090717|ref|XP_016652832.1| PREDICTED: kinesin-4 [Prunus mume]
TRINITY_DN47163_c2_g7	16.6363	1.31202	0.0788649	0.0209559	441	-	-	virNOG00994;strNOG01012	K	sp|Q9LKL2|APRR1_ARATH Two-component response regulator-like APRR1 OS=Arabidopsis thaliana GN=APRR1 PE=1 SV=1	gi|942430202|gb|ALL25876.1| TOC1 [Betula platyphylla]
TRINITY_DN47193_c4_g3	16.2467	4.03582	0.248409	0.0335426	548	-	-	-	-	-	-
TRINITY_DN47230_c1_g2	44.8508	11.6121	0.258906	0.040424	1874	GO:0005524;GO:0004672;GO:0016021;GO:0006468	K04733	virNOG03159;euNOG18634	T	sp|Q9M0X5|CRK25_ARATH Cysteine-rich receptor-like protein kinase 25 OS=Arabidopsis thaliana GN=CRK25 PE=3 SV=1	gi|1000967538|ref|XP_015574219.1| PREDICTED: cysteine-rich receptor-like protein kinase 15 [Ricinus communis]
TRINITY_DN47240_c3_g2	98.2404	39.756	0.404681	0.0338315	2151	GO:0005634;GO:0003677;GO:0006355	-	virNOG11672	K	sp|Q8S9H7|DIV_ANTMA Transcription factor DIVARICATA OS=Antirrhinum majus GN=DIVARICATA PE=2 SV=1	gi|596027520|ref|XP_007219262.1| hypothetical protein PRUPE_ppa018139mg [Prunus persica] gi|462415724|gb|EMJ20461.1| hypothetical protein PRUPE_ppa018139mg [Prunus persica]
TRINITY_DN47259_c3_g1	36.9575	11.9232	0.322621	0.0208241	1660	GO:0008152;GO:0016787;GO:0016021	K21604	virNOG14477	E	sp|Q8VYX0|ILL6_ARATH IAA-amino acid hydrolase ILR1-like 6 OS=Arabidopsis thaliana GN=ILL6 PE=1 SV=2	gi|1009136797|ref|XP_015885718.1| PREDICTED: IAA-amino acid hydrolase ILR1-like 6 [Ziziphus jujuba]
TRINITY_DN47313_c3_g2	80.8192	33.6221	0.416016	0.0491719	654	-	-	-	-	-	-
TRINITY_DN47333_c6_g3	479.644	198.38	0.413598	0.0195209	2244	GO:0006857;GO:0016021;GO:0005215	-	virNOG06581	E	sp|Q9M331|PTR45_ARATH Protein NRT1/ PTR FAMILY 5.7 OS=Arabidopsis thaliana GN=NPF5.7 PE=2 SV=2	gi|1009157930|ref|XP_015897013.1| PREDICTED: protein NRT1/ PTR FAMILY 5.6 isoform X1 [Ziziphus jujuba] gi|1009157932|ref|XP_015897014.1| PREDICTED: protein NRT1/ PTR FAMILY 5.6 isoform X2 [Ziziphus jujuba]
TRINITY_DN47340_c1_g1	42.1898	7.07586	0.167715	0.000834767	1365	GO:0005506;GO:0055114;GO:0051213	-	virNOG01370	Q	sp|Q9ZSA7|DLO2_ARATH Protein DMR6-LIKE OXYGENASE 2 OS=Arabidopsis thaliana GN=DLO2 PE=2 SV=1	gi|225448882|ref|XP_002270667.1| PREDICTED: feruloyl CoA ortho-hydroxylase 2 [Vitis vinifera] gi|296083477|emb|CBI23435.3| unnamed protein product [Vitis vinifera]
TRINITY_DN47341_c0_g2	142.996	33.7874	0.236282	0.00301663	2227	GO:0016757	-	virNOG12116	CG	sp|Q9ZVX4|U90A1_ARATH UDP-glycosyltransferase 90A1 OS=Arabidopsis thaliana GN=UGT90A1 PE=2 SV=1	gi|1035896222|gb|OAY25825.1| hypothetical protein MANES_17G122700 [Manihot esculenta]
TRINITY_DN47426_c2_g2	1360.99	489.986	0.360022	0.0241871	2759	-	-	virNOG22155;virNOG24891	K	-	gi|645244392|ref|XP_008228409.1| PREDICTED: uncharacterized protein LOC103327823 [Prunus mume]
TRINITY_DN47457_c3_g2	28.5324	3.80862	0.133484	0.026318	498	-	-	virNOG40047;braNOG22788;virNOG37095;virNOG26434	S	-	gi|965606090|dbj|BAT93266.1| hypothetical protein VIGAN_07220400 [Vigna angularis var. angularis]
TRINITY_DN47457_c3_g1	352.274	64.07	0.181876	0.00203651	990	-	-	virNOG40047	S	-	gi|965606090|dbj|BAT93266.1| hypothetical protein VIGAN_07220400 [Vigna angularis var. angularis]
TRINITY_DN47478_c7_g3	10.5189	0.366893	0.0348794	0.0175331	501	-	-	COG2124;virNOG05585;NOG134902;virNOG01327;virNOG07756	SQRL	-	gi|147778361|emb|CAN76280.1| hypothetical protein VITISV_013228 [Vitis vinifera]
TRINITY_DN47500_c0_g1	41.3404	11.6899	0.282773	0.0425008	805	GO:0016021;GO:0055114;GO:0016491	-	virNOG02879;KOG0039	QP	sp|Q2HXL0|RBOHC_SOLTU Respiratory burst oxidase homolog protein C OS=Solanum tuberosum GN=RBOHC PE=1 SV=2	gi|1009160375|ref|XP_015898316.1| PREDICTED: respiratory burst oxidase homolog protein C-like [Ziziphus jujuba]
TRINITY_DN47516_c0_g1	200.675	37.553	0.187133	0.000100572	1060	GO:0003677	-	virNOG17733	K	sp|Q9FDW1|MYB44_ARATH Transcription factor MYB44 OS=Arabidopsis thaliana GN=MYB44 PE=1 SV=1	gi|1009136214|ref|XP_015885414.1| PREDICTED: transcription factor MYB44-like [Ziziphus jujuba]
TRINITY_DN47518_c5_g2	39.1222	10.8379	0.277027	0.0100107	823	-	K21994	virNOG19360	R	sp|O81322|LBD31_ARATH LOB domain-containing protein 31 OS=Arabidopsis thaliana GN=LBD31 PE=2 SV=2	gi|590722930|ref|XP_007052037.1| LOB domain-containing protein 31 [Theobroma cacao] gi|508704298|gb|EOX96194.1| LOB domain-containing protein 31 [Theobroma cacao]
TRINITY_DN47518_c3_g4	26.7773	4.17245	0.155821	0.00356838	1300	-	-	-	-	-	-
TRINITY_DN47557_c0_g1	44.1131	10.3303	0.234178	0.0148351	3737	-	-	virNOG21519	S	-	gi|1009150627|ref|XP_015893119.1| PREDICTED: uncharacterized protein LOC107427255 [Ziziphus jujuba]
TRINITY_DN47565_c2_g4	131.468	60.9302	0.463462	0.0491731	915	-	-	-	-	-	-
TRINITY_DN47644_c0_g1	19.1026	4.45183	0.233049	0.0336705	759	-	-	virNOG18385	G	-	gi|703152690|ref|XP_010110487.1| Pleckstrin homology domain-containing family A member 8 [Morus notabilis] gi|587939960|gb|EXC26588.1| Pleckstrin homology domain-containing family A member 8 [Morus notabilis]
TRINITY_DN47644_c1_g1	909.875	331.409	0.364235	0.0463822	2017	-	-	virNOG32339	S	-	gi|645275994|ref|XP_008243081.1| PREDICTED: uncharacterized protein LOC103341346 [Prunus mume]
TRINITY_DN47668_c6_g1	469.727	188.273	0.400814	0.0200174	2035	GO:0004326;GO:0005524;GO:0090351;GO:0046901;GO:0009853	K01930	virNOG05585;virNOG03449	HL	sp|F4J2K2|FPGS2_ARATH Folylpolyglutamate synthase OS=Arabidopsis thaliana GN=FPGS2 PE=1 SV=1	gi|595933022|ref|XP_007215402.1| hypothetical protein PRUPE_ppa005925mg [Prunus persica] gi|462411552|gb|EMJ16601.1| hypothetical protein PRUPE_ppa005925mg [Prunus persica]
TRINITY_DN47723_c2_g1	11984.1	3727.72	0.311056	0.00213094	2944	GO:0008483	-	virNOG11655	R	sp|Q8NXH0|CSD_STAAW Probable cysteine desulfurase OS=Staphylococcus aureus (strain MW2) GN=csd PE=3 SV=1	gi|590708692|ref|XP_007048349.1| Chloroplastic NIFS-like cysteine desulfurase isoform 1 [Theobroma cacao] gi|590708695|ref|XP_007048350.1| Chloroplastic NIFS-like cysteine desulfurase isoform 1 [Theobroma cacao] gi|508700610|gb|EOX92506.1| Chloroplastic NIFS-like cysteine desulfurase isoform 1 [Theobroma cacao] gi|508700611|gb|EOX92507.1| Chloroplastic NIFS-like cysteine desulfurase isoform 1 [Th…
TRINITY_DN47723_c1_g1	34.0207	4.69183	0.137911	0.000386663	1359	GO:0016829	-	virNOG14629	P	sp|P46513|CAH2_FLALI Carbonic anhydrase 2 (Fragment) OS=Flaveria linearis PE=2 SV=1	gi|645277148|ref|XP_008243629.1| PREDICTED: carbonic anhydrase 2-like [Prunus mume] gi|645277150|ref|XP_008243630.1| PREDICTED: carbonic anhydrase 2-like [Prunus mume]
TRINITY_DN47762_c1_g7	26.9507	8.03937	0.298299	0.0325014	1630	GO:0016021	-	euNOG27191;virNOG04981	R	-	gi|802543176|ref|XP_012081932.1| PREDICTED: uncharacterized protein LOC105641890 isoform X1 [Jatropha curcas]
TRINITY_DN47787_c3_g3	102.857	12.1075	0.117711	0.0386758	1504	GO:0016021	-	virNOG06170	S	-	gi|595829352|ref|XP_007205859.1| hypothetical protein PRUPE_ppa011160mg [Prunus persica] gi|462401501|gb|EMJ07058.1| hypothetical protein PRUPE_ppa011160mg [Prunus persica]
TRINITY_DN47839_c3_g2	6.02432	0.366893	0.0609019	0.0406668	1056	-	-	virNOG40015	R	-	-
TRINITY_DN47840_c1_g4	16.5218	4.61712	0.279456	0.0452533	758	-	-	-	-	-	-
TRINITY_DN47844_c2_g4	7.03722	0	0	0.0152687	578	-	-	-	-	-	-
TRINITY_DN47847_c7_g1	450.869	174.025	0.385978	0.0142679	3735	GO:0008757;GO:0016021;GO:0032259;GO:0005737	-	virNOG01202	S	-	gi|567881651|ref|XP_006433384.1| hypothetical protein CICLE_v10003882mg [Citrus clementina] gi|568836043|ref|XP_006472058.1| PREDICTED: uncharacterized protein LOC102629548 [Citrus sinensis] gi|557535506|gb|ESR46624.1| hypothetical protein CICLE_v10003882mg [Citrus clementina]
TRINITY_DN47866_c3_g1	32.6952	8.62066	0.263668	0.0155287	499	GO:0048046;GO:0004553;GO:0016762;GO:0005618;GO:0010411;GO:0042546;GO:0071555	-	virNOG03761	R	sp|Q41638|XTHA_PHAAN Xyloglucan endotransglucosylase/hydrolase protein A OS=Phaseolus angularis GN=XTHA PE=1 SV=1	gi|672205404|ref|XP_008779173.1| PREDICTED: xyloglucan endotransglucosylase/hydrolase protein A-like [Phoenix dactylifera]
TRINITY_DN47903_c4_g1	634.204	270.187	0.426025	0.0273427	1649	GO:0005634;GO:0001228;GO:0001046;GO:0045944;GO:0046983	-	virNOG03136;virNOG15911	SK	sp|Q8S3D1|BH068_ARATH Transcription factor bHLH68 OS=Arabidopsis thaliana GN=BHLH68 PE=1 SV=2	gi|1035897674|gb|OAY27276.1| hypothetical protein MANES_16G113000 [Manihot esculenta]
TRINITY_DN47923_c0_g2	1421.76	587.515	0.41323	0.0184582	1163	-	-	-	-	-	-
TRINITY_DN47924_c2_g1	6.60819	0.581296	0.0879659	0.0482716	727	-	-	-	-	-	-
TRINITY_DN47956_c1_g2	26.0989	6.46952	0.247884	0.0210849	5998	GO:0043168;GO:0032559;GO:0050896;GO:0032550	-	virNOG00842	T	sp|Q40392|TMVRN_NICGU TMV resistance protein N OS=Nicotiana glutinosa GN=N PE=1 SV=1	gi|596297589|ref|XP_007227357.1| hypothetical protein PRUPE_ppa000268mg [Prunus persica] gi|462424293|gb|EMJ28556.1| hypothetical protein PRUPE_ppa000268mg [Prunus persica]
TRINITY_DN47958_c0_g1	212.008	47.0344	0.221852	0.000605063	3599	-	-	virNOG01494;virNOG30149	R	sp|Q9C9H7|RLP12_ARATH Receptor-like protein 12 OS=Arabidopsis thaliana GN=RLP12 PE=2 SV=2	gi|590672739|ref|XP_007038695.1| Disease resistance family protein / LRR family protein, putative [Theobroma cacao] gi|508775940|gb|EOY23196.1| Disease resistance family protein / LRR family protein, putative [Theobroma cacao]
TRINITY_DN47990_c0_g2	6.56843	0.366893	0.055857	0.0276762	1292	-	-	COG1611	S	sp|Q9LYV8|LOG6_ARATH Probable cytokinin riboside 5&apos;-monophosphate phosphoribohydrolase LOG6 OS=Arabidopsis thaliana GN=LOG6 PE=3 SV=2	gi|457866251|dbj|BAM93478.1| cytokinin riboside monophosphate phosphoribohydrolase, partial [Salix japonica]
TRINITY_DN47996_c1_g1	538.79	235.722	0.437503	0.0383278	8139	GO:0070588;GO:0046872;GO:0005524;GO:0005388;GO:0016021;GO:0005516	-	virNOG13782;virNOG01632;KOG0204	P	sp|Q9LU41|ACA9_ARATH Calcium-transporting ATPase 9, plasma membrane-type OS=Arabidopsis thaliana GN=ACA9 PE=2 SV=2	gi|223546472|gb|EEF47971.1| cation-transporting atpase plant, putative [Ricinus communis]
TRINITY_DN48036_c0_g1	25.2169	2.20136	0.0872969	0.02696	507	GO:0048731	-	KOG1721;virNOG15299	KR	sp|Q9FX68|ZWIP6_ARATH Zinc finger protein WIP6 OS=Arabidopsis thaliana GN=WIP6 PE=2 SV=1	gi|731370587|ref|XP_010647907.1| PREDICTED: zinc finger protein WIP6 [Vitis vinifera] gi|297737858|emb|CBI27059.3| unnamed protein product [Vitis vinifera]
TRINITY_DN48056_c0_g5	6.21192	0.366893	0.0590628	0.0347542	894	-	-	virNOG06394	F	sp|Q92210|PUR6_CANAL Phosphoribosylaminoimidazole carboxylase OS=Candida albicans (strain SC5314 / ATCC MYA-2876) GN=ADE2 PE=3 SV=2	gi|552824043|ref|XP_005846508.1| hypothetical protein CHLNCDRAFT_24868 [Chlorella variabilis] gi|307106159|gb|EFN54406.1| hypothetical protein CHLNCDRAFT_24868 [Chlorella variabilis]
TRINITY_DN48084_c2_g2	252.632	113.03	0.447411	0.0485707	2767	GO:0006355;GO:0044212	-	virNOG16481;virNOG15280	RK	sp|Q9SXG8|DOF1_ORYSJ Dof zinc finger protein 1 OS=Oryza sativa subsp. japonica GN=DOF1 PE=2 SV=1	gi|224072260|ref|XP_002303678.1| hypothetical protein POPTR_0003s14450g [Populus trichocarpa] gi|222841110|gb|EEE78657.1| hypothetical protein POPTR_0003s14450g [Populus trichocarpa]
TRINITY_DN48107_c2_g1	216.347	23.8459	0.110221	2.56633e-05	1405	GO:0003677;GO:0006355	-	virNOG17889	R	sp|Q9FZA4|DOF14_ARATH Dof zinc finger protein DOF1.4 OS=Arabidopsis thaliana GN=DOF1.4 PE=2 SV=1	gi|590624358|ref|XP_007025580.1| F-box family protein, putative [Theobroma cacao] gi|508780946|gb|EOY28202.1| F-box family protein, putative [Theobroma cacao]
TRINITY_DN48122_c0_g1	754.215	116.244	0.154126	0.00167045	1263	GO:0005634;GO:0003676	K12581	virNOG39061	K	sp|Q9LXM2|CAF1I_ARATH Probable CCR4-associated factor 1 homolog 9 OS=Arabidopsis thaliana GN=CAF1-9 PE=2 SV=1	gi|595827113|ref|XP_007205684.1| hypothetical protein PRUPE_ppa009650mg [Prunus persica] gi|462401326|gb|EMJ06883.1| hypothetical protein PRUPE_ppa009650mg [Prunus persica]
TRINITY_DN48131_c2_g1	17.7046	2.56825	0.145062	0.0246186	1301	GO:0016020	-	virNOG10100	R	sp|Q9LDE3|FBK9_ARATH F-box/kelch-repeat protein At1g23390 OS=Arabidopsis thaliana GN=At1g23390 PE=2 SV=1	gi|526118105|ref|NP_001268195.1| F-box/kelch protein [Vitis vinifera] gi|259496080|gb|ACW82829.1| F-box/kelch protein [Vitis vinifera]
TRINITY_DN48164_c1_g1	24.0431	6.87733	0.286041	0.0271656	1347	-	-	-	-	-	-
TRINITY_DN48165_c1_g1	89.8133	14.8973	0.16587	0.0330503	1112	-	-	-	-	-	-
TRINITY_DN48178_c5_g2	29.4578	5.1365	0.174368	0.00197101	886	GO:0005634;GO:0003677;GO:0006355;GO:0003700;GO:0046983	K09260	virNOG27766;virNOG18055;virNOG08927	K	sp|Q9FIS1|AGL42_ARATH MADS-box protein AGL42 OS=Arabidopsis thaliana GN=AGL42 PE=1 SV=1	gi|985567400|ref|NP_001306730.1| MADS-box protein SOC1-like [Prunus mume] gi|1027102857|ref|XP_016649582.1| PREDICTED: MADS-box protein SOC1-like isoform X1 [Prunus mume] gi|916435595|gb|AKZ21470.1| SOC1-like protein 2 [Prunus mume]
TRINITY_DN48178_c6_g1	1142.28	326.015	0.285407	0.00365626	2040	GO:0005634;GO:0003677;GO:0006355;GO:0003700;GO:0046983	-	virNOG18055;virNOG08927	K	sp|O64645|SOC1_ARATH MADS-box protein SOC1 OS=Arabidopsis thaliana GN=SOC1 PE=1 SV=1	gi|584292384|gb|AHI85950.1| SOC1 [Carya cathayensis]
TRINITY_DN48212_c1_g1	131.652	50.7003	0.385108	0.0200652	1511	GO:0006952	-	virNOG17687	S	sp|Q9ZVI6|LOR8_ARATH Protein LURP-one-related 8 OS=Arabidopsis thaliana GN=At2g38640 PE=2 SV=1	gi|225439060|ref|XP_002266077.1| PREDICTED: protein LURP-one-related 8 [Vitis vinifera] gi|147770903|emb|CAN65231.1| hypothetical protein VITISV_007600 [Vitis vinifera] gi|239056173|emb|CAQ58606.1| unknown gene [Vitis vinifera] gi|239056193|emb|CAQ58630.1| Unknown gene [Vitis vinifera]
TRINITY_DN48216_c0_g2	31.522	10.7735	0.341776	0.0267962	2505	GO:0005524;GO:0006094;GO:0004612	K01610	COG1866;virNOG02962	C	sp|Q9T074|PCKA_ARATH Phosphoenolpyruvate carboxykinase (ATP) OS=Arabidopsis thaliana GN=PCKA PE=1 SV=1	gi|1009145641|ref|XP_015890442.1| PREDICTED: phosphoenolpyruvate carboxykinase [ATP] [Ziziphus jujuba]
TRINITY_DN48223_c0_g1	14.1156	2.05193	0.145366	0.0309169	1738	-	-	COG0086;virNOG25478;virNOG40516;virNOG09239	SK	sp|Q8HVY3|RPOC2_SOYBN DNA-directed RNA polymerase subunit beta&apos;&apos; OS=Glycine max GN=rpoC2 PE=3 SV=2	gi|675895178|ref|YP_009049652.1| hypothetical protein (mitochondrion) [Capsicum annuum] gi|1026106524|ref|XP_016552265.1| PREDICTED: uncharacterized protein LOC107851692 [Capsicum annuum] gi|667751772|gb|AIG89859.1| hypothetical protein (mitochondrion) [Capsicum annuum] gi|667751924|gb|AIG90010.1| hypothetical protein (mitochondrion) [Capsicum annuum]
TRINITY_DN48278_c1_g1	286.104	76.391	0.267005	0.000783051	1487	GO:0016787;GO:0005777	-	virNOG03114	I	sp|I6YGS0|EPHA_MYCTU Epoxide hydrolase A OS=Mycobacterium tuberculosis (strain ATCC 25618 / H37Rv) GN=ephA PE=1 SV=1	gi|1009172893|ref|XP_015867522.1| PREDICTED: bifunctional epoxide hydrolase 2-like [Ziziphus jujuba] gi|1009174813|ref|XP_015868540.1| PREDICTED: bifunctional epoxide hydrolase 2-like [Ziziphus jujuba] gi|1009176128|ref|XP_015869264.1| PREDICTED: bifunctional epoxide hydrolase 2-like [Ziziphus jujuba]
TRINITY_DN48279_c2_g1	34.4406	7.94934	0.230813	0.0405057	1705	GO:0016042;GO:0016787	-	virNOG16743	I	sp|O48723|PLP2_ARATH Patatin-like protein 2 OS=Arabidopsis thaliana GN=PLP2 PE=1 SV=1	gi|694313435|ref|XP_009366768.1| PREDICTED: patatin-like protein 2 [Pyrus x bretschneideri]
TRINITY_DN48332_c5_g2	35.0772	9.08481	0.258995	0.0307071	1873	-	-	-	-	-	-
TRINITY_DN48339_c0_g1	12.2118	2.05193	0.168029	0.0258466	1326	GO:0005524;GO:0004672;GO:0006468	-	virNOG16368	T	sp|Q8GYA4|CRK10_ARATH Cysteine-rich receptor-like protein kinase 10 OS=Arabidopsis thaliana GN=CRK10 PE=1 SV=3	gi|1027099527|ref|XP_016648804.1| PREDICTED: cysteine-rich receptor-like protein kinase 10 isoform X2 [Prunus mume]
TRINITY_DN48349_c1_g2	43.5047	8.98198	0.20646	0.00307422	823	-	-	KOG1737;virNOG27547;virNOG12459	TI	-	gi|659131710|ref|XP_008465816.1| PREDICTED: oxysterol-binding protein-related protein 1C [Cucumis melo]
TRINITY_DN48350_c2_g4	102.922	45.3135	0.440272	0.0433379	2256	GO:0018171;GO:0016702;GO:0070483;GO:0009061	-	virNOG18996;virNOG04683	S	sp|Q1G3U6|PCO3_ARATH Plant cysteine oxidase 3 OS=Arabidopsis thaliana GN=PCO3 PE=1 SV=1	gi|225459227|ref|XP_002284073.1| PREDICTED: probable 2-aminoethanethiol dioxygenase [Vitis vinifera] gi|302141991|emb|CBI19194.3| unnamed protein product [Vitis vinifera]
TRINITY_DN48350_c2_g2	118.83	54.2612	0.456629	0.0467821	1994	GO:0018171;GO:0016702;GO:0070483;GO:0009061	K10712	virNOG18996	S	sp|Q9LXG9|PCO1_ARATH Plant cysteine oxidase 1 OS=Arabidopsis thaliana GN=PCO1 PE=1 SV=1	gi|703106954|ref|XP_010098628.1| 2-aminoethanethiol dioxygenase [Morus notabilis] gi|587886576|gb|EXB75367.1| 2-aminoethanethiol dioxygenase [Morus notabilis]
TRINITY_DN48399_c1_g5	57.5937	15.2703	0.265139	0.00700707	2363	GO:0016020;GO:0022857;GO:0016491;GO:0044765	-	virNOG03870	R	sp|Q07423|HEX6_RICCO Hexose carrier protein HEX6 OS=Ricinus communis GN=HEX6 PE=2 SV=1	gi|1035918529|gb|OAY48120.1| hypothetical protein MANES_06G132700 [Manihot esculenta]
TRINITY_DN48404_c7_g1	410.794	173.779	0.423031	0.0371907	664	-	-	-	-	-	-
TRINITY_DN48462_c2_g1	86.031	6.36101	0.0739385	3.35184e-07	3685	GO:0006810	K05391	virNOG31838;virNOG13812	P	sp|O65717|CNGC1_ARATH Cyclic nucleotide-gated ion channel 1 OS=Arabidopsis thaliana GN=CNGC1 PE=1 SV=1	gi|1024009177|gb|KZV32832.1| cyclic nucleotide-gated ion channel 1 [Dorcoceras hygrometricum]
TRINITY_DN48465_c0_g6	369.219	148.433	0.402019	0.0450279	2449	-	-	virNOG04216	K	sp|Q39117|TGT2_ARATH Trihelix transcription factor GT-2 OS=Arabidopsis thaliana GN=GT-2 PE=2 SV=1	gi|965607815|dbj|BAT94306.1| hypothetical protein VIGAN_08089500 [Vigna angularis var. angularis]
TRINITY_DN48508_c1_g2	99.6576	29.1472	0.292473	0.00604107	3071	-	-	virNOG10407	K	sp|Q9LZS0|PTL_ARATH Trihelix transcription factor PTL OS=Arabidopsis thaliana GN=PTL PE=2 SV=1	gi|743867725|ref|XP_011032809.1| PREDICTED: trihelix transcription factor PTL-like [Populus euphratica]
TRINITY_DN48511_c1_g1	241.084	15.4213	0.0639666	0.0440166	1565	GO:0016020;GO:0009664;GO:0005618;GO:0005576	-	virNOG07797	R	sp|Q9C554|EXPA1_ARATH Expansin-A1 OS=Arabidopsis thaliana GN=EXPA1 PE=2 SV=1	gi|377824012|gb|AFB77224.1| expansin 2 [Betula platyphylla]
TRINITY_DN48511_c1_g2	2004.51	839.687	0.418899	0.0196455	1718	GO:0009664;GO:0005618;GO:0005576;GO:0016021	-	virNOG12949;virNOG07797	SR	sp|Q9C554|EXPA1_ARATH Expansin-A1 OS=Arabidopsis thaliana GN=EXPA1 PE=2 SV=1	gi|703088702|ref|XP_010093601.1| hypothetical protein L484_006489 [Morus notabilis] gi|587864714|gb|EXB54329.1| hypothetical protein L484_006489 [Morus notabilis]
TRINITY_DN48516_c4_g1	27.2536	5.2542	0.192789	0.0306769	1946	-	-	-	-	-	-
TRINITY_DN48533_c1_g1	36.6003	5.99717	0.163856	0.00116914	1679	-	-	-	-	-	-
TRINITY_DN48550_c3_g2	8.80765	1.31202	0.148964	0.0496623	1092	-	-	virNOG07577	R	sp|Q67YC9|Y4141_ARATH Uncharacterized protein At4g14100 OS=Arabidopsis thaliana GN=At4g14100 PE=2 SV=1	gi|645234143|ref|XP_008223676.1| PREDICTED: uncharacterized protein At4g14100-like [Prunus mume]
TRINITY_DN48607_c0_g2	11.3378	0.733786	0.0647203	0.0260708	1757	-	-	KOG0504;virNOG33344	R	-	gi|1009119886|ref|XP_015876624.1| PREDICTED: uncharacterized protein LOC107413239 [Ziziphus jujuba]
TRINITY_DN48607_c1_g4	17.4152	1.10068	0.0632022	0.0482807	778	GO:0016021	-	virNOG08903;virNOG33344	R	-	gi|1027086487|ref|XP_016652418.1| PREDICTED: ankyrin repeat-containing protein At3g12360-like [Prunus mume]
TRINITY_DN48616_c5_g4	49.3317	6.13742	0.124411	0.0459316	1089	-	-	-	-	-	-
TRINITY_DN48645_c2_g2	115.153	17.1278	0.148739	1.9265e-05	2355	-	-	virNOG08903;virNOG33344	R	-	gi|645219471|ref|XP_008235975.1| PREDICTED: uncharacterized protein LOC103334783 [Prunus mume]
TRINITY_DN48704_c1_g3	58.7428	24.1597	0.411279	0.0453775	1925	GO:0017176;GO:0016021	-	virNOG02895	M	sp|Q8CWR6|AMGDS_STRR6 Alpha-monoglucosyldiacylglycerol synthase OS=Streptococcus pneumoniae (strain ATCC BAA-255 / R6) GN=spr0982 PE=1 SV=1	gi|356560861|ref|XP_003548705.1| PREDICTED: uncharacterized protein LOC100804436 [Glycine max] gi|734422342|gb|KHN41571.1| Putative glycosyltransferase [Glycine soja] gi|947058324|gb|KRH07730.1| hypothetical protein GLYMA_16G106900 [Glycine max]
TRINITY_DN48753_c3_g1	177.436	16.2631	0.0916561	0.0035889	473	-	-	-	-	-	-
TRINITY_DN48753_c2_g6	66.968	22.6388	0.338054	0.0153989	822	-	-	virNOG19563	P	-	gi|449459106|ref|XP_004147287.1| PREDICTED: protein FAM98B-like [Cucumis sativus] gi|700209704|gb|KGN64800.1| hypothetical protein Csa_1G103270 [Cucumis sativus]
TRINITY_DN48776_c1_g4	112.301	44.9465	0.400233	0.0320716	3989	-	-	virNOG12933	T	sp|Q9FJB5|RP8L3_ARATH Disease resistance RPP8-like protein 3 OS=Arabidopsis thaliana GN=RPP8L3 PE=2 SV=1	gi|596290944|ref|XP_007226261.1| hypothetical protein PRUPE_ppa018463mg, partial [Prunus persica] gi|462423197|gb|EMJ27460.1| hypothetical protein PRUPE_ppa018463mg, partial [Prunus persica]
TRINITY_DN48784_c0_g6	121.095	52.6845	0.435068	0.0487345	1038	-	-	virNOG28007;virNOG20471	S	-	gi|985437761|ref|XP_015383395.1| PREDICTED: glutathione S-transferase T3-like [Citrus sinensis]
TRINITY_DN48791_c2_g4	188.588	40.2	0.213163	0.0109404	2099	-	-	virNOG20962;virNOG20648	S	-	gi|224084678|ref|XP_002307385.1| VQ motif-containing family protein [Populus trichocarpa] gi|222856834|gb|EEE94381.1| VQ motif-containing family protein [Populus trichocarpa]
TRINITY_DN48802_c1_g1	24.236	5.26033	0.217046	0.0122376	1334	GO:0004674;GO:0005524;GO:0009506;GO:0016021;GO:0006468;GO:0042742;GO:0005886	K04733	virNOG05235;COG0515	T	sp|Q8S9L6|CRK29_ARATH Cysteine-rich receptor-like protein kinase 29 OS=Arabidopsis thaliana GN=CRK29 PE=2 SV=1	gi|731437531|ref|XP_010646643.1| PREDICTED: cysteine-rich receptor-like protein kinase 10, partial [Vitis vinifera]
TRINITY_DN48811_c3_g1	104.59	33.8437	0.323585	0.00785167	2207	GO:0006351	-	virNOG22232;virNOG19678	SK	sp|Q9FJV5|KAN4_ARATH Probable transcription factor KAN4 OS=Arabidopsis thaliana GN=KAN4 PE=1 SV=1	gi|255538462|ref|XP_002510296.1| PREDICTED: probable transcription factor KAN4 [Ricinus communis] gi|223550997|gb|EEF52483.1| hypothetical protein RCOM_1592640 [Ricinus communis]
TRINITY_DN48821_c3_g5	4.63822	0	0	0.039442	418	-	-	-	-	-	gi|1024032960|gb|KZV42886.1| hypothetical protein F511_44988 [Dorcoceras hygrometricum]
TRINITY_DN48844_c1_g2	65.676	21.8774	0.333111	0.0457342	2277	-	-	virNOG16424	S	sp|Q94JW8|SPL6_ARATH Squamosa promoter-binding-like protein 6 OS=Arabidopsis thaliana GN=SPL6 PE=1 SV=2	gi|590668922|ref|XP_007037628.1| LIGULELESS1 protein, putative [Theobroma cacao] gi|508774873|gb|EOY22129.1| LIGULELESS1 protein, putative [Theobroma cacao]
TRINITY_DN48875_c3_g1	596.512	191.672	0.321322	0.00414282	1212	GO:0005829;GO:0047724;GO:0006148;GO:0035251	-	COG1957;virNOG09817	F	sp|Q8LAC4|URH2_ARATH Probable uridine nucleosidase 2 OS=Arabidopsis thaliana GN=URH2 PE=2 SV=1	gi|147804954|emb|CAN75814.1| hypothetical protein VITISV_004635 [Vitis vinifera]
TRINITY_DN48876_c0_g1	107.131	29.0634	0.271287	0.00202645	1596	GO:0008757;GO:0008171;GO:0005829;GO:0019438	-	virNOG33615;virNOG32210	R	sp|Q43609|COMT1_PRUDU Caffeic acid 3-O-methyltransferase OS=Prunus dulcis GN=COMT1 PE=2 SV=1	gi|595861008|ref|XP_007211258.1| hypothetical protein PRUPE_ppa021447mg [Prunus persica] gi|462406993|gb|EMJ12457.1| hypothetical protein PRUPE_ppa021447mg [Prunus persica]
TRINITY_DN48880_c5_g2	23.5688	4.74345	0.20126	0.0137319	2082	GO:0008168;GO:0032259	-	virNOG05337;virNOG29083	R	sp|Q9SPV4|SAMT_CLABR Salicylate carboxymethyltransferase OS=Clarkia breweri GN=SAMT PE=1 SV=1	gi|703127708|ref|XP_010103911.1| 7-methylxanthosine synthase 1 [Morus notabilis] gi|587909439|gb|EXB97352.1| 7-methylxanthosine synthase 1 [Morus notabilis]
TRINITY_DN48883_c0_g1	50.321	8.77983	0.174476	0.0162952	1618	GO:0004553;GO:0030247;GO:0005975;GO:0046658	-	virNOG04032	R	sp|Q94G86|ALL9_OLEEU Glucan endo-1,3-beta-D-glucosidase OS=Olea europaea GN=OLE9 PE=1 SV=1	gi|1035895906|gb|OAY25509.1| hypothetical protein MANES_17G100600 [Manihot esculenta]
TRINITY_DN48920_c1_g1	888.877	224.255	0.25229	0.00335088	3615	-	-	virNOG10321	S	sp|Q9SJ62|WDL4_ARATH Protein WVD2-like 4 OS=Arabidopsis thaliana GN=WDL4 PE=1 SV=2	gi|659084568|ref|XP_008442956.1| PREDICTED: protein WVD2-like 4 isoform X1 [Cucumis melo]
TRINITY_DN48929_c3_g5	657.273	204.889	0.311727	0.00378881	1761	-	-	virNOG06566;COG4122;virNOG04102	QR	sp|O65162|CAMT_MESCR Caffeoyl-CoA O-methyltransferase OS=Mesembryanthemum crystallinum PE=2 SV=1	gi|1009143094|ref|XP_015889079.1| PREDICTED: probable caffeoyl-CoA O-methyltransferase At4g26220 [Ziziphus jujuba]
TRINITY_DN48942_c0_g1	692.735	300.314	0.43352	0.0265292	2854	-	-	virNOG02422	S	-	gi|596127226|ref|XP_007222008.1| hypothetical protein PRUPE_ppa002916mg [Prunus persica] gi|462418944|gb|EMJ23207.1| hypothetical protein PRUPE_ppa002916mg [Prunus persica]
TRINITY_DN48942_c0_g3	20.5612	5.75772	0.280028	0.0367771	1064	-	-	-	-	-	-
TRINITY_DN48945_c0_g2	447.886	155.045	0.34617	0.0447629	919	-	-	-	-	-	-
TRINITY_DN48945_c0_g1	13144.6	4941.24	0.375915	0.0150397	4368	GO:0016020;GO:0016123;GO:0009540;GO:0052663;GO:0009414;GO:0052662;GO:0009408;GO:0055114;GO:0009688;GO:0009941;GO:0071949	K09838	virNOG13306	C	sp|O81360|ABA2_PRUAR Zeaxanthin epoxidase, chloroplastic OS=Prunus armeniaca PE=2 SV=1	gi|1009145098|ref|XP_015890147.1| PREDICTED: zeaxanthin epoxidase, chloroplastic [Ziziphus jujuba]
TRINITY_DN48955_c1_g1	164.023	52.2561	0.31859	0.0194551	805	GO:0005488;GO:0016491	-	COG2124;virNOG09456	Q	sp|Q6WNQ8|C81E8_MEDTR Cytochrome P450 81E8 OS=Medicago truncatula GN=CYP81E8 PE=2 SV=1	gi|1009135477|ref|XP_015885011.1| PREDICTED: isoflavone 2&apos;-hydroxylase-like [Ziziphus jujuba] gi|1009164540|ref|XP_015900554.1| PREDICTED: isoflavone 2&apos;-hydroxylase-like [Ziziphus jujuba]
TRINITY_DN49027_c0_g5	5.17677	0	0	0.0250327	532	-	-	-	-	-	-
TRINITY_DN49028_c5_g3	988.749	428.672	0.43355	0.0250269	2904	GO:0008270	-	virNOG16254;virNOG14729;KOG1700	ZT	sp|P29675|SF3_HELAN Pollen-specific protein SF3 OS=Helianthus annuus GN=SF3 PE=2 SV=1	gi|590663114|ref|XP_007036120.1| GATA type zinc finger transcription factor family protein isoform 1 [Theobroma cacao] gi|508773365|gb|EOY20621.1| GATA type zinc finger transcription factor family protein isoform 1 [Theobroma cacao]
TRINITY_DN49064_c3_g3	4365.54	1714.74	0.39279	0.0110426	1843	GO:0020037;GO:0055114;GO:0006979;GO:0046872;GO:0098869;GO:0004601;GO:0005576;GO:0042744	K00430	virNOG09000	G	sp|Q96520|PER12_ARATH Peroxidase 12 OS=Arabidopsis thaliana GN=PER12 PE=1 SV=1	gi|645264015|ref|XP_008237496.1| PREDICTED: peroxidase 12 [Prunus mume]
TRINITY_DN49088_c0_g2	179.688	70.3258	0.391378	0.0305413	3615	-	-	virNOG06435	R	sp|Q9SLG9|PI5K5_ARATH Phosphatidylinositol 4-phosphate 5-kinase 5 OS=Arabidopsis thaliana GN=PIP5K5 PE=2 SV=1	gi|590676102|ref|XP_007039639.1| Histone H3 K4-specific methyltransferase SET7/9 family protein [Theobroma cacao] gi|508776884|gb|EOY24140.1| Histone H3 K4-specific methyltransferase SET7/9 family protein [Theobroma cacao]
TRINITY_DN49090_c0_g1	59.6219	23.648	0.396632	0.0410991	1761	GO:0005488;GO:0016491	-	virNOG10091	Q	sp|Q42602|C89A2_ARATH Cytochrome P450 89A2 OS=Arabidopsis thaliana GN=CYP89A2 PE=2 SV=2	gi|802585151|ref|XP_012070270.1| PREDICTED: cytochrome P450 89A2-like [Jatropha curcas] gi|643732461|gb|KDP39557.1| hypothetical protein JCGZ_02577 [Jatropha curcas]
TRINITY_DN49102_c0_g2	159.807	47.2533	0.29569	0.0152444	1184	-	-	-	-	-	-
TRINITY_DN49113_c2_g1	41.3868	14.4838	0.349963	0.0366974	2448	GO:0030246;GO:0004674;GO:0005524;GO:0016021;GO:0006468	-	virNOG00169	T	sp|O80939|LRK41_ARATH L-type lectin-domain containing receptor kinase IV.1 OS=Arabidopsis thaliana GN=LECRK41 PE=2 SV=1	gi|566175294|ref|XP_006381210.1| hypothetical protein POPTR_0006s08940g [Populus trichocarpa] gi|550335821|gb|ERP59007.1| hypothetical protein POPTR_0006s08940g [Populus trichocarpa]
TRINITY_DN49114_c2_g1	158.827	51.844	0.326417	0.0066728	1223	-	-	NOG161444;virNOG25119	S	-	gi|590577359|ref|XP_007013213.1| Uncharacterized protein TCM_037906 [Theobroma cacao] gi|508783576|gb|EOY30832.1| Uncharacterized protein TCM_037906 [Theobroma cacao]
TRINITY_DN49130_c2_g1	28.7842	4.30295	0.14949	0.00199691	2516	-	-	-	-	-	-
TRINITY_DN49133_c1_g1	553.432	230.424	0.416355	0.0189414	1200	GO:0016021	-	virNOG07725	S	sp|Q8H112|PGL1A_ARATH PGR5-like protein 1A, chloroplastic OS=Arabidopsis thaliana GN=PGRL1A PE=1 SV=1	gi|1035930323|gb|OAY59909.1| hypothetical protein MANES_01G070000 [Manihot esculenta]
TRINITY_DN49161_c8_g1	5.04699	0	0	0.0442724	705	-	-	-	-	-	-
TRINITY_DN49198_c2_g6	37.9567	14.6281	0.38539	0.0450107	1221	GO:0006664;GO:0012505;GO:0046527;GO:0016021	-	virNOG04275;virNOG26637;virNOG05073;KOG2458	R	sp|Q6UW63|KDEL1_HUMAN KDEL motif-containing protein 1 OS=Homo sapiens GN=KDELC1 PE=1 SV=1	gi|731379337|ref|XP_010660876.1| PREDICTED: O-glucosyltransferase rumi homolog [Vitis vinifera]
TRINITY_DN49198_c2_g1	93.2359	34.207	0.366887	0.0114844	1583	GO:0006664;GO:0012505;GO:0046527;GO:0016021	-	virNOG04275;virNOG26637;virNOG05073;KOG2458	R	sp|Q6UW63|KDEL1_HUMAN KDEL motif-containing protein 1 OS=Homo sapiens GN=KDELC1 PE=1 SV=1	gi|645266994|ref|XP_008238869.1| PREDICTED: protein O-glucosyltransferase 1 [Prunus mume]
TRINITY_DN49219_c1_g2	71.697	29.619	0.413113	0.0392826	821	GO:0005634;GO:0001228;GO:0005515;GO:0001046;GO:0042335;GO:0006355;GO:0006366	-	virNOG19411	K	sp|Q9C8P8|BH080_ARATH Transcription factor bHLH80 OS=Arabidopsis thaliana GN=BHLH80 PE=2 SV=1	gi|802618580|ref|XP_012075470.1| PREDICTED: transcription factor bHLH80-like [Jatropha curcas] gi|643726369|gb|KDP35099.1| hypothetical protein JCGZ_10941 [Jatropha curcas]
TRINITY_DN49220_c3_g2	10.4397	1.61032	0.15425	0.0357722	1798	-	-	-	-	-	-
TRINITY_DN49241_c0_g3	489.477	141.107	0.28828	0.00985291	2351	GO:0016709;GO:0020037;GO:0005506;GO:0044550;GO:0016021;GO:0055114	K00487	COG2124;virNOG13018	Q	sp|H2DH22|C7A10_PANGI Cytochrome P450 CYP73A100 OS=Panax ginseng PE=2 SV=1	gi|225462528|ref|XP_002266037.1| PREDICTED: cytochrome P450 CYP73A100 [Vitis vinifera]
TRINITY_DN49259_c1_g2	343.272	160.356	0.467141	0.0429237	2062	-	-	virNOG05950	R	sp|F4IE65|MES13_ARATH Putative methylesterase 13, chloroplastic OS=Arabidopsis thaliana GN=MES13 PE=2 SV=1	gi|645277573|ref|XP_008243834.1| PREDICTED: putative methylesterase 11, chloroplastic [Prunus mume]
TRINITY_DN49267_c3_g3	42.6997	8.43854	0.197625	0.00801248	751	-	-	-	-	-	-
TRINITY_DN49267_c3_g1	25.1966	4.32494	0.171647	0.00317161	531	-	-	-	-	-	-
TRINITY_DN49270_c0_g1	423.14	143.858	0.339978	0.00832527	1517	GO:0016021	K15015	virNOG00890;COG0814	E	sp|F4J1Q9|AVT1I_ARATH Amino acid transporter AVT1I OS=Arabidopsis thaliana GN=AVT1I PE=3 SV=1	gi|590650014|ref|XP_007032544.1| Amino acid transporter isoform 2 [Theobroma cacao] gi|508711573|gb|EOY03470.1| Amino acid transporter isoform 2 [Theobroma cacao]
TRINITY_DN49276_c1_g1	672.532	126.838	0.188598	0.0221036	4313	-	-	KOG0504;virNOG08903;virNOG34604;virNOG33344	R	-	gi|590726861|ref|XP_007099539.1| Ankyrin repeat family protein, putative [Theobroma cacao] gi|508728600|gb|EOY20497.1| Ankyrin repeat family protein, putative [Theobroma cacao]
TRINITY_DN49276_c1_g3	61.6121	10.3938	0.168697	0.0232916	404	GO:0016021	-	virNOG02200;virNOG33344	TR	-	gi|596078769|ref|XP_007221246.1| hypothetical protein PRUPE_ppa023973mg, partial [Prunus persica] gi|462417844|gb|EMJ22445.1| hypothetical protein PRUPE_ppa023973mg, partial [Prunus persica]
TRINITY_DN49286_c1_g2	28.077	3.49751	0.124569	0.000869772	1327	GO:0016901;GO:0005975;GO:0048038;GO:0055114	-	virNOG10164	R	sp|Q9SSG3|HIPL1_ARATH HIPL1 protein OS=Arabidopsis thaliana GN=HIPL1 PE=1 SV=2	gi|778657647|ref|XP_011651269.1| PREDICTED: HIPL1 protein isoform X2 [Cucumis sativus]
TRINITY_DN49309_c1_g1	16.5763	3.94218	0.237821	0.0366309	944	-	-	virNOG01662	J	sp|P74070|EFTS_SYNY3 Elongation factor Ts OS=Synechocystis sp. (strain PCC 6803 / Kazusa) GN=tsf PE=1 SV=3	gi|1009160622|ref|XP_015898450.1| PREDICTED: uncharacterized protein LOC107431933 isoform X2 [Ziziphus jujuba]
TRINITY_DN49320_c0_g4	576.198	237.429	0.412061	0.0172787	2507	GO:0005488	-	virNOG01025;virNOG15155	KR	sp|Q700D2|IDD10_ARATH Zinc finger protein JACKDAW OS=Arabidopsis thaliana GN=JKD PE=1 SV=1	gi|590585369|ref|XP_007015429.1| Nucleic acid binding protein, putative isoform 1 [Theobroma cacao] gi|508785792|gb|EOY33048.1| Nucleic acid binding protein, putative isoform 1 [Theobroma cacao]
TRINITY_DN49351_c1_g1	14.9523	3.36395	0.224979	0.0341151	541	GO:0004805;GO:0005992;GO:0016311	-	virNOG05679	G	sp|Q8GWG2|TPPH_ARATH Probable trehalose-phosphate phosphatase H OS=Arabidopsis thaliana GN=TPPH PE=2 SV=1	gi|1029113179|ref|XP_016735068.1| PREDICTED: probable trehalose-phosphate phosphatase J [Gossypium hirsutum]
TRINITY_DN49361_c1_g2	7.31484	0.581296	0.079468	0.0377191	1231	-	-	-	-	-	-
TRINITY_DN49399_c1_g1	428.759	168.288	0.3925	0.0463375	2730	GO:0004180;GO:0006508;GO:0008236	K01285	virNOG07330	O	sp|Q5RBU7|PCP_PONAB Lysosomal Pro-X carboxypeptidase OS=Pongo abelii GN=PRCP PE=2 SV=1	gi|703089361|ref|XP_010093782.1| Lysosomal Pro-X carboxypeptidase [Morus notabilis] gi|587865031|gb|EXB54615.1| Lysosomal Pro-X carboxypeptidase [Morus notabilis]
TRINITY_DN49399_c2_g3	29.5764	9.57302	0.32367	0.0313235	979	-	-	virNOG02866;virNOG00589	R	sp|P0C899|PP271_ARATH Putative pentatricopeptide repeat-containing protein At3g49142 OS=Arabidopsis thaliana GN=PCMP-H77 PE=3 SV=1	gi|225444744|ref|XP_002278128.1| PREDICTED: pentatricopeptide repeat-containing protein At1g11290 [Vitis vinifera]
TRINITY_DN49409_c0_g4	13.9147	1.46757	0.105469	0.0464116	615	-	-	-	-	-	-
TRINITY_DN49431_c8_g1	72.0858	29.0388	0.402836	0.0498435	2265	-	-	-	-	-	gi|593782971|ref|XP_007154526.1| hypothetical protein PHAVU_003G126000g [Phaseolus vulgaris] gi|561027880|gb|ESW26520.1| hypothetical protein PHAVU_003G126000g [Phaseolus vulgaris]
TRINITY_DN49497_c4_g1	56.9028	11.8254	0.207818	0.00180462	647	-	-	-	-	-	-
TRINITY_DN49520_c0_g2	1191.27	386.063	0.324076	0.00323043	1103	-	K09338	KOG0483;virNOG34322;virNOG11730	K	sp|P46667|ATHB5_ARATH Homeobox-leucine zipper protein ATHB-5 OS=Arabidopsis thaliana GN=ATHB-5 PE=1 SV=1	gi|302141999|emb|CBI19202.3| unnamed protein product [Vitis vinifera]
TRINITY_DN49527_c0_g1	694.146	212.726	0.306456	0.0362319	1124	-	-	KOG4658;euNOG17446;euNOG34231;virNOG30351	ST	-	gi|629097496|gb|KCW63261.1| hypothetical protein EUGRSUZ_G00886 [Eucalyptus grandis]
TRINITY_DN49560_c2_g1	27.6004	6.06215	0.21964	0.0086607	2257	-	-	-	-	-	-
TRINITY_DN49582_c0_g1	701.853	168.374	0.239899	0.0393006	1815	-	-	virNOG05810;KOG0017;virNOG24415	R	sp|Q94HW2|POLR1_ARATH Retrovirus-related Pol polyprotein from transposon RE1 OS=Arabidopsis thaliana GN=RE1 PE=2 SV=1	gi|720079795|ref|XP_010241784.1| PREDICTED: uncharacterized protein LOC104586305 [Nelumbo nucifera]
TRINITY_DN49588_c0_g1	374.713	156.729	0.418265	0.0263247	3282	-	-	virNOG13213	S	sp|F4JZY1|CIP1_ARATH COP1-interactive protein 1 OS=Arabidopsis thaliana GN=CIP1 PE=1 SV=1	gi|985446151|ref|XP_015385195.1| PREDICTED: golgin subfamily A member 4-like [Citrus sinensis]
TRINITY_DN49592_c3_g2	1785.46	861.614	0.482572	0.0453196	3716	GO:0016021	-	virNOG11555	R	sp|Q67YC0|PPSP1_ARATH Inorganic pyrophosphatase 1 OS=Arabidopsis thaliana GN=PS2 PE=1 SV=1	gi|590679185|ref|XP_007040509.1| Leucine-rich repeat family protein, putative isoform 2 [Theobroma cacao] gi|590679189|ref|XP_007040510.1| Leucine-rich repeat family protein, putative isoform 2 [Theobroma cacao] gi|590679192|ref|XP_007040511.1| Leucine-rich repeat family protein, putative isoform 2 [Theobroma cacao] gi|508777754|gb|EOY25010.1| Leucine-rich repeat family protein, putative isoform …
TRINITY_DN49624_c1_g7	37.7708	9.37393	0.248179	0.00603207	1681	-	-	virNOG15559;virNOG12556	S	-	gi|298204485|emb|CBI23760.3| unnamed protein product [Vitis vinifera]
TRINITY_DN49661_c1_g4	139.144	51.848	0.372621	0.0162895	1283	GO:0015035;GO:0000103;GO:0006457;GO:0055114;GO:0045454;GO:0006662;GO:0016671;GO:0034599;GO:0009941;GO:0009570	-	virNOG12465	O	sp|Q9SGS4|CDSP_ARATH Thioredoxin-like protein CDSP32, chloroplastic OS=Arabidopsis thaliana GN=CDSP32 PE=1 SV=1	gi|590594659|ref|XP_007017913.1| Chloroplastic drought-induced stress protein of 32 kD [Theobroma cacao] gi|508723241|gb|EOY15138.1| Chloroplastic drought-induced stress protein of 32 kD [Theobroma cacao]
TRINITY_DN49665_c3_g1	213.698	91.1237	0.426413	0.0304223	3263	-	-	virNOG03657	S	sp|O22193|PUB4_ARATH U-box domain-containing protein 4 OS=Arabidopsis thaliana GN=PUB4 PE=1 SV=3	gi|703153224|ref|XP_010110625.1| U-box domain-containing protein 4 [Morus notabilis] gi|587940647|gb|EXC27247.1| U-box domain-containing protein 4 [Morus notabilis]
TRINITY_DN49686_c3_g1	28.8767	6.96429	0.241173	0.00944159	870	-	-	-	-	-	-
TRINITY_DN49708_c3_g2	9.70577	0.733786	0.075603	0.0491029	816	-	-	-	-	-	-
TRINITY_DN49722_c0_g1	1878.73	899.234	0.478639	0.0457891	2056	GO:0003993;GO:0016311	K14379	virNOG01778	O	sp|Q9SCX8|PPA17_ARATH Purple acid phosphatase 17 OS=Arabidopsis thaliana GN=PAP17 PE=2 SV=1	gi|595847507|ref|XP_007209339.1| hypothetical protein PRUPE_ppa008418mg [Prunus persica] gi|462405074|gb|EMJ10538.1| hypothetical protein PRUPE_ppa008418mg [Prunus persica]
TRINITY_DN49722_c0_g2	38.8748	9.57246	0.246238	0.040336	1160	-	-	virNOG01778	O	sp|Q8H129|PPA3_ARATH Purple acid phosphatase 3 OS=Arabidopsis thaliana GN=PAP3 PE=2 SV=1	gi|571453305|ref|XP_006579465.1| PREDICTED: uncharacterized protein LOC100817359 isoform X1 [Glycine max]
TRINITY_DN49762_c2_g1	1507.5	296.604	0.196753	0.000465033	964	GO:0016740	K00799	virNOG17443	O	sp|Q9SR36|GSTU8_ARATH Glutathione S-transferase U8 OS=Arabidopsis thaliana GN=GSTU8 PE=2 SV=1	gi|743912361|ref|XP_011000057.1| PREDICTED: probable glutathione S-transferase [Populus euphratica] gi|743912363|ref|XP_011000058.1| PREDICTED: probable glutathione S-transferase [Populus euphratica]
TRINITY_DN49782_c2_g1	589.291	217.731	0.36948	0.0145559	3850	-	-	virNOG09451	T	sp|Q9LT96|Y5977_ARATH Probable leucine-rich repeat receptor-like protein kinase At5g49770 OS=Arabidopsis thaliana GN=At5g49770 PE=2 SV=1	gi|731411226|ref|XP_010657900.1| PREDICTED: LOW QUALITY PROTEIN: probable leucine-rich repeat receptor-like protein kinase At5g49770 [Vitis vinifera]
TRINITY_DN49782_c2_g3	6.62845	0	0	0.0295183	963	GO:0004674;GO:0005524;GO:0016021;GO:0006468	-	virNOG09451	T	sp|Q9LT96|Y5977_ARATH Probable leucine-rich repeat receptor-like protein kinase At5g49770 OS=Arabidopsis thaliana GN=At5g49770 PE=2 SV=1	gi|590617299|ref|XP_007023750.1| Leucine-rich repeat protein kinase family protein isoform 1 [Theobroma cacao] gi|508779116|gb|EOY26372.1| Leucine-rich repeat protein kinase family protein isoform 1 [Theobroma cacao]
TRINITY_DN49786_c3_g5	538.056	221.053	0.410835	0.0269095	3071	-	-	KOG0504;virNOG08684	R	sp|Q8GYH5|BAD1_ARATH Ankyrin repeat-containing protein BDA1 OS=Arabidopsis thaliana GN=BAD1 PE=1 SV=1	gi|641863332|gb|KDO82018.1| hypothetical protein CISIN_1g0482281mg, partial [Citrus sinensis]
TRINITY_DN49816_c1_g1	100.5	30.6481	0.304955	0.0108388	999	GO:0016020	-	virNOG22620	S	sp|Q9LQU4|PCR2_ARATH Protein PLANT CADMIUM RESISTANCE 2 OS=Arabidopsis thaliana GN=PCR2 PE=1 SV=1	gi|590696694|ref|XP_007045235.1| Plant cadmium resistance 2, putative [Theobroma cacao] gi|508709170|gb|EOY01067.1| Plant cadmium resistance 2, putative [Theobroma cacao]
TRINITY_DN49836_c3_g1	713.064	124.75	0.174949	0.00582735	1045	-	-	-	-	-	-
TRINITY_DN49916_c1_g3	700.631	296.738	0.42353	0.0301239	1466	-	-	-	-	-	-
TRINITY_DN49918_c1_g1	34.0246	11.148	0.327645	0.0364309	496	GO:0055085;GO:0016021	-	virNOG05848;COG1297	SP	sp|Q6H7J6|YSL14_ORYSJ Probable metal-nicotianamine transporter YSL14 OS=Oryza sativa subsp. japonica GN=YSL14 PE=2 SV=1	gi|720100448|ref|XP_010248248.1| PREDICTED: probable metal-nicotianamine transporter YSL14, partial [Nelumbo nucifera]
TRINITY_DN49927_c0_g1	8.87879	0	0	0.00221744	3930	GO:0043170;GO:0044238;GO:0003676	-	COG2801;virNOG15679	RL	sp|Q7LHG5|YI31B_YEAST Transposon Ty3-I Gag-Pol polyprotein OS=Saccharomyces cerevisiae (strain ATCC 204508 / S288c) GN=TY3B-I PE=3 SV=2	gi|147774273|emb|CAN76793.1| hypothetical protein VITISV_026680 [Vitis vinifera]
TRINITY_DN49938_c1_g4	14.1553	2.49047	0.175939	0.0172303	1354	GO:0000287;GO:0004634;GO:0006096;GO:0000015	-	virNOG06901	G	sp|P42895|ENO2_MAIZE Enolase 2 OS=Zea mays GN=ENO2 PE=2 SV=1	gi|255639311|gb|ACU19953.1| unknown [Glycine max]
TRINITY_DN49949_c1_g1	64.126	23.5394	0.367081	0.0332612	1323	GO:0016020;GO:0061630;GO:0046872;GO:0043161	K19041	virNOG14475;NOG163238	O	sp|Q7XLY8|ATL41_ORYSJ E3 ubiquitin-protein ligase Os04g0590900 OS=Oryza sativa subsp. japonica GN=Os04g0590900 PE=2 SV=2	gi|590675526|ref|XP_007039473.1| RING/U-box superfamily protein, putative [Theobroma cacao] gi|508776718|gb|EOY23974.1| RING/U-box superfamily protein, putative [Theobroma cacao]
TRINITY_DN50011_c0_g1	5264.14	1116.46	0.212088	0.000788911	3717	GO:0005524;GO:0004672;GO:0016021;GO:0006468;GO:0055114;GO:0016491	-	virNOG06761	T	sp|O49318|Y2317_ARATH Probable leucine-rich repeat receptor-like protein kinase At2g33170 OS=Arabidopsis thaliana GN=At2g33170 PE=2 SV=1	gi|802633796|ref|XP_012077675.1| PREDICTED: probable leucine-rich repeat receptor-like protein kinase At2g33170 [Jatropha curcas] gi|643724081|gb|KDP33381.1| hypothetical protein JCGZ_12930 [Jatropha curcas]
TRINITY_DN50011_c0_g2	385.258	166.272	0.431586	0.0370016	3885	GO:0005524;GO:0004672;GO:0016021;GO:0006468;GO:0055114;GO:0016491	-	virNOG06761	T	sp|O49318|Y2317_ARATH Probable leucine-rich repeat receptor-like protein kinase At2g33170 OS=Arabidopsis thaliana GN=At2g33170 PE=2 SV=1	gi|802633796|ref|XP_012077675.1| PREDICTED: probable leucine-rich repeat receptor-like protein kinase At2g33170 [Jatropha curcas] gi|643724081|gb|KDP33381.1| hypothetical protein JCGZ_12930 [Jatropha curcas]
TRINITY_DN50030_c0_g1	51.9928	10.3773	0.199592	0.00290786	2948	GO:0007018;GO:0005874;GO:0005524;GO:0003777;GO:0008017;GO:0005871;GO:0016887	K10405	virNOG03558	Z	sp|P46875|KN14N_ARATH Kinesin-like protein KIN-14N OS=Arabidopsis thaliana GN=KIN14N PE=1 SV=1	gi|645278673|ref|XP_008244338.1| PREDICTED: kinesin-3 [Prunus mume]
TRINITY_DN50040_c1_g1	561.829	167.791	0.298652	0.00252613	4395	-	K04733	virNOG04329	T	sp|P0C5E2|LRL12_ARATH LEAF RUST 10 DISEASE-RESISTANCE LOCUS RECEPTOR-LIKE PROTEIN KINASE-like 1.2 OS=Arabidopsis thaliana GN=LRK10L-1.2 PE=2 SV=3	gi|1027110631|ref|XP_016651322.1| PREDICTED: LEAF RUST 10 DISEASE-RESISTANCE LOCUS RECEPTOR-LIKE PROTEIN KINASE-like 1.4 isoform X1 [Prunus mume]
TRINITY_DN50047_c0_g4	51.0636	6.28017	0.122987	8.37602e-05	785	-	-	-	-	-	-
TRINITY_DN50047_c0_g5	140.519	23.89	0.170013	3.67855e-05	632	-	-	-	-	-	-
TRINITY_DN50047_c0_g3	2506.88	979.209	0.390608	0.0464192	1053	-	-	-	-	-	-
TRINITY_DN50069_c3_g1	412.372	144.44	0.350265	0.0142513	2254	GO:0016884	-	COG0154;virNOG04867	J	sp|Q9URY4|YI01_SCHPO Putative amidase C869.01 OS=Schizosaccharomyces pombe (strain 972 / ATCC 24843) GN=SPAC869.01 PE=3 SV=1	gi|1012104420|ref|XP_015958260.1| PREDICTED: putative amidase C869.01 [Arachis duranensis]
TRINITY_DN50108_c1_g1	16.6722	2.63016	0.157758	0.0106621	1925	GO:0006508;GO:0030163;GO:0004190	-	virNOG06022	O	sp|Q9LHE3|ASPG2_ARATH Protein ASPARTIC PROTEASE IN GUARD CELL 2 OS=Arabidopsis thaliana GN=ASPG2 PE=2 SV=1	gi|225463766|ref|XP_002267930.1| PREDICTED: protein ASPARTIC PROTEASE IN GUARD CELL 2 [Vitis vinifera]
TRINITY_DN50114_c5_g5	13.4351	2.19162	0.163127	0.0226828	1079	-	-	-	-	-	-
TRINITY_DN50114_c2_g1	14.2278	2.55851	0.179824	0.0423924	349	-	-	-	-	-	-
TRINITY_DN50143_c2_g3	64.6889	15.0676	0.232925	0.0472188	1580	GO:0005488	-	virNOG18645;virNOG34369	KR	sp|Q8GZ13|BEE1_ARATH Transcription factor BEE 1 OS=Arabidopsis thaliana GN=BEE1 PE=2 SV=1	gi|590652833|ref|XP_007033256.1| Basic helix-loop-helix DNA-binding superfamily protein, putative [Theobroma cacao] gi|508712285|gb|EOY04182.1| Basic helix-loop-helix DNA-binding superfamily protein, putative [Theobroma cacao]
TRINITY_DN50184_c0_g1	5208.62	2460.12	0.472316	0.0384582	3726	-	-	virNOG06683	T	-	gi|590597930|ref|XP_007018753.1| Outer arm dynein light chain 1 protein, putative isoform 1 [Theobroma cacao] gi|508724081|gb|EOY15978.1| Outer arm dynein light chain 1 protein, putative isoform 1 [Theobroma cacao]
TRINITY_DN50189_c1_g1	414.741	169.157	0.407861	0.0282225	2666	-	K19366	virNOG07350	S	sp|O48832|ERD7_ARATH Protein EARLY-RESPONSIVE TO DEHYDRATION 7, chloroplastic OS=Arabidopsis thaliana GN=ERD7 PE=1 SV=1	gi|1012355416|gb|KYP66603.1| Spartin [Cajanus cajan]
TRINITY_DN50210_c2_g1	547.276	251.136	0.458884	0.035288	1261	GO:0004471;GO:0046872;GO:0051287;GO:0055114;GO:0006108	-	virNOG00014	C	sp|P43279|MAOC_ORYSJ NADP-dependent malic enzyme, chloroplastic OS=Oryza sativa subsp. japonica GN=ME6 PE=2 SV=2	gi|743770202|ref|XP_010915394.1| PREDICTED: NADP-dependent malic enzyme-like [Elaeis guineensis]
TRINITY_DN50210_c3_g2	32.0033	6.78675	0.212064	0.0119905	2110	GO:0005634;GO:0005737	-	virNOG07816	S	-	gi|224114690|ref|XP_002316829.1| hypothetical protein POPTR_0011s07470g [Populus trichocarpa] gi|222859894|gb|EEE97441.1| hypothetical protein POPTR_0011s07470g [Populus trichocarpa]
TRINITY_DN50211_c3_g1	82.1445	24.4585	0.29775	0.00535597	2655	GO:0016021;GO:0071805;GO:0015079	K03549	virNOG00807	P	sp|Q67UC7|HAK17_ORYSJ Probable potassium transporter 17 OS=Oryza sativa subsp. japonica GN=HAK17 PE=2 SV=2	gi|1009152249|ref|XP_015893996.1| PREDICTED: probable potassium transporter 17 [Ziziphus jujuba]
TRINITY_DN50253_c3_g1	1210.53	587.533	0.485352	0.0490448	2033	-	-	virNOG03160;virNOG06547	S	-	gi|225432856|ref|XP_002283882.1| PREDICTED: uncharacterized protein LOC100251040 [Vitis vinifera] gi|731389428|ref|XP_010649979.1| PREDICTED: uncharacterized protein LOC100251040 [Vitis vinifera]
TRINITY_DN50263_c0_g1	21.5713	4.37405	0.202772	0.0144234	761	-	-	-	-	-	-
TRINITY_DN50289_c3_g3	60.5453	5.64308	0.0932043	0.0256339	2086	GO:0043231;GO:0008152;GO:0044444	K14760	virNOG05934	I	sp|Q8VYJ1|MENE_ARATH 2-succinylbenzoate--CoA ligase, chloroplastic/peroxisomal OS=Arabidopsis thaliana GN=AAE14 PE=1 SV=1	gi|743886102|ref|XP_011037751.1| PREDICTED: 2-succinylbenzoate--CoA ligase, chloroplastic/peroxisomal-like isoform X3 [Populus euphratica]
TRINITY_DN50289_c1_g1	65.5153	16.3397	0.249403	0.0164086	1519	-	-	virNOG21338;virNOG21789	S	sp|Q9SY06|FAF1_ARATH Protein FANTASTIC FOUR 1 OS=Arabidopsis thaliana GN=FAF1 PE=2 SV=1	gi|1035898305|gb|OAY27906.1| hypothetical protein MANES_15G025700 [Manihot esculenta]
TRINITY_DN50321_c2_g2	108.916	11.8296	0.108612	0.0123242	558	-	-	-	-	-	-
TRINITY_DN50362_c0_g1	3641.71	1197.42	0.328807	0.0030035	3118	GO:0008152;GO:0016021;GO:0016874	K10526	virNOG03720	I	sp|Q84P21|4CLL5_ARATH 4-coumarate--CoA ligase-like 5 OS=Arabidopsis thaliana GN=4CLL5 PE=1 SV=2	gi|854931039|gb|AKN79313.1| 4-coumarate-CoA ligase 3 [Betula platyphylla]
TRINITY_DN50397_c6_g1	866.075	354.652	0.409494	0.0176112	1562	-	-	virNOG07723	K	sp|Q9LJG8|ASIL2_ARATH Trihelix transcription factor ASIL2 OS=Arabidopsis thaliana GN=ASIL2 PE=1 SV=1	gi|657967370|ref|XP_008375373.1| PREDICTED: actin cytoskeleton-regulatory complex protein pan1-like [Malus domestica]
TRINITY_DN50411_c0_g2	5.75783	0	0	0.0333596	954	-	-	-	-	-	-
TRINITY_DN50443_c3_g3	134.177	60.0292	0.447389	0.0391846	1648	-	-	virNOG17491;virNOG19903	S	-	gi|823256670|ref|XP_012460981.1| PREDICTED: uncharacterized protein LOC105780973 [Gossypium raimondii] gi|763808339|gb|KJB75241.1| hypothetical protein B456_012G033900 [Gossypium raimondii]
TRINITY_DN50443_c3_g1	354.81	49.859	0.140523	0.0182749	1475	-	-	virNOG17491;virNOG19903	S	-	gi|224093360|ref|XP_002309896.1| hypothetical protein POPTR_0007s03800g [Populus trichocarpa] gi|222852799|gb|EEE90346.1| hypothetical protein POPTR_0007s03800g [Populus trichocarpa]
TRINITY_DN50456_c0_g2	56.2823	18.1128	0.321821	0.0415014	3175	GO:0005524;GO:0004672;GO:0016021;GO:0006468	-	virNOG11002	T	sp|Q9FL51|Y5694_ARATH Probably inactive leucine-rich repeat receptor-like protein kinase At5g06940 OS=Arabidopsis thaliana GN=At5g06940 PE=3 SV=1	gi|359481824|ref|XP_002283010.2| PREDICTED: LOW QUALITY PROTEIN: probably inactive leucine-rich repeat receptor-like protein kinase At5g06940 [Vitis vinifera]
TRINITY_DN50474_c2_g3	14.1665	2.20136	0.155392	0.011713	871	-	-	-	-	-	-
TRINITY_DN50531_c2_g1	249.65	98.1482	0.393144	0.0207211	1588	-	-	-	-	-	-
TRINITY_DN50552_c0_g1	83.5729	25.1232	0.300614	0.00677782	1835	GO:0016020;GO:0015238;GO:0006855	-	virNOG27879;virNOG03991;COG0534	SRV	sp|Q9C994|DTX14_ARATH Protein DETOXIFICATION 14 OS=Arabidopsis thaliana GN=DTX14 PE=3 SV=1	gi|743889307|ref|XP_011038708.1| PREDICTED: MATE efflux family protein 9-like isoform X1 [Populus euphratica]
TRINITY_DN50563_c4_g3	17.2288	3.73697	0.216903	0.0313156	1383	-	-	-	-	-	-
TRINITY_DN50573_c0_g4	22.8618	0.65601	0.0286945	2.53197e-05	1808	-	-	virNOG13562	S	sp|Q9SD53|Y3720_ARATH UPF0481 protein At3g47200 OS=Arabidopsis thaliana GN=At3g47200 PE=2 SV=1	gi|657999899|ref|XP_008392384.1| PREDICTED: putative UPF0481 protein At3g02645 [Malus domestica]
TRINITY_DN50573_c0_g1	16.3984	4.07268	0.248358	0.046489	1386	-	-	virNOG13562	S	sp|Q9SD53|Y3720_ARATH UPF0481 protein At3g47200 OS=Arabidopsis thaliana GN=At3g47200 PE=2 SV=1	gi|470139917|ref|XP_004305692.1| PREDICTED: UPF0481 protein At3g47200-like [Fragaria vesca subsp. vesca]
TRINITY_DN50582_c1_g1	61.7437	24.7691	0.40116	0.0368582	1527	-	-	-	-	-	-
TRINITY_DN50611_c8_g2	90.0938	18.1144	0.201061	0.000710913	1104	-	-	-	-	-	-
TRINITY_DN50630_c2_g1	44.3481	9.35806	0.211014	0.0295451	1360	-	-	virNOG22227;virNOG19330	S	sp|Q8VZN1|OFP5_ARATH Transcription repressor OFP5 OS=Arabidopsis thaliana GN=OFP5 PE=1 SV=1	gi|590623340|ref|XP_007025296.1| Ovate family protein 5, putative [Theobroma cacao] gi|508780662|gb|EOY27918.1| Ovate family protein 5, putative [Theobroma cacao]
TRINITY_DN50636_c1_g5	42.9692	11.0861	0.258001	0.0131998	947	GO:0046658	-	virNOG12610	R	sp|Q9SJ81|FLA7_ARATH Fasciclin-like arabinogalactan protein 7 OS=Arabidopsis thaliana GN=FLA7 PE=1 SV=1	gi|645247454|ref|XP_008229843.1| PREDICTED: fasciclin-like arabinogalactan protein 7 [Prunus mume]
TRINITY_DN50644_c1_g1	63.7462	17.5734	0.275678	0.00766094	1157	-	-	-	-	-	-
TRINITY_DN50680_c0_g1	52.8162	18.9366	0.358539	0.027461	2211	GO:0016310;GO:0005524;GO:0004849;GO:0044206;GO:0005829;GO:0006206;GO:0044211;GO:0009507	K00876	virNOG00066	F	sp|Q9FKS0|UKL1_ARATH Uridine kinase-like protein 1, chloroplastic OS=Arabidopsis thaliana GN=UKL1 PE=1 SV=1	gi|848853568|ref|XP_012844220.1| PREDICTED: uridine kinase-like protein 1, chloroplastic [Erythranthe guttata] gi|604347094|gb|EYU45398.1| hypothetical protein MIMGU_mgv1a005489mg [Erythranthe guttata]
TRINITY_DN50697_c0_g1	24.535	7.61001	0.310169	0.0452324	2199	GO:0046872;GO:0003993;GO:0016311	-	virNOG00616	G	sp|Q5MAU8|PPA27_ARATH Probable inactive purple acid phosphatase 27 OS=Arabidopsis thaliana GN=PAP27 PE=2 SV=1	gi|764576971|ref|XP_011463265.1| PREDICTED: probable inactive purple acid phosphatase 27 [Fragaria vesca subsp. vesca]
TRINITY_DN50739_c2_g2	5.94793	0	0	0.0130412	1852	-	-	-	-	-	-
TRINITY_DN50752_c5_g2	470.457	96.6377	0.205412	0.00163065	1123	-	-	virNOG27252	S	-	gi|743804989|ref|XP_011017507.1| PREDICTED: uncharacterized protein LOC105120821 [Populus euphratica]
TRINITY_DN50765_c3_g1	341.423	75.253	0.22041	0.000111422	2928	-	-	-	-	-	-
TRINITY_DN50853_c2_g1	529.471	101.424	0.191556	0.0140295	2430	GO:0005507;GO:0055114;GO:0016491	-	virNOG01687	Q	sp|Q949X9|LPR2_ARATH Multicopper oxidase LPR2 OS=Arabidopsis thaliana GN=LPR2 PE=2 SV=1	gi|590696185|ref|XP_007045096.1| Cupredoxin superfamily protein isoform 1 [Theobroma cacao] gi|590696193|ref|XP_007045098.1| Cupredoxin superfamily protein isoform 1 [Theobroma cacao] gi|508709031|gb|EOY00928.1| Cupredoxin superfamily protein isoform 1 [Theobroma cacao] gi|508709033|gb|EOY00930.1| Cupredoxin superfamily protein isoform 1 [Theobroma cacao]
TRINITY_DN50907_c0_g4	3505.79	1210.35	0.345244	0.00518079	2478	GO:0006810;GO:0016021	-	virNOG08278	I	sp|Q9SCU1|PATL6_ARATH Patellin-6 OS=Arabidopsis thaliana GN=PATL6 PE=2 SV=1	gi|225439560|ref|XP_002264479.1| PREDICTED: patellin-6 [Vitis vinifera] gi|731398783|ref|XP_010653377.1| PREDICTED: patellin-6 [Vitis vinifera]
TRINITY_DN50923_c2_g1	871.514	327.835	0.376167	0.0369673	2203	GO:0008270	-	virNOG34800;virNOG16911	SR	-	gi|296081782|emb|CBI20787.3| unnamed protein product [Vitis vinifera]
TRINITY_DN50950_c4_g4	14.0611	3.66893	0.260927	0.0460699	1239	GO:0006415;GO:0016149;GO:0005737	-	COG1503;virNOG01982	J	sp|D2K759|ERF1Y_BRAOB Eukaryotic peptide chain release factor subunit 1-2 OS=Brassica oleracea var. botrytis GN=ERF1-2 PE=1 SV=1	gi|326501988|dbj|BAK06486.1| predicted protein [Hordeum vulgare subsp. vulgare]
TRINITY_DN50956_c0_g3	152.179	46.2934	0.304205	0.00573111	1963	-	-	-	-	-	-
TRINITY_DN50958_c0_g3	2010.69	660.835	0.328661	0.0135827	1928	-	-	virNOG02949	S	sp|O22773|TL16_ARATH Thylakoid lumenal 16.5 kDa protein, chloroplastic OS=Arabidopsis thaliana GN=At4g02530 PE=1 SV=3	gi|224142609|ref|XP_002324647.1| hypothetical protein POPTR_0018s12970g [Populus trichocarpa] gi|222866081|gb|EEF03212.1| hypothetical protein POPTR_0018s12970g [Populus trichocarpa]
TRINITY_DN50958_c0_g1	118.773	52.5143	0.442139	0.0431235	1425	-	-	virNOG02949	S	sp|O22773|TL16_ARATH Thylakoid lumenal 16.5 kDa protein, chloroplastic OS=Arabidopsis thaliana GN=At4g02530 PE=1 SV=3	gi|743805915|ref|XP_011017782.1| PREDICTED: thylakoid lumenal 16.5 kDa protein, chloroplastic-like [Populus euphratica]
TRINITY_DN50961_c0_g2	13.3486	1.24037	0.0929211	0.0325372	2164	GO:0016567	-	virNOG12323	R	sp|Q9FMF5|RPT3_ARATH Root phototropism protein 3 OS=Arabidopsis thaliana GN=RPT3 PE=1 SV=2	gi|590688179|ref|XP_007042874.1| Phototropic-responsive NPH3 family protein isoform 1 [Theobroma cacao] gi|508706809|gb|EOX98705.1| Phototropic-responsive NPH3 family protein isoform 1 [Theobroma cacao]
TRINITY_DN50962_c4_g1	15.0043	1.46757	0.0978104	0.0302036	1046	-	-	-	-	-	-
TRINITY_DN51014_c0_g1	9.91614	0.733786	0.0739992	0.0321108	478	-	-	virNOG02646	T	-	gi|566179199|ref|XP_006380304.1| hypothetical protein POPTR_0007s02300g [Populus trichocarpa] gi|550333955|gb|ERP58101.1| hypothetical protein POPTR_0007s02300g [Populus trichocarpa]
TRINITY_DN51019_c3_g1	519.579	213.697	0.41129	0.0312953	1615	-	-	virNOG19630	S	sp|Q0J7V9|LSD1_ORYSJ Protein LSD1 OS=Oryza sativa subsp. japonica GN=LSD1 PE=2 SV=1	gi|698477079|ref|XP_009785779.1| PREDICTED: protein LSD1-like, partial [Nicotiana sylvestris]
TRINITY_DN51025_c2_g4	21.1678	1.46757	0.0693304	0.0160101	1435	-	-	-	-	-	-
TRINITY_DN51037_c2_g2	7.34485	0	0	0.00574882	722	-	-	virNOG28572;virNOG20498	K	-	gi|209172067|dbj|BAG74497.1| transcription factor MYBGAL1, partial [Fagus crenata]
TRINITY_DN51037_c2_g1	53.0165	12.547	0.236662	0.0331341	370	GO:0018106;GO:0004553;GO:0030247;GO:0016021;GO:0005975;GO:0046658;GO:0004673	-	virNOG12717	R	sp|O65399|E131_ARATH Glucan endo-1,3-beta-glucosidase 1 OS=Arabidopsis thaliana GN=At1g11820 PE=1 SV=3	gi|356571046|ref|XP_003553692.1| PREDICTED: glucan endo-1,3-beta-glucosidase 1-like [Glycine max] gi|947047051|gb|KRG96680.1| hypothetical protein GLYMA_19G225900 [Glycine max]
TRINITY_DN51074_c5_g1	7863.27	1614.39	0.205307	0.000506301	2524	GO:0005634;GO:0003677;GO:0006355;GO:0003700;GO:0046983	-	virNOG04887	K	sp|Q9FVC1|SVP_ARATH MADS-box protein SVP OS=Arabidopsis thaliana GN=SVP PE=1 SV=1	gi|641387891|gb|AIA58526.1| SVP-like MADS-box protein [Carya cathayensis]
TRINITY_DN51074_c3_g2	11.3039	2.05193	0.181524	0.0380648	866	GO:0004553;GO:0005975	-	virNOG01535	G	sp|A7LXU3|BGH3B_BACO1 Beta-glucosidase BoGH3B OS=Bacteroides ovatus (strain ATCC 8483 / DSM 1896 / JCM 5824 / NCTC 11153) GN=BACOVA_02659 PE=1 SV=1	gi|595835810|ref|XP_007207129.1| hypothetical protein PRUPE_ppa003012mg [Prunus persica] gi|462402771|gb|EMJ08328.1| hypothetical protein PRUPE_ppa003012mg [Prunus persica]
TRINITY_DN51118_c0_g1	8996.59	4343.35	0.482777	0.045817	4006	GO:0004674;GO:0005829;GO:0006468;GO:0035556	K08867	virNOG06473	T	sp|Q9LVL5|WNK4_ARATH Probable serine/threonine-protein kinase WNK4 OS=Arabidopsis thaliana GN=WNK4 PE=1 SV=1	gi|225434355|ref|XP_002268300.1| PREDICTED: probable serine/threonine-protein kinase WNK4 [Vitis vinifera] gi|297745773|emb|CBI15829.3| unnamed protein product [Vitis vinifera]
TRINITY_DN51188_c0_g1	222.218	102.545	0.46146	0.0391011	1474	GO:0016567;GO:0004842	-	virNOG11371	R	sp|Q9FLF4|PUB27_ARATH U-box domain-containing protein 27 OS=Arabidopsis thaliana GN=PUB27 PE=2 SV=1	gi|225431543|ref|XP_002281970.1| PREDICTED: U-box domain-containing protein 27 [Vitis vinifera]
TRINITY_DN51188_c0_g3	50.786	14.9664	0.294694	0.00962886	1471	GO:0016567;GO:0004842	-	virNOG11371	R	sp|Q9LXE3|PUB28_ARATH U-box domain-containing protein 28 OS=Arabidopsis thaliana GN=PUB28 PE=1 SV=1	gi|225431543|ref|XP_002281970.1| PREDICTED: U-box domain-containing protein 27 [Vitis vinifera]
TRINITY_DN51236_c1_g2	650.521	284.286	0.437014	0.0269801	1326	GO:0016021	-	virNOG07725	S	sp|Q8H112|PGL1A_ARATH PGR5-like protein 1A, chloroplastic OS=Arabidopsis thaliana GN=PGRL1A PE=1 SV=1	gi|118487360|gb|ABK95508.1| unknown [Populus trichocarpa]
TRINITY_DN51241_c1_g3	116.605	12.0328	0.103192	0.0247325	2833	-	-	virNOG04327;COG4886	ST	sp|Q9LRR4|R13L1_ARATH Putative disease resistance RPP13-like protein 1 OS=Arabidopsis thaliana GN=RPPL1 PE=3 SV=1	gi|802539877|ref|XP_012073224.1| PREDICTED: putative disease resistance RPP13-like protein 1 [Jatropha curcas] gi|802539879|ref|XP_012073233.1| PREDICTED: putative disease resistance RPP13-like protein 1 [Jatropha curcas] gi|802539881|ref|XP_012073242.1| PREDICTED: putative disease resistance RPP13-like protein 1 [Jatropha curcas] gi|802539883|ref|XP_012073249.1| PREDICTED: putative disease resis…
TRINITY_DN51250_c0_g1	1603.03	373.779	0.23317	0.00204279	1809	GO:0005524;GO:0004672;GO:0016021;GO:0006468	-	virNOG06761	T	sp|Q9LVP0|Y5639_ARATH Probable leucine-rich repeat receptor-like protein kinase At5g63930 OS=Arabidopsis thaliana GN=At5g63930 PE=2 SV=1	gi|747055255|ref|XP_011073865.1| PREDICTED: probable leucine-rich repeat receptor-like protein kinase At2g33170 [Sesamum indicum]
TRINITY_DN51260_c3_g4	84.4253	13.1237	0.155447	0.0416981	772	-	-	-	-	-	-
TRINITY_DN51260_c3_g5	1661.44	420.961	0.253371	0.00705946	1329	-	-	virNOG01738	R	sp|A0A1P8B554|THLP1_ARATH Thaumatin-like protein 1 OS=Arabidopsis thaliana GN=TLP1 PE=2 SV=1	gi|190613917|gb|ACE80962.1| putative allergen Pru du 2.04 [Prunus dulcis x Prunus persica]
TRINITY_DN51269_c4_g4	18.6226	1.0229	0.0549279	0.000677408	633	-	-	virNOG01873;COG0112;virNOG40544	KE	sp|P34899|GLYM_PEA Serine hydroxymethyltransferase, mitochondrial OS=Pisum sativum PE=1 SV=1	gi|1025046503|ref|XP_016446525.1| PREDICTED: serine hydroxymethyltransferase, mitochondrial-like [Nicotiana tabacum]
TRINITY_DN51275_c1_g3	5.94374	0.292179	0.0491574	0.0420602	1014	GO:0019538	-	virNOG02288	O	sp|Q9SVD0|SMXL3_ARATH Protein SMAX1-LIKE 3 OS=Arabidopsis thaliana GN=SMXL3 PE=2 SV=1	gi|658032077|ref|XP_008351532.1| PREDICTED: chaperone protein ClpB1-like [Malus domestica]
TRINITY_DN51275_c1_g4	89.402	17.5377	0.196166	0.000771489	2464	GO:0016787;GO:0019538	-	virNOG02288	O	sp|Q9SVD0|SMXL3_ARATH Protein SMAX1-LIKE 3 OS=Arabidopsis thaliana GN=SMXL3 PE=2 SV=1	gi|590632783|ref|XP_007027938.1| Double Clp-N motif-containing P-loop nucleoside triphosphate hydrolases superfamily protein [Theobroma cacao] gi|508716543|gb|EOY08440.1| Double Clp-N motif-containing P-loop nucleoside triphosphate hydrolases superfamily protein [Theobroma cacao]
TRINITY_DN51275_c1_g1	25.038	4.97427	0.198669	0.00699484	972	GO:0016787;GO:0019538	-	virNOG02288	O	sp|Q9SVD0|SMXL3_ARATH Protein SMAX1-LIKE 3 OS=Arabidopsis thaliana GN=SMXL3 PE=2 SV=1	gi|566177537|ref|XP_002309392.2| heat shock family protein [Populus trichocarpa] gi|550336840|gb|EEE92915.2| heat shock family protein [Populus trichocarpa]
TRINITY_DN51302_c7_g2	1340.31	611.042	0.455897	0.0296054	1933	GO:0000160;GO:0005622	K14492	virNOG15837	K	sp|O80366|ARR9_ARATH Two-component response regulator ARR9 OS=Arabidopsis thaliana GN=ARR9 PE=1 SV=1	gi|590634965|ref|XP_007028513.1| Type-a response regulator [Theobroma cacao] gi|508717118|gb|EOY09015.1| Type-a response regulator [Theobroma cacao]
TRINITY_DN51307_c5_g2	47.8028	13.1304	0.274678	0.0444178	1520	GO:0016787;GO:0044237	K01087	virNOG12017	G	sp|Q6ZGP8|TPP4_ORYSJ Probable trehalose-phosphate phosphatase 4 OS=Oryza sativa subsp. japonica GN=TPP4 PE=2 SV=1	gi|596038450|ref|XP_007219839.1| hypothetical protein PRUPE_ppa026983mg [Prunus persica] gi|462416301|gb|EMJ21038.1| hypothetical protein PRUPE_ppa026983mg [Prunus persica]
TRINITY_DN51309_c3_g3	108.927	31.326	0.287586	0.047313	1085	-	-	virNOG23513	T	-	gi|703132810|ref|XP_010105214.1| hypothetical protein L484_011271 [Morus notabilis] gi|587916410|gb|EXC04079.1| hypothetical protein L484_011271 [Morus notabilis]
TRINITY_DN51333_c1_g2	16.389	2.11384	0.128979	0.00838537	1760	GO:0046872;GO:0045490;GO:0030570	K01728	virNOG15081	G	sp|Q9FXD8|PLY5_ARATH Probable pectate lyase 5 OS=Arabidopsis thaliana GN=At1g67750 PE=2 SV=2	gi|470126386|ref|XP_004299169.1| PREDICTED: probable pectate lyase 18 [Fragaria vesca subsp. vesca]
TRINITY_DN51344_c4_g3	14.3876	0.659072	0.0458082	0.0013678	1011	-	-	NOG140541;lilNOG25351;KOG0017;virNOG28740;virNOG24415	SR	sp|Q9ZT94|POLR2_ARATH Retrovirus-related Pol polyprotein from transposon RE2 OS=Arabidopsis thaliana GN=RE2 PE=4 SV=1	gi|971563334|ref|XP_015167476.1| PREDICTED: uncharacterized protein LOC107061943 [Solanum tuberosum]
TRINITY_DN51371_c4_g1	49.9789	10.2474	0.205034	0.00354452	1647	-	-	-	-	-	-
TRINITY_DN51395_c3_g2	353.125	66.3491	0.187891	0.0151827	1748	GO:0000166;GO:0003676	-	virNOG00127	R	-	gi|590602236|ref|XP_007019701.1| RNA-binding family protein isoform 1 [Theobroma cacao] gi|508725029|gb|EOY16926.1| RNA-binding family protein isoform 1 [Theobroma cacao]
TRINITY_DN51395_c3_g3	234.882	52.6109	0.223989	0.012391	924	GO:0000166;GO:0003676	-	virNOG00127	R	sp|Q9M1S3|ARP1_ARATH Probable RNA-binding protein ARP1 OS=Arabidopsis thaliana GN=ARP1 PE=2 SV=1	gi|590602239|ref|XP_007019702.1| RNA-binding family protein isoform 2, partial [Theobroma cacao] gi|508725030|gb|EOY16927.1| RNA-binding family protein isoform 2, partial [Theobroma cacao]
TRINITY_DN51399_c0_g3	1352.53	588.547	0.435146	0.0276695	3899	GO:0048629;GO:0046983	-	virNOG04714	K	sp|Q9FN69|GL3_ARATH Transcription factor GLABRA 3 OS=Arabidopsis thaliana GN=GL3 PE=1 SV=1	gi|514482123|gb|AGO58373.1| basic helix-loop-helix protein [Morella rubra]
TRINITY_DN51512_c0_g1	934.916	178.95	0.191407	0.000117313	1497	GO:0016310;GO:0016301	-	virNOG20701	S	sp|Q9XIK0|PRIN2_ARATH Protein PLASTID REDOX INSENSITIVE 2, chloroplastic OS=Arabidopsis thaliana GN=PRIN2 PE=1 SV=1	gi|590694181|ref|XP_007044537.1| Serine/threonine-protein kinase TAO3 [Theobroma cacao] gi|508708472|gb|EOY00369.1| Serine/threonine-protein kinase TAO3 [Theobroma cacao]
TRINITY_DN51524_c1_g1	2293.94	505.732	0.220465	0.0297844	2883	-	-	virNOG07351;virNOG18845	S	-	gi|731397241|ref|XP_010652810.1| PREDICTED: uncharacterized protein LOC100252502 [Vitis vinifera]
TRINITY_DN51527_c0_g2	148.197	44.7374	0.301878	0.0431186	1622	GO:0006351	K09284	virNOG02276	K	sp|P47927|AP2_ARATH Floral homeotic protein APETALA 2 OS=Arabidopsis thaliana GN=AP2 PE=1 SV=1	gi|1009115621|ref|XP_015874327.1| PREDICTED: floral homeotic protein APETALA 2, partial [Ziziphus jujuba]
TRINITY_DN51538_c0_g1	108.08	35.6203	0.329574	0.00639842	706	-	-	braNOG20972;virNOG26566;virNOG39160	S	-	gi|1009136950|ref|XP_015885798.1| PREDICTED: uncharacterized protein LOC107421138 [Ziziphus jujuba]
TRINITY_DN51538_c0_g2	98.7801	29.8723	0.302413	0.00356055	701	-	-	braNOG20972;virNOG26566;virNOG39160	S	-	gi|1009136950|ref|XP_015885798.1| PREDICTED: uncharacterized protein LOC107421138 [Ziziphus jujuba]
TRINITY_DN51570_c0_g2	229.477	87.1214	0.379652	0.0140627	2706	GO:0005634;GO:0003677;GO:0006355;GO:0007275;GO:0003700	K09285	virNOG02630	K	sp|Q38914|ANT_ARATH AP2-like ethylene-responsive transcription factor ANT OS=Arabidopsis thaliana GN=ANT PE=1 SV=2	gi|731435089|ref|XP_010645298.1| PREDICTED: AP2-like ethylene-responsive transcription factor ANT isoform X2 [Vitis vinifera]
TRINITY_DN51580_c0_g4	44.9751	8.03686	0.178696	0.000928116	2562	GO:0016020	K01988	virNOG07847	G	sp|P0C8Q4|Y4990_ARATH Uncharacterized protein At4g19900 OS=Arabidopsis thaliana GN=At4g19900 PE=2 SV=1	gi|645279868|ref|XP_008244928.1| PREDICTED: lactosylceramide 4-alpha-galactosyltransferase-like [Prunus mume]
TRINITY_DN51584_c3_g1	942.628	400.353	0.424721	0.0240323	2079	GO:0016020;GO:0016757;GO:0009987	-	virNOG01905	S	sp|Q339N5|CSLH1_ORYSJ Cellulose synthase-like protein H1 OS=Oryza sativa subsp. japonica GN=CSLH1 PE=2 SV=2	gi|731409491|ref|XP_010657216.1| PREDICTED: cellulose synthase-like protein H1 [Vitis vinifera]
TRINITY_DN51596_c1_g2	38.9187	3.57529	0.0918655	6.40475e-05	827	-	-	virNOG29944;virNOG04204;virNOG04329	T	sp|F4HQ23|LRL27_ARATH LEAF RUST 10 DISEASE-RESISTANCE LOCUS RECEPTOR-LIKE PROTEIN KINASE-like 2.7 OS=Arabidopsis thaliana GN=LRK10L-2.7 PE=3 SV=3	gi|731417737|ref|XP_010660409.1| PREDICTED: probable receptor-like protein kinase At1g67000 isoform X2 [Vitis vinifera]
TRINITY_DN51605_c4_g1	399.442	183.094	0.458374	0.041174	3535	GO:0046835;GO:0001678;GO:0005524;GO:0006096;GO:0005536;GO:0004396;GO:0009507	K00844	virNOG13705	G	sp|Q6Q8A5|HXK2_TOBAC Hexokinase-2, chloroplastic OS=Nicotiana tabacum GN=HXK2 PE=2 SV=1	gi|1009168983|ref|XP_015902953.1| PREDICTED: hexokinase-2, chloroplastic-like [Ziziphus jujuba] gi|1009168985|ref|XP_015902954.1| PREDICTED: hexokinase-2, chloroplastic-like [Ziziphus jujuba] gi|1009178685|ref|XP_015870665.1| PREDICTED: hexokinase-2, chloroplastic-like [Ziziphus jujuba]
TRINITY_DN51654_c0_g4	414.667	156.272	0.376861	0.0108524	2660	GO:0004553;GO:0005975	K05349	virNOG00808	G	sp|A7LXU3|BGH3B_BACO1 Beta-glucosidase BoGH3B OS=Bacteroides ovatus (strain ATCC 8483 / DSM 1896 / JCM 5824 / NCTC 11153) GN=BACOVA_02659 PE=1 SV=1	gi|568869167|ref|XP_006487803.1| PREDICTED: beta-glucosidase BoGH3B-like [Citrus sinensis] gi|568869169|ref|XP_006487804.1| PREDICTED: beta-glucosidase BoGH3B-like [Citrus sinensis] gi|985462208|ref|XP_015388645.1| PREDICTED: beta-glucosidase BoGH3B-like [Citrus sinensis]
TRINITY_DN51670_c0_g1	14.1009	2.76373	0.195997	0.0333296	373	-	-	-	-	-	-
TRINITY_DN51681_c2_g7	105.62	43.6709	0.413473	0.0342686	1115	-	-	virNOG26961	S	-	gi|985470284|ref|XP_015380955.1| PREDICTED: uncharacterized protein LOC102612545 [Citrus sinensis]
TRINITY_DN51684_c1_g1	22.6337	1.6042	0.0708767	0.034036	1590	GO:0016020	K04733	virNOG16201;virNOG01267	T	sp|Q9LMP1|WAK2_ARATH Wall-associated receptor kinase 2 OS=Arabidopsis thaliana GN=WAK2 PE=1 SV=1	gi|1029128283|ref|XP_016742463.1| PREDICTED: wall-associated receptor kinase 2-like [Gossypium hirsutum]
TRINITY_DN51700_c0_g4	899.417	393.88	0.437928	0.0447083	1645	GO:0005634;GO:0006355;GO:0009734	K14484	virNOG18288;virNOG18334	SK	sp|P32294|AX22B_VIGRR Auxin-induced protein 22B OS=Vigna radiata var. radiata GN=AUX22B PE=2 SV=1	gi|225432890|ref|XP_002284121.1| PREDICTED: auxin-induced protein 22D [Vitis vinifera] gi|297737155|emb|CBI26356.3| unnamed protein product [Vitis vinifera]
TRINITY_DN51721_c4_g3	13.8135	1.75669	0.127172	0.0261153	521	-	-	-	-	-	-
TRINITY_DN51753_c1_g1	2105.17	638.015	0.30307	0.00888565	2760	-	K09422	virNOG16380	K	sp|Q5NBM8|CSA_ORYSJ Transcription factor CSA OS=Oryza sativa subsp. japonica GN=CSA PE=2 SV=2	gi|743907229|ref|XP_011047039.1| PREDICTED: uncharacterized protein LOC105141503 [Populus euphratica]
TRINITY_DN51774_c3_g1	72.0535	9.29615	0.129017	0.00476342	1754	-	-	virNOG26447;NOG165629	S	-	gi|1009116506|ref|XP_015874810.1| PREDICTED: neurofilament heavy polypeptide [Ziziphus jujuba]
TRINITY_DN51788_c0_g1	50.3958	15.4647	0.306866	0.0278634	788	GO:0045490;GO:0045330;GO:0005618;GO:0043086;GO:0004857;GO:0030599;GO:0042545	K01051	COG4677;virNOG03299	G	sp|Q9SRX4|PME7_ARATH Probable pectinesterase/pectinesterase inhibitor 7 OS=Arabidopsis thaliana GN=PME7 PE=2 SV=1	gi|595792043|ref|XP_007199770.1| hypothetical protein PRUPE_ppa003639mg [Prunus persica] gi|462395170|gb|EMJ00969.1| hypothetical protein PRUPE_ppa003639mg [Prunus persica]
TRINITY_DN51799_c2_g1	22049	9947.04	0.451134	0.0311373	2132	GO:0005634;GO:0003677;GO:0006355;GO:0003700	K09287	virNOG07414	K	sp|Q9C6M5|RAVL1_ARATH AP2/ERF and B3 domain-containing transcription repressor TEM1 OS=Arabidopsis thaliana GN=TEM1 PE=1 SV=1	gi|731370595|ref|XP_002281709.2| PREDICTED: AP2/ERF and B3 domain-containing transcription factor RAV1-like [Vitis vinifera]
TRINITY_DN51811_c1_g4	27.6985	1.10068	0.0397379	1.20978e-05	1542	GO:0010016;GO:0006351;GO:0065007	-	virNOG11218	S	sp|Q9ZVP8|NAC35_ARATH NAC domain-containing protein 35 OS=Arabidopsis thaliana GN=NAC035 PE=1 SV=2	gi|645261057|ref|XP_008236110.1| PREDICTED: NAC transcription factor 29 [Prunus mume]
TRINITY_DN51847_c2_g1	1262.49	567.881	0.449809	0.0312557	3355	GO:0016021	-	virNOG04295	R	sp|Q6AWW5|Y5262_ARATH Ankyrin repeat-containing protein At5g02620 OS=Arabidopsis thaliana GN=At5g02620 PE=1 SV=1	gi|223528535|gb|EEF30559.1| ankyrin repeat-containing protein, putative [Ricinus communis]
TRINITY_DN51866_c1_g4	143.538	60.943	0.424577	0.0452886	2080	GO:0005524;GO:0004672;GO:0016021;GO:0006468	-	virNOG04160	T	sp|Q9LVM0|Y5830_ARATH Probable inactive receptor kinase At5g58300 OS=Arabidopsis thaliana GN=At5g58300 PE=2 SV=1	gi|1009116274|ref|XP_015874682.1| PREDICTED: probable inactive receptor kinase At5g58300 [Ziziphus jujuba] gi|1009116276|ref|XP_015874683.1| PREDICTED: probable inactive receptor kinase At5g58300 [Ziziphus jujuba]
TRINITY_DN51901_c2_g1	718.359	280.917	0.391053	0.041358	1990	GO:0016757	-	virNOG00448;virNOG10081	G	sp|Q9XGN4|GOLS1_AJURE Galactinol synthase 1 OS=Ajuga reptans GN=GOLS1 PE=1 SV=1	gi|345114181|gb|AEN74905.1| galactinol synthase I [Populus alba x Populus grandidentata]
TRINITY_DN51906_c1_g2	27.9091	2.70794	0.097027	0.00028672	1452	-	-	-	-	-	-
TRINITY_DN51914_c0_g4	66.5207	8.05578	0.121102	0.018527	1969	GO:0008152;GO:0016758	-	virNOG11572	CG	sp|Q9SJL0|U86A1_ARATH UDP-glycosyltransferase 86A1 OS=Arabidopsis thaliana GN=UGT86A1 PE=2 SV=1	gi|590630812|ref|XP_007027384.1| UDP-Glycosyltransferase superfamily protein [Theobroma cacao] gi|508715989|gb|EOY07886.1| UDP-Glycosyltransferase superfamily protein [Theobroma cacao]
TRINITY_DN51915_c0_g3	19.894	2.76373	0.138923	0.0353574	1123	-	-	virNOG31838;KOG0498;virNOG13812	P	sp|O65717|CNGC1_ARATH Cyclic nucleotide-gated ion channel 1 OS=Arabidopsis thaliana GN=CNGC1 PE=1 SV=1	gi|729332333|ref|XP_010537104.1| PREDICTED: cyclic nucleotide-gated ion channel 1-like [Tarenaya hassleriana] gi|729332336|ref|XP_010537105.1| PREDICTED: cyclic nucleotide-gated ion channel 1-like [Tarenaya hassleriana] gi|729332339|ref|XP_010537106.1| PREDICTED: cyclic nucleotide-gated ion channel 1-like [Tarenaya hassleriana] gi|729332342|ref|XP_010537107.1| PREDICTED: cyclic nucleotide-gated i…
TRINITY_DN51986_c2_g2	12.1459	1.3898	0.114425	0.0346357	1293	-	-	-	-	-	-
TRINITY_DN52005_c2_g2	29.2163	4.79673	0.16418	0.00337065	1440	-	-	virNOG22283	S	-	gi|802684059|ref|XP_012082322.1| PREDICTED: uncharacterized protein LOC105642198 isoform X2 [Jatropha curcas]
TRINITY_DN52020_c1_g2	3717.28	1401.83	0.377111	0.00554722	2526	GO:0016310;GO:0005524;GO:0004849;GO:0043097;GO:0006222;GO:0005829;GO:0005975;GO:0006206;GO:0009507;GO:0008974	-	virNOG05206	ZT	sp|P26302|KPPR_WHEAT Phosphoribulokinase, chloroplastic OS=Triticum aestivum PE=2 SV=1	gi|514716666|ref|XP_004953549.1| PREDICTED: phosphoribulokinase, chloroplastic [Setaria italica] gi|944266832|gb|KQL31072.1| hypothetical protein SETIT_017390mg [Setaria italica]
TRINITY_DN52025_c1_g2	314.87	92.5311	0.293871	0.0318823	2645	GO:0016746;GO:0008152	K15397	COG3424	Q	sp|Q9SYZ0|KCS16_ARATH 3-ketoacyl-CoA synthase 16 OS=Arabidopsis thaliana GN=KCS16 PE=2 SV=1	gi|629120170|gb|KCW84660.1| hypothetical protein EUGRSUZ_B01484 [Eucalyptus grandis]
TRINITY_DN52109_c2_g1	148.509	13.5985	0.0915669	0.0185361	2459	-	K01246	virNOG06387	L	sp|Q7VG78|GUAA_HELHP Probable GMP synthase [glutamine-hydrolyzing] OS=Helicobacter hepaticus (strain ATCC 51449 / 3B1) GN=guaA PE=3 SV=1	gi|1009172307|ref|XP_015867200.1| PREDICTED: uncharacterized protein LOC107404723 [Ziziphus jujuba]
TRINITY_DN52183_c3_g2	11.267	1.89331	0.168041	0.0349479	815	GO:0050832;GO:0048046;GO:0031640	-	virNOG11766	R	sp|Q9SMH2|TLP1_CASSA Thaumatin-like protein 1 OS=Castanea sativa GN=TL1 PE=2 SV=1	gi|25091419|sp|Q9SMH2.1|TLP1_CASSA RecName: Full=Thaumatin-like protein 1; Flags: Precursor [Castanea sativa] gi|6523187|emb|CAB62167.1| thaumatin-like protein [Castanea sativa]
TRINITY_DN52192_c6_g3	757.893	291.261	0.384304	0.0126156	1987	-	-	virNOG10282	S	-	gi|441481999|gb|AGC39094.1| remorin-3 protein [Dimocarpus longan] gi|511537420|gb|AGN88927.1| remorin-3 protein [Dimocarpus longan]
TRINITY_DN52233_c0_g3	51.0217	2.20136	0.0431455	1.4984e-07	2727	-	-	-	-	-	-
TRINITY_DN52269_c4_g7	18.4793	3.71192	0.200869	0.0175366	1610	GO:0005506;GO:0055114;GO:0051213	-	virNOG01370	Q	sp|Q9ZSA8|DLO1_ARATH Protein DMR6-LIKE OXYGENASE 1 OS=Arabidopsis thaliana GN=DLO1 PE=1 SV=1	gi|731400620|ref|XP_010654004.1| PREDICTED: probable 2-oxoglutarate/Fe(II)-dependent dioxygenase [Vitis vinifera]
TRINITY_DN52285_c0_g1	1083.48	138.173	0.127527	2.13617e-05	2371	GO:0016760;GO:0016021;GO:0030244;GO:0071555	-	virNOG10711	G	sp|Q8VYR4|CSLG2_ARATH Cellulose synthase-like protein G2 OS=Arabidopsis thaliana GN=CSLG2 PE=2 SV=1	gi|470129172|ref|XP_004300499.1| PREDICTED: cellulose synthase-like protein G3 [Fragaria vesca subsp. vesca]
TRINITY_DN52319_c3_g1	1082.28	171.844	0.158779	6.25627e-05	997	GO:0016020;GO:0016757;GO:0009987	-	COG1215;virNOG10711	MG	sp|Q570S7|CSLG1_ARATH Cellulose synthase-like protein G1 OS=Arabidopsis thaliana GN=CSLG1 PE=2 SV=1	gi|470129172|ref|XP_004300499.1| PREDICTED: cellulose synthase-like protein G3 [Fragaria vesca subsp. vesca]
TRINITY_DN52319_c3_g3	232.227	20.9068	0.0900273	3.75534e-05	911	GO:0016740	-	COG1215;virNOG10711	MG	sp|Q0WVN5|CSLG3_ARATH Cellulose synthase-like protein G3 OS=Arabidopsis thaliana GN=CSLG3 PE=2 SV=2	gi|1009156123|ref|XP_015896079.1| PREDICTED: cellulose synthase-like protein G3 [Ziziphus jujuba]
TRINITY_DN52319_c3_g4	33.8484	5.38777	0.159174	0.00876154	377	GO:0016760;GO:0016021;GO:0030244;GO:0071555	-	virNOG10711	G	sp|Q0WVN5|CSLG3_ARATH Cellulose synthase-like protein G3 OS=Arabidopsis thaliana GN=CSLG3 PE=2 SV=2	gi|590679436|ref|XP_007040580.1| Cellulose synthase like G3, putative [Theobroma cacao] gi|508777825|gb|EOY25081.1| Cellulose synthase like G3, putative [Theobroma cacao]
TRINITY_DN52336_c5_g1	8.71625	1.31202	0.150526	0.0448506	796	-	-	-	-	-	-
TRINITY_DN52346_c0_g1	269.283	36.367	0.135051	2.2009e-06	3534	GO:0046872;GO:0016491	-	COG2124;NOG139673;virNOG31056	SQ	sp|O04773|C75A6_CAMME Flavonoid 3&apos;,5&apos;-hydroxylase OS=Campanula medium GN=CYP75A6 PE=2 SV=1	gi|1009105696|ref|XP_015886242.1| PREDICTED: flavonoid 3&apos;-monooxygenase-like [Ziziphus jujuba]
TRINITY_DN52407_c0_g1	302.31	39.8782	0.131912	0.0496753	660	GO:0005618;GO:0006032;GO:0000272;GO:0005576;GO:0004568	-	virNOG16673;virNOG00144	RG	sp|P29060|CHIA_TOBAC Acidic endochitinase OS=Nicotiana tabacum PE=1 SV=1	gi|567857954|ref|XP_006421660.1| hypothetical protein CICLE_v10005491mg [Citrus clementina] gi|557523533|gb|ESR34900.1| hypothetical protein CICLE_v10005491mg [Citrus clementina]
TRINITY_DN52457_c0_g2	661.148	209.835	0.31738	0.0262189	4988	-	-	virNOG17290;virNOG22631	R	sp|Q39263|ZFP4_ARATH Zinc finger protein 4 OS=Arabidopsis thaliana GN=ZFP4 PE=2 SV=2	gi|590697577|ref|XP_007045479.1| Zinc finger protein 4 [Theobroma cacao] gi|508709414|gb|EOY01311.1| Zinc finger protein 4 [Theobroma cacao]
TRINITY_DN52465_c1_g2	70.2309	17.3376	0.246866	0.0038257	1988	-	-	-	-	-	-
TRINITY_DN52479_c4_g1	437.096	163.771	0.37468	0.0126141	577	GO:0004674;GO:0005524;GO:0016021;GO:0006468	-	virNOG35895;virNOG05235	TR	sp|Q9LDM5|CRK31_ARATH Putative cysteine-rich receptor-like protein kinase 31 OS=Arabidopsis thaliana GN=CRK31 PE=3 SV=1	gi|1025226120|ref|XP_016480645.1| PREDICTED: putative receptor-like protein kinase At4g00960 [Nicotiana tabacum]
TRINITY_DN52483_c4_g1	384.769	133.969	0.34818	0.007169	1847	GO:0005634;GO:0010229;GO:0008283;GO:0031347;GO:0009735;GO:0009739;GO:0009737	-	virNOG12284	K	sp|Q93Z00|TCP14_ARATH Transcription factor TCP14 OS=Arabidopsis thaliana GN=TCP14 PE=1 SV=1	gi|225456741|ref|XP_002268569.1| PREDICTED: transcription factor TCP15 [Vitis vinifera]
TRINITY_DN52514_c8_g2	52.9233	20.1013	0.37982	0.0425555	3039	GO:0016021	-	virNOG02421	S	sp|F4HZX7|OFUT8_ARATH O-fucosyltransferase 8 OS=Arabidopsis thaliana GN=OFUT8 PE=2 SV=1	gi|764555794|ref|XP_011460621.1| PREDICTED: uncharacterized protein At1g04910-like isoform X2 [Fragaria vesca subsp. vesca]
TRINITY_DN52522_c4_g2	76.141	23.4206	0.307596	0.0165252	1426	-	-	euNOG54144;virNOG23048;virNOG20784	R	sp|Q9SU35|ERLL1_ARATH pEARLI1-like lipid transfer protein 1 OS=Arabidopsis thaliana GN=AZI1 PE=1 SV=1	gi|1035901890|gb|OAY31490.1| hypothetical protein MANES_14G116200 [Manihot esculenta]
TRINITY_DN52542_c0_g1	522.895	195.893	0.374631	0.0119756	1660	GO:0004326;GO:0005524;GO:0046901;GO:0006730	-	virNOG05585;virNOG03449	HL	sp|F4J2K2|FPGS2_ARATH Folylpolyglutamate synthase OS=Arabidopsis thaliana GN=FPGS2 PE=1 SV=1	gi|703123026|ref|XP_010102709.1| Folylpolyglutamate synthase [Morus notabilis] gi|587905843|gb|EXB93961.1| Folylpolyglutamate synthase [Morus notabilis]
TRINITY_DN52572_c4_g5	28.5241	5.76691	0.202177	0.00676545	613	GO:0016020;GO:0042254;GO:0003723;GO:0022625;GO:0006412;GO:0003735	-	virNOG02786	S	-	gi|590664648|ref|XP_007036529.1| Checkpoint serine/threonine-protein kinase BUB1, putative isoform 2 [Theobroma cacao] gi|508773774|gb|EOY21030.1| Checkpoint serine/threonine-protein kinase BUB1, putative isoform 2 [Theobroma cacao]
TRINITY_DN52579_c1_g7	159.143	34.1466	0.214566	0.00897001	754	-	-	NOG81593;KOG4658;virNOG04327;NOG68038	ZTR	sp|Q9LRR4|R13L1_ARATH Putative disease resistance RPP13-like protein 1 OS=Arabidopsis thaliana GN=RPPL1 PE=3 SV=1	gi|731411141|ref|XP_010657856.1| PREDICTED: putative disease resistance RPP13-like protein 1 [Vitis vinifera]
TRINITY_DN52613_c0_g2	12.3168	0	0	0.000267247	626	-	-	virNOG12093	R	sp|C0HJG8|BSP_BOSSE Basic secretory protease (Fragments) OS=Boswellia serrata PE=1 SV=1	gi|255555255|ref|XP_002518664.1| PREDICTED: uncharacterized protein LOC8288103 [Ricinus communis] gi|223542045|gb|EEF43589.1| conserved hypothetical protein [Ricinus communis]
TRINITY_DN52650_c2_g1	361.378	138.323	0.382764	0.0111859	2451	GO:0044212	K09422	virNOG16079;virNOG18792	K	sp|Q8VZQ2|MYB61_ARATH Transcription factor MYB61 OS=Arabidopsis thaliana GN=MYB61 PE=2 SV=1	gi|212960297|gb|ACJ38663.1| myb-like transcription factor [Betula luminifera]
TRINITY_DN52653_c2_g1	49.1373	15.3583	0.312559	0.0141146	2548	-	-	virNOG07847	G	-	gi|1009182116|ref|XP_015872535.1| PREDICTED: uncharacterized protein At4g19900 [Ziziphus jujuba]
TRINITY_DN52670_c2_g1	12.1403	0.366893	0.030221	0.0117495	901	-	-	virNOG12409	H	-	gi|1035905942|gb|OAY35540.1| hypothetical protein MANES_12G110400 [Manihot esculenta]
TRINITY_DN52689_c3_g4	96.7486	31.063	0.32107	0.0204815	2048	GO:0046983	K16189	virNOG11788	K	sp|Q8GZM7|PIF1_ARATH Transcription factor PIF1 OS=Arabidopsis thaliana GN=PIF1 PE=1 SV=1	gi|643713763|gb|KDP26428.1| hypothetical protein JCGZ_17586 [Jatropha curcas]
TRINITY_DN52714_c0_g1	539.065	221.091	0.410137	0.0204315	1541	GO:0005524;GO:0004672;GO:0006468	-	KOG1033;virNOG07397;euNOG00420	JO	sp|Q9T014|SPA2_ARATH Protein SPA1-RELATED 2 OS=Arabidopsis thaliana GN=SPA2 PE=1 SV=2	gi|731378266|ref|XP_010659002.1| PREDICTED: protein SPA1-RELATED 2 isoform X2 [Vitis vinifera]
TRINITY_DN52714_c0_g4	352.405	159.947	0.453872	0.0435193	1274	GO:0003824	-	virNOG07397	J	sp|Q9T014|SPA2_ARATH Protein SPA1-RELATED 2 OS=Arabidopsis thaliana GN=SPA2 PE=1 SV=2	gi|703131879|ref|XP_010104989.1| Protein SPA1-RELATED 2 [Morus notabilis] gi|587915196|gb|EXC02946.1| Protein SPA1-RELATED 2 [Morus notabilis]
TRINITY_DN52716_c1_g2	4949.39	2120.29	0.428395	0.0214511	4125	GO:0003824	K06611	virNOG14432	R	sp|Q93XK2|STSYN_PEA Stachyose synthase OS=Pisum sativum GN=STS1 PE=1 SV=1	gi|645243138|ref|XP_008227841.1| PREDICTED: stachyose synthase-like [Prunus mume]
TRINITY_DN52716_c1_g1	3951.07	1701.44	0.430627	0.0219259	3948	GO:0003824	K06611	virNOG14432	R	sp|Q93XK2|STSYN_PEA Stachyose synthase OS=Pisum sativum GN=STS1 PE=1 SV=1	gi|645243138|ref|XP_008227841.1| PREDICTED: stachyose synthase-like [Prunus mume]
TRINITY_DN52752_c4_g2	309.811	121.585	0.392449	0.0126195	2843	-	-	virNOG11088;virNOG00985	T	sp|Q93ZS4|NIK3_ARATH Protein NSP-INTERACTING KINASE 3 OS=Arabidopsis thaliana GN=NIK3 PE=1 SV=1	gi|694310134|ref|XP_009351465.1| PREDICTED: probable LRR receptor-like serine/threonine-protein kinase At5g45780 [Pyrus x bretschneideri]
TRINITY_DN52766_c0_g1	181.436	64.743	0.356836	0.0155487	1339	GO:0004439;GO:0046856	-	virNOG10600	U	sp|Q0WQ41|IP5P7_ARATH Type IV inositol polyphosphate 5-phosphatase 7 OS=Arabidopsis thaliana GN=IP5P7 PE=1 SV=1	gi|1009173976|ref|XP_015868105.1| PREDICTED: type IV inositol polyphosphate 5-phosphatase 6-like [Ziziphus jujuba]
TRINITY_DN52833_c0_g2	1921.98	757.373	0.394059	0.0187865	5338	GO:0016020;GO:0004565;GO:0005975;GO:0005773	K12309	virNOG05717	G	sp|Q93Z24|BGA17_ARATH Beta-galactosidase 17 OS=Arabidopsis thaliana GN=BGAL17 PE=2 SV=1	gi|703136765|ref|XP_010106245.1| hypothetical protein L484_005110 [Morus notabilis] gi|587921745|gb|EXC09154.1| hypothetical protein L484_005110 [Morus notabilis]
TRINITY_DN52872_c4_g2	67.278	18.3051	0.272082	0.0263151	724	-	-	-	-	-	-
TRINITY_DN52873_c6_g1	403.816	94.769	0.234684	0.000229749	893	-	-	virNOG01738	R	-	gi|566173327|ref|XP_002306938.2| pathogenesis-related thaumatin family protein [Populus trichocarpa] gi|550339772|gb|EEE93934.2| pathogenesis-related thaumatin family protein [Populus trichocarpa]
TRINITY_DN52898_c1_g5	41.2655	8.90978	0.215913	0.00398264	989	-	-	-	-	-	-
TRINITY_DN52898_c1_g3	33.1006	9.46908	0.28607	0.0260191	1088	-	-	-	-	-	-
TRINITY_DN52941_c2_g1	1273.04	445.067	0.34961	0.0089498	2068	GO:0016787	-	virNOG09817	F	sp|Q8LAC4|URH2_ARATH Probable uridine nucleosidase 2 OS=Arabidopsis thaliana GN=URH2 PE=2 SV=1	gi|629123590|gb|KCW88015.1| hypothetical protein EUGRSUZ_A00423 [Eucalyptus grandis] gi|629123591|gb|KCW88016.1| hypothetical protein EUGRSUZ_A00423 [Eucalyptus grandis]
TRINITY_DN52970_c2_g1	7.98455	0.873475	0.109396	0.0454436	714	-	K09022	COG0251;virNOG17269	J	sp|Q94JQ4|RIDA_ARATH Reactive Intermediate Deaminase A, chloroplastic OS=Arabidopsis thaliana GN=RIDA PE=1 SV=1	gi|1009110922|ref|XP_015898337.1| PREDICTED: reactive Intermediate Deaminase A, chloroplastic [Ziziphus jujuba]
TRINITY_DN52970_c3_g2	526.695	166.923	0.316925	0.0495907	1929	GO:0004553;GO:0030247;GO:0046658	-	virNOG12717	R	sp|Q9M2K6|PDCB5_ARATH PLASMODESMATA CALLOSE-BINDING PROTEIN 5 OS=Arabidopsis thaliana GN=PDCB5 PE=1 SV=2	gi|296089841|emb|CBI39660.3| unnamed protein product [Vitis vinifera]
TRINITY_DN52988_c4_g8	143.98	60.9242	0.423145	0.0390738	2813	-	-	virNOG04675	S	sp|Q9SRE5|Y1666_ARATH Uncharacterized protein At1g76660 OS=Arabidopsis thaliana GN=At1g76660 PE=2 SV=1	gi|1009109183|ref|XP_015888763.1| PREDICTED: uncharacterized protein LOC107423668 [Ziziphus jujuba]
TRINITY_DN52996_c5_g8	7.78363	0.733786	0.094273	0.0468756	270	GO:0006807;GO:0044238;GO:0044237;GO:0044710;GO:0071704	-	virNOG27872;virNOG33137;KOG1075;virNOG01327;virNOG06122	SRK	-	gi|147777306|emb|CAN66803.1| hypothetical protein VITISV_041906 [Vitis vinifera]
TRINITY_DN53025_c2_g1	5661.03	1589.63	0.280802	0.000684892	1986	GO:0003677;GO:0046983	-	virNOG17778;virNOG01698	K	sp|Q9LSL1|BH093_ARATH Transcription factor bHLH93 OS=Arabidopsis thaliana GN=BHLH93 PE=1 SV=1	gi|590706337|ref|XP_007047694.1| DNA binding protein, putative isoform 1 [Theobroma cacao] gi|508699955|gb|EOX91851.1| DNA binding protein, putative isoform 1 [Theobroma cacao]
TRINITY_DN53047_c3_g1	151.567	32.9221	0.217212	0.000227689	2379	-	K18875	virNOG13660	R	sp|Q9XF23|EDS1L_ARATH Protein EDS1L OS=Arabidopsis thaliana GN=EDS1 PE=1 SV=1	gi|697120051|ref|XP_009613989.1| PREDICTED: lipase-like PAD4 [Nicotiana tomentosiformis] gi|1025100904|ref|XP_016459008.1| PREDICTED: protein EDS1L-like [Nicotiana tabacum]
TRINITY_DN53064_c0_g2	11.3025	2.26327	0.200244	0.04794	815	GO:0009814;GO:0016310;GO:0005524;GO:0004849;GO:0016462;GO:0043097;GO:0006222;GO:0005829;GO:0016021;GO:0006206	-	virNOG03944	ZT	sp|Q54R62|UCKC_DICDI Uridine-cytidine kinase C OS=Dictyostelium discoideum GN=udkC PE=3 SV=1	gi|731375232|ref|XP_010654313.1| PREDICTED: uridine-cytidine kinase C isoform X2 [Vitis vinifera]
TRINITY_DN53090_c3_g5	11.2683	1.23731	0.109804	0.0172074	1061	-	-	-	-	-	-
TRINITY_DN53112_c1_g1	10916.8	4587.33	0.420208	0.0204898	5101	GO:0005634;GO:0003677;GO:0006355;GO:0009734	-	virNOG02178	K	sp|Q9ZTX8|ARFF_ARATH Auxin response factor 6 OS=Arabidopsis thaliana GN=ARF6 PE=1 SV=2	gi|223527247|gb|EEF29407.1| Auxin response factor, putative [Ricinus communis]
TRINITY_DN53125_c1_g1	421.88	96.8208	0.229499	0.000274903	2318	GO:0016787	K01076	virNOG03616	R	sp|Q5XIJ5|AB17A_RAT Protein ABHD17A OS=Rattus norvegicus GN=Abhd17a PE=2 SV=1	gi|702290350|ref|XP_010047142.1| PREDICTED: alpha/beta hydrolase domain-containing protein 17B-like [Eucalyptus grandis] gi|629114277|gb|KCW78952.1| hypothetical protein EUGRSUZ_C00381 [Eucalyptus grandis] gi|629114278|gb|KCW78953.1| hypothetical protein EUGRSUZ_C00381 [Eucalyptus grandis]
TRINITY_DN53125_c1_g3	27.9531	7.63823	0.273252	0.0238003	780	-	-	-	-	-	-
TRINITY_DN53156_c0_g4	191.702	64.1063	0.334407	0.0256337	1427	GO:0005634;GO:0009536;GO:0009824;GO:0008033;GO:0009691	K10760	virNOG14048;virNOG08121	HJ	sp|Q93WC9|IPT3_ARATH Adenylate isopentenyltransferase 3, chloroplastic OS=Arabidopsis thaliana GN=IPT3 PE=1 SV=1	gi|325112793|gb|ADY80558.1| adenylate isopentenyltransferase [Malus domestica]
TRINITY_DN53156_c0_g3	11.3137	1.81248	0.160202	0.0350555	1279	GO:0005634;GO:0016829;GO:0016799;GO:0005829;GO:0009691	-	virNOG01121;virNOG07475	S	sp|Q7XDB8|LOGLA_ORYSJ Probable cytokinin riboside 5&apos;-monophosphate phosphoribohydrolase LOGL10 OS=Oryza sativa subsp. japonica GN=LOGL10 PE=2 SV=1	gi|224065703|ref|XP_002301929.1| hypothetical protein POPTR_0002s01390g [Populus trichocarpa] gi|222843655|gb|EEE81202.1| hypothetical protein POPTR_0002s01390g [Populus trichocarpa]
TRINITY_DN53188_c2_g2	21.2092	2.20136	0.103792	0.000938279	1485	-	-	NOG119053;virNOG17408	S	sp|O82268|LSH3_ARATH Protein LIGHT-DEPENDENT SHORT HYPOCOTYLS 3 OS=Arabidopsis thaliana GN=LSH3 PE=1 SV=1	gi|566173069|ref|XP_002306857.2| hypothetical protein POPTR_0005s24730g [Populus trichocarpa] gi|118486110|gb|ABK94898.1| unknown [Populus trichocarpa] gi|550339677|gb|EEE93853.2| hypothetical protein POPTR_0005s24730g [Populus trichocarpa]
TRINITY_DN53188_c2_g4	56.2901	9.90611	0.175983	0.0002777	1791	-	-	virNOG17408	S	sp|O82268|LSH3_ARATH Protein LIGHT-DEPENDENT SHORT HYPOCOTYLS 3 OS=Arabidopsis thaliana GN=LSH3 PE=1 SV=1	gi|566173069|ref|XP_002306857.2| hypothetical protein POPTR_0005s24730g [Populus trichocarpa] gi|118486110|gb|ABK94898.1| unknown [Populus trichocarpa] gi|550339677|gb|EEE93853.2| hypothetical protein POPTR_0005s24730g [Populus trichocarpa]
TRINITY_DN53202_c1_g1	625.808	144.56	0.230998	0.00444781	3415	-	-	virNOG14274	S	-	gi|645275990|ref|XP_008243079.1| PREDICTED: uncharacterized protein LOC103341344 [Prunus mume]
TRINITY_DN53224_c2_g5	17.0112	2.93514	0.172542	0.0216437	745	-	-	-	-	-	-
TRINITY_DN53224_c3_g1	77.3429	19.4218	0.251113	0.00231349	3367	-	-	virNOG26877;KOG0017;virNOG39402	R	-	gi|1012345066|gb|KYP56258.1| hypothetical protein KK1_002495 [Cajanus cajan]
TRINITY_DN53252_c0_g3	156.188	39.4719	0.25272	0.0010432	1093	GO:0005634;GO:0004674;GO:0005524;GO:0006468;GO:0035556;GO:0005737	-	virNOG03247	T	sp|Q9XIW0|CIPK7_ARATH CBL-interacting serine/threonine-protein kinase 7 OS=Arabidopsis thaliana GN=CIPK7 PE=1 SV=1	gi|1009119733|ref|XP_015876540.1| PREDICTED: CBL-interacting serine/threonine-protein kinase 4 [Ziziphus jujuba] gi|1009173063|ref|XP_015867613.1| PREDICTED: CBL-interacting serine/threonine-protein kinase 4-like [Ziziphus jujuba]
TRINITY_DN53255_c1_g2	167.08	70.3821	0.421248	0.0430139	1281	-	-	-	-	-	-
TRINITY_DN53290_c1_g5	2091.71	911.832	0.435927	0.0253372	1940	GO:0046914;GO:0030001;GO:0005737;GO:0046916	-	virNOG19097	P	sp|Q9C5D3|HIP7_ARATH Heavy metal-associated isoprenylated plant protein 7 OS=Arabidopsis thaliana GN=HIPP07 PE=1 SV=1	gi|590627101|ref|XP_007026357.1| Heavy metal transport/detoxification superfamily protein isoform 1 [Theobroma cacao] gi|508781723|gb|EOY28979.1| Heavy metal transport/detoxification superfamily protein isoform 1 [Theobroma cacao]
TRINITY_DN53290_c1_g6	81.7294	27.5972	0.337666	0.0136107	993	-	-	virNOG19097	P	-	gi|1035892536|gb|OAY22187.1| hypothetical protein MANES_S022000, partial [Manihot esculenta]
TRINITY_DN53307_c0_g1	334.703	51.7974	0.154757	0.001152	1859	GO:0055085;GO:0016021;GO:0022857	-	virNOG01041	R	sp|Q9SA38|OCT3_ARATH Organic cation/carnitine transporter 3 OS=Arabidopsis thaliana GN=OCT3 PE=2 SV=1	gi|720015231|ref|XP_010260769.1| PREDICTED: organic cation/carnitine transporter 3-like [Nelumbo nucifera]
TRINITY_DN53326_c0_g3	215.822	77.7135	0.360082	0.0132443	2162	GO:0052659;GO:0004445;GO:0046856;GO:0052658	-	virNOG10600	U	sp|Q0WQ41|IP5P7_ARATH Type IV inositol polyphosphate 5-phosphatase 7 OS=Arabidopsis thaliana GN=IP5P7 PE=1 SV=1	gi|596127061|ref|XP_007221996.1| hypothetical protein PRUPE_ppa003279mg [Prunus persica] gi|645235455|ref|XP_008224278.1| PREDICTED: type IV inositol polyphosphate 5-phosphatase 7-like [Prunus mume] gi|462418932|gb|EMJ23195.1| hypothetical protein PRUPE_ppa003279mg [Prunus persica]
TRINITY_DN53357_c1_g1	1545.69	620.069	0.40116	0.0173453	5205	GO:0055085;GO:0016021	-	virNOG05848;COG1297	SP	sp|Q6R3K4|YSL8_ARATH Probable metal-nicotianamine transporter YSL8 OS=Arabidopsis thaliana GN=YSL8 PE=1 SV=2	gi|568881095|ref|XP_006493428.1| PREDICTED: probable metal-nicotianamine transporter YSL5 [Citrus sinensis]
TRINITY_DN53359_c3_g3	13.0671	2.04581	0.156561	0.0342395	593	-	-	-	-	-	-
TRINITY_DN53401_c4_g1	6748.95	2659.68	0.394088	0.0124373	722	GO:0020037;GO:0055114;GO:0042542;GO:0005737;GO:0046872;GO:0004096;GO:0098869;GO:0042744	-	virNOG08201;COG0753	P	sp|P17598|CATA1_GOSHI Catalase isozyme 1 OS=Gossypium hirsutum GN=CAT1 PE=2 SV=2	gi|359476986|ref|XP_003631925.1| PREDICTED: catalase isozyme 1-like [Vitis vinifera]
TRINITY_DN53401_c4_g4	12600.9	4901.12	0.388948	0.0104803	1666	GO:0020037;GO:0055114;GO:0042542;GO:0005737;GO:0046872;GO:0004096;GO:0098869;GO:0042744	K03781	virNOG08201;COG0753	P	sp|P17598|CATA1_GOSHI Catalase isozyme 1 OS=Gossypium hirsutum GN=CAT1 PE=2 SV=2	gi|359476986|ref|XP_003631925.1| PREDICTED: catalase isozyme 1-like [Vitis vinifera]
TRINITY_DN53401_c4_g3	1828.88	719.301	0.393302	0.0121513	1008	GO:0006979;GO:0020037;GO:0004096;GO:0098869;GO:0055114	-	virNOG08201;virNOG29828	P	sp|O48561|CATA4_SOYBN Catalase-4 OS=Glycine max GN=CAT4 PE=2 SV=1	gi|32526566|emb|CAD42908.1| catalase [Prunus persica]
TRINITY_DN53428_c4_g1	43.8938	13.4854	0.307228	0.020795	988	-	-	KOG0192;virNOG04923	T	sp|P0CC37|NU2C2_BUXMI NAD(P)H-quinone oxidoreductase subunit 2 B, chloroplastic OS=Buxus microphylla GN=ndhB2 PE=3 SV=1	gi|947043701|gb|KRG93330.1| hypothetical protein GLYMA_19G009500 [Glycine max]
TRINITY_DN53474_c1_g1	14.5243	1.46757	0.101042	0.0182613	833	-	-	-	-	-	-
TRINITY_DN53504_c3_g4	9.19586	0.292179	0.0317729	0.00650921	943	-	-	-	-	-	-
TRINITY_DN53506_c4_g1	325.049	141.713	0.435975	0.0313659	3408	GO:0016020;GO:0016310;GO:0016301;GO:0016491	-	virNOG13615;COG4886;NOG39621	ST	sp|C0LGK4|Y2165_ARATH Probable LRR receptor-like serine/threonine-protein kinase At2g16250 OS=Arabidopsis thaliana GN=At2g16250 PE=2 SV=1	gi|1009134789|ref|XP_015884634.1| PREDICTED: probable LRR receptor-like serine/threonine-protein kinase At2g16250 [Ziziphus jujuba]
TRINITY_DN53513_c0_g2	1602.62	691.001	0.431168	0.0219869	2754	GO:0009506;GO:0006950;GO:0005886	-	virNOG17891	S	sp|Q8LGG8|USPAL_ARATH Universal stress protein A-like protein OS=Arabidopsis thaliana GN=At3g01520 PE=1 SV=2	gi|1009157959|ref|XP_015897028.1| PREDICTED: uncharacterized protein C167.05 [Ziziphus jujuba]
TRINITY_DN53513_c0_g1	331.639	138.371	0.417233	0.0191025	956	GO:0006950	-	virNOG17891	S	sp|Q8LGG8|USPAL_ARATH Universal stress protein A-like protein OS=Arabidopsis thaliana GN=At3g01520 PE=1 SV=2	gi|1012339268|gb|KYP50503.1| Universal stress protein A-like protein [Cajanus cajan]
TRINITY_DN53539_c3_g1	39.01	4.17245	0.106958	0.00653861	1598	-	-	virNOG00444;virNOG34283	KR	sp|Q9FY93|NAC83_ARATH NAC domain-containing protein 83 OS=Arabidopsis thaliana GN=NAC083 PE=1 SV=1	gi|567909379|ref|XP_006447003.1| hypothetical protein CICLE_v10016434mg [Citrus clementina] gi|568829040|ref|XP_006468841.1| PREDICTED: NAC domain-containing protein 83-like [Citrus sinensis] gi|557549614|gb|ESR60243.1| hypothetical protein CICLE_v10016434mg [Citrus clementina]
TRINITY_DN53542_c5_g1	463.64	216.583	0.467136	0.0481776	1289	GO:0006810	-	virNOG26349	T	sp|Q43019|NLTP3_PRUDU Non-specific lipid-transfer protein 3 OS=Prunus dulcis PE=2 SV=1	gi|694440151|ref|XP_009346911.1| PREDICTED: non-specific lipid-transfer protein 3-like [Pyrus x bretschneideri]
TRINITY_DN53626_c4_g1	579.524	197.871	0.341436	0.00829158	1931	GO:0045735	-	virNOG07233	S	sp|Q6K508|GLUD1_ORYSJ Glutelin type-D 1 OS=Oryza sativa subsp. japonica GN=GLUD1 PE=2 SV=1	gi|703161932|ref|XP_010112922.1| Glutelin type-B 5 [Morus notabilis] gi|587948838|gb|EXC35071.1| Glutelin type-B 5 [Morus notabilis]
TRINITY_DN53632_c3_g1	19.7967	1.10068	0.0555991	0.0169872	556	-	-	-	-	-	-
TRINITY_DN53645_c0_g1	266.594	110.025	0.412708	0.0441949	637	-	-	COG4886;virNOG05661;COG0515;euNOG01453	ST	sp|C0LGN2|Y3148_ARATH Probable leucine-rich repeat receptor-like serine/threonine-protein kinase At3g14840 OS=Arabidopsis thaliana GN=LRR-RLK PE=2 SV=1	gi|1009106820|ref|XP_015876456.1| PREDICTED: LOW QUALITY PROTEIN: probable leucine-rich repeat receptor-like serine/threonine-protein kinase At3g14840 [Ziziphus jujuba]
TRINITY_DN53685_c1_g1	88.9741	29.749	0.334356	0.0240899	1386	GO:0007165	-	NOG65877;virNOG35065	S	sp|Q40392|TMVRN_NICGU TMV resistance protein N OS=Nicotiana glutinosa GN=N PE=1 SV=1	gi|470119047|ref|XP_004295629.1| PREDICTED: TMV resistance protein N-like [Fragaria vesca subsp. vesca]
TRINITY_DN53688_c0_g1	516.42	99.7519	0.19316	0.0431079	1816	-	-	-	-	-	gi|596078769|ref|XP_007221246.1| hypothetical protein PRUPE_ppa023973mg, partial [Prunus persica] gi|462417844|gb|EMJ22445.1| hypothetical protein PRUPE_ppa023973mg, partial [Prunus persica]
TRINITY_DN53712_c1_g1	1062.27	333.813	0.314245	0.0194018	3947	-	-	-	-	-	-
TRINITY_DN53712_c1_g11	5.3096	0	0	0.0240307	837	-	-	-	-	-	-
TRINITY_DN53712_c1_g9	800.749	261.317	0.326341	0.00392041	3945	-	-	-	-	-	-
TRINITY_DN53725_c2_g2	46.6846	10.1794	0.218045	0.00177397	1564	GO:0016757;GO:0005794;GO:0000271	K20893	virNOG05321	G	sp|Q9S7G2|GATL2_ARATH Probable galacturonosyltransferase-like 2 OS=Arabidopsis thaliana GN=GATL2 PE=2 SV=1	gi|225430862|ref|XP_002269182.1| PREDICTED: probable galacturonosyltransferase-like 1 [Vitis vinifera]
TRINITY_DN53764_c6_g1	96.192	35.7053	0.371188	0.0170574	764	GO:0006952;GO:0009607	-	virNOG26803;virNOG22362	S	sp|O24248|PRU1_PRUAV Major allergen Pru av 1 OS=Prunus avium GN=PRUA1 PE=1 SV=1	gi|3901018|emb|CAA10235.1| stress and pathogenesis-related protein [Fagus sylvatica]
TRINITY_DN53776_c2_g1	168.728	75.4217	0.447003	0.0455418	1838	-	-	-	-	-	-
TRINITY_DN53800_c2_g2	146.38	40.0143	0.273359	0.0020209	2279	GO:0046872;GO:0003676	-	virNOG05488	R	sp|Q9SVY1|ZWIP2_ARATH Zinc finger protein WIP2 OS=Arabidopsis thaliana GN=WIP2 PE=1 SV=1	gi|225441744|ref|XP_002277537.1| PREDICTED: zinc finger protein WIP2 [Vitis vinifera]
TRINITY_DN53817_c5_g1	141.404	12.0031	0.084885	0.00593522	2776	GO:0005887;GO:1902475;GO:0015179;GO:0015297	-	COG0531;virNOG33083;virNOG09432	E	sp|Q9ZU50|BAT1_ARATH Amino-acid permease BAT1 OS=Arabidopsis thaliana GN=BAT1 PE=2 SV=2	gi|566156817|ref|XP_002302219.2| hypothetical protein POPTR_0002s07860g [Populus trichocarpa] gi|550344512|gb|EEE81492.2| hypothetical protein POPTR_0002s07860g [Populus trichocarpa]
TRINITY_DN53835_c0_g2	161.382	9.38673	0.0581645	0.00302257	675	-	-	virNOG25937	R	-	gi|629093492|gb|KCW59487.1| hypothetical protein EUGRSUZ_H02229 [Eucalyptus grandis]
TRINITY_DN53906_c2_g3	6.32639	0	0	0.0188636	660	GO:0030246;GO:0004565;GO:0005975	-	COG1874;virNOG06441	G	sp|Q9SCU8|BGA14_ARATH Beta-galactosidase 14 OS=Arabidopsis thaliana GN=BGAL14 PE=2 SV=2	gi|1009151089|ref|XP_015893366.1| PREDICTED: beta-galactosidase 11-like [Ziziphus jujuba]
TRINITY_DN53947_c3_g4	10.2541	0.86735	0.0845859	0.0146903	411	-	-	-	-	-	-
TRINITY_DN53986_c0_g4	404.979	155.884	0.384918	0.0147644	2465	GO:0055085;GO:0005524;GO:0016021;GO:0042626;GO:0005886	-	virNOG04202	Q	sp|Q9SIT6|AB5G_ARATH ABC transporter G family member 5 OS=Arabidopsis thaliana GN=ABCG5 PE=2 SV=1	gi|1028992732|ref|XP_016751205.1| PREDICTED: ABC transporter G family member 5-like [Gossypium hirsutum]
TRINITY_DN54019_c2_g2	16.1319	4.02302	0.249382	0.0404935	1178	-	-	-	-	-	-
TRINITY_DN54019_c2_g1	346.117	16.2671	0.0469989	0.0179341	2117	-	-	KOG0504;virNOG33344	R	-	gi|590726844|ref|XP_007099534.1| Ankyrin repeat family protein, putative isoform 2 [Theobroma cacao] gi|508728595|gb|EOY20492.1| Ankyrin repeat family protein, putative isoform 2 [Theobroma cacao]
TRINITY_DN54040_c1_g2	152.992	26.341	0.172172	0.00361532	756	GO:0009733	K14488	virNOG23314	S	sp|Q9ZUZ3|SAU32_ARATH Auxin-responsive protein SAUR32 OS=Arabidopsis thaliana GN=SAUR32 PE=2 SV=1	gi|225438339|ref|XP_002272614.1| PREDICTED: auxin-induced protein 6B-like [Vitis vinifera]
TRINITY_DN54066_c5_g1	62.3997	6.66292	0.106778	0.0340755	1127	GO:0019901;GO:0000079	-	virNOG15376	R	sp|Q9M205|CCU22_ARATH Cyclin-U2-2 OS=Arabidopsis thaliana GN=CYCU2-2 PE=1 SV=1	gi|224129942|ref|XP_002320709.1| hypothetical protein POPTR_0014s06180g [Populus trichocarpa] gi|222861482|gb|EEE99024.1| hypothetical protein POPTR_0014s06180g [Populus trichocarpa]
TRINITY_DN54080_c1_g2	312.021	121.589	0.389683	0.0125099	1997	-	-	virNOG21179	S	-	gi|645276379|ref|XP_008243261.1| PREDICTED: uncharacterized protein LOC103341506 [Prunus mume]
TRINITY_DN54092_c0_g3	19.8215	5.56531	0.280772	0.0340676	1631	GO:0016020;GO:0016310;GO:0000166;GO:0004672	-	virNOG07516;COG4886	ST	sp|Q9SGP2|HSL1_ARATH Receptor-like protein kinase HSL1 OS=Arabidopsis thaliana GN=HSL1 PE=2 SV=1	gi|1035924241|gb|OAY53829.1| hypothetical protein MANES_03G026800 [Manihot esculenta]
TRINITY_DN54092_c0_g1	87.034	30.6936	0.352663	0.0189219	3760	GO:0016020;GO:0016310;GO:0000166;GO:0004672	-	virNOG07516	T	sp|Q9SGP2|HSL1_ARATH Receptor-like protein kinase HSL1 OS=Arabidopsis thaliana GN=HSL1 PE=2 SV=1	gi|595815125|ref|XP_007203859.1| hypothetical protein PRUPE_ppa022167mg [Prunus persica] gi|462399390|gb|EMJ05058.1| hypothetical protein PRUPE_ppa022167mg [Prunus persica]
TRINITY_DN54113_c4_g3	181.331	55.4253	0.305658	0.00408315	1261	-	-	virNOG02766;virNOG39232	I	sp|Q56ZI2|PATL2_ARATH Patellin-2 OS=Arabidopsis thaliana GN=PATL2 PE=1 SV=2	gi|802646596|ref|XP_012079606.1| PREDICTED: patellin-3-like [Jatropha curcas] gi|643721819|gb|KDP31746.1| hypothetical protein JCGZ_14978 [Jatropha curcas]
TRINITY_DN54117_c0_g3	24.9151	5.63028	0.225978	0.0129193	1067	GO:0007018;GO:0005874;GO:0005524;GO:0003777;GO:0008017	-	virNOG03558	Z	sp|P46875|KN14N_ARATH Kinesin-like protein KIN-14N OS=Arabidopsis thaliana GN=KIN14N PE=1 SV=1	gi|645278673|ref|XP_008244338.1| PREDICTED: kinesin-3 [Prunus mume]
TRINITY_DN54122_c1_g5	150.114	55.8467	0.372028	0.0215237	1469	GO:0032440;GO:0004674;GO:0005524;GO:0016021;GO:0006468;GO:0055114	-	virNOG07499	T	sp|Q8VYT3|Y4052_ARATH Probable LRR receptor-like serine/threonine-protein kinase At4g30520 OS=Arabidopsis thaliana GN=At4g30520 PE=2 SV=1	gi|645233963|ref|XP_008223590.1| PREDICTED: probable LRR receptor-like serine/threonine-protein kinase At2g23950 [Prunus mume]
TRINITY_DN54135_c1_g1	9.267	0.292179	0.031529	0.00876929	679	-	-	virNOG19318;virNOG34368	S	sp|Q9SN23|LBD38_ARATH LOB domain-containing protein 38 OS=Arabidopsis thaliana GN=LBD38 PE=1 SV=1	gi|802570586|ref|XP_012068238.1| PREDICTED: LOB domain-containing protein 38-like [Jatropha curcas] gi|643734965|gb|KDP41635.1| hypothetical protein JCGZ_16042 [Jatropha curcas]
TRINITY_DN54138_c2_g1	7.23426	0.65601	0.090681	0.0377572	662	-	-	-	-	-	-
TRINITY_DN54140_c2_g4	67.8716	15.4514	0.227656	0.0205255	1127	GO:0046872;GO:0006508;GO:0004222	-	virNOG10606;COG1025	O	sp|O22941|IDE1_ARATH Insulin-degrading enzyme-like 1, peroxisomal OS=Arabidopsis thaliana GN=PXM16 PE=2 SV=1	gi|1035913617|gb|OAY43210.1| hypothetical protein MANES_08G050900 [Manihot esculenta]
TRINITY_DN54142_c1_g5	57.5217	14.692	0.255417	0.0187626	461	GO:0004674;GO:0005524;GO:0016787;GO:0006468;GO:0006950	-	virNOG01184	T	-	gi|502137085|ref|XP_004502962.1| PREDICTED: proline-rich receptor-like protein kinase PERK14 [Cicer arietinum]
TRINITY_DN54142_c1_g2	7773.93	3135.34	0.403314	0.0131343	1514	GO:0046872;GO:0009815;GO:0055114;GO:0051213	K05933	virNOG00601	Q	sp|Q9ZUN4|ACCO1_ARATH 1-aminocyclopropane-1-carboxylate oxidase 1 OS=Arabidopsis thaliana GN=ACO1 PE=2 SV=1	gi|731406571|ref|XP_002279746.3| PREDICTED: 1-aminocyclopropane-1-carboxylate oxidase 1 [Vitis vinifera] gi|297738683|emb|CBI27928.3| unnamed protein product [Vitis vinifera] gi|408451524|gb|AFU66006.1| 1-aminocyclopropane-1-carboxylic acid oxidase 3 [Vitis vinifera]
TRINITY_DN54197_c0_g6	135.875	34.0473	0.250577	0.00168723	1559	-	-	virNOG09929	R	sp|O80624|MAKR4_ARATH Probable membrane-associated kinase regulator 4 OS=Arabidopsis thaliana GN=MAKR4 PE=3 SV=1	gi|590629968|ref|XP_007027138.1| Uncharacterized protein TCM_022025 [Theobroma cacao] gi|508715743|gb|EOY07640.1| Uncharacterized protein TCM_022025 [Theobroma cacao]
TRINITY_DN54198_c2_g1	31.8003	3.95805	0.124466	0.0252942	837	-	-	virNOG26854	S	-	gi|1009135939|ref|XP_015885262.1| PREDICTED: uncharacterized protein LOC107420741 [Ziziphus jujuba]
TRINITY_DN54213_c1_g1	7074.14	1257.37	0.177742	0.0103296	577	-	-	virNOG25559	S	-	gi|703063828|ref|XP_010087051.1| BTB/POZ domain-containing protein [Morus notabilis] gi|587835093|gb|EXB25869.1| BTB/POZ domain-containing protein [Morus notabilis]
TRINITY_DN54214_c3_g3	64.8243	8.07165	0.124516	0.000211295	1537	-	-	virNOG11859	S	sp|Q6NNI3|LSH1_ARATH Protein LIGHT-DEPENDENT SHORT HYPOCOTYLS 1 OS=Arabidopsis thaliana GN=LSH1 PE=1 SV=1	gi|645222798|ref|XP_008218325.1| PREDICTED: protein LIGHT-DEPENDENT SHORT HYPOCOTYLS 1 [Prunus mume]
TRINITY_DN54214_c1_g1	118.124	48.3182	0.409046	0.0436556	1135	-	-	-	-	-	-
TRINITY_DN54214_c3_g1	324.458	62.8973	0.193853	4.61213e-05	2510	-	-	virNOG11859	S	sp|Q6NNI3|LSH1_ARATH Protein LIGHT-DEPENDENT SHORT HYPOCOTYLS 1 OS=Arabidopsis thaliana GN=LSH1 PE=1 SV=1	gi|645222798|ref|XP_008218325.1| PREDICTED: protein LIGHT-DEPENDENT SHORT HYPOCOTYLS 1 [Prunus mume]
TRINITY_DN54228_c2_g2	174.126	34.9607	0.200778	0.0452112	499	-	-	virNOG28606	R	-	gi|590642859|ref|XP_007030637.1| Cysteine/Histidine-rich C1 domain family protein, putative [Theobroma cacao] gi|508719242|gb|EOY11139.1| Cysteine/Histidine-rich C1 domain family protein, putative [Theobroma cacao]
TRINITY_DN54261_c1_g1	16.1159	3.66893	0.22766	0.0202278	848	-	-	-	-	-	-
TRINITY_DN54268_c0_g1	726.056	224.549	0.309272	0.00259094	7214	GO:0003677	K09422	virNOG02998	K	sp|Q8W1W6|MYB33_ARATH Transcription factor MYB33 OS=Arabidopsis thaliana GN=MYB33 PE=2 SV=1	gi|645251225|ref|XP_008231582.1| PREDICTED: transcription factor GAMYB-like [Prunus mume] gi|1027106175|ref|XP_016650305.1| PREDICTED: transcription factor GAMYB-like [Prunus mume]
TRINITY_DN54277_c1_g6	7.07835	0.366893	0.0518331	0.0217211	584	-	-	-	-	-	-
TRINITY_DN54304_c2_g6	66.4617	15.5195	0.233511	0.00962994	665	GO:0016021;GO:0055114;GO:0006629;GO:0016717	-	virNOG00362	I	sp|P48619|FAD3C_RICCO Omega-3 fatty acid desaturase, chloroplastic OS=Ricinus communis GN=FAD7A-1 PE=2 SV=1	gi|590561927|ref|XP_007008948.1| Fatty acid desaturase 8 isoform 3, partial [Theobroma cacao] gi|508725861|gb|EOY17758.1| Fatty acid desaturase 8 isoform 3, partial [Theobroma cacao]
TRINITY_DN54322_c0_g2	355.218	145.551	0.409751	0.0187635	1484	-	-	virNOG19101	R	-	gi|596014993|ref|XP_007218770.1| hypothetical protein PRUPE_ppa009523mg [Prunus persica] gi|462415232|gb|EMJ19969.1| hypothetical protein PRUPE_ppa009523mg [Prunus persica]
TRINITY_DN54332_c1_g8	8.96774	0.876537	0.0977433	0.0258935	887	-	-	virNOG17604	S	sp|Q9LQR0|LBD1_ARATH LOB domain-containing protein 1 OS=Arabidopsis thaliana GN=LBD1 PE=2 SV=1	gi|703128590|ref|XP_010104136.1| hypothetical protein L484_014422 [Morus notabilis] gi|587910706|gb|EXB98577.1| hypothetical protein L484_014422 [Morus notabilis]
TRINITY_DN54336_c0_g1	17.5458	4.06907	0.231911	0.0435822	858	-	-	-	-	-	-
TRINITY_DN54367_c2_g12	80.1556	24.2711	0.3028	0.0200773	1053	GO:0009535;GO:0009765;GO:0046872;GO:0016021;GO:0016168;GO:0018298;GO:0009522	K08912	virNOG02411	O	sp|P12333|CB2A_SPIOL Chlorophyll a-b binding protein, chloroplastic OS=Spinacia oleracea PE=1 SV=1	gi|94404555|gb|ABF17940.1| putative chloroplast chlorophyll a/b-binding protein [Carya cathayensis]
TRINITY_DN54387_c0_g1	64.2615	8.25738	0.128497	0.0365423	1936	-	-	virNOG38453;virNOG27072;NOG145355	R	-	gi|147855099|emb|CAN83846.1| hypothetical protein VITISV_023222 [Vitis vinifera]
TRINITY_DN54387_c0_g3	20.0593	2.1169	0.105532	0.00830356	886	GO:0008270;GO:0004386;GO:0003676	-	virNOG38824;lilNOG25387;KOG0017	R	-	gi|703120427|ref|XP_010102099.1| ATP-dependent RNA helicase dhx8 [Morus notabilis] gi|587904109|gb|EXB92318.1| ATP-dependent RNA helicase dhx8 [Morus notabilis]
TRINITY_DN54442_c1_g4	210.049	74.0243	0.352415	0.00711055	1168	GO:0004674;GO:0005524;GO:0016021;GO:0006468	-	virNOG02323;COG0515	T	sp|O81905|SD18_ARATH Receptor-like serine/threonine-protein kinase SD1-8 OS=Arabidopsis thaliana GN=SD18 PE=1 SV=1	gi|595891976|ref|XP_007213546.1| hypothetical protein PRUPE_ppa018740mg [Prunus persica] gi|462409411|gb|EMJ14745.1| hypothetical protein PRUPE_ppa018740mg [Prunus persica]
TRINITY_DN54463_c1_g3	18.624	1.83446	0.0985	0.0466242	1054	-	-	virNOG25636	S	sp|F4IWB3|SMR13_ARATH Cyclin-dependent protein kinase inhibitor SMR13 OS=Arabidopsis thaliana GN=SMR13 PE=4 SV=1	gi|566174581|ref|XP_002308962.2| hypothetical protein POPTR_0006s05220g, partial [Populus trichocarpa] gi|550335506|gb|EEE92485.2| hypothetical protein POPTR_0006s05220g, partial [Populus trichocarpa]
TRINITY_DN54520_c4_g3	231.834	74.7316	0.322349	0.0211711	2651	GO:0009507	-	virNOG12230	S	sp|Q56XR7|STR4A_ARATH Rhodanese-like domain-containing protein 4A, chloroplastic OS=Arabidopsis thaliana GN=STR4A PE=2 SV=1	gi|595792369|ref|XP_007199933.1| hypothetical protein PRUPE_ppa007412mg [Prunus persica] gi|462395333|gb|EMJ01132.1| hypothetical protein PRUPE_ppa007412mg [Prunus persica]
TRINITY_DN54531_c0_g2	762.827	282.275	0.370038	0.012563	1253	-	-	virNOG00014;COG0281	C	sp|P51615|MAOX_VITVI NADP-dependent malic enzyme OS=Vitis vinifera PE=2 SV=1	gi|238006474|gb|ACR34272.1| unknown [Zea mays]
TRINITY_DN54569_c2_g3	12.5272	2.26327	0.180669	0.0324548	709	-	-	-	-	-	-
TRINITY_DN54576_c4_g1	4840.08	1175.09	0.242784	0.00848914	3585	GO:0006355;GO:0019901;GO:0000079	-	virNOG12463	D	sp|Q9AS36|CCL11_ORYSJ Cyclin-L1-1 OS=Oryza sativa subsp. japonica GN=CYCL1-1 PE=2 SV=1	gi|702448561|ref|XP_010025119.1| PREDICTED: cyclin-L1-1 isoform X1 [Eucalyptus grandis] gi|702448565|ref|XP_010025120.1| PREDICTED: cyclin-L1-1 isoform X1 [Eucalyptus grandis] gi|702448570|ref|XP_010025121.1| PREDICTED: cyclin-L1-1 isoform X1 [Eucalyptus grandis]
TRINITY_DN54598_c1_g1	388.179	147.723	0.380554	0.0156438	3003	GO:0016301	-	virNOG00647;COG0515	T	sp|Q9SCZ4|FERON_ARATH Receptor-like protein kinase FERONIA OS=Arabidopsis thaliana GN=FER PE=1 SV=1	gi|1035927349|gb|OAY56936.1| hypothetical protein MANES_02G057000 [Manihot esculenta]
TRINITY_DN54604_c0_g2	56.0441	12.02	0.214473	0.0411906	2719	-	-	COG2801	L	sp|Q7LHG5|YI31B_YEAST Transposon Ty3-I Gag-Pol polyprotein OS=Saccharomyces cerevisiae (strain ATCC 204508 / S288c) GN=TY3B-I PE=3 SV=2	gi|985442739|ref|XP_015384470.1| PREDICTED: uncharacterized protein LOC107176464 [Citrus sinensis]
TRINITY_DN54716_c1_g1	586.567	267.937	0.456789	0.0495283	5379	-	-	virNOG14334	K	sp|Q58G01|LHWL3_ARATH Transcription factor bHLH155 OS=Arabidopsis thaliana GN=BHLH155 PE=1 SV=1	gi|703158099|ref|XP_010111900.1| hypothetical protein L484_009784 [Morus notabilis] gi|587945534|gb|EXC31934.1| hypothetical protein L484_009784 [Morus notabilis]
TRINITY_DN54723_c1_g1	86.2022	35.6163	0.413171	0.0397656	614	-	-	-	-	-	-
TRINITY_DN54726_c2_g1	24.9518	4.15352	0.166462	0.0041277	1193	GO:0051555;GO:0046872;GO:0045431;GO:0055114;GO:0031418;GO:0005737;GO:0045486	K05278	virNOG00943	H	sp|Q9ZWQ9|FLS_CITUN Flavonol synthase/flavanone 3-hydroxylase OS=Citrus unshiu GN=FLS PE=1 SV=1	gi|1009126031|ref|XP_015879930.1| PREDICTED: flavonol synthase/flavanone 3-hydroxylase [Ziziphus jujuba]
TRINITY_DN54765_c0_g2	14.5096	3.14287	0.216605	0.0386827	1466	-	-	-	-	-	-
TRINITY_DN54766_c5_g6	6.97721	0.366893	0.0525845	0.0222013	741	GO:0046872	-	COG2801;virNOG29887;virNOG15679;virNOG19326	SRL	sp|Q89703|POL_CSVMV Putative enzymatic polyprotein OS=Cassava vein mosaic virus GN=ORF 3 PE=3 SV=1	gi|657981482|ref|XP_008382760.1| PREDICTED: LOW QUALITY PROTEIN: uncharacterized protein LOC103445517 [Malus domestica]
TRINITY_DN54767_c3_g4	11.3217	0.733786	0.0648121	0.00393871	1298	-	-	-	-	-	-
TRINITY_DN54785_c1_g1	633.764	283.926	0.447999	0.0354757	2481	GO:0045490;GO:0045330;GO:0005618;GO:0043086;GO:0030599;GO:0046910;GO:0042545	-	virNOG05100	R	sp|Q9LXD9|PME51_ARATH Probable pectinesterase/pectinesterase inhibitor 51 OS=Arabidopsis thaliana GN=PME51 PE=2 SV=1	gi|1009146861|ref|XP_015891098.1| PREDICTED: probable pectinesterase/pectinesterase inhibitor 51 [Ziziphus jujuba]
TRINITY_DN54799_c1_g1	75.9229	25.902	0.341162	0.0108726	2143	GO:0003723;GO:0003677;GO:0006412;GO:0003735;GO:0015935	-	virNOG02326	J	sp|Q9SIP7|RS31_ARATH 40S ribosomal protein S3-1 OS=Arabidopsis thaliana GN=RPS3A PE=1 SV=1	gi|700190263|gb|KGN45496.1| hypothetical protein Csa_7G450550 [Cucumis sativus]
TRINITY_DN54821_c0_g1	216.807	0	0	0.0426723	652	-	-	-	-	-	-
TRINITY_DN54832_c0_g3	600.372	108.491	0.180706	7.0898e-06	2344	GO:0005634;GO:0003677;GO:0006355;GO:0016021;GO:0046983	-	virNOG19641;virNOG36884;virNOG08927;COG5068;virNOG25809	K	sp|O64645|SOC1_ARATH MADS-box protein SOC1 OS=Arabidopsis thaliana GN=SOC1 PE=1 SV=1	gi|596062054|ref|XP_007221139.1| hypothetical protein PRUPE_ppa019267mg [Prunus persica] gi|462417601|gb|EMJ22338.1| hypothetical protein PRUPE_ppa019267mg [Prunus persica]
TRINITY_DN54835_c5_g1	21.3323	2.11384	0.099091	0.0123331	1807	-	-	-	-	-	-
TRINITY_DN54903_c2_g7	36.504	12.4078	0.339904	0.0299221	563	-	-	virNOG03732	R	-	gi|694430526|ref|XP_009342737.1| PREDICTED: protein TRANSPARENT TESTA 1-like [Pyrus x bretschneideri]
TRINITY_DN54903_c2_g1	119.464	54.0106	0.452106	0.0402451	2982	GO:0005634;GO:0046872;GO:0003676	-	virNOG03732	R	sp|Q9SGD1|ZWIP3_ARATH Zinc finger protein WIP3 OS=Arabidopsis thaliana GN=WIP3 PE=2 SV=1	gi|595835971|ref|XP_007207163.1| hypothetical protein PRUPE_ppa023619mg [Prunus persica] gi|462402805|gb|EMJ08362.1| hypothetical protein PRUPE_ppa023619mg [Prunus persica]
TRINITY_DN54906_c1_g1	1196.3	488.51	0.408351	0.0240762	2009	-	-	virNOG04327;COG4886	ST	sp|Q9LRR5|DRL21_ARATH Putative disease resistance protein At3g14460 OS=Arabidopsis thaliana GN=At3g14460 PE=3 SV=1	gi|297745513|emb|CBI40678.3| unnamed protein product [Vitis vinifera]
TRINITY_DN54914_c0_g2	146.337	60.2216	0.411528	0.0301013	1153	GO:0016021	-	virNOG02571	S	-	gi|595797488|ref|XP_007201278.1| hypothetical protein PRUPE_ppa008545mg [Prunus persica] gi|462396678|gb|EMJ02477.1| hypothetical protein PRUPE_ppa008545mg [Prunus persica]
TRINITY_DN54956_c0_g2	50.8607	20.0742	0.39469	0.0488991	722	-	-	virNOG03917	E	sp|Q9S7X6|ACL5_ARATH Thermospermine synthase ACAULIS5 OS=Arabidopsis thaliana GN=ACL5 PE=1 SV=1	gi|697166104|ref|XP_009591868.1| PREDICTED: thermospermine synthase ACAULIS5-like [Nicotiana tomentosiformis]
TRINITY_DN54957_c7_g2	34.193	12.4636	0.364508	0.0499072	708	GO:0016747	-	virNOG14232	R	sp|Q9LW26|Y3684_ARATH Acyltransferase-like protein At3g26840, chloroplastic OS=Arabidopsis thaliana GN=At3g26840 PE=1 SV=1	gi|641827280|gb|KDO46469.1| hypothetical protein CISIN_1g0160231mg, partial [Citrus sinensis]
TRINITY_DN54957_c7_g1	179.508	75.0263	0.417954	0.0321516	2458	GO:0016747	-	virNOG14232	R	sp|Q9LW26|Y3684_ARATH Acyltransferase-like protein At3g26840, chloroplastic OS=Arabidopsis thaliana GN=At3g26840 PE=1 SV=1	gi|641827275|gb|KDO46464.1| hypothetical protein CISIN_1g0416411mg, partial [Citrus sinensis]
TRINITY_DN54974_c5_g1	236.496	78.3205	0.331171	0.00543658	915	GO:0003677;GO:0005634	-	virNOG08353	K	-	gi|443429769|gb|AGC92796.1| SBP-box transcription factor [Betula luminifera]
TRINITY_DN54989_c1_g3	15.8229	0.945126	0.0597314	0.00117611	834	-	-	-	-	-	-
TRINITY_DN55010_c0_g1	680.899	289.288	0.424862	0.0364815	4977	GO:0016851;GO:0015995	K03403	virNOG06339	H	sp|Q9FNB0|CHLH_ARATH Magnesium-chelatase subunit ChlH, chloroplastic OS=Arabidopsis thaliana GN=CHLH PE=1 SV=1	gi|1035913613|gb|OAY43206.1| hypothetical protein MANES_08G050600 [Manihot esculenta]
TRINITY_DN55032_c0_g1	84.2296	21.6272	0.256765	0.00338549	2521	GO:0016020;GO:0016301;GO:0009987	K04733	KOG1187;virNOG04329	T	sp|Q9C6K9|LRL11_ARATH LEAF RUST 10 DISEASE-RESISTANCE LOCUS RECEPTOR-LIKE PROTEIN KINASE-like 1.1 OS=Arabidopsis thaliana GN=LRK10L-1.1 PE=2 SV=1	gi|590693124|ref|XP_007044246.1| Kinase superfamily protein, putative isoform 2 [Theobroma cacao] gi|508708181|gb|EOY00078.1| Kinase superfamily protein, putative isoform 2 [Theobroma cacao]
TRINITY_DN55078_c1_g1	1694.05	256.868	0.15163	0.000429746	1909	GO:0016760;GO:0016021;GO:0030244;GO:0071555	-	virNOG10711	G	sp|Q0WVN5|CSLG3_ARATH Cellulose synthase-like protein G3 OS=Arabidopsis thaliana GN=CSLG3 PE=2 SV=2	gi|1009156067|ref|XP_015896048.1| PREDICTED: cellulose synthase-like protein G3 [Ziziphus jujuba]
TRINITY_DN55080_c1_g1	20.2494	4.15352	0.205118	0.0150085	1026	GO:0009987	K14484	virNOG23450;virNOG22916	SK	sp|Q93WC4|IAA29_ARATH Auxin-responsive protein IAA29 OS=Arabidopsis thaliana GN=IAA29 PE=1 SV=2	gi|743816395|ref|XP_011020165.1| PREDICTED: auxin-responsive protein IAA29-like [Populus euphratica]
TRINITY_DN55084_c3_g1	1350.18	228.138	0.168969	0.0325596	1920	-	-	-	-	-	-
TRINITY_DN55112_c1_g3	202.937	64.8025	0.319323	0.00402918	684	-	-	-	-	-	-
TRINITY_DN55112_c1_g4	187.108	70.5352	0.376976	0.0460524	684	-	-	-	-	-	-
TRINITY_DN55143_c1_g2	9.21117	0.292179	0.0317201	0.00573648	399	-	-	virNOG01002	K	-	gi|296086011|emb|CBI31452.3| unnamed protein product [Vitis vinifera]
TRINITY_DN55188_c0_g1	2519.5	1093.9	0.434175	0.0249631	804	-	-	virNOG25234;virNOG26898	R	sp|Q8LA14|PSK6_ARATH Putative phytosulfokines 6 OS=Arabidopsis thaliana GN=PSK6 PE=2 SV=2	gi|590631652|ref|XP_007027623.1| Phytosulfokine 3 precursor, putative [Theobroma cacao] gi|508716228|gb|EOY08125.1| Phytosulfokine 3 precursor, putative [Theobroma cacao]
TRINITY_DN55212_c2_g4	290.039	134.373	0.463294	0.0463854	2513	-	-	NOG210587;virNOG01316;KOG1121	KL	sp|B9FJG3|RSLE1_ORYSJ Zinc finger BED domain-containing protein RICESLEEPER 1 OS=Oryza sativa subsp. japonica GN=Os05g0239150 PE=3 SV=1	gi|719991109|ref|XP_010253170.1| PREDICTED: zinc finger BED domain-containing protein RICESLEEPER 2-like isoform X2 [Nelumbo nucifera]
TRINITY_DN55228_c1_g4	539.126	205.988	0.382078	0.0128581	762	-	-	-	-	-	-
TRINITY_DN55233_c3_g5	25.0407	6.35794	0.253904	0.0393019	1196	-	-	virNOG19692;virNOG19696	R	sp|P57078|RIPK4_HUMAN Receptor-interacting serine/threonine-protein kinase 4 OS=Homo sapiens GN=RIPK4 PE=1 SV=1	gi|694414566|ref|XP_009335495.1| PREDICTED: receptor-interacting serine/threonine-protein kinase 4-like [Pyrus x bretschneideri]
TRINITY_DN55247_c1_g1	5.77839	0	0	0.041138	684	-	-	-	-	-	gi|548830288|gb|ERM93382.1| hypothetical protein AMTR_s05703p00003040, partial [Amborella trichopoda]
TRINITY_DN55255_c1_g2	150.398	34.9106	0.232122	0.000573228	421	GO:0016020;GO:0016310;GO:0004672	-	virNOG05235;COG0515	T	sp|Q8S9L6|CRK29_ARATH Cysteine-rich receptor-like protein kinase 29 OS=Arabidopsis thaliana GN=CRK29 PE=2 SV=1	gi|1028947067|ref|XP_016716834.1| PREDICTED: putative receptor-like protein kinase At4g00960 [Gossypium hirsutum]
TRINITY_DN55255_c1_g1	825.332	247.435	0.2998	0.00172204	1218	-	K04733	virNOG05235	T	sp|Q9M0X5|CRK25_ARATH Cysteine-rich receptor-like protein kinase 25 OS=Arabidopsis thaliana GN=CRK25 PE=3 SV=1	gi|641856836|gb|KDO75602.1| hypothetical protein CISIN_1g006155mg [Citrus sinensis]
TRINITY_DN55269_c1_g4	510.95	220.712	0.431964	0.0282461	982	-	-	virNOG39996	S	-	gi|590596318|ref|XP_007018303.1| Uncharacterized protein TCM_034555 [Theobroma cacao] gi|508723631|gb|EOY15528.1| Uncharacterized protein TCM_034555 [Theobroma cacao]
TRINITY_DN55295_c1_g3	42.0261	5.39389	0.128346	0.000297606	1446	-	-	COG5040;virNOG34604;virNOG27355	TR	-	gi|731334763|ref|XP_010678384.1| PREDICTED: uncharacterized protein LOC104893941 [Beta vulgaris subsp. vulgaris]
TRINITY_DN55324_c2_g1	202.423	41.9572	0.207275	0.0498234	3111	GO:0009536	-	virNOG05810	R	sp|Q94HW2|POLR1_ARATH Retrovirus-related Pol polyprotein from transposon RE1 OS=Arabidopsis thaliana GN=RE1 PE=2 SV=1	gi|22773264|gb|AAN06870.1| Putative gag-pol polyprotein [Oryza sativa Japonica Group] gi|108706314|gb|ABF94109.1| retrotransposon protein, putative, Ty1-copia subclass [Oryza sativa Japonica Group]
TRINITY_DN55332_c2_g2	2593.16	931.345	0.359154	0.0204038	6193	GO:0016021	-	virNOG15931;virNOG03437	S	-	gi|590609241|ref|XP_007021484.1| Inner membrane protein oxaA [Theobroma cacao] gi|508721112|gb|EOY13009.1| Inner membrane protein oxaA [Theobroma cacao]
TRINITY_DN55361_c4_g2	52.7273	8.437	0.160012	0.000582994	2442	-	-	-	-	-	-
TRINITY_DN55365_c2_g4	25.8666	5.2414	0.202632	0.00958617	2020	GO:0045330;GO:0030599;GO:0005618;GO:0045490;GO:0016021;GO:0043086;GO:0046910;GO:0042545	K01051	virNOG16763	R	sp|Q9FF78|PME46_ARATH Probable pectinesterase/pectinesterase inhibitor 46 OS=Arabidopsis thaliana GN=PME46 PE=2 SV=1	gi|731414116|ref|XP_002273396.2| PREDICTED: probable pectinesterase/pectinesterase inhibitor 46 [Vitis vinifera] gi|296085423|emb|CBI29155.3| unnamed protein product [Vitis vinifera]
TRINITY_DN55376_c10_g4	39.7661	1.31508	0.0330705	5.39876e-07	1976	-	-	virNOG16135	S	sp|Q5XV40|LAZY1_ARATH Protein LAZY 1 OS=Arabidopsis thaliana GN=LA1 PE=1 SV=1	gi|1009152818|ref|XP_015894302.1| PREDICTED: uncharacterized protein LOC107428299 isoform X1 [Ziziphus jujuba]
TRINITY_DN55395_c3_g2	35.1845	7.0728	0.20102	0.00375183	678	-	-	-	-	-	-
TRINITY_DN55396_c4_g1	3171.5	1493.91	0.471041	0.0449007	3845	GO:0003723;GO:0000166;GO:0005737	-	NOG04881;virNOG00187	AR	sp|P42731|PABP2_ARATH Polyadenylate-binding protein 2 OS=Arabidopsis thaliana GN=PAB2 PE=1 SV=1	gi|1035905895|gb|OAY35493.1| hypothetical protein MANES_12G106500 [Manihot esculenta]
TRINITY_DN55396_c4_g6	10.9105	1.8186	0.166684	0.046941	729	GO:0003723;GO:0000166	-	virNOG00187	A	sp|O64380|PABP3_ARATH Polyadenylate-binding protein 3 OS=Arabidopsis thaliana GN=PAB3 PE=2 SV=1	gi|262192741|gb|ACY30440.1| poly(A)-binding protein [Nicotiana tabacum]
TRINITY_DN55427_c3_g4	49.8933	12.2523	0.24557	0.025582	2107	-	-	-	-	-	-
TRINITY_DN55443_c0_g3	162.342	42.0038	0.258738	0.00150866	596	-	-	virNOG05235;COG0515	T	sp|Q9LRJ9|CRR38_ARATH Cysteine-rich repeat secretory protein 38 OS=Arabidopsis thaliana GN=CRRSP38 PE=2 SV=1	gi|731437533|ref|XP_010646644.1| PREDICTED: cysteine-rich repeat secretory protein 38-like [Vitis vinifera]
TRINITY_DN55450_c1_g2	291.605	119.378	0.409383	0.0266554	869	-	-	-	-	-	-
TRINITY_DN55464_c1_g1	45.2868	8.57155	0.189273	0.0471419	1261	-	-	virNOG25560;KOG0017	SR	-	gi|672198343|ref|XP_008777304.1| PREDICTED: uncharacterized protein LOC103697258 [Phoenix dactylifera]
TRINITY_DN55464_c1_g3	257.785	71.3624	0.276829	0.00090215	1394	GO:0045548;GO:0009800;GO:0005737;GO:0006559	K10775	virNOG03421;virNOG33740	Q	sp|P52777|PALY_PINTA Phenylalanine ammonia-lyase OS=Pinus taeda GN=PAL PE=3 SV=1	gi|854930815|gb|AKN79307.1| phenylalanine ammonia-lyase 1 [Betula platyphylla]
TRINITY_DN55464_c1_g2	88.2873	15.5477	0.176103	0.00016907	581	GO:0045548;GO:0009800;GO:0005737;GO:0006559	-	COG2986;virNOG03421;virNOG33740	QE	sp|P52777|PALY_PINTA Phenylalanine ammonia-lyase OS=Pinus taeda GN=PAL PE=3 SV=1	gi|720019034|ref|XP_010261982.1| PREDICTED: phenylalanine ammonia-lyase-like [Nelumbo nucifera]
TRINITY_DN55486_c2_g2	8.80209	0.366893	0.0416825	0.00789384	1093	-	-	-	-	-	-
TRINITY_DN55505_c3_g5	8.26354	0.366893	0.044399	0.0408537	588	GO:0009058;GO:0008909	-	virNOG05162	H	sp|Q9M9V6|ICS2_ARATH Isochorismate synthase 2, chloroplastic OS=Arabidopsis thaliana GN=ICS2 PE=2 SV=2	gi|260594179|gb|ACX46384.1| isochorismate synthase [Populus tremuloides]
TRINITY_DN55521_c4_g1	11.982	2.41576	0.201616	0.0334795	480	-	-	NOG198691;virNOG25620;virNOG26147	SR	sp|Q9FS10|PSK_ASPOF Phytosulfokines OS=Asparagus officinalis GN=PSK PE=1 SV=1	gi|1009168531|ref|XP_015902708.1| PREDICTED: phytosulfokines [Ziziphus jujuba]
TRINITY_DN55532_c0_g1	6744.71	3198.06	0.474158	0.0451926	2760	-	-	KOG1187;COG4886;virNOG05661	ST	sp|C0LGE0|Y1765_ARATH Probable LRR receptor-like serine/threonine-protein kinase At1g07650 OS=Arabidopsis thaliana GN=At1g07650 PE=1 SV=1	gi|657971582|ref|XP_008377580.1| PREDICTED: probable LRR receptor-like serine/threonine-protein kinase At1g07650 [Malus domestica]
TRINITY_DN55534_c1_g1	8866.91	4270.35	0.481605	0.0451551	623	-	-	virNOG23809	S	sp|Q39096|ERD15_ARATH Protein EARLY RESPONSIVE TO DEHYDRATION 15 OS=Arabidopsis thaliana GN=ERD15 PE=1 SV=1	gi|703123054|ref|XP_010102715.1| hypothetical protein L484_015513 [Morus notabilis] gi|587905849|gb|EXB93967.1| hypothetical protein L484_015513 [Morus notabilis]
TRINITY_DN55534_c1_g3	1491.69	567.058	0.380145	0.0108591	4427	GO:0004326;GO:0005524;GO:0046901;GO:0006730	K01930	virNOG05585;virNOG03449	HL	sp|F4J2K2|FPGS2_ARATH Folylpolyglutamate synthase OS=Arabidopsis thaliana GN=FPGS2 PE=1 SV=1	gi|645271092|ref|XP_008240751.1| PREDICTED: folylpolyglutamate synthase isoform X3 [Prunus mume] gi|645271095|ref|XP_008240752.1| PREDICTED: folylpolyglutamate synthase isoform X3 [Prunus mume]
TRINITY_DN55576_c3_g2	177.56	70.0134	0.394309	0.0288975	679	-	-	NOG81593;KOG4658;virNOG04327;NOG68038	ZTR	sp|Q9LRR4|R13L1_ARATH Putative disease resistance RPP13-like protein 1 OS=Arabidopsis thaliana GN=RPPL1 PE=3 SV=1	gi|645280728|ref|XP_008245309.1| PREDICTED: putative disease resistance RPP13-like protein 1 [Prunus mume]
TRINITY_DN55610_c0_g1	43.8246	15.0927	0.344389	0.0352694	840	-	-	KOG4658;virNOG04327;COG4886	ST	sp|Q9LRR5|DRL21_ARATH Putative disease resistance protein At3g14460 OS=Arabidopsis thaliana GN=At3g14460 PE=3 SV=1	gi|731414737|ref|XP_010659265.1| PREDICTED: putative disease resistance RPP13-like protein 1 isoform X1 [Vitis vinifera] gi|731414739|ref|XP_010659266.1| PREDICTED: putative disease resistance RPP13-like protein 1 isoform X1 [Vitis vinifera] gi|731414741|ref|XP_010659267.1| PREDICTED: putative disease resistance RPP13-like protein 1 isoform X1 [Vitis vinifera] gi|731414743|ref|XP_010659268.1| PRE…
TRINITY_DN55617_c4_g7	6.05989	0.366893	0.0605445	0.041821	412	-	-	-	-	-	-
TRINITY_DN55649_c3_g1	34.6892	1.0229	0.0294876	0.0251732	962	-	-	-	-	-	-
TRINITY_DN55679_c0_g2	5.2946	0	0	0.0324766	535	GO:0004553;GO:0005975	-	virNOG01535;COG1472	G	sp|Q23892|GLUA_DICDI Lysosomal beta glucosidase OS=Dictyostelium discoideum GN=gluA PE=1 SV=2	gi|596040391|ref|XP_007219979.1| hypothetical protein PRUPE_ppb021184mg [Prunus persica] gi|462416441|gb|EMJ21178.1| hypothetical protein PRUPE_ppb021184mg [Prunus persica]
TRINITY_DN55692_c3_g1	28.516	8.11769	0.284671	0.0223398	931	GO:0016020	-	virNOG17168	S	-	gi|590721117|ref|XP_007051518.1| Uncharacterized protein isoform 3, partial [Theobroma cacao] gi|508703779|gb|EOX95675.1| Uncharacterized protein isoform 3, partial [Theobroma cacao]
TRINITY_DN55701_c2_g2	105.352	30.1804	0.286471	0.0410654	1082	-	-	virNOG28756;virNOG06218	R	sp|Q9SHI4|RLP3_ARATH Receptor like protein 3 OS=Arabidopsis thaliana GN=RLP3 PE=2 SV=1	gi|743890549|ref|XP_011039078.1| PREDICTED: probable LRR receptor-like serine/threonine-protein kinase At1g34110 [Populus euphratica]
TRINITY_DN55703_c5_g1	312.628	143.488	0.458973	0.0441383	2602	GO:0008171;GO:0032259;GO:0046983	-	virNOG12973	R	sp|Q43046|COMT1_POPKI Caffeic acid 3-O-methyltransferase 1 OS=Populus kitakamiensis GN=HOMT1 PE=3 SV=1	gi|590584222|ref|XP_007015118.1| Caffeic acid 3-O-methyltransferase 1 isoform 2 [Theobroma cacao] gi|508785481|gb|EOY32737.1| Caffeic acid 3-O-methyltransferase 1 isoform 2 [Theobroma cacao]
TRINITY_DN55710_c0_g4	24.8073	1.15647	0.046618	0.0271234	439	-	-	-	-	-	-
TRINITY_DN55740_c4_g1	675.551	193.195	0.285981	0.0315535	661	GO:0004620;GO:0016020;GO:0016042;GO:0047372;GO:0005737	-	virNOG08833;KOG0513	I	sp|O48723|PLP2_ARATH Patatin-like protein 2 OS=Arabidopsis thaliana GN=PLP2 PE=1 SV=1	gi|225458565|ref|XP_002284571.1| PREDICTED: patatin-like protein 2 [Vitis vinifera]
TRINITY_DN55751_c0_g2	366.423	133.929	0.365505	0.0101973	1376	GO:0005886	-	virNOG10282	S	-	gi|590622150|ref|XP_007024969.1| Remorin family protein isoform 4 [Theobroma cacao] gi|508780335|gb|EOY27591.1| Remorin family protein isoform 4 [Theobroma cacao]
TRINITY_DN55770_c3_g1	79.9899	6.60407	0.0825613	0.0232377	1104	-	-	virNOG25560;virNOG33673;virNOG27367	SR	-	gi|658026612|ref|XP_008348733.1| PREDICTED: uncharacterized protein LOC103411898, partial [Malus domestica]
TRINITY_DN55821_c3_g5	514.013	170.986	0.33265	0.00578945	1478	GO:0016709;GO:0020037;GO:0005506;GO:0044550;GO:0016021;GO:0055114	-	virNOG09456	Q	sp|Q9LHA1|C8D11_ARATH Cytochrome P450 81D11 OS=Arabidopsis thaliana GN=CYP81D11 PE=2 SV=1	gi|590597336|ref|XP_007018581.1| Cytochrome P450, family 81, subfamily D, polypeptide 2, putative [Theobroma cacao] gi|508723909|gb|EOY15806.1| Cytochrome P450, family 81, subfamily D, polypeptide 2, putative [Theobroma cacao]
TRINITY_DN55821_c3_g4	588.078	218.043	0.370773	0.0126444	696	GO:0016020;GO:0016709;GO:0046872;GO:0044550	-	COG2124;virNOG09456	Q	sp|Q6WNQ8|C81E8_MEDTR Cytochrome P450 81E8 OS=Medicago truncatula GN=CYP81E8 PE=2 SV=1	gi|1009135477|ref|XP_015885011.1| PREDICTED: isoflavone 2&apos;-hydroxylase-like [Ziziphus jujuba] gi|1009164540|ref|XP_015900554.1| PREDICTED: isoflavone 2&apos;-hydroxylase-like [Ziziphus jujuba]
TRINITY_DN55864_c2_g1	42.2456	8.76452	0.207466	0.0379517	601	-	-	-	-	-	-
TRINITY_DN55889_c3_g4	169.039	17.3089	0.102396	0.0276663	2240	-	-	KOG4658;virNOG04327	T	sp|Q9LRR5|DRL21_ARATH Putative disease resistance protein At3g14460 OS=Arabidopsis thaliana GN=At3g14460 PE=3 SV=1	gi|590561310|ref|XP_007008775.1| LRR and NB-ARC domains-containing disease resistance protein, putative isoform 2 [Theobroma cacao] gi|508725688|gb|EOY17585.1| LRR and NB-ARC domains-containing disease resistance protein, putative isoform 2 [Theobroma cacao]
TRINITY_DN55919_c14_g1	74.1541	19.5963	0.264264	0.0155453	1011	GO:0042254;GO:0003723;GO:0006412;GO:0016021;GO:0022625;GO:0003735	-	virNOG02786;NOG131999	S	-	gi|658001686|ref|XP_008393311.1| PREDICTED: LOW QUALITY PROTEIN: uncharacterized protein LOC103455499 isoform X1 [Malus domestica]
TRINITY_DN55919_c14_g2	42.5166	12.9727	0.305122	0.022116	1161	GO:0042254;GO:0003723;GO:0006412;GO:0022625;GO:0003735	-	virNOG02786	S	-	gi|643686957|gb|KDP20122.1| hypothetical protein JCGZ_05891 [Jatropha curcas]
TRINITY_DN55922_c5_g1	51.565	14.4536	0.2803	0.0362638	867	GO:0016020;GO:0008236	-	COG1404;virNOG27565;virNOG00771	O	sp|Q8L7I2|SBT36_ARATH Subtilisin-like protease SBT3.6 OS=Arabidopsis thaliana GN=SBT3.6 PE=2 SV=1	gi|703109900|ref|XP_010099426.1| hypothetical protein L484_003250 [Morus notabilis] gi|587889724|gb|EXB78388.1| hypothetical protein L484_003250 [Morus notabilis]
TRINITY_DN56117_c0_g1	4.65741	0	0	0.0339787	437	-	-	-	-	-	-
TRINITY_DN56182_c0_g1	7.32428	0.659072	0.0899845	0.0399009	860	-	-	virNOG01812	S	-	gi|568852128|ref|XP_006479732.1| PREDICTED: uncharacterized protein LOC102618054 isoform X1 [Citrus sinensis] gi|641849885|gb|KDO68759.1| hypothetical protein CISIN_1g036230mg [Citrus sinensis]
TRINITY_DN56198_c0_g1	5.44883	0	0	0.0200009	337	-	-	-	-	-	-
TRINITY_DN56477_c0_g1	7.5527	0	0	0.022657	691	-	-	-	-	-	-
TRINITY_DN59864_c0_g1	7.85895	0.733786	0.0933694	0.0261442	708	GO:0016020;GO:0009664;GO:0005618;GO:0005576	-	virNOG05743	S	sp|Q9LN94|EXPA7_ARATH Expansin-A7 OS=Arabidopsis thaliana GN=EXPA7 PE=3 SV=1	gi|802741190|ref|XP_012087033.1| PREDICTED: expansin-A7 [Jatropha curcas]
TRINITY_DN59996_c0_g1	75.0818	23.4924	0.312891	0.0118426	620	-	-	-	-	-	-
TRINITY_DN60304_c0_g1	13.1055	2.70794	0.206626	0.0315468	555	-	-	-	-	-	-
TRINITY_DN64613_c0_g1	12.7089	0.733786	0.0577379	0.01323	977	GO:0016020;GO:0007264;GO:0005525;GO:0005737	K04392	virNOG00806	R	sp|Q40220|RAC2_LOTJA Rac-like GTP-binding protein RAC2 OS=Lotus japonicus GN=RAC2 PE=2 SV=1	gi|502082500|ref|XP_004487185.1| PREDICTED: rac-like GTP-binding protein RAC2 [Cicer arietinum] gi|502082503|ref|XP_004487186.1| PREDICTED: rac-like GTP-binding protein RAC2 [Cicer arietinum]
TRINITY_DN68633_c0_g1	7.78949	0.65601	0.0842172	0.0408131	796	-	-	virNOG07637;KOG2132	TB	sp|B5XF11|KDM8_SALSA Lysine-specific demethylase 8 OS=Salmo salar GN=kdm8 PE=2 SV=1	gi|168032503|ref|XP_001768758.1| predicted protein [Physcomitrella patens] gi|162680050|gb|EDQ66490.1| predicted protein [Physcomitrella patens]
TRINITY_DN69105_c0_g1	11.5185	0.289117	0.0251003	0.00153388	515	-	-	virNOG21834;virNOG25628	R	sp|Q6NPM5|ATS3B_ARATH Embryo-specific protein ATS3B OS=Arabidopsis thaliana GN=ATS3B PE=1 SV=1	gi|224112913|ref|XP_002316328.1| hypothetical protein POPTR_0010s22150g [Populus trichocarpa] gi|222865368|gb|EEF02499.1| hypothetical protein POPTR_0010s22150g [Populus trichocarpa]
TRINITY_DN73652_c0_g1	47.1768	7.47142	0.158371	0.000260863	600	-	-	virNOG38514	R	-	gi|566200105|ref|XP_006376027.1| hypothetical protein POPTR_0013s08120g [Populus trichocarpa] gi|550325250|gb|ERP53824.1| hypothetical protein POPTR_0013s08120g [Populus trichocarpa]
TRINITY_DN74540_c0_g1	8.80209	1.46757	0.16673	0.0488355	622	-	-	virNOG23324	S	-	gi|566201692|ref|XP_002320009.2| hypothetical protein POPTR_0014s00800g [Populus trichocarpa] gi|550323047|gb|EEE98324.2| hypothetical protein POPTR_0014s00800g [Populus trichocarpa]
TRINITY_DN78266_c0_g1	13.3342	1.0229	0.0767126	0.0326991	1700	-	-	-	-	sp|P39083|RGA1_YEAST Rho-type GTPase-activating protein 1 OS=Saccharomyces cerevisiae (strain ATCC 204508 / S288c) GN=RGA1 PE=1 SV=1	-
TRINITY_DN79210_c0_g1	6.32639	0.289117	0.0457001	0.0448687	481	GO:0046914;GO:0030001;GO:0005737;GO:0046916	-	virNOG22341;virNOG19982	P	sp|F4IC29|HIP28_ARATH Heavy metal-associated isoprenylated plant protein 28 OS=Arabidopsis thaliana GN=HIPP28 PE=3 SV=1	gi|743905075|ref|XP_011045928.1| PREDICTED: heavy metal-associated isoprenylated plant protein 26 [Populus euphratica]
