# Supplementary material for: Transcriptome-based analysis of the hormone regulation mechanism of gender differentiation in Juglans mandshurica Maxim
Source: PeerJ. 2021 Nov 9;9:e12328. doi: 10.7717/peerj.12328 (PMC8588858; doi:10.7717/peerj.12328)
Supplement: Supplemental Information 11 [file peerj-09-12328-s011.zip › M1_vs_M2.Up.xlsx]

## Sheet: Sheet1
ID	M1	M2	foldchange	pvalue	Length	GO	KEGG	eggNOG	eggNOG_Category	Swissprot	NR
TRINITY_DN7678_c0_g1	0	7.72465	Inf	0.00895062	554	GO:0003723;GO:0090502;GO:0033897	K01166	virNOG07186	A	sp|P42815|RNS3_ARATH Ribonuclease 3 OS=Arabidopsis thaliana GN=RNS3 PE=2 SV=1	gi|645229763|ref|XP_008221612.1| PREDICTED: ribonuclease 3-like [Prunus mume]
TRINITY_DN8334_c0_g1	0	5.31862	Inf	0.0233477	902	-	-	virNOG27872;virNOG09124	SR	-	gi|727558117|ref|XP_010451221.1| PREDICTED: uncharacterized protein LOC104733336 [Camelina sativa]
TRINITY_DN12440_c0_g1	4.38535	20.7916	4.74114	0.0190785	793	-	-	-	-	-	gi|731406536|ref|XP_010656195.1| PREDICTED: uncharacterized protein LOC104880632 [Vitis vinifera]
TRINITY_DN18627_c0_g1	0	5.69581	Inf	0.0254096	549	-	-	virNOG20952;virNOG00404;virNOG08643	U	sp|Q4P0H0|YOP1_USTMA Protein YOP1 OS=Ustilago maydis (strain 521 / FGSC 9021) GN=YOP1 PE=3 SV=1	gi|326516412|dbj|BAJ92361.1| predicted protein [Hordeum vulgare subsp. vulgare]
TRINITY_DN28628_c0_g1	0	5.18867	Inf	0.0302736	619	-	-	-	-	-	-
TRINITY_DN30683_c0_g1	0.967888	42.5579	43.9698	0.000255233	1002	-	-	virNOG25619	K	sp|Q9SKX1|IBH1_ARATH Transcription factor IBH1 OS=Arabidopsis thaliana GN=IBH1 PE=1 SV=1	gi|1009151500|ref|XP_015893583.1| PREDICTED: transcription factor IBH1-like [Ziziphus jujuba]
TRINITY_DN32725_c0_g1	1.99579	12.4227	6.22445	0.0325207	435	-	-	-	-	-	-
TRINITY_DN35188_c0_g1	0.322629	12.0987	37.5003	0.00140434	1681	GO:0004014;GO:0006597;GO:0006557;GO:0008295;GO:0005829	K01611	virNOG09416	T	sp|Q3E9D5|DCAM4_ARATH S-adenosylmethionine decarboxylase proenzyme 4 OS=Arabidopsis thaliana GN=SAMDC4 PE=1 SV=1	gi|225432472|ref|XP_002277316.1| PREDICTED: S-adenosylmethionine decarboxylase proenzyme 4 [Vitis vinifera]
TRINITY_DN35618_c0_g1	0	6.26069	Inf	0.0123193	654	-	-	virNOG00819;virNOG19602;virNOG39903;KOG0017	R	sp|Q94HW2|POLR1_ARATH Retrovirus-related Pol polyprotein from transposon RE1 OS=Arabidopsis thaliana GN=RE1 PE=2 SV=1	gi|923697492|ref|XP_013658651.1| PREDICTED: uncharacterized mitochondrial protein AtMg00810-like [Brassica napus]
TRINITY_DN37735_c0_g2	0.967888	9.46908	9.78324	0.0253343	1442	GO:0015074;GO:0008233;GO:0006508;GO:0008270;GO:0003676	-	KOG1075;KOG0017	R	sp|P10978|POLX_TOBAC Retrovirus-related Pol polyprotein from transposon TNT 1-94 OS=Nicotiana tabacum PE=2 SV=1	gi|1012350828|gb|KYP62017.1| Retrovirus-related Pol polyprotein from transposon TNT 1-94 [Cajanus cajan]
TRINITY_DN38934_c0_g1	1.32053	25.0464	18.967	8.59645e-05	495	GO:0004089;GO:0008270;GO:0006730	K01674	virNOG14621	R	sp|O04846|ATCA1_ARATH Alpha carbonic anhydrase 1, chloroplastic OS=Arabidopsis thaliana GN=ACA1 PE=1 SV=2	gi|1009160993|ref|XP_015898654.1| PREDICTED: alpha carbonic anhydrase 1, chloroplastic [Ziziphus jujuba]
TRINITY_DN39133_c0_g2	8.04487	85.1611	10.5858	3.41664e-06	1496	GO:0005506;GO:0055114;GO:0051213	-	virNOG07799	Q	sp|Q9FFF6|DIOX5_ARATH Probable 2-oxoglutarate-dependent dioxygenase At5g05600 OS=Arabidopsis thaliana GN=At5g05600 PE=2 SV=1	gi|567873627|ref|XP_006429403.1| hypothetical protein CICLE_v10012026mg [Citrus clementina] gi|568854888|ref|XP_006481048.1| PREDICTED: leucoanthocyanidin dioxygenase [Citrus sinensis] gi|557531460|gb|ESR42643.1| hypothetical protein CICLE_v10012026mg [Citrus clementina] gi|641837705|gb|KDO56655.1| hypothetical protein CISIN_1g017934mg [Citrus sinensis]
TRINITY_DN39133_c0_g1	2.369	35.2442	14.8773	3.2096e-05	784	GO:0005506;GO:0055114;GO:0016491	-	virNOG07799	Q	sp|Q9FFF6|DIOX5_ARATH Probable 2-oxoglutarate-dependent dioxygenase At5g05600 OS=Arabidopsis thaliana GN=At5g05600 PE=2 SV=1	gi|823137422|ref|XP_012468503.1| PREDICTED: protein SRG1-like [Gossypium raimondii] gi|1029015996|ref|XP_016671883.1| PREDICTED: protein SRG1-like [Gossypium hirsutum] gi|763749622|gb|KJB17061.1| hypothetical protein B456_002G263100 [Gossypium raimondii]
TRINITY_DN39215_c0_g1	0.675267	6.91976	10.2474	0.0486934	813	GO:0046983	-	virNOG17526	K	sp|Q9M8K6|MUTE_ARATH Transcription factor MUTE OS=Arabidopsis thaliana GN=MUTE PE=2 SV=1	gi|747086578|ref|XP_011090795.1| PREDICTED: transcription factor MUTE [Sesamum indicum]
TRINITY_DN39499_c0_g1	20.9867	206.642	9.84634	0.0109135	1375	-	-	-	-	-	-
TRINITY_DN39690_c0_g1	6.27581	38.9282	6.20289	0.0333692	1516	GO:0003677;GO:0006508;GO:0030163;GO:0004190	-	virNOG13728	O	sp|O04496|AED3_ARATH Aspartyl protease AED3 OS=Arabidopsis thaliana GN=AED3 PE=1 SV=1	gi|1035928466|gb|OAY58053.1| hypothetical protein MANES_02G145900 [Manihot esculenta]
TRINITY_DN40276_c0_g1	1.01846	18.3098	17.9779	0.00346291	951	-	-	virNOG21917	S	sp|Q1G3T1|TDL1_ARATH TPD1 protein homolog 1 OS=Arabidopsis thaliana GN=TDL1 PE=2 SV=1	gi|659067542|ref|XP_008439976.1| PREDICTED: protein TAPETUM DETERMINANT 1 [Cucumis melo] gi|659067544|ref|XP_008439984.1| PREDICTED: protein TAPETUM DETERMINANT 1 [Cucumis melo] gi|659067546|ref|XP_008439993.1| PREDICTED: protein TAPETUM DETERMINANT 1 [Cucumis melo] gi|659067550|ref|XP_008440012.1| PREDICTED: protein TAPETUM DETERMINANT 1 [Cucumis melo]
TRINITY_DN40399_c0_g1	0.660263	18.9959	28.7702	0.0169363	786	GO:0016020;GO:0046872	-	virNOG23576	O	sp|Q9FGJ6|ATL79_ARATH RING-H2 finger protein ATL79 OS=Arabidopsis thaliana GN=ATL79 PE=2 SV=1	gi|1035929474|gb|OAY59060.1| hypothetical protein MANES_01G000500 [Manihot esculenta]
TRINITY_DN40618_c0_g2	6.02044	63.6055	10.5649	0.0162818	583	-	-	virNOG23486;virNOG24950	S	-	gi|223549821|gb|EEF51309.1| conserved hypothetical protein [Ricinus communis]
TRINITY_DN40693_c0_g1	9.23949	34.559	3.74036	0.0132183	350	-	-	-	-	-	gi|297740756|emb|CBI30938.3| unnamed protein product [Vitis vinifera]
TRINITY_DN41152_c0_g1	0.373203	62.9624	168.708	0.00116451	1891	GO:0020037;GO:0070330;GO:0005506;GO:0016021;GO:0055114	K20624	virNOG08478	Q	sp|Q9ZUX1|C94C1_ARATH Cytochrome P450 94C1 OS=Arabidopsis thaliana GN=CYP94C1 PE=1 SV=1	gi|1009167109|ref|XP_015901944.1| PREDICTED: cytochrome P450 94C1-like [Ziziphus jujuba]
TRINITY_DN41202_c0_g1	1.75931	942.637	535.801	1.52772e-09	2094	GO:0042254;GO:0022625;GO:0002181;GO:0030687;GO:0003735;GO:0070180	K02941	COG0244;virNOG02778	J	sp|Q42112|RLA02_ARATH 60S acidic ribosomal protein P0-2 OS=Arabidopsis thaliana GN=RPP0B PE=1 SV=2	gi|147776317|emb|CAN76468.1| hypothetical protein VITISV_030042 [Vitis vinifera]
TRINITY_DN41344_c0_g1	0	6.67418	Inf	0.0261231	1385	-	-	virNOG17045	K	sp|Q9ZWA1|C3H2_ARATH Zinc finger CCCH domain-containing protein 2 OS=Arabidopsis thaliana GN=At1g03790 PE=2 SV=1	gi|1009174943|ref|XP_015868612.1| PREDICTED: zinc finger CCCH domain-containing protein 2-like isoform X1 [Ziziphus jujuba] gi|1009174945|ref|XP_015868614.1| PREDICTED: zinc finger CCCH domain-containing protein 2-like isoform X2 [Ziziphus jujuba] gi|1009177950|ref|XP_015870256.1| PREDICTED: zinc finger CCCH domain-containing protein 2-like [Ziziphus jujuba] gi|1009181691|ref|XP_015872308.1| PRED…
TRINITY_DN41721_c0_g1	2.63161	19.3101	7.33775	0.0494804	1391	-	-	virNOG10717;virNOG22674;virNOG20350	K	sp|O82339|CRF5_ARATH Ethylene-responsive transcription factor CRF5 OS=Arabidopsis thaliana GN=CRF5 PE=1 SV=1	gi|590721504|ref|XP_007051632.1| AP2/ERF domain-containing transcription factor, putative [Theobroma cacao] gi|508703893|gb|EOX95789.1| AP2/ERF domain-containing transcription factor, putative [Theobroma cacao]
TRINITY_DN41919_c0_g1	0	4.42984	Inf	0.0441942	942	-	-	-	-	-	-
TRINITY_DN42005_c0_g1	1.65816	18.5113	11.1638	0.0160021	2780	GO:0000226;GO:0000910;GO:0008017	K16732	virNOG09290;KOG4302	ZD	sp|Q9LZY0|MA654_ARATH 65-kDa microtubule-associated protein 4 OS=Arabidopsis thaliana GN=MAP65-4 PE=1 SV=2	gi|590722943|ref|XP_007052041.1| Microtubule associated protein (MAP65/ASE1) family protein, putative isoform 2, partial [Theobroma cacao] gi|508704302|gb|EOX96198.1| Microtubule associated protein (MAP65/ASE1) family protein, putative isoform 2, partial [Theobroma cacao]
TRINITY_DN42072_c0_g1	0.675267	8.63652	12.7898	0.032654	1765	-	-	virNOG00963	R	-	gi|1009126400|ref|XP_015880133.1| PREDICTED: uncharacterized protein LOC107416187 [Ziziphus jujuba]
TRINITY_DN42157_c0_g1	111.787	251.082	2.24607	0.0369682	3131	-	-	virNOG00494	S	sp|Q9ZQC5|ICR2_ARATH Interactor of constitutive active ROPs 2, chloroplastic OS=Arabidopsis thaliana GN=ICR2 PE=1 SV=1	gi|255568412|ref|XP_002525180.1| PREDICTED: interactor of constitutive active ROPs 2, chloroplastic isoform X1 [Ricinus communis] gi|223535477|gb|EEF37146.1| ATP binding protein, putative [Ricinus communis]
TRINITY_DN42421_c0_g1	0	15.0272	Inf	6.85638e-05	916	-	-	-	-	-	gi|147767491|emb|CAN60203.1| hypothetical protein VITISV_036059 [Vitis vinifera]
TRINITY_DN42621_c0_g1	5.88791	52.6394	8.94025	0.042389	1460	GO:0016788	-	virNOG01964	R	sp|Q9FJ45|GDL83_ARATH GDSL esterase/lipase At5g45910 OS=Arabidopsis thaliana GN=At5g45910 PE=2 SV=1	gi|645237445|ref|XP_008225209.1| PREDICTED: GDSL esterase/lipase At5g45910 [Prunus mume]
TRINITY_DN42727_c0_g2	0	8.89336	Inf	0.0161155	835	-	-	-	-	-	-
TRINITY_DN42743_c0_g1	1.29052	367.872	285.058	6.11499e-08	1684	-	-	virNOG24145;virNOG08788;KOG4660;virNOG23836	D	sp|O65001|TE1_MAIZE Protein terminal ear1 OS=Zea mays GN=TE1 PE=2 SV=1	gi|778708476|ref|XP_011656209.1| PREDICTED: protein terminal ear1 homolog [Cucumis sativus]
TRINITY_DN42754_c0_g1	158.634	528.232	3.32987	0.0020983	2208	GO:0005634;GO:0003677;GO:0010197	-	virNOG15405	K	sp|Q9SGS2|HMGB9_ARATH High mobility group B protein 9 OS=Arabidopsis thaliana GN=HMGB9 PE=1 SV=1	gi|590594728|ref|XP_007017933.1| High mobility group family isoform 1 [Theobroma cacao] gi|508723261|gb|EOY15158.1| High mobility group family isoform 1 [Theobroma cacao]
TRINITY_DN42767_c0_g1	16.9045	47.5445	2.81254	0.0384376	2281	GO:0055114;GO:0016491	K17871	virNOG08238	C	sp|Q8GWA1|NDA1_ARATH Internal alternative NAD(P)H-ubiquinone oxidoreductase A1, mitochondrial OS=Arabidopsis thaliana GN=NDA1 PE=2 SV=1	gi|595881240|ref|XP_007212379.1| hypothetical protein PRUPE_ppa003771mg [Prunus persica] gi|462408244|gb|EMJ13578.1| hypothetical protein PRUPE_ppa003771mg [Prunus persica]
TRINITY_DN42772_c0_g2	7.80975	55.8672	7.15351	0.00638957	1455	GO:0009941	K14487	virNOG11292	R	sp|O82243|GH39_ARATH Putative indole-3-acetic acid-amido synthetase GH3.9 OS=Arabidopsis thaliana GN=GH3.9 PE=2 SV=1	gi|225437300|ref|XP_002263353.1| PREDICTED: putative indole-3-acetic acid-amido synthetase GH3.9 [Vitis vinifera]
TRINITY_DN42835_c0_g1	0.675267	13.8283	20.4782	0.00642523	1665	GO:0042973;GO:0030247;GO:0005975;GO:0046658	-	virNOG14923	R	sp|Q94G86|ALL9_OLEEU Glucan endo-1,3-beta-D-glucosidase OS=Olea europaea GN=OLE9 PE=1 SV=1	gi|255539278|ref|XP_002510704.1| PREDICTED: glucan endo-1,3-beta-glucosidase 12 [Ricinus communis] gi|223551405|gb|EEF52891.1| Glucan endo-1,3-beta-glucosidase precursor, putative [Ricinus communis]
TRINITY_DN43055_c0_g1	4.23501	28.7942	6.79908	0.00185706	1408	-	-	virNOG22458;virNOG24147	K	sp|Q9CA27|EF118_ARATH Ethylene-responsive transcription factor ERF118 OS=Arabidopsis thaliana GN=ERF118 PE=2 SV=1	gi|1009131758|ref|XP_015883014.1| PREDICTED: ethylene-responsive transcription factor CRF1 [Ziziphus jujuba]
TRINITY_DN43559_c0_g1	5.21234	22.0744	4.23502	0.018654	1891	GO:0006520;GO:0016639;GO:0055114	-	virNOG05449	E	sp|Q38946|DHE2_ARATH Glutamate dehydrogenase 2 OS=Arabidopsis thaliana GN=GDH2 PE=1 SV=1	gi|703153003|ref|XP_010110567.1| Glutamate dehydrogenase 2 [Morus notabilis] gi|587940164|gb|EXC26785.1| Glutamate dehydrogenase 2 [Morus notabilis]
TRINITY_DN43560_c0_g1	0.337633	14.3656	42.5479	0.000495104	2282	-	-	virNOG02436	I	sp|Q9XTR8|LIP1_CAEEL Lipase ZK262.3 OS=Caenorhabditis elegans GN=ZK262.3 PE=1 SV=1	gi|1009111523|ref|XP_015901348.1| PREDICTED: uncharacterized protein LOC107434392 [Ziziphus jujuba]
TRINITY_DN43606_c0_g1	49.738	118.549	2.38347	0.0351944	2657	GO:0004674;GO:0005524;GO:0016021;GO:0006468;GO:0005886	-	virNOG15817	T	sp|Q8RWW0|ALE2_ARATH Receptor-like serine/threonine-protein kinase ALE2 OS=Arabidopsis thaliana GN=ALE2 PE=1 SV=1	gi|590710058|ref|XP_007048723.1| Kinase superfamily protein [Theobroma cacao] gi|508700984|gb|EOX92880.1| Kinase superfamily protein [Theobroma cacao]
TRINITY_DN43674_c0_g1	2.09694	53.5158	25.5209	0.00781274	1495	-	-	virNOG12232	R	sp|Q4UMH6|Y381_RICFE Putative ankyrin repeat protein RF_0381 OS=Rickettsia felis (strain ATCC VR-1525 / URRWXCal2) GN=RF_0381 PE=4 SV=1	gi|743879300|ref|XP_011035893.1| PREDICTED: serine/threonine-protein phosphatase 6 regulatory ankyrin repeat subunit B-like [Populus euphratica]
TRINITY_DN43697_c0_g2	0	7.10704	Inf	0.0357023	1249	GO:0016020;GO:0044710	-	virNOG03772	R	sp|O74507|YJD4_SCHPO Uncharacterized protein C594.04c OS=Schizosaccharomyces pombe (strain 972 / ATCC 24843) GN=SPCC594.04c PE=3 SV=2	gi|728837538|gb|KHG16981.1| Uncharacterized protein F383_01940 [Gossypium arboreum]
TRINITY_DN43758_c0_g1	51.8542	129.252	2.49261	0.0272025	801	GO:0016040;GO:0010181;GO:0005506;GO:0050660;GO:0006537;GO:0055114;GO:0051536	-	virNOG06466	E	sp|Q9LV03|GLUT1_ARATH Glutamate synthase 1 [NADH], chloroplastic OS=Arabidopsis thaliana GN=GLT1 PE=1 SV=2	gi|1032281918|gb|OAO96246.1| GLT1 [Arabidopsis thaliana]
TRINITY_DN43784_c0_g1	76.7078	260.7	3.39861	0.00250546	2606	-	-	virNOG18003;virNOG19056	S	-	gi|359475821|ref|XP_002285150.2| PREDICTED: uncharacterized protein LOC100266444 [Vitis vinifera]
TRINITY_DN43887_c0_g1	1.01846	10.6592	10.466	0.0403585	540	GO:0016021;GO:0008270	-	virNOG08521	O	-	gi|470126532|ref|XP_004299237.1| PREDICTED: uncharacterized protein LOC101293200 [Fragaria vesca subsp. vesca]
TRINITY_DN43889_c0_g1	39.4533	144.974	3.67456	0.0489171	1669	GO:0098655;GO:0016021;GO:0008324	-	virNOG01673	P	sp|Q6Z7K5|MTP3_ORYSJ Metal tolerance protein 3 OS=Oryza sativa subsp. japonica GN=MTP3 PE=2 SV=1	gi|731325459|ref|XP_010673527.1| PREDICTED: metal tolerance protein 4-like [Beta vulgaris subsp. vulgaris] gi|870863209|gb|KMT14373.1| hypothetical protein BVRB_4g071530 [Beta vulgaris subsp. vulgaris]
TRINITY_DN43892_c2_g2	1.61315	10.5631	6.54812	0.0377852	704	-	-	-	-	-	-
TRINITY_DN43992_c0_g1	0.675267	19.0876	28.2667	0.000162995	1442	-	-	-	-	-	-
TRINITY_DN44010_c0_g2	5.17677	19.8644	3.83721	0.0317631	1352	-	-	virNOG24348	S	sp|Q8LGS1|MARD1_ARATH Protein MARD1 OS=Arabidopsis thaliana GN=MARD1 PE=2 SV=2	gi|590621316|ref|XP_007024757.1| Uncharacterized protein TCM_029239 [Theobroma cacao] gi|508780123|gb|EOY27379.1| Uncharacterized protein TCM_029239 [Theobroma cacao]
TRINITY_DN44160_c0_g1	4064.32	8595.56	2.11488	0.0413729	1726	-	-	virNOG03696	R	sp|Q08298|RD22_ARATH BURP domain protein RD22 OS=Arabidopsis thaliana GN=RD22 PE=2 SV=1	gi|566256244|ref|XP_006388094.1| hypothetical protein POPTR_0343s00200g [Populus trichocarpa] gi|550309463|gb|ERP47008.1| hypothetical protein POPTR_0343s00200g [Populus trichocarpa]
TRINITY_DN44234_c0_g1	54.8962	187.034	3.40705	0.00433427	1421	GO:0003677	K09422	virNOG06909;virNOG18459	K	sp|Q9M2Y9|RAX3_ARATH Transcription factor RAX3 OS=Arabidopsis thaliana GN=RAX3 PE=2 SV=1	gi|385843181|gb|AFI80887.1| R2R3-MYB transcription factor MYB1.1 [Quercus suber] gi|385843182|gb|AFI80888.1| R2R3-MYB transcription factor MYB1.2 [Quercus suber] gi|385845759|gb|AFI81248.1| R2R3-MYB transcription factor MYB1.1 [Quercus suber]
TRINITY_DN44273_c1_g1	1.42167	9.64356	6.78325	0.0425539	1370	-	-	virNOG25560;virNOG33673;KOG0017	SR	-	gi|694384699|ref|XP_009368236.1| PREDICTED: uncharacterized protein LOC103957758 [Pyrus x bretschneideri]
TRINITY_DN44362_c0_g1	11.7399	54.0206	4.60143	0.0462895	2114	GO:0016021;GO:0005886	K06199	virNOG14670	S	sp|P0CU20|FEX2_SCHPO Fluoride export protein 2 OS=Schizosaccharomyces pombe (strain 972 / ATCC 24843) GN=fex2 PE=3 SV=1	gi|1009136619|ref|XP_015885620.1| PREDICTED: uncharacterized protein LOC107421017 [Ziziphus jujuba]
TRINITY_DN44420_c0_g1	95.8569	229.28	2.3919	0.0258106	4321	-	K02867	virNOG26380;KOG0017;virNOG24415	R	sp|O78412|RK11_GUITH 50S ribosomal protein L11, chloroplastic OS=Guillardia theta GN=rpl11 PE=3 SV=1	gi|848880885|ref|XP_012840817.1| PREDICTED: uncharacterized protein LOC105961120 [Erythranthe guttata]
TRINITY_DN44468_c0_g1	2.13251	30.1009	14.1153	6.78211e-05	1628	GO:0044425;GO:0009987	-	virNOG01136	R	sp|Q9SSD1|TMM_ARATH Protein TOO MANY MOUTHS OS=Arabidopsis thaliana GN=TMM PE=1 SV=1	gi|567902614|ref|XP_006443795.1| hypothetical protein CICLE_v10020031mg [Citrus clementina] gi|568851645|ref|XP_006479498.1| PREDICTED: piriformospora indica-insensitive protein 2 [Citrus sinensis] gi|557546057|gb|ESR57035.1| hypothetical protein CICLE_v10020031mg [Citrus clementina] gi|641841514|gb|KDO60426.1| hypothetical protein CISIN_1g012260mg [Citrus sinensis]
TRINITY_DN44487_c0_g1	2.34843	1439.14	612.809	3.52223e-09	2409	GO:0005634;GO:0003677;GO:0006355;GO:0003700;GO:0046983	K09264	virNOG02463;KOG0014	K	sp|P23706|DEFA_ANTMA Floral homeotic protein DEFICIENS OS=Antirrhinum majus GN=DEFA PE=1 SV=1	gi|802595925|ref|XP_012071963.1| PREDICTED: floral homeotic protein DEFICIENS-like isoform X1 [Jatropha curcas]
TRINITY_DN44517_c0_g2	19.149	353.844	18.4785	0.0174309	1854	-	-	virNOG09400	R	sp|O81829|GH35_ARATH Indole-3-acetic acid-amido synthetase GH3.5 OS=Arabidopsis thaliana GN=GH3.5 PE=1 SV=1	gi|567920216|ref|XP_006452114.1| hypothetical protein CICLE_v10007746mg [Citrus clementina] gi|557555340|gb|ESR65354.1| hypothetical protein CICLE_v10007746mg [Citrus clementina] gi|641855601|gb|KDO74387.1| hypothetical protein CISIN_1g006862mg [Citrus sinensis]
TRINITY_DN44526_c8_g4	1.95078	11.1946	5.73852	0.0427859	746	-	-	-	-	-	-
TRINITY_DN44554_c7_g2	5.77146	24.7659	4.2911	0.0361202	1004	-	-	-	-	-	-
TRINITY_DN44589_c2_g1	0	10.3517	Inf	0.00093831	1185	-	-	-	-	-	-
TRINITY_DN44591_c0_g2	229.232	1384.05	6.03778	0.000558399	3462	-	-	virNOG02771	I	sp|Q93ZE9|SFH3_ARATH Phosphatidylinositol/phosphatidylcholine transfer protein SFH3 OS=Arabidopsis thaliana GN=SFH3 PE=2 SV=1	gi|1027107831|ref|XP_016650709.1| PREDICTED: phosphatidylinositol/phosphatidylcholine transfer protein SFH3 [Prunus mume]
TRINITY_DN44593_c0_g1	2.384	18.9258	7.93868	0.00504264	2172	-	-	virNOG00868	S	sp|F4KGE8|GIL1_ARATH Protein GRAVITROPIC IN THE LIGHT 1 OS=Arabidopsis thaliana GN=GIL1 PE=2 SV=1	gi|920686892|gb|KOM30875.1| hypothetical protein LR48_Vigan01g043000 [Vigna angularis] gi|965657178|dbj|BAT73597.1| hypothetical protein VIGAN_01109900 [Vigna angularis var. angularis]
TRINITY_DN44629_c0_g2	4.65878	23.961	5.14319	0.00913687	2536	GO:0005524;GO:0004672;GO:0016021;GO:0006468	-	virNOG08818	T	sp|Q9ZU46|ZAR1_ARATH Receptor protein kinase-like protein ZAR1 OS=Arabidopsis thaliana GN=ZAR1 PE=1 SV=1	gi|802724230|ref|XP_012085656.1| PREDICTED: probable inactive leucine-rich repeat receptor-like protein kinase At1g66830 [Jatropha curcas] gi|643714119|gb|KDP26784.1| hypothetical protein JCGZ_17942 [Jatropha curcas]
TRINITY_DN44690_c5_g1	11.1114	51.226	4.61023	0.0309737	3606	GO:0032440;GO:0005524;GO:0004672;GO:0016021;GO:0006468;GO:0055114	-	virNOG03692	T	sp|Q84MA9|Y1063_ARATH Inactive leucine-rich repeat receptor-like serine/threonine-protein kinase At1g60630 OS=Arabidopsis thaliana GN=At1g60630 PE=2 SV=1	gi|1009155559|ref|XP_015895777.1| PREDICTED: inactive leucine-rich repeat receptor-like serine/threonine-protein kinase At1g60630 isoform X2 [Ziziphus jujuba]
TRINITY_DN44705_c2_g7	7.04834	33.2818	4.72193	0.00486602	681	-	-	-	-	-	-
TRINITY_DN44705_c2_g2	10.764	53.9438	5.0115	0.00249151	1101	-	-	-	-	-	gi|157965847|gb|ABW06960.1| geranylgeranyl diphosphate synthase [Corylus avellana]
TRINITY_DN44724_c4_g5	10.1941	30.5794	2.99973	0.0399947	1780	-	-	virNOG05900	R	sp|Q9LVF9|PP245_ARATH Pentatricopeptide repeat-containing protein At3g21470 OS=Arabidopsis thaliana GN=PCMP-E29 PE=2 SV=1	gi|731430095|ref|XP_002278486.3| PREDICTED: pentatricopeptide repeat-containing protein At3g21470 [Vitis vinifera]
TRINITY_DN44734_c2_g1	10.3252	49.623	4.806	0.00339552	1086	-	-	-	-	-	-
TRINITY_DN44754_c0_g1	115.793	273.645	2.36322	0.0433016	2958	-	-	virNOG07873	S	sp|Q9CAJ9|Y1385_ARATH BTB/POZ domain-containing protein At1g63850 OS=Arabidopsis thaliana GN=At1g63850 PE=1 SV=1	gi|659073904|ref|XP_008437316.1| PREDICTED: BTB/POZ domain-containing protein At1g63850 [Cucumis melo] gi|659073907|ref|XP_008437317.1| PREDICTED: BTB/POZ domain-containing protein At1g63850 [Cucumis melo]
TRINITY_DN44761_c1_g1	24.2163	105.492	4.35623	0.00155198	2122	GO:0016021	-	virNOG01991	R	sp|A0A1P8B554|THLP1_ARATH Thaumatin-like protein 1 OS=Arabidopsis thaliana GN=TLP1 PE=2 SV=1	gi|1009151129|ref|XP_015893386.1| PREDICTED: thaumatin-like protein 1b isoform X1 [Ziziphus jujuba]
TRINITY_DN44772_c0_g1	3.50361	39.7466	11.3445	0.000450609	1779	-	-	-	-	-	-
TRINITY_DN44783_c0_g2	7.55133	30.1481	3.99242	0.0135591	1783	-	-	NOG123811;virNOG22502;virNOG09124;virNOG36111	SR	-	gi|1024064434|gb|KZV58610.1| hypothetical protein F511_11258 [Dorcoceras hygrometricum]
TRINITY_DN44788_c0_g5	10.3866	126.465	12.1758	0.0309545	2312	GO:0016021;GO:0003333;GO:0015171	-	virNOG05112	E	sp|Q9SQZ0|CAAT7_ARATH Cationic amino acid transporter 7, chloroplastic OS=Arabidopsis thaliana GN=CAT7 PE=3 SV=1	gi|1009119687|ref|XP_015876515.1| PREDICTED: cationic amino acid transporter 7, chloroplastic [Ziziphus jujuba]
TRINITY_DN44802_c0_g1	109.753	310.22	2.82652	0.0125319	2406	GO:0004143;GO:0016310;GO:0007205;GO:0005524	K00901	virNOG00247	T	sp|Q9C5E5|DGK5_ARATH Diacylglycerol kinase 5 OS=Arabidopsis thaliana GN=DGK5 PE=2 SV=1	gi|1035899021|gb|OAY28622.1| hypothetical protein MANES_15G082000 [Manihot esculenta]
TRINITY_DN44859_c0_g3	5.39575	22.712	4.20924	0.0158552	3152	-	K13457	virNOG05463	T	sp|Q39214|RPM1_ARATH Disease resistance protein RPM1 OS=Arabidopsis thaliana GN=RPM1 PE=1 SV=1	gi|595792539|ref|XP_007200018.1| hypothetical protein PRUPE_ppa024623mg [Prunus persica] gi|462395418|gb|EMJ01217.1| hypothetical protein PRUPE_ppa024623mg [Prunus persica]
TRINITY_DN44863_c2_g3	137.347	302.172	2.20007	0.0470566	1241	GO:0005874;GO:0007017;GO:0005525;GO:0005200;GO:0005737;GO:0003924	-	virNOG01709	Z	sp|Q40106|TBB2_LUPAL Tubulin beta-2 chain OS=Lupinus albus GN=TUBB2 PE=3 SV=1	gi|567858482|ref|XP_006421924.1| hypothetical protein CICLE_v10004755mg [Citrus clementina] gi|557523797|gb|ESR35164.1| hypothetical protein CICLE_v10004755mg [Citrus clementina]
TRINITY_DN44869_c4_g1	29.4578	73.3017	2.48836	0.0486814	785	GO:0006351	-	virNOG18409	K	sp|O80337|EF100_ARATH Ethylene-responsive transcription factor 1A OS=Arabidopsis thaliana GN=ERF1A PE=1 SV=2	gi|1029013528|ref|XP_016670642.1| PREDICTED: ethylene-responsive transcription factor 2-like [Gossypium hirsutum]
TRINITY_DN44874_c0_g1	301.694	655.383	2.17234	0.0388684	2605	GO:0016021	K07297	virNOG10660;virNOG05094	WMTG	sp|Q93ZH9|HHP1_ARATH Heptahelical transmembrane protein 1 OS=Arabidopsis thaliana GN=HHP1 PE=1 SV=1	gi|629100763|gb|KCW66232.1| hypothetical protein EUGRSUZ_F00063 [Eucalyptus grandis]
TRINITY_DN44876_c0_g6	37.2578	100.156	2.68818	0.0491141	623	-	-	-	-	-	-
TRINITY_DN44940_c1_g1	41.6926	109.769	2.63281	0.0274221	3461	GO:0008168;GO:0016021;GO:0032259	-	virNOG05116	R	sp|Q9C884|PMTI_ARATH Probable methyltransferase PMT18 OS=Arabidopsis thaliana GN=At1g33170 PE=2 SV=1	gi|255555861|ref|XP_002518966.1| PREDICTED: probable methyltransferase PMT18 [Ricinus communis] gi|223541953|gb|EEF43499.1| ATP binding protein, putative [Ricinus communis]
TRINITY_DN44958_c4_g3	2.30342	16.7301	7.26318	0.0338911	834	-	-	-	-	-	-
TRINITY_DN44983_c1_g1	4.99116	20.6135	4.12999	0.0274042	2393	-	-	-	-	-	-
TRINITY_DN45037_c3_g1	6.3417	36.1489	5.70019	0.00245769	551	GO:0043168;GO:0032559;GO:0050896;GO:0032550	-	-	-	-	gi|1027110998|ref|XP_016651389.1| PREDICTED: TMV resistance protein N-like isoform X2 [Prunus mume]
TRINITY_DN45056_c2_g1	78.2883	185.63	2.37111	0.0293743	3153	GO:0016021	-	virNOG06616	S	-	gi|590641973|ref|XP_007030382.1| Uncharacterized protein isoform 3 [Theobroma cacao] gi|590641976|ref|XP_007030383.1| Uncharacterized protein isoform 3 [Theobroma cacao] gi|508718987|gb|EOY10884.1| Uncharacterized protein isoform 3 [Theobroma cacao] gi|508718988|gb|EOY10885.1| Uncharacterized protein isoform 3 [Theobroma cacao]
TRINITY_DN45176_c0_g2	22.7718	57.9729	2.54582	0.0389995	1791	GO:0004674;GO:0005524;GO:0005509;GO:0006468	K13412	virNOG06714	T	sp|Q9ZV15|CDPKK_ARATH Calcium-dependent protein kinase 20 OS=Arabidopsis thaliana GN=CPK20 PE=3 SV=1	gi|703152527|ref|XP_010110446.1| Calcium-dependent protein kinase 20 [Morus notabilis] gi|587939750|gb|EXC26388.1| Calcium-dependent protein kinase 20 [Morus notabilis]
TRINITY_DN45180_c0_g1	643.829	1576.14	2.44807	0.0189121	3846	GO:0019252;GO:0004373;GO:0009501;GO:0009507	-	virNOG00368	M	sp|Q00775|SSG1_SOLTU Granule-bound starch synthase 1, chloroplastic/amyloplastic OS=Solanum tuberosum GN=WAXY PE=1 SV=1	gi|1026944579|gb|AND76970.1| granule-bound starch synthase [Castanea mollissima]
TRINITY_DN45192_c0_g1	9.38733	31.0789	3.31073	0.0307951	2875	-	-	virNOG05723	S	sp|Q08179|MDM38_YEAST Mitochondrial distribution and morphology protein 38 OS=Saccharomyces cerevisiae (strain ATCC 204508 / S288c) GN=MDM38 PE=1 SV=1	gi|694315972|ref|XP_009377914.1| PREDICTED: uncharacterized protein LOC103966463 isoform X2 [Pyrus x bretschneideri]
TRINITY_DN45244_c3_g3	16.2578	143.304	8.81444	0.0103936	1869	GO:0005634;GO:0001228;GO:0030154;GO:0006355;GO:0001085;GO:0006366;GO:0005667;GO:0000977;GO:0003682	-	virNOG23879;virNOG26068	K	sp|Q8LG10|GAT15_ARATH GATA transcription factor 15 OS=Arabidopsis thaliana GN=GATA15 PE=2 SV=2	gi|1009116759|ref|XP_015874948.1| PREDICTED: GATA transcription factor 16 [Ziziphus jujuba]
TRINITY_DN45247_c3_g1	244.184	619.901	2.53866	0.0334368	1867	GO:0004553;GO:0005975	-	virNOG05570	R	sp|Q8VYE5|E1312_ARATH Glucan endo-1,3-beta-glucosidase 12 OS=Arabidopsis thaliana GN=At4g29360 PE=1 SV=1	gi|590606367|ref|XP_007020717.1| O-Glycosyl hydrolases family 17 protein [Theobroma cacao] gi|508720345|gb|EOY12242.1| O-Glycosyl hydrolases family 17 protein [Theobroma cacao]
TRINITY_DN45282_c0_g1	55.3344	179.656	3.24674	0.0333024	1803	-	-	virNOG01698;virNOG13045	K	sp|Q9LSL1|BH093_ARATH Transcription factor bHLH93 OS=Arabidopsis thaliana GN=BHLH93 PE=1 SV=1	gi|590596428|ref|XP_007018333.1| Beta HLH protein 93 [Theobroma cacao] gi|508723661|gb|EOY15558.1| Beta HLH protein 93 [Theobroma cacao]
TRINITY_DN45301_c0_g1	7.55163	60.586	8.0229	0.000109796	2538	GO:0046556;GO:0048046;GO:0010214;GO:0009505;GO:0005975	-	virNOG11677	G	sp|Q9FGY1|BXL1_ARATH Beta-D-xylosidase 1 OS=Arabidopsis thaliana GN=BXL1 PE=1 SV=1	gi|703091336|ref|XP_010094323.1| Beta-D-xylosidase 1 [Morus notabilis] gi|587866265|gb|EXB55743.1| Beta-D-xylosidase 1 [Morus notabilis]
TRINITY_DN45338_c0_g1	1.65816	15.3541	9.25974	0.00720901	767	-	-	virNOG23523;virNOG25837	R	sp|P47926|RSI1_SOLLC Protein RSI-1 OS=Solanum lycopersicum GN=RSI-1 PE=2 SV=1	gi|1021552496|ref|XP_016167570.1| PREDICTED: protein RSI-1-like [Arachis ipaensis]
TRINITY_DN45350_c1_g3	11.5185	41.2225	3.57882	0.0146891	1871	GO:0005634;GO:0003677;GO:0006355	-	virNOG07136	S	sp|Q9FLJ2|NC100_ARATH NAC domain-containing protein 100 OS=Arabidopsis thaliana GN=NAC100 PE=2 SV=1	gi|1006589253|gb|AMQ47457.1| NAC domain-containing protein 1 [Betula luminifera]
TRINITY_DN45350_c1_g1	57.8307	216.834	3.74946	0.0013843	1990	GO:0005634;GO:0003677;GO:0006355	-	virNOG08088;virNOG07136	S	sp|Q9FLJ2|NC100_ARATH NAC domain-containing protein 100 OS=Arabidopsis thaliana GN=NAC100 PE=2 SV=1	gi|590650200|ref|XP_007032595.1| NAC domain containing protein 80 [Theobroma cacao] gi|508711624|gb|EOY03521.1| NAC domain containing protein 80 [Theobroma cacao]
TRINITY_DN45360_c5_g2	2.06693	11.2258	5.43113	0.0454496	880	-	K14496	virNOG14156	R	sp|O80992|PYL2_ARATH Abscisic acid receptor PYL2 OS=Arabidopsis thaliana GN=PYL2 PE=1 SV=1	gi|1035924505|gb|OAY54093.1| hypothetical protein MANES_03G047500 [Manihot esculenta]
TRINITY_DN45385_c3_g1	10.6437	252.549	23.7277	0.00301317	2829	-	-	virNOG18016	K	sp|Q8GYJ2|Y2608_ARATH B3 domain-containing protein At2g36080 OS=Arabidopsis thaliana GN=ARF31 PE=2 SV=1	gi|359482026|ref|XP_002275955.2| PREDICTED: B3 domain-containing protein At2g36080-like [Vitis vinifera]
TRINITY_DN45389_c0_g1	61.498	313.607	5.09947	0.0109694	1889	GO:0043231;GO:0080043;GO:0080044;GO:0009813;GO:0052696	K12356	virNOG06561;virNOG04280	CG	sp|Q40287|UFOG5_MANES Anthocyanidin 3-O-glucosyltransferase 5 OS=Manihot esculenta GN=GT5 PE=2 SV=1	gi|1009145148|ref|XP_015890174.1| PREDICTED: anthocyanidin 3-O-glucosyltransferase 5 [Ziziphus jujuba]
TRINITY_DN45399_c1_g1	1011.01	2751.52	2.72156	0.0140945	4855	-	-	-	-	-	-
TRINITY_DN45404_c2_g5	8.47558	25.7489	3.03801	0.0451288	1844	GO:0000162;GO:0004049	K01657	virNOG05880	E	sp|P32068|TRPE_ARATH Anthranilate synthase alpha subunit 1, chloroplastic OS=Arabidopsis thaliana GN=ASA1 PE=1 SV=1	gi|52631037|gb|AAU84988.1| anthranilate synthase alpha 1 [Camptotheca acuminata]
TRINITY_DN45411_c0_g1	11.8153	81.8661	6.92884	0.0040799	1778	-	-	-	-	-	-
TRINITY_DN45414_c1_g1	40.9546	97.3782	2.37771	0.0406538	1687	-	-	-	-	-	-
TRINITY_DN45434_c1_g1	4.73411	71.4925	15.1016	0.0128401	880	GO:0000287;GO:0004427;GO:0006796;GO:0005737	-	virNOG08648	C	sp|O82793|IPYR3_ARATH Soluble inorganic pyrophosphatase 3 OS=Arabidopsis thaliana GN=PPA3 PE=2 SV=1	gi|361068639|gb|AEW08631.1| hypothetical protein CL940Contig1_03, partial [Pinus radiata] gi|361068641|gb|AEW08632.1| hypothetical protein CL940Contig1_03, partial [Pinus lambertiana] gi|383132348|gb|AFG47027.1| hypothetical protein CL940Contig1_03, partial [Pinus taeda] gi|383132350|gb|AFG47028.1| hypothetical protein CL940Contig1_03, partial [Pinus taeda] gi|383132352|gb|AFG47029.1| hypothetica…
TRINITY_DN45434_c1_g3	3.41747	51.4981	15.0691	0.0257065	1177	-	-	-	-	-	-
TRINITY_DN45434_c1_g2	0	13.2961	Inf	0.000197452	1325	-	-	virNOG30868;virNOG06757	Q	sp|Q93YS4|AB22G_ARATH ABC transporter G family member 22 OS=Arabidopsis thaliana GN=ABCG22 PE=1 SV=1	gi|720086945|ref|XP_010244001.1| PREDICTED: ABC transporter G family member 22-like isoform X1 [Nelumbo nucifera]
TRINITY_DN45440_c1_g1	1.08404	30.1653	27.8268	0.00138123	1405	-	-	-	-	-	-
TRINITY_DN45450_c1_g2	3.1304	328.989	105.095	1.292e-05	1160	-	-	-	-	-	-
TRINITY_DN45472_c1_g1	10.1868	35.1551	3.45104	0.0271474	2921	-	-	virNOG03372	S	sp|Q93YU8|NRG2_ARATH Nitrate regulatory gene2 protein OS=Arabidopsis thaliana GN=NRG2 PE=1 SV=1	gi|590684132|ref|XP_007041768.1| Uncharacterized protein isoform 1 [Theobroma cacao] gi|508705703|gb|EOX97599.1| Uncharacterized protein isoform 1 [Theobroma cacao]
TRINITY_DN45482_c0_g1	503.794	3185.32	6.32266	5.8542e-06	3016	GO:0006099;GO:0006097;GO:0004474	-	virNOG07104	C	sp|P08216|MASY_CUCSA Malate synthase, glyoxysomal OS=Cucumis sativus PE=2 SV=2	gi|702497321|ref|XP_010037447.1| PREDICTED: malate synthase, glyoxysomal [Eucalyptus grandis]
TRINITY_DN45505_c0_g3	3.78511	180.644	47.725	1.46212e-06	1535	GO:0005634;GO:0003677;GO:0006355;GO:0003700;GO:0046983	-	virNOG09302;virNOG15493	K	sp|P29382|SEP1_ARATH Developmental protein SEPALLATA 1 OS=Arabidopsis thaliana GN=SEP1 PE=1 SV=2	gi|576235988|gb|AHH28273.1| MADS-box transcription factor, partial [Rafflesia cantleyi]
TRINITY_DN45505_c0_g2	0	305.951	Inf	9.32886e-15	1662	GO:0005634;GO:0003677;GO:0006355;GO:0003700;GO:0046983	K09264	virNOG09302;virNOG15493	K	sp|P29382|SEP1_ARATH Developmental protein SEPALLATA 1 OS=Arabidopsis thaliana GN=SEP1 PE=1 SV=2	gi|567876719|ref|XP_006430949.1| hypothetical protein CICLE_v10012593mg [Citrus clementina] gi|557533006|gb|ESR44189.1| hypothetical protein CICLE_v10012593mg [Citrus clementina]
TRINITY_DN45505_c0_g1	0.660263	18.3257	27.7552	0.000202759	1045	GO:0005634;GO:0003677;GO:0006355;GO:0003700;GO:0046983	K09264	virNOG15493;virNOG20785	K	sp|Q7Y040|EJ2_SOLLC MADS-box protein EJ2 OS=Solanum lycopersicum GN=EJ2 PE=1 SV=1	gi|720006367|ref|XP_010257958.1| PREDICTED: developmental protein SEPALLATA 1 [Nelumbo nucifera]
TRINITY_DN45514_c3_g8	1.75931	45.195	25.6891	0.00270039	961	GO:0005634;GO:0003677;GO:0006355;GO:0003700;GO:0046983	-	virNOG17975	K	sp|Q38847|AGL15_ARATH Agamous-like MADS-box protein AGL15 OS=Arabidopsis thaliana GN=AGL15 PE=1 SV=1	gi|861779224|gb|AKO90065.1| MADS9 [Carya illinoinensis]
TRINITY_DN45514_c3_g3	8.58479	539.099	62.797	1.97144e-05	2442	GO:0005634;GO:0003677;GO:0006355;GO:0003700;GO:0046983	-	virNOG17975	K	sp|Q38847|AGL15_ARATH Agamous-like MADS-box protein AGL15 OS=Arabidopsis thaliana GN=AGL15 PE=1 SV=1	gi|861779224|gb|AKO90065.1| MADS9 [Carya illinoinensis]
TRINITY_DN45517_c3_g6	1.99579	14.7636	7.39739	0.0139705	633	GO:0005634;GO:0006355;GO:0010097;GO:0044212;GO:0046872;GO:0010094;GO:0043565;GO:0003700	-	virNOG17395	R	sp|Q9LG97|SL1_ORYSJ Zinc finger protein STAMENLESS 1 OS=Oryza sativa subsp. japonica GN=SL1 PE=2 SV=1	gi|922408075|ref|XP_013470171.1| zinc finger protein, putative [Medicago truncatula] gi|657405768|gb|KEH44209.1| zinc finger protein, putative [Medicago truncatula]
TRINITY_DN45525_c0_g1	215.307	716.53	3.32795	0.00243422	2710	-	-	virNOG09124;virNOG11810	SR	sp|P0C2F6|RNHX1_ARATH Putative ribonuclease H protein At1g65750 OS=Arabidopsis thaliana GN=At1g65750 PE=3 SV=1	gi|568876828|ref|XP_006491472.1| PREDICTED: uncharacterized protein LOC102626455 [Citrus sinensis]
TRINITY_DN45541_c2_g1	32.9392	96.8004	2.93876	0.0146836	3044	-	-	NOG143627	S	-	gi|731401583|ref|XP_010654339.1| PREDICTED: uncharacterized protein LOC100854636 [Vitis vinifera]
TRINITY_DN45561_c1_g8	1.40667	11.9523	8.49691	0.022432	318	-	-	-	-	-	-
TRINITY_DN45598_c1_g2	52.1299	250.229	4.8001	0.000227002	1569	GO:0005634;GO:0003677;GO:0006355	-	virNOG09217	K	sp|Q9LD44|NAC56_ARATH NAC transcription factor 56 OS=Arabidopsis thaliana GN=NAC056 PE=2 SV=1	gi|925170217|gb|ALC79025.1| NAC transcription factors 48 [Manihot esculenta] gi|1035925351|gb|OAY54939.1| hypothetical protein MANES_03G114300 [Manihot esculenta]
TRINITY_DN45598_c1_g1	100.584	301.858	3.00104	0.00579733	1841	GO:0005634;GO:0003677;GO:0006355	-	virNOG09217	K	sp|Q9LD44|NAC56_ARATH NAC transcription factor 56 OS=Arabidopsis thaliana GN=NAC056 PE=2 SV=1	gi|590608668|ref|XP_007021327.1| NAC domain protein, IPR003441 [Theobroma cacao] gi|508720955|gb|EOY12852.1| NAC domain protein, IPR003441 [Theobroma cacao]
TRINITY_DN45672_c1_g1	0.660263	72.2882	109.484	0.000975184	1266	-	-	virNOG16601;virNOG16986	K	sp|Q8L3W1|VRN1_ARATH B3 domain-containing transcription factor VRN1 OS=Arabidopsis thaliana GN=VRN1 PE=1 SV=1	gi|823160877|ref|XP_012480291.1| PREDICTED: B3 domain-containing transcription factor VRN1-like isoform X3 [Gossypium raimondii] gi|763765189|gb|KJB32443.1| hypothetical protein B456_005G240900 [Gossypium raimondii]
TRINITY_DN45692_c0_g2	11.5348	44.1354	3.82626	0.0344258	1210	-	-	virNOG24467;virNOG22334	S	-	gi|297740384|emb|CBI30566.3| unnamed protein product [Vitis vinifera]
TRINITY_DN45715_c2_g2	83.6776	182.383	2.1796	0.0469452	1476	GO:0016597;GO:0005829;GO:0006551;GO:0006573;GO:0003984;GO:0009082	-	virNOG00270	E	sp|Q9FFF4|ILVH1_ARATH Acetolactate synthase small subunit 1, chloroplastic OS=Arabidopsis thaliana GN=VAT1 PE=1 SV=1	gi|590633501|ref|XP_007028127.1| Valine-tolerant 1 isoform 2 [Theobroma cacao] gi|508716732|gb|EOY08629.1| Valine-tolerant 1 isoform 2 [Theobroma cacao]
TRINITY_DN45724_c2_g1	14.0105	37.88	2.70367	0.0460808	2365	GO:0046872	-	virNOG00396	K	sp|Q9FT92|Y5843_ARATH Uncharacterized protein At5g08430 OS=Arabidopsis thaliana GN=At5g08430 PE=1 SV=2	gi|802760827|ref|XP_012089569.1| PREDICTED: zinc finger CCCH domain-containing protein 19-like isoform X2 [Jatropha curcas]
TRINITY_DN45724_c3_g6	4.96641	20.8309	4.19436	0.019996	1110	-	-	-	-	-	-
TRINITY_DN45738_c2_g1	2.35399	12.0742	5.12924	0.0424985	556	-	-	virNOG06006	T	sp|Q9C7T7|CEPR2_ARATH Receptor protein-tyrosine kinase CEPR2 OS=Arabidopsis thaliana GN=CEPR2 PE=1 SV=1	gi|694368356|ref|XP_009362411.1| PREDICTED: receptor-like protein kinase HSL1 [Pyrus x bretschneideri]
TRINITY_DN45758_c2_g2	43.6209	101.792	2.33357	0.0378823	709	GO:0004674;GO:0005524;GO:0016021;GO:0006468	-	virNOG10857;virNOG29750;COG0515	T	sp|C0LGD6|Y1570_ARATH Probable LRR receptor-like serine/threonine-protein kinase At1g05700 OS=Arabidopsis thaliana GN=At1g05700 PE=2 SV=1	gi|470123217|ref|XP_004297625.1| PREDICTED: receptor-like protein kinase At3g21340 [Fragaria vesca subsp. vesca]
TRINITY_DN45760_c4_g5	4.59739	19.7364	4.29295	0.0348516	728	-	-	-	-	-	-
TRINITY_DN45760_c4_g1	46.0616	248.824	5.40197	0.0434538	2786	GO:0004575;GO:0016021;GO:0005975	K01193	virNOG01930	G	sp|P29001|INVA_VIGRR Acid beta-fructofuranosidase OS=Vigna radiata var. radiata GN=INVA PE=1 SV=1	gi|645266446|ref|XP_008238615.1| PREDICTED: acid beta-fructofuranosidase-like [Prunus mume]
TRINITY_DN45772_c2_g1	11.681	168.426	14.4188	5.74761e-06	1360	GO:0005506;GO:0055114;GO:0051213	K04125	virNOG07456	Q	sp|Q9XG83|G2OX_PHACN Gibberellin 2-beta-dioxygenase OS=Phaseolus coccineus GN=GA2OX1 PE=2 SV=1	gi|1035899546|gb|OAY29147.1| hypothetical protein MANES_15G121600 [Manihot esculenta]
TRINITY_DN45880_c0_g2	10.5809	39.126	3.6978	0.0133823	2056	-	-	-	-	-	-
TRINITY_DN45918_c7_g4	4.88583	20.6257	4.22154	0.0215826	1975	GO:0006810;GO:0016021;GO:0005215	K21398	virNOG13478;virNOG04402	PB	sp|Q8H4H5|NRAM5_ORYSJ Metal transporter Nramp5 OS=Oryza sativa subsp. japonica GN=NRAMP5 PE=2 SV=1	gi|641861847|gb|KDO80534.1| hypothetical protein CISIN_1g0202161mg, partial [Citrus sinensis]
TRINITY_DN45987_c0_g2	26.9918	68.7668	2.54769	0.0345507	1241	-	-	virNOG20723	S	-	gi|596288738|ref|XP_007225986.1| hypothetical protein PRUPE_ppa012819mg [Prunus persica] gi|462422922|gb|EMJ27185.1| hypothetical protein PRUPE_ppa012819mg [Prunus persica]
TRINITY_DN46016_c0_g1	12.2046	86.4092	7.08008	0.0478607	1671	-	K01183	virNOG15637	G	sp|Q13231|CHIT1_HUMAN Chitotriosidase-1 OS=Homo sapiens GN=CHIT1 PE=1 SV=1	gi|645275686|ref|XP_008242939.1| PREDICTED: chitotriosidase-1-like [Prunus mume]
TRINITY_DN46026_c6_g2	27.5715	97.3019	3.52908	0.0233218	1194	-	-	-	-	-	-
TRINITY_DN46044_c0_g1	19.7709	176.961	8.95057	0.000380409	515	-	-	-	-	-	-
TRINITY_DN46074_c6_g1	89.8277	1094.82	12.188	0.00016827	2629	GO:0005634;GO:0003677;GO:0006355;GO:0003700;GO:0046983	-	virNOG02463	K	sp|P35632|AP3_ARATH Floral homeotic protein APETALA 3 OS=Arabidopsis thaliana GN=AP3 PE=1 SV=1	gi|14041689|emb|CAC38765.1| putative apetala 3 protein [Juglans regia]
TRINITY_DN46085_c4_g1	0.322629	5.96238	18.4806	0.0424602	1006	-	-	-	-	-	-
TRINITY_DN46088_c3_g7	0	112.162	Inf	0.000548037	1521	-	-	virNOG25143	K	sp|Q9LRJ4|BH117_ARATH Transcription factor bHLH117 OS=Arabidopsis thaliana GN=BHLH117 PE=2 SV=2	gi|731409839|ref|XP_010657339.1| PREDICTED: transcription factor bHLH117 [Vitis vinifera]
TRINITY_DN46099_c1_g1	10.4983	352.987	33.6232	0.000100686	1941	GO:0016787	K16904	virNOG21516	S	sp|Q91VC0|DCTP1_RAT dCTP pyrophosphatase 1 OS=Rattus norvegicus GN=Dctpp1 PE=2 SV=1	gi|590655942|ref|XP_007034128.1| RS21-C6, EAR, NTP pyrophosphohydrolase MazG catalytic core, putative isoform 1 [Theobroma cacao] gi|590655945|ref|XP_007034129.1| RS21-C6, EAR, NTP pyrophosphohydrolase MazG catalytic core, putative isoform 1 [Theobroma cacao] gi|508713157|gb|EOY05054.1| RS21-C6, EAR, NTP pyrophosphohydrolase MazG catalytic core, putative isoform 1 [Theobroma cacao] gi|508713158|g…
TRINITY_DN46118_c5_g3	40.8171	222.521	5.45166	0.0407924	1658	GO:0010105;GO:0055085;GO:0009734;GO:1901332;GO:0048767;GO:0010540;GO:0016021;GO:0005886	K13947	virNOG07159	P	sp|Q9SQH6|PIN6_ARATH Auxin efflux carrier component 6 OS=Arabidopsis thaliana GN=PIN6 PE=2 SV=2	gi|731430104|ref|XP_010664880.1| PREDICTED: probable auxin efflux carrier component 6 [Vitis vinifera]
TRINITY_DN46136_c0_g5	0	6.13993	Inf	0.0158149	1332	-	-	KOG0017;virNOG08281	R	sp|P10978|POLX_TOBAC Retrovirus-related Pol polyprotein from transposon TNT 1-94 OS=Nicotiana tabacum PE=2 SV=1	gi|147777007|emb|CAN61288.1| hypothetical protein VITISV_013728 [Vitis vinifera]
TRINITY_DN46136_c0_g1	13.2425	387.639	29.2723	1.62225e-12	2532	GO:0032440;GO:0005634;GO:0003677;GO:0006355;GO:0003700;GO:0055114;GO:0046983	-	virNOG01690;COG5068	K	sp|Q38876|AGL8_ARATH Agamous-like MADS-box protein AGL8 OS=Arabidopsis thaliana GN=AGL8 PE=1 SV=1	gi|641846785|gb|KDO65667.1| hypothetical protein CISIN_1g035470mg [Citrus sinensis]
TRINITY_DN46136_c0_g6	0.645259	9.97567	15.4599	0.0103637	685	-	-	-	-	-	-
TRINITY_DN46136_c0_g3	12.3908	2055.41	165.883	2.92116e-23	1748	GO:0005634;GO:0003677;GO:0006355;GO:0003700;GO:0046983	K09264	virNOG13194	K	sp|Q41276|AP1_SINAL Floral homeotic protein APETALA 1 OS=Sinapis alba GN=AP1 PE=2 SV=1	gi|1483228|emb|CAA67967.1| MADS3 protein [Betula pendula]
TRINITY_DN46136_c0_g4	9.61963	1208.38	125.616	2.10901e-21	1575	GO:0005634;GO:0003677;GO:0006355;GO:0003700;GO:0046983	-	virNOG01690;virNOG13194	K	sp|Q9SBK9|CAL_BRARP Transcription factor CAULIFLOWER OS=Brassica rapa subsp. pekinensis GN=CAL PE=2 SV=1	gi|672231722|dbj|BAP28174.1| MADS-box transcription factor [Fagus crenata]
TRINITY_DN46152_c1_g4	2.71219	19.3599	7.1381	0.0431394	982	-	-	virNOG16623	S	sp|P16273|PRPX_HORVU Pathogen-related protein OS=Hordeum vulgare PE=2 SV=2	gi|595793237|ref|XP_007200367.1| hypothetical protein PRUPE_ppa010660mg [Prunus persica] gi|462395767|gb|EMJ01566.1| hypothetical protein PRUPE_ppa010660mg [Prunus persica]
TRINITY_DN46156_c0_g1	227.628	770.333	3.38418	0.0217648	4529	GO:0016020	-	virNOG19576	S	sp|Q8LPT3|MEBL_ARATH Membrane protein of ER body-like protein OS=Arabidopsis thaliana GN=MEBL PE=2 SV=1	gi|595797577|ref|XP_007201289.1| hypothetical protein PRUPE_ppa008617mg [Prunus persica] gi|462396689|gb|EMJ02488.1| hypothetical protein PRUPE_ppa008617mg [Prunus persica]
TRINITY_DN46196_c5_g1	1.03347	40.5904	39.276	2.78139e-07	2487	-	-	-	-	-	gi|147825256|emb|CAN71089.1| hypothetical protein VITISV_033976 [Vitis vinifera]
TRINITY_DN46204_c4_g6	26.6873	69.2699	2.59561	0.0462571	1725	-	-	-	-	-	-
TRINITY_DN46229_c3_g3	4.99504	153.343	30.6991	2.65819e-05	2608	GO:1901363;GO:0097159;GO:0016787	K11594	COG0513;KOG0335;lilNOG03414;virNOG04340	AL	sp|Q9M2F9|RH52_ARATH DEAD-box ATP-dependent RNA helicase 52 OS=Arabidopsis thaliana GN=RH52 PE=1 SV=1	gi|1009133340|ref|XP_015883848.1| PREDICTED: DEAD-box ATP-dependent RNA helicase 52C-like [Ziziphus jujuba]
TRINITY_DN46238_c0_g1	176.684	571.666	3.23553	0.00404512	7769	GO:0055085;GO:0005524;GO:0016021;GO:0042626	-	virNOG11242;COG1132	QV	sp|Q9C8H0|AB12C_ARATH ABC transporter C family member 12 OS=Arabidopsis thaliana GN=ABCC12 PE=2 SV=1	gi|470137931|ref|XP_004304713.1| PREDICTED: ABC transporter C family member 12-like [Fragaria vesca subsp. vesca] gi|764619523|ref|XP_011468355.1| PREDICTED: ABC transporter C family member 12-like [Fragaria vesca subsp. vesca]
TRINITY_DN46249_c3_g3	34.5104	92.8614	2.69082	0.0227079	2219	-	-	virNOG10530	S	-	gi|590724687|ref|XP_007052539.1| Uncharacterized protein TCM_005888 [Theobroma cacao] gi|508704800|gb|EOX96696.1| Uncharacterized protein TCM_005888 [Theobroma cacao]
TRINITY_DN46259_c3_g4	5.20846	29.1865	5.60368	0.00831444	665	-	-	-	-	-	-
TRINITY_DN46260_c3_g3	4.22419	97.938	23.185	0.00265093	1643	GO:0016020;GO:0005975;GO:0016798	K07964	virNOG01433	R	sp|Q9FZP1|HPSE3_ARATH Heparanase-like protein 3 OS=Arabidopsis thaliana GN=At5g34940 PE=2 SV=2	gi|641854633|gb|KDO73427.1| hypothetical protein CISIN_1g008762mg [Citrus sinensis]
TRINITY_DN46261_c0_g2	6.1391	29.0683	4.73494	0.0210677	662	-	-	-	-	-	-
TRINITY_DN46276_c0_g2	5.63642	28.1439	4.99321	0.00758468	2581	-	-	virNOG24202	S	sp|Q39846|SBP65_SOYBN Seed biotin-containing protein SBP65 OS=Glycine max GN=SBP65 PE=2 SV=1	gi|802640864|ref|XP_012079046.1| PREDICTED: seed biotin-containing protein SBP65 [Jatropha curcas]
TRINITY_DN46277_c4_g1	93.8133	466.091	4.96828	0.0014002	1834	-	-	virNOG00856	S	-	gi|1009109597|ref|XP_015891012.1| PREDICTED: uncharacterized protein LOC107425516 [Ziziphus jujuba]
TRINITY_DN46282_c9_g2	6.02851	31.0953	5.15804	0.0444089	517	-	-	-	-	-	-
TRINITY_DN46315_c0_g1	281.596	896.747	3.18451	0.00332156	2689	GO:0016020;GO:0048046;GO:0020037;GO:0055114;GO:0042128;GO:0046872;GO:0048307;GO:0051539;GO:0005739;GO:0009570	K00366	virNOG11793	P	sp|P38500|NIR_BETPN Ferredoxin--nitrite reductase, chloroplastic OS=Betula pendula GN=NIR1 PE=2 SV=1	gi|585564|sp|P38500.1|NIR_BETPN RecName: Full=Ferredoxin--nitrite reductase, chloroplastic; Flags: Precursor gi|17927|emb|CAA42690.1| ferredoxin--nitrite reductase [Betula pendula]
TRINITY_DN46318_c0_g1	72.3495	183.568	2.53724	0.021873	2858	GO:0009626;GO:0016021	-	virNOG01717	T	sp|Q5BPZ5|LAZH2_ARATH Protein LAZ1 homolog 2 OS=Arabidopsis thaliana GN=At1g23070 PE=2 SV=1	gi|703062234|ref|XP_010086678.1| hypothetical protein L484_000780 [Morus notabilis] gi|587949478|gb|EXC35621.1| hypothetical protein L484_000780 [Morus notabilis]
TRINITY_DN46347_c0_g3	1.67872	10.2868	6.12773	0.0456597	1678	-	-	virNOG06737;COG1053	C	sp|O82663|SDHA1_ARATH Succinate dehydrogenase [ubiquinone] flavoprotein subunit 1, mitochondrial OS=Arabidopsis thaliana GN=SDH1-1 PE=1 SV=1	gi|1023975271|gb|KZV19022.1| hypothetical protein F511_08450 [Dorcoceras hygrometricum]
TRINITY_DN46378_c1_g3	147.639	368.617	2.49675	0.0182562	2740	-	-	virNOG17812	K	sp|Q8LMR9|Y3209_ORYSJ B3 domain-containing protein Os03g0120900 OS=Oryza sativa subsp. japonica GN=Os03g0120900 PE=2 SV=1	gi|590674963|ref|XP_007039313.1| AP2/B3-like transcriptional factor family protein, putative [Theobroma cacao] gi|508776558|gb|EOY23814.1| AP2/B3-like transcriptional factor family protein, putative [Theobroma cacao]
TRINITY_DN46383_c3_g2	3.54892	15.9795	4.50264	0.045334	1281	GO:0016021;GO:0015238;GO:0015297;GO:0006855	K03327	virNOG05385	S	sp|Q9SZE2|DTX51_ARATH Protein DETOXIFICATION 51 OS=Arabidopsis thaliana GN=DTX51 PE=2 SV=1	gi|1035897622|gb|OAY27224.1| hypothetical protein MANES_16G109300 [Manihot esculenta]
TRINITY_DN46409_c1_g1	33.5133	96.8613	2.89024	0.0220541	1929	GO:0046658	-	virNOG08327	R	sp|Q9SUC9|UGPI7_ARATH Uncharacterized GPI-anchored protein At4g28100 OS=Arabidopsis thaliana GN=At4g28100 PE=1 SV=1	gi|645248224|ref|XP_008230199.1| PREDICTED: uncharacterized GPI-anchored protein At4g28100 [Prunus mume]
TRINITY_DN46413_c2_g4	28.1006	79.6114	2.83308	0.0337099	1153	-	-	-	-	-	-
TRINITY_DN46421_c4_g3	4.74911	24.3091	5.11866	0.0233608	1215	GO:0009228	-	-	-	sp|O00057|NMT1_UROFA 4-amino-5-hydroxymethyl-2-methylpyrimidine phosphate synthase OS=Uromyces fabae GN=PIG1 PE=2 SV=1	gi|118489943|gb|ABK96768.1| unknown [Populus trichocarpa x Populus deltoides]
TRINITY_DN46432_c5_g6	19.752	59.8038	3.02773	0.0157216	2261	GO:0016021;GO:0008270	-	virNOG02951	O	sp|Q9FL07|ATL46_ARATH RING-H2 finger protein ATL46 OS=Arabidopsis thaliana GN=ATL46 PE=2 SV=1	gi|658035747|ref|XP_008353405.1| PREDICTED: RING-H2 finger protein ATL46-like [Malus domestica]
TRINITY_DN46478_c1_g1	0.997896	9.75765	9.77822	0.0293995	1469	-	K09422	virNOG28572;virNOG34489	K	sp|P81393|MYB08_ANTMA Myb-related protein 308 OS=Antirrhinum majus GN=MYB308 PE=2 SV=1	gi|590620738|ref|XP_007024617.1| Myb domain protein 23 [Theobroma cacao] gi|508779983|gb|EOY27239.1| Myb domain protein 23 [Theobroma cacao]
TRINITY_DN46478_c1_g3	15.3666	58.3169	3.79503	0.00543518	1337	-	-	-	-	-	-
TRINITY_DN46530_c9_g1	12.4071	37.033	2.98482	0.029415	2834	-	-	virNOG09286	K	sp|Q9ZNU6|DET1_SOLLC Light-mediated development protein DET1 OS=Solanum lycopersicum GN=DET1 PE=1 SV=1	gi|764622406|ref|XP_011468775.1| PREDICTED: light-mediated development protein DET1 isoform X1 [Fragaria vesca subsp. vesca]
TRINITY_DN46565_c3_g1	97.3748	286.52	2.94245	0.0073335	4226	GO:0016021	-	virNOG07817	S	sp|F4I9E1|NFD4_ARATH Protein NUCLEAR FUSION DEFECTIVE 4 OS=Arabidopsis thaliana GN=NFD4 PE=3 SV=1	gi|657951847|ref|XP_008354704.1| PREDICTED: uncharacterized protein LOC103418351 [Malus domestica]
TRINITY_DN46589_c0_g4	79.1834	261.643	3.30426	0.0131051	1919	GO:0032502;GO:0005634;GO:0005524;GO:0006355	-	virNOG16263	K	sp|Q9SJR5|GRF3_ARATH Growth-regulating factor 3 OS=Arabidopsis thaliana GN=GRF3 PE=1 SV=1	gi|1009167131|ref|XP_015901955.1| PREDICTED: growth-regulating factor 3 [Ziziphus jujuba] gi|1009167133|ref|XP_015901956.1| PREDICTED: growth-regulating factor 3 [Ziziphus jujuba]
TRINITY_DN46589_c0_g2	14.1859	153.338	10.8091	0.0179775	913	GO:0006351	-	virNOG16263	K	sp|Q9SJR5|GRF3_ARATH Growth-regulating factor 3 OS=Arabidopsis thaliana GN=GRF3 PE=1 SV=1	gi|1009167131|ref|XP_015901955.1| PREDICTED: growth-regulating factor 3 [Ziziphus jujuba] gi|1009167133|ref|XP_015901956.1| PREDICTED: growth-regulating factor 3 [Ziziphus jujuba]
TRINITY_DN46600_c1_g5	24.0951	730.842	30.3315	1.76333e-13	1732	-	-	virNOG02205	K	sp|Q7XUN2|MAD17_ORYSJ MADS-box transcription factor 17 OS=Oryza sativa subsp. japonica GN=MADS17 PE=1 SV=2	gi|743856847|ref|XP_011030020.1| PREDICTED: truncated transcription factor CAULIFLOWER A-like [Populus euphratica] gi|743856851|ref|XP_011030021.1| PREDICTED: truncated transcription factor CAULIFLOWER A-like [Populus euphratica]
TRINITY_DN46611_c1_g2	34.5062	98.254	2.84743	0.0154242	953	-	-	-	-	-	gi|645252057|ref|XP_008231950.1| PREDICTED: uncharacterized protein LOC103331119 [Prunus mume]
TRINITY_DN46648_c3_g2	251.885	1366.87	5.42655	0.0163897	3149	GO:0032440;GO:0008643;GO:0055085;GO:0016021;GO:0055114;GO:0022891	-	virNOG02802	R	sp|Q8VZ80|PLT5_ARATH Polyol transporter 5 OS=Arabidopsis thaliana GN=PLT5 PE=1 SV=2	gi|703097766|ref|XP_010096202.1| Polyol transporter 5 [Morus notabilis] gi|587874459|gb|EXB63597.1| Polyol transporter 5 [Morus notabilis]
TRINITY_DN46735_c3_g6	17.8671	52.0245	2.91175	0.0256934	762	-	-	-	-	-	-
TRINITY_DN46780_c3_g2	0.337633	14.893	44.1101	0.010582	1925	GO:0006355;GO:0043565;GO:0003700	-	virNOG08034	K	sp|Q93XM6|TGA9_ARATH Transcription factor TGA9 OS=Arabidopsis thaliana GN=TGA9 PE=1 SV=1	gi|848886522|ref|XP_012843502.1| PREDICTED: transcription factor TGA2-like, partial [Erythranthe guttata]
TRINITY_DN46780_c3_g1	53.3451	556.956	10.4406	0.00475988	2305	GO:0006355;GO:0043565;GO:0003700	K14431	virNOG08034	K	sp|Q93XM6|TGA9_ARATH Transcription factor TGA9 OS=Arabidopsis thaliana GN=TGA9 PE=1 SV=1	gi|743913995|ref|XP_011000921.1| PREDICTED: transcription factor TGA2-like isoform X2 [Populus euphratica]
TRINITY_DN46782_c1_g3	0.373203	6.48789	17.3844	0.0330635	505	-	-	-	-	-	gi|703099729|ref|XP_010096724.1| hypothetical protein L484_025842 [Morus notabilis] gi|587876489|gb|EXB65576.1| hypothetical protein L484_025842 [Morus notabilis]
TRINITY_DN46784_c0_g2	0.997896	8.54901	8.56703	0.0421721	1482	-	-	virNOG11197	R	sp|Q9ZW09|LRK31_ARATH Probable inactive L-type lectin-domain containing receptor kinase III.1 OS=Arabidopsis thaliana GN=LECRK31 PE=3 SV=1	gi|1009158040|ref|XP_015897074.1| PREDICTED: L-type lectin-domain containing receptor kinase VIII.2 [Ziziphus jujuba]
TRINITY_DN46794_c2_g7	0	6.25456	Inf	0.0123457	1039	-	-	virNOG27119;virNOG25477;virNOG28452	SR	-	gi|147801137|emb|CAN71042.1| hypothetical protein VITISV_019062 [Vitis vinifera]
TRINITY_DN46795_c3_g3	24.993	87.6555	3.50721	0.00600627	1019	GO:0016787;GO:0016021	-	virNOG11625	R	sp|J9U5U9|DAD2_PETHY Probable strigolactone esterase DAD2 OS=Petunia hybrida GN=DAD2 PE=1 SV=1	gi|566176653|ref|XP_002308316.2| hydrolase family protein [Populus trichocarpa] gi|550336443|gb|EEE91839.2| hydrolase family protein [Populus trichocarpa]
TRINITY_DN46797_c2_g2	229.087	1029.73	4.49491	0.0238338	3657	GO:0009505;GO:0004553;GO:0005975	-	virNOG11677	G	sp|Q94KD8|BXL2_ARATH Probable beta-D-xylosidase 2 OS=Arabidopsis thaliana GN=BXL2 PE=2 SV=1	gi|728822911|gb|KHG05051.1| putative beta-D-xylosidase 2 -like protein [Gossypium arboreum]
TRINITY_DN46800_c3_g1	1495.94	3895.39	2.60397	0.0151431	1383	-	-	virNOG08202	R	sp|P22242|DRPE_CRAPL Desiccation-related protein PCC13-62 OS=Craterostigma plantagineum PE=2 SV=1	gi|567903588|ref|XP_006444282.1| hypothetical protein CICLE_v10021291mg [Citrus clementina] gi|568852499|ref|XP_006479913.1| PREDICTED: desiccation-related protein PCC13-62-like [Citrus sinensis] gi|557546544|gb|ESR57522.1| hypothetical protein CICLE_v10021291mg [Citrus clementina]
TRINITY_DN46806_c1_g4	0	19.1971	Inf	1.02715e-05	1399	GO:0005634;GO:0003677;GO:0019827;GO:0080166	-	virNOG21015	K	sp|Q6YBV1|WUS_ANTMA Protein WUSCHEL OS=Antirrhinum majus GN=WUS PE=2 SV=1	gi|661894909|emb|CDP01908.1| unnamed protein product [Coffea canephora]
TRINITY_DN46853_c5_g2	10.6932	36.4143	3.40539	0.0279586	1094	-	-	virNOG02940;virNOG19602;virNOG10401;virNOG01179;virNOG01480	ARLB	-	gi|1012347709|gb|KYP58900.1| Retrovirus-related Pol polyprotein from transposon TNT 1-94, partial [Cajanus cajan]
TRINITY_DN46871_c0_g1	2.30898	11.654	5.04726	0.0481112	2919	GO:0016021;GO:0015238;GO:0015297;GO:0006855	-	virNOG13195	R	sp|Q8L616|DTX25_ARATH Protein DETOXIFICATION 25 OS=Arabidopsis thaliana GN=DTX25 PE=2 SV=1	gi|255580258|ref|XP_002530959.1| PREDICTED: protein DETOXIFICATION 24 [Ricinus communis] gi|223529474|gb|EEF31431.1| multidrug resistance pump, putative [Ricinus communis]
TRINITY_DN46919_c1_g1	0	5.41588	Inf	0.0304907	2045	GO:0015074;GO:0008270;GO:0003676	-	virNOG08281	R	sp|P10978|POLX_TOBAC Retrovirus-related Pol polyprotein from transposon TNT 1-94 OS=Nicotiana tabacum PE=2 SV=1	gi|1167523|dbj|BAA11674.1| unnamed protein product [Nicotiana tabacum]
TRINITY_DN46935_c1_g8	0.322629	5.75717	17.8445	0.0495023	331	-	-	-	-	-	-
TRINITY_DN46957_c1_g1	23.5266	102.707	4.36557	0.0277758	2503	GO:0016788	-	virNOG08428	I	sp|Q94CH6|EXL3_ARATH GDSL esterase/lipase EXL3 OS=Arabidopsis thaliana GN=EXL3 PE=2 SV=1	gi|1009108892|ref|XP_015887213.1| PREDICTED: GDSL esterase/lipase EXL3-like, partial [Ziziphus jujuba]
TRINITY_DN46998_c3_g1	493.557	1153.16	2.33643	0.0245258	1885	GO:0005634;GO:0009738;GO:0009414;GO:0009651;GO:0010029;GO:0010228	-	virNOG02629	O	sp|Q93ZT5|EDL3_ARATH EID1-like F-box protein 3 OS=Arabidopsis thaliana GN=EDL3 PE=2 SV=1	gi|731395314|ref|XP_002276328.2| PREDICTED: EID1-like F-box protein 3 [Vitis vinifera]
TRINITY_DN47043_c0_g4	56.2631	198.988	3.53673	0.00220042	621	-	-	virNOG00856	S	-	gi|1009109597|ref|XP_015891012.1| PREDICTED: uncharacterized protein LOC107425516 [Ziziphus jujuba]
TRINITY_DN47132_c2_g1	1.01846	8.62985	8.47342	0.0414585	835	GO:0005488	-	-	-	-	gi|731437750|ref|XP_010647658.1| PREDICTED: uncharacterized protein LOC104878748 [Vitis vinifera]
TRINITY_DN47149_c1_g2	0	95.9046	Inf	0.00155581	890	GO:0055085;GO:0005524;GO:0016021;GO:0042626	-	virNOG05132	Q	sp|Q8LGU1|AB8C_ARATH ABC transporter C family member 8 OS=Arabidopsis thaliana GN=ABCC8 PE=2 SV=3	gi|1029029125|ref|XP_016678340.1| PREDICTED: ABC transporter C family member 8-like [Gossypium hirsutum]
TRINITY_DN47149_c0_g1	0	15.1596	Inf	0.0381804	466	GO:0016020;GO:0006810;GO:0000166;GO:0016887	-	virNOG05132	Q	sp|Q8LGU1|AB8C_ARATH ABC transporter C family member 8 OS=Arabidopsis thaliana GN=ABCC8 PE=2 SV=3	gi|802577930|ref|XP_012069255.1| PREDICTED: ABC transporter C family member 8-like, partial [Jatropha curcas]
TRINITY_DN47156_c1_g5	0.373203	6.33902	16.9855	0.0380119	1214	-	-	virNOG22502;KOG1075	R	sp|P0C2F6|RNHX1_ARATH Putative ribonuclease H protein At1g65750 OS=Arabidopsis thaliana GN=At1g65750 PE=3 SV=1	gi|823127337|ref|XP_012435028.1| PREDICTED: uncharacterized protein LOC105761689 [Gossypium raimondii]
TRINITY_DN47174_c3_g2	1.70873	15.7682	9.228	0.00619303	560	-	-	-	-	-	-
TRINITY_DN47186_c0_g3	1.04847	42.4431	40.481	0.00859829	1880	-	-	virNOG02506	J	sp|Q9LM20|PUM8_ARATH Putative pumilio homolog 8, chloroplastic OS=Arabidopsis thaliana GN=APUM8 PE=3 SV=2	gi|596294913|ref|XP_007226917.1| hypothetical protein PRUPE_ppa025468mg [Prunus persica] gi|462423853|gb|EMJ28116.1| hypothetical protein PRUPE_ppa025468mg [Prunus persica]
TRINITY_DN47195_c3_g2	34.4239	106.142	3.08338	0.019415	899	-	-	virNOG10093	T	sp|Q40392|TMVRN_NICGU TMV resistance protein N OS=Nicotiana glutinosa GN=N PE=1 SV=1	gi|1012342299|gb|KYP53494.1| TMV resistance protein N [Cajanus cajan]
TRINITY_DN47223_c5_g2	15.6976	50.7231	3.23126	0.0322894	1680	-	-	-	-	-	-
TRINITY_DN47227_c0_g3	117.715	300.47	2.55252	0.0196862	691	GO:0016020;GO:0016709;GO:0020037;GO:0005506;GO:0044550;GO:0055114	-	virNOG12341	Q	sp|H2DH18|C7A12_PANGI Cytochrome P450 CYP736A12 OS=Panax ginseng PE=2 SV=1	gi|1027087862|ref|XP_016652796.1| PREDICTED: cytochrome P450 CYP736A12-like, partial [Prunus mume]
TRINITY_DN47233_c1_g1	185.577	440.975	2.37624	0.0268765	3679	GO:0005886	-	virNOG00494	S	sp|Q9LSS5|ICR3_ARATH Interactor of constitutive active ROPs 3 OS=Arabidopsis thaliana GN=ICR3 PE=1 SV=1	gi|703128614|ref|XP_010104142.1| hypothetical protein L484_014428 [Morus notabilis] gi|587910712|gb|EXB98583.1| hypothetical protein L484_014428 [Morus notabilis]
TRINITY_DN47246_c0_g2	18.173	51.7635	2.84836	0.0299522	957	GO:0031177;GO:0006633	-	virNOG21950	I	sp|P93092|ACP1_CASGL Acyl carrier protein 1, chloroplastic OS=Casuarina glauca GN=ACP1 PE=2 SV=1	gi|225425224|ref|XP_002267614.1| PREDICTED: acyl carrier protein 1, chloroplastic [Vitis vinifera] gi|296088168|emb|CBI35660.3| unnamed protein product [Vitis vinifera]
TRINITY_DN47277_c0_g3	0.675267	7.81829	11.5781	0.0334751	2522	-	-	virNOG04750	S	sp|Q9LUI2|NET1A_ARATH Protein NETWORKED 1A OS=Arabidopsis thaliana GN=NET1A PE=1 SV=1	gi|1009141316|ref|XP_015888129.1| PREDICTED: protein NETWORKED 1A [Ziziphus jujuba] gi|1009141318|ref|XP_015888130.1| PREDICTED: protein NETWORKED 1A [Ziziphus jujuba] gi|1009141320|ref|XP_015888131.1| PREDICTED: protein NETWORKED 1A [Ziziphus jujuba]
TRINITY_DN47315_c0_g1	178.971	415.004	2.31883	0.0324465	2635	GO:0044212	-	virNOG04765	K	sp|Q9MAT6|HMG15_ARATH High mobility group B protein 15 OS=Arabidopsis thaliana GN=HMGB15 PE=2 SV=1	gi|802588935|ref|XP_012071138.1| PREDICTED: high mobility group B protein 15 [Jatropha curcas] gi|802588947|ref|XP_012071139.1| PREDICTED: high mobility group B protein 15 [Jatropha curcas] gi|802588959|ref|XP_012071140.1| PREDICTED: high mobility group B protein 15 [Jatropha curcas] gi|802588961|ref|XP_012071141.1| PREDICTED: high mobility group B protein 15 [Jatropha curcas] gi|802588979|ref|XP…
TRINITY_DN47315_c0_g4	8.66537	39.4355	4.55093	0.0055188	2144	GO:0044212	-	virNOG04765	K	sp|Q9MAT6|HMG15_ARATH High mobility group B protein 15 OS=Arabidopsis thaliana GN=HMGB15 PE=2 SV=1	gi|590656754|ref|XP_007034361.1| HMG box protein with ARID/BRIGHT DNA-binding domain isoform 2 [Theobroma cacao] gi|508713390|gb|EOY05287.1| HMG box protein with ARID/BRIGHT DNA-binding domain isoform 2 [Theobroma cacao]
TRINITY_DN47328_c2_g2	414.587	1745.03	4.20909	0.0138048	1479	GO:0005506;GO:0050660;GO:0006537;GO:0055114;GO:0051536;GO:0005737;GO:0016040;GO:0010181;GO:0019676	-	virNOG06466;COG0067	E	sp|Q03460|GLSN_MEDSA Glutamate synthase [NADH], amyloplastic OS=Medicago sativa PE=1 SV=1	gi|566205469|ref|XP_002322019.2| hypothetical protein POPTR_0015s01950g [Populus trichocarpa] gi|550321775|gb|EEF06146.2| hypothetical protein POPTR_0015s01950g [Populus trichocarpa]
TRINITY_DN47377_c0_g1	15.074	39.7292	2.63561	0.0484974	1703	-	-	-	-	-	-
TRINITY_DN47380_c3_g1	367.858	1261.98	3.43061	0.00179729	2256	-	-	virNOG22599;virNOG11081	K	sp|Q9SU44|GRF8_ARATH Growth-regulating factor 8 OS=Arabidopsis thaliana GN=GRF8 PE=2 SV=1	gi|595859874|ref|XP_007211032.1| hypothetical protein PRUPE_ppa019752mg [Prunus persica] gi|462406767|gb|EMJ12231.1| hypothetical protein PRUPE_ppa019752mg [Prunus persica]
TRINITY_DN47384_c6_g4	43.2344	158.546	3.66713	0.0411163	1214	-	-	virNOG00819;NOG125284;KOG0017	SR	sp|Q9ZT94|POLR2_ARATH Retrovirus-related Pol polyprotein from transposon RE2 OS=Arabidopsis thaliana GN=RE2 PE=4 SV=1	gi|527208327|gb|EPS73343.1| hypothetical protein M569_01413 [Genlisea aurea]
TRINITY_DN47425_c1_g1	373.683	929.11	2.48636	0.0193642	1055	-	-	-	-	-	-
TRINITY_DN47460_c4_g2	31.7526	105.103	3.31007	0.00903644	1163	GO:0016787	-	virNOG08304	T	sp|Q94B74|NUDT2_ARATH Nudix hydrolase 2 OS=Arabidopsis thaliana GN=NUDT2 PE=1 SV=1	gi|694451625|ref|XP_009350938.1| PREDICTED: nudix hydrolase 2-like [Pyrus x bretschneideri]
TRINITY_DN47491_c3_g2	1373.82	3567.06	2.59646	0.0494842	1719	GO:0015693;GO:0016021;GO:1903830;GO:0015095	K22733	virNOG13917;NOG128259	SR	sp|B3LFA3|NIPA2_ARATH Probable magnesium transporter NIPA2 OS=Arabidopsis thaliana GN=At4g13800 PE=2 SV=1	gi|593781147|ref|XP_007153614.1| hypothetical protein PHAVU_003G050300g [Phaseolus vulgaris] gi|561026968|gb|ESW25608.1| hypothetical protein PHAVU_003G050300g [Phaseolus vulgaris]
TRINITY_DN47493_c2_g1	1.35053	316.257	234.172	1.10159e-08	776	GO:0005634;GO:0003677;GO:0006355;GO:0003700;GO:0046983	-	virNOG06921;virNOG09302;COG5068	K	sp|O04067|AGL9_SINAL Agamous-like MADS-box protein AGL9 homolog OS=Sinapis alba GN=AGL9 PE=2 SV=1	gi|1025408123|ref|XP_016438828.1| PREDICTED: MADS-box protein CMB1-like [Nicotiana tabacum]
TRINITY_DN47504_c2_g11	1.64316	11.1321	6.77485	0.0297288	560	-	-	-	-	-	-
TRINITY_DN47573_c2_g3	88.5934	291.947	3.29535	0.00260602	1453	-	-	virNOG21094	K	sp|Q39088|DOF34_ARATH Dof zinc finger protein DOF3.4 OS=Arabidopsis thaliana GN=DOF3.4 PE=1 SV=2	gi|1035904252|gb|OAY33851.1| hypothetical protein MANES_13G130300 [Manihot esculenta]
TRINITY_DN47577_c8_g2	4.96504	30.8808	6.21965	0.00503755	1949	-	-	virNOG15132	K	sp|Q6X7K0|WOX1_ARATH WUSCHEL-related homeobox 1 OS=Arabidopsis thaliana GN=WOX1 PE=2 SV=2	gi|1009131248|ref|XP_015882736.1| PREDICTED: WUSCHEL-related homeobox 1 [Ziziphus jujuba]
TRINITY_DN47636_c3_g2	84.0886	208.317	2.47736	0.0253687	1293	-	K14496	virNOG30731;virNOG05648	R	sp|O80920|PYL4_ARATH Abscisic acid receptor PYL4 OS=Arabidopsis thaliana GN=PYL4 PE=1 SV=1	gi|1035908757|gb|OAY38352.1| hypothetical protein MANES_10G007900 [Manihot esculenta]
TRINITY_DN47648_c1_g1	9.28451	92.8087	9.99608	2.86827e-06	1629	GO:0005506;GO:0055114;GO:0051213	-	virNOG00242	Q	sp|Q39111|GAOX2_ARATH Gibberellin 20 oxidase 2 OS=Arabidopsis thaliana GN=GA20OX2 PE=2 SV=1	gi|703078216|ref|XP_010090818.1| Gibberellin 20 oxidase 2 [Morus notabilis] gi|587850775|gb|EXB40943.1| Gibberellin 20 oxidase 2 [Morus notabilis]
TRINITY_DN47649_c3_g2	0	9.12057	Inf	0.00198888	949	-	-	-	-	-	-
TRINITY_DN47656_c1_g1	50.7871	168.031	3.30853	0.00387711	1539	-	-	-	-	-	-
TRINITY_DN47665_c6_g1	5.11813	26.2801	5.1347	0.0102359	870	-	-	-	-	-	-
TRINITY_DN47712_c6_g1	9.73441	60.2015	6.18441	0.00644627	1091	-	-	-	-	-	-
TRINITY_DN47712_c4_g2	1.61315	22.1168	13.7103	0.0403071	718	-	-	-	-	-	-
TRINITY_DN47721_c4_g1	0	38.0169	Inf	0.000784642	2340	-	-	virNOG04525;KOG0014	K	sp|Q40168|AG_SOLLC Floral homeotic protein AGAMOUS OS=Solanum lycopersicum GN=AG1 PE=2 SV=1	gi|1035899467|gb|OAY29068.1| hypothetical protein MANES_15G115500 [Manihot esculenta]
TRINITY_DN47725_c0_g2	17.7865	51.833	2.91417	0.0240113	1831	GO:0030246;GO:0016853;GO:0005975	-	virNOG13383	G	sp|Q40784|AAPC_CENCI Putative glucose-6-phosphate 1-epimerase OS=Cenchrus ciliaris PE=2 SV=1	gi|255541784|ref|XP_002511956.1| PREDICTED: putative glucose-6-phosphate 1-epimerase isoform X1 [Ricinus communis] gi|223549136|gb|EEF50625.1| aldose 1-epimerase, putative [Ricinus communis]
TRINITY_DN47769_c1_g1	43.2858	211.989	4.89742	0.000339975	4857	GO:0016021	K14207	virNOG02033	E	sp|Q9LI61|AVT6A_ARATH Amino acid transporter AVT6A OS=Arabidopsis thaliana GN=AVT6A PE=2 SV=1	gi|694312175|ref|XP_009361247.1| PREDICTED: sodium-coupled neutral amino acid transporter 5-like [Pyrus x bretschneideri]
TRINITY_DN47787_c2_g1	3.96158	86.8617	21.926	0.00673501	1896	-	K09419	COG5169;virNOG18108;virNOG12884	K	sp|O80982|HSFA2_ARATH Heat stress transcription factor A-2 OS=Arabidopsis thaliana GN=HSFA2 PE=1 SV=1	gi|566176503|ref|XP_002309214.2| hypothetical protein POPTR_0006s15050g [Populus trichocarpa] gi|550336377|gb|EEE92737.2| hypothetical protein POPTR_0006s15050g [Populus trichocarpa]
TRINITY_DN47796_c1_g3	5.44883	19.1967	3.52308	0.0479207	740	-	-	-	-	-	-
TRINITY_DN47800_c4_g1	2.13807	13.924	6.51241	0.0163786	1017	-	-	virNOG00330	P	-	gi|763761114|gb|KJB28368.1| hypothetical protein B456_005G044800 [Gossypium raimondii] gi|763761119|gb|KJB28373.1| hypothetical protein B456_005G044800 [Gossypium raimondii]
TRINITY_DN47845_c0_g3	35.6769	194.336	5.44712	0.000101097	2527	GO:0004144;GO:0016021;GO:0045017	-	virNOG07308	S	sp|Q93ZR6|WSD1_ARATH O-acyltransferase WSD1 OS=Arabidopsis thaliana GN=WSD1 PE=2 SV=1	gi|590721221|ref|XP_007051549.1| O-acyltransferase family protein, putative [Theobroma cacao] gi|508703810|gb|EOX95706.1| O-acyltransferase family protein, putative [Theobroma cacao]
TRINITY_DN47870_c2_g3	222.579	481.887	2.16501	0.0433574	3917	-	-	virNOG29966;virNOG05991;virNOG09873	SR	-	gi|848859230|ref|XP_012830521.1| PREDICTED: uncharacterized protein LOC105951618 isoform X1 [Erythranthe guttata]
TRINITY_DN47903_c3_g1	496.952	1132.58	2.27905	0.0320202	2038	GO:0005634;GO:0006355;GO:0043565	K09338	virNOG18247	K	sp|O23208|ATB40_ARATH Homeobox-leucine zipper protein ATHB-40 OS=Arabidopsis thaliana GN=ATHB-40 PE=2 SV=3	gi|356496783|ref|XP_003517245.1| PREDICTED: homeobox-leucine zipper protein ATHB-40-like [Glycine max] gi|734411758|gb|KHN36144.1| Homeobox-leucine zipper protein ATHB-40 [Glycine soja] gi|918463683|gb|ALA09186.1| homeodomain/HOMEOBOX transcription factor, partial [Glycine max] gi|947128999|gb|KRH76853.1| hypothetical protein GLYMA_01G177500 [Glycine max]
TRINITY_DN47904_c2_g2	4.14887	27.2135	6.55926	0.00222752	1598	-	-	-	-	-	-
TRINITY_DN47954_c3_g1	9.78498	57.1733	5.84297	0.000473319	2032	-	-	virNOG24336	D	-	gi|571499135|ref|XP_006594414.1| PREDICTED: uncharacterized protein LOC100790797 isoform X1 [Glycine max] gi|947071931|gb|KRH20822.1| hypothetical protein GLYMA_13G202600 [Glycine max]
TRINITY_DN47960_c1_g3	919.216	1910.08	2.07794	0.0483923	2608	GO:0003779	-	virNOG12119	R	sp|O82259|NET3C_ARATH Protein NETWORKED 3C OS=Arabidopsis thaliana GN=NET3C PE=1 SV=1	gi|645258653|ref|XP_008234986.1| PREDICTED: protein NETWORKED 3A-like [Prunus mume] gi|645258656|ref|XP_008234987.1| PREDICTED: protein NETWORKED 3A-like [Prunus mume]
TRINITY_DN47971_c0_g6	0.675267	29.1014	43.0962	0.0234516	1531	GO:0051177	-	virNOG00972	S	sp|Q9FGN8|DYAD_ARATH Protein DYAD OS=Arabidopsis thaliana GN=DYAD PE=1 SV=2	gi|1035900926|gb|OAY30526.1| hypothetical protein MANES_14G037800 [Manihot esculenta]
TRINITY_DN48002_c0_g1	0.322629	11.3123	35.0628	0.0411461	2662	GO:0006273;GO:0003910;GO:0051103;GO:0003950;GO:0005737;GO:0006471	K10798	virNOG11481	L	sp|Q9SWB4|PARP3_SOYBN Poly [ADP-ribose] polymerase 3 OS=Glycine max GN=PARP3 PE=2 SV=1	gi|645218210|ref|XP_008229450.1| PREDICTED: poly [ADP-ribose] polymerase 3 [Prunus mume]
TRINITY_DN48005_c0_g2	4.64797	20.6421	4.44111	0.02459	1995	-	-	virNOG33137	R	-	gi|731398603|ref|XP_010653319.1| PREDICTED: uncharacterized protein LOC104880006 [Vitis vinifera]
TRINITY_DN48024_c5_g1	19.4263	58.5865	3.01583	0.0194729	1283	-	-	-	-	-	-
TRINITY_DN48087_c1_g4	124.345	521.868	4.19692	0.00038133	1566	GO:0003723;GO:0005618;GO:0005576;GO:0090502;GO:0033897;GO:0005886;GO:0009718	-	virNOG07186;KOG1642	A	sp|P80022|RNLE_SOLLC Extracellular ribonuclease LE OS=Solanum lycopersicum PE=1 SV=2	gi|596216177|ref|XP_007223921.1| hypothetical protein PRUPE_ppa011026mg [Prunus persica] gi|462420857|gb|EMJ25120.1| hypothetical protein PRUPE_ppa011026mg [Prunus persica]
TRINITY_DN48129_c5_g9	2.64661	14.5329	5.49115	0.0265411	1005	-	-	KOG1075;virNOG33137;virNOG28452	SR	-	gi|1025377397|ref|XP_016432311.1| PREDICTED: uncharacterized protein LOC107758975 [Nicotiana tabacum]
TRINITY_DN48135_c0_g8	0	8.43951	Inf	0.0157113	830	-	-	-	-	-	-
TRINITY_DN48158_c0_g1	1.30552	9.25468	7.08888	0.045805	534	GO:0016020	-	virNOG00073	OP	sp|Q9M1S8|GCP2_ARATH Probable glutamate carboxypeptidase AMP1 OS=Arabidopsis thaliana GN=AMP1 PE=1 SV=3	gi|658031811|ref|XP_008351394.1| PREDICTED: probable glutamate carboxypeptidase 2 [Malus domestica]
TRINITY_DN48172_c2_g1	2.05193	13.1523	6.40975	0.0432474	981	-	-	-	-	-	-
TRINITY_DN48178_c4_g1	0.645259	50.2924	77.9414	8.41553e-09	1230	GO:0048827;GO:0048437;GO:0006351;GO:0048438;GO:0005488	K09264	virNOG09302;virNOG15493;COG5068;virNOG20785	K	sp|Q7Y040|EJ2_SOLLC MADS-box protein EJ2 OS=Solanum lycopersicum GN=EJ2 PE=1 SV=1	gi|1009154523|ref|XP_015895218.1| PREDICTED: MADS-box protein CMB1-like isoform X2 [Ziziphus jujuba]
TRINITY_DN48211_c3_g2	165.68	387.614	2.33954	0.0266683	2054	GO:0016021;GO:0006633;GO:0016747	K15397	virNOG00803;COG3424	QM	sp|Q9XF43|KCS6_ARATH 3-ketoacyl-CoA synthase 6 OS=Arabidopsis thaliana GN=CUT1 PE=1 SV=1	gi|356575546|ref|XP_003555901.1| PREDICTED: 3-ketoacyl-CoA synthase 6 [Glycine max] gi|947041090|gb|KRG90814.1| hypothetical protein GLYMA_20G115500 [Glycine max]
TRINITY_DN48220_c1_g6	57.0014	153.979	2.70133	0.0227865	486	GO:0042973;GO:0005975	-	virNOG05570	R	sp|Q9FHX5|E1310_ARATH Glucan endo-1,3-beta-glucosidase 10 OS=Arabidopsis thaliana GN=At5g42100 PE=1 SV=1	gi|1021312178|ref|NP_001310816.1| glucan endo-1,3-beta-glucosidase 12 precursor [Ziziphus jujuba] gi|71738561|gb|AAZ40342.1| beta-1,3-glucanase 2 [Ziziphus jujuba]
TRINITY_DN48240_c2_g2	18.3495	51.412	2.80182	0.0320321	1775	-	-	-	-	-	-
TRINITY_DN48244_c1_g2	3.4586	24.6293	7.12117	0.00616892	1084	-	-	-	-	-	-
TRINITY_DN48251_c0_g1	225.343	490.454	2.17648	0.0472892	1242	GO:0004784;GO:0019430;GO:0046872;GO:0055114	-	virNOG14900	P	sp|Q9LU64|SODF2_ARATH Superoxide dismutase [Fe] 2, chloroplastic OS=Arabidopsis thaliana GN=FSD2 PE=1 SV=1	gi|614119665|gb|AHX36943.1| Fe superoxide dismutase, partial [Betula platyphylla]
TRINITY_DN48279_c0_g1	4.83914	94.9281	19.6167	0.0479498	1351	-	-	virNOG21917	S	sp|Q1G3T1|TDL1_ARATH TPD1 protein homolog 1 OS=Arabidopsis thaliana GN=TDL1 PE=2 SV=1	gi|657965128|ref|XP_008374209.1| PREDICTED: uncharacterized protein LOC103437510 [Malus domestica]
TRINITY_DN48283_c1_g4	34.3941	98.2562	2.85677	0.0283334	2175	GO:0005634;GO:0003677;GO:0006355	-	virNOG12743;strNOG12799	K	sp|O04017|NAC98_ARATH Protein CUP-SHAPED COTYLEDON 2 OS=Arabidopsis thaliana GN=NAC098 PE=1 SV=1	gi|920700326|gb|KOM43551.1| hypothetical protein LR48_Vigan05g115600 [Vigna angularis] gi|965605419|dbj|BAT92595.1| hypothetical protein VIGAN_07135500 [Vigna angularis var. angularis]
TRINITY_DN48283_c1_g1	14.199	89.8853	6.33041	0.00011963	2353	GO:0006351	-	virNOG12743;strNOG12799	K	sp|O04017|NAC98_ARATH Protein CUP-SHAPED COTYLEDON 2 OS=Arabidopsis thaliana GN=NAC098 PE=1 SV=1	gi|659127436|ref|XP_008463701.1| PREDICTED: protein CUP-SHAPED COTYLEDON 2-like [Cucumis melo]
TRINITY_DN48293_c2_g1	9.00887	37.9254	4.20979	0.00747533	1693	-	-	KOG0192;virNOG07812	T	sp|Q05609|CTR1_ARATH Serine/threonine-protein kinase CTR1 OS=Arabidopsis thaliana GN=CTR1 PE=1 SV=1	gi|657996326|ref|XP_008390530.1| PREDICTED: RAF proto-oncogene serine/threonine-protein kinase-like [Malus domestica]
TRINITY_DN48307_c4_g2	7.02252	25.8109	3.67544	0.0409815	701	-	-	KOG4197;virNOG09779	R	sp|Q9LTV8|PP224_ARATH Pentatricopeptide repeat-containing protein At3g12770 OS=Arabidopsis thaliana GN=PCMP-H43 PE=2 SV=1	gi|1009125835|ref|XP_015879825.1| PREDICTED: pentatricopeptide repeat-containing protein At3g57430, chloroplastic [Ziziphus jujuba]
TRINITY_DN48336_c3_g3	2.30898	18.3211	7.93473	0.00679013	648	GO:0006457;GO:0003755;GO:0016787;GO:0000413	-	virNOG05365;virNOG03949	O	sp|P18253|CYPH_SCHPO Peptidyl-prolyl cis-trans isomerase OS=Schizosaccharomyces pombe (strain 972 / ATCC 24843) GN=ppi1 PE=3 SV=1	gi|398313937|emb|CCI55395.1| NDH subunit PnsL5 [Marchantia polymorpha]
TRINITY_DN48359_c1_g6	10.1624	29.8051	2.93289	0.0482768	1670	GO:1901605;GO:0009081	-	virNOG00270	E	sp|Q9FFF4|ILVH1_ARATH Acetolactate synthase small subunit 1, chloroplastic OS=Arabidopsis thaliana GN=VAT1 PE=1 SV=1	gi|700211544|gb|KGN66640.1| hypothetical protein Csa_1G652230 [Cucumis sativus]
TRINITY_DN48367_c0_g11	39.6899	104.541	2.63395	0.0237129	2258	-	-	virNOG07987	S	sp|Q84WQ5|CBSX5_ARATH CBS domain-containing protein CBSX5 OS=Arabidopsis thaliana GN=CBSX5 PE=2 SV=2	gi|1009161745|ref|XP_015899061.1| PREDICTED: CBS domain-containing protein CBSX5-like [Ziziphus jujuba]
TRINITY_DN48381_c2_g1	22.4514	93.3802	4.15922	0.00176388	996	GO:0003723;GO:0090502;GO:0033897	-	virNOG07186;virNOG35329	A	sp|P42813|RNS1_ARATH Ribonuclease 1 OS=Arabidopsis thaliana GN=RNS1 PE=1 SV=1	gi|743782438|ref|XP_011017135.1| PREDICTED: ribonuclease 1-like [Populus euphratica]
TRINITY_DN48449_c1_g1	55.4785	427.678	7.7089	1.77431e-06	3111	GO:0003677;GO:0006355	-	virNOG00610	K	sp|O48559|UNI_PEA Protein UNIFOLIATA OS=Pisum sativum GN=UNI PE=2 SV=1	gi|345651765|gb|AEO14879.1| leafy-like protein [Juglans regia]
TRINITY_DN48451_c4_g2	1.99579	11.5676	5.796	0.0376901	896	-	-	-	-	-	-
TRINITY_DN48491_c1_g5	2.1025	11.3905	5.4176	0.0444229	1097	-	K09422	virNOG14626	K	sp|A0A178VEK7|DUO1_ARATH Transcription factor DUO1 OS=Arabidopsis thaliana GN=DUO1 PE=1 SV=1	gi|645253030|ref|XP_008232392.1| PREDICTED: myb-related protein 305 [Prunus mume]
TRINITY_DN48493_c1_g7	4.6124	17.3989	3.77221	0.0484601	1640	-	-	-	-	-	-
TRINITY_DN48536_c5_g1	378.653	1108.39	2.92719	0.028925	1058	-	-	-	-	-	-
TRINITY_DN48536_c5_g2	0.982892	14.4889	14.741	0.0119495	884	-	-	-	-	-	-
TRINITY_DN48540_c0_g1	79.0167	420.543	5.32221	0.00605343	2741	-	-	virNOG15891	K	sp|Q8L8A6|GRF5_ARATH Growth-regulating factor 5 OS=Arabidopsis thaliana GN=GRF5 PE=1 SV=1	gi|1012352509|gb|KYP63697.1| hypothetical protein KK1_018276 [Cajanus cajan]
TRINITY_DN48592_c0_g3	2.30898	16.5127	7.1515	0.0232899	804	-	-	-	-	-	-
TRINITY_DN48610_c1_g2	0	7.13472	Inf	0.00748205	4222	-	K10875	virNOG04033	L	sp|F4I8S3|CLSY3_ARATH SNF2 domain-containing protein CLASSY 3 OS=Arabidopsis thaliana GN=CLSY3 PE=1 SV=1	gi|595859856|ref|XP_007211028.1| hypothetical protein PRUPE_ppa019972mg [Prunus persica] gi|462406763|gb|EMJ12227.1| hypothetical protein PRUPE_ppa019972mg [Prunus persica]
TRINITY_DN48628_c3_g2	9.05945	44.0894	4.86668	0.00980634	725	-	-	virNOG31300;virNOG10401;KOG0017	AR	sp|Q94HW2|POLR1_ARATH Retrovirus-related Pol polyprotein from transposon RE1 OS=Arabidopsis thaliana GN=RE1 PE=2 SV=1	gi|147811049|emb|CAN67925.1| hypothetical protein VITISV_021168 [Vitis vinifera]
TRINITY_DN48635_c2_g6	2.58104	13.138	5.09021	0.0484663	798	GO:0016021;GO:0015238;GO:0015297;GO:0006855	-	COG0534;virNOG05385;virNOG31873	SRV	sp|Q4PSF4|DTX52_ARATH Protein DETOXIFICATION 52 OS=Arabidopsis thaliana GN=DTX52 PE=2 SV=1	gi|297738748|emb|CBI27993.3| unnamed protein product [Vitis vinifera]
TRINITY_DN48652_c2_g4	98.7467	233.613	2.36578	0.0310895	1029	-	-	-	-	-	-
TRINITY_DN48666_c3_g2	9.04802	28.4379	3.14299	0.0364255	1465	-	-	-	-	-	-
TRINITY_DN48670_c0_g2	9.46266	43.1208	4.55694	0.00402519	3214	GO:0016020	-	virNOG10037	M	sp|Q9SYM1|MSL6_ARATH Mechanosensitive ion channel protein 6 OS=Arabidopsis thaliana GN=MSL6 PE=1 SV=1	gi|694329666|ref|XP_009355587.1| PREDICTED: mechanosensitive ion channel protein 6-like [Pyrus x bretschneideri]
TRINITY_DN48670_c0_g1	6.17497	36.1626	5.85632	0.00533265	2898	GO:0055085;GO:0016021	K22048	virNOG10037	M	sp|F4IME2|MSL8_ARATH Mechanosensitive ion channel protein 8 OS=Arabidopsis thaliana GN=MSL8 PE=2 SV=2	gi|449444568|ref|XP_004140046.1| PREDICTED: mechanosensitive ion channel protein 6-like [Cucumis sativus] gi|700191498|gb|KGN46702.1| hypothetical protein Csa_6G124170 [Cucumis sativus]
TRINITY_DN48695_c3_g2	7.21925	35.1249	4.86544	0.0042346	593	-	-	-	-	-	-
TRINITY_DN48697_c5_g2	97.9565	249.861	2.55073	0.0210426	642	GO:0016021;GO:0005886	-	virNOG21746;virNOG19179	S	sp|Q9LSK9|Y5566_ARATH Uncharacterized protein At5g65660 OS=Arabidopsis thaliana GN=At5g65660 PE=2 SV=1	gi|590706330|ref|XP_007047692.1| Hydroxyproline-rich glycoprotein family protein [Theobroma cacao] gi|508699953|gb|EOX91849.1| Hydroxyproline-rich glycoprotein family protein [Theobroma cacao]
TRINITY_DN48697_c5_g3	1.70873	51.1098	29.911	0.0072159	1029	-	-	-	-	-	-
TRINITY_DN48706_c1_g1	8.89242	28.9792	3.25887	0.0359328	586	-	-	-	-	-	-
TRINITY_DN48729_c0_g1	56.0656	133.587	2.38269	0.035889	3028	GO:0006397;GO:0009845;GO:0005739;GO:0040007;GO:0010228;GO:0000374	-	virNOG13534	R	sp|Q9C8R8|NMAT1_ARATH Nuclear intron maturase 1, mitochondrial OS=Arabidopsis thaliana GN=NMAT1 PE=1 SV=1	gi|590637058|ref|XP_007029012.1| Intron maturase, type II family protein [Theobroma cacao] gi|508717617|gb|EOY09514.1| Intron maturase, type II family protein [Theobroma cacao]
TRINITY_DN48741_c4_g6	0.322629	5.81602	18.0269	0.0441703	1173	-	-	-	-	-	-
TRINITY_DN48826_c1_g2	38.291	164.92	4.30702	0.00440124	2376	GO:0004674;GO:0005524;GO:0016021;GO:0006468	-	virNOG04087	T	sp|Q9SJG2|Y2296_ARATH Probable receptor-like protein kinase At2g42960 OS=Arabidopsis thaliana GN=At2g42960 PE=3 SV=1	gi|1009126306|ref|XP_015880080.1| PREDICTED: probable receptor-like protein kinase At2g42960 [Ziziphus jujuba]
TRINITY_DN48826_c1_g1	20.285	68.7104	3.38725	0.00830761	1071	GO:0004672;GO:0006468	-	virNOG04087	T	sp|Q9SJG2|Y2296_ARATH Probable receptor-like protein kinase At2g42960 OS=Arabidopsis thaliana GN=At2g42960 PE=3 SV=1	gi|590710614|ref|XP_007048877.1| Kinase superfamily protein [Theobroma cacao] gi|508701138|gb|EOX93034.1| Kinase superfamily protein [Theobroma cacao]
TRINITY_DN48829_c4_g1	0.322629	7.13165	22.1048	0.0232683	866	-	-	-	-	-	-
TRINITY_DN48844_c1_g1	189.475	423.106	2.23304	0.0393107	2634	-	-	virNOG16782	K	sp|Q94JW8|SPL6_ARATH Squamosa promoter-binding-like protein 6 OS=Arabidopsis thaliana GN=SPL6 PE=1 SV=2	gi|1009154501|ref|XP_015895206.1| PREDICTED: squamosa promoter-binding-like protein 6 [Ziziphus jujuba]
TRINITY_DN48866_c2_g1	9.76053	115.196	11.8022	0.0112391	1877	-	-	virNOG12366	S	-	gi|1009167173|ref|XP_015901978.1| PREDICTED: uncharacterized protein LOC107434963 [Ziziphus jujuba]
TRINITY_DN48869_c1_g1	30.6541	349.932	11.4155	0.0023962	2153	GO:0005622;GO:0008270	-	virNOG12627	S	-	gi|596055947|ref|XP_007220934.1| hypothetical protein PRUPE_ppa023785mg, partial [Prunus persica] gi|462417396|gb|EMJ22133.1| hypothetical protein PRUPE_ppa023785mg, partial [Prunus persica]
TRINITY_DN48993_c3_g1	0.645259	11.4801	17.7915	0.0079304	1241	-	-	-	-	-	-
TRINITY_DN48993_c3_g2	6.78436	23.4683	3.45918	0.0415912	891	-	-	-	-	-	-
TRINITY_DN49042_c1_g1	19.413	49.6302	2.55655	0.0471603	2298	-	-	KOG1075;virNOG22502;virNOG09124	R	sp|P0C2F6|RNHX1_ARATH Putative ribonuclease H protein At1g65750 OS=Arabidopsis thaliana GN=At1g65750 PE=3 SV=1	gi|590645333|ref|XP_007031313.1| Uncharacterized protein TCM_016763 [Theobroma cacao] gi|508710342|gb|EOY02239.1| Uncharacterized protein TCM_016763 [Theobroma cacao]
TRINITY_DN49084_c2_g9	254.062	535.989	2.10968	0.0494964	1857	-	-	-	-	-	-
TRINITY_DN49120_c0_g1	3.22629	34.6223	10.7313	0.0439951	787	GO:0043231;GO:0012505;GO:0000166;GO:0044444	-	virNOG08430	O	sp|F4JMJ1|HSP7R_ARATH Heat shock 70 kDa protein 17 OS=Arabidopsis thaliana GN=HSP70-17 PE=2 SV=1	gi|764612191|ref|XP_004305891.2| PREDICTED: heat shock 70 kDa protein 17 [Fragaria vesca subsp. vesca]
TRINITY_DN49121_c2_g1	77.5542	173.364	2.2354	0.045466	3091	-	-	virNOG00455	S	sp|Q9M8W9|PP211_ARATH Pentatricopeptide repeat-containing protein At3g04130, mitochondrial OS=Arabidopsis thaliana GN=At3g04130 PE=2 SV=2	gi|645245386|ref|XP_008228856.1| PREDICTED: pentatricopeptide repeat-containing protein At3g04130, mitochondrial [Prunus mume]
TRINITY_DN49147_c7_g1	33.4941	297.877	8.89342	5.40305e-07	2602	GO:0006351	-	virNOG15387	K	sp|Q9C6P5|RAVL2_ARATH AP2/ERF and B3 domain-containing transcription factor At1g50680 OS=Arabidopsis thaliana GN=At1g50680 PE=2 SV=1	gi|720010218|ref|XP_010259177.1| PREDICTED: AP2/ERF and B3 domain-containing transcription factor At1g50680-like [Nelumbo nucifera]
TRINITY_DN49156_c1_g2	5.09619	19.1091	3.74969	0.0386961	1028	-	-	-	-	-	-
TRINITY_DN49181_c1_g1	4.22419	35.4841	8.40021	0.0228156	1582	-	-	-	-	-	-
TRINITY_DN49183_c5_g2	0.337633	7.86182	23.2851	0.0143611	799	GO:0005634;GO:0003677;GO:0006355;GO:0009734	-	virNOG03586	K	sp|P93024|ARFE_ARATH Auxin response factor 5 OS=Arabidopsis thaliana GN=ARF5 PE=1 SV=3	gi|566034908|gb|AHC30881.1| auxin response factor [Dimocarpus longan]
TRINITY_DN49183_c5_g1	830.268	5598.66	6.7432	0.00375087	4492	GO:0016020;GO:0005634;GO:0048507;GO:0006355;GO:0042802;GO:0010305;GO:0009734;GO:0044212;GO:0048364;GO:0009908;GO:0009942	K14486	virNOG03586	K	sp|P93024|ARFE_ARATH Auxin response factor 5 OS=Arabidopsis thaliana GN=ARF5 PE=1 SV=3	gi|645229083|ref|XP_008221297.1| PREDICTED: auxin response factor 5 isoform X1 [Prunus mume]
TRINITY_DN49246_c1_g4	1.62815	12.3551	7.58843	0.0448754	311	-	-	-	-	-	-
TRINITY_DN49246_c1_g3	14.7556	52.8331	3.58055	0.0120025	660	GO:0043531	-	virNOG10093;NOG96741	TR	sp|Q40392|TMVRN_NICGU TMV resistance protein N OS=Nicotiana glutinosa GN=N PE=1 SV=1	gi|541129039|gb|AGV15494.1| NBS-LRR type disease resistance-like protein RGAPGDH3, partial [Juglans regia]
TRINITY_DN49281_c6_g2	66.194	262.455	3.96494	0.0145647	1381	GO:0000166;GO:0004672	-	virNOG11632;virNOG32761	T	sp|O80888|M3K17_ARATH Mitogen-activated protein kinase kinase kinase 17 OS=Arabidopsis thaliana GN=MAPKKK17 PE=1 SV=1	gi|1009144451|ref|XP_015889808.1| PREDICTED: mitogen-activated protein kinase kinase kinase NPK1 [Ziziphus jujuba]
TRINITY_DN49345_c0_g3	0	15.2937	Inf	0.0051123	628	-	-	-	-	-	-
TRINITY_DN49398_c0_g2	439.672	1043.1	2.37245	0.0237351	2145	GO:0043169;GO:0004721	K14497	virNOG06455	T	sp|P49598|P2C37_ARATH Protein phosphatase 2C 37 OS=Arabidopsis thaliana GN=PP2CA PE=1 SV=1	gi|823252987|ref|XP_012459109.1| PREDICTED: protein phosphatase 2C 37-like [Gossypium raimondii] gi|763809206|gb|KJB76108.1| hypothetical protein B456_012G072200 [Gossypium raimondii]
TRINITY_DN49403_c0_g2	8.95243	50.8296	5.67774	0.00106022	1113	-	-	-	-	-	-
TRINITY_DN49403_c0_g1	29.7379	192.882	6.48606	0.0022623	1863	-	-	-	-	-	-
TRINITY_DN49403_c0_g3	15.9669	81.2045	5.0858	0.00075848	2442	-	-	virNOG24550;virNOG23031	SK	sp|F4JCN9|PRE4_ARATH Transcription factor PRE4 OS=Arabidopsis thaliana GN=PRE4 PE=1 SV=1	gi|1029068748|ref|XP_016694622.1| PREDICTED: transcription factor PRE6-like [Gossypium hirsutum]
TRINITY_DN49452_c0_g2	67.6331	363.593	5.37596	0.0263776	2749	GO:0006541;GO:0005829;GO:0009646;GO:0006529;GO:0042803;GO:0004066	K01953	virNOG03325	E	sp|P31752|ASNS_ASPOF Asparagine synthetase [glutamine-hydrolyzing] OS=Asparagus officinalis PE=2 SV=2	gi|1035929277|gb|OAY58864.1| hypothetical protein MANES_02G212800 [Manihot esculenta]
TRINITY_DN49456_c2_g3	0.982892	9.16104	9.32049	0.0267119	1898	-	-	-	-	-	-
TRINITY_DN49460_c5_g1	24.9082	129.746	5.20896	0.000178032	4904	-	-	virNOG06035	S	-	gi|1009120161|ref|XP_015876771.1| PREDICTED: uncharacterized protein LOC107413354 [Ziziphus jujuba] gi|1009120163|ref|XP_015876772.1| PREDICTED: uncharacterized protein LOC107413354 [Ziziphus jujuba]
TRINITY_DN49464_c3_g3	59.2743	170.808	2.88166	0.0350065	1200	GO:0016020;GO:0009664;GO:0005618;GO:0005576	-	virNOG09946	R	sp|O80932|EXPA3_ARATH Expansin-A3 OS=Arabidopsis thaliana GN=EXPA3 PE=2 SV=1	gi|661902806|ref|NP_001284471.1| expansin-A4 precursor [Cucumis melo] gi|115334948|gb|ABI94060.1| ripening-related expansin [Cucumis melo]
TRINITY_DN49484_c2_g6	112.768	354.08	3.13991	0.00494509	2986	GO:0046872;GO:0003950	-	NOG80727;virNOG05426	R	-	gi|590607852|ref|XP_007021103.1| Transcription factor [Theobroma cacao] gi|508720731|gb|EOY12628.1| Transcription factor [Theobroma cacao]
TRINITY_DN49489_c1_g2	118.981	452.601	3.80398	0.000687626	1808	-	-	virNOG12741	Q	sp|Q6RVV4|TIC32_PEA Short-chain dehydrogenase TIC 32, chloroplastic OS=Pisum sativum GN=TIC32 PE=1 SV=1	gi|922402425|ref|XP_013468348.1| short-chain dehydrogenase TIC 32 [Medicago truncatula] gi|657403544|gb|KEH42385.1| short-chain dehydrogenase TIC 32 [Medicago truncatula]
TRINITY_DN49531_c2_g1	6.85161	21.9568	3.20461	0.04915	479	-	-	-	-	-	-
TRINITY_DN49583_c4_g1	39.4552	107.85	2.73347	0.0222792	1433	-	K13425	virNOG12970;NOG140498	K	sp|O04609|WRK22_ARATH WRKY transcription factor 22 OS=Arabidopsis thaliana GN=WRKY22 PE=2 SV=1	gi|590721756|ref|XP_007051705.1| WRKY transcription factor 23, putative [Theobroma cacao] gi|508703966|gb|EOX95862.1| WRKY transcription factor 23, putative [Theobroma cacao]
TRINITY_DN49598_c4_g2	896.229	2598.19	2.89902	0.00538333	2613	-	-	KOG0773;virNOG03304	K	sp|O04136|KNAP3_MALDO Homeobox protein knotted-1-like 3 OS=Malus domestica PE=2 SV=1	gi|296084578|emb|CBI25599.3| unnamed protein product [Vitis vinifera]
TRINITY_DN49628_c0_g1	1366.08	3214.44	2.35303	0.0185823	4517	-	-	-	-	-	gi|743802884|ref|XP_011016982.1| PREDICTED: MADS-box transcription factor 23 isoform X2 [Populus euphratica]
TRINITY_DN49666_c0_g1	122.126	491.018	4.0206	0.00497638	521	GO:0016040;GO:0010181;GO:0005506;GO:0050660;GO:0006537;GO:0055114;GO:0051536	-	virNOG06466;COG0067	E	sp|Q03460|GLSN_MEDSA Glutamate synthase [NADH], amyloplastic OS=Medicago sativa PE=1 SV=1	gi|697111925|ref|XP_009609837.1| PREDICTED: glutamate synthase [NADH], amyloplastic-like [Nicotiana tomentosiformis]
TRINITY_DN49738_c2_g1	1.3561	53.4336	39.4025	2.38377e-05	3507	-	-	COG2801;virNOG30511	RL	sp|Q99315|YG31B_YEAST Transposon Ty3-G Gag-Pol polyprotein OS=Saccharomyces cerevisiae (strain ATCC 204508 / S288c) GN=TY3B-G PE=1 SV=3	gi|985456405|ref|XP_015387388.1| PREDICTED: uncharacterized protein LOC107177692 [Citrus sinensis]
TRINITY_DN49774_c0_g3	55.9717	127.568	2.27915	0.0425032	1658	GO:0019538	-	virNOG01916	O	sp|Q9FHH2|SMAX1_ARATH Protein SUPPRESSOR OF MAX2 1 OS=Arabidopsis thaliana GN=SMAX1 PE=1 SV=1	gi|1009181959|ref|XP_015872453.1| PREDICTED: chaperone protein ClpB1-like [Ziziphus jujuba]
TRINITY_DN49789_c3_g2	38.3052	108.856	2.84182	0.0152059	771	-	-	virNOG06983	S	sp|Q54YY1|SCAI_DICDI Protein SCAI homolog OS=Dictyostelium discoideum GN=scai PE=3 SV=1	gi|658034147|ref|XP_008352595.1| PREDICTED: protein SCAI homolog, partial [Malus domestica]
TRINITY_DN49817_c1_g7	6.14496	40.3868	6.57234	0.0467231	1324	GO:0016021;GO:0042578	-	virNOG01491	I	sp|Q7XZU2|SAC3_ARATH Phosphoinositide phosphatase SAC3 OS=Arabidopsis thaliana GN=SAC3 PE=2 SV=1	gi|731401692|ref|XP_010654384.1| PREDICTED: phosphoinositide phosphatase SAC2 isoform X2 [Vitis vinifera]
TRINITY_DN49817_c1_g5	9.60325	31.5169	3.2819	0.0322133	904	GO:0007033;GO:0016021;GO:0036092;GO:0042578	-	virNOG01491	I	sp|Q94A27|SAC2_ARATH Phosphoinositide phosphatase SAC2 OS=Arabidopsis thaliana GN=SAC2 PE=2 SV=1	gi|976905270|gb|KVH92912.1| Synaptojanin, N-terminal [Cynara cardunculus var. scolymus]
TRINITY_DN49837_c7_g2	6.574	23.0072	3.49973	0.033727	648	-	-	-	-	-	-
TRINITY_DN49842_c1_g1	20.4673	61.3834	2.99909	0.0202561	1701	GO:0005634;GO:0003677;GO:0006355;GO:0016021	-	virNOG03394	S	sp|Q9SL41|NAC37_ARATH NAC domain-containing protein 37 OS=Arabidopsis thaliana GN=NAC037 PE=1 SV=1	gi|731386865|ref|XP_010649056.1| PREDICTED: NAC domain-containing protein 7 isoform X1 [Vitis vinifera]
TRINITY_DN49843_c0_g6	0	13.7679	Inf	0.000167441	794	-	-	-	-	-	-
TRINITY_DN49850_c5_g1	2.25841	13.6062	6.02469	0.0359966	427	-	-	-	-	-	-
TRINITY_DN49892_c4_g2	18.7049	57.4932	3.0737	0.0196159	926	GO:0046872;GO:0030001	-	virNOG16967	P	sp|Q9C9A3|HIP20_ARATH Heavy metal-associated isoprenylated plant protein 20 OS=Arabidopsis thaliana GN=HIPP20 PE=1 SV=1	gi|703099893|ref|XP_010096770.1| hypothetical protein L484_025888 [Morus notabilis] gi|587876535|gb|EXB65622.1| hypothetical protein L484_025888 [Morus notabilis]
TRINITY_DN49969_c0_g1	3.9727	16.4293	4.13556	0.0401221	341	GO:0043531;GO:0005634;GO:0006355;GO:0006952;GO:0043565;GO:0003700	-	KOG1075;virNOG01327;virNOG06122	RK	sp|P0C2F6|RNHX1_ARATH Putative ribonuclease H protein At1g65750 OS=Arabidopsis thaliana GN=At1g65750 PE=3 SV=1	gi|147856116|emb|CAN80288.1| hypothetical protein VITISV_006820 [Vitis vinifera]
TRINITY_DN49986_c9_g1	0.997896	16.7766	16.812	0.0279745	815	-	-	-	-	-	-
TRINITY_DN50009_c5_g2	153.578	455.413	2.96536	0.00508298	1306	GO:0046983	-	virNOG23363	K	sp|Q9S7Y1|BH030_ARATH Transcription factor bHLH30 OS=Arabidopsis thaliana GN=BHLH30 PE=1 SV=1	gi|802570088|ref|XP_012067990.1| PREDICTED: transcription factor bHLH30-like [Jatropha curcas] gi|643734803|gb|KDP41473.1| hypothetical protein JCGZ_15880 [Jatropha curcas]
TRINITY_DN50009_c5_g1	163.184	408.609	2.50398	0.0194997	1535	-	-	virNOG23363	K	sp|Q9S7Y1|BH030_ARATH Transcription factor bHLH30 OS=Arabidopsis thaliana GN=BHLH30 PE=1 SV=1	gi|1009137306|ref|XP_015885983.1| PREDICTED: transcription factor bHLH30-like isoform X1 [Ziziphus jujuba] gi|1009137308|ref|XP_015885984.1| PREDICTED: transcription factor bHLH30-like isoform X2 [Ziziphus jujuba]
TRINITY_DN50019_c0_g1	30.9214	78.0154	2.52302	0.0325357	737	-	-	-	-	-	-
TRINITY_DN50035_c0_g1	11.1847	166.729	14.9068	3.73682e-07	2917	-	-	virNOG05381	S	sp|Q9FZ47|ACR11_ARATH ACT domain-containing protein ACR11 OS=Arabidopsis thaliana GN=ACR11 PE=1 SV=1	gi|657978470|ref|XP_008381175.1| PREDICTED: unknown protein DS12 from 2D-PAGE of leaf, chloroplastic [Malus domestica]
TRINITY_DN50035_c0_g2	5.25903	84.1815	16.007	5.87918e-05	2101	GO:0016597;GO:0008152	-	virNOG07069;virNOG05381	S	sp|Q0J709|UP12_ORYSJ ACT domain-containing protein DS12, chloroplastic OS=Oryza sativa subsp. japonica GN=Os08g0242700 PE=4 SV=2	gi|1025030719|ref|XP_016488502.1| PREDICTED: ACT domain-containing protein DS12, chloroplastic-like [Nicotiana tabacum]
TRINITY_DN50083_c0_g1	29.5865	73.5631	2.48638	0.0380318	1708	-	-	-	-	-	-
TRINITY_DN50095_c1_g2	0	28.509	Inf	4.73135e-06	2305	-	-	-	-	-	-
TRINITY_DN50095_c1_g1	1.11961	44.4953	39.7419	9.22204e-08	4646	-	-	-	-	-	-
TRINITY_DN50115_c3_g1	56.8401	141.302	2.48596	0.0489964	1596	-	-	virNOG01327	R	-	gi|147826485|emb|CAN77360.1| hypothetical protein VITISV_011015 [Vitis vinifera]
TRINITY_DN50163_c0_g1	253.201	701.008	2.76859	0.00947334	2126	GO:0005615	-	virNOG07964	S	sp|Q9LXU9|IRKI_ARATH IRK-interacting protein OS=Arabidopsis thaliana GN=IRKI PE=1 SV=1	gi|743871574|ref|XP_011033890.1| PREDICTED: uncharacterized protein LOC105132228 [Populus euphratica]
TRINITY_DN50170_c0_g2	14.9226	61.7801	4.14004	0.046475	2548	GO:0016757;GO:0016021	-	virNOG06619	S	sp|F4HSU3|OFUT6_ARATH O-fucosyltransferase 6 OS=Arabidopsis thaliana GN=OFUT6 PE=2 SV=1	gi|590683669|ref|XP_007041650.1| O-fucosyltransferase family protein [Theobroma cacao] gi|508705585|gb|EOX97481.1| O-fucosyltransferase family protein [Theobroma cacao]
TRINITY_DN50192_c3_g9	16.1439	86.5514	5.36125	0.00897847	1478	GO:0005634	K14505	virNOG16228	D	sp|Q9FGQ7|CCD32_ARATH Cyclin-D3-2 OS=Arabidopsis thaliana GN=CYCD3-2 PE=1 SV=1	gi|595825284|ref|XP_007205384.1| hypothetical protein PRUPE_ppa007350mg [Prunus persica] gi|462401026|gb|EMJ06583.1| hypothetical protein PRUPE_ppa007350mg [Prunus persica]
TRINITY_DN50227_c0_g1	1.77987	156.951	88.1814	4.55323e-05	1680	-	-	virNOG08833	I	sp|O48723|PLP2_ARATH Patatin-like protein 2 OS=Arabidopsis thaliana GN=PLP2 PE=1 SV=1	gi|698550850|ref|XP_009769117.1| PREDICTED: patatin-like protein 2 isoform X1 [Nicotiana sylvestris]
TRINITY_DN50267_c0_g2	54.8988	138.099	2.51553	0.0294609	1476	GO:0009987	K14486	virNOG00104	K	-	gi|641859030|gb|KDO77720.1| hypothetical protein CISIN_1g004106mg [Citrus sinensis]
TRINITY_DN50302_c3_g3	0	6.2515	Inf	0.0123589	1029	GO:0051555;GO:0046872;GO:0045431;GO:0055114	-	COG3491;virNOG08227	QR	sp|Q39224|SRG1_ARATH Protein SRG1 OS=Arabidopsis thaliana GN=SRG1 PE=2 SV=1	gi|255585999|ref|XP_002533669.1| PREDICTED: codeine O-demethylase isoform X1 [Ricinus communis] gi|223526437|gb|EEF28715.1| Flavonol synthase/flavanone 3-hydroxylase, putative [Ricinus communis]
TRINITY_DN50305_c1_g1	51.6869	206.226	3.98992	0.0356255	2845	-	K09422	virNOG01356	K	sp|Q94IB1|RS2_ORYSJ Protein rough sheath 2 homolog OS=Oryza sativa subsp. japonica GN=RS2 PE=2 SV=1	gi|661894359|emb|CDP02800.1| unnamed protein product [Coffea canephora]
TRINITY_DN50305_c1_g2	18.6924	70.1369	3.75216	0.00452121	1428	GO:0006351	K09287	virNOG07414	K	sp|Q9ZWM9|RAV1_ARATH AP2/ERF and B3 domain-containing transcription factor RAV1 OS=Arabidopsis thaliana GN=RAV1 PE=1 SV=1	gi|529366982|gb|AGS83386.1| tempranillo [Olea europaea]
TRINITY_DN50316_c2_g2	2.77777	13.4543	4.84355	0.0345927	584	-	-	-	-	-	-
TRINITY_DN50343_c5_g1	1.3861	34.6991	25.0336	0.0139621	1600	GO:0016020	-	virNOG14498	S	sp|B9GXD6|CSPLO_POPTR CASP-like protein 3A1 OS=Populus trichocarpa GN=POPTRDRAFT_553757 PE=3 SV=2	gi|1009153318|ref|XP_015894573.1| PREDICTED: CASP-like protein 3A1 [Ziziphus jujuba]
TRINITY_DN50367_c1_g1	12.1337	62.5664	5.15641	0.0100465	679	-	-	-	-	-	-
TRINITY_DN50379_c3_g1	33.6737	248.608	7.38288	0.00456405	4955	-	-	virNOG08873;virNOG22180	SR	sp|P37707|B2_DAUCA B2 protein OS=Daucus carota PE=2 SV=1	gi|590583830|ref|XP_007015007.1| Beta-propeller, Kelch repeat type 1, Development/cell death domain, Kelch related, Kelch-type beta propeller-like protein isoform 3 [Theobroma cacao] gi|508785370|gb|EOY32626.1| Beta-propeller, Kelch repeat type 1, Development/cell death domain, Kelch related, Kelch-type beta propeller-like protein isoform 3 [Theobroma cacao]
TRINITY_DN50380_c0_g7	0.373203	26.372	70.6641	0.0153564	620	-	-	virNOG04805;virNOG00352;COG0412	QR	-	gi|255551491|ref|XP_002516791.1| PREDICTED: endo-1,3;1,4-beta-D-glucanase [Ricinus communis] gi|223543879|gb|EEF45405.1| endo-1,3-1,4-beta-d-glucanase, putative [Ricinus communis]
TRINITY_DN50386_c2_g1	40.142	121.412	3.02456	0.00997504	1979	GO:0006662;GO:0015035;GO:0005623;GO:0055114;GO:0045454	K03671	virNOG22482	O	sp|Q43636|TRXH_RICCO Thioredoxin H-type OS=Ricinus communis PE=3 SV=1	gi|567865939|ref|XP_006425592.1| hypothetical protein CICLE_v10026781mg [Citrus clementina] gi|557527582|gb|ESR38832.1| hypothetical protein CICLE_v10026781mg [Citrus clementina]
TRINITY_DN50401_c6_g4	5.05674	19.3045	3.81758	0.0370864	701	-	-	KOG1075;virNOG01327;virNOG10538	SR	-	gi|147854417|emb|CAN78583.1| hypothetical protein VITISV_029931 [Vitis vinifera]
TRINITY_DN50444_c2_g1	4.04216	18.8358	4.65983	0.024568	1214	-	-	virNOG04595	S	-	gi|225468885|ref|XP_002270044.1| PREDICTED: uncharacterized protein LOC100251709 [Vitis vinifera]
TRINITY_DN50450_c3_g4	5.01005	27.2693	5.44292	0.00512338	347	-	-	-	-	-	-
TRINITY_DN50470_c6_g1	14.8626	47.0768	3.16747	0.0414043	3976	GO:0016787	-	virNOG28043;KOG0017	R	sp|P10978|POLX_TOBAC Retrovirus-related Pol polyprotein from transposon TNT 1-94 OS=Nicotiana tabacum PE=2 SV=1	gi|147768021|emb|CAN69397.1| hypothetical protein VITISV_021035 [Vitis vinifera]
TRINITY_DN50508_c1_g1	133.157	331.162	2.48699	0.0219518	1310	GO:0046872;GO:0055114;GO:0016491	K05933	virNOG00095	Q	sp|P31237|ACCO_ACTDE 1-aminocyclopropane-1-carboxylate oxidase OS=Actinidia deliciosa GN=ACO PE=2 SV=1	gi|731441218|ref|XP_002273430.3| PREDICTED: 1-aminocyclopropane-1-carboxylate oxidase [Vitis vinifera]
TRINITY_DN50518_c0_g1	21.1573	183.386	8.66774	0.0303634	2758	GO:0004252;GO:0006508	-	virNOG03883	O	sp|Q9LUM3|SBT15_ARATH Subtilisin-like protease SBT1.5 OS=Arabidopsis thaliana GN=SBT1.5 PE=2 SV=1	gi|747053072|ref|XP_011072681.1| PREDICTED: subtilisin-like protease [Sesamum indicum]
TRINITY_DN50529_c0_g3	41.1413	159.223	3.87016	0.0402148	1963	GO:0052889;GO:0052887;GO:0052886;GO:0016021;GO:0055114;GO:0016788	-	virNOG09015	R	sp|Q9LU14|APG2_ARATH GDSL esterase/lipase APG OS=Arabidopsis thaliana GN=APG PE=2 SV=1	gi|802577942|ref|XP_012069262.1| PREDICTED: senescence-induced receptor-like serine/threonine-protein kinase [Jatropha curcas]
TRINITY_DN50529_c0_g1	1358.03	3148.32	2.31831	0.0467347	2135	GO:0016788	-	virNOG09015	R	sp|Q9LU14|APG2_ARATH GDSL esterase/lipase APG OS=Arabidopsis thaliana GN=APG PE=2 SV=1	gi|951031153|ref|XP_014515077.1| PREDICTED: GDSL esterase/lipase APG-like [Vigna radiata var. radiata]
TRINITY_DN50543_c1_g2	236.173	670.041	2.83707	0.00677279	1474	GO:0046872	-	virNOG22631	R	sp|Q39263|ZFP4_ARATH Zinc finger protein 4 OS=Arabidopsis thaliana GN=ZFP4 PE=2 SV=2	gi|590648611|ref|XP_007032204.1| Zinc finger protein 4 [Theobroma cacao] gi|508711233|gb|EOY03130.1| Zinc finger protein 4 [Theobroma cacao]
TRINITY_DN50557_c1_g1	2.96924	13.6778	4.60651	0.0426114	739	-	-	-	-	-	-
TRINITY_DN50584_c4_g1	1.42167	9.50026	6.68245	0.0434375	808	-	-	-	-	-	-
TRINITY_DN50673_c1_g2	6.90051	26.2621	3.80582	0.0219472	1994	GO:0003676	-	virNOG04486	L	-	gi|566198871|ref|XP_006375745.1| hypothetical protein POPTR_0013s01720g [Populus trichocarpa] gi|550324712|gb|ERP53542.1| hypothetical protein POPTR_0013s01720g [Populus trichocarpa]
TRINITY_DN50678_c0_g1	2.77777	12.5122	4.50441	0.046967	2239	GO:0016757;GO:0016021	-	virNOG05276	G	-	gi|225426468|ref|XP_002270850.1| PREDICTED: uncharacterized protein LOC100253017 [Vitis vinifera] gi|731379092|ref|XP_010660515.1| PREDICTED: uncharacterized protein LOC100253017 [Vitis vinifera] gi|731379097|ref|XP_010660522.1| PREDICTED: uncharacterized protein LOC100253017 [Vitis vinifera] gi|731379101|ref|XP_010660525.1| PREDICTED: uncharacterized protein LOC100253017 [Vitis vinifera]
TRINITY_DN50730_c3_g1	0.967888	9.89844	10.2268	0.0215271	910	-	K06685	virNOG15851	D	sp|Q2WBN3|MOB1B_MEDSF MOB kinase activator-like 1B OS=Medicago sativa subsp. falcata GN=MOB1-B PE=2 SV=1	gi|823234676|ref|XP_012449974.1| PREDICTED: MOB kinase activator-like 1A isoform X1 [Gossypium raimondii] gi|1029037228|ref|XP_016682403.1| PREDICTED: MOB kinase activator-like 1A isoform X1 [Gossypium hirsutum] gi|763798322|gb|KJB65277.1| hypothetical protein B456_010G087500 [Gossypium raimondii]
TRINITY_DN50854_c2_g2	93.8971	425.677	4.53344	0.00710548	2367	GO:0048366	-	virNOG18196	K	sp|Q8LPR5|TCP4_ARATH Transcription factor TCP4 OS=Arabidopsis thaliana GN=TCP4 PE=1 SV=1	gi|1035901180|gb|OAY30780.1| hypothetical protein MANES_14G058400 [Manihot esculenta]
TRINITY_DN50854_c2_g3	174.497	391.043	2.24097	0.0402915	1842	GO:0016020	-	virNOG17389	S	-	gi|645265113|ref|XP_008237997.1| PREDICTED: uncharacterized protein LOC103336685 isoform X2 [Prunus mume]
TRINITY_DN50861_c1_g3	41.153	106.386	2.58512	0.0394226	2481	-	-	-	-	-	-
TRINITY_DN50867_c4_g1	196.867	535.479	2.72001	0.0138764	4077	-	-	virNOG22260;virNOG21821	S	sp|Q9FFF1|FRL1A_ARATH FRIGIDA-like protein 1 OS=Arabidopsis thaliana GN=FRL1 PE=1 SV=1	gi|1035912600|gb|OAY42194.1| hypothetical protein MANES_09G160600 [Manihot esculenta] gi|1035912602|gb|OAY42196.1| hypothetical protein MANES_09G160600 [Manihot esculenta] gi|1035912603|gb|OAY42197.1| hypothetical protein MANES_09G160600 [Manihot esculenta]
TRINITY_DN50879_c4_g7	0	7.57216	Inf	0.0325944	986	-	-	-	-	-	-
TRINITY_DN50888_c2_g1	1365.03	3600.37	2.63757	0.0113822	3992	GO:0047268	K06617	virNOG03519	R	sp|Q84VX0|RFS1_ARATH Probable galactinol--sucrose galactosyltransferase 1 OS=Arabidopsis thaliana GN=RFS1 PE=2 SV=1	gi|1009107837|ref|XP_015881674.1| PREDICTED: probable galactinol--sucrose galactosyltransferase 1 [Ziziphus jujuba] gi|1009107839|ref|XP_015881681.1| PREDICTED: probable galactinol--sucrose galactosyltransferase 1 [Ziziphus jujuba] gi|1009107861|ref|XP_015881828.1| PREDICTED: probable galactinol--sucrose galactosyltransferase 1 [Ziziphus jujuba] gi|1009107863|ref|XP_015881835.1| PREDICTED: probab…
TRINITY_DN50925_c3_g1	312.439	658.515	2.10766	0.0438762	3501	-	-	lilNOG22706;virNOG05810;KOG0017;virNOG24415	R	sp|Q94HW2|POLR1_ARATH Retrovirus-related Pol polyprotein from transposon RE1 OS=Arabidopsis thaliana GN=RE1 PE=2 SV=1	gi|848880885|ref|XP_012840817.1| PREDICTED: uncharacterized protein LOC105961120 [Erythranthe guttata]
TRINITY_DN50927_c1_g2	24.2763	72.9562	3.00525	0.0412846	1594	GO:0000989;GO:0005634;GO:0009641;GO:0006355;GO:0008270;GO:0009640	-	virNOG14851	S	sp|Q9LQZ7|BBX21_ARATH B-box zinc finger protein 21 OS=Arabidopsis thaliana GN=BBX21 PE=1 SV=1	gi|590593837|ref|XP_007017685.1| Salt tolerance 2, putative isoform 1 [Theobroma cacao] gi|508723013|gb|EOY14910.1| Salt tolerance 2, putative isoform 1 [Theobroma cacao]
TRINITY_DN50933_c2_g2	4.5632	40.2116	8.81214	0.0324844	1396	-	-	-	-	-	-
TRINITY_DN50946_c2_g1	26.1693	72.0512	2.75327	0.0336506	1846	GO:0016021	-	virNOG17069	S	-	gi|223550632|gb|EEF52119.1| conserved hypothetical protein [Ricinus communis]
TRINITY_DN51029_c4_g1	0.322629	59.7296	185.134	1.02055e-10	2129	-	-	-	-	-	-
TRINITY_DN51041_c5_g1	17.3924	44.6784	2.56884	0.049968	2004	GO:0004462;GO:0046872;GO:0055114;GO:0051213	K01759	virNOG03443;COG0346	GE	sp|Q8W593|LGUC_ARATH Probable lactoylglutathione lyase, chloroplastic OS=Arabidopsis thaliana GN=At1g67280 PE=1 SV=1	gi|719993953|ref|XP_010254032.1| PREDICTED: probable lactoylglutathione lyase, chloroplast [Nelumbo nucifera]
TRINITY_DN51161_c3_g3	3.16597	13.7531	4.34404	0.0445414	1031	GO:0016787	K22522	virNOG13635	S	sp|Q84MC2|LOG8_ARATH Cytokinin riboside 5&apos;-monophosphate phosphoribohydrolase LOG8 OS=Arabidopsis thaliana GN=LOG8 PE=1 SV=1	gi|635542674|gb|AHZ89695.1| cytokinin riboside 5&apos;-monophosphate phosphoribohydrolase LOG8 protein [Dimocarpus longan]
TRINITY_DN51190_c2_g1	10.8037	41.2347	3.8167	0.0111054	1042	-	-	-	-	-	-
TRINITY_DN51223_c0_g1	13.621	56.2598	4.13038	0.00545134	2336	-	-	-	-	-	gi|658059527|ref|XP_008365587.1| PREDICTED: pre-mRNA-processing protein 40A-like [Malus domestica]
TRINITY_DN51230_c0_g1	99.2522	724.886	7.30348	0.000104714	4127	GO:0009987	-	virNOG01895	S	sp|Q9XIN0|LHW_ARATH Transcription factor LHW OS=Arabidopsis thaliana GN=LHW PE=1 SV=1	gi|1009156042|ref|XP_015896035.1| PREDICTED: transcription factor bHLH157 [Ziziphus jujuba] gi|1009156598|ref|XP_015896324.1| PREDICTED: transcription factor bHLH157-like [Ziziphus jujuba]
TRINITY_DN51232_c2_g1	0	5.17643	Inf	0.0303997	700	GO:0046872;GO:0030001	-	virNOG23221;virNOG19847	P	sp|Q8LDS4|NAKR1_ARATH Protein SODIUM POTASSIUM ROOT DEFECTIVE 1 OS=Arabidopsis thaliana GN=NAKR1 PE=1 SV=1	gi|1009160451|ref|XP_015898357.1| PREDICTED: uncharacterized protein LOC107431855 [Ziziphus jujuba]
TRINITY_DN51250_c1_g2	80.8126	256.32	3.17179	0.00440648	4412	GO:0004674;GO:0005524;GO:0016021;GO:0006468	-	virNOG00023	T	sp|Q9SGP2|HSL1_ARATH Receptor-like protein kinase HSL1 OS=Arabidopsis thaliana GN=HSL1 PE=2 SV=1	gi|1009106574|ref|XP_015875191.1| PREDICTED: receptor-like protein kinase HSL1 [Ziziphus jujuba]
TRINITY_DN51260_c3_g2	33.6446	240.321	7.14295	0.00163726	1910	-	-	virNOG28502;virNOG01738	R	sp|A0A1P8B554|THLP1_ARATH Thaumatin-like protein 1 OS=Arabidopsis thaliana GN=TLP1 PE=2 SV=1	gi|566173327|ref|XP_002306938.2| pathogenesis-related thaumatin family protein [Populus trichocarpa] gi|550339772|gb|EEE93934.2| pathogenesis-related thaumatin family protein [Populus trichocarpa]
TRINITY_DN51276_c0_g2	11.404	1471.09	128.998	9.45765e-07	2802	GO:0005634;GO:0003677;GO:0006355;GO:0003700;GO:0046983	K09264	virNOG11353;COG5068	K	sp|Q07474|MADS2_PETHY Floral homeotic protein PMADS 2 OS=Petunia hybrida GN=PMADS2 PE=2 SV=1	gi|354683070|gb|AER30449.1| PISTILLATA [Passiflora edulis]
TRINITY_DN51297_c8_g2	4.66297	20.3346	4.36088	0.0265645	568	-	-	KOG1075;virNOG27872;virNOG01449;virNOG01327;virNOG10538	SRU	-	gi|147818909|emb|CAN78294.1| hypothetical protein VITISV_035517 [Vitis vinifera]
TRINITY_DN51316_c1_g1	304.732	830.74	2.72614	0.00877276	1933	GO:0005506;GO:0048235;GO:0010025;GO:0006723;GO:0055114;GO:0043447;GO:0016021;GO:0006633;GO:0005886;GO:0016491	-	virNOG03107	I	sp|Q8H1Z0|CER3_ARATH Protein ECERIFERUM 3 OS=Arabidopsis thaliana GN=CER3 PE=1 SV=1	gi|225445726|ref|XP_002270946.1| PREDICTED: protein ECERIFERUM 3 [Vitis vinifera] gi|297743728|emb|CBI36611.3| unnamed protein product [Vitis vinifera]
TRINITY_DN51317_c0_g1	500.02	2179.72	4.35927	0.00260104	2321	GO:0016021;GO:0006633;GO:0016747	K15397	virNOG16406	I	sp|O48780|KCS11_ARATH 3-ketoacyl-CoA synthase 11 OS=Arabidopsis thaliana GN=KCS11 PE=1 SV=1	gi|1009111174|ref|XP_015899633.1| PREDICTED: 3-ketoacyl-CoA synthase 20-like [Ziziphus jujuba]
TRINITY_DN51317_c0_g6	1060.44	3730.79	3.51815	0.0160882	2860	GO:0016021;GO:0006633;GO:0016747	-	virNOG16406	I	sp|Q9FG87|KCS20_ARATH 3-ketoacyl-CoA synthase 20 OS=Arabidopsis thaliana GN=KCS20 PE=2 SV=1	gi|703075137|ref|XP_010089997.1| 3-ketoacyl-CoA synthase 11 [Morus notabilis] gi|587848461|gb|EXB38728.1| 3-ketoacyl-CoA synthase 11 [Morus notabilis]
TRINITY_DN51331_c1_g1	3.35745	25.2331	7.51556	0.00208147	1068	-	-	virNOG24299;virNOG21370	S	sp|Q3E9B4|OFP8_ARATH Transcription repressor OFP8 OS=Arabidopsis thaliana GN=OFP8 PE=1 SV=1	gi|1009171464|ref|XP_015866752.1| PREDICTED: transcription repressor OFP8 [Ziziphus jujuba]
TRINITY_DN51331_c3_g2	26.133	300.671	11.5054	0.0270165	3475	-	-	virNOG05810;KOG0017	R	sp|Q94HW2|POLR1_ARATH Retrovirus-related Pol polyprotein from transposon RE1 OS=Arabidopsis thaliana GN=RE1 PE=2 SV=1	gi|147790209|emb|CAN61322.1| hypothetical protein VITISV_012106 [Vitis vinifera]
TRINITY_DN51341_c1_g1	646.376	1725.18	2.669	0.00881683	5250	GO:0008080	-	virNOG08048	R	sp|O64815|HLS1L_ARATH Probable N-acetyltransferase HLS1-like OS=Arabidopsis thaliana GN=At2g23060 PE=2 SV=1	gi|1035904043|gb|OAY33642.1| hypothetical protein MANES_13G112800 [Manihot esculenta]
TRINITY_DN51405_c2_g1	26.9213	381.471	14.1699	0.00536658	1032	-	-	virNOG08034	K	sp|Q93XM6|TGA9_ARATH Transcription factor TGA9 OS=Arabidopsis thaliana GN=TGA9 PE=1 SV=1	gi|764543751|ref|XP_011459338.1| PREDICTED: transcription factor TGA6 isoform X7 [Fragaria vesca subsp. vesca]
TRINITY_DN51457_c0_g3	62.9141	570.012	9.06016	0.0015149	1660	GO:0005634;GO:0016799;GO:0005829;GO:0009691	-	virNOG07475	S	sp|Q8LBB7|LOG5_ARATH Cytokinin riboside 5&apos;-monophosphate phosphoribohydrolase LOG5 OS=Arabidopsis thaliana GN=LOG5 PE=1 SV=1	gi|147866206|emb|CAN79419.1| hypothetical protein VITISV_025067 [Vitis vinifera]
TRINITY_DN51457_c0_g2	297.4	822.716	2.76636	0.00845214	1472	GO:0005634;GO:0016799;GO:0005829;GO:0009691	K22522	virNOG07475	S	sp|Q8LBB7|LOG5_ARATH Cytokinin riboside 5&apos;-monophosphate phosphoribohydrolase LOG5 OS=Arabidopsis thaliana GN=LOG5 PE=1 SV=1	gi|147866206|emb|CAN79419.1| hypothetical protein VITISV_025067 [Vitis vinifera]
TRINITY_DN51467_c2_g2	50.2318	115.589	2.30111	0.0398753	1522	-	-	virNOG24349	S	-	gi|356543799|ref|XP_003540347.1| PREDICTED: uncharacterized protein LOC100819670 [Glycine max] gi|947078070|gb|KRH26910.1| hypothetical protein GLYMA_12G201800 [Glycine max]
TRINITY_DN51575_c1_g4	3.76622	29.1221	7.73245	0.000974663	512	-	-	virNOG09866;virNOG08824;KOG0017	TR	sp|Q94HW2|POLR1_ARATH Retrovirus-related Pol polyprotein from transposon RE1 OS=Arabidopsis thaliana GN=RE1 PE=2 SV=1	gi|1012350939|gb|KYP62128.1| hypothetical protein KK1_016653 [Cajanus cajan]
TRINITY_DN51577_c5_g2	118.025	509.025	4.31287	0.000361897	3647	GO:0008270	-	virNOG01859	O	sp|Q61703|ITIH2_MOUSE Inter-alpha-trypsin inhibitor heavy chain H2 OS=Mus musculus GN=Itih2 PE=1 SV=1	gi|1035893536|gb|OAY23140.1| hypothetical protein MANES_18G054800 [Manihot esculenta]
TRINITY_DN51579_c2_g6	2.58104	19.9293	7.72145	0.00651969	1080	GO:0000287;GO:0004401;GO:0007165;GO:0006020;GO:0046854;GO:0046855;GO:0000105;GO:0008934;GO:0009507	-	virNOG07877	G	sp|Q6NPM8|HIS7_ARATH Bifunctional phosphatase IMPL2, chloroplastic OS=Arabidopsis thaliana GN=HISN7 PE=1 SV=1	gi|590685450|ref|XP_007042105.1| Myo-inositol monophosphatase like 2 isoform 3 [Theobroma cacao] gi|508706040|gb|EOX97936.1| Myo-inositol monophosphatase like 2 isoform 3 [Theobroma cacao]
TRINITY_DN51586_c3_g1	1169.25	2750.96	2.35276	0.021621	1879	GO:0016310;GO:0016301;GO:0016021	-	virNOG10562	R	sp|Q56YP2|PI5K1_ARATH Phosphatidylinositol 4-phosphate 5-kinase 1 OS=Arabidopsis thaliana GN=PIP5K1 PE=1 SV=1	gi|731428128|ref|XP_010664228.1| PREDICTED: phosphatidylinositol 4-phosphate 5-kinase 5 [Vitis vinifera]
TRINITY_DN51587_c1_g1	268.476	837.5	3.11947	0.00448587	4955	-	-	virNOG09604;euNOG38206	S	-	gi|645277497|ref|XP_008243799.1| PREDICTED: uncharacterized protein LOC103342017 isoform X2 [Prunus mume] gi|1027085469|ref|XP_016652166.1| PREDICTED: uncharacterized protein LOC103342017 isoform X2 [Prunus mume]
TRINITY_DN51588_c1_g4	11.3834	36.6447	3.21913	0.0461839	2101	-	-	-	-	-	-
TRINITY_DN51633_c2_g1	6.8063	42.3458	6.22156	0.00237466	1002	GO:0009415;GO:0006950	-	virNOG24920	S	sp|Q07322|ECP40_DAUCA Embryogenic cell protein 40 OS=Daucus carota GN=ECP40 PE=1 SV=1	gi|255543773|ref|XP_002512949.1| PREDICTED: embryogenic cell protein 40 [Ricinus communis] gi|223547960|gb|EEF49452.1| Late embryogenesis abundant protein, putative [Ricinus communis]
TRINITY_DN51674_c0_g1	140.883	348.859	2.47622	0.0185422	4338	-	-	virNOG14057	S	-	gi|731429907|ref|XP_002279991.3| PREDICTED: uncharacterized protein LOC100243848 isoform X1 [Vitis vinifera] gi|731429909|ref|XP_010664810.1| PREDICTED: uncharacterized protein LOC100243848 isoform X1 [Vitis vinifera]
TRINITY_DN51755_c1_g3	898.057	2808.92	3.12778	0.00267178	1651	-	-	virNOG01620;KOG1502	V	sp|Q0JKZ0|SNL6_ORYSJ Cinnamoyl-CoA reductase-like SNL6 OS=Oryza sativa subsp. japonica GN=SNL6 PE=3 SV=1	gi|723434768|gb|AIX92148.1| cinnamoyl-CoA reductase 1 [Betula platyphylla]
TRINITY_DN51768_c1_g2	146.987	351.67	2.39253	0.0236545	1231	GO:0008289;GO:0005634;GO:0006355;GO:0043565	-	virNOG01745	K	-	gi|1035919639|gb|OAY49229.1| hypothetical protein MANES_05G039400 [Manihot esculenta]
TRINITY_DN51780_c1_g1	4.06829	17.881	4.39523	0.0263124	1345	-	-	-	-	-	gi|731428902|ref|XP_010664484.1| PREDICTED: pre-mRNA-processing protein 40A [Vitis vinifera] gi|302142164|emb|CBI19367.3| unnamed protein product [Vitis vinifera]
TRINITY_DN51794_c1_g2	0.645259	9.49107	14.7089	0.0149992	1285	GO:0050794;GO:0006351	K14484	virNOG04542	S	sp|Q9ZSY8|IAA27_ARATH Auxin-responsive protein IAA27 OS=Arabidopsis thaliana GN=IAA27 PE=1 SV=1	gi|225442559|ref|XP_002284282.1| PREDICTED: auxin-responsive protein IAA27-like [Vitis vinifera]
TRINITY_DN51811_c1_g5	4.82413	20.4569	4.24054	0.0348937	2056	GO:0046274;GO:0048046;GO:0016722;GO:0052716;GO:0005507;GO:0055114	K05909	virNOG01829	Q	sp|Q9SR40|LAC7_ARATH Laccase-7 OS=Arabidopsis thaliana GN=LAC7 PE=2 SV=1	gi|1035914019|gb|OAY43612.1| hypothetical protein MANES_08G083300 [Manihot esculenta]
TRINITY_DN51811_c1_g6	7.56633	25.5495	3.37673	0.0452315	1899	GO:0046274;GO:0048046;GO:0016722;GO:0052716;GO:0005507;GO:0055114	K05909	virNOG01829	Q	sp|Q9SR40|LAC7_ARATH Laccase-7 OS=Arabidopsis thaliana GN=LAC7 PE=2 SV=1	gi|1035914019|gb|OAY43612.1| hypothetical protein MANES_08G083300 [Manihot esculenta]
TRINITY_DN51821_c1_g3	20.1447	77.8808	3.86607	0.00375071	2614	GO:0016021	-	virNOG05538	S	sp|Q8LNP3|OFT10_ARATH O-fucosyltransferase 10 OS=Arabidopsis thaliana GN=OFUT10 PE=2 SV=2	gi|641862055|gb|KDO80742.1| hypothetical protein CISIN_1g047008mg [Citrus sinensis]
TRINITY_DN51827_c0_g1	42.2423	99.5963	2.35774	0.0434981	1351	GO:0016788	-	virNOG13810	I	sp|Q9FJ40|GDL86_ARATH GDSL esterase/lipase At5g45960 OS=Arabidopsis thaliana GN=At5g45960 PE=2 SV=1	gi|985432926|ref|XP_015382333.1| PREDICTED: GDSL esterase/lipase At5g45960 isoform X2 [Citrus sinensis]
TRINITY_DN51830_c2_g1	0	6.92282	Inf	0.00803171	746	-	-	-	-	-	-
TRINITY_DN51833_c0_g1	23.0286	64.6307	2.80655	0.0476083	3031	GO:0005524;GO:0004672;GO:0016021;GO:0006468	K04733	virNOG07510	T	sp|Q9SIZ4|Y2027_ARATH Inactive receptor-like serine/threonine-protein kinase At2g40270 OS=Arabidopsis thaliana GN=At2g40270 PE=2 SV=2	gi|590591190|ref|XP_007016945.1| Leucine-rich repeat protein kinase family protein, putative isoform 1 [Theobroma cacao] gi|590591194|ref|XP_007016946.1| Leucine-rich repeat protein kinase family protein, putative isoform 1 [Theobroma cacao] gi|508787308|gb|EOY34564.1| Leucine-rich repeat protein kinase family protein, putative isoform 1 [Theobroma cacao] gi|508787309|gb|EOY34565.1| Leucine-rich …
TRINITY_DN51839_c1_g5	114.288	385.608	3.37399	0.0406777	1435	GO:0005576;GO:0005975;GO:0071555;GO:0004650	-	virNOG05862	R	sp|A7PZL3|PGLR_VITVI Probable polygalacturonase OS=Vitis vinifera GN=GSVIVT00026920001 PE=1 SV=1	gi|356568425|ref|XP_003552411.1| PREDICTED: probable polygalacturonase [Glycine max] gi|734309195|gb|KHM99339.1| Putative polygalacturonase [Glycine soja] gi|947051303|gb|KRH00832.1| hypothetical protein GLYMA_18G236700 [Glycine max]
TRINITY_DN51847_c2_g2	23.2804	62.7373	2.69486	0.0356472	2204	GO:0016021	-	virNOG04295	R	sp|Q6AWW5|Y5262_ARATH Ankyrin repeat-containing protein At5g02620 OS=Arabidopsis thaliana GN=At5g02620 PE=1 SV=1	gi|703161968|ref|XP_010112932.1| Ankyrin repeat-containing protein [Morus notabilis] gi|587948848|gb|EXC35081.1| Ankyrin repeat-containing protein [Morus notabilis]
TRINITY_DN51852_c1_g2	7.3204	24.2517	3.31289	0.0447177	719	-	-	-	-	-	-
TRINITY_DN51920_c1_g4	4.90471	130.69	26.6459	0.00759	3335	-	-	virNOG22502;KOG1075;virNOG31748;virNOG34604	R	-	gi|985452005|ref|XP_015386529.1| PREDICTED: uncharacterized protein LOC107177354 [Citrus sinensis]
TRINITY_DN51927_c1_g1	0	539.404	Inf	5.69459e-06	2010	-	-	virNOG26029	S	-	gi|802589807|ref|XP_012071183.1| PREDICTED: uncharacterized protein LOC105633212 [Jatropha curcas] gi|643731774|gb|KDP38966.1| hypothetical protein JCGZ_00723 [Jatropha curcas]
TRINITY_DN51935_c1_g2	7.8834	27.41	3.47692	0.0303368	1349	-	-	KOG1075;virNOG34138	R	sp|P0C2F6|RNHX1_ARATH Putative ribonuclease H protein At1g65750 OS=Arabidopsis thaliana GN=At1g65750 PE=3 SV=1	gi|970028260|ref|XP_015075434.1| PREDICTED: uncharacterized protein LOC107019449 [Solanum pennellii]
TRINITY_DN51979_c4_g4	2.08194	11.6454	5.59354	0.0369617	1255	-	-	-	-	-	-
TRINITY_DN52003_c2_g5	1.29052	20.9952	16.2688	0.0155918	1848	-	-	-	-	-	-
TRINITY_DN52026_c0_g1	16.0664	64.4315	4.01034	0.024916	2390	-	-	-	-	-	-
TRINITY_DN52051_c2_g1	9.13447	48.7878	5.34107	0.00141025	2054	-	-	virNOG01705	T	sp|Q5XQC7|BON3_ARATH Protein BONZAI 3 OS=Arabidopsis thaliana GN=BON3 PE=1 SV=1	gi|359487953|ref|XP_002265395.2| PREDICTED: protein BONZAI 3-like isoform X2 [Vitis vinifera]
TRINITY_DN52068_c1_g3	52.3522	123.186	2.35302	0.0444092	2210	-	-	virNOG02636	T	sp|Q9C5H5|M3K5G_ARATH Mitogen-activated protein kinase kinase kinase 5 OS=Arabidopsis thaliana GN=MAPKKK5 PE=1 SV=1	gi|1009135056|ref|XP_015884780.1| PREDICTED: mitogen-activated protein kinase kinase kinase YODA-like [Ziziphus jujuba]
TRINITY_DN52071_c2_g3	0.373203	6.17372	16.5426	0.0359082	943	-	-	-	-	-	-
TRINITY_DN52099_c0_g3	0	4.36431	Inf	0.0452936	518	-	-	-	-	-	-
TRINITY_DN52107_c3_g2	341.019	796.322	2.33513	0.0256898	1723	GO:0005506;GO:0016021;GO:0006633;GO:0055114;GO:0016491	-	virNOG03107	I	sp|Q8H1Z0|CER3_ARATH Protein ECERIFERUM 3 OS=Arabidopsis thaliana GN=CER3 PE=1 SV=1	gi|763756211|gb|KJB23542.1| hypothetical protein B456_004G104100 [Gossypium raimondii]
TRINITY_DN52149_c4_g4	30.185	124.7	4.13117	0.0450407	1349	GO:0006412;GO:0016874	-	virNOG04240	J	sp|O23247|SYRM_ARATH Arginine--tRNA ligase, chloroplastic/mitochondrial OS=Arabidopsis thaliana GN=EMB1027 PE=1 SV=1	gi|590576603|ref|XP_007013002.1| Arginyl-tRNA synthetase, class Ic isoform 4 [Theobroma cacao] gi|590576607|ref|XP_007013003.1| Arginyl-tRNA synthetase, class Ic isoform 4 [Theobroma cacao] gi|590576610|ref|XP_007013004.1| Arginyl-tRNA synthetase, class Ic isoform 4 [Theobroma cacao] gi|508783365|gb|EOY30621.1| Arginyl-tRNA synthetase, class Ic isoform 4 [Theobroma cacao] gi|508783366|gb|EOY30622…
TRINITY_DN52150_c5_g1	95.9211	300.962	3.1376	0.00372455	4201	-	-	virNOG10956;virNOG27765	OR	sp|Q9SU30|CPR1_ARATH F-box protein CPR1 OS=Arabidopsis thaliana GN=CPR1 PE=1 SV=2	gi|590626810|ref|XP_007026273.1| F-box and associated interaction domains-containing protein, putative [Theobroma cacao] gi|508781639|gb|EOY28895.1| F-box and associated interaction domains-containing protein, putative [Theobroma cacao]
TRINITY_DN52169_c1_g3	19.5745	51.4084	2.6263	0.0433276	2224	GO:0008152;GO:0005488	-	virNOG00819;virNOG33673;virNOG19602;KOG0017	R	sp|Q9ZT94|POLR2_ARATH Retrovirus-related Pol polyprotein from transposon RE2 OS=Arabidopsis thaliana GN=RE2 PE=4 SV=1	gi|1012321879|gb|KYP34293.1| Retrovirus-related Pol polyprotein from transposon TNT 1-94 [Cajanus cajan]
TRINITY_DN52178_c1_g1	12.8201	53.4098	4.16609	0.0311125	675	-	-	-	-	-	-
TRINITY_DN52234_c2_g2	1119.03	2312.49	2.06652	0.0498458	1066	-	-	virNOG36144;virNOG23210	S	sp|Q8LGS1|MARD1_ARATH Protein MARD1 OS=Arabidopsis thaliana GN=MARD1 PE=2 SV=2	gi|595829932|ref|XP_007205966.1| hypothetical protein PRUPE_ppa012051mg [Prunus persica] gi|462401608|gb|EMJ07165.1| hypothetical protein PRUPE_ppa012051mg [Prunus persica]
TRINITY_DN52298_c2_g2	0.337633	12.7184	37.6692	0.00132157	881	-	-	virNOG17450	R	sp|Q9LXG0|ZHD8_ARATH Zinc-finger homeodomain protein 8 OS=Arabidopsis thaliana GN=ZHD8 PE=1 SV=1	gi|225425682|ref|XP_002273802.1| PREDICTED: zinc-finger homeodomain protein 11 [Vitis vinifera]
TRINITY_DN52302_c3_g3	0	4.45489	Inf	0.0488381	391	-	-	-	-	-	-
TRINITY_DN52314_c5_g3	0.967888	11.2094	11.5812	0.0213135	435	-	-	-	-	-	-
TRINITY_DN52314_c5_g2	42.0742	107.196	2.54779	0.0275989	1707	GO:0005524;GO:0004672;GO:0016021;GO:0006468;GO:0043547;GO:0005737;GO:0005096	K04733	virNOG09820	T	sp|Q9LYU7|CRN_ARATH Inactive leucine-rich repeat receptor-like protein kinase CORYNE OS=Arabidopsis thaliana GN=CRN PE=1 SV=1	gi|223548623|gb|EEF50114.1| ATP binding protein, putative [Ricinus communis]
TRINITY_DN52364_c0_g1	175.805	936.578	5.32738	2.7751e-05	7356	GO:0016021;GO:0008270	-	virNOG06357	A	-	gi|595823792|ref|XP_007205129.1| hypothetical protein PRUPE_ppa005009mg [Prunus persica] gi|462400771|gb|EMJ06328.1| hypothetical protein PRUPE_ppa005009mg [Prunus persica]
TRINITY_DN52380_c3_g2	0.982892	12.0526	12.2624	0.00879726	674	-	-	-	-	-	-
TRINITY_DN52414_c0_g2	1037.35	2278.46	2.19642	0.0385599	3594	-	-	virNOG04466	O	sp|Q9FKM3|AATPK_ARATH AAA-ATPase At5g57480 OS=Arabidopsis thaliana GN=At5g57480 PE=3 SV=1	gi|1009105450|ref|XP_015873612.1| PREDICTED: AAA-ATPase At5g57480-like [Ziziphus jujuba]
TRINITY_DN52486_c1_g2	0.675267	20.8462	30.8711	0.000160534	444	GO:0016020;GO:0016310;GO:0048236;GO:0000166;GO:0048229;GO:0004672	-	virNOG05699	T	sp|Q9M8T0|Y3288_ARATH Probable inactive receptor kinase At3g02880 OS=Arabidopsis thaliana GN=At3g02880 PE=1 SV=1	gi|1009122548|ref|XP_015878060.1| PREDICTED: leucine-rich repeat receptor protein kinase EMS1 isoform X2 [Ziziphus jujuba]
TRINITY_DN52486_c1_g1	85.7119	388.275	4.53	0.00415086	4386	GO:0032440;GO:0004709;GO:0005524;GO:0005622;GO:0055114;GO:0004721;GO:0006470;GO:0016021;GO:0000186	-	virNOG05699	T	sp|Q9LYN8|EMS1_ARATH Leucine-rich repeat receptor protein kinase EMS1 OS=Arabidopsis thaliana GN=EMS1 PE=1 SV=1	gi|802769190|ref|XP_012090287.1| PREDICTED: leucine-rich repeat receptor protein kinase EMS1 [Jatropha curcas] gi|643706175|gb|KDP22307.1| hypothetical protein JCGZ_26138 [Jatropha curcas]
TRINITY_DN52504_c1_g3	50.3152	200.201	3.97894	0.00969465	1576	-	-	virNOG01667	S	sp|O22227|MIZ1_ARATH Protein MIZU-KUSSEI 1 OS=Arabidopsis thaliana GN=MIZ1 PE=1 SV=1	gi|590701237|ref|XP_007046347.1| Uncharacterized protein TCM_011889 [Theobroma cacao] gi|508710282|gb|EOY02179.1| Uncharacterized protein TCM_011889 [Theobroma cacao]
TRINITY_DN52504_c1_g4	93.1401	220.297	2.36522	0.0301266	2348	-	-	virNOG12658;virNOG05995	SI	sp|Q8VZB2|HACD_ARATH Very-long-chain (3R)-3-hydroxyacyl-CoA dehydratase PASTICCINO 2 OS=Arabidopsis thaliana GN=PAS2 PE=1 SV=1	gi|1009145859|ref|XP_015890567.1| PREDICTED: very-long-chain (3R)-3-hydroxyacyl-CoA dehydratase PASTICCINO 2A-like [Ziziphus jujuba]
TRINITY_DN52534_c1_g1	4.77912	31.2374	6.53621	0.0462041	1037	-	-	-	-	-	-
TRINITY_DN52564_c0_g1	16.3126	45.9709	2.81813	0.0341698	1177	-	-	virNOG22502;KOG1075;virNOG09124	R	-	gi|1028956703|ref|XP_016721798.1| PREDICTED: uncharacterized protein LOC107933986 [Gossypium hirsutum]
TRINITY_DN52575_c3_g3	7.32459	33.3739	4.55641	0.031928	578	-	-	-	-	-	gi|147786958|emb|CAN71132.1| hypothetical protein VITISV_007235 [Vitis vinifera]
TRINITY_DN52590_c1_g1	1204.22	2839.12	2.35764	0.023176	3399	GO:0008453;GO:0042802;GO:0005739;GO:0030170	-	virNOG06332;virNOG14129	E	sp|Q94AL9|AGT22_ARATH Alanine--glyoxylate aminotransferase 2 homolog 2, mitochondrial OS=Arabidopsis thaliana GN=AGT3 PE=1 SV=2	gi|720003373|ref|XP_010256968.1| PREDICTED: alanine--glyoxylate aminotransferase 2 homolog 3, mitochondrial [Nelumbo nucifera]
TRINITY_DN52651_c4_g1	0	6.17679	Inf	0.012688	726	-	-	virNOG11793	P	sp|P38500|NIR_BETPN Ferredoxin--nitrite reductase, chloroplastic OS=Betula pendula GN=NIR1 PE=2 SV=1	gi|901801239|gb|KMZ61228.1| Ferredoxin--nitrite reductase, chloroplastic [Zostera marina]
TRINITY_DN52656_c0_g4	1.03347	8.22872	7.96226	0.0442838	708	GO:0016020;GO:0016310;GO:0000166;GO:0004672	-	virNOG00061	T	sp|C0LGD7|Y1684_ARATH Probable LRR receptor-like serine/threonine-protein kinase At1g06840 OS=Arabidopsis thaliana GN=At1g06840 PE=2 SV=2	gi|698548318|ref|XP_009768306.1| PREDICTED: probable LRR receptor-like serine/threonine-protein kinase At1g06840 [Nicotiana sylvestris] gi|1025227204|ref|XP_016483263.1| PREDICTED: probable LRR receptor-like serine/threonine-protein kinase At1g06840 isoform X1 [Nicotiana tabacum]
TRINITY_DN52668_c2_g5	3.72509	28.3161	7.60146	0.00354035	1917	-	-	COG2801;virNOG15679	RL	sp|Q7LHG5|YI31B_YEAST Transposon Ty3-I Gag-Pol polyprotein OS=Saccharomyces cerevisiae (strain ATCC 204508 / S288c) GN=TY3B-I PE=3 SV=2	gi|147861248|emb|CAN79321.1| hypothetical protein VITISV_018984 [Vitis vinifera]
TRINITY_DN52674_c0_g2	32.4676	243.697	7.50586	0.00393705	4109	-	-	virNOG01082	T	sp|Q8VZ20|ASR3_ARATH Trihelix transcription factor ASR3 OS=Arabidopsis thaliana GN=ASR3 PE=1 SV=1	gi|223549991|gb|EEF51478.1| hypothetical protein RCOM_1498350 [Ricinus communis]
TRINITY_DN52684_c3_g2	42.6303	117.689	2.7607	0.0246695	1161	-	-	-	-	-	-
TRINITY_DN52687_c1_g6	8.05568	29.2337	3.62895	0.018344	667	GO:0055114;GO:0016630	-	virNOG12741	Q	-	gi|595826398|ref|XP_007205567.1| hypothetical protein PRUPE_ppa008709mg [Prunus persica] gi|462401209|gb|EMJ06766.1| hypothetical protein PRUPE_ppa008709mg [Prunus persica]
TRINITY_DN52687_c1_g2	16.9139	51.9989	3.07433	0.0162964	432	-	-	virNOG12741	Q	sp|Q6RVV4|TIC32_PEA Short-chain dehydrogenase TIC 32, chloroplastic OS=Pisum sativum GN=TIC32 PE=1 SV=1	gi|1012362916|gb|KYP74099.1| Retinol dehydrogenase 12 [Cajanus cajan]
TRINITY_DN52687_c1_g3	14.7308	54.8424	3.72297	0.0138753	1109	-	-	virNOG12741	Q	-	gi|641825389|gb|KDO44661.1| hypothetical protein CISIN_1g023054mg [Citrus sinensis]
TRINITY_DN52765_c0_g1	321.634	2018.04	6.27435	0.000179039	5411	-	-	virNOG08439;virNOG16633	SR	sp|Q9LMH6|FDM4_ARATH Factor of DNA methylation 4 OS=Arabidopsis thaliana GN=FDM4 PE=4 SV=1	gi|1009115075|ref|XP_015874034.1| PREDICTED: factor of DNA methylation 4 isoform X2 [Ziziphus jujuba]
TRINITY_DN52777_c2_g1	17.0259	47.2671	2.77618	0.0378196	1949	-	-	virNOG23087	S	-	gi|1009108364|ref|XP_015884356.1| PREDICTED: zinc-regulated protein 8 [Ziziphus jujuba] gi|1009108366|ref|XP_015884363.1| PREDICTED: zinc-regulated protein 8 [Ziziphus jujuba]
TRINITY_DN52806_c0_g1	2.36343	66.53	28.1497	8.00913e-08	2174	GO:0005488	-	virNOG11111	K	sp|O81037|BH070_ARATH Transcription factor bHLH70 OS=Arabidopsis thaliana GN=BHLH70 PE=2 SV=1	gi|596000000|ref|XP_007218040.1| hypothetical protein PRUPE_ppa006041mg [Prunus persica] gi|462414502|gb|EMJ19239.1| hypothetical protein PRUPE_ppa006041mg [Prunus persica]
TRINITY_DN52845_c0_g1	3.01425	34.5921	11.4762	0.00290599	1880	GO:0045493;GO:0004553	-	virNOG09714	R	sp|A3DH97|RSGI6_CLOTH Anti-sigma-I factor RsgI6 OS=Clostridium thermocellum (strain ATCC 27405 / DSM 1237 / NBRC 103400 / NCIMB 10682 / NRRL B-4536 / VPI 7372) GN=rsgI6 PE=1 SV=1	gi|645260812|ref|XP_008235994.1| PREDICTED: probable endo-1,4-beta-xylanase C [Prunus mume]
TRINITY_DN52846_c2_g6	5.68281	30.3271	5.33665	0.0286778	555	-	-	virNOG02940;virNOG02772;virNOG10401;virNOG01179;virNOG01480	ATRLB	sp|Q94HW2|POLR1_ARATH Retrovirus-related Pol polyprotein from transposon RE1 OS=Arabidopsis thaliana GN=RE1 PE=2 SV=1	gi|147783375|emb|CAN59884.1| hypothetical protein VITISV_026166 [Vitis vinifera]
TRINITY_DN52876_c1_g2	33.8382	83.2851	2.46128	0.036682	1143	-	-	-	-	-	-
TRINITY_DN52879_c2_g4	10.1529	32.0169	3.15346	0.0338512	999	-	-	-	-	-	-
TRINITY_DN52907_c1_g2	21.5905	74.0581	3.43012	0.0248147	441	GO:0043531	-	virNOG13489;virNOG39343;virNOG10093	T	sp|Q40392|TMVRN_NICGU TMV resistance protein N OS=Nicotiana glutinosa GN=N PE=1 SV=1	gi|225349110|gb|ACN87467.1| NBS-containing resistance-like protein [Corylus avellana] gi|225349116|gb|ACN87470.1| NBS-containing resistance-like protein [Corylus avellana]
TRINITY_DN52916_c0_g1	0	16.879	Inf	0.00590403	598	-	-	virNOG16987;virNOG26779	RK	sp|Q9FFX4|KNU_ARATH Zinc finger protein KNUCKLES OS=Arabidopsis thaliana GN=KNU PE=1 SV=1	gi|731418691|ref|XP_010660770.1| PREDICTED: zinc finger protein 2 [Vitis vinifera]
TRINITY_DN52928_c1_g1	32.7684	451.863	13.7896	0.00596305	2595	GO:0015112;GO:0016021;GO:0005886;GO:0015706	-	virNOG05618	P	sp|Q9LQL2|PTR14_ARATH Protein NRT1/ PTR FAMILY 7.3 OS=Arabidopsis thaliana GN=NPF7.3 PE=1 SV=2	gi|590561095|ref|XP_007008714.1| Nitrate transporter 1.5 [Theobroma cacao] gi|508725627|gb|EOY17524.1| Nitrate transporter 1.5 [Theobroma cacao]
TRINITY_DN52928_c1_g2	0.322629	13.9358	43.1944	0.015521	1249	GO:0015112;GO:0016021;GO:0005886;GO:0015706	-	COG3104;virNOG05618	PE	-	gi|743934810|ref|XP_011011753.1| PREDICTED: protein NRT1/ PTR FAMILY 7.2-like isoform X2 [Populus euphratica]
TRINITY_DN52973_c0_g1	10.44	45.5279	4.36092	0.00491046	1903	GO:0016021;GO:0015238;GO:0015297;GO:0006855	K03327	virNOG10422	S	sp|Q9LVD9|DTX40_ARATH Protein DETOXIFICATION 40 OS=Arabidopsis thaliana GN=DTX40 PE=1 SV=1	gi|590626040|ref|XP_007026054.1| MATE efflux family protein isoform 1 [Theobroma cacao] gi|508781420|gb|EOY28676.1| MATE efflux family protein isoform 1 [Theobroma cacao]
TRINITY_DN52973_c0_g5	5.91792	25.7904	4.35803	0.0171129	1903	GO:0016021;GO:0015238;GO:0015297;GO:0006855	K03327	virNOG10422	S	sp|Q9LVD9|DTX40_ARATH Protein DETOXIFICATION 40 OS=Arabidopsis thaliana GN=DTX40 PE=1 SV=1	gi|590626040|ref|XP_007026054.1| MATE efflux family protein isoform 1 [Theobroma cacao] gi|508781420|gb|EOY28676.1| MATE efflux family protein isoform 1 [Theobroma cacao]
TRINITY_DN52976_c1_g2	0	4.44209	Inf	0.0439932	532	-	-	-	-	-	-
TRINITY_DN53008_c0_g3	20.8549	70.9189	3.40059	0.0389932	1268	-	-	-	-	-	-
TRINITY_DN53035_c1_g2	29.8983	393.218	13.1518	0.0170944	2316	-	-	virNOG05254;virNOG02804	SD	sp|F4JWR0|ACR2_ARATH ACT domain-containing protein ACR2 OS=Arabidopsis thaliana GN=ACR2 PE=4 SV=1	gi|567916760|ref|XP_006450386.1| hypothetical protein CICLE_v10010775mg [Citrus clementina] gi|568859744|ref|XP_006483395.1| PREDICTED: ACT domain-containing protein ACR2 [Citrus sinensis] gi|557553612|gb|ESR63626.1| hypothetical protein CICLE_v10010775mg [Citrus clementina] gi|641842886|gb|KDO61789.1| hypothetical protein CISIN_1g048063mg [Citrus sinensis]
TRINITY_DN53042_c3_g1	3.42303	18.4029	5.37621	0.0128506	2264	-	-	-	-	-	-
TRINITY_DN53057_c0_g1	161.963	458.475	2.83073	0.0247094	5184	GO:0097159;GO:1901363;GO:0034645;GO:0006259	-	virNOG02173	L	sp|F4JRP8|STIL2_ARATH Protein STICHEL-like 2 OS=Arabidopsis thaliana GN=At4g24790 PE=3 SV=1	gi|1035918292|gb|OAY47883.1| hypothetical protein MANES_06G113300 [Manihot esculenta]
TRINITY_DN53126_c0_g6	0.322629	6.84866	21.2276	0.0276275	1181	-	-	virNOG04437	A	sp|Q7XWP1|CPSF1_ORYSJ Probable cleavage and polyadenylation specificity factor subunit 1 OS=Oryza sativa subsp. japonica GN=Os04g0252200 PE=3 SV=2	gi|802769551|ref|XP_012090388.1| PREDICTED: cleavage and polyadenylation specificity factor subunit 1 [Jatropha curcas] gi|643706250|gb|KDP22382.1| hypothetical protein JCGZ_26213 [Jatropha curcas]
TRINITY_DN53146_c2_g1	2.99925	15.1112	5.03832	0.0336443	386	-	-	-	-	-	-
TRINITY_DN53209_c4_g2	44.9545	124.799	2.77611	0.0134549	2334	GO:0006508;GO:0004185	-	virNOG03615;virNOG06793;virNOG13528	O	sp|P52711|CBP23_HORVU Serine carboxypeptidase II-3 OS=Hordeum vulgare GN=CXP;2-3 PE=2 SV=1	gi|645226759|ref|XP_008220190.1| PREDICTED: serine carboxypeptidase II-3-like [Prunus mume]
TRINITY_DN53261_c0_g1	4.31978	26.0529	6.03107	0.0192309	3851	GO:0005488	-	virNOG12906	R	sp|Q9VCA8|ANKHM_DROME Ankyrin repeat and KH domain-containing protein mask OS=Drosophila melanogaster GN=mask PE=1 SV=2	gi|1009125027|ref|XP_015879390.1| PREDICTED: uncharacterized protein LOC107415561 isoform X2 [Ziziphus jujuba]
TRINITY_DN53263_c3_g7	2.1175	13.6784	6.45968	0.0169194	907	-	-	-	-	-	-
TRINITY_DN53289_c1_g1	29.2338	77.8907	2.6644	0.0262453	2697	GO:0000287;GO:0004765;GO:0016310;GO:0009073;GO:0019632	K00891	virNOG07893	E	sp|Q9SJ05|SK1_ARATH Shikimate kinase 1, chloroplastic OS=Arabidopsis thaliana GN=SK1 PE=1 SV=2	gi|225463131|ref|XP_002265897.1| PREDICTED: shikimate kinase 3, chloroplastic isoform X1 [Vitis vinifera] gi|731436207|ref|XP_010645804.1| PREDICTED: shikimate kinase 3, chloroplastic isoform X1 [Vitis vinifera] gi|297739345|emb|CBI29335.3| unnamed protein product [Vitis vinifera]
TRINITY_DN53341_c0_g1	98.767	297.221	3.00932	0.0438826	1986	-	-	virNOG11276	K	sp|Q93V43|TCP2_ARATH Transcription factor TCP2 OS=Arabidopsis thaliana GN=TCP2 PE=1 SV=1	gi|590622360|ref|XP_007025029.1| Teosinte branched 1, putative isoform 1 [Theobroma cacao] gi|590622363|ref|XP_007025030.1| Teosinte branched 1, putative isoform 1 [Theobroma cacao] gi|590622367|ref|XP_007025031.1| Teosinte branched 1, putative isoform 1 [Theobroma cacao] gi|590622375|ref|XP_007025033.1| Teosinte branched 1, putative isoform 1 [Theobroma cacao] gi|508780395|gb|EOY27651.1| Teosint…
TRINITY_DN53341_c0_g8	5.37769	21.7791	4.0499	0.0252044	526	-	-	-	-	-	-
TRINITY_DN53346_c3_g1	138.493	402.292	2.90479	0.0172231	1072	-	-	virNOG21133	S	sp|P59082|LFS_ALLCE Lachrymatory-factor synthase OS=Allium cepa GN=LFS PE=1 SV=1	gi|470109782|ref|XP_004291169.1| PREDICTED: lachrymatory-factor synthase-like [Fragaria vesca subsp. vesca]
TRINITY_DN53359_c1_g1	11.7602	43.7665	3.72158	0.0126163	1439	-	-	virNOG17395	R	sp|Q9LG97|SL1_ORYSJ Zinc finger protein STAMENLESS 1 OS=Oryza sativa subsp. japonica GN=SL1 PE=2 SV=1	gi|743784361|ref|XP_011022192.1| PREDICTED: zinc finger protein JAGGED-like isoform X1 [Populus euphratica]
TRINITY_DN53432_c1_g2	26.6731	116.689	4.3748	0.0391497	1166	GO:0005576;GO:0016021;GO:0005975;GO:0071555;GO:0004650	-	virNOG05862	R	sp|A7PZL3|PGLR_VITVI Probable polygalacturonase OS=Vitis vinifera GN=GSVIVT00026920001 PE=1 SV=1	gi|641867584|gb|KDO86268.1| hypothetical protein CISIN_1g0090752mg, partial [Citrus sinensis]
TRINITY_DN53439_c5_g4	0.322629	6.55954	20.3315	0.032885	396	GO:0009987	-	virNOG03142	R	-	gi|147822732|emb|CAN70538.1| hypothetical protein VITISV_040070 [Vitis vinifera]
TRINITY_DN53457_c1_g3	19.685	54.4447	2.76579	0.0314084	3848	-	K08741	virNOG09254	L	sp|F4JEP5|MSH5_ARATH DNA mismatch repair protein MSH5 OS=Arabidopsis thaliana GN=MSH5 PE=2 SV=1	gi|731432939|ref|XP_010644464.1| PREDICTED: DNA mismatch repair protein MSH5 isoform X2 [Vitis vinifera]
TRINITY_DN53473_c1_g3	9.61994	67.2957	6.99544	0.000154392	693	-	-	virNOG31300;virNOG35686;virNOG39903;virNOG03186	SR	sp|P10978|POLX_TOBAC Retrovirus-related Pol polyprotein from transposon TNT 1-94 OS=Nicotiana tabacum PE=2 SV=1	gi|147795651|emb|CAN61207.1| hypothetical protein VITISV_015446 [Vitis vinifera]
TRINITY_DN53490_c0_g1	2.35399	341.716	145.165	1.24111e-09	4632	GO:0004008;GO:0000166;GO:0005507;GO:0016021;GO:0010273;GO:0060003	-	virNOG03878	P	sp|Q9SH30|HMA5_ARATH Probable copper-transporting ATPase HMA5 OS=Arabidopsis thaliana GN=HMA5 PE=1 SV=2	gi|255537433|ref|XP_002509783.1| PREDICTED: probable copper-transporting ATPase HMA5 [Ricinus communis] gi|223549682|gb|EEF51170.1| copper-transporting atpase p-type, putative [Ricinus communis]
TRINITY_DN53524_c0_g2	29.1677	99.8197	3.42227	0.00657536	962	-	-	virNOG24106	S	-	gi|388518455|gb|AFK47289.1| unknown [Lotus japonicus]
TRINITY_DN53609_c0_g2	0.322629	9.59291	29.7335	0.0187975	326	-	-	-	-	-	-
TRINITY_DN53621_c0_g1	3.72509	24.7689	6.64922	0.016773	2125	GO:0006508;GO:0006629;GO:0004190	K08245	virNOG30123	O	sp|P42211|ASPRX_ORYSJ Aspartic proteinase OS=Oryza sativa subsp. japonica GN=RAP PE=2 SV=2	gi|1009163646|ref|XP_015900075.1| PREDICTED: aspartic proteinase-like [Ziziphus jujuba] gi|1009163648|ref|XP_015900076.1| PREDICTED: aspartic proteinase-like [Ziziphus jujuba]
TRINITY_DN53643_c1_g5	10.7721	60.1598	5.5848	0.020275	1335	GO:0016021	-	virNOG11745	S	sp|Q8LD98|NHL6_ARATH NDR1/HIN1-like protein 6 OS=Arabidopsis thaliana GN=NHL6 PE=1 SV=1	gi|502081324|ref|XP_004486831.1| PREDICTED: uncharacterized protein LOC101510841 [Cicer arietinum]
TRINITY_DN53683_c1_g1	35.8442	90.9308	2.53684	0.0358131	1498	GO:0009690	-	virNOG23755	S	-	gi|225429027|ref|XP_002267686.1| PREDICTED: uncharacterized protein LOC100241214 [Vitis vinifera] gi|296083030|emb|CBI22434.3| unnamed protein product [Vitis vinifera]
TRINITY_DN53745_c1_g2	78.4575	315.288	4.01858	0.00157838	1648	GO:0016829;GO:0016740	-	virNOG17932	R	-	gi|590682068|ref|XP_007041249.1| Lactoylglutathione lyase / glyoxalase I family protein [Theobroma cacao] gi|508705184|gb|EOX97080.1| Lactoylglutathione lyase / glyoxalase I family protein [Theobroma cacao]
TRINITY_DN53795_c1_g1	6.39227	30.5651	4.78157	0.00770149	923	GO:0046983	-	virNOG01885	K	sp|Q9ZUG9|BH066_ARATH Transcription factor bHLH66 OS=Arabidopsis thaliana GN=BHLH66 PE=1 SV=1	gi|823224619|ref|XP_012445082.1| PREDICTED: transcription factor bHLH66-like [Gossypium raimondii] gi|763787940|gb|KJB54936.1| hypothetical protein B456_009G055200 [Gossypium raimondii]
TRINITY_DN53885_c4_g1	64.4867	178.821	2.77298	0.0243779	793	-	-	virNOG24787;strNOG24199	S	-	gi|1009156774|ref|XP_015896418.1| PREDICTED: uncharacterized protein LOC107430133 [Ziziphus jujuba]
TRINITY_DN53913_c2_g1	2.63161	38.3194	14.5612	0.00158455	1013	-	-	-	-	-	-
TRINITY_DN53938_c1_g1	0.373203	60.2003	161.307	2.92111e-05	2350	-	-	-	-	-	-
TRINITY_DN53938_c1_g6	0	91.1925	Inf	2.62846e-06	662	GO:0005634;GO:0003677;GO:0006355;GO:0046983	-	virNOG04525;COG5068;virNOG36704	K	sp|Q40704|MADS3_ORYSJ MADS-box transcription factor 3 OS=Oryza sativa subsp. japonica GN=MADS3 PE=2 SV=1	gi|593691589|ref|XP_007146364.1| hypothetical protein PHAVU_006G034400g [Phaseolus vulgaris] gi|561019587|gb|ESW18358.1| hypothetical protein PHAVU_006G034400g [Phaseolus vulgaris]
TRINITY_DN53938_c0_g1	6.14078	698.565	113.758	2.97149e-09	1571	GO:0005634;GO:0003677;GO:0006355;GO:0003700;GO:0046983	K09264	virNOG04525	K	sp|Q40872|AG_PANGI Floral homeotic protein AGAMOUS OS=Panax ginseng GN=AG2 PE=2 SV=1	gi|358357314|gb|AEU08497.1| MADS1 [Corylus heterophylla]
TRINITY_DN53954_c0_g1	801.569	2061.89	2.57231	0.0113986	6562	GO:0005524;GO:0016021;GO:0016887	-	virNOG07846;NOG128670	QR	sp|Q8RWI9|AB15G_ARATH ABC transporter G family member 15 OS=Arabidopsis thaliana GN=ABCG15 PE=2 SV=2	gi|657968287|ref|XP_008375841.1| PREDICTED: ABC transporter G family member 15-like [Malus domestica]
TRINITY_DN53986_c0_g3	2.77221	25.5022	9.19924	0.0329934	2088	GO:0055085;GO:0005524;GO:0016021;GO:0042626;GO:0005886	-	virNOG04202	Q	sp|Q9SIT6|AB5G_ARATH ABC transporter G family member 5 OS=Arabidopsis thaliana GN=ABCG5 PE=2 SV=1	gi|1028992732|ref|XP_016751205.1| PREDICTED: ABC transporter G family member 5-like [Gossypium hirsutum]
TRINITY_DN54019_c1_g1	27.3281	66.6641	2.4394	0.0448103	1463	-	-	-	-	-	-
TRINITY_DN54019_c4_g1	0	14.8429	Inf	0.00759841	589	-	-	-	-	-	gi|731346674|ref|XP_010684582.1| PREDICTED: uncharacterized protein LOC104899143 [Beta vulgaris subsp. vulgaris]
TRINITY_DN54059_c0_g1	891.869	2877.63	3.22652	0.019921	5837	-	-	virNOG26165	S	-	gi|590635781|ref|XP_007028706.1| Uncharacterized protein TCM_024613 [Theobroma cacao] gi|508717311|gb|EOY09208.1| Uncharacterized protein TCM_024613 [Theobroma cacao]
TRINITY_DN54061_c0_g3	66.899	488.343	7.2997	0.00647274	2069	-	-	NOG175038;KOG1075	R	sp|F4K0J3|KN4C_ARATH Kinesin-like protein KIN-4C OS=Arabidopsis thaliana GN=KIN4C PE=2 SV=2	gi|1025344535|ref|XP_016509118.1| PREDICTED: uncharacterized protein LOC107826630 [Nicotiana tabacum]
TRINITY_DN54061_c0_g1	32.0472	251.648	7.85241	0.00513282	1688	GO:0007018;GO:0005488;GO:0005871;GO:0008574	-	virNOG11432;KOG0244	Z	sp|F4K0J3|KN4C_ARATH Kinesin-like protein KIN-4C OS=Arabidopsis thaliana GN=KIN4C PE=2 SV=2	gi|1028979542|ref|XP_016733197.1| PREDICTED: kinesin-like protein FRA1 isoform X2 [Gossypium hirsutum]
TRINITY_DN54068_c4_g2	283.751	644.415	2.27106	0.031887	1510	GO:0006952;GO:0016021;GO:0005516;GO:0009607	-	virNOG02472	S	sp|O80961|MLO12_ARATH MLO-like protein 12 OS=Arabidopsis thaliana GN=MLO12 PE=2 SV=2	gi|590564884|ref|XP_007009792.1| Seven transmembrane MLO family protein [Theobroma cacao] gi|508726705|gb|EOY18602.1| Seven transmembrane MLO family protein [Theobroma cacao]
TRINITY_DN54083_c0_g2	0.695832	11.5793	16.641	0.00777488	1093	-	-	-	-	-	-
TRINITY_DN54101_c1_g1	0.967888	13.3851	13.8292	0.0438387	1021	-	-	-	-	-	-
TRINITY_DN54110_c1_g6	1.98635	13.6502	6.87199	0.0185936	353	-	-	-	-	-	-
TRINITY_DN54117_c0_g6	2.70663	68.1	25.1604	3.6414e-05	3526	-	-	COG2801;virNOG15679	RL	sp|P04323|POL3_DROME Retrovirus-related Pol polyprotein from transposon 17.6 OS=Drosophila melanogaster GN=pol PE=3 SV=1	gi|147774273|emb|CAN76793.1| hypothetical protein VITISV_026680 [Vitis vinifera]
TRINITY_DN54161_c1_g1	1.71429	31.977	18.6531	2.23172e-05	1976	GO:0016705;GO:0020037;GO:0005506;GO:0016021;GO:0004497;GO:0055114	K04123	virNOG15329	Q	sp|O23051|KAO1_ARATH Ent-kaurenoic acid oxidase 1 OS=Arabidopsis thaliana GN=KAO1 PE=2 SV=1	gi|333394171|gb|AEF32085.1| ent-kaurenoic acid oxidase [Castanea mollissima]
TRINITY_DN54172_c1_g1	2.80778	28.2317	10.0548	0.00553238	1124	-	-	-	-	-	-
TRINITY_DN54185_c5_g2	0	5.96238	Inf	0.0151301	793	-	-	-	-	-	-
TRINITY_DN54197_c0_g7	12.3343	66.0026	5.35113	0.000559971	1773	GO:0016787;GO:0046856	-	virNOG07706	U	sp|Q8H0Z6|IP5P3_ARATH Type IV inositol polyphosphate 5-phosphatase 3 OS=Arabidopsis thaliana GN=IP5P3 PE=1 SV=1	gi|659113744|ref|XP_008456733.1| PREDICTED: type IV inositol polyphosphate 5-phosphatase 3 isoform X2 [Cucumis melo] gi|659113746|ref|XP_008456734.1| PREDICTED: type IV inositol polyphosphate 5-phosphatase 3 isoform X2 [Cucumis melo] gi|659113748|ref|XP_008456735.1| PREDICTED: type IV inositol polyphosphate 5-phosphatase 3 isoform X2 [Cucumis melo]
TRINITY_DN54198_c0_g1	0	6.78007	Inf	0.00932077	715	-	-	-	-	-	-
TRINITY_DN54211_c1_g2	20.5434	51.8903	2.52589	0.0460398	1911	GO:0016021;GO:0008270	-	virNOG07726	O	sp|Q940Q4|ATL13_ARATH RING-H2 finger protein ATL13 OS=Arabidopsis thaliana GN=ATL13 PE=2 SV=2	gi|743807909|ref|XP_011018113.1| PREDICTED: RING-H2 finger protein ATL13 isoform X1 [Populus euphratica]
TRINITY_DN54211_c1_g3	148.493	384.442	2.58897	0.0153626	2110	GO:0016020;GO:0061630;GO:0046872;GO:0043161	-	virNOG07726	O	sp|Q940Q4|ATL13_ARATH RING-H2 finger protein ATL13 OS=Arabidopsis thaliana GN=ATL13 PE=2 SV=2	gi|743807909|ref|XP_011018113.1| PREDICTED: RING-H2 finger protein ATL13 isoform X1 [Populus euphratica]
TRINITY_DN54215_c6_g4	10.1076	47.3951	4.68905	0.00231279	3928	-	-	KOG1187;virNOG04329;virNOG36688	T	sp|F4HQ22|LRL24_ARATH LEAF RUST 10 DISEASE-RESISTANCE LOCUS RECEPTOR-LIKE PROTEIN KINASE-like 2.4 OS=Arabidopsis thaliana GN=LRK10L-2.4 PE=3 SV=1	gi|661894313|emb|CDP02754.1| unnamed protein product [Coffea canephora]
TRINITY_DN54246_c0_g3	2.73664	20.1509	7.36337	0.00479647	1961	-	-	-	-	-	-
TRINITY_DN54249_c4_g1	0	43.1571	Inf	2.41349e-08	675	GO:0005634;GO:0003677;GO:0006355;GO:0048833;GO:0010093;GO:0046983;GO:0048481;GO:0001708;GO:0003700	-	virNOG09302	K	sp|Q03489|AGL9_PETHY Agamous-like MADS-box protein AGL9 homolog OS=Petunia hybrida GN=FBP2 PE=1 SV=2	gi|590692038|ref|XP_007043949.1| K-box region and MADS-box transcription factor family protein isoform 3 [Theobroma cacao] gi|508707884|gb|EOX99780.1| K-box region and MADS-box transcription factor family protein isoform 3 [Theobroma cacao]
TRINITY_DN54249_c4_g2	1.3711	146.343	106.734	4.88693e-13	1226	GO:0005634;GO:0003677;GO:0006355;GO:0048833;GO:0010093;GO:0046983;GO:0048481;GO:0001708;GO:0003700	-	virNOG09302	K	sp|Q03489|AGL9_PETHY Agamous-like MADS-box protein AGL9 homolog OS=Petunia hybrida GN=FBP2 PE=1 SV=2	gi|590692030|ref|XP_007043947.1| K-box region and MADS-box transcription factor family protein isoform 1 [Theobroma cacao] gi|508707882|gb|EOX99778.1| K-box region and MADS-box transcription factor family protein isoform 1 [Theobroma cacao]
TRINITY_DN54252_c0_g2	135.672	349.78	2.57813	0.0186598	2665	GO:0055085;GO:0005524;GO:0016021;GO:0042626	-	virNOG11242;COG1132	QV	sp|Q9C8H0|AB12C_ARATH ABC transporter C family member 12 OS=Arabidopsis thaliana GN=ABCC12 PE=2 SV=1	gi|567913267|ref|XP_006448947.1| hypothetical protein CICLE_v10014028mg [Citrus clementina] gi|557551558|gb|ESR62187.1| hypothetical protein CICLE_v10014028mg [Citrus clementina]
TRINITY_DN54357_c4_g1	22.4873	64.4523	2.86617	0.0208013	654	-	-	virNOG27872;virNOG05585;NOG134902;virNOG01327;virNOG07756	SRL	-	gi|297744477|emb|CBI37739.3| unnamed protein product [Vitis vinifera]
TRINITY_DN54368_c3_g1	46.698	128.805	2.75825	0.0166586	2446	GO:0005634;GO:0003677;GO:0006355;GO:0009734	-	virNOG00104	K	sp|O23661|ARFC_ARATH Auxin response factor 3 OS=Arabidopsis thaliana GN=ARF3 PE=1 SV=2	gi|947071484|gb|KRH20375.1| hypothetical protein GLYMA_13G174000 [Glycine max]
TRINITY_DN54479_c2_g3	13.8983	43.9217	3.16022	0.0238539	794	-	-	virNOG22502;KOG1075;virNOG09124;virNOG36111	R	-	gi|971575732|ref|XP_015170793.1| PREDICTED: uncharacterized protein LOC107063429 [Solanum tuberosum]
TRINITY_DN54534_c1_g1	0.337633	9.86103	29.2063	0.0054101	521	-	-	-	-	-	-
TRINITY_DN54576_c3_g2	3.20154	214.838	67.1044	3.41874e-10	1943	GO:0005634;GO:0003677;GO:0006355;GO:0046983	-	virNOG20785;COG5068	K	sp|Q03489|AGL9_PETHY Agamous-like MADS-box protein AGL9 homolog OS=Petunia hybrida GN=FBP2 PE=1 SV=2	gi|1012345529|gb|KYP56721.1| Agamous-like MADS-box protein AGL9 isogeny [Cajanus cajan]
TRINITY_DN54576_c3_g1	0	113.581	Inf	4.04293e-14	1421	GO:0005634;GO:0003677;GO:0006355;GO:0003700;GO:0046983	K09260	virNOG09302	K	sp|Q03489|AGL9_PETHY Agamous-like MADS-box protein AGL9 homolog OS=Petunia hybrida GN=FBP2 PE=1 SV=2	gi|747079265|ref|XP_011086825.1| PREDICTED: agamous-like MADS-box protein AGL9 homolog [Sesamum indicum]
TRINITY_DN54592_c2_g1	21.5588	56.6936	2.62972	0.0412896	1028	-	-	virNOG16370	S	-	gi|645266603|ref|XP_008238685.1| PREDICTED: protein TPX2-like isoform X2 [Prunus mume]
TRINITY_DN54603_c6_g1	52.5253	132.663	2.52569	0.0253391	1699	-	-	-	-	-	-
TRINITY_DN54623_c3_g1	17.5809	61.8118	3.51586	0.0310186	596	-	-	virNOG03107	I	-	gi|596126858|ref|XP_007221983.1| hypothetical protein PRUPE_ppa002836mg [Prunus persica] gi|462418919|gb|EMJ23182.1| hypothetical protein PRUPE_ppa002836mg [Prunus persica]
TRINITY_DN54685_c1_g1	47.946	121.178	2.52738	0.0336645	1857	-	-	virNOG09632	S	sp|Q9LVK2|BIG1A_ARATH Protein BIG GRAIN 1-like A OS=Arabidopsis thaliana GN=At3g13980 PE=3 SV=1	gi|703133949|ref|XP_010105515.1| hypothetical protein L484_002617 [Morus notabilis] gi|587917392|gb|EXC04966.1| hypothetical protein L484_002617 [Morus notabilis]
TRINITY_DN54735_c0_g4	9.4721	53.9889	5.69978	0.000736425	985	-	-	-	-	-	-
TRINITY_DN54752_c0_g3	1.06903	10.9116	10.207	0.0125454	460	-	-	virNOG01433	R	sp|Q9FZP1|HPSE3_ARATH Heparanase-like protein 3 OS=Arabidopsis thaliana GN=At5g34940 PE=2 SV=2	gi|1035901921|gb|OAY31521.1| hypothetical protein MANES_14G118800 [Manihot esculenta]
TRINITY_DN54769_c0_g1	10738.8	23874.2	2.22318	0.0367274	722	GO:0008289;GO:0006869	-	virNOG25708;virNOG23426;virNOG26220	ST	sp|Q43129|NLTP2_GOSHI Non-specific lipid-transfer protein OS=Gossypium hirsutum PE=2 SV=1	gi|209484145|gb|ACI47547.1| nonspecific lipid transfer protein [Juglans regia]
TRINITY_DN54778_c2_g1	5.51052	35.1826	6.38462	0.0154245	502	-	-	virNOG01391;virNOG35113;virNOG40226	ZS	-	gi|720085941|ref|XP_010243679.1| PREDICTED: uncharacterized protein LOC104587678 [Nelumbo nucifera]
TRINITY_DN54780_c0_g1	4.35535	17.2193	3.95361	0.0473636	1756	GO:0016020	-	virNOG01202	S	-	gi|802694902|ref|XP_012083297.1| PREDICTED: uncharacterized protein LOC105642919 [Jatropha curcas] gi|643716927|gb|KDP28553.1| hypothetical protein JCGZ_14324 [Jatropha curcas]
TRINITY_DN54808_c2_g1	0.982892	15.981	16.2592	0.0227554	1522	GO:0004347;GO:0006094;GO:0006096	-	virNOG09888;COG0166	G	sp|Q8H103|G6PIP_ARATH Glucose-6-phosphate isomerase 1, chloroplastic OS=Arabidopsis thaliana GN=PGI1 PE=1 SV=1	gi|734386819|gb|KHN25059.1| Glucose-6-phosphate isomerase [Glycine soja]
TRINITY_DN54810_c1_g4	1.98079	12.9318	6.52862	0.0348499	473	-	-	-	-	-	-
TRINITY_DN54812_c1_g1	390.872	914.995	2.34091	0.0461756	690	GO:0006508;GO:0008234	-	virNOG09238;virNOG01052	O	sp|P00785|ACTN_ACTCH Actinidain OS=Actinidia chinensis PE=1 SV=4	gi|641808738|gb|KDO36580.1| hypothetical protein CISIN_1g037262mg, partial [Citrus sinensis]
TRINITY_DN55055_c1_g7	0	10.8092	Inf	0.000820117	1418	-	-	-	-	-	-
TRINITY_DN55059_c1_g2	25.845	64.2408	2.48562	0.0480947	1482	-	-	-	-	-	-
TRINITY_DN55076_c2_g1	16.0967	66.3623	4.12274	0.0134504	1038	-	-	-	-	-	-
TRINITY_DN55080_c0_g1	341.051	809.729	2.37422	0.0327434	1828	GO:0010181;GO:0055114;GO:0016491	K05894	virNOG00484;virNOG29514	C	sp|Q8GYB8|OPR2_ARATH 12-oxophytodienoate reductase 2 OS=Arabidopsis thaliana GN=OPR2 PE=1 SV=2	gi|985448433|ref|XP_015385697.1| PREDICTED: putative 12-oxophytodienoate reductase 11 [Citrus sinensis]
TRINITY_DN55120_c3_g1	0.373203	7.63768	20.4652	0.0150935	581	-	-	-	-	-	-
TRINITY_DN55159_c1_g1	62.3381	159.663	2.56124	0.0198655	3000	-	-	virNOG01402	T	sp|Q5VZ89|DEN4C_HUMAN DENN domain-containing protein 4C OS=Homo sapiens GN=DENND4C PE=1 SV=3	gi|641841425|gb|KDO60337.1| hypothetical protein CISIN_1g039032mg [Citrus sinensis]
TRINITY_DN55159_c0_g2	20.0107	70.1463	3.50544	0.00600265	1157	-	-	virNOG01402	T	-	gi|703081956|ref|XP_010091827.1| hypothetical protein L484_015896 [Morus notabilis] gi|587856043|gb|EXB46035.1| hypothetical protein L484_015896 [Morus notabilis]
TRINITY_DN55159_c1_g4	2.91448	13.1308	4.50536	0.0406283	377	-	-	virNOG01402	T	-	gi|595793747|ref|XP_007200622.1| hypothetical protein PRUPE_ppa001660mg [Prunus persica] gi|462396022|gb|EMJ01821.1| hypothetical protein PRUPE_ppa001660mg [Prunus persica]
TRINITY_DN55222_c0_g1	1.72374	10.7836	6.25595	0.0333689	399	-	-	-	-	-	-
TRINITY_DN55225_c1_g1	0.660263	84.7723	128.392	0.000744101	941	GO:0006099;GO:0015977;GO:0008964	-	virNOG02426	C	sp|Q8GVE8|CAPP4_ARATH Phosphoenolpyruvate carboxylase 4 OS=Arabidopsis thaliana GN=PPC4 PE=2 SV=1	gi|1009155547|ref|XP_015895770.1| PREDICTED: phosphoenolpyruvate carboxylase 4 [Ziziphus jujuba]
TRINITY_DN55232_c1_g2	43.7983	126.085	2.87876	0.0247157	3495	GO:0005840;GO:0006412;GO:0003735	-	virNOG05284;KOG3295	J	sp|P41129|RL132_BRANA 60S ribosomal protein L13-2 OS=Brassica napus PE=2 SV=1	gi|802777682|ref|XP_012090947.1| PREDICTED: 60S ribosomal protein L13-1-like [Jatropha curcas] gi|643705184|gb|KDP21801.1| hypothetical protein JCGZ_00588 [Jatropha curcas]
TRINITY_DN55239_c0_g2	122.226	267.638	2.18969	0.0425393	1546	-	-	virNOG01844	R	-	gi|1035926823|gb|OAY56410.1| hypothetical protein MANES_02G014000 [Manihot esculenta]
TRINITY_DN55283_c1_g1	4.40592	22.8481	5.18577	0.0151414	828	-	-	-	-	-	gi|657976473|ref|XP_008380122.1| PREDICTED: pre-mRNA-processing protein 40A-like [Malus domestica]
TRINITY_DN55287_c1_g3	1.35053	8.87499	6.57147	0.0481863	346	-	-	-	-	-	-
TRINITY_DN55341_c5_g1	31.8682	96.5696	3.03028	0.00989348	1046	-	-	virNOG05585;virNOG07756	RL	-	gi|698557861|ref|XP_009771141.1| PREDICTED: uncharacterized protein LOC104221718 [Nicotiana sylvestris]
TRINITY_DN55347_c3_g7	13.6938	41.5135	3.03156	0.0271472	598	-	-	-	-	-	-
TRINITY_DN55354_c1_g1	3.41747	216.93	63.477	0.00433106	1241	-	-	virNOG26108;virNOG20030	S	-	gi|657944114|ref|XP_008372601.1| PREDICTED: uncharacterized protein LOC103435946 [Malus domestica]
TRINITY_DN55364_c2_g1	5.5911	33.6072	6.01083	0.00459025	2130	GO:0015074;GO:0005524;GO:0008270;GO:0006419;GO:0004813;GO:0003676	-	KOG0017;NOG59350;virNOG28740	SR	sp|Q9ZT94|POLR2_ARATH Retrovirus-related Pol polyprotein from transposon RE2 OS=Arabidopsis thaliana GN=RE2 PE=4 SV=1	gi|147774128|emb|CAN62863.1| hypothetical protein VITISV_030334 [Vitis vinifera]
TRINITY_DN55391_c2_g2	0.967888	13.3232	13.7652	0.0113729	524	-	-	-	-	-	-
TRINITY_DN55406_c1_g3	0	5.02645	Inf	0.0287816	464	-	-	-	-	-	-
TRINITY_DN55438_c1_g1	0	5.0142	Inf	0.0289109	279	-	-	-	-	-	-
TRINITY_DN55491_c2_g1	84.8172	229.093	2.70102	0.0124717	4786	-	-	virNOG00819;virNOG33673;virNOG19602	R	sp|Q94HW2|POLR1_ARATH Retrovirus-related Pol polyprotein from transposon RE1 OS=Arabidopsis thaliana GN=RE1 PE=2 SV=1	gi|10177558|dbj|BAB10837.1| retroelement pol polyprotein-like [Arabidopsis thaliana]
TRINITY_DN55493_c2_g1	25.5851	63.4812	2.48117	0.0446785	2630	GO:0034755;GO:0016021;GO:0005381	K14685	virNOG08355	P	sp|F4KGN5|S40A2_ARATH Solute carrier family 40 member 2 OS=Arabidopsis thaliana GN=IREG2 PE=2 SV=1	gi|641844394|gb|KDO63288.1| hypothetical protein CISIN_1g011118mg [Citrus sinensis]
TRINITY_DN55507_c8_g3	23.4718	125.258	5.33652	0.00815693	1321	-	-	-	-	-	-
TRINITY_DN55537_c1_g5	3.22629	46.1747	14.312	0.0250727	660	-	-	virNOG00819;COG2801;poaNOG22480;virNOG03806;KOG0017	RYLU	sp|Q94HW2|POLR1_ARATH Retrovirus-related Pol polyprotein from transposon RE1 OS=Arabidopsis thaliana GN=RE1 PE=2 SV=1	gi|116268426|gb|ABJ96383.1| hypothetical protein [Prunus persica]
TRINITY_DN55554_c1_g2	2.28841	47.1339	20.5968	0.0174269	596	-	-	virNOG05810;KOG0017	R	sp|Q94HW2|POLR1_ARATH Retrovirus-related Pol polyprotein from transposon RE1 OS=Arabidopsis thaliana GN=RE1 PE=2 SV=1	gi|802566240|ref|XP_012067590.1| PREDICTED: uncharacterized protein LOC105630400 [Jatropha curcas]
TRINITY_DN55567_c0_g2	5.07174	62.8505	12.3923	3.68661e-06	2432	-	-	COG2801;virNOG15679	RL	sp|P0CT39|TF26_SCHPO Transposon Tf2-6 polyprotein OS=Schizosaccharomyces pombe (strain 972 / ATCC 24843) GN=Tf2-6 PE=3 SV=1	gi|147774273|emb|CAN76793.1| hypothetical protein VITISV_026680 [Vitis vinifera]
TRINITY_DN55570_c0_g2	1.7443	12.7419	7.30487	0.0223533	1048	-	-	virNOG08439	S	sp|Q8VZ79|IDN2_ARATH Protein INVOLVED IN DE NOVO 2 OS=Arabidopsis thaliana GN=IDN2 PE=1 SV=1	gi|1000939569|ref|XP_015583273.1| PREDICTED: protein INVOLVED IN DE NOVO 2 isoform X2 [Ricinus communis]
TRINITY_DN55618_c3_g3	634.47	2015.2	3.1762	0.00469997	1582	GO:0016040;GO:0010181;GO:0005506;GO:0050660;GO:0006537;GO:0055114;GO:0051536	-	virNOG06466	E	sp|Q9LV03|GLUT1_ARATH Glutamate synthase 1 [NADH], chloroplastic OS=Arabidopsis thaliana GN=GLT1 PE=1 SV=2	gi|763779690|gb|KJB46761.1| hypothetical protein B456_008G269600 [Gossypium raimondii] gi|763779692|gb|KJB46763.1| hypothetical protein B456_008G269600 [Gossypium raimondii]
TRINITY_DN55645_c2_g2	0.660263	7.21555	10.9283	0.0459484	757	-	-	-	-	-	-
TRINITY_DN55661_c2_g3	6.8555	26.65	3.88739	0.0177229	1658	-	-	-	-	-	-
TRINITY_DN55677_c1_g3	155.134	337.114	2.17305	0.0406456	2792	-	-	virNOG12990	S	-	gi|595885580|ref|XP_007213181.1| hypothetical protein PRUPE_ppa026440mg, partial [Prunus persica] gi|462409046|gb|EMJ14380.1| hypothetical protein PRUPE_ppa026440mg, partial [Prunus persica]
TRINITY_DN55788_c1_g6	0	4.65398	Inf	0.0407283	532	GO:0005634;GO:0003677;GO:0006355	-	virNOG03478	K	sp|Q9SW80|BLH2_ARATH BEL1-like homeodomain protein 2 OS=Arabidopsis thaliana GN=BLH2 PE=1 SV=3	gi|297742224|emb|CBI34373.3| unnamed protein product [Vitis vinifera]
TRINITY_DN55789_c1_g1	7.45018	31.6301	4.24555	0.0127639	381	-	-	virNOG13489;virNOG10093;NOG96741;NOG101937	STR	sp|Q9SZ67|WRK19_ARATH Probable WRKY transcription factor 19 OS=Arabidopsis thaliana GN=WRKY19 PE=3 SV=1	gi|1027107753|ref|XP_016650696.1| PREDICTED: TMV resistance protein N-like [Prunus mume]
TRINITY_DN55820_c4_g2	8.70125	35.1055	4.03454	0.0486429	432	-	-	-	-	-	-
TRINITY_DN55820_c4_g3	5.50496	19.4539	3.53389	0.0445227	439	-	-	-	-	-	-
TRINITY_DN55904_c0_g2	9.7386	30.3031	3.11165	0.038637	803	-	-	-	-	-	-
TRINITY_DN55917_c7_g1	27.1058	120.588	4.4488	0.00201582	604	GO:0016020;GO:0006351	-	virNOG16263	K	sp|Q9SJR5|GRF3_ARATH Growth-regulating factor 3 OS=Arabidopsis thaliana GN=GRF3 PE=1 SV=1	gi|731400768|ref|XP_002277233.3| PREDICTED: growth-regulating factor 3 [Vitis vinifera]
TRINITY_DN55917_c1_g1	0.746405	8.14426	10.9113	0.0478124	302	-	-	virNOG16263	K	sp|Q9SJR5|GRF3_ARATH Growth-regulating factor 3 OS=Arabidopsis thaliana GN=GRF3 PE=1 SV=1	gi|731400768|ref|XP_002277233.3| PREDICTED: growth-regulating factor 3 [Vitis vinifera]
TRINITY_DN56429_c0_g1	0	28.9876	Inf	0.000350898	1462	GO:0004252;GO:0006508;GO:0005618	-	virNOG01263;virNOG06066	O	sp|Q9LZS6|SBT4F_ARATH Subtilisin-like protease SBT4.15 OS=Arabidopsis thaliana GN=SBT4.15 PE=3 SV=1	gi|566175731|ref|XP_006381297.1| subtilase family protein [Populus trichocarpa] gi|550335999|gb|ERP59094.1| subtilase family protein [Populus trichocarpa]
