# Supplementary material for: Transcriptome-based analysis of the hormone regulation mechanism of gender differentiation in Juglans mandshurica Maxim
Source: PeerJ. 2021 Nov 9;9:e12328. doi: 10.7717/peerj.12328 (PMC8588858; doi:10.7717/peerj.12328)
Supplement: Supplemental Information 11 [file peerj-09-12328-s011.zip › M1_vs_T1.Up.xlsx]

## Sheet: Sheet1
ID	M1	T1	foldchange	pvalue	Length	GO	KEGG	eggNOG	eggNOG_Category	Swissprot	NR
TRINITY_DN636_c0_g1	0	6.17694	Inf	0.0203851	1199	-	-	-	-	-	-
TRINITY_DN3746_c0_g2	0.351352	6.85617	19.5137	0.034111	1278	-	-	-	-	-	-
TRINITY_DN5562_c0_g2	0	10.7823	Inf	0.00181698	1178	-	-	-	-	-	-
TRINITY_DN6193_c0_g1	0	220.69	Inf	1.13755e-15	3809	GO:0043229;GO:0005737	-	virNOG02838;virNOG00564	R	sp|Q50318|FTSZ_MYCPU Cell division protein FtsZ OS=Mycoplasma pulmonis (strain UAB CTIP) GN=ftsZ PE=3 SV=2	gi|255076149|ref|XP_002501749.1| predicted protein [Micromonas commoda] gi|226517013|gb|ACO63007.1| predicted protein [Micromonas commoda]
TRINITY_DN8013_c0_g1	0	5.91426	Inf	0.0262039	1134	-	-	virNOG37058	R	sp|Q8EM16|CLS_OCEIH Cardiolipin synthase OS=Oceanobacillus iheyensis (strain DSM 14371 / CIP 107618 / JCM 11309 / KCTC 3954 / HTE831) GN=cls PE=3 SV=1	gi|168070037|ref|XP_001786668.1| predicted protein [Physcomitrella patens] gi|162660753|gb|EDQ48519.1| predicted protein [Physcomitrella patens]
TRINITY_DN12554_c0_g2	0	22.2907	Inf	1.52501e-05	2406	GO:0005840	K02952	virNOG17602	J	sp|Q98Q08|RPOA_MYCPU DNA-directed RNA polymerase subunit alpha OS=Mycoplasma pulmonis (strain UAB CTIP) GN=rpoA PE=3 SV=1	gi|255069915|ref|XP_002507039.1| ribosomal protein S13, chloroplast precursor [Micromonas commoda] gi|226522314|gb|ACO68297.1| ribosomal protein S13, chloroplast precursor [Micromonas commoda]
TRINITY_DN12670_c0_g1	0	8.6377	Inf	0.00552523	1384	GO:0003824	-	virNOG00884;COG0021	G	sp|Q98Q55|EFP_MYCPU Elongation factor P OS=Mycoplasma pulmonis (strain UAB CTIP) GN=efp PE=3 SV=1	gi|527185795|gb|EPS59054.1| hypothetical protein M569_15756, partial [Genlisea aurea]
TRINITY_DN13626_c0_g1	0	6.56771	Inf	0.0180042	1152	GO:0016740	-	virNOG08972;COG0085;virNOG40406	K	sp|Q98Q23|RPOB_MYCPU DNA-directed RNA polymerase subunit beta OS=Mycoplasma pulmonis (strain UAB CTIP) GN=rpoB PE=3 SV=1	gi|699008445|ref|YP_009057878.1| beta subunit of RNA polymerase (chloroplast) [Nephroselmis astigmatica] gi|659680806|gb|AID67723.1| beta subunit of RNA polymerase (chloroplast) [Nephroselmis astigmatica]
TRINITY_DN14083_c0_g1	0	8.74465	Inf	0.00460944	1370	-	-	COG4170;COG1123;COG0444;NOG00424	PREV	sp|P47325|OPPD_MYCGE Oligopeptide transport ATP-binding protein OppD OS=Mycoplasma genitalium (strain ATCC 33530 / G-37 / NCTC 10195) GN=oppD PE=3 SV=1	gi|1032274744|gb|OAO89092.1| hypothetical protein AXX17_ATUG04510 [Arabidopsis thaliana]
TRINITY_DN14918_c0_g2	0	10.1856	Inf	0.00229173	1394	-	-	-	-	-	-
TRINITY_DN15002_c0_g1	0	6.66871	Inf	0.0174559	1291	GO:0005840;GO:0003723;GO:0009536	K02950	COG0048;virNOG19654	J	sp|Q98QD7|RS7_MYCPU 30S ribosomal protein S7 OS=Mycoplasma pulmonis (strain UAB CTIP) GN=rpsG PE=3 SV=1	gi|743943248|ref|XP_011016126.1| PREDICTED: elongation factor G-2, chloroplastic-like [Populus euphratica]
TRINITY_DN18945_c0_g1	0	245.004	Inf	3.89945e-16	288	-	-	-	-	-	-
TRINITY_DN21333_c0_g1	0	8.20998	Inf	0.00675882	678	-	-	-	-	-	-
TRINITY_DN21333_c0_g2	0	6.24098	Inf	0.0216947	1173	-	-	-	-	-	-
TRINITY_DN21595_c0_g1	0	6.05287	Inf	0.0274564	426	-	-	-	-	-	gi|702509325|ref|XP_010040423.1| PREDICTED: uncharacterized protein At4g02000-like [Eucalyptus grandis]
TRINITY_DN25106_c0_g1	0	17.7269	Inf	8.04097e-05	405	-	-	-	-	-	-
TRINITY_DN25191_c0_g1	0	7.03508	Inf	0.0143557	862	-	-	KOG1075;virNOG09124;virNOG24527;virNOG22556;virNOG34604	R	-	gi|223533750|gb|EEF35482.1| conserved hypothetical protein [Ricinus communis]
TRINITY_DN30573_c0_g1	0	4.98221	Inf	0.0461178	1076	GO:0046034;GO:0016020;GO:0009536;GO:0015992	-	virNOG01659;virNOG09296	C	sp|Q98QB6|ATPB2_MYCPU ATP synthase subunit beta 2 OS=Mycoplasma pulmonis (strain UAB CTIP) GN=atpD2 PE=3 SV=1	gi|119350519|gb|ABL63210.1| AtpB, partial (chloroplast) [Neochloris aquatica]
TRINITY_DN30637_c0_g1	0	10.7955	Inf	0.00181068	1261	-	-	COG0208	F	sp|Q98Q29|NRDI_MYCPU Protein NrdI OS=Mycoplasma pulmonis (strain UAB CTIP) GN=nrdI PE=3 SV=1	-
TRINITY_DN31051_c0_g2	0.335151	8.74922	26.1053	0.0160826	1632	-	-	-	-	sp|Q09666|AHNK_HUMAN Neuroblast differentiation-associated protein AHNAK OS=Homo sapiens GN=AHNAK PE=1 SV=2	-
TRINITY_DN31693_c0_g1	0	8.16642	Inf	0.0074064	1292	-	-	-	-	sp|P0C0J8|P46_MYCHJ 46 kDa surface antigen OS=Mycoplasma hyopneumoniae (strain J / ATCC 25934 / NCTC 10110) GN=p46 PE=1 SV=1	-
TRINITY_DN32312_c0_g1	0	21.3322	Inf	2.13348e-05	2429	-	-	-	-	-	-
TRINITY_DN32312_c0_g3	0	10.142	Inf	0.00249345	1167	-	-	-	-	-	-
TRINITY_DN32332_c0_g1	0.335151	7.44958	22.2275	0.0345336	1491	-	-	-	-	sp|P18406|CYR61_MOUSE Protein CYR61 OS=Mus musculus GN=Cyr61 PE=1 SV=1	-
TRINITY_DN32359_c0_g1	0	7.41523	Inf	0.00864255	564	-	-	virNOG24976;virNOG23884	S	sp|Q6NLC8|Y1648_ARATH Uncharacterized protein At1g66480 OS=Arabidopsis thaliana GN=At1g66480 PE=2 SV=1	gi|645277031|ref|XP_008243571.1| PREDICTED: uncharacterized protein LOC103341796 [Prunus mume]
TRINITY_DN32722_c0_g2	0	6.97104	Inf	0.0134753	1453	-	-	-	-	sp|Q9PRA0|MALP_UREPA Membrane-associated lipoprotein OS=Ureaplasma parvum serovar 3 (strain ATCC 700970) GN=UU045 PE=1 SV=1	-
TRINITY_DN32722_c0_g1	0	5.51754	Inf	0.0354663	610	-	-	-	-	sp|Q9PRA0|MALP_UREPA Membrane-associated lipoprotein OS=Ureaplasma parvum serovar 3 (strain ATCC 700970) GN=UU045 PE=1 SV=1	-
TRINITY_DN32879_c0_g1	10.0978	38.168	3.77982	0.0285949	740	GO:0009506	-	virNOG23874	R	-	gi|743785353|ref|XP_011024956.1| PREDICTED: non-specific lipid-transfer protein 4-like [Populus euphratica]
TRINITY_DN32957_c0_g1	0	5.71292	Inf	0.0333931	783	-	-	virNOG16201;virNOG01267;NOG128933	T	sp|Q9LMP1|WAK2_ARATH Wall-associated receptor kinase 2 OS=Arabidopsis thaliana GN=WAK2 PE=1 SV=1	gi|1009112414|ref|XP_015868190.1| PREDICTED: wall-associated receptor kinase 2-like [Ziziphus jujuba]
TRINITY_DN33736_c0_g1	0	24.3613	Inf	8.20244e-06	1872	-	-	-	-	-	-
TRINITY_DN34717_c0_g2	0	4.95121	Inf	0.0427496	790	GO:0006754;GO:1902600;GO:0033178;GO:0016820;GO:0000166;GO:0009579;GO:0009507	-	virNOG01659;COG0055	C	sp|Q2JX57|ATPB_SYNJA ATP synthase subunit beta OS=Synechococcus sp. (strain JA-3-3Ab) GN=atpD PE=3 SV=1	gi|1031877389|gb|ANG44445.1| CF1 beta subunit of ATP synthase (chloroplast) [Ostreobium sp. OS1B]
TRINITY_DN34717_c0_g1	0	8.76904	Inf	0.0049287	1403	GO:0044763;GO:0044424	-	virNOG09296	C	sp|A9NGW2|ATPB_ACHLI ATP synthase subunit beta OS=Acholeplasma laidlawii (strain PG-8A) GN=atpD PE=3 SV=1	gi|119350483|gb|ABL63192.1| AtpB, partial (chloroplast) [Draparnaldia plumosa]
TRINITY_DN35274_c0_g1	47.3685	168.896	3.56558	0.0332991	1766	GO:0008152;GO:0016758	-	virNOG05770;virNOG30718;KOG1192	CG	sp|Q9ZQ98|U73C2_ARATH UDP-glycosyltransferase 73C2 OS=Arabidopsis thaliana GN=UGT73C2 PE=3 SV=1	gi|645272360|ref|XP_008241358.1| PREDICTED: UDP-glycosyltransferase 73C3-like [Prunus mume]
TRINITY_DN35375_c0_g1	0	9.78887	Inf	0.00295546	1691	GO:0043231;GO:0044444	-	virNOG02588	G	sp|Q98QW4|PGK_MYCPU Phosphoglycerate kinase OS=Mycoplasma pulmonis (strain UAB CTIP) GN=pgk PE=3 SV=1	gi|760439297|ref|XP_011396717.1| Phosphoglycerate kinase, chloroplastic [Auxenochlorella protothecoides] gi|675351399|gb|KFM23839.1| Phosphoglycerate kinase, chloroplastic [Auxenochlorella protothecoides]
TRINITY_DN35384_c0_g3	0	23.1461	Inf	1.17994e-05	2942	GO:0003723;GO:0030529;GO:0009536	-	virNOG00132	J	sp|Q98PZ4|RL5_MYCPU 50S ribosomal protein L5 OS=Mycoplasma pulmonis (strain UAB CTIP) GN=rplE PE=3 SV=1	gi|870820297|gb|KMS93728.1| hypothetical protein BVRB_028560 [Beta vulgaris subsp. vulgaris]
TRINITY_DN35384_c0_g5	0	9.66414	Inf	0.00329595	1336	GO:0043229;GO:0030529;GO:0044444	-	virNOG16369;virNOG24587;virNOG06425	J	sp|Q98PY8|RS3_MYCPU 30S ribosomal protein S3 OS=Mycoplasma pulmonis (strain UAB CTIP) GN=rpsC PE=3 SV=1	gi|527209894|gb|EPS74503.1| hypothetical protein M569_00220, partial [Genlisea aurea]
TRINITY_DN35535_c0_g1	0	6.37959	Inf	0.0340394	754	-	-	-	-	-	-
TRINITY_DN36305_c0_g2	0	6.41589	Inf	0.0174114	1232	-	-	-	-	-	-
TRINITY_DN36305_c0_g1	0	5.22116	Inf	0.0390156	1030	-	-	-	-	-	-
TRINITY_DN37689_c0_g1	0.351352	15.5448	44.2428	0.0421891	1069	-	-	-	-	sp|Q5ZID0|NMRL1_CHICK NmrA-like family domain-containing protein 1 OS=Gallus gallus GN=NMRAL1 PE=2 SV=1	gi|552841264|ref|XP_005850260.1| hypothetical protein CHLNCDRAFT_57026 [Chlorella variabilis] gi|307109921|gb|EFN58158.1| hypothetical protein CHLNCDRAFT_57026 [Chlorella variabilis]
TRINITY_DN37716_c0_g1	0	5.69244	Inf	0.0281556	1027	-	-	-	-	sp|P0DOV1|IFI5B_MOUSE Interferon-activable protein 205-B OS=Mus musculus GN=Mnda PE=1 SV=1	-
TRINITY_DN38006_c0_g1	2.54066	17.313	6.81438	0.0197572	443	-	-	-	-	sp|P14069|S10A6_MOUSE Protein S100-A6 OS=Mus musculus GN=S100a6 PE=1 SV=3	-
TRINITY_DN38017_c0_g2	0.351352	7.71887	21.9691	0.0275665	1264	-	-	-	-	sp|Q3U962|CO5A2_MOUSE Collagen alpha-2(V) chain OS=Mus musculus GN=Col5a2 PE=1 SV=1	-
TRINITY_DN38043_c0_g1	0.335151	6.89378	20.5692	0.0364766	1151	-	-	-	-	-	-
TRINITY_DN38690_c0_g1	0	5.76178	Inf	0.0481713	1042	-	-	virNOG27063	S	-	gi|590624864|ref|XP_007025724.1| Glucose-fructose oxidoreductase domain-containing protein 2, putative [Theobroma cacao] gi|508781090|gb|EOY28346.1| Glucose-fructose oxidoreductase domain-containing protein 2, putative [Theobroma cacao]
TRINITY_DN39352_c0_g1	0	9.32419	Inf	0.00390478	926	-	-	-	-	-	-
TRINITY_DN39499_c0_g1	21.8334	69.5158	3.18392	0.0380397	1375	-	-	-	-	-	-
TRINITY_DN40094_c0_g1	0	8.61788	Inf	0.00555669	1688	-	-	virNOG05160	U	sp|P10250|SECY_MYCCT Protein translocase subunit SecY OS=Mycoplasma capricolum subsp. capricolum (strain California kid / ATCC 27343 / NCTC 10154) GN=secY PE=3 SV=2	gi|12230582|sp|P93690.1|SECY_SPIOL RecName: Full=Preprotein translocase subunit SECY, chloroplastic; AltName: Full=CpSecY; Flags: Precursor [Spinacia oleracea] gi|1508783|emb|CAA91162.1| SecY [Spinacia oleracea]
TRINITY_DN40094_c0_g2	0	13.9836	Inf	0.00038576	1725	GO:0005840;GO:0003723	-	virNOG05470;virNOG02581	J	sp|Q98PZ9|RS5_MYCPU 30S ribosomal protein S5 OS=Mycoplasma pulmonis (strain UAB CTIP) GN=rpsE PE=3 SV=1	gi|545354095|ref|XP_005642882.1| plastid ribosomal protein S5A small ribosomal subunit [Coccomyxa subellipsoidea C-169] gi|384244841|gb|EIE18338.1| plastid ribosomal protein S5A small ribosomal subunit [Coccomyxa subellipsoidea C-169]
TRINITY_DN40650_c0_g1	0	7.26081	Inf	0.0123392	1335	-	-	virNOG08203	TU	sp|O35887|CALU_MOUSE Calumenin OS=Mus musculus GN=Calu PE=1 SV=1	gi|194690094|gb|ACF79131.1| unknown [Zea mays]
TRINITY_DN40832_c1_g1	42.4122	156.894	3.69926	0.00771228	1224	GO:0003677;GO:0006284;GO:0016787	-	virNOG11617;virNOG14147;virNOG32472	V	sp|Q9SX78|CXE2_ARATH Probable carboxylesterase 2 OS=Arabidopsis thaliana GN=CXE2 PE=2 SV=1	gi|1000954680|ref|XP_015578082.1| PREDICTED: 2-hydroxyisoflavanone dehydratase-like [Ricinus communis]
TRINITY_DN40914_c0_g2	0	9.13542	Inf	0.00411664	789	-	-	-	-	-	-
TRINITY_DN40914_c0_g1	0	10.1968	Inf	0.00245696	1391	-	-	-	-	-	-
TRINITY_DN40939_c0_g2	0	35.6247	Inf	2.5526e-07	1689	-	-	-	-	-	-
TRINITY_DN41152_c0_g1	0.389218	13.0496	33.5277	0.0107655	1891	GO:0020037;GO:0070330;GO:0005506;GO:0016021;GO:0055114	K20624	virNOG08478	Q	sp|Q9ZUX1|C94C1_ARATH Cytochrome P450 94C1 OS=Arabidopsis thaliana GN=CYP94C1 PE=1 SV=1	gi|1009167109|ref|XP_015901944.1| PREDICTED: cytochrome P450 94C1-like [Ziziphus jujuba]
TRINITY_DN41388_c0_g1	0	12.311	Inf	0.000926231	994	-	-	-	-	-	-
TRINITY_DN41576_c0_g1	4.37862	24.8774	5.68156	0.0135849	1774	GO:0016747	-	virNOG08295	S	sp|Q9FF86|DCR_ARATH BAHD acyltransferase DCR OS=Arabidopsis thaliana GN=DCR PE=2 SV=1	gi|802546971|ref|XP_012087852.1| PREDICTED: uncharacterized acetyltransferase At3g50280 [Jatropha curcas] gi|643739007|gb|KDP44821.1| hypothetical protein JCGZ_01321 [Jatropha curcas]
TRINITY_DN41864_c0_g1	2.82174	16.6589	5.90376	0.0291729	606	-	-	-	-	sp|P16045|LEG1_MOUSE Galectin-1 OS=Mus musculus GN=Lgals1 PE=1 SV=3	-
TRINITY_DN42083_c0_g2	0	7.46671	Inf	0.0106878	728	-	-	-	-	sp|P15864|H12_MOUSE Histone H1.2 OS=Mus musculus GN=Hist1h1c PE=1 SV=2	-
TRINITY_DN42391_c0_g1	0	172.81	Inf	1.84503e-14	314	-	-	-	-	-	-
TRINITY_DN42525_c0_g1	0	11.6641	Inf	0.00125407	1725	-	-	-	-	sp|P75295|Y491_MYCPN Uncharacterized protein MPN_491 OS=Mycoplasma pneumoniae (strain ATCC 29342 / M129) GN=MPN_491 PE=4 SV=1	-
TRINITY_DN42525_c0_g2	0	20.3217	Inf	3.21737e-05	2723	-	-	-	-	-	-
TRINITY_DN42621_c0_g1	6.11919	29.6353	4.84301	0.0262687	1460	GO:0016788	-	virNOG01964	R	sp|Q9FJ45|GDL83_ARATH GDSL esterase/lipase At5g45910 OS=Arabidopsis thaliana GN=At5g45910 PE=2 SV=1	gi|645237445|ref|XP_008225209.1| PREDICTED: GDSL esterase/lipase At5g45910 [Prunus mume]
TRINITY_DN42767_c0_g1	17.6062	64.6321	3.67098	0.0135728	2281	GO:0055114;GO:0016491	K17871	virNOG08238	C	sp|Q8GWA1|NDA1_ARATH Internal alternative NAD(P)H-ubiquinone oxidoreductase A1, mitochondrial OS=Arabidopsis thaliana GN=NDA1 PE=2 SV=1	gi|595881240|ref|XP_007212379.1| hypothetical protein PRUPE_ppa003771mg [Prunus persica] gi|462408244|gb|EMJ13578.1| hypothetical protein PRUPE_ppa003771mg [Prunus persica]
TRINITY_DN42838_c0_g1	0.389218	9.76579	25.0908	0.0280808	519	GO:0003746;GO:0006414;GO:0005853	-	virNOG02129;virNOG10223;COG2092	JK	sp|P29522|EF1B2_BOMMO Elongation factor 1-beta&apos; OS=Bombyx mori PE=1 SV=2	gi|545356307|ref|XP_005643880.1| hypothetical protein COCSUDRAFT_54652 [Coccomyxa subellipsoidea C-169] gi|384245844|gb|EIE19336.1| hypothetical protein COCSUDRAFT_54652 [Coccomyxa subellipsoidea C-169]
TRINITY_DN42902_c0_g1	100.561	283.322	2.81741	0.0410996	1520	-	-	virNOG24238	S	sp|Q8SVY9|Y3G1_ENCCU Uncharacterized protein ECU03_1610 OS=Encephalitozoon cuniculi (strain GB-M1) GN=ECU03_1610 PE=1 SV=1	gi|359497375|ref|XP_002280134.2| PREDICTED: uncharacterized protein ECU03_1610-like [Vitis vinifera]
TRINITY_DN42966_c0_g1	3.75146	19.2358	5.12755	0.0278143	1559	GO:0006810;GO:0016021;GO:0005215	K14638	virNOG29679	E	sp|Q9M817|PTR6_ARATH Protein NRT1/ PTR FAMILY 1.2 OS=Arabidopsis thaliana GN=NPF1.2 PE=1 SV=1	gi|590573375|ref|XP_007012104.1| Major facilitator superfamily protein [Theobroma cacao] gi|508782467|gb|EOY29723.1| Major facilitator superfamily protein [Theobroma cacao]
TRINITY_DN43024_c1_g1	4.88125	27.9125	5.7183	0.0125564	842	-	-	-	-	-	gi|922327211|ref|XP_013442998.1| senescence-associated protein, putative [Medicago truncatula] gi|657370992|gb|KEH17023.1| senescence-associated protein, putative [Medicago truncatula]
TRINITY_DN43076_c0_g1	0	117.091	Inf	1.29103e-12	3300	-	-	-	-	-	-
TRINITY_DN43084_c1_g1	3.66498	93.4275	25.4919	0.0240626	878	-	-	-	-	-	-
TRINITY_DN43127_c0_g2	0	4.86734	Inf	0.0406514	636	GO:0016021;GO:0008270	-	KOG4198;virNOG19137	R	sp|O13801|YE04_SCHPO Uncharacterized RNA-binding protein C17H9.04c OS=Schizosaccharomyces pombe (strain 972 / ATCC 24843) GN=SPAC17H9.04c PE=1 SV=1	gi|950969071|ref|XP_014499728.1| PREDICTED: transcription initiation factor TFIID subunit 15-like [Vigna radiata var. radiata]
TRINITY_DN43155_c0_g1	0	6.05947	Inf	0.0274022	333	GO:0003723;GO:0006412;GO:0022625;GO:0003735	-	virNOG25038;COG2167	J	sp|P51425|RL39_MAIZE 60S ribosomal protein L39 OS=Zea mays GN=RPL39 PE=3 SV=1	gi|1035940526|gb|OAY66946.1| 60S ribosomal protein L39 [Ananas comosus]
TRINITY_DN43389_c1_g1	8.4219	29.0775	3.4526	0.0448323	2123	GO:0046872;GO:0009536;GO:0010333	-	virNOG00163	R	sp|Q93X23|MYRS_QUEIL Myrcene synthase, chloroplastic OS=Quercus ilex PE=1 SV=1	gi|75249335|sp|Q93X23.1|MYRS_QUEIL RecName: Full=Myrcene synthase, chloroplastic; Flags: Precursor [Quercus ilex] gi|14331015|emb|CAC41012.1| putative chloroplast terpene synthase [Quercus ilex]
TRINITY_DN43895_c1_g2	18.0493	56.3583	3.12247	0.0307783	3100	-	-	virNOG22502;KOG1075;virNOG09124	R	sp|P0C2F6|RNHX1_ARATH Putative ribonuclease H protein At1g65750 OS=Arabidopsis thaliana GN=At1g65750 PE=3 SV=1	gi|568876828|ref|XP_006491472.1| PREDICTED: uncharacterized protein LOC102626455 [Citrus sinensis]
TRINITY_DN43895_c1_g1	2.22171	12.6596	5.69812	0.0490792	1143	-	-	KOG1075;virNOG22502;virNOG31748;virNOG09124	R	-	gi|731365218|ref|XP_010694404.1| PREDICTED: uncharacterized protein LOC104907208 [Beta vulgaris subsp. vulgaris]
TRINITY_DN43953_c1_g1	11.2599	96.1281	8.53724	0.00016179	642	-	-	KOG4658;virNOG04327;COG4886;virNOG06083;euNOG49855	ST	-	gi|1027086866|ref|XP_016652530.1| PREDICTED: LOW QUALITY PROTEIN: putative disease resistance RPP13-like protein 1 [Prunus mume]
TRINITY_DN43959_c0_g1	0.335151	9.39215	28.0236	0.0128948	661	-	-	euNOG49046;NOG46471;NOG93815;NOG114555	S	sp|P11369|LORF2_MOUSE LINE-1 retrotransposable element ORF2 protein OS=Mus musculus GN=Pol PE=1 SV=2	gi|218189938|gb|EEC72365.1| hypothetical protein OsI_05623 [Oryza sativa Indica Group]
TRINITY_DN43962_c0_g2	17.8818	99.9355	5.58866	0.0473926	2525	GO:0005315;GO:0005887;GO:0035435	K14640	virNOG04948	P	sp|Q38954|PHT21_ARATH Inorganic phosphate transporter 2-1, chloroplastic OS=Arabidopsis thaliana GN=PHT2-1 PE=1 SV=1	gi|743872246|ref|XP_011034088.1| PREDICTED: inorganic phosphate transporter 2-1, chloroplastic-like [Populus euphratica] gi|743872250|ref|XP_011034090.1| PREDICTED: inorganic phosphate transporter 2-1, chloroplastic-like [Populus euphratica]
TRINITY_DN43971_c0_g2	7.08676	31.2743	4.41305	0.0236081	2199	GO:0003824	-	virNOG02106	G	sp|P52480|KPYM_MOUSE Pyruvate kinase PKM OS=Mus musculus GN=Pkm PE=1 SV=4	gi|971510585|dbj|GAQ87639.1| pyruvate kinase [Klebsormidium flaccidum]
TRINITY_DN43973_c0_g2	0	15.4477	Inf	0.0275218	1702	GO:0047672	K15400	virNOG02538	R	sp|Q94CD1|HHT1_ARATH Omega-hydroxypalmitate O-feruloyl transferase OS=Arabidopsis thaliana GN=HHT1 PE=1 SV=1	gi|359491108|ref|XP_003634222.1| PREDICTED: omega-hydroxypalmitate O-feruloyl transferase [Vitis vinifera]
TRINITY_DN44040_c0_g1	9.26534	31.1019	3.3568	0.0432483	1667	-	-	virNOG00344	R	-	gi|802692809|ref|XP_012082992.1| PREDICTED: uncharacterized protein LOC105642694 isoform X2 [Jatropha curcas]
TRINITY_DN44149_c0_g2	37.2989	102.535	2.74899	0.0490486	1986	GO:0004620;GO:0016020;GO:0047372;GO:0005737;GO:0006629	-	virNOG08833	I	sp|O48723|PLP2_ARATH Patatin-like protein 2 OS=Arabidopsis thaliana GN=PLP2 PE=1 SV=1	gi|302142349|emb|CBI19552.3| unnamed protein product [Vitis vinifera]
TRINITY_DN44252_c1_g3	0	8.09251	Inf	0.0195988	678	-	-	NOG187009	S	sp|P84675|PFM_CHAGB Putative fungistatic metabolite OS=Chaetomium globosum (strain ATCC 6205 / CBS 148.51 / DSM 1962 / NBRC 6347 / NRRL 1970) GN=CHGG_05463 PE=1 SV=2	gi|302839226|ref|XP_002951170.1| hypothetical protein VOLCADRAFT_91721 [Volvox carteri f. nagariensis] gi|300263499|gb|EFJ47699.1| hypothetical protein VOLCADRAFT_91721 [Volvox carteri f. nagariensis]
TRINITY_DN44353_c0_g1	4.88125	25.2089	5.16443	0.0319119	853	GO:0006396;GO:0003723;GO:0004525;GO:0005524;GO:0090502;GO:0004386	-	virNOG04285	A	sp|Q3EBC8|DCL2_ARATH Endoribonuclease Dicer homolog 2 OS=Arabidopsis thaliana GN=At3g03300 PE=1 SV=2	gi|641826460|gb|KDO45679.1| hypothetical protein CISIN_1g0030621mg, partial [Citrus sinensis]
TRINITY_DN44386_c0_g1	0.670302	129.538	193.254	0.000271929	482	-	-	-	-	-	-
TRINITY_DN44470_c0_g1	2.36226	14.8265	6.27643	0.0286484	1305	-	-	-	-	-	-
TRINITY_DN44546_c0_g1	0.724369	19.3585	26.7246	0.000452293	1596	-	-	-	-	-	-
TRINITY_DN44593_c0_g1	2.48113	18.7301	7.54903	0.0109445	2172	-	-	virNOG00868	S	sp|F4KGE8|GIL1_ARATH Protein GRAVITROPIC IN THE LIGHT 1 OS=Arabidopsis thaliana GN=GIL1 PE=2 SV=1	gi|920686892|gb|KOM30875.1| hypothetical protein LR48_Vigan01g043000 [Vigna angularis] gi|965657178|dbj|BAT73597.1| hypothetical protein VIGAN_01109900 [Vigna angularis var. angularis]
TRINITY_DN44690_c1_g1	0.389218	6.77296	17.4014	0.0370975	633	GO:0003677	K09422	virNOG03364	K	sp|Q50EX6|ODO1_PETHY Protein ODORANT1 OS=Petunia hybrida GN=ODO1 PE=2 SV=1	gi|541135579|gb|AGV22119.1| MYB transcription factor 2 [Betula luminifera]
TRINITY_DN44699_c0_g1	0	16.7969	Inf	0.00011011	897	-	-	-	-	-	-
TRINITY_DN44709_c2_g1	141.46	615.506	4.3511	0.0302131	3172	-	K14508	virNOG00233;NOG122762	R	sp|Q9ZVC2|NPR5_ARATH Regulatory protein NPR5 OS=Arabidopsis thaliana GN=NPR5 PE=1 SV=1	gi|225441317|ref|XP_002275980.1| PREDICTED: regulatory protein NPR5 [Vitis vinifera]
TRINITY_DN44807_c3_g3	0.686503	11.0179	16.0492	0.0317777	682	-	-	virNOG04764	R	sp|Q9SBB2|ABC1_ARATH Protein ABC transporter 1, mitochondrial OS=Arabidopsis thaliana GN=ABC1 PE=2 SV=1	gi|20271010|gb|AAM18497.1|AF494372_1 ABC1 protein [Arabidopsis lyrata subsp. petraea]
TRINITY_DN44812_c6_g2	2.46493	16.0827	6.52462	0.0262832	1339	-	-	-	-	-	-
TRINITY_DN44830_c0_g1	0.335151	18.8946	56.3764	0.000292041	468	GO:0006342;GO:0003677;GO:0046982;GO:0000790;GO:0000786	K11251	virNOG18276	B	sp|P0CC09|H2A2A_RAT Histone H2A type 2-A OS=Rattus norvegicus GN=Hist2h2aa3 PE=1 SV=1	gi|27311795|gb|AAO00863.1| Unknown protein [Arabidopsis thaliana]
TRINITY_DN44853_c1_g2	1.3406	10.2424	7.64011	0.0470137	426	-	-	-	-	-	-
TRINITY_DN44861_c0_g1	0	5.39941	Inf	0.0432208	533	-	-	-	-	-	-
TRINITY_DN44866_c0_g2	14.9682	53.3662	3.56531	0.0181833	1555	GO:0009055;GO:0004364;GO:0006749;GO:0009507;GO:0045454	K03354	virNOG06641	D	-	gi|645224392|ref|XP_008219087.1| PREDICTED: uncharacterized protein LOC103319337 [Prunus mume]
TRINITY_DN44867_c0_g2	0.335151	6.31489	18.8419	0.0490514	408	-	-	COG5277;virNOG01114	Z	sp|Q6NVA9|ACTB_XENTR Actin, cytoplasmic 1 OS=Xenopus tropicalis GN=actb PE=2 SV=1	gi|969822377|gb|ALU11281.1| actin, partial [Derbesia tenuissima]
TRINITY_DN44939_c2_g3	6.43814	28.1196	4.36767	0.043639	2013	GO:0003968;GO:0001172	-	virNOG00315	A	sp|Q0DXS3|RDR1_ORYSJ Probable RNA-dependent RNA polymerase 1 OS=Oryza sativa subsp. japonica GN=RDR1 PE=2 SV=2	gi|674231869|gb|KFK24634.1| hypothetical protein AALP_AA8G005100, partial [Arabis alpina]
TRINITY_DN44955_c0_g1	0.335151	7.63501	22.7808	0.0294133	1565	-	K04733	virNOG15954;COG0515;euNOG09728	T	sp|Q9ZR08|Y4230_ARATH G-type lectin S-receptor-like serine/threonine-protein kinase At4g03230 OS=Arabidopsis thaliana GN=At4g03230 PE=3 SV=3	gi|764551316|ref|XP_011460142.1| PREDICTED: G-type lectin S-receptor-like serine/threonine-protein kinase At4g03230 isoform X4 [Fragaria vesca subsp. vesca]
TRINITY_DN44960_c2_g2	0	5.20998	Inf	0.0359872	421	-	-	-	-	-	-
TRINITY_DN44968_c0_g2	11.4978	53.7125	4.67156	0.0062565	1400	GO:0016020;GO:0016310;GO:0004672;GO:0005488	-	virNOG14645	T	sp|O64477|Y2913_ARATH G-type lectin S-receptor-like serine/threonine-protein kinase At2g19130 OS=Arabidopsis thaliana GN=At2g19130 PE=2 SV=1	gi|566258319|ref|XP_006388750.1| hypothetical protein POPTR_0107s002402g, partial [Populus trichocarpa] gi|550310759|gb|ERP47664.1| hypothetical protein POPTR_0107s002402g, partial [Populus trichocarpa]
TRINITY_DN45036_c2_g2	6.20566	59.3756	9.56798	0.0430453	1549	GO:0050896	-	virNOG13489;COG4886	ST	sp|Q40392|TMVRN_NICGU TMV resistance protein N OS=Nicotiana glutinosa GN=N PE=1 SV=1	gi|223535818|gb|EEF37479.1| ATP binding protein, putative [Ricinus communis]
TRINITY_DN45056_c2_g1	81.4794	253.872	3.11578	0.021496	3153	GO:0016021	-	virNOG06616	S	-	gi|590641973|ref|XP_007030382.1| Uncharacterized protein isoform 3 [Theobroma cacao] gi|590641976|ref|XP_007030383.1| Uncharacterized protein isoform 3 [Theobroma cacao] gi|508718987|gb|EOY10884.1| Uncharacterized protein isoform 3 [Theobroma cacao] gi|508718988|gb|EOY10885.1| Uncharacterized protein isoform 3 [Theobroma cacao]
TRINITY_DN45183_c8_g1	0.351352	1661.45	4728.74	5.9264e-24	289	-	-	NOG172094	S	-	-
TRINITY_DN45212_c2_g1	0.389218	7.15189	18.375	0.0438974	1321	-	-	-	-	-	-
TRINITY_DN45220_c6_g1	20.0225	93.658	4.67762	0.0337536	1999	GO:0061630;GO:0045116;GO:0005524;GO:0031625;GO:0005737;GO:0019788	-	virNOG04621	O	sp|Q9ZU75|UB12L_ARATH Probable NEDD8-conjugating enzyme Ubc12-like OS=Arabidopsis thaliana GN=RCE2 PE=2 SV=1	gi|224105435|ref|XP_002313810.1| hypothetical protein POPTR_0009s11590g [Populus trichocarpa] gi|222850218|gb|EEE87765.1| hypothetical protein POPTR_0009s11590g [Populus trichocarpa]
TRINITY_DN45226_c1_g5	1.85416	13.9731	7.53608	0.0231799	1691	GO:0006457;GO:0005524;GO:0051082;GO:0006950	-	COG0326;virNOG09511	O	sp|P07901|HS90A_MOUSE Heat shock protein HSP 90-alpha OS=Mus musculus GN=Hsp90aa1 PE=1 SV=4	gi|720067771|ref|XP_010276895.1| PREDICTED: heat shock protein 83-like [Nelumbo nucifera]
TRINITY_DN45311_c3_g11	2.96228	46.1714	15.5864	6.53937e-05	1169	-	-	-	-	-	-
TRINITY_DN45311_c3_g5	39.5042	434.777	11.0058	0.0333768	1558	-	-	-	-	-	-
TRINITY_DN45376_c3_g2	0	4.938	Inf	0.0429463	648	-	-	-	-	-	-
TRINITY_DN45389_c0_g1	64.0081	208.516	3.25765	0.0143867	1889	GO:0043231;GO:0080043;GO:0080044;GO:0009813;GO:0052696	K12356	virNOG06561;virNOG04280	CG	sp|Q40287|UFOG5_MANES Anthocyanidin 3-O-glucosyltransferase 5 OS=Manihot esculenta GN=GT5 PE=2 SV=1	gi|1009145148|ref|XP_015890174.1| PREDICTED: anthocyanidin 3-O-glucosyltransferase 5 [Ziziphus jujuba]
TRINITY_DN45426_c1_g6	9.11932	35.2736	3.868	0.0336194	1089	GO:0016021	-	virNOG16671	S	-	gi|641833512|gb|KDO52524.1| hypothetical protein CISIN_1g028344mg [Citrus sinensis]
TRINITY_DN45627_c2_g3	5.78949	21.7764	3.76137	0.0420524	2384	GO:0003723;GO:0000166;GO:0005737	K13126	KOG0123;virNOG00187	A	sp|Q05196|PABP5_ARATH Polyadenylate-binding protein 5 OS=Arabidopsis thaliana GN=PAB5 PE=1 SV=3	gi|1009137925|ref|XP_015886315.1| PREDICTED: polyadenylate-binding protein 3 [Ziziphus jujuba]
TRINITY_DN45644_c2_g3	0.74057	9.4964	12.8231	0.0259956	867	-	-	KOG0504;virNOG08903;virNOG33344	R	-	gi|703080073|ref|XP_010091323.1| hypothetical protein L484_012216 [Morus notabilis] gi|587854222|gb|EXB44297.1| hypothetical protein L484_012216 [Morus notabilis]
TRINITY_DN45665_c0_g2	0	9.49975	Inf	0.00372126	424	GO:0003677;GO:0046982;GO:0006334;GO:0000788	-	NOG50035;virNOG19871	B	sp|Q64475|H2B1B_MOUSE Histone H2B type 1-B OS=Mus musculus GN=Hist1h2bb PE=1 SV=3	gi|573966005|ref|XP_006665103.1| PREDICTED: histone H2B [Oryza brachyantha] gi|1009557113|ref|XP_015913733.1| PREDICTED: histone H2B [Parasteatoda tepidariorum] gi|14269422|gb|AAK58064.1|AF378198_4 histone H2B [Rhynchosciara americana] gi|674228935|gb|KFK22720.1| hypothetical protein AALP_AAs74787U000100 [Arabis alpina]
TRINITY_DN45665_c0_g4	0	5.54788	Inf	0.0321374	396	GO:0003677;GO:0046982;GO:0006334;GO:0000788	-	NOG50035;virNOG19871	B	sp|O60814|H2B1K_HUMAN Histone H2B type 1-K OS=Homo sapiens GN=HIST1H2BK PE=1 SV=3	gi|573966005|ref|XP_006665103.1| PREDICTED: histone H2B [Oryza brachyantha] gi|1009557113|ref|XP_015913733.1| PREDICTED: histone H2B [Parasteatoda tepidariorum] gi|14269422|gb|AAK58064.1|AF378198_4 histone H2B [Rhynchosciara americana] gi|674228935|gb|KFK22720.1| hypothetical protein AALP_AAs74787U000100 [Arabis alpina]
TRINITY_DN45739_c1_g1	16.4224	189.936	11.5657	0.0243999	1296	-	-	-	-	-	-
TRINITY_DN45762_c3_g5	37.6989	104.98	2.78471	0.0396142	980	-	-	-	-	-	gi|1021511548|ref|XP_016199056.1| PREDICTED: uncharacterized protein LOC107640022 [Arachis ipaensis]
TRINITY_DN45773_c3_g2	11.7734	84.4771	7.17525	0.000545412	500	-	-	-	-	-	-
TRINITY_DN45824_c10_g3	1.41087	13.0391	9.24184	0.014394	582	-	-	KOG1075;virNOG33137;virNOG01327	R	-	gi|731430664|ref|XP_010665123.1| PREDICTED: transposon TX1 uncharacterized 149 kDa protein [Vitis vinifera]
TRINITY_DN45852_c1_g3	4.5785	208.481	45.5347	0.023786	1718	-	-	-	-	-	-
TRINITY_DN45905_c6_g2	79.5115	304.162	3.82539	0.023663	2535	GO:0005634;GO:0006355;GO:0044212	-	virNOG05279	K	sp|Q93WJ9|KAN1_ARATH Transcription repressor KAN1 OS=Arabidopsis thaliana GN=KAN1 PE=1 SV=1	gi|731386584|ref|XP_010648942.1| PREDICTED: transcription repressor KAN1 isoform X2 [Vitis vinifera]
TRINITY_DN45908_c3_g6	0	8.82852	Inf	0.00491019	643	-	-	-	-	-	-
TRINITY_DN45974_c3_g1	3.50278	21.9996	6.2806	0.0126033	2659	-	K01534	virNOG02768	P	sp|Q9SZW4|HMA2_ARATH Cadmium/zinc-transporting ATPase HMA2 OS=Arabidopsis thaliana GN=HMA2 PE=2 SV=1	gi|645234390|ref|XP_008223789.1| PREDICTED: putative inactive cadmium/zinc-transporting ATPase HMA3 [Prunus mume]
TRINITY_DN46011_c1_g2	4.7083	24.1395	5.127	0.0375443	1318	-	-	virNOG00004;KOG0394	U	sp|Q43463|RAB7_SOYBN Ras-related protein Rab7 OS=Glycine max PE=2 SV=1	gi|1029113115|ref|XP_016735039.1| PREDICTED: ras-related protein Rab7-like [Gossypium hirsutum]
TRINITY_DN46014_c0_g2	83.3335	293.089	3.51707	0.01532	856	-	-	-	-	-	-
TRINITY_DN46019_c0_g1	89.2898	255.818	2.86503	0.033048	1667	-	-	-	-	-	-
TRINITY_DN46045_c0_g1	0.724369	108.565	149.875	1.13939e-10	2623	-	-	-	-	-	-
TRINITY_DN46067_c0_g1	2.61093	23.1355	8.86102	0.00347962	1992	GO:0006486;GO:0016021;GO:0008378;GO:0000139	K20855	KOG2288;virNOG01384	G	sp|A8MRC7|B3GT2_ARATH Probable beta-1,3-galactosyltransferase 2 OS=Arabidopsis thaliana GN=B3GALT2 PE=2 SV=1	gi|1009108295|ref|XP_015884009.1| PREDICTED: probable beta-1,3-galactosyltransferase 2 isoform X2 [Ziziphus jujuba] gi|1009108297|ref|XP_015884017.1| PREDICTED: probable beta-1,3-galactosyltransferase 2 isoform X2 [Ziziphus jujuba]
TRINITY_DN46083_c3_g1	20.347	79.4892	3.90668	0.011397	907	GO:0030163	K06891	virNOG18270	S	sp|Q9SX29|CLPS1_ARATH ATP-dependent Clp protease adapter protein CLPS1, chloroplastic OS=Arabidopsis thaliana GN=CPLS1 PE=1 SV=1	gi|225455872|ref|XP_002274839.1| PREDICTED: uncharacterized protein LOC100247572 [Vitis vinifera] gi|297734178|emb|CBI15425.3| unnamed protein product [Vitis vinifera]
TRINITY_DN46090_c3_g1	2.96228	78.4809	26.4934	0.0143353	905	-	-	-	-	-	-
TRINITY_DN46108_c0_g2	167.278	940.648	5.62325	0.000366127	2355	GO:0055085;GO:0005524;GO:0016021;GO:0042626;GO:0005886	-	virNOG06274	Q	sp|Q8RXN0|AB11G_ARATH ABC transporter G family member 11 OS=Arabidopsis thaliana GN=ABCG11 PE=1 SV=1	gi|566152107|ref|XP_002300189.2| hypothetical protein POPTR_0001s31880g [Populus trichocarpa] gi|550348667|gb|EEE84994.2| hypothetical protein POPTR_0001s31880g [Populus trichocarpa]
TRINITY_DN46116_c2_g1	0	18.0194	Inf	0.0030263	549	-	-	-	-	-	-
TRINITY_DN46230_c2_g2	51.7104	346.237	6.6957	0.000195288	3223	GO:0016020;GO:0004672;GO:0009987	-	virNOG30487;virNOG07470;virNOG11578	T	sp|Q9LW83|CE101_ARATH G-type lectin S-receptor-like serine/threonine-protein kinase CES101 OS=Arabidopsis thaliana GN=CES101 PE=2 SV=2	gi|645244658|ref|XP_008228523.1| PREDICTED: G-type lectin S-receptor-like serine/threonine-protein kinase CES101 isoform X1 [Prunus mume]
TRINITY_DN46276_c0_g2	5.85977	88.6942	15.1361	0.0168017	2581	-	-	virNOG24202	S	sp|Q39846|SBP65_SOYBN Seed biotin-containing protein SBP65 OS=Glycine max GN=SBP65 PE=2 SV=1	gi|802640864|ref|XP_012079046.1| PREDICTED: seed biotin-containing protein SBP65 [Jatropha curcas]
TRINITY_DN46337_c0_g1	7.0327	29.5949	4.20819	0.0263343	1482	GO:0009058;GO:0006520;GO:0008483;GO:0030170	K00815	virNOG07929	E	sp|Q9LVY1|TAT_ARATH Tyrosine aminotransferase OS=Arabidopsis thaliana GN=TAT PE=2 SV=1	gi|702244978|ref|XP_010052168.1| PREDICTED: probable aminotransferase TAT2 [Eucalyptus grandis] gi|629125142|gb|KCW89567.1| hypothetical protein EUGRSUZ_A01853 [Eucalyptus grandis]
TRINITY_DN46368_c2_g1	6.5084	29.1606	4.48046	0.0193764	876	GO:0008168;GO:0032259	-	virNOG26530	S	-	gi|641832977|gb|KDO52000.1| hypothetical protein CISIN_1g035370mg [Citrus sinensis]
TRINITY_DN46374_c5_g1	4.29742	27.226	6.33544	0.00647168	568	-	-	virNOG31057;virNOG05170;virNOG04808;NOG124510	STR	sp|Q9M2Z1|BAME2_ARATH Leucine-rich repeat receptor-like serine/threonine-protein kinase BAM2 OS=Arabidopsis thaliana GN=BAM2 PE=1 SV=1	gi|595843774|ref|XP_007208681.1| hypothetical protein PRUPE_ppa025511mg [Prunus persica] gi|462404323|gb|EMJ09880.1| hypothetical protein PRUPE_ppa025511mg [Prunus persica]
TRINITY_DN46384_c1_g6	44.0556	144.382	3.27727	0.0174129	1564	-	-	virNOG23369	S	sp|P59468|LBD24_ARATH LOB domain-containing protein 24 OS=Arabidopsis thaliana GN=LBD24 PE=2 SV=1	gi|743857450|ref|XP_011030192.1| PREDICTED: LOB domain-containing protein 24-like [Populus euphratica]
TRINITY_DN46460_c4_g4	0	5.95056	Inf	0.0203762	643	-	-	virNOG32801;virNOG02792	I	sp|Q9SSV4|INO1_NICPA Inositol-3-phosphate synthase OS=Nicotiana paniculata GN=INPS1 PE=2 SV=1	gi|965656948|dbj|BAT73367.1| hypothetical protein VIGAN_01084200 [Vigna angularis var. angularis]
TRINITY_DN46478_c1_g1	1.03785	13.3414	12.8548	0.0303875	1469	-	K09422	virNOG28572;virNOG34489	K	sp|P81393|MYB08_ANTMA Myb-related protein 308 OS=Antirrhinum majus GN=MYB308 PE=2 SV=1	gi|590620738|ref|XP_007024617.1| Myb domain protein 23 [Theobroma cacao] gi|508779983|gb|EOY27239.1| Myb domain protein 23 [Theobroma cacao]
TRINITY_DN46506_c2_g1	5.18947	1735.88	334.5	9.26091e-19	2516	-	-	virNOG37501	R	sp|Q3BAI2|YCX91_PHAAO Uncharacterized protein ORF91 OS=Phalaenopsis aphrodite subsp. formosana PE=4 SV=1	gi|870765728|gb|KMS65245.1| hypothetical protein BVRB_037930, partial [Beta vulgaris subsp. vulgaris]
TRINITY_DN46589_c0_g2	14.7466	86.9471	5.89606	0.020698	913	GO:0006351	-	virNOG16263	K	sp|Q9SJR5|GRF3_ARATH Growth-regulating factor 3 OS=Arabidopsis thaliana GN=GRF3 PE=1 SV=1	gi|1009167131|ref|XP_015901955.1| PREDICTED: growth-regulating factor 3 [Ziziphus jujuba] gi|1009167133|ref|XP_015901956.1| PREDICTED: growth-regulating factor 3 [Ziziphus jujuba]
TRINITY_DN46610_c0_g1	3.47585	17.8484	5.13498	0.0313185	568	-	-	virNOG23199	S	-	gi|296082784|emb|CBI21789.3| unnamed protein product [Vitis vinifera]
TRINITY_DN46656_c2_g4	34.5368	208.279	6.03063	0.000871714	960	-	-	-	-	-	-
TRINITY_DN46684_c1_g1	23.7685	151.501	6.37403	0.000342518	725	-	-	-	-	-	-
TRINITY_DN46685_c0_g1	3.10283	15.2648	4.91964	0.0439178	1529	-	-	-	-	-	-
TRINITY_DN46794_c2_g7	0	6.86278	Inf	0.0119731	1039	-	-	virNOG27119;virNOG25477;virNOG28452	SR	-	gi|147801137|emb|CAN71042.1| hypothetical protein VITISV_019062 [Vitis vinifera]
TRINITY_DN46808_c0_g1	79.236	254.052	3.20626	0.0297301	2545	GO:0003755;GO:0000413;GO:0005528;GO:0005789;GO:0061077	K01802	virNOG18892	O	sp|Q9LM71|FKB18_ARATH Peptidyl-prolyl cis-trans isomerase FKBP18, chloroplastic OS=Arabidopsis thaliana GN=FKBP18 PE=1 SV=2	gi|723696392|ref|XP_010320479.1| PREDICTED: peptidyl-prolyl cis-trans isomerase FKBP18, chloroplastic isoform X2 [Solanum lycopersicum]
TRINITY_DN46825_c0_g1	40.7421	263.057	6.45663	0.000308179	2818	GO:0004857;GO:0043086	-	virNOG01757;virNOG21874	SR	sp|Q9SI72|PMEI9_ARATH Pectinesterase inhibitor 9 OS=Arabidopsis thaliana GN=PMEI9 PE=2 SV=1	gi|629113330|gb|KCW78290.1| hypothetical protein EUGRSUZ_D02469, partial [Eucalyptus grandis]
TRINITY_DN46834_c0_g3	6.70301	55.3187	8.25282	0.00810468	1207	GO:0006098;GO:0017057;GO:0005829;GO:0005975	K01057	virNOG09059	G	sp|Q9LMX8|6PGL1_ARATH Probable 6-phosphogluconolactonase 1 OS=Arabidopsis thaliana GN=At1g13700 PE=2 SV=1	gi|590698980|ref|XP_007045824.1| 6-phosphogluconolactonase 1 isoform 1 [Theobroma cacao] gi|590698996|ref|XP_007045825.1| 6-phosphogluconolactonase 1 isoform 1 [Theobroma cacao] gi|590699000|ref|XP_007045826.1| 6-phosphogluconolactonase 1 isoform 1 [Theobroma cacao] gi|508709759|gb|EOY01656.1| 6-phosphogluconolactonase 1 isoform 1 [Theobroma cacao] gi|508709760|gb|EOY01657.1| 6-phosphogluconolact…
TRINITY_DN46935_c1_g12	4.56777	26.8551	5.87926	0.014386	1970	-	-	virNOG08984	R	sp|Q7G6K7|FH3_ORYSJ Formin-like protein 3 OS=Oryza sativa subsp. japonica GN=FH3 PE=2 SV=2	gi|965616116|dbj|BAU01266.1| hypothetical protein VIGAN_11046500 [Vigna angularis var. angularis]
TRINITY_DN46943_c2_g3	2.78934	36.0751	12.9332	0.00802897	1133	-	K04733	KOG1187;virNOG28989	T	sp|Q8LGB6|ZED1_ARATH Non-functional pseudokinase ZED1 OS=Arabidopsis thaliana GN=ZED1 PE=1 SV=1	gi|731436471|ref|XP_010645928.1| PREDICTED: wall-associated receptor kinase-like 8 [Vitis vinifera]
TRINITY_DN46957_c1_g1	24.4713	97.9413	4.0023	0.0386957	2503	GO:0016788	-	virNOG08428	I	sp|Q94CH6|EXL3_ARATH GDSL esterase/lipase EXL3 OS=Arabidopsis thaliana GN=EXL3 PE=2 SV=1	gi|1009108892|ref|XP_015887213.1| PREDICTED: GDSL esterase/lipase EXL3-like, partial [Ziziphus jujuba]
TRINITY_DN46971_c3_g6	2.68121	29.9824	11.1824	0.0154509	1133	-	-	-	-	-	-
TRINITY_DN47079_c0_g1	0	22.3568	Inf	0.0442966	922	-	-	-	-	-	-
TRINITY_DN47119_c8_g1	0.724369	7.55318	10.4272	0.0451702	989	-	-	-	-	-	-
TRINITY_DN47123_c1_g1	603.571	1915.25	3.1732	0.0105627	2416	-	-	virNOG08071	S	sp|Q28TS0|TOLB_JANSC Protein TolB OS=Jannaschia sp. (strain CCS1) GN=tolB PE=3 SV=1	gi|590599366|ref|XP_007019162.1| DPP6 N-terminal domain-like protein [Theobroma cacao] gi|508724490|gb|EOY16387.1| DPP6 N-terminal domain-like protein [Theobroma cacao]
TRINITY_DN47180_c1_g1	10.6491	35.8194	3.36362	0.0462094	976	-	-	virNOG22476	S	-	gi|595860801|ref|XP_007211212.1| hypothetical protein PRUPE_ppa011649mg [Prunus persica] gi|462406947|gb|EMJ12411.1| hypothetical protein PRUPE_ppa011649mg [Prunus persica]
TRINITY_DN47241_c1_g4	4.84339	142.234	29.3666	5.17376e-08	854	-	-	virNOG40678;virNOG23010;NOG201095;NOG117390	SR	sp|P47226|TES_MOUSE Testin OS=Mus musculus GN=Tes PE=1 SV=1	gi|168068200|ref|XP_001785975.1| predicted protein [Physcomitrella patens] gi|162662338|gb|EDQ49215.1| predicted protein, partial [Physcomitrella patens]
TRINITY_DN47245_c0_g1	26.4658	82.3214	3.11049	0.0355942	4498	GO:0008270	-	virNOG12917	R	sp|Q9M1V3|PP296_ARATH Pentatricopeptide repeat-containing protein At3g63370, chloroplastic OS=Arabidopsis thaliana GN=PCMP-H83 PE=2 SV=2	gi|731438013|ref|XP_010646133.1| PREDICTED: pentatricopeptide repeat-containing protein At3g63370 isoform X1 [Vitis vinifera]
TRINITY_DN47296_c2_g2	77.6303	198.138	2.55233	0.0497839	827	-	-	-	-	-	-
TRINITY_DN47330_c3_g2	0	4.83039	Inf	0.0446012	501	-	-	-	-	-	-
TRINITY_DN47342_c3_g2	0	4.89378	Inf	0.04026	506	-	-	-	-	-	-
TRINITY_DN47370_c4_g1	4.30835	19.3586	4.49328	0.0446124	942	-	-	-	-	-	-
TRINITY_DN47389_c0_g1	0.670302	9.9136	14.7898	0.0202449	976	GO:0006694;GO:0008168;GO:0016021;GO:0032259	-	virNOG04259	H	sp|Q9LM02|SMT1_ARATH Cycloartenol-C-24-methyltransferase OS=Arabidopsis thaliana GN=SMT1 PE=1 SV=1	gi|568858767|ref|XP_006482915.1| PREDICTED: cycloartenol-C-24-methyltransferase [Citrus sinensis]
TRINITY_DN47422_c4_g1	21.5849	139.561	6.46566	0.005681	4747	-	-	virNOG22502;virNOG09124;virNOG34705	R	sp|P11369|LORF2_MOUSE LINE-1 retrotransposable element ORF2 protein OS=Mus musculus GN=Pol PE=1 SV=2	gi|1024017109|gb|KZV36392.1| hypothetical protein F511_03833 [Dorcoceras hygrometricum]
TRINITY_DN47447_c4_g3	12.26	126.743	10.3379	0.0230854	2038	GO:0004674;GO:0005524;GO:0016021;GO:0006468	K04733	virNOG05835	T	sp|P93604|LRK10_WHEAT Rust resistance kinase Lr10 OS=Triticum aestivum GN=LRK10 PE=2 SV=1	gi|731385220|ref|XP_002282725.2| PREDICTED: G-type lectin S-receptor-like serine/threonine-protein kinase At1g34300 [Vitis vinifera]
TRINITY_DN47511_c1_g1	20.8064	203.747	9.79248	0.00821097	1203	-	-	-	-	-	-
TRINITY_DN47525_c5_g2	43.5042	116.819	2.68523	0.0471727	3484	-	-	virNOG03335	R	sp|Q9SZL8|FRS5_ARATH Protein FAR1-RELATED SEQUENCE 5 OS=Arabidopsis thaliana GN=FRS5 PE=1 SV=1	gi|124359796|gb|ABD33026.2| Cyclin-like F-box; FAR1; Zinc finger, SWIM-type [Medicago truncatula]
TRINITY_DN47610_c6_g2	1.41087	14.4245	10.2238	0.0125005	1777	-	-	-	-	sp|P11438|LAMP1_MOUSE Lysosome-associated membrane glycoprotein 1 OS=Mus musculus GN=Lamp1 PE=1 SV=2	-
TRINITY_DN47635_c5_g1	0.670302	24.5013	36.5526	0.000128138	669	-	-	-	-	-	-
TRINITY_DN47636_c3_g4	32.7253	116.238	3.55195	0.0156409	4232	-	-	virNOG22502;virNOG09124	R	sp|P93295|M310_ARATH Uncharacterized mitochondrial protein AtMg00310 OS=Arabidopsis thaliana GN=AtMg00310 PE=4 SV=1	gi|595812694|ref|XP_007203452.1| hypothetical protein PRUPE_ppa022115mg [Prunus persica] gi|462398983|gb|EMJ04651.1| hypothetical protein PRUPE_ppa022115mg [Prunus persica]
TRINITY_DN47646_c1_g1	6.79475	30.0754	4.42627	0.0258388	1341	-	-	-	-	-	gi|1009106989|ref|XP_015877324.1| PREDICTED: uncharacterized protein LOC107413791 [Ziziphus jujuba]
TRINITY_DN47723_c1_g1	35.4012	146.528	4.13907	0.0247118	1359	GO:0016829	-	virNOG14629	P	sp|P46513|CAH2_FLALI Carbonic anhydrase 2 (Fragment) OS=Flaveria linearis PE=2 SV=1	gi|645277148|ref|XP_008243629.1| PREDICTED: carbonic anhydrase 2-like [Prunus mume] gi|645277150|ref|XP_008243630.1| PREDICTED: carbonic anhydrase 2-like [Prunus mume]
TRINITY_DN47753_c6_g2	0.335151	12.9743	38.7118	0.0217583	574	-	-	virNOG01430;NOG133057	RU	-	gi|657942276|ref|XP_008360714.1| PREDICTED: probable methyltransferase PMT26 [Malus domestica]
TRINITY_DN47769_c0_g1	17.4764	55.9596	3.202	0.0331966	2236	GO:0046872	-	virNOG10198;virNOG28812	R	sp|Q947D2|PRAF1_ARATH PH, RCC1 and FYVE domains-containing protein 1 OS=Arabidopsis thaliana GN=PRAF1 PE=1 SV=1	gi|596263849|ref|XP_007224988.1| hypothetical protein PRUPE_ppa020628mg [Prunus persica] gi|462421924|gb|EMJ26187.1| hypothetical protein PRUPE_ppa020628mg [Prunus persica]
TRINITY_DN47782_c2_g3	1.44327	22.7884	15.7894	0.0201141	462	-	-	-	-	-	-
TRINITY_DN47799_c0_g1	63.9866	183.061	2.86092	0.0293688	3538	-	-	virNOG04894	R	sp|O74545|YCV6_SCHPO Putative hydrolase C777.06c OS=Schizosaccharomyces pombe (strain 972 / ATCC 24843) GN=SPCC777.06c PE=4 SV=1	gi|645244090|ref|XP_008228279.1| PREDICTED: putative hydrolase C777.06c [Prunus mume]
TRINITY_DN47812_c2_g2	314.503	1012.35	3.21889	0.0221766	1253	-	-	virNOG20715	S	-	gi|567882003|ref|XP_006433560.1| hypothetical protein CICLE_v10002714mg [Citrus clementina] gi|557535682|gb|ESR46800.1| hypothetical protein CICLE_v10002714mg [Citrus clementina]
TRINITY_DN47824_c4_g1	0	74.8356	Inf	0.00137179	2480	GO:0005798;GO:0016021	-	virNOG21942	S	sp|Q9FY84|PEN2_ARATH Probable gamma-secretase subunit PEN-2 OS=Arabidopsis thaliana GN=At5g09310 PE=2 SV=1	gi|645242684|ref|XP_008227650.1| PREDICTED: probable gamma-secretase subunit PEN-2 [Prunus mume]
TRINITY_DN47874_c0_g1	0	6.24033	Inf	0.0184514	660	-	-	-	-	-	gi|763742286|gb|KJB09785.1| hypothetical protein B456_001G165800 [Gossypium raimondii]
TRINITY_DN47987_c2_g4	7.24898	35.6248	4.91446	0.0120513	894	-	-	-	-	-	-
TRINITY_DN48044_c0_g2	0	5.62383	Inf	0.0308427	1252	-	-	-	-	-	-
TRINITY_DN48046_c6_g2	4.38935	18.6332	4.24509	0.0407886	401	-	-	virNOG02079	Q	sp|P42734|CADH9_ARATH Probable cinnamyl alcohol dehydrogenase 9 OS=Arabidopsis thaliana GN=CAD9 PE=2 SV=2	gi|222424680|dbj|BAH20294.1| AT4G39330 [Arabidopsis thaliana]
TRINITY_DN48067_c3_g1	1.67575	67.9268	40.5351	0.000150194	1644	-	-	-	-	-	-
TRINITY_DN48079_c4_g5	0	45.2899	Inf	0.00129178	961	-	-	-	-	-	-
TRINITY_DN48159_c0_g4	15.6927	56.9079	3.62639	0.0189953	1352	-	-	virNOG20661	S	-	gi|1009162288|ref|XP_015899358.1| PREDICTED: uncharacterized protein LOC107432685 [Ziziphus jujuba]
TRINITY_DN48183_c1_g1	0	8.62449	Inf	0.00554618	558	-	-	NOG46471;NOG114555	S	sp|P11369|LORF2_MOUSE LINE-1 retrotransposable element ORF2 protein OS=Mus musculus GN=Pol PE=1 SV=2	-
TRINITY_DN48250_c1_g3	43.6399	178.746	4.09594	0.0214137	593	-	-	-	-	-	-
TRINITY_DN48283_c1_g1	14.7734	50.2862	3.40384	0.0360847	2353	GO:0006351	-	virNOG12743;strNOG12799	K	sp|O04017|NAC98_ARATH Protein CUP-SHAPED COTYLEDON 2 OS=Arabidopsis thaliana GN=NAC098 PE=1 SV=1	gi|659127436|ref|XP_008463701.1| PREDICTED: protein CUP-SHAPED COTYLEDON 2-like [Cucumis melo]
TRINITY_DN48372_c0_g1	78.9007	497.094	6.30025	0.00313748	1662	GO:0043231;GO:0012505;GO:0044444	-	virNOG01816	S	-	gi|596047484|ref|XP_007220285.1| hypothetical protein PRUPE_ppa000692mg [Prunus persica] gi|462416747|gb|EMJ21484.1| hypothetical protein PRUPE_ppa000692mg [Prunus persica]
TRINITY_DN48501_c1_g1	15.4169	67.8973	4.40407	0.0315867	1438	-	-	-	-	-	-
TRINITY_DN48516_c4_g1	28.3629	115.779	4.08206	0.0279627	1946	-	-	-	-	-	-
TRINITY_DN48583_c2_g3	5.76784	26.8888	4.66185	0.0348621	482	-	-	KOG1075;COG2124;virNOG05585;KOG0242;virNOG07756	ZQRL	-	gi|698557861|ref|XP_009771141.1| PREDICTED: uncharacterized protein LOC104221718 [Nicotiana sylvestris]
TRINITY_DN48641_c0_g1	30.169	137.06	4.54308	0.0273664	4059	-	K04733	virNOG28989	T	sp|Q8LGB6|ZED1_ARATH Non-functional pseudokinase ZED1 OS=Arabidopsis thaliana GN=ZED1 PE=1 SV=1	gi|590643926|ref|XP_007030940.1| Kinase superfamily protein, putative [Theobroma cacao] gi|508719545|gb|EOY11442.1| Kinase superfamily protein, putative [Theobroma cacao]
TRINITY_DN48670_c0_g2	9.8437	56.4467	5.73429	0.00248436	3214	GO:0016020	-	virNOG10037	M	sp|Q9SYM1|MSL6_ARATH Mechanosensitive ion channel protein 6 OS=Arabidopsis thaliana GN=MSL6 PE=1 SV=1	gi|694329666|ref|XP_009355587.1| PREDICTED: mechanosensitive ion channel protein 6-like [Pyrus x bretschneideri]
TRINITY_DN48758_c1_g1	13.1843	53.6996	4.073	0.0397033	877	GO:0003899;GO:0003677;GO:0005739;GO:0006351;GO:0009507	-	COG5108;virNOG03599	K	sp|Q8VWF8|RPOT2_NICSY DNA-directed RNA polymerase 2, chloroplastic/mitochondrial OS=Nicotiana sylvestris GN=RPOT2 PE=2 SV=2	gi|720006152|ref|XP_010257888.1| PREDICTED: DNA-directed RNA polymerase 2B, chloroplastic/mitochondrial-like [Nelumbo nucifera]
TRINITY_DN48934_c0_g1	0	11.1189	Inf	0.0100619	882	-	-	-	-	-	-
TRINITY_DN48995_c3_g2	0	33.0095	Inf	5.69521e-07	507	-	-	NOG113064	S	-	gi|870749993|gb|KMS64610.1| hypothetical protein BVRB_018500 [Beta vulgaris subsp. vulgaris]
TRINITY_DN49101_c1_g2	2.81081	17.9988	6.40339	0.0492837	1536	-	-	virNOG25711	S	sp|Q9FLX4|MAKR5_ARATH Probable membrane-associated kinase regulator 5 OS=Arabidopsis thaliana GN=MAKR5 PE=2 SV=1	gi|1009123015|ref|XP_015878317.1| PREDICTED: probable membrane-associated kinase regulator 5 isoform X1 [Ziziphus jujuba]
TRINITY_DN49131_c0_g3	119.978	347.045	2.89257	0.0290165	3000	-	-	virNOG13561	R	sp|Q9LYT2|PP287_ARATH Pentatricopeptide repeat-containing protein At3g59040 OS=Arabidopsis thaliana GN=At3g59040 PE=2 SV=2	gi|568829314|ref|XP_006468968.1| PREDICTED: pentatricopeptide repeat-containing protein At3g59040 [Citrus sinensis]
TRINITY_DN49181_c1_g1	4.38936	21.5257	4.90406	0.0376966	1582	-	-	-	-	-	-
TRINITY_DN49209_c1_g4	0.670302	11.6556	17.3885	0.0076289	1236	-	K06940	virNOG20456	S	-	gi|224088603|ref|XP_002308492.1| hypothetical protein POPTR_0006s23180g [Populus trichocarpa] gi|222854468|gb|EEE92015.1| hypothetical protein POPTR_0006s23180g [Populus trichocarpa]
TRINITY_DN49231_c2_g1	181.23	536.422	2.95989	0.0480021	4552	GO:2001070;GO:0005977;GO:0010297;GO:0005829;GO:0004134;GO:0000025	K00705	virNOG00264	G	sp|Q69Q02|DPE2_ORYSJ 4-alpha-glucanotransferase DPE2 OS=Oryza sativa subsp. japonica GN=DPE2 PE=2 SV=1	gi|595821811|ref|XP_007204878.1| hypothetical protein PRUPE_ppa000782mg [Prunus persica] gi|462400409|gb|EMJ06077.1| hypothetical protein PRUPE_ppa000782mg [Prunus persica]
TRINITY_DN49270_c0_g4	79.9542	306.915	3.83864	0.00614092	2621	GO:0016021	K15015	virNOG00890;COG0814	E	sp|Q9LXF8|AVT1J_ARATH Amino acid transporter AVT1J OS=Arabidopsis thaliana GN=AVT1J PE=2 SV=1	gi|1009125134|ref|XP_015879447.1| PREDICTED: vacuolar amino acid transporter 1-like [Ziziphus jujuba] gi|1009173145|ref|XP_015867657.1| PREDICTED: vacuolar amino acid transporter 1-like [Ziziphus jujuba]
TRINITY_DN49275_c0_g1	9.63816	91.4032	9.48347	8.65325e-05	3658	-	-	virNOG01498	S	sp|Q8L4D8|IQD31_ARATH Protein IQ-DOMAIN 31 OS=Arabidopsis thaliana GN=IQD31 PE=1 SV=1	gi|590658405|ref|XP_007034845.1| Iq-domain 31 isoform 1 [Theobroma cacao] gi|508713874|gb|EOY05771.1| Iq-domain 31 isoform 1 [Theobroma cacao]
TRINITY_DN49322_c0_g6	0	35.7827	Inf	0.00362741	1409	GO:0000003;GO:0009555;GO:0006075;GO:0003843;GO:0016021;GO:0000148	-	virNOG00554	M	sp|Q9S9U0|CALSB_ARATH Callose synthase 11 OS=Arabidopsis thaliana GN=CALS11 PE=2 SV=1	gi|590624526|ref|XP_007025627.1| Glucan synthase-like 1 isoform 1 [Theobroma cacao] gi|590624530|ref|XP_007025628.1| Glucan synthase-like 1 isoform 1 [Theobroma cacao] gi|508780993|gb|EOY28249.1| Glucan synthase-like 1 isoform 1 [Theobroma cacao] gi|508780994|gb|EOY28250.1| Glucan synthase-like 1 isoform 1 [Theobroma cacao]
TRINITY_DN49325_c0_g1	0.74057	61.4858	83.0249	4.1823e-08	3605	-	-	-	-	sp|Q09666|AHNK_HUMAN Neuroblast differentiation-associated protein AHNAK OS=Homo sapiens GN=AHNAK PE=1 SV=2	-
TRINITY_DN49384_c0_g1	88.6856	248.46	2.80159	0.0271137	782	GO:0016709;GO:0020037;GO:0005506;GO:0044550;GO:0016021;GO:0055114	-	COG2124;virNOG10091	Q	sp|Q42602|C89A2_ARATH Cytochrome P450 89A2 OS=Arabidopsis thaliana GN=CYP89A2 PE=2 SV=2	gi|823199144|ref|XP_012434817.1| PREDICTED: cytochrome P450 89A2-like [Gossypium raimondii] gi|763778959|gb|KJB46082.1| hypothetical protein B456_007G347800 [Gossypium raimondii]
TRINITY_DN49433_c5_g1	0	11.9922	Inf	0.000875322	1187	-	-	-	-	-	-
TRINITY_DN49497_c3_g1	28.9471	116.28	4.01698	0.00837975	1176	GO:0016021;GO:0015238;GO:0015297;GO:0006855	-	virNOG03991	S	sp|Q9C994|DTX14_ARATH Protein DETOXIFICATION 14 OS=Arabidopsis thaliana GN=DTX14 PE=3 SV=1	gi|297737740|emb|CBI26941.3| unnamed protein product [Vitis vinifera]
TRINITY_DN49535_c1_g1	3.54611	17.1507	4.83647	0.0480417	1521	-	-	-	-	sp|P01899|HA11_MOUSE H-2 class I histocompatibility antigen, D-B alpha chain OS=Mus musculus GN=H2-D1 PE=1 SV=2	-
TRINITY_DN49556_c1_g1	112.475	285.462	2.538	0.0434346	5507	-	-	virNOG13118	R	sp|Q9FX35|PP117_ARATH Pentatricopeptide repeat-containing protein At1g73400, mitochondrial OS=Arabidopsis thaliana GN=At1g73400 PE=2 SV=2	gi|1027109622|ref|XP_008240387.2| PREDICTED: pentatricopeptide repeat-containing protein At1g73400, mitochondrial [Prunus mume]
TRINITY_DN49601_c2_g5	0.389218	6.32084	16.2398	0.041758	497	-	-	KOG2562;virNOG27119;virNOG28452	ASR	-	gi|147768602|emb|CAN78335.1| hypothetical protein VITISV_004143 [Vitis vinifera]
TRINITY_DN49765_c0_g1	1.78389	37.2434	20.8776	0.0143108	1053	-	-	KOG1075;virNOG34138;euNOG44956	SR	sp|P0C2F6|RNHX1_ARATH Putative ribonuclease H protein At1g65750 OS=Arabidopsis thaliana GN=At1g65750 PE=3 SV=1	gi|460393856|ref|XP_004242524.1| PREDICTED: uncharacterized protein LOC101258077 [Solanum lycopersicum]
TRINITY_DN49896_c3_g1	0.335151	6.93073	20.6794	0.0335979	1309	-	-	-	-	-	-
TRINITY_DN49898_c1_g1	13.3139	77.8549	5.84764	0.00244123	768	-	-	-	-	-	-
TRINITY_DN49978_c2_g1	0	7.45879	Inf	0.00941691	612	-	-	virNOG02460	R	-	gi|703079458|ref|XP_010091157.1| Uncharacterized protein L484_013949 [Morus notabilis] gi|587852812|gb|EXB42927.1| Uncharacterized protein L484_013949 [Morus notabilis]
TRINITY_DN49979_c2_g1	14.1519	49.7129	3.51282	0.0328994	2139	GO:0003677;GO:0006284;GO:0016787	K03575	virNOG04641	L	sp|F4JRF4|MUTYH_ARATH Adenine DNA glycosylase OS=Arabidopsis thaliana GN=MYH PE=3 SV=1	gi|502157003|ref|XP_004510725.1| PREDICTED: A/G-specific adenine DNA glycosylase isoform X1 [Cicer arietinum]
TRINITY_DN49994_c5_g4	1.69196	16.7883	9.92241	0.0128507	2655	GO:0055114;GO:0016491	-	COG0667;virNOG02502	C	sp|Q3L181|PERR_RAUSE Perakine reductase OS=Rauvolfia serpentina GN=PR PE=1 SV=1	gi|728847918|gb|KHG27361.1| putative aldo-keto reductase 1 [Gossypium arboreum]
TRINITY_DN50027_c4_g1	21.7522	61.3596	2.82085	0.0449621	2284	GO:0016740	K21552	virNOG07939	R	sp|Q93V78|TMT1_BRAOL Thiocyanate methyltransferase 1 OS=Brassica oleracea GN=TMT1 PE=1 SV=1	gi|1024035726|gb|KZV43668.1| putative thiol methyltransferase 2 [Dorcoceras hygrometricum]
TRINITY_DN50147_c1_g3	0	4.75583	Inf	0.0458059	643	-	-	-	-	-	-
TRINITY_DN50149_c0_g1	0	5.37959	Inf	0.0406369	434	-	-	-	-	-	-
TRINITY_DN50181_c0_g2	30.3149	132.122	4.35833	0.0223366	2224	GO:0016020;GO:0016310;GO:0004672	-	virNOG05235;COG0515	T	sp|Q8GYA4|CRK10_ARATH Cysteine-rich receptor-like protein kinase 10 OS=Arabidopsis thaliana GN=CRK10 PE=1 SV=3	gi|955347313|ref|XP_006590219.2| PREDICTED: cysteine-rich receptor-like protein kinase 29 [Glycine max]
TRINITY_DN50193_c1_g1	4.24882	34.7138	8.17022	0.00156666	1763	-	-	-	-	-	-
TRINITY_DN50303_c3_g1	8.63817	30.9178	3.57921	0.0332423	2486	GO:0004664;GO:0009094;GO:0004106;GO:0016597;GO:0009570;GO:0047769	K05359	virNOG03269	E	sp|Q9SA96|AROD1_ARATH Arogenate dehydratase/prephenate dehydratase 1, chloroplastic OS=Arabidopsis thaliana GN=ADT1 PE=1 SV=1	gi|297739158|emb|CBI28809.3| unnamed protein product [Vitis vinifera]
TRINITY_DN50309_c4_g1	38.1529	135.492	3.5513	0.0106751	3396	-	-	virNOG00407	S	-	gi|645249581|ref|XP_008230814.1| PREDICTED: uncharacterized protein LOC103330051 [Prunus mume] gi|645249584|ref|XP_008230815.1| PREDICTED: uncharacterized protein LOC103330051 [Prunus mume]
TRINITY_DN50372_c0_g1	0.351352	7.2971	20.7687	0.0283575	1040	-	-	-	-	-	-
TRINITY_DN50397_c5_g2	0	46.1624	Inf	0.0417947	546	-	-	-	-	-	-
TRINITY_DN50508_c1_g1	138.503	422.594	3.05115	0.0186874	1310	GO:0046872;GO:0055114;GO:0016491	K05933	virNOG00095	Q	sp|P31237|ACCO_ACTDE 1-aminocyclopropane-1-carboxylate oxidase OS=Actinidia deliciosa GN=ACO PE=2 SV=1	gi|731441218|ref|XP_002273430.3| PREDICTED: 1-aminocyclopropane-1-carboxylate oxidase [Vitis vinifera]
TRINITY_DN50587_c0_g1	29.9094	103.353	3.45554	0.0158158	7213	GO:0003677;GO:0006281;GO:0006260;GO:0008622;GO:0003887;GO:0008408;GO:0071897;GO:0000166;GO:0090305;GO:0008270	K02324	virNOG05000	L	sp|F4HW04|DPOE1_ARATH DNA polymerase epsilon catalytic subunit A OS=Arabidopsis thaliana GN=POL2A PE=1 SV=1	gi|720082504|ref|XP_010242612.1| PREDICTED: DNA polymerase epsilon catalytic subunit A-like [Nelumbo nucifera]
TRINITY_DN50681_c6_g1	0	79.8868	Inf	1.85284e-05	1771	GO:0006355;GO:0043565;GO:0003700	-	virNOG04366	K	sp|Q69IL4|RF2A_ORYSJ Transcription factor RF2a OS=Oryza sativa subsp. japonica GN=RF2a PE=1 SV=1	gi|702319237|ref|XP_010052396.1| PREDICTED: probable transcription factor PosF21 isoform X1 [Eucalyptus grandis]
TRINITY_DN50777_c0_g2	0	5.65483	Inf	0.0262974	611	-	-	-	-	-	-
TRINITY_DN50787_c1_g3	5.95151	32.7024	5.49481	0.0410016	1230	GO:0016705;GO:0020037;GO:0005506;GO:0016021;GO:0004497;GO:0055114	K20619	virNOG00979	Q	sp|Q9FIB0|C78A7_ARATH Cytochrome P450 78A7 OS=Arabidopsis thaliana GN=CYP78A7 PE=2 SV=1	gi|731397394|ref|XP_002280007.2| PREDICTED: cytochrome P450 78A7-like [Vitis vinifera]
TRINITY_DN50791_c1_g5	3.04876	21.063	6.9087	0.0110838	1028	-	-	virNOG21389	S	sp|Q9LPW3|SCRM2_ARATH Transcription factor SCREAM2 OS=Arabidopsis thaliana GN=SCRM2 PE=1 SV=1	gi|731398728|ref|XP_010653360.1| PREDICTED: uncharacterized protein LOC100241403 isoform X1 [Vitis vinifera]
TRINITY_DN50888_c3_g1	22.0387	75.0938	3.40735	0.0446918	3114	GO:0003824	-	COG0596;virNOG31255;virNOG02544	R	sp|O05235|YUGF_BACSU Uncharacterized hydrolase YugF OS=Bacillus subtilis (strain 168) GN=yugF PE=3 SV=1	gi|1029115441|ref|XP_016736160.1| PREDICTED: uncharacterized hydrolase YugF-like isoform X1 [Gossypium hirsutum]
TRINITY_DN50928_c2_g1	22.1631	84.7472	3.8238	0.011776	1086	-	-	-	-	-	-
TRINITY_DN50959_c3_g1	0	15.5646	Inf	0.0370149	1610	-	-	-	-	-	-
TRINITY_DN51002_c2_g1	0	5.74531	Inf	0.0276711	346	-	-	-	-	-	-
TRINITY_DN51059_c3_g3	76.9439	221.227	2.87518	0.0366817	719	GO:0006754;GO:1902600;GO:0046872;GO:0005524;GO:0016021;GO:0008553	-	KOG0205;virNOG04331	P	sp|Q9SU58|PMA4_ARATH ATPase 4, plasma membrane-type OS=Arabidopsis thaliana GN=AHA4 PE=2 SV=2	gi|33943131|gb|AAQ55291.1| plasma membrane H+-ATPase [Juglans regia]
TRINITY_DN51119_c0_g1	11.5681	41.7226	3.60671	0.0254787	3198	GO:0016020;GO:0004672	-	KOG0192;virNOG09434	T	sp|Q05609|CTR1_ARATH Serine/threonine-protein kinase CTR1 OS=Arabidopsis thaliana GN=CTR1 PE=1 SV=1	gi|359492500|ref|XP_003634421.1| PREDICTED: serine/threonine-protein kinase CTR1 [Vitis vinifera] gi|302142079|emb|CBI19282.3| unnamed protein product [Vitis vinifera]
TRINITY_DN51170_c0_g3	0	130.887	Inf	1.67399e-06	966	-	-	virNOG03335	R	-	gi|124359796|gb|ABD33026.2| Cyclin-like F-box; FAR1; Zinc finger, SWIM-type [Medicago truncatula]
TRINITY_DN51256_c3_g2	0	5.24694	Inf	0.0327978	562	-	-	-	-	-	-
TRINITY_DN51317_c0_g6	1103.52	3644.2	3.30235	0.0422125	2860	GO:0016021;GO:0006633;GO:0016747	-	virNOG16406	I	sp|Q9FG87|KCS20_ARATH 3-ketoacyl-CoA synthase 20 OS=Arabidopsis thaliana GN=KCS20 PE=2 SV=1	gi|703075137|ref|XP_010089997.1| 3-ketoacyl-CoA synthase 11 [Morus notabilis] gi|587848461|gb|EXB38728.1| 3-ketoacyl-CoA synthase 11 [Morus notabilis]
TRINITY_DN51329_c0_g1	0	7.84229	Inf	0.0213964	461	GO:0017150;GO:0002943;GO:0005829;GO:0050660;GO:0055114	-	virNOG08668	J	-	gi|922374884|ref|XP_003599260.2| tRNA-dihydrouridine synthase [Medicago truncatula] gi|657392253|gb|AES69511.2| tRNA-dihydrouridine synthase [Medicago truncatula]
TRINITY_DN51385_c1_g1	0	13.8153	Inf	0.00045809	1397	GO:0005622;GO:0003746;GO:0006414;GO:0005525;GO:0003924	K02358	virNOG02914	J	sp|Q98QG1|EFTU_MYCPU Elongation factor Tu OS=Mycoplasma pulmonis (strain UAB CTIP) GN=tuf PE=3 SV=1	gi|255074671|ref|XP_002501010.1| predicted protein [Micromonas commoda] gi|226516273|gb|ACO62268.1| predicted protein [Micromonas commoda]
TRINITY_DN51411_c4_g2	17.4655	50.9403	2.91663	0.0451922	1365	-	K13153	virNOG22107;virNOG00853	S	-	gi|590615459|ref|XP_007023228.1| U11/U12 small nuclear ribonucleoprotein 25 kDa protein, putative [Theobroma cacao] gi|508778594|gb|EOY25850.1| U11/U12 small nuclear ribonucleoprotein 25 kDa protein, putative [Theobroma cacao]
TRINITY_DN51529_c1_g7	13.3627	58.6039	4.38564	0.0213623	563	GO:0004310;GO:0016021;GO:0008610	-	virNOG04952	I	sp|P53800|FDFT_NICBE Squalene synthase OS=Nicotiana benthamiana PE=2 SV=1	gi|1012330918|gb|KYP42417.1| Squalene synthetase [Cajanus cajan]
TRINITY_DN51618_c2_g5	83.4526	525.797	6.30054	0.000543147	652	-	-	-	-	-	-
TRINITY_DN51640_c2_g5	2.80008	21.7454	7.76599	0.0074005	2419	-	-	-	-	-	-
TRINITY_DN51684_c1_g2	1.51901	16.6364	10.9521	0.00548112	875	-	-	virNOG01267;virNOG16201	T	sp|Q9LMN7|WAK5_ARATH Wall-associated receptor kinase 5 OS=Arabidopsis thaliana GN=WAK5 PE=2 SV=1	gi|1029128283|ref|XP_016742463.1| PREDICTED: wall-associated receptor kinase 2-like [Gossypium hirsutum]
TRINITY_DN51698_c5_g3	0	23.0246	Inf	0.01503	509	-	-	-	-	-	-
TRINITY_DN51704_c3_g1	18.4169	56.65	3.07598	0.0375992	1244	-	-	-	-	-	-
TRINITY_DN51713_c0_g1	0.335151	8.31824	24.8194	0.0241634	1028	GO:0015074;GO:0003676	-	COG2801	L	sp|P04323|POL3_DROME Retrovirus-related Pol polyprotein from transposon 17.6 OS=Drosophila melanogaster GN=pol PE=3 SV=1	gi|595885005|ref|XP_007213082.1| hypothetical protein PRUPE_ppa021229mg [Prunus persica] gi|462408947|gb|EMJ14281.1| hypothetical protein PRUPE_ppa021229mg [Prunus persica]
TRINITY_DN51750_c3_g1	2.92988	30.2846	10.3365	0.0204987	1123	GO:0004674;GO:0005524;GO:0006468	K04515	virNOG03672	T	sp|Q9SPK4|PPCK1_ARATH Phosphoenolpyruvate carboxylase kinase 1 OS=Arabidopsis thaliana GN=PPCK1 PE=1 SV=1	gi|694397490|ref|XP_009373992.1| PREDICTED: phosphoenolpyruvate carboxylase kinase 1-like [Pyrus x bretschneideri] gi|694429946|ref|XP_009342479.1| PREDICTED: phosphoenolpyruvate carboxylase kinase 1-like [Pyrus x bretschneideri]
TRINITY_DN51780_c1_g1	4.23262	21.2716	5.02563	0.0244193	1345	-	-	-	-	-	gi|731428902|ref|XP_010664484.1| PREDICTED: pre-mRNA-processing protein 40A [Vitis vinifera] gi|302142164|emb|CBI19367.3| unnamed protein product [Vitis vinifera]
TRINITY_DN51781_c0_g1	2.61093	14.311	5.48121	0.031004	927	-	K13993	virNOG21347	O	sp|O49710|HS154_ARATH 15.4 kDa class V heat shock protein OS=Arabidopsis thaliana GN=HSP15.4 PE=2 SV=1	gi|225444442|ref|XP_002271195.1| PREDICTED: 15.4 kDa class V heat shock protein [Vitis vinifera] gi|296087002|emb|CBI33266.3| unnamed protein product [Vitis vinifera]
TRINITY_DN51804_c0_g1	0.351352	33.1	94.2077	0.00953615	1454	-	-	-	-	-	-
TRINITY_DN51812_c0_g1	17.8332	72.7135	4.07742	0.0101399	569	GO:0016020;GO:0044710	-	virNOG06477	I	sp|O49814|BCH2_CAPAN Beta-carotene hydroxylase 2, chloroplastic (Fragment) OS=Capsicum annuum GN=CA2 PE=2 SV=1	gi|590673140|ref|XP_007038806.1| Beta-hydroxylase 1, 1,B1,chy1,BCH1 isoform 2, partial [Theobroma cacao] gi|508776051|gb|EOY23307.1| Beta-hydroxylase 1, 1,B1,chy1,BCH1 isoform 2, partial [Theobroma cacao]
TRINITY_DN51830_c2_g1	0	8.12815	Inf	0.00597287	746	-	-	-	-	-	-
TRINITY_DN51926_c0_g2	0.335151	7.91955	23.6298	0.0197055	682	-	-	-	-	-	-
TRINITY_DN51991_c1_g1	18.0169	510.537	28.3365	0.00542952	1672	GO:0003676	-	virNOG04486;KOG1121	L	sp|Q6AVI0|RSLE2_ORYSJ Zinc finger BED domain-containing protein RICESLEEPER 2 OS=Oryza sativa subsp. japonica GN=Os03g0733400 PE=2 SV=1	gi|848898623|ref|XP_012849436.1| PREDICTED: zinc finger BED domain-containing protein RICESLEEPER 2-like [Erythranthe guttata]
TRINITY_DN52020_c1_g4	1.79463	12.0846	6.73377	0.0394972	786	-	-	-	-	-	-
TRINITY_DN52043_c1_g1	10.4923	38.593	3.67821	0.0412278	1326	-	-	-	-	-	-
TRINITY_DN52092_c0_g2	0	9.09251	Inf	0.012829	790	-	-	-	-	-	-
TRINITY_DN52124_c4_g9	0	7.10507	Inf	0.0416541	560	-	-	-	-	-	-
TRINITY_DN52144_c0_g1	6.88688	29.0696	4.22102	0.0289017	1141	-	-	virNOG25606;virNOG21490	S	-	gi|590587883|ref|XP_007016083.1| Uncharacterized protein TCM_041604 [Theobroma cacao] gi|508786446|gb|EOY33702.1| Uncharacterized protein TCM_041604 [Theobroma cacao]
TRINITY_DN52159_c1_g1	9.07053	69.8074	7.69607	0.0144416	1666	GO:0008080	-	virNOG01651	R	-	gi|674945186|emb|CDX88571.1| BnaC06g40150D [Brassica napus]
TRINITY_DN52192_c4_g1	0	29.8815	Inf	1.19793e-06	2009	-	-	-	-	sp|Q98PV8|RS6_MYCPU 30S ribosomal protein S6 OS=Mycoplasma pulmonis (strain UAB CTIP) GN=rpsF PE=3 SV=1	gi|902043994|gb|KNA02811.1| hypothetical protein SOVF_215140, partial [Spinacia oleracea]
TRINITY_DN52192_c4_g2	0	16.9355	Inf	0.000113546	1373	GO:0005840;GO:0006412;GO:0003735;GO:0019843;GO:0009507	-	virNOG18449	J	sp|Q98PV9|SSB_MYCPU Single-stranded DNA-binding protein OS=Mycoplasma pulmonis (strain UAB CTIP) GN=ssb PE=3 SV=1	gi|685506375|ref|YP_009057746.1| ribosomal protein S18 (chloroplast) [Picocystis salinarum] gi|659680726|gb|AID67644.1| ribosomal protein S18 (chloroplast) [Picocystis salinarum]
TRINITY_DN52234_c2_g3	16.0386	58.5769	3.65224	0.0444843	918	-	-	virNOG36144;virNOG23210	S	sp|Q8LGS1|MARD1_ARATH Protein MARD1 OS=Arabidopsis thaliana GN=MARD1 PE=2 SV=2	gi|359497432|ref|XP_003635513.1| PREDICTED: uncharacterized protein LOC100261790 [Vitis vinifera] gi|731439155|ref|XP_003635265.2| PREDICTED: uncharacterized protein LOC100853335 [Vitis vinifera]
TRINITY_DN52375_c0_g5	0.335151	15.604	46.5581	0.0278285	925	-	-	-	-	-	-
TRINITY_DN52380_c3_g2	1.02165	12.4681	12.2038	0.013288	674	-	-	-	-	-	-
TRINITY_DN52386_c4_g1	3.22716	18.9962	5.88635	0.0204839	1499	-	-	-	-	-	-
TRINITY_DN52460_c2_g1	25.6389	78.7453	3.07132	0.0302496	3148	-	-	-	-	-	-
TRINITY_DN52469_c0_g2	0	67.2332	Inf	2.10123e-07	1332	-	-	-	-	-	-
TRINITY_DN52470_c1_g2	0	12.406	Inf	0.025714	1025	-	-	NOG06833;KOG0017;virNOG05193	SR	sp|P10978|POLX_TOBAC Retrovirus-related Pol polyprotein from transposon TNT 1-94 OS=Nicotiana tabacum PE=2 SV=1	gi|731420146|ref|XP_010661281.1| PREDICTED: uncharacterized protein LOC104881771 [Vitis vinifera]
TRINITY_DN52579_c1_g6	74.5441	387.938	5.20415	0.001127	958	-	-	NOG81593;KOG4658;virNOG04327;NOG68038	ZTR	sp|Q9LRR4|R13L1_ARATH Putative disease resistance RPP13-like protein 1 OS=Arabidopsis thaliana GN=RPPL1 PE=3 SV=1	gi|298204563|emb|CBI23838.3| unnamed protein product [Vitis vinifera]
TRINITY_DN52617_c3_g2	1.03785	8.76112	8.44157	0.0476103	1069	-	-	-	-	-	-
TRINITY_DN52634_c2_g6	1.74602	16.4081	9.39739	0.0320375	1259	-	-	-	-	-	-
TRINITY_DN52684_c3_g2	44.3529	119.344	2.69078	0.0429168	1161	-	-	-	-	-	-
TRINITY_DN52692_c4_g1	1.00545	20.6233	20.5114	0.0273298	340	-	-	-	-	-	-
TRINITY_DN52722_c0_g2	0.389218	56.9749	146.383	0.00953896	1356	-	-	-	-	-	-
TRINITY_DN52822_c3_g1	0	83.7131	Inf	0.000406057	1312	GO:0008757;GO:0008171;GO:0019438;GO:0032259;GO:0046983	K16040	virNOG01933	R	sp|B0ZB57|OMT3_HUMLU Probable O-methyltransferase 3 OS=Humulus lupulus GN=OMT3 PE=2 SV=1	gi|330375623|gb|AEC13057.1| orcinol O-methyltransferase-like protein [Rosa chinensis]
TRINITY_DN52870_c3_g2	2.34606	18.2569	7.78194	0.0445313	936	-	-	-	-	-	-
TRINITY_DN52876_c1_g1	13.7736	81.8589	5.94319	0.00171162	1509	-	-	-	-	-	-
TRINITY_DN52908_c2_g1	0	47.8729	Inf	0.0261683	4151	-	-	virNOG22502;virNOG09124	R	sp|P0C2F6|RNHX1_ARATH Putative ribonuclease H protein At1g65750 OS=Arabidopsis thaliana GN=At1g65750 PE=3 SV=1	gi|568876828|ref|XP_006491472.1| PREDICTED: uncharacterized protein LOC102626455 [Citrus sinensis]
TRINITY_DN52917_c4_g1	122.912	643.107	5.23223	0.00900027	2171	GO:0016844;GO:0016020;GO:0005783;GO:0009058;GO:0016788	K21407	virNOG16988	R	sp|Q4V3D9|SSL10_ARATH Protein STRICTOSIDINE SYNTHASE-LIKE 10 OS=Arabidopsis thaliana GN=SSL10 PE=2 SV=1	gi|590698246|ref|XP_007045664.1| Calcium-dependent phosphotriesterase superfamily protein, putative [Theobroma cacao] gi|508709599|gb|EOY01496.1| Calcium-dependent phosphotriesterase superfamily protein, putative [Theobroma cacao]
TRINITY_DN53057_c0_g1	168.536	409.653	2.43066	0.0498514	5184	GO:0097159;GO:1901363;GO:0034645;GO:0006259	-	virNOG02173	L	sp|F4JRP8|STIL2_ARATH Protein STICHEL-like 2 OS=Arabidopsis thaliana GN=At4g24790 PE=3 SV=1	gi|1035918292|gb|OAY47883.1| hypothetical protein MANES_06G113300 [Manihot esculenta]
TRINITY_DN53070_c0_g2	0.335151	7.76244	23.161	0.0253777	1229	-	-	KOG1075	R	-	gi|747051124|ref|XP_011071645.1| PREDICTED: uncharacterized protein LOC105157045 [Sesamum indicum]
TRINITY_DN53083_c2_g2	1.12979	112.952	99.9763	0.0412088	2263	-	-	virNOG05810	R	sp|Q9ZT94|POLR2_ARATH Retrovirus-related Pol polyprotein from transposon RE2 OS=Arabidopsis thaliana GN=RE2 PE=4 SV=1	gi|22773264|gb|AAN06870.1| Putative gag-pol polyprotein [Oryza sativa Japonica Group] gi|108706314|gb|ABF94109.1| retrotransposon protein, putative, Ty1-copia subclass [Oryza sativa Japonica Group]
TRINITY_DN53111_c0_g2	29.8501	117.598	3.93963	0.0175991	701	-	-	-	-	-	-
TRINITY_DN53187_c1_g1	90.5874	470.833	5.19756	0.0225766	2527	GO:0033178;GO:0015991;GO:0046961	K02150	virNOG01389	C	sp|Q9SWE7|VATE_CITLI V-type proton ATPase subunit E OS=Citrus limon GN=VATE PE=2 SV=1	gi|558633282|gb|AHA83526.1| V-type proton ATPase subunit E [Hevea brasiliensis]
TRINITY_DN53205_c2_g1	0	21.3784	Inf	2.11561e-05	914	-	-	-	-	-	-
TRINITY_DN53240_c3_g1	0	14.7526	Inf	0.0213254	559	-	-	-	-	-	-
TRINITY_DN53260_c3_g7	0	20.3448	Inf	0.00379695	590	-	-	-	-	-	-
TRINITY_DN53321_c0_g1	54.051	156.918	2.90314	0.0331015	1990	GO:0016020;GO:0006810;GO:0000166;GO:0043167;GO:0016887	-	KOG0143;virNOG05810;KOG0017;virNOG28740	QR	sp|Q9ZT94|POLR2_ARATH Retrovirus-related Pol polyprotein from transposon RE2 OS=Arabidopsis thaliana GN=RE2 PE=4 SV=1	gi|475592016|gb|EMT21953.1| ABC transporter C family member 10 [Aegilops tauschii]
TRINITY_DN53377_c2_g2	0.686503	36.5944	53.3055	5.08475e-06	1513	-	-	NOG131549	S	sp|P11260|LORF1_MOUSE LINE-1 retrotransposable element ORF1 protein OS=Mus musculus GN=Lire1 PE=1 SV=2	gi|527186611|gb|EPS59507.1| hypothetical protein M569_15298, partial [Genlisea aurea]
TRINITY_DN53402_c1_g2	0.670302	17.7263	26.4453	0.00805757	723	-	-	virNOG40015;KOG1075;euNOG44956	SR	-	gi|586748060|ref|XP_006851004.1| PREDICTED: uncharacterized protein LOC18440803 [Amborella trichopoda] gi|548854675|gb|ERN12585.1| hypothetical protein AMTR_s00025p00218070 [Amborella trichopoda]
TRINITY_DN53406_c2_g2	3.07043	18.6344	6.069	0.0380285	1851	GO:0020037;GO:0005506;GO:0016021;GO:0055114;GO:0033772	K20562	virNOG12341	Q	sp|H2DH18|C7A12_PANGI Cytochrome P450 CYP736A12 OS=Panax ginseng PE=2 SV=1	gi|595843623|ref|XP_007208656.1| hypothetical protein PRUPE_ppa022041mg [Prunus persica] gi|462404298|gb|EMJ09855.1| hypothetical protein PRUPE_ppa022041mg [Prunus persica]
TRINITY_DN53412_c2_g1	0.335151	7.31759	21.8337	0.032879	1078	-	-	-	-	-	-
TRINITY_DN53422_c1_g4	7.73012	31.3858	4.0602	0.0211623	1979	GO:0044260;GO:0044763;GO:0043412;GO:0044238;GO:0044710;GO:0005488	-	virNOG01594	R	sp|F4IXE7|IDM1_ARATH Increased DNA methylation 1 OS=Arabidopsis thaliana GN=IDM1 PE=1 SV=1	gi|595895980|ref|XP_007213733.1| hypothetical protein PRUPE_ppa000177mg [Prunus persica] gi|462409598|gb|EMJ14932.1| hypothetical protein PRUPE_ppa000177mg [Prunus persica]
TRINITY_DN53430_c0_g5	0	6.74465	Inf	0.0145904	761	-	-	-	-	-	-
TRINITY_DN53439_c6_g2	292.867	791.804	2.70363	0.0347408	2992	GO:0006355;GO:0005739;GO:0003690;GO:0009507	K15032	virNOG03352	K	sp|Q9SZL6|MTEF6_ARATH Transcription termination factor MTERF6, chloroplastic/mitochondrial OS=Arabidopsis thaliana GN=MTERF6 PE=2 SV=1	gi|1009152327|ref|XP_015894037.1| PREDICTED: uncharacterized protein LOC107428090 isoform X2 [Ziziphus jujuba]
TRINITY_DN53475_c0_g2	111.453	385.281	3.4569	0.010694	1259	-	-	-	-	-	-
TRINITY_DN53497_c1_g2	9.63834	31.6082	3.27942	0.047194	1205	-	-	virNOG06300;virNOG27735	T	-	gi|593794357|ref|XP_007160217.1| hypothetical protein PHAVU_002G302700g [Phaseolus vulgaris] gi|561033632|gb|ESW32211.1| hypothetical protein PHAVU_002G302700g [Phaseolus vulgaris]
TRINITY_DN53499_c2_g3	1.83249	207.339	113.146	0.00931453	1676	-	-	virNOG07861	O	sp|Q8LB47|MGE2_ARATH GrpE protein homolog 2, mitochondrial OS=Arabidopsis thaliana GN=Mge2 PE=1 SV=1	gi|743850347|ref|XP_011028707.1| PREDICTED: grpE protein homolog, mitochondrial isoform X1 [Populus euphratica]
TRINITY_DN53543_c0_g1	0.670302	8.15189	12.1615	0.0352717	1363	-	K18811	virNOG15651;virNOG09414	D	sp|Q2V3B2|CCD51_ARATH Cyclin-D5-1 OS=Arabidopsis thaliana GN=CYCD5-1 PE=2 SV=2	gi|645219983|ref|XP_008238209.1| PREDICTED: cyclin-D5-1 [Prunus mume]
TRINITY_DN53619_c0_g1	74.4412	219.861	2.95349	0.0354474	2913	GO:0005634;GO:0003677;GO:0006355	-	virNOG32471;virNOG16071	SR	sp|A2YMR0|NAC10_ORYSI NAC transcription factor ONAC010 OS=Oryza sativa subsp. indica GN=ONAC010 PE=3 SV=1	gi|590585386|ref|XP_007015431.1| NAC domain containing protein 25, putative [Theobroma cacao] gi|508785794|gb|EOY33050.1| NAC domain containing protein 25, putative [Theobroma cacao]
TRINITY_DN53624_c0_g1	0	5.70632	Inf	0.0432114	656	-	-	KOG1075;virNOG01327;virNOG28179	R	sp|P0C2F6|RNHX1_ARATH Putative ribonuclease H protein At1g65750 OS=Arabidopsis thaliana GN=At1g65750 PE=3 SV=1	gi|147866531|emb|CAN81579.1| hypothetical protein VITISV_023185 [Vitis vinifera]
TRINITY_DN53667_c1_g1	23.0821	91.9287	3.98269	0.0239503	4488	GO:0005488	-	virNOG00819;virNOG33673;virNOG19602;KOG0017	R	sp|Q9ZT94|POLR2_ARATH Retrovirus-related Pol polyprotein from transposon RE2 OS=Arabidopsis thaliana GN=RE2 PE=4 SV=1	gi|147788164|emb|CAN71595.1| hypothetical protein VITISV_010143 [Vitis vinifera]
TRINITY_DN53695_c1_g1	0	6.2515	Inf	0.0199446	674	-	-	-	-	-	-
TRINITY_DN53722_c0_g2	0.670302	8.13933	12.1428	0.0404854	633	-	-	-	-	-	-
TRINITY_DN53723_c1_g3	1.83796	82.3881	44.8259	0.00525898	1230	-	-	NOG188762;virNOG04486	SL	-	gi|566198871|ref|XP_006375745.1| hypothetical protein POPTR_0013s01720g [Populus trichocarpa] gi|550324712|gb|ERP53542.1| hypothetical protein POPTR_0013s01720g [Populus trichocarpa]
TRINITY_DN53764_c7_g1	23.5251	70.6957	3.00511	0.0430482	891	-	-	-	-	-	-
TRINITY_DN53801_c1_g2	8.60577	40.6624	4.72502	0.0380164	930	GO:0016020;GO:0006820;GO:0005216;GO:0034220	-	virNOG09162;virNOG01722;KOG0474	P	sp|P60300|CLCG_ARATH Putative chloride channel-like protein CLC-g OS=Arabidopsis thaliana GN=CLC-G PE=1 SV=2	gi|694373813|ref|XP_009363967.1| PREDICTED: putative chloride channel-like protein CLC-g [Pyrus x bretschneideri]
TRINITY_DN53806_c0_g3	1.50281	13.9084	9.25494	0.0125056	498	GO:0005524	-	virNOG09555	L	-	gi|645242424|ref|XP_008227544.1| PREDICTED: protein CHROMATIN REMODELING 24 isoform X1 [Prunus mume] gi|1027097511|ref|XP_016648346.1| PREDICTED: protein CHROMATIN REMODELING 24 isoform X2 [Prunus mume]
TRINITY_DN53824_c1_g1	0	23.8913	Inf	0.00250946	835	-	-	-	-	-	-
TRINITY_DN53839_c3_g5	10.7789	43.7991	4.06341	0.043224	1558	-	-	-	-	-	-
TRINITY_DN53900_c0_g3	0.335151	34.9621	104.317	2.3901e-06	427	-	-	-	-	-	-
TRINITY_DN53965_c2_g1	0	7.95782	Inf	0.00787138	513	GO:0003677;GO:0005634;GO:0046982;GO:0000786	K11253	virNOG17611	B	sp|P84239|H3_URECA Histone H3 OS=Urechis caupo PE=1 SV=2	gi|60543010|dbj|BAD90754.1| histone 3 [Conocephalum conicum] gi|60543016|dbj|BAD90757.1| histone 3 [Conocephalum conicum]
TRINITY_DN53977_c1_g1	27.4824	151.815	5.52408	0.00149638	1421	-	-	-	-	-	-
TRINITY_DN54197_c0_g7	12.8382	44.4524	3.46251	0.0432834	1773	GO:0016787;GO:0046856	-	virNOG07706	U	sp|Q8H0Z6|IP5P3_ARATH Type IV inositol polyphosphate 5-phosphatase 3 OS=Arabidopsis thaliana GN=IP5P3 PE=1 SV=1	gi|659113744|ref|XP_008456733.1| PREDICTED: type IV inositol polyphosphate 5-phosphatase 3 isoform X2 [Cucumis melo] gi|659113746|ref|XP_008456734.1| PREDICTED: type IV inositol polyphosphate 5-phosphatase 3 isoform X2 [Cucumis melo] gi|659113748|ref|XP_008456735.1| PREDICTED: type IV inositol polyphosphate 5-phosphatase 3 isoform X2 [Cucumis melo]
TRINITY_DN54215_c4_g2	8.05962	29.4312	3.65169	0.0462232	1228	GO:0009733	K14488	virNOG19935	S	sp|O65695|SAU50_ARATH Auxin-responsive protein SAUR50 OS=Arabidopsis thaliana GN=SAUR50 PE=1 SV=1	gi|1035893048|gb|OAY22652.1| hypothetical protein MANES_18G015300 [Manihot esculenta]
TRINITY_DN54223_c1_g1	2.85415	18.3738	6.43757	0.013899	1049	-	-	-	-	-	-
TRINITY_DN54271_c3_g1	77.5058	196.694	2.5378	0.0478322	1599	GO:1902600;GO:0035725;GO:0015385;GO:0016021;GO:0006885	-	virNOG05926;virNOG15330	P	sp|Q68KI4|NHX1_ARATH Sodium/hydrogen exchanger 1 OS=Arabidopsis thaliana GN=NHX1 PE=1 SV=2	gi|971467390|gb|ALV66192.1| sodium/hydrogen exchanger 1, partial [Betula platyphylla]
TRINITY_DN54296_c2_g1	0	5.03965	Inf	0.0496826	698	-	-	-	-	-	-
TRINITY_DN54317_c2_g2	3.24883	37.3948	11.5102	0.0463993	4404	-	-	virNOG00819;virNOG33673;virNOG19602	R	sp|P10978|POLX_TOBAC Retrovirus-related Pol polyprotein from transposon TNT 1-94 OS=Nicotiana tabacum PE=2 SV=1	gi|147788164|emb|CAN71595.1| hypothetical protein VITISV_010143 [Vitis vinifera]
TRINITY_DN54329_c1_g3	1.07572	10.3585	9.62931	0.0387583	1022	-	-	-	-	-	-
TRINITY_DN54329_c1_g9	0.335151	6.35845	18.9719	0.0450365	537	GO:0004674;GO:0005524;GO:0006468	-	virNOG01267;virNOG16201	T	sp|Q39191|WAK1_ARATH Wall-associated receptor kinase 1 OS=Arabidopsis thaliana GN=WAK1 PE=1 SV=2	gi|1009112416|ref|XP_015868201.1| PREDICTED: wall-associated receptor kinase 2-like [Ziziphus jujuba]
TRINITY_DN54359_c1_g1	7.33544	28.7375	3.91762	0.0411384	868	GO:0009536	-	virNOG35393;virNOG02782;NOG154618	OR	sp|Q2QD30|YCF2_CUCSA Protein Ycf2 OS=Cucumis sativus GN=ycf2-A PE=3 SV=1	gi|1030178847|ref|YP_009253604.1| Ycf2 (chloroplast) [Senna tora] gi|1030178865|ref|YP_009253622.1| Ycf2 (chloroplast) [Senna tora] gi|929045881|gb|ALF03793.1| Ycf2 (chloroplast) [Senna tora] gi|929045899|gb|ALF03811.1| Ycf2 (chloroplast) [Senna tora]
TRINITY_DN54374_c2_g3	0	15.9024	Inf	0.000170473	1830	-	-	-	-	-	-
TRINITY_DN54374_c2_g4	0	84.2715	Inf	4.35244e-11	7234	-	-	-	-	-	-
TRINITY_DN54392_c0_g2	27.0445	483.045	17.8611	0.000113955	966	-	-	-	-	-	-
TRINITY_DN54393_c2_g2	2.15144	55.0098	25.5688	0.0408948	1041	-	-	virNOG14432	R	sp|Q93XK2|STSYN_PEA Stachyose synthase OS=Pisum sativum GN=STS1 PE=1 SV=1	gi|747104986|ref|XP_011100751.1| PREDICTED: stachyose synthase-like [Sesamum indicum]
TRINITY_DN54427_c4_g1	20.628	61.4634	2.9796	0.0382973	1104	-	-	virNOG13489;virNOG10093;NOG96741	TR	sp|Q40392|TMVRN_NICGU TMV resistance protein N OS=Nicotiana glutinosa GN=N PE=1 SV=1	gi|1027110996|ref|XP_016651388.1| PREDICTED: TMV resistance protein N-like isoform X1 [Prunus mume]
TRINITY_DN54427_c4_g3	35.6392	101.172	2.83878	0.0384188	1131	-	-	NOG65877;virNOG10093	ST	sp|Q40392|TMVRN_NICGU TMV resistance protein N OS=Nicotiana glutinosa GN=N PE=1 SV=1	gi|731440904|ref|XP_010646556.1| PREDICTED: putative disease resistance protein At4g11170 [Vitis vinifera]
TRINITY_DN54429_c2_g2	0	5.00595	Inf	0.0490382	826	-	-	-	-	-	-
TRINITY_DN54435_c0_g6	0.724369	20.8469	28.7794	0.0107095	272	-	-	-	-	-	-
TRINITY_DN54612_c5_g3	0	234.39	Inf	0.0448053	962	-	-	-	-	-	-
TRINITY_DN54684_c2_g4	0	8.40471	Inf	0.00548758	1377	-	-	-	-	-	-
TRINITY_DN54710_c0_g1	5.45434	51.1201	9.37237	0.0251608	1030	GO:0044424;GO:0008233	-	COG0638;virNOG06350	O	sp|Q7DLS1|PSB7B_ARATH Proteasome subunit beta type-7-B OS=Arabidopsis thaliana GN=PBB2 PE=1 SV=2	gi|1025394444|ref|XP_016436056.1| PREDICTED: proteasome subunit beta type-7-A-like, partial [Nicotiana tabacum]
TRINITY_DN54741_c0_g1	0.724369	10.6054	14.6409	0.0118597	870	-	-	-	-	-	-
TRINITY_DN54766_c4_g5	1.78389	17.997	10.0886	0.0260302	251	-	-	-	-	-	-
TRINITY_DN54776_c1_g1	2.72453	43.1292	15.83	0.0222622	753	GO:0016301;GO:0009987;GO:0005488	-	virNOG01267;virNOG16201;NOG128933	T	sp|Q9LMP1|WAK2_ARATH Wall-associated receptor kinase 2 OS=Arabidopsis thaliana GN=WAK2 PE=1 SV=1	gi|590599724|ref|XP_007019262.1| Wall-associated kinase 2, putative [Theobroma cacao] gi|508724590|gb|EOY16487.1| Wall-associated kinase 2, putative [Theobroma cacao]
TRINITY_DN54789_c0_g1	10.0166	41.6441	4.1575	0.0495813	468	-	-	-	-	-	-
TRINITY_DN54794_c2_g1	0	5.53401	Inf	0.027425	596	-	-	-	-	-	-
TRINITY_DN54808_c4_g1	11.2276	34.9785	3.1154	0.0463873	1788	GO:0006810;GO:0016021	K15102	virNOG07783	C	sp|Q7DNC3|MPCP1_ARATH Mitochondrial phosphate carrier protein 1, mitochondrial OS=Arabidopsis thaliana GN=MPT1 PE=2 SV=1	gi|645260412|ref|XP_008235818.1| PREDICTED: mitochondrial phosphate carrier protein 1, mitochondrial [Prunus mume]
TRINITY_DN54814_c4_g1	0	21.2066	Inf	0.0310622	408	-	-	-	-	-	-
TRINITY_DN54881_c0_g1	14.79	45.422	3.07114	0.0460998	951	-	-	virNOG15941	S	-	gi|702329803|ref|XP_010054201.1| PREDICTED: uncharacterized protein LOC104442465, partial [Eucalyptus grandis]
TRINITY_DN54911_c2_g6	1.78389	16.8489	9.44503	0.0361624	1293	-	-	-	-	-	-
TRINITY_DN54916_c0_g1	53.2345	181.597	3.41127	0.0121997	1950	GO:0003677;GO:0008270;GO:0034968;GO:0018024	-	virNOG10506;KOG1946	K	sp|Q9SIV5|C3H19_ARATH Zinc finger CCCH domain-containing protein 19 OS=Arabidopsis thaliana GN=NERD PE=1 SV=3	gi|734405947|gb|KHN33716.1| Zinc finger CCCH domain-containing protein 44 [Glycine soja]
TRINITY_DN54979_c1_g1	1.72436	11.3368	6.57448	0.0492694	523	-	-	-	-	-	-
TRINITY_DN54981_c1_g2	40.4611	122.006	3.01538	0.0268948	1963	GO:0000287;GO:0004634;GO:0006096;GO:0000015	K01689	virNOG06901	G	sp|Q9C9C4|ENO1_ARATH Enolase 1, chloroplastic OS=Arabidopsis thaliana GN=ENO1 PE=1 SV=1	gi|1009132120|ref|XP_015883214.1| PREDICTED: enolase 1, chloroplastic [Ziziphus jujuba]
TRINITY_DN54982_c1_g1	147.082	500.351	3.40185	0.0374213	1212	-	-	virNOG05459	U	-	gi|1012364791|gb|KYP75973.1| Signal peptidase complex subunit 3B [Cajanus cajan]
TRINITY_DN55022_c0_g2	129.362	420.058	3.24715	0.0173871	5122	GO:0006396;GO:0001510;GO:0008173	-	virNOG04059	R	sp|P92941|CLCA_ARATH Chloride channel protein CLC-a OS=Arabidopsis thaliana GN=CLC-A PE=1 SV=2	gi|1035900028|gb|OAY29629.1| hypothetical protein MANES_15G159600 [Manihot esculenta]
TRINITY_DN55022_c0_g3	30.8177	120.633	3.9144	0.01071	935	GO:0006396;GO:0001510;GO:0008173	-	virNOG04059	R	sp|Q6M9M7|Y1998_PARUW Uncharacterized RNA methyltransferase pc1998 OS=Protochlamydia amoebophila (strain UWE25) GN=pc1998 PE=3 SV=1	gi|1029076584|ref|XP_016698521.1| PREDICTED: uncharacterized RNA methyltransferase pc1998-like isoform X2 [Gossypium hirsutum]
TRINITY_DN55075_c2_g1	28.7634	113.27	3.938	0.00953848	1920	-	-	-	-	-	gi|848901196|ref|XP_012850757.1| PREDICTED: uncharacterized protein LOC105970477 [Erythranthe guttata]
TRINITY_DN55076_c2_g4	16.9574	133.982	7.90108	0.000120657	5093	-	-	virNOG09124;lilNOG23652	R	sp|P0C2F6|RNHX1_ARATH Putative ribonuclease H protein At1g65750 OS=Arabidopsis thaliana GN=At1g65750 PE=3 SV=1	gi|332322132|emb|CCA66040.1| hypothetical protein [Beta vulgaris subsp. vulgaris]
TRINITY_DN55156_c1_g3	1.85416	57.8137	31.1806	1.30973e-06	2511	-	-	euNOG49046;NOG46471;NOG93815;NOG114555;NOG186210	S	sp|P11369|LORF2_MOUSE LINE-1 retrotransposable element ORF2 protein OS=Mus musculus GN=Pol PE=1 SV=2	gi|125537847|gb|EAY84242.1| hypothetical protein OsI_05624 [Oryza sativa Indica Group]
TRINITY_DN55156_c1_g1	0.389218	20.9546	53.8377	0.000116457	1055	-	-	KOG1075;virNOG39468;NOG46471;NOG114555;NOG186210	SR	sp|P11369|LORF2_MOUSE LINE-1 retrotransposable element ORF2 protein OS=Mus musculus GN=Pol PE=1 SV=2	gi|527186611|gb|EPS59507.1| hypothetical protein M569_15298, partial [Genlisea aurea]
TRINITY_DN55189_c0_g3	10.6274	44.809	4.21636	0.0264184	1108	-	-	virNOG05409	T	sp|Q8RXA7|SCD1_ARATH DENN domain and WD repeat-containing protein SCD1 OS=Arabidopsis thaliana GN=SCD1 PE=1 SV=1	gi|703092957|ref|XP_010094783.1| hypothetical protein L484_019994 [Morus notabilis] gi|587867551|gb|EXB56948.1| hypothetical protein L484_019994 [Morus notabilis]
TRINITY_DN55208_c4_g1	7.46524	110.929	14.8593	0.0325953	2471	-	-	-	-	-	-
TRINITY_DN55217_c3_g1	14.0763	57.0914	4.05584	0.0469582	764	-	-	-	-	-	-
TRINITY_DN55280_c2_g2	34.5206	229.609	6.65137	0.047387	875	-	-	-	-	-	-
TRINITY_DN55280_c1_g1	1.3406	10.6767	7.96409	0.0415048	1273	-	-	-	-	-	-
TRINITY_DN55283_c1_g1	4.58397	40.497	8.83448	0.011746	828	-	-	-	-	-	gi|657976473|ref|XP_008380122.1| PREDICTED: pre-mRNA-processing protein 40A-like [Malus domestica]
TRINITY_DN55283_c1_g2	9.24367	85.6272	9.26334	0.00982808	4021	-	-	virNOG22502;virNOG09124	R	sp|P11369|LORF2_MOUSE LINE-1 retrotransposable element ORF2 protein OS=Mus musculus GN=Pol PE=1 SV=2	gi|590701440|ref|XP_007046404.1| Uncharacterized protein TCM_011923 [Theobroma cacao] gi|508710339|gb|EOY02236.1| Uncharacterized protein TCM_011923 [Theobroma cacao]
TRINITY_DN55344_c2_g2	0	11.8253	Inf	0.0254151	256	-	-	-	-	-	-
TRINITY_DN55391_c2_g2	1.00545	13.7823	13.7076	0.020006	524	-	-	-	-	-	-
TRINITY_DN55433_c2_g1	20.271	63.4599	3.13057	0.035117	1122	-	-	-	-	-	-
TRINITY_DN55484_c2_g1	24.0549	208.006	8.64712	0.00270304	2108	-	-	virNOG30683;virNOG05170;NOG124510;virNOG30390	SR	sp|Q9C9H7|RLP12_ARATH Receptor-like protein 12 OS=Arabidopsis thaliana GN=RLP12 PE=2 SV=2	gi|823137468|ref|XP_012468525.1| PREDICTED: receptor-like protein 12 [Gossypium raimondii] gi|763749653|gb|KJB17092.1| hypothetical protein B456_002G264500 [Gossypium raimondii]
TRINITY_DN55487_c0_g1	1274.99	7186.96	5.63687	0.0432203	4762	-	-	virNOG09798	S	sp|Q7XZF5|RST1_ARATH Protein RST1 OS=Arabidopsis thaliana GN=RST1 PE=2 SV=2	gi|1027102500|ref|XP_016649504.1| PREDICTED: protein RST1 [Prunus mume]
TRINITY_DN55504_c6_g1	22.4766	87.656	3.89989	0.0113278	1972	GO:0016021;GO:0015238;GO:0015297;GO:0006855	K03327	virNOG03991;COG0534	SV	sp|Q8L731|DTX12_ARATH Protein DETOXIFICATION 12 OS=Arabidopsis thaliana GN=DTX12 PE=2 SV=1	gi|643726186|gb|KDP34994.1| hypothetical protein JCGZ_09282 [Jatropha curcas]
TRINITY_DN55547_c3_g1	7.85446	56.3459	7.17374	0.00246399	1198	-	-	virNOG09556	R	-	gi|657996907|ref|XP_008390828.1| PREDICTED: UPF0613 protein PB24D3.06c-like [Malus domestica]
TRINITY_DN55585_c1_g1	10.8113	771.445	71.3555	0.0126885	4082	-	-	virNOG19602;KOG0017	R	sp|Q9ZT94|POLR2_ARATH Retrovirus-related Pol polyprotein from transposon RE2 OS=Arabidopsis thaliana GN=RE2 PE=4 SV=1	gi|1023989617|gb|KZV25004.1| Cysteine-rich RLK (receptor-like protein kinase) 8 [Dorcoceras hygrometricum]
TRINITY_DN55617_c4_g4	0.686503	12.1525	17.7021	0.0083228	274	-	-	-	-	-	-
TRINITY_DN55645_c2_g2	0.686503	7.83177	11.4082	0.0417349	757	-	-	-	-	-	-
TRINITY_DN55742_c0_g1	63.9753	168.588	2.63521	0.0439222	1992	-	-	virNOG35357;virNOG28034	R	sp|Q9FZF8|FB44_ARATH Putative F-box protein At1g47790 OS=Arabidopsis thaliana GN=At1g47790 PE=4 SV=1	gi|595831786|ref|XP_007206341.1| hypothetical protein PRUPE_ppa017505mg, partial [Prunus persica] gi|462401983|gb|EMJ07540.1| hypothetical protein PRUPE_ppa017505mg, partial [Prunus persica]
TRINITY_DN55773_c3_g4	11.0166	42.0084	3.81318	0.0198866	1960	-	-	virNOG20121;virNOG10717	K	sp|Q9SUE3|CRF4_ARATH Ethylene-responsive transcription factor CRF4 OS=Arabidopsis thaliana GN=CRF4 PE=1 SV=2	gi|590673613|ref|XP_007038942.1| Ethylene-responsive transcription factor, putative [Theobroma cacao] gi|508776187|gb|EOY23443.1| Ethylene-responsive transcription factor, putative [Theobroma cacao]
TRINITY_DN55789_c5_g1	5.02179	55.1486	10.9819	0.0223475	1152	-	-	virNOG10093;NOG96741	TR	sp|Q9SZ67|WRK19_ARATH Probable WRKY transcription factor 19 OS=Arabidopsis thaliana GN=WRKY19 PE=3 SV=1	gi|743905846|ref|XP_011046332.1| PREDICTED: TMV resistance protein N-like isoform X2 [Populus euphratica]
TRINITY_DN55855_c1_g2	102.729	1106.27	10.7688	0.000671652	1896	-	-	-	-	-	-
TRINITY_DN55855_c0_g1	19.2549	255.37	13.2626	0.000716274	610	-	-	-	-	-	gi|1021499654|ref|XP_016193104.1| PREDICTED: uncharacterized protein LOC107634033 [Arachis ipaensis]
TRINITY_DN55860_c0_g5	0	243.667	Inf	0.0456749	714	-	-	-	-	-	-
TRINITY_DN55860_c0_g4	2.68121	26.0228	9.70563	0.0442737	716	-	-	-	-	-	-
TRINITY_DN55864_c3_g6	0	16.0537	Inf	0.00791784	554	-	-	-	-	-	-
TRINITY_DN55864_c3_g4	4.29742	53.0686	12.3489	0.0218864	1196	-	-	-	-	-	-
TRINITY_DN55872_c4_g1	124.151	376.754	3.03464	0.0153057	1720	GO:0009506;GO:0004674;GO:0031625;GO:0006468;GO:0005886;GO:0045087	K04733	virNOG14645	T	sp|O64477|Y2913_ARATH G-type lectin S-receptor-like serine/threonine-protein kinase At2g19130 OS=Arabidopsis thaliana GN=At2g19130 PE=2 SV=1	gi|566168849|ref|XP_006382401.1| hypothetical protein POPTR_0005s01800g, partial [Populus trichocarpa] gi|550337761|gb|ERP60198.1| hypothetical protein POPTR_0005s01800g, partial [Populus trichocarpa]
TRINITY_DN55904_c1_g1	1.83796	46.4111	25.2515	0.00222315	613	-	-	-	-	-	-
TRINITY_DN55912_c6_g3	3.24336	59.8121	18.4414	0.0131619	1839	-	-	-	-	-	-
TRINITY_DN56114_c0_g1	0	13.7387	Inf	0.00296796	1912	-	-	-	-	-	-
TRINITY_DN56153_c0_g1	0	12.0741	Inf	0.000982	2039	-	-	virNOG08709	F	sp|P78027|RIR1_MYCPN Ribonucleoside-diphosphate reductase subunit alpha OS=Mycoplasma pneumoniae (strain ATCC 29342 / M129) GN=nrdE PE=3 SV=1	gi|1023966380|gb|KZV14772.1| ribonucleoside-diphosphate reductase large subunit [Dorcoceras hygrometricum]
TRINITY_DN56160_c0_g1	0	14.5255	Inf	0.000318797	1453	-	-	-	-	-	-
TRINITY_DN56332_c0_g1	0	9.03442	Inf	0.00423666	1428	GO:0016779;GO:0009536	-	virNOG11291	K	sp|Q98Q24|RPOC_MYCPU DNA-directed RNA polymerase subunit beta&apos; OS=Mycoplasma pulmonis (strain UAB CTIP) GN=rpoC PE=3 SV=1	gi|959124084|ref|YP_009184601.1| beta&apos; subunit of RNA polymerase (chloroplast) [Treubaria triappendiculata] gi|953272406|gb|ALO62663.1| beta&apos; subunit of RNA polymerase (chloroplast) [Treubaria triappendiculata]
TRINITY_DN59490_c0_g1	0	4.89443	Inf	0.0474855	735	-	-	virNOG11357	U	sp|P10107|ANXA1_MOUSE Annexin A1 OS=Mus musculus GN=Anxa1 PE=1 SV=2	gi|168013928|ref|XP_001759516.1| predicted protein [Physcomitrella patens] gi|162689446|gb|EDQ75818.1| predicted protein [Physcomitrella patens]
TRINITY_DN59821_c0_g1	0	8.65092	Inf	0.00550439	1198	-	-	-	-	sp|P45054|OPPB_HAEIN Oligopeptide transport system permease protein OppB OS=Haemophilus influenzae (strain ATCC 51907 / DSM 11121 / KW20 / Rd) GN=oppB PE=3 SV=1	gi|223520254|gb|EEF26117.1| Oligopeptide transport system permease protein oppB, putative, partial [Ricinus communis]
TRINITY_DN59992_c0_g1	0	9.29385	Inf	0.00425544	1126	-	-	-	-	-	-
TRINITY_DN60244_c0_g1	0	6.80274	Inf	0.0167658	557	-	-	-	-	sp|P08207|S10AA_MOUSE Protein S100-A10 OS=Mus musculus GN=S100a10 PE=1 SV=2	-
TRINITY_DN60417_c0_g1	0.686503	7.95121	11.5822	0.0483439	1135	GO:0043229	-	-	-	sp|P10922|H10_MOUSE Histone H1.0 OS=Mus musculus GN=H1f0 PE=2 SV=4	gi|674229256|gb|KFK23041.1| hypothetical protein AALP_AAs67754U000100, partial [Arabis alpina]
TRINITY_DN61656_c0_g1	0	16.4906	Inf	0.000141109	249	-	-	-	-	-	-
TRINITY_DN62284_c0_g1	0	8.27402	Inf	0.00718182	580	-	-	virNOG03155	V	sp|P47275|Y029_MYCGE Uncharacterized protein MG029 OS=Mycoplasma genitalium (strain ATCC 33530 / G-37 / NCTC 10195) GN=MG029 PE=4 SV=1	gi|629093015|gb|KCW59010.1| hypothetical protein EUGRSUZ_H016372, partial [Eucalyptus grandis]
TRINITY_DN63968_c0_g1	0	16.6463	Inf	0.000136547	1519	GO:0006810	-	virNOG02075;virNOG11611	SP	sp|Q57772|Y326_METJA Putative permease MJ0326 OS=Methanocaldococcus jannaschii (strain ATCC 43067 / DSM 2661 / JAL-1 / JCM 10045 / NBRC 100440) GN=MJ0326 PE=3 SV=1	gi|695033493|ref|XP_009404234.1| PREDICTED: adenine/guanine permease AZG2-like [Musa acuminata subsp. malaccensis]
TRINITY_DN64099_c0_g1	0	8.19677	Inf	0.00678515	1169	-	-	-	-	-	-
TRINITY_DN64220_c0_g1	0	6.12947	Inf	0.0244992	615	-	-	-	-	-	-
TRINITY_DN64589_c0_g1	0	6.27794	Inf	0.019727	1163	-	-	-	-	-	-
TRINITY_DN64616_c0_g1	0	13.9328	Inf	0.000366183	1824	GO:0016020;GO:0044763;GO:0044424;GO:0016787;GO:0006811	-	virNOG00391;COG0056	C	sp|Q05372|ATPA_SYNP1 ATP synthase subunit alpha OS=Synechococcus sp. (strain PCC 6716) GN=atpA PE=1 SV=4	gi|723457421|ref|YP_009106658.1| CF1 alpha subunit of ATP synthase (chloroplast) [Pseudochloris wilhelmii] gi|698350058|gb|AIT95473.1| CF1 alpha subunit of ATP synthase (chloroplast) [Pseudochloris wilhelmii]
TRINITY_DN64621_c0_g1	0	4.92478	Inf	0.0431445	389	-	-	virNOG24299	S	-	gi|1009171464|ref|XP_015866752.1| PREDICTED: transcription repressor OFP8 [Ziziphus jujuba]
TRINITY_DN68482_c0_g1	0	5.33537	Inf	0.0375854	735	-	-	virNOG09450;COG0446	CR	sp|Q5XC60|NAOX_STRP6 Probable NADH oxidase OS=Streptococcus pyogenes serotype M6 (strain ATCC BAA-946 / MGAS10394) GN=M6_Spy0868 PE=1 SV=1	gi|1032274745|gb|OAO89093.1| hypothetical protein AXX17_ATUG04550 [Arabidopsis thaliana]
TRINITY_DN68976_c0_g1	0	18.0622	Inf	6.67564e-05	2132	-	-	virNOG01954;virNOG03359	C	sp|P47515|ODPB_MYCGE Pyruvate dehydrogenase E1 component subunit beta OS=Mycoplasma genitalium (strain ATCC 33530 / G-37 / NCTC 10195) GN=pdhB PE=3 SV=1	gi|545354737|ref|XP_005643202.1| Thiamin diphosphate-binding protein [Coccomyxa subellipsoidea C-169] gi|384245163|gb|EIE18658.1| Thiamin diphosphate-binding protein [Coccomyxa subellipsoidea C-169]
TRINITY_DN69402_c0_g1	0	13.8285	Inf	0.000456689	978	-	-	-	-	-	-
TRINITY_DN69463_c0_g1	0	5.0456	Inf	0.0413837	1126	-	-	COG5024;virNOG06738;virNOG03428	D	sp|P51943|CCNA2_MOUSE Cyclin-A2 OS=Mus musculus GN=Ccna2 PE=1 SV=2	gi|769823523|ref|XP_011629119.1| PREDICTED: cyclin-A3-1 [Amborella trichopoda]
TRINITY_DN70799_c0_g1	0	5.71227	Inf	0.0279724	660	-	-	-	-	sp|Q98R70|RL31_MYCPU 50S ribosomal protein L31 OS=Mycoplasma pulmonis (strain UAB CTIP) GN=rpmE PE=3 SV=1	-
TRINITY_DN72811_c0_g1	0	10.1995	Inf	0.00264663	1284	GO:0000166;GO:0016887;GO:0044765	-	COG1123;COG0444;COG4172;COG4608;NOG00424	PRE	sp|P18766|AMIF_STRPN Oligopeptide transport ATP-binding protein AmiF OS=Streptococcus pneumoniae serotype 4 (strain ATCC BAA-334 / TIGR4) GN=amiF PE=3 SV=2	gi|223524510|gb|EEF27557.1| oligopeptide abc transporter, putative, partial [Ricinus communis]
TRINITY_DN73413_c0_g1	0	4.78022	Inf	0.0493623	723	-	-	-	-	sp|P75034|Y152_MYCPN Uncharacterized lipoprotein MPN_152 OS=Mycoplasma pneumoniae (strain ATCC 29342 / M129) GN=MPN_152 PE=3 SV=1	-
TRINITY_DN73462_c0_g1	0	16.5883	Inf	0.000115196	638	-	-	-	-	-	-
TRINITY_DN73493_c0_g1	0	19.4001	Inf	4.2994e-05	293	-	-	-	-	-	-
TRINITY_DN77229_c0_g1	0	15.3771	Inf	0.000247039	1059	-	-	virNOG04721;COG0057	G	sp|P75358|G3P_MYCPN Glyceraldehyde-3-phosphate dehydrogenase OS=Mycoplasma pneumoniae (strain ATCC 29342 / M129) GN=gapA PE=1 SV=1	gi|760444149|ref|XP_011399143.1| Glyceraldehyde-3-phosphate dehydrogenase A, chloroplastic [Auxenochlorella protothecoides] gi|675353807|gb|KFM26247.1| Glyceraldehyde-3-phosphate dehydrogenase A, chloroplastic [Auxenochlorella protothecoides]
TRINITY_DN77249_c0_g1	0	10.0609	Inf	0.00254896	1442	-	-	COG0264;COG0052;virNOG09402	J	sp|Q98Q37|EFTS_MYCPU Elongation factor Ts OS=Mycoplasma pulmonis (strain UAB CTIP) GN=tsf PE=3 SV=1	gi|1023967016|gb|KZV15325.1| hypothetical protein F511_25193 [Dorcoceras hygrometricum]
TRINITY_DN77260_c0_g1	0	18.3896	Inf	6.62579e-05	1367	-	-	-	-	sp|P10923|OSTP_MOUSE Osteopontin OS=Mus musculus GN=Spp1 PE=1 SV=1	-
TRINITY_DN78814_c0_g1	0	16.7031	Inf	0.000126788	1859	-	-	-	-	-	-
TRINITY_DN79065_c0_g1	0	6.10964	Inf	0.0246491	938	-	-	-	-	sp|P37889|FBLN2_MOUSE Fibulin-2 OS=Mus musculus GN=Fbln2 PE=1 SV=2	-
TRINITY_DN79138_c0_g1	0	5.28455	Inf	0.0350796	1047	-	-	-	-	sp|P75493|Y284_MYCPN Uncharacterized lipoprotein MPN_284 OS=Mycoplasma pneumoniae (strain ATCC 29342 / M129) GN=MPN_284 PE=3 SV=1	-
