# Supplementary material for: Transcriptome-based analysis of the hormone regulation mechanism of gender differentiation in Juglans mandshurica Maxim
Source: PeerJ. 2021 Nov 9;9:e12328. doi: 10.7717/peerj.12328 (PMC8588858; doi:10.7717/peerj.12328)
Supplement: Supplemental Information 11 [file peerj-09-12328-s011.zip › M2_vs_T2.Down.xlsx]

## Sheet: Sheet1
ID	M2	T2	foldchange	pvalue	Length	GO	KEGG	eggNOG	eggNOG_Category	Swissprot	NR
TRINITY_DN1073_c0_g1	9.62729	0	0	0.0125497	810	-	-	-	-	sp|D4B388|FLA_ARTBC Fasciclin-like arabinogalactan protein ARB_02922 OS=Arthroderma benhamiae (strain ATCC MYA-4681 / CBS 112371) GN=ARB_02922 PE=3 SV=1	gi|545367530|ref|XP_005648580.1| FAS1 domain-containing protein [Coccomyxa subellipsoidea C-169] gi|384250557|gb|EIE24036.1| FAS1 domain-containing protein [Coccomyxa subellipsoidea C-169]
TRINITY_DN2584_c0_g1	15.2083	0.331538	0.0217998	0.0339463	1904	-	-	virNOG02586	R	sp|Q7SHR8|NOG2_NEUCR Nucleolar GTP-binding protein 2 OS=Neurospora crassa (strain ATCC 24698 / 74-OR23-1A / CBS 708.71 / DSM 1257 / FGSC 987) GN=nog-2 PE=3 SV=1	gi|159468464|ref|XP_001692394.1| predicted protein [Chlamydomonas reinhardtii] gi|158278107|gb|EDP03872.1| predicted protein, partial [Chlamydomonas reinhardtii]
TRINITY_DN2835_c0_g1	12.5281	0	0	0.0414489	1248	GO:0003824;GO:0044710	-	virNOG01954	C	sp|P32473|ODPB_YEAST Pyruvate dehydrogenase E1 component subunit beta, mitochondrial OS=Saccharomyces cerevisiae (strain ATCC 204508 / S288c) GN=PDB1 PE=1 SV=2	gi|698422216|ref|XP_009780328.1| PREDICTED: pyruvate dehydrogenase E1 component subunit beta-1, mitochondrial [Nicotiana sylvestris] gi|698422222|ref|XP_009780333.1| PREDICTED: pyruvate dehydrogenase E1 component subunit beta-1, mitochondrial [Nicotiana sylvestris] gi|1025371481|ref|XP_016514814.1| PREDICTED: pyruvate dehydrogenase E1 component subunit beta-1, mitochondrial [Nicotiana tabacum]
TRINITY_DN4672_c0_g1	16.1117	0.606176	0.0376233	0.00266244	623	GO:0005622	-	virNOG19551;virNOG19518	J	sp|P41056|RL33B_YEAST 60S ribosomal protein L33-B OS=Saccharomyces cerevisiae (strain ATCC 204508 / S288c) GN=RPL33B PE=1 SV=2	gi|926790497|ref|XP_013903722.1| hypothetical protein MNEG_3250 [Monoraphidium neglectum] gi|761974638|gb|KIZ04703.1| hypothetical protein MNEG_3250 [Monoraphidium neglectum]
TRINITY_DN4795_c0_g1	26.142	1.09855	0.0420225	0.0134601	1293	-	-	virNOG22502;KOG1075;virNOG09124;virNOG39653	RL	sp|P0C2F6|RNHX1_ARATH Putative ribonuclease H protein At1g65750 OS=Arabidopsis thaliana GN=At1g65750 PE=3 SV=1	gi|590680763|ref|XP_007040950.1| Uncharacterized protein TCM_016759 [Theobroma cacao] gi|508778195|gb|EOY25451.1| Uncharacterized protein TCM_016759 [Theobroma cacao]
TRINITY_DN5400_c0_g2	6.03734	0	0	0.0296265	502	-	-	-	-	-	-
TRINITY_DN5605_c0_g1	7.15227	0.274638	0.0383987	0.0405751	1008	GO:0016021	-	virNOG04435	R	sp|P50699|TLPH_ARATH Thaumatin-like protein OS=Arabidopsis thaliana GN=At1g18250 PE=2 SV=2	gi|703080169|ref|XP_010091351.1| hypothetical protein L484_020153 [Morus notabilis] gi|587854269|gb|EXB44341.1| hypothetical protein L484_020153 [Morus notabilis]
TRINITY_DN5658_c0_g1	8.38978	0	0	0.00762252	1824	-	K00365	virNOG04266	Q	sp|Q00511|URIC_ASPFL Uricase OS=Aspergillus flavus GN=uaZ PE=1 SV=3	gi|848925053|ref|XP_012858545.1| PREDICTED: uricase [Erythranthe guttata] gi|604300000|gb|EYU19843.1| hypothetical protein MIMGU_mgv1a010718mg [Erythranthe guttata]
TRINITY_DN5740_c0_g1	8.60731	0	0	0.0280894	559	-	-	-	-	-	-
TRINITY_DN5819_c0_g1	6.04348	0	0	0.02958	581	-	-	-	-	sp|Q7RYI0|MIC10_NEUCR MICOS complex subunit mic10 OS=Neurospora crassa (strain ATCC 24698 / 74-OR23-1A / CBS 708.71 / DSM 1257 / FGSC 987) GN=mic10 PE=3 SV=1	-
TRINITY_DN8959_c0_g1	5.25626	0	0	0.047483	583	-	-	-	-	-	-
TRINITY_DN10442_c0_g1	10.629	0.278003	0.0261552	0.0456078	1613	-	-	-	-	sp|B0XT72|GEL1_ASPFC 1,3-beta-glucanosyltransferase gel1 OS=Neosartorya fumigata (strain CEA10 / CBS 144.89 / FGSC A1163) GN=gel1 PE=1 SV=1	gi|226491348|ref|NP_001142253.1| uncharacterized protein LOC100274422 [Zea mays] gi|194707854|gb|ACF88011.1| unknown [Zea mays] gi|584138006|gb|EWG47348.1| hypothetical protein FVEG_07477 [Fusarium verticillioides 7600]
TRINITY_DN11393_c0_g1	8.62561	0	0	0.0109909	523	-	-	NOG69013;virNOG19547	CI	sp|P21976|NDUA8_NEUCR NADH-ubiquinone oxidoreductase 20.8 kDa subunit OS=Neurospora crassa (strain ATCC 24698 / 74-OR23-1A / CBS 708.71 / DSM 1257 / FGSC 987) GN=B1O14.280 PE=1 SV=2	gi|168061378|ref|XP_001782666.1| predicted protein [Physcomitrella patens] gi|162665826|gb|EDQ52497.1| predicted protein [Physcomitrella patens]
TRINITY_DN12229_c0_g2	5.48278	0	0	0.0343635	1120	-	-	-	-	sp|M2U3Z7|VOSA_COCH5 Spore development regulator vosA OS=Cochliobolus heterostrophus (strain C5 / ATCC 48332 / race O) GN=VOS1 PE=2 SV=2	-
TRINITY_DN12229_c0_g1	6.04633	0	0	0.0229097	1025	-	-	-	-	sp|B2CQK0|VOSA_AJECA Spore development regulator RYP2 OS=Ajellomyces capsulatus GN=RYP2 PE=1 SV=1	-
TRINITY_DN12491_c0_g1	82.7936	22.7664	0.274977	0.00809749	1031	-	-	virNOG21558	S	-	gi|590636885|ref|XP_007028969.1| Uncharacterized protein TCM_024889 [Theobroma cacao] gi|508717574|gb|EOY09471.1| Uncharacterized protein TCM_024889 [Theobroma cacao]
TRINITY_DN13645_c0_g1	5.59933	0	0	0.0379233	798	-	-	-	-	-	-
TRINITY_DN13891_c0_g1	53.2855	0	0	0.000438707	733	GO:0005488	-	virNOG00819;virNOG05810;poaNOG22480;virNOG19602;NOG59350	SR	sp|Q94HW2|POLR1_ARATH Retrovirus-related Pol polyprotein from transposon RE1 OS=Arabidopsis thaliana GN=RE1 PE=2 SV=1	gi|13876509|gb|AAK43485.1|AC084807_10 polyprotein, putative [Arabidopsis thaliana] gi|225898008|dbj|BAH30336.1| hypothetical protein [Arabidopsis thaliana]
TRINITY_DN14585_c0_g1	9.05706	0	0	0.00577349	719	-	-	virNOG05810;virNOG26380;lilNOG22982;KOG0017;NOG59350	SR	sp|Q94HW2|POLR1_ARATH Retrovirus-related Pol polyprotein from transposon RE1 OS=Arabidopsis thaliana GN=RE1 PE=2 SV=1	gi|255678617|dbj|BAH94406.1| Os08g0544300 [Oryza sativa Japonica Group]
TRINITY_DN15012_c0_g1	18.3041	1.54389	0.0843466	0.0115626	725	GO:0016020	-	-	-	-	gi|731385032|ref|XP_010648362.1| PREDICTED: extensin [Vitis vinifera]
TRINITY_DN16023_c0_g1	81.0377	0	0	0.00477276	487	-	-	-	-	-	-
TRINITY_DN16460_c0_g1	7.27792	0	0	0.0315914	1102	-	-	virNOG04207	I	sp|P71019|FABD_BACSU Malonyl CoA-acyl carrier protein transacylase OS=Bacillus subtilis (strain 168) GN=fabD PE=3 SV=2	gi|1032274850|gb|OAO89193.1| hypothetical protein AXX17_ATUG03410 [Arabidopsis thaliana]
TRINITY_DN18599_c0_g1	5.25626	0	0	0.047483	408	-	-	-	-	-	-
TRINITY_DN18649_c0_g1	5.93011	0	0	0.0304584	738	-	-	-	-	-	-
TRINITY_DN18864_c0_g1	10.3986	0.609541	0.0586175	0.0201999	945	-	-	virNOG16240	S	-	gi|661888060|emb|CDP08177.1| unnamed protein product [Coffea canephora]
TRINITY_DN20458_c0_g1	14.2128	0	0	0.0115486	2063	GO:0016020;GO:0006810;GO:0005794	-	virNOG00830	U	sp|P87140|COPG_SCHPO Probable coatomer subunit gamma OS=Schizosaccharomyces pombe (strain 972 / ATCC 24843) GN=sec21 PE=1 SV=1	gi|586768695|ref|XP_006856032.1| PREDICTED: coatomer subunit gamma-2 [Amborella trichopoda] gi|548859891|gb|ERN17499.1| hypothetical protein AMTR_s00059p00069290 [Amborella trichopoda]
TRINITY_DN20617_c0_g1	23.825	0	0	0.0449555	563	GO:0005739;GO:0045259	-	virNOG09622	C	sp|P56525|ATPD_NEUCR ATP synthase subunit delta, mitochondrial OS=Neurospora crassa (strain ATCC 24698 / 74-OR23-1A / CBS 708.71 / DSM 1257 / FGSC 987) GN=des PE=3 SV=2	gi|145350163|ref|XP_001419486.1| F-ATPase family transporter: protons (mitochondrial) [Ostreococcus lucimarinus CCE9901] gi|144579718|gb|ABO97779.1| F-ATPase family transporter: protons (mitochondrial) [Ostreococcus lucimarinus CCE9901]
TRINITY_DN20937_c0_g1	7.38821	0	0	0.0476274	1028	-	-	COG3217;virNOG07574	R	sp|P75863|YCBX_ECOLI Uncharacterized protein YcbX OS=Escherichia coli (strain K12) GN=ycbX PE=1 SV=1	gi|694452975|ref|XP_009351315.1| PREDICTED: molybdenum cofactor sulfurase-like [Pyrus x bretschneideri]
TRINITY_DN21428_c0_g1	7.93642	0	0	0.00964284	1091	-	-	virNOG02655	H	sp|Q6C097|HEM3_YARLI Porphobilinogen deaminase OS=Yarrowia lipolytica (strain CLIB 122 / E 150) GN=HEM3 PE=3 SV=1	gi|552811775|ref|XP_005843555.1| hypothetical protein CHLNCDRAFT_33052 [Chlorella variabilis] gi|307103191|gb|EFN51453.1| hypothetical protein CHLNCDRAFT_33052 [Chlorella variabilis]
TRINITY_DN21891_c0_g1	4.80575	0	0	0.0473107	896	-	-	KOG1075;virNOG38011	SR	-	gi|720061953|ref|XP_010275342.1| PREDICTED: uncharacterized protein LOC104610424 [Nelumbo nucifera]
TRINITY_DN22454_c0_g1	190.044	65.1534	0.342833	0.0151769	776	GO:0046983	-	virNOG03492;virNOG02776	K	sp|Q9LNJ5|BH013_ARATH Transcription factor bHLH13 OS=Arabidopsis thaliana GN=BHLH13 PE=1 SV=1	gi|1009142440|ref|XP_015888724.1| PREDICTED: transcription factor bHLH13 [Ziziphus jujuba]
TRINITY_DN23448_c0_g1	8.38978	0.278003	0.0331359	0.022404	842	-	-	virNOG03855;virNOG01003	R	sp|Q09893|YAI5_SCHPO Uncharacterized protein C24B11.05 OS=Schizosaccharomyces pombe (strain 972 / ATCC 24843) GN=SPAC24B11.05 PE=3 SV=1	gi|388519249|gb|AFK47686.1| unknown [Lotus japonicus]
TRINITY_DN25384_c0_g1	8.71399	0	0	0.00767869	441	-	-	-	-	-	-
TRINITY_DN25547_c0_g1	8.17532	0	0	0.00802861	1763	-	-	-	-	sp|P25693|PCL2_YEAST PHO85 cyclin-2 OS=Saccharomyces cerevisiae (strain ATCC 204508 / S288c) GN=PCL2 PE=1 SV=2	-
TRINITY_DN25910_c0_g1	5.25626	0	0	0.047483	491	-	-	-	-	-	-
TRINITY_DN27275_c0_g1	6.4907	0	0	0.0298438	741	-	-	virNOG21337	S	sp|P0C1D2|MIA40_EMENI Mitochondrial intermembrane space import and assembly protein 40 OS=Emericella nidulans (strain FGSC A4 / ATCC 38163 / CBS 112.46 / NRRL 194 / M139) GN=mia40 PE=3 SV=1	gi|1009138673|ref|XP_015886710.1| PREDICTED: mitochondrial intermembrane space import and assembly protein 40 isoform X2 [Ziziphus jujuba]
TRINITY_DN27459_c0_g1	440.797	148.171	0.336143	0.0100606	673	-	-	virNOG21382;virNOG21135	R	sp|P14009|14KD_DAUCA 14 kDa proline-rich protein DC2.15 OS=Daucus carota PE=2 SV=1	gi|590676958|ref|XP_007039886.1| 14 kDa proline-rich protein DC2.15, putative [Theobroma cacao] gi|508777131|gb|EOY24387.1| 14 kDa proline-rich protein DC2.15, putative [Theobroma cacao]
TRINITY_DN30827_c0_g1	13.1959	0	0	0.0224337	1588	GO:0003824	-	virNOG17870	S	sp|P55859|PNPH_BOVIN Purine nucleoside phosphorylase OS=Bos taurus GN=PNP PE=1 SV=3	gi|223521695|gb|EEF26517.1| xanthosine phosphorylase, putative [Ricinus communis]
TRINITY_DN31228_c0_g1	8.50272	0.331538	0.038992	0.0137154	965	-	-	-	-	-	-
TRINITY_DN31274_c0_g1	12.4238	0.609541	0.0490625	0.00704549	1184	-	-	-	-	sp|Q9P6N2|PTF1_SCHPO Pdp3-interacting factor 1 OS=Schizosaccharomyces pombe (strain 972 / ATCC 24843) GN=ptf1 PE=1 SV=1	gi|223497537|gb|EEF22126.1| 2-hydroxy-3-keto-5-methylthiopentenyl-1-phosphate phosphatase, putative [Ricinus communis]
TRINITY_DN31414_c0_g1	27.847	0	0	0.0491072	985	-	-	-	-	-	-
TRINITY_DN31435_c0_g2	7.37857	0	0	0.00878399	735	-	-	KOG1075;virNOG22502;virNOG09124;virNOG28351;virNOG25477	R	-	gi|590614067|ref|XP_007022832.1| Uncharacterized protein TCM_026877 [Theobroma cacao] gi|508778198|gb|EOY25454.1| Uncharacterized protein TCM_026877 [Theobroma cacao]
TRINITY_DN31485_c0_g1	13.5389	0	0	0.0194068	1302	-	-	-	-	-	-
TRINITY_DN31531_c0_g1	8.39285	0.556006	0.0662476	0.043307	1367	-	-	virNOG32010	S	sp|Q8N0N3|BGBP_PENMO Beta-1,3-glucan-binding protein OS=Penaeus monodon PE=2 SV=1	gi|552817970|ref|XP_005845078.1| hypothetical protein CHLNCDRAFT_137383 [Chlorella variabilis] gi|307104724|gb|EFN52976.1| hypothetical protein CHLNCDRAFT_137383 [Chlorella variabilis]
TRINITY_DN32356_c0_g1	7.28088	0.278003	0.0381826	0.0350378	1504	GO:0016787;GO:0043170	-	virNOG09460	A	sp|Q2U8K6|DBP5_ASPOR ATP-dependent RNA helicase dbp5 OS=Aspergillus oryzae (strain ATCC 42149 / RIB 40) GN=dbp5 PE=3 SV=1	gi|1026756121|gb|OAE18613.1| hypothetical protein AXG93_1923s1700 [Marchantia polymorpha subsp. polymorpha]
TRINITY_DN32423_c0_g1	17.4597	0.827279	0.0473823	0.0481929	751	-	-	-	-	-	gi|971515541|dbj|GAQ82669.1| hypothetical protein KFL_001190120 [Klebsormidium flaccidum]
TRINITY_DN32490_c0_g1	7.04197	0.278003	0.039478	0.0413848	994	-	-	-	-	-	-
TRINITY_DN32749_c0_g1	52.3717	8.23155	0.157175	0.000852003	638	-	-	virNOG23337	S	-	gi|764568965|ref|XP_004296504.2| PREDICTED: uncharacterized protein LOC101298504 [Fragaria vesca subsp. vesca]
TRINITY_DN33193_c0_g1	9.51403	0	0	0.0459037	660	-	-	-	-	sp|Q9UTA2|FMP46_SCHPO Putative redox protein fmp46, mitochondrial OS=Schizosaccharomyces pombe (strain 972 / ATCC 24843) GN=fmp46 PE=3 SV=1	-
TRINITY_DN33262_c1_g1	7.37594	0	0	0.0349968	780	-	-	-	-	-	-
TRINITY_DN33341_c0_g1	10.9719	0.609541	0.0555547	0.0134121	1849	-	-	virNOG13701;virNOG09195;virNOG02212	PE	sp|P46030|PTR2_CANAX Peptide transporter PTR2 OS=Candida albicans GN=PTR2 PE=3 SV=1	gi|575427|gb|AAA53173.1| similar to S. cerevisiae PTR2 gene, GenBank Accession Number L11994 [Arabidopsis thaliana]
TRINITY_DN33350_c0_g1	32.6029	1.94602	0.0596885	0.00556485	926	-	-	-	-	-	-
TRINITY_DN33399_c0_g1	24.606	0.274638	0.0111614	0.0391678	794	-	-	-	-	-	-
TRINITY_DN33415_c0_g3	6.4907	0	0	0.0298438	820	-	-	virNOG21509;virNOG19137	R	sp|O13801|YE04_SCHPO Uncharacterized RNA-binding protein C17H9.04c OS=Schizosaccharomyces pombe (strain 972 / ATCC 24843) GN=SPAC17H9.04c PE=1 SV=1	gi|629115753|gb|KCW80428.1| hypothetical protein EUGRSUZ_C01779 [Eucalyptus grandis]
TRINITY_DN33416_c0_g1	9.18313	0	0	0.0161626	1838	-	-	virNOG02280;COG2214	O	sp|Q9HGM9|DNJC7_SCHPO DnaJ homolog subfamily C member 7 homolog OS=Schizosaccharomyces pombe (strain 972 / ATCC 24843) GN=SPBC543.02c PE=4 SV=1	gi|971510383|dbj|GAQ87814.1| P58IPK [Klebsormidium flaccidum]
TRINITY_DN33535_c0_g1	5.37259	0	0	0.0402771	1694	-	-	-	-	sp|S0EFU6|BEA4_GIBF5 Beauvericin cluster-specific repressor BEA4 OS=Gibberella fujikuroi (strain CBS 195.34 / IMI 58289 / NRRL A-6831) GN=BEA4 PE=3 SV=1	-
TRINITY_DN33696_c0_g1	7.28395	0	0	0.0128624	796	-	-	virNOG12107	U	sp|Q5ZHM5|RER1_CHICK Protein RER1 OS=Gallus gallus GN=RER1 PE=2 SV=1	gi|674943272|emb|CDX90321.1| BnaA08g16630D [Brassica napus]
TRINITY_DN33967_c0_g1	11.6397	0.274638	0.0235949	0.0196862	1017	-	-	-	-	-	-
TRINITY_DN34081_c0_g1	38.7804	13.8079	0.356053	0.0481841	603	-	-	-	-	-	gi|1035914315|gb|OAY43908.1| hypothetical protein MANES_08G107400 [Manihot esculenta]
TRINITY_DN34372_c0_g2	8.39899	0.278003	0.0330996	0.0435136	1383	-	-	-	-	-	-
TRINITY_DN34569_c0_g1	10.1787	0	0	0.0164774	1181	GO:0000166	-	virNOG07753	J	sp|Q9HGI6|ERF3_DEBHA Eukaryotic peptide chain release factor GTP-binding subunit OS=Debaryomyces hansenii (strain ATCC 36239 / CBS 767 / JCM 1990 / NBRC 0083 / IGC 2968) GN=SUP35 PE=3 SV=4	gi|148908145|gb|ABR17188.1| unknown [Picea sitchensis]
TRINITY_DN34597_c0_g2	19.2487	0	0	0.0335047	1352	GO:0003824	-	virNOG09729;virNOG28910	I	sp|P36126|SPO14_YEAST Phospholipase D1 OS=Saccharomyces cerevisiae (strain ATCC 204508 / S288c) GN=SPO14 PE=1 SV=3	gi|734373415|gb|KHN20261.1| Phospholipase D p1 [Glycine soja]
TRINITY_DN34848_c0_g1	7.16762	0	0	0.0209421	898	-	-	-	-	-	-
TRINITY_DN34873_c0_g1	5.14596	0	0	0.0488839	1031	-	-	virNOG07384	J	sp|G0S488|NMD3_CHATD 60S ribosomal export protein NMD3 OS=Chaetomium thermophilum (strain DSM 1495 / CBS 144.50 / IMI 039719) GN=NMD3 PE=3 SV=2	gi|902237159|gb|KNA24669.1| hypothetical protein SOVF_013560 [Spinacia oleracea]
TRINITY_DN34911_c0_g1	20.7006	0	0	0.0423882	1996	GO:1901293;GO:0009536;GO:0016772	-	COG0462;virNOG07755	F	sp|P41831|KPR1_SCHPO Ribose-phosphate pyrophosphokinase 1 OS=Schizosaccharomyces pombe (strain 972 / ATCC 24843) GN=SPAC4A8.14 PE=3 SV=1	gi|1021049676|gb|KZN07456.1| hypothetical protein DCAR_008293 [Daucus carota subsp. sativus]
TRINITY_DN34964_c0_g1	11.6367	0	0	0.00618563	1491	GO:0008237;GO:0006508;GO:0000166;GO:0005739;GO:0004176	K08955	virNOG03003;virNOG11509	O	sp|P32795|YME1_YEAST Mitochondrial inner membrane i-AAA protease supercomplex subunit YME1 OS=Saccharomyces cerevisiae (strain ATCC 204508 / S288c) GN=YME1 PE=1 SV=1	gi|1004135536|gb|KXZ43593.1| hypothetical protein GPECTOR_86g387 [Gonium pectorale]
TRINITY_DN34974_c0_g1	5.26536	0	0	0.0414735	1644	-	-	virNOG08040;virNOG06020;COG2223	PG	sp|P22152|CRNA_EMENI Nitrate transporter OS=Emericella nidulans (strain FGSC A4 / ATCC 38163 / CBS 112.46 / NRRL 194 / M139) GN=crnA PE=2 SV=2	gi|923693471|ref|XP_013657329.1| PREDICTED: high affinity nitrate transporter 2.5-like [Brassica napus]
TRINITY_DN34978_c0_g2	17.0032	0	0	0.00568313	1907	-	-	KOG0120;virNOG00556;NOG01188	A	sp|P36629|U2AF2_SCHPO Splicing factor U2AF 59 kDa subunit OS=Schizosaccharomyces pombe (strain 972 / ATCC 24843) GN=prp2 PE=1 SV=1	gi|971517754|dbj|GAQ80439.1| putative RNA recognition motif containing protein [Klebsormidium flaccidum]
TRINITY_DN35288_c0_g1	28.2942	0	0	0.0495235	1388	-	-	virNOG10144	R	sp|P52291|PPA1_PICPA Acid phosphatase PHO1 OS=Komagataella pastoris GN=PHO1 PE=2 SV=1	gi|327466186|gb|AEA76741.1| phytase [Aspergillus niger]
TRINITY_DN35438_c0_g1	7.28077	0	0	0.0113889	1861	-	-	virNOG03527	S	sp|Q9URX1|YLX5_SCHPO UNC93-like protein C922.05c OS=Schizosaccharomyces pombe (strain 972 / ATCC 24843) GN=SPAC922.05c PE=3 SV=1	gi|848925926|ref|XP_012858812.1| PREDICTED: UNC93-like protein 1 [Erythranthe guttata] gi|604299869|gb|EYU19712.1| hypothetical protein MIMGU_mgv1a005589mg [Erythranthe guttata]
TRINITY_DN35478_c0_g1	18.4614	0	0	0.0362167	1427	-	-	-	-	-	-
TRINITY_DN35526_c0_g1	34.0007	0	0	0.032423	2311	GO:0043168;GO:0000166;GO:0044281;GO:0016874;GO:0071704	-	virNOG04006;COG4770	CI	sp|O93918|PYC_ASPTE Pyruvate carboxylase OS=Aspergillus terreus GN=pyc PE=2 SV=1	gi|326514592|dbj|BAJ96283.1| predicted protein, partial [Hordeum vulgare subsp. vulgare]
TRINITY_DN35540_c0_g1	27.2062	1.27262	0.0467767	0.00912588	1370	GO:0046129;GO:0006796;GO:0016772	K00856	virNOG01893	F	sp|P78825|ADK_SCHPO Adenosine kinase OS=Schizosaccharomyces pombe (strain 972 / ATCC 24843) GN=ado1 PE=2 SV=2	gi|357150251|ref|XP_003575395.1| PREDICTED: adenosine kinase 2 [Brachypodium distachyon] gi|944064820|gb|KQK00411.1| hypothetical protein BRADI_3g49230 [Brachypodium distachyon]
TRINITY_DN35585_c0_g1	5.82891	0	0	0.0275316	1004	-	-	virNOG06950	Z	sp|Q10113|MAL3_SCHPO Microtubule integrity protein mal3 OS=Schizosaccharomyces pombe (strain 972 / ATCC 24843) GN=mal3 PE=1 SV=1	gi|902203655|gb|KNA14635.1| hypothetical protein SOVF_105650 [Spinacia oleracea]
TRINITY_DN35629_c0_g1	14.2098	0	0	0.03995	1450	GO:0005634;GO:0005737;GO:0008360;GO:0018105;GO:0004674;GO:0000166;GO:0016055;GO:0006897	-	virNOG05477;virNOG29154	T	sp|P40233|CKI1_SCHPO Casein kinase I homolog 1 OS=Schizosaccharomyces pombe (strain 972 / ATCC 24843) GN=cki1 PE=1 SV=2	gi|1004145170|gb|KXZ53148.1| hypothetical protein GPECTOR_7g1040 [Gonium pectorale]
TRINITY_DN35673_c0_g1	27.3075	1.21235	0.0443963	0.0412004	2620	-	-	-	-	sp|Q4WPF5|SEBA_ASPFU C2H2 finger domain transcription factor sebA OS=Neosartorya fumigata (strain ATCC MYA-4609 / Af293 / CBS 101355 / FGSC A1100) GN=sebA PE=4 SV=1	gi|326487602|dbj|BAK05473.1| predicted protein [Hordeum vulgare subsp. vulgare]
TRINITY_DN36515_c0_g1	6.94099	0	0	0.0439706	525	-	-	virNOG08764	U	sp|Q9P6A5|SEC17_NEUCR Probable vesicular-fusion protein sec17 homolog OS=Neurospora crassa (strain ATCC 24698 / 74-OR23-1A / CBS 708.71 / DSM 1257 / FGSC 987) GN=B1D1.150 PE=3 SV=1	gi|302798148|ref|XP_002980834.1| hypothetical protein SELMODRAFT_233613 [Selaginella moellendorffii] gi|300151373|gb|EFJ18019.1| hypothetical protein SELMODRAFT_233613 [Selaginella moellendorffii]
TRINITY_DN36770_c0_g1	5.36952	0	0	0.0403105	535	-	-	KOG1075;virNOG40015;euNOG44956	SR	-	gi|661874340|emb|CDP20635.1| unnamed protein product [Coffea canephora]
TRINITY_DN36770_c0_g2	13.7563	0	0	0.00697474	882	-	-	virNOG22502;KOG1075;virNOG09124	R	sp|P0C2F6|RNHX1_ARATH Putative ribonuclease H protein At1g65750 OS=Arabidopsis thaliana GN=At1g65750 PE=3 SV=1	gi|971555685|ref|XP_015165499.1| PREDICTED: uncharacterized protein LOC107061178 [Solanum tuberosum]
TRINITY_DN36892_c0_g1	20.3786	1.82189	0.0894023	0.0212418	1891	-	-	virNOG19577	Q	-	gi|612394363|ref|XP_007512701.1| COG1064: Zn-dependent alcohol dehydrogenases (ISS) [Bathycoccus prasinos] gi|412986101|emb|CCO17301.1| COG1064: Zn-dependent alcohol dehydrogenases (ISS) [Bathycoccus prasinos]
TRINITY_DN37395_c0_g1	9.95818	0	0	0.0433817	871	GO:0004721;GO:0006470	K04382	virNOG00325;COG0639	T	sp|P48580|PP2A1_NEUCR Serine/threonine-protein phosphatase PP2A catalytic subunit OS=Neurospora crassa (strain ATCC 24698 / 74-OR23-1A / CBS 708.71 / DSM 1257 / FGSC 987) GN=pph-1 PE=3 SV=3	gi|763754509|gb|KJB21840.1| hypothetical protein B456_004G017300 [Gossypium raimondii]
TRINITY_DN37673_c0_g1	40.4913	0.552641	0.0136484	0.0374076	2497	GO:0046872;GO:0006470;GO:0004722	-	virNOG07698	T	sp|P78968|PPZ_SCHPO Serine/threonine-protein phosphatase PP-Z OS=Schizosaccharomyces pombe (strain 972 / ATCC 24843) GN=pzh1 PE=1 SV=1	gi|703089045|ref|XP_010093694.1| Serine/threonine-protein phosphatase PP1 [Morus notabilis] gi|587864875|gb|EXB54474.1| Serine/threonine-protein phosphatase PP1 [Morus notabilis]
TRINITY_DN37699_c0_g1	5.59319	0	0	0.0379841	983	GO:0016746	-	virNOG02902	I	sp|Q12598|THIA_CANTR Acetyl-CoA acetyltransferase IA OS=Candida tropicalis GN=PACTA PE=1 SV=3	gi|703082686|ref|XP_010092017.1| putative acetyl-CoA acetyltransferase, cytosolic 2 [Morus notabilis] gi|587859798|gb|EXB49753.1| putative acetyl-CoA acetyltransferase, cytosolic 2 [Morus notabilis]
TRINITY_DN37819_c0_g1	9.60559	0.663076	0.0690303	0.0202813	383	-	-	-	-	-	-
TRINITY_DN37880_c0_g2	8.16918	0	0	0.00804071	1143	-	-	COG5041;virNOG03148	TDK	sp|Q8TG12|CSK2B_NEUCR Casein kinase II subunit beta-1 OS=Neurospora crassa (strain ATCC 24698 / 74-OR23-1A / CBS 708.71 / DSM 1257 / FGSC 987) GN=ckb-1 PE=2 SV=1	gi|552838675|ref|XP_005849628.1| hypothetical protein CHLNCDRAFT_11464, partial [Chlorella variabilis] gi|307109288|gb|EFN57526.1| hypothetical protein CHLNCDRAFT_11464, partial [Chlorella variabilis]
TRINITY_DN37902_c0_g1	9.73145	0	0	0.0138856	817	-	-	-	-	-	-
TRINITY_DN38003_c0_g1	14.8897	0.663076	0.0445326	0.0331257	1229	-	-	-	-	-	-
TRINITY_DN38135_c0_g1	8.61958	0	0	0.0405448	789	GO:0016853	K17497	virNOG03435	G	sp|P31353|PMM_CANAL Phosphomannomutase OS=Candida albicans (strain SC5314 / ATCC MYA-2876) GN=PMM1 PE=1 SV=1	gi|1002258744|ref|XP_015633714.1| PREDICTED: phosphomannomutase [Oryza sativa Japonica Group] gi|75143801|sp|Q7XPW5.2|PMM_ORYSJ RecName: Full=Phosphomannomutase; Short=OsPMM gi|122195780|sp|Q259G4.1|PMM_ORYSI RecName: Full=Phosphomannomutase; Short=OsPMM gi|38345559|emb|CAE03433.2| OSJNBa0032F06.16 [Oryza sativa Japonica Group] gi|90399073|emb|CAJ86295.1| H0124B04.12 [Oryza sativa Indica Group] g…
TRINITY_DN38286_c0_g1	15.8852	0	0	0.00967883	1093	-	-	-	-	sp|P78780|DHAS_SCHPO Probable aspartate-semialdehyde dehydrogenase OS=Schizosaccharomyces pombe (strain 972 / ATCC 24843) GN=SPCC1827.06c PE=1 SV=2	gi|255074393|ref|XP_002500871.1| predicted protein [Micromonas commoda] gi|226516134|gb|ACO62129.1| predicted protein [Micromonas commoda]
TRINITY_DN38358_c0_g1	12.5342	0.278003	0.0221796	0.0250102	642	-	-	-	-	-	-
TRINITY_DN38385_c0_g1	21.0343	1.16218	0.0552519	0.0351868	1488	GO:0006164;GO:0009536;GO:0043167	K01939	virNOG04212	F	sp|B2VXY5|PURA_PYRTR Adenylosuccinate synthetase OS=Pyrenophora tritici-repentis (strain Pt-1C-BFP) GN=PTRG_03373 PE=3 SV=1	gi|326501964|dbj|BAK06474.1| predicted protein [Hordeum vulgare subsp. vulgare]
TRINITY_DN38397_c0_g1	245.487	51.3049	0.208993	0.0119969	989	GO:0006952;GO:0009607	-	virNOG05080;NOG156043	S	sp|O50001|PRU1_PRUAR Major allergen Pru ar 1 OS=Prunus armeniaca PE=1 SV=1	gi|661897100|emb|CDO98812.1| unnamed protein product [Coffea canephora]
TRINITY_DN38442_c0_g1	37.027	0	0	0.0206497	1963	-	-	virNOG02711;virNOG00436	S	sp|P38355|YB8B_YEAST Uncharacterized transporter YBR287W OS=Saccharomyces cerevisiae (strain ATCC 204508 / S288c) GN=YBR287W PE=1 SV=1	gi|694311441|ref|XP_009357699.1| PREDICTED: uncharacterized transporter C5D6.04 [Pyrus x bretschneideri]
TRINITY_DN38496_c0_g1	29.9787	0.606176	0.0202202	0.0451976	1865	GO:0003824	-	virNOG02106	G	sp|P22360|KPYK_EMENI Pyruvate kinase OS=Emericella nidulans (strain FGSC A4 / ATCC 38163 / CBS 112.46 / NRRL 194 / M139) GN=pkiA PE=3 SV=2	gi|1035896671|gb|OAY26273.1| hypothetical protein MANES_16G035000 [Manihot esculenta] gi|1035896672|gb|OAY26274.1| hypothetical protein MANES_16G035000 [Manihot esculenta]
TRINITY_DN38497_c0_g1	24.9369	0	0	0.0338686	1942	GO:0016491	-	virNOG10516	Q	sp|P54781|ERG5_YEAST Cytochrome P450 61 OS=Saccharomyces cerevisiae (strain ATCC 204508 / S288c) GN=ERG5 PE=1 SV=1	gi|168066366|ref|XP_001785110.1| predicted protein [Physcomitrella patens] gi|162663316|gb|EDQ50087.1| predicted protein [Physcomitrella patens]
TRINITY_DN38507_c0_g1	14.6631	0	0	0.0148578	1459	-	-	virNOG13122	C	sp|D4AIS9|A4177_ARTBC Extracellular protein ARB_04177 OS=Arthroderma benhamiae (strain ATCC MYA-4681 / CBS 112371) GN=ARB_04177 PE=1 SV=1	gi|1009179765|ref|XP_015871260.1| PREDICTED: glycerophosphodiester phosphodiesterase GDPD6-like [Ziziphus jujuba]
TRINITY_DN38531_c0_g2	5.37873	0	0	0.0402103	1285	-	-	virNOG11215;virNOG07349;virNOG03715	R	sp|P38156|MAL31_YEAST Maltose permease MAL31 OS=Saccharomyces cerevisiae (strain ATCC 204508 / S288c) GN=MAL31 PE=1 SV=1	gi|326531234|dbj|BAK04968.1| predicted protein [Hordeum vulgare subsp. vulgare]
TRINITY_DN38595_c0_g1	13.3214	0	0	0.0113359	1526	-	-	COG0477;virNOG33925	RG	sp|P36035|JEN1_YEAST Carboxylic acid transporter protein homolog OS=Saccharomyces cerevisiae (strain ATCC 204508 / S288c) GN=JEN1 PE=1 SV=1	gi|302858054|ref|XP_002960007.1| hypothetical protein VOLCADRAFT_101518 [Volvox carteri f. nagariensis] gi|300253589|gb|EFJ38928.1| hypothetical protein VOLCADRAFT_101518, partial [Volvox carteri f. nagariensis]
TRINITY_DN38599_c0_g1	7.03244	0	0	0.0211104	845	-	-	KOG1075;virNOG22502;lilNOG23652	R	sp|P11369|LORF2_MOUSE LINE-1 retrotransposable element ORF2 protein OS=Mus musculus GN=Pol PE=1 SV=2	gi|848894779|ref|XP_012847426.1| PREDICTED: uncharacterized protein LOC105967373 [Erythranthe guttata]
TRINITY_DN38633_c0_g1	9.27809	0.556006	0.0599268	0.0449011	1726	-	-	NOG03045;virNOG11194	R	sp|Q9M427|UBP1_NICPL Oligouridylate-binding protein 1 OS=Nicotiana plumbaginifolia GN=UBP1 PE=2 SV=1	gi|223948725|gb|ACN28446.1| unknown [Zea mays] gi|414869520|tpg|DAA48077.1| TPA: mRNA 3-UTR binding protein [Zea mays]
TRINITY_DN38668_c0_g1	17.4403	0.274638	0.0157474	0.00512862	1286	-	-	virNOG28323	R	-	gi|147774273|emb|CAN76793.1| hypothetical protein VITISV_026680 [Vitis vinifera]
TRINITY_DN38699_c0_g1	13.3092	0	0	0.0327978	960	-	-	virNOG01685;NOG11382	J	sp|Q0U6E7|EIF3G_PHANO Eukaryotic translation initiation factor 3 subunit G OS=Phaeosphaeria nodorum (strain SN15 / ATCC MYA-4574 / FGSC 10173) GN=TIF35 PE=3 SV=2	gi|255081268|ref|XP_002507856.1| predicted protein [Micromonas commoda] gi|226523132|gb|ACO69114.1| predicted protein [Micromonas commoda]
TRINITY_DN38741_c0_g1	13.4317	0	0	0.0158739	1176	-	-	virNOG07231	C	sp|P53659|VA0D_NEUCR V-type proton ATPase subunit d OS=Neurospora crassa (strain ATCC 24698 / 74-OR23-1A / CBS 708.71 / DSM 1257 / FGSC 987) GN=vma-6 PE=3 SV=1	gi|168064720|ref|XP_001784307.1| predicted protein [Physcomitrella patens] gi|162664138|gb|EDQ50869.1| predicted protein [Physcomitrella patens]
TRINITY_DN38882_c0_g1	11.8634	0.331538	0.0279463	0.0458108	910	-	-	virNOG04553	T	sp|O14224|GDIR_SCHPO Rho GDP-dissociation inhibitor OS=Schizosaccharomyces pombe (strain 972 / ATCC 24843) GN=SPAC6F12.06 PE=1 SV=1	gi|388519609|gb|AFK47866.1| unknown [Medicago truncatula]
TRINITY_DN39012_c0_g1	72.8435	2.26073	0.0310355	0.0210593	1404	GO:0016020	K03878	virNOG21930	C	sp|P19041|NU1M_PODAN NADH-ubiquinone oxidoreductase chain 1 OS=Podospora anserina (strain S / ATCC MYA-4624 / DSM 980 / FGSC 10383) GN=ND1 PE=3 SV=2	gi|802796098|ref|XP_012092678.1| PREDICTED: LOW QUALITY PROTEIN: NADH-ubiquinone oxidoreductase chain 1 [Jatropha curcas]
TRINITY_DN39133_c0_g1	41.3412	12.3276	0.298193	0.0230515	784	GO:0005506;GO:0055114;GO:0016491	-	virNOG07799	Q	sp|Q9FFF6|DIOX5_ARATH Probable 2-oxoglutarate-dependent dioxygenase At5g05600 OS=Arabidopsis thaliana GN=At5g05600 PE=2 SV=1	gi|823137422|ref|XP_012468503.1| PREDICTED: protein SRG1-like [Gossypium raimondii] gi|1029015996|ref|XP_016671883.1| PREDICTED: protein SRG1-like [Gossypium hirsutum] gi|763749622|gb|KJB17061.1| hypothetical protein B456_002G263100 [Gossypium raimondii]
TRINITY_DN39133_c0_g2	99.6633	36.7256	0.368497	0.0237214	1496	GO:0005506;GO:0055114;GO:0051213	-	virNOG07799	Q	sp|Q9FFF6|DIOX5_ARATH Probable 2-oxoglutarate-dependent dioxygenase At5g05600 OS=Arabidopsis thaliana GN=At5g05600 PE=2 SV=1	gi|567873627|ref|XP_006429403.1| hypothetical protein CICLE_v10012026mg [Citrus clementina] gi|568854888|ref|XP_006481048.1| PREDICTED: leucoanthocyanidin dioxygenase [Citrus sinensis] gi|557531460|gb|ESR42643.1| hypothetical protein CICLE_v10012026mg [Citrus clementina] gi|641837705|gb|KDO56655.1| hypothetical protein CISIN_1g017934mg [Citrus sinensis]
TRINITY_DN39145_c1_g1	7.8168	0.549276	0.0702687	0.0471321	1792	GO:0044765	-	virNOG34590;COG1113	E	sp|Q9P768|YI26_SCHPO Uncharacterized amino-acid permease P7G5.06 OS=Schizosaccharomyces pombe (strain 972 / ATCC 24843) GN=SPAP7G5.06 PE=3 SV=1	gi|1023966891|gb|KZV15207.1| hypothetical protein F511_29956 [Dorcoceras hygrometricum]
TRINITY_DN39228_c0_g3	14.7763	1.10528	0.0748009	0.0437542	1068	GO:0044763	-	virNOG12383	C	sp|Q02654|COX3_PODAN Cytochrome c oxidase subunit 3 OS=Podospora anserina (strain S / ATCC MYA-4624 / DSM 980 / FGSC 10383) GN=COIII PE=3 SV=1	gi|821317016|ref|YP_009138112.1| cytochrome c oxidase subunit 3 (mitochondrion) [Lobosphaera incisa] gi|817598124|gb|AKF78670.1| cytochrome c oxidase subunit 3 (mitochondrion) [Lobosphaera incisa]
TRINITY_DN39230_c0_g1	27.9694	0	0	0.035641	2661	-	-	-	-	sp|P53858|BNI4_YEAST Protein BNI4 OS=Saccharomyces cerevisiae (strain ATCC 204508 / S288c) GN=BNI4 PE=1 SV=1	-
TRINITY_DN39305_c0_g1	19.3618	0.552641	0.0285429	0.0209933	529	GO:0005840;GO:0006412;GO:0003735	-	virNOG02975	J	sp|Q9C285|RL12_NEUCR 60S ribosomal protein L12 OS=Neurospora crassa (strain ATCC 24698 / 74-OR23-1A / CBS 708.71 / DSM 1257 / FGSC 987) GN=rpl-12 PE=3 SV=1	gi|226504938|ref|NP_001148350.1| 60S ribosomal protein L12 [Zea mays] gi|195618256|gb|ACG30958.1| 60S ribosomal protein L12 [Zea mays] gi|195619274|gb|ACG31467.1| 60S ribosomal protein L12 [Zea mays] gi|224035533|gb|ACN36842.1| unknown [Zea mays] gi|413923559|gb|AFW63491.1| putative ribosomal protein L11 family protein isoform 1 [Zea mays] gi|413923560|gb|AFW63492.1| putative ribosomal protein L1…
TRINITY_DN39318_c0_g1	42.2746	5.69351	0.134679	0.0231232	958	-	-	-	-	-	-
TRINITY_DN39427_c0_g1	23.2823	2.81314	0.120827	0.00987283	672	GO:0005622	-	virNOG18134	J	sp|P36105|RL14A_YEAST 60S ribosomal protein L14-A OS=Saccharomyces cerevisiae (strain ATCC 204508 / S288c) GN=RPL14A PE=1 SV=1	gi|168031431|ref|XP_001768224.1| predicted protein [Physcomitrella patens] gi|162680402|gb|EDQ66838.1| predicted protein [Physcomitrella patens]
TRINITY_DN39431_c0_g1	709.286	253.386	0.357241	0.010652	664	-	-	-	-	-	-
TRINITY_DN39503_c0_g2	24.177	1.54726	0.063997	0.0382357	3898	-	-	virNOG06260	J	sp|Q10475|IF4G_SCHPO Eukaryotic translation initiation factor 4 gamma OS=Schizosaccharomyces pombe (strain 972 / ATCC 24843) GN=tif471 PE=1 SV=1	gi|922331892|ref|XP_013443937.1| eukaryotic translation initiation factor 4G-like protein [Medicago truncatula] gi|657372014|gb|KEH17962.1| eukaryotic translation initiation factor 4G-like protein [Medicago truncatula]
TRINITY_DN39517_c0_g1	2014.77	912.035	0.452675	0.043731	934	-	-	virNOG23187	R	sp|Q9C9K2|CP123_ARATH Calvin cycle protein CP12-3, chloroplastic OS=Arabidopsis thaliana GN=CP12-3 PE=1 SV=1	gi|720033207|ref|XP_010266359.1| PREDICTED: calvin cycle protein CP12-3, chloroplastic [Nelumbo nucifera]
TRINITY_DN39551_c0_g1	197.741	40.5196	0.204912	0.000379555	535	-	-	virNOG17052;virNOG07773	M	sp|Q10LP5|SUS4_ORYSJ Sucrose synthase 4 OS=Oryza sativa subsp. japonica GN=SUS4 PE=2 SV=1	gi|225437428|ref|XP_002271896.1| PREDICTED: sucrose synthase 2 [Vitis vinifera] gi|147800323|emb|CAN68704.1| hypothetical protein VITISV_035889 [Vitis vinifera] gi|297743915|emb|CBI36885.3| unnamed protein product [Vitis vinifera]
TRINITY_DN39571_c0_g1	213.359	47.6148	0.223168	0.00109368	1136	-	-	virNOG18669	S	-	gi|567852701|ref|XP_006419514.1| hypothetical protein CICLE_v10006010mg [Citrus clementina] gi|568871742|ref|XP_006489039.1| PREDICTED: uncharacterized protein LOC102630701 [Citrus sinensis] gi|557521387|gb|ESR32754.1| hypothetical protein CICLE_v10006010mg [Citrus clementina]
TRINITY_DN39702_c0_g1	13.4225	0.606176	0.0451613	0.0400106	1763	-	-	-	-	sp|Q4WAR8|SOMA_ASPFU Transcriptional activator somA OS=Neosartorya fumigata (strain ATCC MYA-4609 / Af293 / CBS 101355 / FGSC A1100) GN=somA PE=1 SV=1	-
TRINITY_DN39716_c0_g1	62.3145	17.656	0.283337	0.0151709	699	-	-	virNOG21953	S	-	gi|823239483|ref|XP_012452395.1| PREDICTED: uncharacterized protein LOC105774442 [Gossypium raimondii] gi|763799687|gb|KJB66642.1| hypothetical protein B456_010G149500 [Gossypium raimondii]
TRINITY_DN39731_c0_g1	97.5869	36.5759	0.374804	0.0341855	1026	GO:0046872	-	virNOG04936;euNOG26727;NOG07697;KOG0800	O	sp|Q9VE61|RN181_DROME E3 ubiquitin-protein ligase RNF181 homolog OS=Drosophila melanogaster GN=CG7694 PE=2 SV=1	gi|1035931732|gb|OAY61318.1| hypothetical protein MANES_01G180000 [Manihot esculenta]
TRINITY_DN39781_c0_g1	11.5294	0.663076	0.0575116	0.0228716	2399	-	-	virNOG12937	T	sp|Q54YH4|DHKB_DICDI Hybrid signal transduction histidine kinase B OS=Dictyostelium discoideum GN=dhkB PE=1 SV=1	gi|168033671|ref|XP_001769338.1| sensory histidine protein kinase [Physcomitrella patens] gi|162679444|gb|EDQ65892.1| sensory histidine protein kinase [Physcomitrella patens]
TRINITY_DN39951_c0_g1	7.71254	0.663076	0.0859738	0.0420953	653	GO:0005634;GO:0043565;GO:0003700;GO:0009737;GO:0045893	-	virNOG10758	K	sp|Q9SJN0|ABI5_ARATH Protein ABSCISIC ACID-INSENSITIVE 5 OS=Arabidopsis thaliana GN=ABI5 PE=1 SV=1	gi|985453492|ref|XP_006481876.2| PREDICTED: protein ABSCISIC ACID-INSENSITIVE 5 [Citrus sinensis]
TRINITY_DN39953_c0_g1	8.04979	0.274638	0.0341175	0.0273517	1243	GO:0007264;GO:0005622;GO:0005525	-	virNOG00806;virNOG03727;virNOG02285	R	sp|Q6RUV5|RAC1_RAT Ras-related C3 botulinum toxin substrate 1 OS=Rattus norvegicus GN=Rac1 PE=1 SV=1	gi|74095371|emb|CAI84893.1| putative Rac GTPase [Medicago sativa subsp. x varia]
TRINITY_DN40100_c0_g2	6.70166	0	0	0.0133516	570	-	-	KOG1075;virNOG09124;virNOG31748;virNOG34604	R	-	gi|985448299|ref|XP_015385655.1| PREDICTED: uncharacterized protein LOC107176974 [Citrus sinensis]
TRINITY_DN40100_c0_g1	8.37093	0	0	0.0193732	546	-	-	KOG1075;virNOG10647;virNOG09124;virNOG32351	R	-	gi|848861497|ref|XP_012831565.1| PREDICTED: uncharacterized protein LOC105952547 [Erythranthe guttata]
TRINITY_DN40189_c0_g1	19.0036	0	0	0.0419712	1513	-	-	virNOG00071	I	sp|O42916|ALE1_SCHPO Lysophospholipid acyltransferase OS=Schizosaccharomyces pombe (strain 972 / ATCC 24843) GN=ale1 PE=1 SV=1	gi|255074005|ref|XP_002500677.1| predicted protein [Micromonas commoda] gi|226515940|gb|ACO61935.1| predicted protein [Micromonas commoda]
TRINITY_DN40214_c0_g1	28.8788	0.552641	0.0191366	0.00928901	3498	-	-	virNOG04868;COG1251;COG2146	CR	sp|P22944|NIR_EMENI Nitrite reductase [NAD(P)H] OS=Emericella nidulans (strain FGSC A4 / ATCC 38163 / CBS 112.46 / NRRL 194 / M139) GN=niiA PE=3 SV=2	gi|1009179735|ref|XP_015871243.1| PREDICTED: nitrite reductase (NADH) large subunit-like, partial [Ziziphus jujuba]
TRINITY_DN40287_c0_g1	10.5095	0.606176	0.0576791	0.0391654	577	-	-	-	-	-	-
TRINITY_DN40468_c0_g1	6.49377	0	0	0.0401387	1105	-	-	virNOG04413	R	sp|Q0GYU4|GLD2_HYPJE Glycerol 2-dehydrogenase (NADP(+)) OS=Hypocrea jecorina GN=gld2 PE=1 SV=1	gi|326532812|dbj|BAJ89251.1| predicted protein [Hordeum vulgare subsp. vulgare]
TRINITY_DN40474_c0_g1	14.0779	1.21235	0.0861173	0.0481083	1044	-	-	virNOG04435	R	sp|P50699|TLPH_ARATH Thaumatin-like protein OS=Arabidopsis thaliana GN=At1g18250 PE=2 SV=2	gi|1009136617|ref|XP_015885619.1| PREDICTED: pathogenesis-related protein 5 [Ziziphus jujuba]
TRINITY_DN40561_c0_g1	18.2157	0.663076	0.0364013	0.00056388	615	-	K13993	virNOG04152;virNOG20594	O	sp|P27880|HSP12_MEDSA 18.2 kDa class I heat shock protein OS=Medicago sativa GN=HSP18.2 PE=2 SV=1	gi|357498815|ref|XP_003619696.1| 17.6 kDa class I heat shock protein [Medicago truncatula] gi|355494711|gb|AES75914.1| 17.6 kDa class I heat shock protein [Medicago truncatula]
TRINITY_DN40652_c0_g1	8.73284	0	0	0.00906326	1551	GO:0016301	-	virNOG05556	T	sp|Q9P6P3|PPK15_SCHPO Serine/threonine-protein kinase ppk15 OS=Schizosaccharomyces pombe (strain 972 / ATCC 24843) GN=ppk15 PE=1 SV=1	gi|545353938|ref|XP_005642804.1| kinase-like protein, partial [Coccomyxa subellipsoidea C-169] gi|384244762|gb|EIE18260.1| kinase-like protein, partial [Coccomyxa subellipsoidea C-169]
TRINITY_DN40682_c0_g1	8.38978	0	0	0.00762252	939	-	-	virNOG01902;COG1028;virNOG32711	QI	sp|A0A084B9Z1|SAT3_STACB Short-chain dehydrogenase/reductase SAT3 OS=Stachybotrys chartarum (strain CBS 109288 / IBT 7711) GN=SAT3 PE=3 SV=1	gi|255078452|ref|XP_002502806.1| short chain dehydrogenase/reductase family protein [Micromonas commoda] gi|226518072|gb|ACO64064.1| short chain dehydrogenase/reductase family protein [Micromonas commoda]
TRINITY_DN40693_c0_g1	40.2381	12.6697	0.314869	0.0296236	350	-	-	-	-	-	gi|297740756|emb|CBI30938.3| unnamed protein product [Vitis vinifera]
TRINITY_DN40726_c0_g2	9.95511	0	0	0.0401934	1668	-	-	virNOG32227;virNOG04960	A	sp|Q9HAU5|RENT2_HUMAN Regulator of nonsense transcripts 2 OS=Homo sapiens GN=UPF2 PE=1 SV=1	gi|565347046|ref|XP_006340545.1| PREDICTED: regulator of nonsense transcripts UPF2 [Solanum tuberosum] gi|565347048|ref|XP_006340546.1| PREDICTED: regulator of nonsense transcripts UPF2 [Solanum tuberosum] gi|565347050|ref|XP_006340547.1| PREDICTED: regulator of nonsense transcripts UPF2 [Solanum tuberosum]
TRINITY_DN40734_c0_g4	8.04343	0	0	0.00735288	894	-	-	virNOG22502;virNOG09124;virNOG01327;virNOG36111;virNOG25477	R	-	gi|848863770|ref|XP_012832647.1| PREDICTED: uncharacterized protein LOC105953522 [Erythranthe guttata]
TRINITY_DN40734_c0_g5	15.0853	0	0	0.000180627	940	-	-	-	-	-	-
TRINITY_DN40737_c0_g1	30.7872	1.88216	0.0611345	0.0493864	2445	-	-	virNOG06308	A	sp|A9LNK9|CPSF_ARATH 30-kDa cleavage and polyadenylation specificity factor 30 OS=Arabidopsis thaliana GN=CPSF30 PE=1 SV=1	gi|1029112128|ref|XP_016734575.1| PREDICTED: 30-kDa cleavage and polyadenylation specificity factor 30-like [Gossypium hirsutum]
TRINITY_DN40739_c0_g1	12.9784	0	0	0.0456541	1550	-	-	-	-	-	-
TRINITY_DN40747_c0_g2	79.3342	20.4235	0.257436	0.0358062	858	-	-	virNOG13414	R	sp|Q9XIN8|FB119_ARATH F-box protein At2g27310 OS=Arabidopsis thaliana GN=At2g27310 PE=2 SV=1	gi|595843869|ref|XP_007208699.1| hypothetical protein PRUPE_ppa023494mg, partial [Prunus persica] gi|462404341|gb|EMJ09898.1| hypothetical protein PRUPE_ppa023494mg, partial [Prunus persica]
TRINITY_DN40777_c0_g1	14.4395	0	0	0.027731	1381	GO:0003824	-	COG2273;virNOG32692	RG	sp|Q8J0P4|CRF1_ASPFU Probable glycosidase crf1 OS=Neosartorya fumigata (strain ATCC MYA-4609 / Af293 / CBS 101355 / FGSC A1100) GN=crf1 PE=1 SV=2	gi|566176923|ref|XP_006381821.1| xyloglucan endo-1 family protein [Populus trichocarpa] gi|566176925|ref|XP_006381822.1| xyloglucan endo-1 family protein [Populus trichocarpa] gi|550336577|gb|ERP59618.1| xyloglucan endo-1 family protein [Populus trichocarpa] gi|550336578|gb|ERP59619.1| xyloglucan endo-1 family protein [Populus trichocarpa]
TRINITY_DN41008_c0_g1	100.514	23.5963	0.234757	0.0141899	1725	GO:0016705;GO:0020037;GO:0005506;GO:0016021;GO:0004497;GO:0055114	K20665	virNOG16074;virNOG05878	Q	sp|Q9SMP5|C94B3_ARATH Cytochrome P450 94B3 OS=Arabidopsis thaliana GN=CYP94B3 PE=1 SV=1	gi|1035895944|gb|OAY25547.1| hypothetical protein MANES_17G103500 [Manihot esculenta]
TRINITY_DN41060_c0_g1	9.50471	0.663076	0.0697629	0.0257501	1298	-	-	NOG146168;NOG129179;virNOG12997	S	-	gi|670415479|ref|XP_008648791.1| PREDICTED: uncharacterized protein LOC103629447 isoform X2 [Zea mays]
TRINITY_DN41162_c0_g1	50.998	0.278003	0.00545125	0.0415309	552	GO:0003755;GO:0005528;GO:0005789;GO:0061077	-	COG0545;virNOG00512	O	sp|O42993|FKBP_SCHPO Peptidyl-prolyl cis-trans isomerase OS=Schizosaccharomyces pombe (strain 972 / ATCC 24843) GN=fkh1 PE=3 SV=1	gi|942439315|gb|ALL26323.1| peptidyl-prolyl cis-trans isomerase [Scenedesmus sp. FKBP]
TRINITY_DN41181_c0_g1	10.5217	0	0	0.016353	1606	-	-	-	-	-	gi|326488261|dbj|BAJ93799.1| predicted protein [Hordeum vulgare subsp. vulgare]
TRINITY_DN41200_c0_g2	38.2461	0.274638	0.00718081	0.0348693	2200	-	-	-	-	-	-
TRINITY_DN41212_c0_g1	31.0771	9.00936	0.289903	0.0416006	771	-	-	-	-	-	-
TRINITY_DN41245_c0_g1	103.059	30.1776	0.292818	0.0315286	823	-	-	virNOG25811	S	sp|Q6NN02|Y4445_ARATH Uncharacterized protein At4g14450, chloroplastic OS=Arabidopsis thaliana GN=At4g14450 PE=2 SV=1	gi|147818385|emb|CAN71216.1| hypothetical protein VITISV_033484 [Vitis vinifera]
TRINITY_DN41302_c0_g1	8.61958	0	0	0.0405448	449	-	-	COG5272;virNOG18132	OJ	sp|P79781|RS27A_CHICK Ubiquitin-40S ribosomal protein S27a OS=Gallus gallus GN=RPS27A PE=2 SV=3	gi|729430295|ref|XP_010519353.1| PREDICTED: ubiquitin-40S ribosomal protein S27a-2, partial [Tarenaya hassleriana]
TRINITY_DN41461_c0_g1	7.26564	0.278003	0.0382627	0.0397209	1172	-	-	virNOG06316	J	sp|Q9UUG1|RPF2_SCHPO Ribosome production factor 2 homolog OS=Schizosaccharomyces pombe (strain 972 / ATCC 24843) GN=SPAC926.08c PE=1 SV=1	gi|1026762286|gb|OAE23572.1| hypothetical protein AXG93_4316s1030 [Marchantia polymorpha subsp. polymorpha]
TRINITY_DN41506_c2_g1	14.8679	2.75624	0.185382	0.0410379	729	GO:0016020	-	virNOG24924;virNOG24321	S	-	gi|743897401|ref|XP_011041989.1| PREDICTED: uncharacterized protein LOC105137807 [Populus euphratica]
TRINITY_DN41520_c0_g1	2857.34	857.352	0.300053	0.0117663	1834	-	-	virNOG07677	R	sp|O82199|C3H20_ARATH Zinc finger CCCH domain-containing protein 20 OS=Arabidopsis thaliana GN=At2g19810 PE=2 SV=1	gi|225429416|ref|XP_002275926.1| PREDICTED: zinc finger CCCH domain-containing protein 23 [Vitis vinifera]
TRINITY_DN41732_c0_g1	12.8711	0.606176	0.0470959	0.0322746	1477	-	-	-	-	-	-
TRINITY_DN41740_c0_g1	53.3351	6.75176	0.126591	0.00242611	354	-	-	virNOG07655;COG1132	QV	sp|Q9LYS2|AB10C_ARATH ABC transporter C family member 10 OS=Arabidopsis thaliana GN=ABCC10 PE=2 SV=2	gi|970037092|ref|XP_015079897.1| PREDICTED: ABC transporter C family member 10-like [Solanum pennellii]
TRINITY_DN41754_c0_g1	524.173	142.248	0.271376	0.00891999	2158	GO:0016020;GO:0016717;GO:0006629	K20416	virNOG13214	I	sp|Q949X0|ADS3_ARATH Palmitoyl-monogalactosyldiacylglycerol delta-7 desaturase, chloroplastic OS=Arabidopsis thaliana GN=ADS3 PE=1 SV=2	gi|595935446|ref|XP_007215498.1| hypothetical protein PRUPE_ppa006843mg [Prunus persica] gi|462411648|gb|EMJ16697.1| hypothetical protein PRUPE_ppa006843mg [Prunus persica]
TRINITY_DN41795_c0_g1	7.71286	0.331538	0.0429851	0.0447964	1109	-	-	-	-	-	-
TRINITY_DN41803_c0_g1	9.85359	0	0	0.00234186	759	GO:0005739	-	KOG0017;virNOG28740	R	sp|Q94HW2|POLR1_ARATH Retrovirus-related Pol polyprotein from transposon RE1 OS=Arabidopsis thaliana GN=RE1 PE=2 SV=1	gi|218194048|gb|EEC76475.1| hypothetical protein OsI_14210 [Oryza sativa Indica Group]
TRINITY_DN41858_c0_g1	21.0345	0	0	0.0353829	1345	-	-	COG0330;virNOG05523	OC	sp|Q5UP73|YR614_MIMIV Putative band 7 family protein R614 OS=Acanthamoeba polyphaga mimivirus GN=MIMI_R614 PE=3 SV=1	gi|294462275|gb|ADE76687.1| unknown [Picea sitchensis]
TRINITY_DN41933_c0_g1	15.9986	0	0	0.0150552	2338	-	-	-	-	-	-
TRINITY_DN41937_c0_g1	13.7716	1.09855	0.0797696	0.0308515	1518	-	-	-	-	-	-
TRINITY_DN42025_c0_g1	2379.33	282.209	0.118609	0.00733254	2487	GO:0016567;GO:0004842	-	virNOG11930	S	sp|Q9LZW3|PUB16_ARATH U-box domain-containing protein 16 OS=Arabidopsis thaliana GN=PUB16 PE=2 SV=1	gi|595822886|ref|XP_007204969.1| hypothetical protein PRUPE_ppa002340mg [Prunus persica] gi|462400611|gb|EMJ06168.1| hypothetical protein PRUPE_ppa002340mg [Prunus persica]
TRINITY_DN42046_c0_g1	20.2441	0.552641	0.0272989	0.0489939	788	-	-	-	-	sp|P0C955|GEL3_ASPFU 1,3-beta-glucanosyltransferase gel3 OS=Neosartorya fumigata (strain ATCC MYA-4609 / Af293 / CBS 101355 / FGSC A1100) GN=gel3 PE=3 SV=1	gi|226491348|ref|NP_001142253.1| uncharacterized protein LOC100274422 [Zea mays] gi|194707854|gb|ACF88011.1| unknown [Zea mays] gi|584138006|gb|EWG47348.1| hypothetical protein FVEG_07477 [Fusarium verticillioides 7600]
TRINITY_DN42081_c0_g1	2058.04	881.487	0.428314	0.0274927	661	-	-	KOG0853;virNOG07773	M	sp|Q10LP5|SUS4_ORYSJ Sucrose synthase 4 OS=Oryza sativa subsp. japonica GN=SUS4 PE=2 SV=1	gi|1021523665|ref|XP_016205220.1| PREDICTED: sucrose synthase 2 [Arachis ipaensis]
TRINITY_DN42097_c0_g1	33.7828	1.37992	0.0408469	0.014957	692	GO:0005840;GO:0006412;GO:0003735	-	virNOG18244;virNOG19853	J	sp|Q7RXY1|RL32_NEUCR 60S ribosomal protein L32 OS=Neurospora crassa (strain ATCC 24698 / 74-OR23-1A / CBS 708.71 / DSM 1257 / FGSC 987) GN=crp-63 PE=3 SV=1	gi|1004141382|gb|KXZ49374.1| hypothetical protein GPECTOR_21g600 [Gonium pectorale]
TRINITY_DN42100_c0_g1	9.29036	0	0	0.0173528	981	GO:0008152;GO:0008483	-	virNOG03518	E	sp|Q28F67|AATM_XENTR Aspartate aminotransferase, mitochondrial OS=Xenopus tropicalis GN=got2 PE=2 SV=1	gi|326503798|dbj|BAK02685.1| predicted protein [Hordeum vulgare subsp. vulgare]
TRINITY_DN42132_c0_g1	352.378	73.6422	0.208987	0.0305361	838	GO:0016040;GO:0010181;GO:0005506;GO:0050660;GO:0006537;GO:0055114;GO:0051536	-	virNOG06466;COG0067	E	sp|Q0JKD0|GLT1_ORYSJ Glutamate synthase 1 [NADH], chloroplastic OS=Oryza sativa subsp. japonica GN=Os01g0681900 PE=2 SV=1	gi|689297377|gb|AIR07820.1| glutamate synthase NADH-GOGAT, partial [Vitis labrusca x Vitis vinifera]
TRINITY_DN42140_c0_g1	7.39425	0.274638	0.0371422	0.0343206	966	-	-	virNOG04656;virNOG13166;NOG04985;virNOG01915;virNOG09626	OCG	sp|Q04013|YHM2_YEAST Citrate/oxoglutarate carrier protein OS=Saccharomyces cerevisiae (strain ATCC 204508 / S288c) GN=YHM2 PE=1 SV=1	gi|545362400|ref|XP_005646434.1| MC family transporter [Coccomyxa subellipsoidea C-169] gi|384248406|gb|EIE21890.1| MC family transporter [Coccomyxa subellipsoidea C-169]
TRINITY_DN42164_c0_g2	21.4936	1.77172	0.0824301	0.0346569	979	GO:0005840;GO:0000166;GO:0006412;GO:0003735	-	virNOG19312	J	sp|P51997|RL25_PUCGR 60S ribosomal protein L25 OS=Puccinia graminis PE=2 SV=2	gi|700195349|gb|KGN50526.1| hypothetical protein Csa_5G180850 [Cucumis sativus]
TRINITY_DN42177_c0_g1	20.6853	0	0	0.0380215	1754	-	-	virNOG05325	DB	sp|O59797|YCO6_SCHPO Putative nucleosome assembly protein C364.06 OS=Schizosaccharomyces pombe (strain 972 / ATCC 24843) GN=SPCC364.06 PE=1 SV=1	gi|971511546|dbj|GAQ86671.1| nucleosome assembly protein [Klebsormidium flaccidum]
TRINITY_DN42200_c0_g2	6.7204	0	0	0.0191414	823	-	-	virNOG07154;virNOG00410	O	sp|P23955|MPPA_NEUCR Mitochondrial-processing peptidase subunit alpha OS=Neurospora crassa (strain ATCC 24698 / 74-OR23-1A / CBS 708.71 / DSM 1257 / FGSC 987) GN=mpp PE=1 SV=2	gi|1009167342|ref|XP_015902065.1| PREDICTED: mitochondrial-processing peptidase subunit alpha-like [Ziziphus jujuba]
TRINITY_DN42240_c0_g1	10.4023	0	0	0.0431296	1333	-	-	-	-	-	gi|552842654|ref|XP_005850627.1| hypothetical protein CHLNCDRAFT_140605 [Chlorella variabilis] gi|307110289|gb|EFN58525.1| hypothetical protein CHLNCDRAFT_140605 [Chlorella variabilis]
TRINITY_DN42243_c0_g1	36.4654	8.23155	0.225736	0.00973887	801	-	-	-	-	-	-
TRINITY_DN42265_c0_g1	10.972	0.274638	0.0250308	0.0481152	1962	-	-	virNOG11539;COG5019;virNOG06031	ZDR	sp|P39826|CDC3_CANAX Cell division control protein 3 OS=Candida albicans GN=CDC3 PE=3 SV=1	gi|694452645|ref|XP_009351222.1| PREDICTED: cell division control protein 3-like [Pyrus x bretschneideri]
TRINITY_DN42274_c0_g1	53.7531	18.6811	0.347535	0.0446823	1139	-	K19038	virNOG20830	O	sp|Q9SLC3|ATL41_ARATH E3 ubiquitin-protein ligase ATL41 OS=Arabidopsis thaliana GN=ATL41 PE=1 SV=1	gi|1009128433|ref|XP_015881228.1| PREDICTED: E3 ubiquitin-protein ligase ATL41-like [Ziziphus jujuba]
TRINITY_DN42348_c0_g1	31.9913	0.274638	0.00858479	0.0443092	3015	-	-	-	-	sp|Q6ISB3|GRHL2_HUMAN Grainyhead-like protein 2 homolog OS=Homo sapiens GN=GRHL2 PE=1 SV=1	-
TRINITY_DN42359_c0_g1	35.7184	2.26387	0.063381	0.00475029	2088	-	K14640	virNOG04948	P	sp|P15710|PHO4_NEUCR Phosphate-repressible phosphate permease pho-4 OS=Neurospora crassa (strain ATCC 24698 / 74-OR23-1A / CBS 708.71 / DSM 1257 / FGSC 987) GN=pho-4 PE=1 SV=1	gi|288300158|gb|ADC45382.1| phosphate-repressible phosphate permease [Cleistogenes songorica]
TRINITY_DN42360_c0_g1	19.2515	0.609541	0.031662	0.0159787	697	-	-	virNOG11693	ZD	sp|Q7RYV5|TCTP_NEUCR Translationally-controlled tumor protein homolog OS=Neurospora crassa (strain ATCC 24698 / 74-OR23-1A / CBS 708.71 / DSM 1257 / FGSC 987) GN=NCU06464 PE=3 SV=1	gi|545370933|ref|XP_005650071.1| translationally-controlled tumor protein [Coccomyxa subellipsoidea C-169] gi|384252050|gb|EIE25527.1| translationally-controlled tumor protein [Coccomyxa subellipsoidea C-169]
TRINITY_DN42362_c0_g1	20.3637	0	0	0.048599	447	GO:0006412;GO:0022625;GO:0003735	-	COG2147;virNOG00811	J	sp|P0DJ60|RL19_TETTS 60S ribosomal protein L19 OS=Tetrahymena thermophila (strain SB210) GN=RPL19 PE=1 SV=1	gi|951075814|ref|XP_014493056.1| PREDICTED: 60S ribosomal protein L19-2-like [Vigna radiata var. radiata]
TRINITY_DN42365_c1_g1	12.7547	0.274638	0.0215324	0.0080777	1402	GO:0016616;GO:0046872;GO:0055114	-	virNOG06514	E	sp|Q9USP8|IDH2_SCHPO Isocitrate dehydrogenase [NAD] subunit 2, mitochondrial OS=Schizosaccharomyces pombe (strain 972 / ATCC 24843) GN=idh2 PE=1 SV=2	gi|1026774564|gb|OAE33619.1| hypothetical protein AXG93_4689s1040 [Marchantia polymorpha subsp. polymorpha]
TRINITY_DN42375_c0_g1	136.094	19.4376	0.142825	6.89573e-05	1418	GO:0016310;GO:0000166;GO:0004672	-	virNOG09909	T	sp|O80888|M3K17_ARATH Mitogen-activated protein kinase kinase kinase 17 OS=Arabidopsis thaliana GN=MAPKKK17 PE=1 SV=1	gi|1029083937|ref|XP_016702149.1| PREDICTED: mitogen-activated protein kinase kinase kinase 3-like [Gossypium hirsutum]
TRINITY_DN42407_c0_g1	7.83237	0	0	0.0437538	1050	-	-	virNOG12020;virNOG19887	OTU	sp|P53173|ERV14_YEAST ER-derived vesicles protein ERV14 OS=Saccharomyces cerevisiae (strain ATCC 204508 / S288c) GN=ERV14 PE=1 SV=3	gi|527208071|gb|EPS73163.1| hypothetical protein M569_01596, partial [Genlisea aurea]
TRINITY_DN42435_c0_g1	238.009	93.5264	0.392953	0.0297968	1382	GO:0000149;GO:0005484;GO:0012505;GO:0006886;GO:0006906;GO:0048278;GO:0031201;GO:0016021	K08506	virNOG08098	U	sp|Q9SF29|SYP71_ARATH Syntaxin-71 OS=Arabidopsis thaliana GN=SYP71 PE=1 SV=1	gi|502082328|ref|XP_004487132.1| PREDICTED: syntaxin-71-like [Cicer arietinum]
TRINITY_DN42495_c0_g1	1152.28	258.224	0.224099	0.00219258	871	GO:0005506;GO:0055114;GO:0051213	-	virNOG07799	Q	sp|Q9LY48|DIOX3_ARATH Probable 2-oxoglutarate-dependent dioxygenase JRG21 OS=Arabidopsis thaliana GN=JRG21 PE=2 SV=1	gi|224101153|ref|XP_002312162.1| oxidoreductase family protein [Populus trichocarpa] gi|222851982|gb|EEE89529.1| oxidoreductase family protein [Populus trichocarpa]
TRINITY_DN42541_c0_g1	47.4125	14.3135	0.301893	0.0228849	1572	-	-	virNOG07936;virNOG30209	K	sp|Q8RWD0|COL16_ARATH Zinc finger protein CONSTANS-LIKE 16 OS=Arabidopsis thaliana GN=COL16 PE=1 SV=2	gi|720029204|ref|XP_010265147.1| PREDICTED: zinc finger protein CONSTANS-LIKE 16-like [Nelumbo nucifera]
TRINITY_DN42544_c1_g1	13.8789	0.274638	0.0197882	0.0370711	515	GO:0006412;GO:0008270;GO:0022627;GO:0003735	-	virNOG24817;COG0199	J	sp|Q9C2P2|RS29_NEUCR 40S ribosomal protein S29 OS=Neurospora crassa (strain ATCC 24698 / 74-OR23-1A / CBS 708.71 / DSM 1257 / FGSC 987) GN=rps-29 PE=3 SV=1	gi|633911898|gb|KDD76002.1| hypothetical protein H632_c401p2 [Helicosporidium sp. ATCC 50920]
TRINITY_DN42564_c0_g1	5.70348	0	0	0.0369158	1492	-	-	-	-	sp|Q93MW7|LIP_STRRM Lipase OS=Streptomyces rimosus PE=1 SV=1	-
TRINITY_DN42646_c0_g1	25.2736	0.823915	0.0325998	0.0278797	1830	GO:0008233	-	virNOG00487;virNOG07909	O	sp|D4AQA7|PEPS_ARTBC Probable serine carboxypeptidase ARB_06414 OS=Arthroderma benhamiae (strain ATCC MYA-4681 / CBS 112371) GN=ARB_06414 PE=1 SV=1	gi|194702190|gb|ACF85179.1| unknown [Zea mays]
TRINITY_DN42708_c0_g1	38.3306	9.23743	0.240994	0.0207701	900	GO:0005576	K13449	virNOG22019;virNOG19166;COG2340	S	sp|P33154|PR1_ARATH Pathogenesis-related protein 1 OS=Arabidopsis thaliana GN=At2g14610 PE=1 SV=1	gi|590682723|ref|XP_007041422.1| Pathogenesis-related protein 1 [Theobroma cacao] gi|508705357|gb|EOX97253.1| Pathogenesis-related protein 1 [Theobroma cacao]
TRINITY_DN42725_c1_g3	7.83226	0	0	0.00989236	1361	-	-	virNOG09340	M	sp|Q09740|GFA1_SCHPO Probable glutamine--fructose-6-phosphate aminotransferase [isomerizing] OS=Schizosaccharomyces pombe (strain 972 / ATCC 24843) GN=SPBC12C2.11 PE=3 SV=2	gi|255073797|ref|XP_002500573.1| predicted protein [Micromonas commoda] gi|226515836|gb|ACO61831.1| predicted protein [Micromonas commoda]
TRINITY_DN42749_c1_g1	12.7573	1.65769	0.12994	0.020393	580	GO:0015074;GO:0000166;GO:0003676	-	virNOG00819;virNOG05810;KOG0017	R	sp|Q94HW2|POLR1_ARATH Retrovirus-related Pol polyprotein from transposon RE1 OS=Arabidopsis thaliana GN=RE1 PE=2 SV=1	gi|147867318|emb|CAN83285.1| hypothetical protein VITISV_004139 [Vitis vinifera]
TRINITY_DN42753_c1_g1	11.9676	0	0	0.0263638	1289	GO:0006508;GO:0005524;GO:0008233;GO:0008568;GO:0030163;GO:0005737	K03063	virNOG00290	O	sp|P78578|PRS6B_ASPNG 26S proteasome regulatory subunit 6B homolog OS=Aspergillus niger GN=tbpA PE=3 SV=1	gi|802733126|ref|XP_012086544.1| PREDICTED: 26S protease regulatory subunit 6B homolog [Jatropha curcas] gi|643712280|gb|KDP25672.1| hypothetical protein JCGZ_24155 [Jatropha curcas]
TRINITY_DN42756_c0_g1	16.755	1.11201	0.0663689	0.0302894	776	GO:0016020	-	virNOG25065	S	-	gi|590627047|ref|XP_007026343.1| Uncharacterized protein TCM_030419 [Theobroma cacao] gi|508781709|gb|EOY28965.1| Uncharacterized protein TCM_030419 [Theobroma cacao]
TRINITY_DN42813_c0_g1	118.68	26.6818	0.224821	0.00217174	1235	-	-	virNOG01603	T	sp|Q9LVD4|ORP4C_ARATH Oxysterol-binding protein-related protein 4C OS=Arabidopsis thaliana GN=ORP4C PE=2 SV=1	gi|1012111147|ref|XP_015960010.1| PREDICTED: oxysterol-binding protein-related protein 4C-like [Arachis duranensis]
TRINITY_DN42861_c0_g1	3301.25	642.394	0.194591	9.25009e-05	2540	GO:0005313;GO:0089711;GO:0015189;GO:0051938;GO:0043091;GO:0005887;GO:1903401;GO:0015297	-	virNOG08285	E	sp|Q84MA5|CAAT1_ARATH Cationic amino acid transporter 1 OS=Arabidopsis thaliana GN=CAT1 PE=1 SV=1	gi|225444009|ref|XP_002281463.1| PREDICTED: cationic amino acid transporter 1 [Vitis vinifera] gi|359483932|ref|XP_003633038.1| PREDICTED: cationic amino acid transporter 1 [Vitis vinifera]
TRINITY_DN42866_c0_g2	17.7875	0.331538	0.0186388	0.0400617	1523	-	K14568	virNOG03545	J	sp|Q06287|NEP1_YEAST Ribosomal RNA small subunit methyltransferase NEP1 OS=Saccharomyces cerevisiae (strain ATCC 204508 / S288c) GN=EMG1 PE=1 SV=1	gi|1021480832|ref|XP_016183558.1| PREDICTED: ribosomal RNA small subunit methyltransferase NEP1 [Arachis ipaensis]
TRINITY_DN42870_c0_g1	62.9633	16.949	0.269188	0.00862022	542	GO:0004674;GO:0005524;GO:0016021;GO:0018108;GO:0004714	-	virNOG00985;virNOG07499;virNOG08955	T	sp|Q9FP13|SERL2_ORYSJ LRR receptor kinase SERL2 OS=Oryza sativa subsp. japonica GN=SERL2 PE=1 SV=1	gi|743812573|ref|XP_010929457.1| PREDICTED: protein NSP-INTERACTING KINASE 1-like [Elaeis guineensis]
TRINITY_DN42875_c0_g1	32.1164	3.59698	0.111998	0.0271245	903	GO:0006412;GO:0022625;GO:0003735	-	virNOG08660	J	sp|P0CX24|RL20B_YEAST 60S ribosomal protein L20-B OS=Saccharomyces cerevisiae (strain ATCC 204508 / S288c) GN=RPL20B PE=1 SV=1	gi|388516161|gb|AFK46142.1| unknown [Medicago truncatula]
TRINITY_DN42879_c1_g1	1452.77	322.716	0.222138	0.0157142	1101	-	-	virNOG25830	S	-	gi|223533153|gb|EEF34911.1| conserved hypothetical protein [Ricinus communis]
TRINITY_DN42880_c0_g1	11.41	0.278003	0.0243648	0.0343973	1022	-	-	-	-	-	-
TRINITY_DN42927_c0_g1	36.3213	8.62116	0.237358	0.0225768	1719	GO:0016021;GO:0003333;GO:0015171	-	virNOG13671	E	sp|Q9SX98|LHTL8_ARATH Lysine histidine transporter-like 8 OS=Arabidopsis thaliana GN=AATL1 PE=1 SV=1	gi|590683865|ref|XP_007041698.1| Transmembrane amino acid transporter family protein [Theobroma cacao] gi|508705633|gb|EOX97529.1| Transmembrane amino acid transporter family protein [Theobroma cacao]
TRINITY_DN42931_c0_g1	32.0062	3.42965	0.107156	0.0477733	663	GO:0044424	-	virNOG17777;virNOG17343	J	sp|Q7SDU2|RL24_NEUCR 60S ribosomal protein L24 OS=Neurospora crassa (strain ATCC 24698 / 74-OR23-1A / CBS 708.71 / DSM 1257 / FGSC 987) GN=rpl-24 PE=3 SV=1	gi|326524259|dbj|BAK00513.1| predicted protein [Hordeum vulgare subsp. vulgare]
TRINITY_DN42946_c0_g1	135.624	14.9768	0.110429	0.0274555	2240	GO:0008686;GO:0003935;GO:0009231	K14652	virNOG08669	H	sp|Q9FN89|RIBA3_ARATH Monofunctional riboflavin biosynthesis protein RIBA 3, chloroplastic OS=Arabidopsis thaliana GN=RIBA3 PE=1 SV=1	gi|802552506|ref|XP_012064967.1| PREDICTED: monofunctional riboflavin biosynthesis protein RIBA 3, chloroplastic isoform X1 [Jatropha curcas] gi|643738196|gb|KDP44184.1| hypothetical protein JCGZ_05651 [Jatropha curcas]
TRINITY_DN43034_c0_g1	11.4097	1.10192	0.0965771	0.0261919	385	-	-	virNOG00915	A	-	gi|1009155722|ref|XP_015895863.1| PREDICTED: uncharacterized protein LOC107429650 [Ziziphus jujuba]
TRINITY_DN43040_c0_g1	1136.24	279.37	0.245872	0.000941593	1148	GO:0006952;GO:0009607	-	virNOG19839	S	sp|Q4QTJ1|NCS2_PAPSO S-norcoclaurine synthase 2 OS=Papaver somniferum GN=NCS2 PE=1 SV=1	gi|502144138|ref|XP_004505590.1| PREDICTED: S-norcoclaurine synthase-like [Cicer arietinum]
TRINITY_DN43138_c0_g1	17.7843	1.10528	0.0621493	0.0392979	2024	-	-	virNOG05223;virNOG01409	A	sp|O14369|SCE3_SCHPO Probable RNA-binding protein sce3 OS=Schizosaccharomyces pombe (strain 972 / ATCC 24843) GN=sce3 PE=1 SV=1	gi|255084515|ref|XP_002508832.1| predicted protein [Micromonas commoda] gi|226524109|gb|ACO70090.1| predicted protein [Micromonas commoda]
TRINITY_DN43140_c0_g1	793.01	146.851	0.185182	5.7456e-05	1472	-	-	virNOG20412	S	-	gi|1021040719|gb|KZM98500.1| hypothetical protein DCAR_014138 [Daucus carota subsp. sativus]
TRINITY_DN43146_c0_g1	20964.6	7990.52	0.381144	0.0201507	1691	GO:0006541;GO:0005829;GO:0006529;GO:0042803;GO:0004066	-	virNOG00934	S	sp|P24805|TSJT1_TOBAC Stem-specific protein TSJT1 OS=Nicotiana tabacum GN=TSJT1 PE=2 SV=1	gi|1012346103|gb|KYP57295.1| Stem-specific protein TSJT1 [Cajanus cajan]
TRINITY_DN43155_c1_g3	21.8183	1.10528	0.0506585	0.00970891	527	GO:0003723;GO:0006412;GO:0022625;GO:0003735	-	virNOG36789;virNOG25038	J	sp|Q96W55|RL39_CANAX 60S ribosomal protein L39 OS=Candida albicans GN=RPL39 PE=3 SV=1	gi|700207861|gb|KGN62980.1| hypothetical protein Csa_2G382530 [Cucumis sativus]
TRINITY_DN43161_c0_g3	17.9128	0.884179	0.0493602	0.00485526	677	GO:0003729;GO:0022625;GO:0006412;GO:0000463;GO:0003735	-	virNOG19310	J	sp|Q8L805|RL35_WHEAT 60S ribosomal protein L35 OS=Triticum aestivum GN=RPL35 PE=1 SV=1	gi|545369285|ref|XP_005649392.1| hypothetical protein COCSUDRAFT_28397 [Coccomyxa subellipsoidea C-169] gi|384251370|gb|EIE24848.1| hypothetical protein COCSUDRAFT_28397 [Coccomyxa subellipsoidea C-169]
TRINITY_DN43217_c0_g1	4033.25	687.692	0.170506	0.00723136	1352	-	-	-	-	-	-
TRINITY_DN43221_c1_g1	10.745	1.10192	0.102552	0.0310554	967	-	-	KOG0017;virNOG26380;virNOG24415	R	sp|Q94HW2|POLR1_ARATH Retrovirus-related Pol polyprotein from transposon RE1 OS=Arabidopsis thaliana GN=RE1 PE=2 SV=1	gi|743816903|ref|XP_011020286.1| PREDICTED: uncharacterized protein LOC105122718 isoform X1 [Populus euphratica]
TRINITY_DN43230_c0_g2	877.921	248.347	0.282881	0.0247916	1731	GO:0016567;GO:0004842;GO:0016874	-	virNOG08973	R	sp|Q5PNY6|PUB21_ARATH U-box domain-containing protein 21 OS=Arabidopsis thaliana GN=PUB21 PE=2 SV=1	gi|1035930967|gb|OAY60553.1| hypothetical protein MANES_01G121300 [Manihot esculenta]
TRINITY_DN43288_c0_g1	1670.45	376.708	0.225513	0.0303533	1424	GO:0006807;GO:0045181;GO:0000166;GO:0048037;GO:0044710;GO:0043167	-	virNOG06466	E	sp|Q9LV03|GLUT1_ARATH Glutamate synthase 1 [NADH], chloroplastic OS=Arabidopsis thaliana GN=GLT1 PE=1 SV=2	gi|1035918855|gb|OAY48446.1| hypothetical protein MANES_06G159400 [Manihot esculenta]
TRINITY_DN43294_c0_g1	1773.64	774.638	0.43675	0.0341069	1015	-	-	virNOG25245;virNOG23008	S	sp|Q9LJB7|BBX32_ARATH B-box zinc finger protein 32 OS=Arabidopsis thaliana GN=BBX32 PE=1 SV=1	gi|728828085|gb|KHG07528.1| Putative zinc finger CONSTANS-LIKE 11 -like protein [Gossypium arboreum]
TRINITY_DN43315_c1_g1	10.3899	0.880814	0.0847756	0.042201	487	GO:0030529	-	virNOG17735;COG2163	J	sp|O14388|RL27A_SCHPO 60S ribosomal protein L27-A OS=Schizosaccharomyces pombe (strain 972 / ATCC 24843) GN=rpl2701 PE=2 SV=2	gi|357445373|ref|XP_003592964.1| 60S ribosomal protein L27-1 [Medicago truncatula] gi|217071440|gb|ACJ84080.1| unknown [Medicago truncatula] gi|355482012|gb|AES63215.1| 60S ribosomal protein L27-1 [Medicago truncatula] gi|388490800|gb|AFK33466.1| unknown [Medicago truncatula]
TRINITY_DN43359_c0_g1	267.905	77.6833	0.289966	0.00294172	2097	GO:0008168;GO:0016021;GO:0032259	-	virNOG06736	E	-	gi|920709254|gb|KOM51251.1| hypothetical protein LR48_Vigan08g207800 [Vigna angularis]
TRINITY_DN43373_c0_g1	778.253	323.131	0.415201	0.0255828	795	-	-	virNOG07773;KOG0853	M	-	gi|590661355|ref|XP_007035651.1| Sucrose synthase 2 isoform 1 [Theobroma cacao] gi|508714680|gb|EOY06577.1| Sucrose synthase 2 isoform 1 [Theobroma cacao]
TRINITY_DN43406_c0_g1	22.823	2.70271	0.11842	0.0476675	1231	GO:0000028;GO:0006412;GO:0022627;GO:0003735	K02998	virNOG00503	J	sp|Q0UR95|RSSA_PHANO 40S ribosomal protein S0 OS=Phaeosphaeria nodorum (strain SN15 / ATCC MYA-4574 / FGSC 10173) GN=RPS0 PE=3 SV=2	gi|326504366|dbj|BAJ91015.1| predicted protein [Hordeum vulgare subsp. vulgare]
TRINITY_DN43446_c0_g1	715.892	155.56	0.217295	0.0482907	1344	-	-	virNOG00243	R	sp|Q9LMR5|FK126_ARATH F-box/kelch-repeat protein At1g15670 OS=Arabidopsis thaliana GN=At1g15670 PE=2 SV=1	gi|595937719|ref|XP_007215610.1| hypothetical protein PRUPE_ppa007792mg [Prunus persica] gi|462411760|gb|EMJ16809.1| hypothetical protein PRUPE_ppa007792mg [Prunus persica]
TRINITY_DN43457_c0_g1	835.462	353.141	0.42269	0.0271169	2496	GO:0016020	-	virNOG02551	S	-	gi|595819976|ref|XP_007204581.1| hypothetical protein PRUPE_ppa003537mg [Prunus persica] gi|462400112|gb|EMJ05780.1| hypothetical protein PRUPE_ppa003537mg [Prunus persica]
TRINITY_DN43514_c0_g1	14.5282	0.823915	0.0567114	0.0381946	1340	-	-	virNOG04505;virNOG08244	Q	sp|W7LC91|FUM15_GIBM7 Cytochrome P450 monooxygenase FUM15 OS=Gibberella moniliformis (strain M3125 / FGSC 7600) GN=FUM15 PE=3 SV=1	gi|971513719|dbj|GAQ84494.1| cytochrome p450 [Klebsormidium flaccidum]
TRINITY_DN43542_c0_g1	9.39759	0	0	0.0233339	1680	-	-	virNOG07477	A	sp|Q09911|YAJE_SCHPO Uncharacterized protein C30D11.14c OS=Schizosaccharomyces pombe (strain 972 / ATCC 24843) GN=SPAC30D11.14c PE=4 SV=1	gi|168017265|ref|XP_001761168.1| predicted protein [Physcomitrella patens] gi|162687508|gb|EDQ73890.1| predicted protein, partial [Physcomitrella patens]
TRINITY_DN43548_c0_g1	954.809	426.5	0.446686	0.0429901	2592	GO:0080163;GO:0005634;GO:0010427;GO:0004864;GO:0009738;GO:0004872;GO:0005737;GO:0043086	-	virNOG01560	R	sp|Q9FGM1|PYL8_ARATH Abscisic acid receptor PYL8 OS=Arabidopsis thaliana GN=PYL8 PE=1 SV=1	gi|743825392|ref|XP_011022513.1| PREDICTED: abscisic acid receptor PYL8-like [Populus euphratica]
TRINITY_DN43579_c0_g1	6.93485	0	0	0.0296962	1726	-	-	virNOG28469	S	sp|C4YTQ0|PRM10_CANAW Pheromone-regulated membrane protein 10 OS=Candida albicans (strain WO-1) GN=CAWG_05545 PE=3 SV=1	gi|302772280|ref|XP_002969558.1| hypothetical protein SELMODRAFT_410327 [Selaginella moellendorffii] gi|300163034|gb|EFJ29646.1| hypothetical protein SELMODRAFT_410327 [Selaginella moellendorffii]
TRINITY_DN43627_c0_g2	37.2747	1.99619	0.0535535	0.0250535	894	GO:0015934;GO:0006412;GO:0003735	-	virNOG00232	J	sp|Q9P720|RL16_NEUCR 60S ribosomal protein L16 OS=Neurospora crassa (strain ATCC 24698 / 74-OR23-1A / CBS 708.71 / DSM 1257 / FGSC 987) GN=crp-46 PE=3 SV=1	gi|195609234|gb|ACG26447.1| 60S ribosomal protein L13a-2 [Zea mays]
TRINITY_DN43640_c1_g2	13.2012	0.609541	0.046173	0.00898649	1152	-	-	virNOG22502;virNOG09124	R	sp|P14381|YTX2_XENLA Transposon TX1 uncharacterized 149 kDa protein OS=Xenopus laevis PE=4 SV=1	gi|590645329|ref|XP_007031312.1| Uncharacterized protein TCM_016762 [Theobroma cacao] gi|508710341|gb|EOY02238.1| Uncharacterized protein TCM_016762 [Theobroma cacao]
TRINITY_DN43651_c1_g1	19.5914	1.94266	0.0991587	0.024822	1165	GO:0016310;GO:0016301	-	virNOG06042	T	sp|Q01369|GBLP_NEUCR Guanine nucleotide-binding protein subunit beta-like protein OS=Neurospora crassa (strain ATCC 24698 / 74-OR23-1A / CBS 708.71 / DSM 1257 / FGSC 987) GN=cpc-2 PE=3 SV=1	gi|326515276|dbj|BAK03551.1| predicted protein [Hordeum vulgare subsp. vulgare]
TRINITY_DN43659_c0_g2	501.714	194.919	0.388506	0.0344011	1797	GO:0006508;GO:0004190	-	virNOG08950	O	sp|Q940R4|ASP63_ARATH Probable aspartyl protease At4g16563 OS=Arabidopsis thaliana GN=At4g16563 PE=2 SV=1	gi|1009157128|ref|XP_015896606.1| PREDICTED: aspartic proteinase nepenthesin-2 [Ziziphus jujuba]
TRINITY_DN43659_c0_g1	8.82122	0.823915	0.0934014	0.038558	755	-	-	-	-	-	-
TRINITY_DN43660_c0_g1	3626.24	1040.7	0.28699	0.00317216	2950	GO:0046835;GO:0005829;GO:0004747;GO:0006014	K00847	virNOG15313	G	sp|Q9FLH8|SCRK7_ARATH Probable fructokinase-7 OS=Arabidopsis thaliana GN=At5g51830 PE=1 SV=1	gi|645257235|ref|XP_008234319.1| PREDICTED: probable fructokinase-7 [Prunus mume]
TRINITY_DN43679_c0_g1	16063.8	2357.95	0.146786	0.000192876	1222	-	-	virNOG22732;virNOG25574	S	-	gi|590596880|ref|XP_007018459.1| Uncharacterized protein TCM_034673 [Theobroma cacao] gi|508723787|gb|EOY15684.1| Uncharacterized protein TCM_034673 [Theobroma cacao]
TRINITY_DN43701_c0_g1	193.197	72.8889	0.377278	0.036294	717	-	-	virNOG09308	T	sp|Q8LEV3|Y2060_ARATH BTB/POZ domain-containing protein At2g30600 OS=Arabidopsis thaliana GN=At2g30600/At2g30610 PE=2 SV=1	gi|802605639|ref|XP_012073654.1| PREDICTED: BTB/POZ domain-containing protein At2g30600 isoform X1 [Jatropha curcas] gi|802605641|ref|XP_012073655.1| PREDICTED: BTB/POZ domain-containing protein At2g30600 isoform X1 [Jatropha curcas]
TRINITY_DN43758_c0_g1	150.999	49.3	0.326493	0.00940531	801	GO:0016040;GO:0010181;GO:0005506;GO:0050660;GO:0006537;GO:0055114;GO:0051536	-	virNOG06466	E	sp|Q9LV03|GLUT1_ARATH Glutamate synthase 1 [NADH], chloroplastic OS=Arabidopsis thaliana GN=GLT1 PE=1 SV=2	gi|1032281918|gb|OAO96246.1| GLT1 [Arabidopsis thaliana]
TRINITY_DN43761_c0_g5	24.9641	2.32436	0.0931083	0.0321102	929	GO:0003723;GO:0006412;GO:0003735;GO:0015935	-	virNOG01410	J	sp|Q7RVI1|RS5_NEUCR 40S ribosomal protein S5 OS=Neurospora crassa (strain ATCC 24698 / 74-OR23-1A / CBS 708.71 / DSM 1257 / FGSC 987) GN=rps-5 PE=3 SV=2	gi|823134278|ref|XP_012466959.1| PREDICTED: 40S ribosomal protein S5 [Gossypium raimondii] gi|1029097467|ref|XP_016708088.1| PREDICTED: 40S ribosomal protein S5 [Gossypium hirsutum] gi|763747566|gb|KJB15005.1| hypothetical protein B456_002G154300 [Gossypium raimondii]
TRINITY_DN43795_c0_g2	21.27	2.20697	0.10376	0.0255789	762	GO:0000028;GO:0022627;GO:0003735	-	virNOG18642	J	sp|Q08745|RS10A_YEAST 40S ribosomal protein S10-A OS=Saccharomyces cerevisiae (strain ATCC 204508 / S288c) GN=RPS10A PE=1 SV=1	gi|168023717|ref|XP_001764384.1| predicted protein [Physcomitrella patens] gi|162684536|gb|EDQ70938.1| predicted protein [Physcomitrella patens]
TRINITY_DN43802_c0_g1	16183.6	2843.31	0.17569	0.00122444	1628	GO:0030246	-	virNOG40012;virNOG06159	R	sp|Q9ZVA2|EP1L2_ARATH EP1-like glycoprotein 2 OS=Arabidopsis thaliana GN=At1g78830 PE=1 SV=1	gi|225461667|ref|XP_002283150.1| PREDICTED: epidermis-specific secreted glycoprotein EP1-like [Vitis vinifera]
TRINITY_DN43815_c0_g1	11.0791	0.663076	0.059849	0.0143765	814	-	-	-	-	sp|Q8ETH0|HMP_OCEIH Flavohemoprotein OS=Oceanobacillus iheyensis (strain DSM 14371 / CIP 107618 / JCM 11309 / KCTC 3954 / HTE831) GN=hmp PE=3 SV=1	gi|971516029|dbj|GAQ82196.1| non-symbiotic hemoglobin [Klebsormidium flaccidum]
TRINITY_DN43835_c0_g1	3568.61	1478.77	0.414382	0.0302357	1266	-	-	KOG0853;virNOG07773	M	sp|O24301|SUS2_PEA Sucrose synthase 2 OS=Pisum sativum GN=SUS2 PE=2 SV=1	gi|697113120|ref|XP_009610442.1| PREDICTED: sucrose synthase 4-like, partial [Nicotiana tomentosiformis]
TRINITY_DN43844_c0_g3	28.977	0.331538	0.0114414	0.0253535	963	GO:0015934;GO:0006412;GO:0003735	-	virNOG08830	J	sp|Q9HE25|RL17_NEUCR 60S ribosomal protein L17 OS=Neurospora crassa (strain ATCC 24698 / 74-OR23-1A / CBS 708.71 / DSM 1257 / FGSC 987) GN=rpl-17 PE=3 SV=1	gi|168007206|ref|XP_001756299.1| predicted protein [Physcomitrella patens] gi|162692338|gb|EDQ78695.1| predicted protein [Physcomitrella patens]
TRINITY_DN43883_c0_g4	12.2828	1.43346	0.116704	0.0319096	682	GO:0003677	K09422	virNOG17373	K	sp|Q7XBH4|MYB4_ORYSJ Transcription factor MYB4 OS=Oryza sativa subsp. japonica GN=MYB4 PE=2 SV=2	gi|1035904996|gb|OAY34594.1| hypothetical protein MANES_12G032200 [Manihot esculenta]
TRINITY_DN43883_c0_g2	17.8791	1.65119	0.0923531	0.0275551	814	-	-	virNOG17373	K	-	gi|209571366|dbj|BAG75112.1| transcription factor MYB828, partial [Fagus crenata]
TRINITY_DN43919_c1_g1	41.8571	3.70428	0.0884983	0.0498631	798	GO:0006412;GO:0022627;GO:0003735	-	virNOG19216	J	sp|O59936|RS12_BLUGH 40S ribosomal protein S12 OS=Blumeria graminis f. sp. hordei GN=RPS12 PE=3 SV=1	gi|326505090|dbj|BAK02932.1| predicted protein [Hordeum vulgare subsp. vulgare]
TRINITY_DN43928_c0_g1	586.363	261.105	0.445296	0.040765	2656	-	-	virNOG16493	S	-	gi|645271406|ref|XP_008240897.1| PREDICTED: uncharacterized protein LOC103339391 [Prunus mume]
TRINITY_DN43949_c0_g1	345.122	104.743	0.303497	0.00744662	1366	GO:0005618;GO:0010951;GO:0004869	K13899	virNOG24820	R	sp|Q41916|CYT5_ARATH Cysteine proteinase inhibitor 5 OS=Arabidopsis thaliana GN=CYS5 PE=2 SV=2	gi|1009166880|ref|XP_015901824.1| PREDICTED: cysteine proteinase inhibitor 5-like [Ziziphus jujuba] gi|1009167665|ref|XP_015902244.1| PREDICTED: cysteine proteinase inhibitor 5-like [Ziziphus jujuba] gi|1009167667|ref|XP_015902245.1| PREDICTED: cysteine proteinase inhibitor 5-like [Ziziphus jujuba]
TRINITY_DN44044_c0_g1	18.8013	0.609541	0.0324201	0.0398506	1786	GO:0006396;GO:0003723;GO:0009982;GO:0001522	-	virNOG09923	J	sp|O43102|CBF5_ASPFU Centromere/microtubule-binding protein cbf5 OS=Neosartorya fumigata (strain ATCC MYA-4609 / Af293 / CBS 101355 / FGSC A1100) GN=cbf5 PE=2 SV=1	gi|552813456|ref|XP_005843954.1| hypothetical protein CHLNCDRAFT_37236 [Chlorella variabilis] gi|307103593|gb|EFN51852.1| hypothetical protein CHLNCDRAFT_37236 [Chlorella variabilis]
TRINITY_DN44062_c1_g2	24.5108	1.43009	0.0583452	0.0318232	1393	GO:0008270;GO:0032259;GO:0003871;GO:0009086	-	virNOG03217	E	sp|P82610|METE_CANAL 5-methyltetrahydropteroyltriglutamate--homocysteine methyltransferase OS=Candida albicans (strain SC5314 / ATCC MYA-2876) GN=MET6 PE=1 SV=2	gi|326518198|dbj|BAK07351.1| predicted protein [Hordeum vulgare subsp. vulgare] gi|1027154267|gb|OAG14663.1| cobalamin-independent methionine synthase [Alternaria alternata]
TRINITY_DN44078_c0_g1	1494.07	267.993	0.179371	0.000106131	2055	GO:0016020;GO:0016310;GO:0000166;GO:0004672	K04733	virNOG03326;COG0515	T	sp|P17801|KPRO_MAIZE Putative receptor protein kinase ZmPK1 OS=Zea mays GN=PK1 PE=2 SV=2	gi|1009135432|ref|XP_015884987.1| PREDICTED: uncharacterized protein LOC107420512 [Ziziphus jujuba]
TRINITY_DN44083_c0_g1	99.633	38.6753	0.388178	0.038154	1821	-	-	virNOG35884;virNOG40025	SR	-	gi|1035904527|gb|OAY34126.1| hypothetical protein MANES_13G152300 [Manihot esculenta]
TRINITY_DN44087_c1_g2	25.9658	2.31427	0.0891277	0.0380553	749	GO:0070181;GO:0005730;GO:0006412;GO:0022627;GO:0003735	-	virNOG02958	J	sp|P33192|RS13_CANMA 40S ribosomal protein S13 OS=Candida maltosa GN=RPS13 PE=3 SV=2	gi|302771888|ref|XP_002969362.1| hypothetical protein SELMODRAFT_440805 [Selaginella moellendorffii] gi|302774555|ref|XP_002970694.1| hypothetical protein SELMODRAFT_171673 [Selaginella moellendorffii] gi|300161405|gb|EFJ28020.1| hypothetical protein SELMODRAFT_171673 [Selaginella moellendorffii] gi|300162838|gb|EFJ29450.1| hypothetical protein SELMODRAFT_440805 [Selaginella moellendorffii]
TRINITY_DN44109_c1_g1	47.2296	5.52954	0.117078	0.0345968	964	-	-	virNOG05284	J	sp|P41125|RL13_CHICK 60S ribosomal protein L13 OS=Gallus gallus GN=RPL13 PE=2 SV=2	gi|633913084|gb|KDD76767.1| ribosomal protein L13e [Helicosporidium sp. ATCC 50920]
TRINITY_DN44210_c0_g1	57.1856	4.73921	0.0828742	0.0489819	2666	-	-	virNOG05936	K	sp|Q9LTS4|BH041_ARATH Putative transcription factor bHLH041 OS=Arabidopsis thaliana GN=BHLH41 PE=3 SV=1	gi|645274485|ref|XP_008242363.1| PREDICTED: putative transcription factor bHLH041 isoform X1 [Prunus mume]
TRINITY_DN44232_c0_g1	56.6212	5.74032	0.101381	0.0429433	1097	GO:0006412;GO:0022627;GO:0003735;GO:0019843	-	virNOG03091	J	sp|O59950|RS4_YARLI 40S ribosomal protein S4 OS=Yarrowia lipolytica (strain CLIB 122 / E 150) GN=RPS4 PE=2 SV=1	gi|195610502|gb|ACG27081.1| 40S ribosomal protein S4 [Zea mays]
TRINITY_DN44245_c0_g2	7.24997	0.278003	0.0383454	0.0332455	797	-	-	-	-	-	-
TRINITY_DN44277_c0_g1	18.5897	2.04973	0.110261	0.0217101	3224	GO:0000166;GO:0006760;GO:0006730;GO:0009536;GO:0016874	-	virNOG04177	H	sp|P09440|C1TM_YEAST C-1-tetrahydrofolate synthase, mitochondrial OS=Saccharomyces cerevisiae (strain ATCC 204508 / S288c) GN=MIS1 PE=1 SV=1	gi|729310354|ref|XP_010529904.1| PREDICTED: formate--tetrahydrofolate ligase [Tarenaya hassleriana]
TRINITY_DN44327_c0_g1	418.996	97.8961	0.233645	0.00129039	403	-	-	KOG0619;virNOG06218	TR	sp|C0LGQ5|GSO1_ARATH LRR receptor-like serine/threonine-protein kinase GSO1 OS=Arabidopsis thaliana GN=GSO1 PE=1 SV=1	gi|720089786|ref|XP_010244881.1| PREDICTED: probable LRR receptor-like serine/threonine-protein kinase At4g36180 isoform X1 [Nelumbo nucifera]
TRINITY_DN44329_c0_g1	127.592	5.68319	0.044542	0.00301708	1462	GO:0006508;GO:0030163;GO:0004190	-	virNOG03198	O	sp|Q8RVH5|7SBG2_SOYBN Basic 7S globulin 2 OS=Glycine max PE=1 SV=1	gi|225436984|ref|XP_002272235.1| PREDICTED: basic 7S globulin [Vitis vinifera]
TRINITY_DN44339_c0_g1	129.733	46.3914	0.35759	0.0226126	1960	GO:0004674;GO:0005524;GO:0006468	K04733	virNOG08746	T	sp|Q9SY91|PBL15_ARATH Probable serine/threonine-protein kinase PBL15 OS=Arabidopsis thaliana GN=PBL15 PE=1 SV=1	gi|590680647|ref|XP_007040918.1| Kinase superfamily protein [Theobroma cacao] gi|508778163|gb|EOY25419.1| Kinase superfamily protein [Theobroma cacao]
TRINITY_DN44358_c2_g1	604.964	230.146	0.380429	0.0133501	772	-	-	-	-	-	-
TRINITY_DN44371_c2_g2	259.446	77.1632	0.297416	0.00739875	1521	GO:0016787	K01054	virNOG02898	I	sp|Q9C942|CSE_ARATH Caffeoylshikimate esterase OS=Arabidopsis thaliana GN=CSE PE=1 SV=1	gi|590564129|ref|XP_007009573.1| Alpha/beta-Hydrolases superfamily protein [Theobroma cacao] gi|508726486|gb|EOY18383.1| Alpha/beta-Hydrolases superfamily protein [Theobroma cacao]
TRINITY_DN44383_c0_g1	880.274	70.4879	0.080075	0.0401635	2144	GO:0016829;GO:0046872	K15803	virNOG05092;NOG126252	SR	sp|Q6Q3H3|TPSGD_VITVI (-)-germacrene D synthase OS=Vitis vinifera GN=VIT_19s0014g04930 PE=1 SV=1	gi|568846119|ref|XP_006476905.1| PREDICTED: (-)-germacrene D synthase-like [Citrus sinensis]
TRINITY_DN44408_c0_g2	22.8203	0	0	0.0374638	1544	-	-	virNOG04404	R	sp|Q09184|CDB4_SCHPO Curved DNA-binding protein OS=Schizosaccharomyces pombe (strain 972 / ATCC 24843) GN=cdb4 PE=1 SV=1	gi|1004135156|gb|KXZ43224.1| hypothetical protein GPECTOR_97g762 [Gonium pectorale]
TRINITY_DN44415_c2_g2	36.866	12.6594	0.34339	0.0467627	945	-	-	KOG1075;virNOG07060;virNOG09124;COG0308	RE	-	gi|764639166|ref|XP_011470556.1| PREDICTED: uncharacterized protein LOC105353255 [Fragaria vesca subsp. vesca]
TRINITY_DN44431_c0_g1	2048.71	672.14	0.32808	0.00518096	1348	-	-	KOG1075;virNOG37104;virNOG29500;COG0308	RE	-	gi|763754977|gb|KJB22308.1| hypothetical protein B456_004G040000 [Gossypium raimondii]
TRINITY_DN44455_c0_g2	89.908	30.1104	0.334902	0.0143748	2829	GO:0016020;GO:0016310;GO:0000166;GO:0004672	-	virNOG01204	T	sp|Q9FG33|LRKS5_ARATH Probable L-type lectin-domain containing receptor kinase S.5 OS=Arabidopsis thaliana GN=LECRKS5 PE=2 SV=1	gi|1027112375|ref|XP_008241022.2| PREDICTED: probable L-type lectin-domain containing receptor kinase S.5 [Prunus mume]
TRINITY_DN44480_c0_g2	5885.85	2625.95	0.446146	0.0373089	4785	-	-	virNOG08120	R	sp|Q9SMY8|FBL15_ARATH F-box/LRR-repeat protein 15 OS=Arabidopsis thaliana GN=FBL15 PE=2 SV=2	gi|703105935|ref|XP_010098367.1| F-box/LRR-repeat protein 15 [Morus notabilis] gi|587886057|gb|EXB74891.1| F-box/LRR-repeat protein 15 [Morus notabilis]
TRINITY_DN44504_c0_g1	27.6351	2.26387	0.0819198	0.0264476	816	GO:0005840;GO:0006412;GO:0003735	-	virNOG17463	J	sp|P48150|RS14_CAEEL 40S ribosomal protein S14 OS=Caenorhabditis elegans GN=rps-14 PE=3 SV=1	gi|926780634|ref|XP_013898791.1| 40S ribosomal protein S14-3 [Monoraphidium neglectum] gi|761968579|gb|KIY99771.1| 40S ribosomal protein S14-3 [Monoraphidium neglectum]
TRINITY_DN44521_c2_g1	6.03395	0	0	0.0204057	334	-	-	-	-	-	-
TRINITY_DN44521_c1_g3	49.984	5.86781	0.117394	0.010778	1651	-	-	-	-	-	-
TRINITY_DN44526_c5_g1	18.0132	3.92492	0.217891	0.0264881	845	-	-	-	-	-	gi|769803025|ref|XP_011626241.1| PREDICTED: protein TRANSPARENT TESTA 12 [Amborella trichopoda]
TRINITY_DN44532_c6_g1	107.763	14.8337	0.137652	0.0001113	1993	-	-	-	-	-	-
TRINITY_DN44560_c2_g1	51.5266	3.36265	0.0652605	0.00588693	1210	GO:0008270;GO:0055114;GO:0016491	-	virNOG09508;virNOG02079;COG1064;virNOG39678	QC	sp|Q9P6C8|ADH1_NEUCR Alcohol dehydrogenase 1 OS=Neurospora crassa (strain ATCC 24698 / 74-OR23-1A / CBS 708.71 / DSM 1257 / FGSC 987) GN=adh-1 PE=3 SV=1	gi|326501504|dbj|BAK02541.1| predicted protein [Hordeum vulgare subsp. vulgare]
TRINITY_DN44570_c0_g1	83.6153	13.6177	0.162861	0.00524449	950	GO:0015074;GO:0003676	-	COG2801;virNOG30511	RL	sp|P04323|POL3_DROME Retrovirus-related Pol polyprotein from transposon 17.6 OS=Drosophila melanogaster GN=pol PE=3 SV=1	gi|727520909|ref|XP_010436698.1| PREDICTED: uncharacterized protein LOC104720503 [Camelina sativa]
TRINITY_DN44582_c0_g1	1639.73	529.883	0.323152	0.0187691	3242	GO:0004674;GO:0005524;GO:0030247;GO:0016021;GO:0006468;GO:0007166;GO:0005886	-	virNOG00606	T	sp|Q9LZM4|WAKLQ_ARATH Wall-associated receptor kinase-like 20 OS=Arabidopsis thaliana GN=WAKL20 PE=2 SV=1	gi|567886178|ref|XP_006435611.1| hypothetical protein CICLE_v10030949mg [Citrus clementina] gi|557537807|gb|ESR48851.1| hypothetical protein CICLE_v10030949mg [Citrus clementina]
TRINITY_DN44589_c0_g1	23.9189	5.24794	0.219406	0.0216412	1196	-	-	-	-	-	-
TRINITY_DN44610_c1_g1	77.5713	26.4556	0.341048	0.0373706	877	-	-	virNOG39898;virNOG35018;KOG0017	R	-	gi|731384316|ref|XP_010648083.1| PREDICTED: uncharacterized protein LOC104878882 [Vitis vinifera]
TRINITY_DN44613_c0_g1	32.9481	9.73607	0.295497	0.0320547	570	-	-	-	-	-	-
TRINITY_DN44621_c3_g4	111.294	43.5976	0.391733	0.0325812	799	-	-	virNOG05492	O	-	gi|590721955|ref|XP_007051763.1| Ubiquitin-conjugating enzyme E2 5 isoform 1 [Theobroma cacao] gi|508704024|gb|EOX95920.1| Ubiquitin-conjugating enzyme E2 5 isoform 1 [Theobroma cacao]
TRINITY_DN44621_c3_g1	214.45	55.7317	0.259882	0.00220026	1073	-	-	KOG0416;virNOG05492	O	sp|P42748|UBC4_ARATH Ubiquitin-conjugating enzyme E2 4 OS=Arabidopsis thaliana GN=UBC4 PE=2 SV=2	gi|641867548|gb|KDO86232.1| hypothetical protein CISIN_1g030092mg [Citrus sinensis]
TRINITY_DN44637_c0_g2	685.522	101.464	0.14801	0.00721508	1223	GO:0016020	-	virNOG06063	S	-	gi|566172423|ref|XP_002307472.2| hypothetical protein POPTR_0005s20850g [Populus trichocarpa] gi|550339417|gb|EEE94468.2| hypothetical protein POPTR_0005s20850g [Populus trichocarpa]
TRINITY_DN44651_c0_g1	14.997	0	0	0.0366185	1020	-	-	-	-	sp|P53693|RDS1_SCHPO Protein rds1 OS=Schizosaccharomyces pombe (strain 972 / ATCC 24843) GN=rds1 PE=2 SV=2	-
TRINITY_DN44665_c0_g1	84.4514	13.4134	0.15883	0.00662771	840	GO:0004713;GO:0005524;GO:0018108	-	virNOG33727;virNOG10863	T	sp|C0LGH2|Y1561_ARATH Probable LRR receptor-like serine/threonine-protein kinase At1g56130 OS=Arabidopsis thaliana GN=At1g56130 PE=2 SV=2	gi|296081495|emb|CBI20018.3| unnamed protein product [Vitis vinifera]
TRINITY_DN44672_c1_g4	45.9545	9.92016	0.215869	0.00838349	1527	-	-	-	-	-	-
TRINITY_DN44676_c0_g1	97.9528	20.2362	0.206592	0.0254569	909	GO:0003676	-	COG2801;virNOG30511	RL	sp|Q7LHG5|YI31B_YEAST Transposon Ty3-I Gag-Pol polyprotein OS=Saccharomyces cerevisiae (strain ATCC 204508 / S288c) GN=TY3B-I PE=3 SV=2	gi|923596219|ref|XP_013739636.1| PREDICTED: uncharacterized protein LOC106442501 [Brassica napus]
TRINITY_DN44680_c2_g7	53.5376	20.9245	0.390838	0.0462414	2439	-	-	-	-	-	-
TRINITY_DN44693_c0_g4	17.2234	3.59002	0.208439	0.0352134	623	GO:0019752;GO:0004459;GO:0005975;GO:0055114;GO:0005737	-	COG0039;virNOG07660	C	sp|P22989|LDHB_HORVU L-lactate dehydrogenase B (Fragment) OS=Hordeum vulgare PE=1 SV=1	gi|147778596|emb|CAN75749.1| hypothetical protein VITISV_032950 [Vitis vinifera]
TRINITY_DN44693_c0_g1	315.093	118.473	0.375995	0.0175883	524	GO:0019752;GO:0004459;GO:0005975;GO:0055114;GO:0005737	-	COG0039;virNOG07660	C	sp|P22988|LDHA_HORVU L-lactate dehydrogenase A OS=Hordeum vulgare PE=1 SV=1	gi|658010602|ref|XP_008340544.1| PREDICTED: L-lactate dehydrogenase B [Malus domestica]
TRINITY_DN44693_c0_g2	1746.05	685.053	0.392344	0.0277654	1107	GO:0019752;GO:0004459;GO:0005975;GO:0055114;GO:0005737	K00016	virNOG07660	C	sp|P22988|LDHA_HORVU L-lactate dehydrogenase A OS=Hordeum vulgare PE=1 SV=1	gi|1009131830|ref|XP_015883053.1| PREDICTED: L-lactate dehydrogenase B [Ziziphus jujuba]
TRINITY_DN44705_c2_g2	62.7447	20.2586	0.322874	0.0176819	1101	-	-	-	-	-	gi|157965847|gb|ABW06960.1| geranylgeranyl diphosphate synthase [Corylus avellana]
TRINITY_DN44716_c3_g1	1077.72	307.497	0.285321	0.00199462	1363	-	-	virNOG07937;virNOG10272	CR	-	gi|302144136|emb|CBI23241.3| unnamed protein product [Vitis vinifera]
TRINITY_DN44717_c0_g1	28.4987	0	0	1.13569e-05	1722	-	-	-	-	-	-
TRINITY_DN44732_c0_g3	128.565	24.6898	0.192042	0.000791274	1253	-	K00029	virNOG00014	C	sp|P12628|MAOX_PHAVU NADP-dependent malic enzyme OS=Phaseolus vulgaris GN=ME1 PE=2 SV=1	gi|743917650|ref|XP_011002817.1| PREDICTED: NADP-dependent malic enzyme-like [Populus euphratica]
TRINITY_DN44732_c0_g2	472.786	158.567	0.335389	0.00829766	1491	GO:0004471;GO:0046872;GO:0051287;GO:0055114;GO:0006108	-	virNOG00014	C	sp|P12628|MAOX_PHAVU NADP-dependent malic enzyme OS=Phaseolus vulgaris GN=ME1 PE=2 SV=1	gi|224092266|ref|XP_002309534.1| hypothetical protein POPTR_0006s25280g [Populus trichocarpa] gi|222855510|gb|EEE93057.1| hypothetical protein POPTR_0006s25280g [Populus trichocarpa]
TRINITY_DN44742_c5_g2	1459.71	468.799	0.321158	0.00592214	2376	GO:0003872;GO:0061615	-	COG0205;virNOG02541	G	sp|Q9C5J7|PFKA7_ARATH ATP-dependent 6-phosphofructokinase 7 OS=Arabidopsis thaliana GN=PFK7 PE=1 SV=1	gi|388521087|gb|AFK48605.1| unknown [Lotus japonicus]
TRINITY_DN44748_c1_g8	479.616	162.488	0.338788	0.0250174	922	-	-	KOG1075;NOG134902;euNOG44956	SR	-	gi|848889311|ref|XP_012844821.1| PREDICTED: uncharacterized protein LOC105964855 [Erythranthe guttata]
TRINITY_DN44748_c1_g10	178.109	42.6044	0.239205	0.00248398	356	-	-	-	-	-	-
TRINITY_DN44760_c2_g1	17.1164	2.99081	0.174734	0.0335329	510	-	-	-	-	-	-
TRINITY_DN44760_c3_g3	58.3333	0	0	0.000259206	1508	-	-	-	-	-	-
TRINITY_DN44765_c0_g3	18.1938	0.937714	0.0515402	0.00756061	1039	GO:0005634;GO:0003677;GO:0006355;GO:0003700	K09286	virNOG20000;virNOG22344	SK	sp|Q9LYD3|DREB3_ARATH Dehydration-responsive element-binding protein 3 OS=Arabidopsis thaliana GN=DREB3 PE=2 SV=1	gi|590573465|ref|XP_007012129.1| Integrase-type DNA-binding superfamily protein [Theobroma cacao] gi|508782492|gb|EOY29748.1| Integrase-type DNA-binding superfamily protein [Theobroma cacao]
TRINITY_DN44765_c0_g2	48.0407	7.18004	0.149457	0.00241797	986	GO:0006351	K09286	virNOG20000;virNOG22364	K	sp|Q9LYD3|DREB3_ARATH Dehydration-responsive element-binding protein 3 OS=Arabidopsis thaliana GN=DREB3 PE=2 SV=1	gi|1035923462|gb|OAY53051.1| hypothetical protein MANES_04G131900 [Manihot esculenta]
TRINITY_DN44805_c1_g1	5.46436	0	0	0.034541	295	-	-	-	-	-	-
TRINITY_DN44835_c1_g1	262.039	83.8879	0.320135	0.0099942	819	-	-	KOG0619;COG4886	ST	-	gi|731403738|ref|XP_010655171.1| PREDICTED: leucine-rich repeat receptor protein kinase EXS-like [Vitis vinifera]
TRINITY_DN44845_c1_g8	42.294	15.5825	0.368434	0.0472141	999	-	-	-	-	-	-
TRINITY_DN44851_c2_g4	333.772	33.4384	0.100183	1.4438e-06	636	-	-	KOG4658;virNOG30183	T	-	gi|703101190|ref|XP_010097121.1| putative disease resistance protein [Morus notabilis] gi|587877963|gb|EXB66982.1| putative disease resistance protein [Morus notabilis]
TRINITY_DN44862_c1_g1	69.2118	21.4467	0.309871	0.0149695	1322	-	-	virNOG07125	K	sp|F4IN78|HUAL2_ARATH Protein HUA2-LIKE 2 OS=Arabidopsis thaliana GN=HULK2 PE=2 SV=2	gi|1029099845|ref|XP_016709272.1| PREDICTED: protein HUA2-LIKE 3-like [Gossypium hirsutum]
TRINITY_DN44869_c4_g2	11264.2	2484.73	0.220587	0.000252285	2149	GO:0006351	K09286	virNOG18409	K	sp|O80337|EF100_ARATH Ethylene-responsive transcription factor 1A OS=Arabidopsis thaliana GN=ERF1A PE=1 SV=2	gi|590676424|ref|XP_007039732.1| AP2/ERF domain-containing transcription factor, putative [Theobroma cacao] gi|508776977|gb|EOY24233.1| AP2/ERF domain-containing transcription factor, putative [Theobroma cacao]
TRINITY_DN44894_c3_g5	123.116	28.7463	0.233489	0.00357263	560	-	-	-	-	-	-
TRINITY_DN44894_c3_g7	48.0806	7.95112	0.16537	0.00314473	329	-	-	-	-	-	-
TRINITY_DN44895_c3_g3	28.8346	2.09317	0.0725921	0.000280686	326	-	-	-	-	-	gi|763798428|gb|KJB65383.1| hypothetical protein B456_010G092600 [Gossypium raimondii]
TRINITY_DN44895_c1_g1	5.03238	0	0	0.0391561	590	-	-	-	-	-	-
TRINITY_DN44895_c3_g1	828.132	293.261	0.354124	0.0121855	1634	-	-	lilNOG25387;KOG0017	R	-	gi|147856181|emb|CAN82424.1| hypothetical protein VITISV_026746 [Vitis vinifera]
TRINITY_DN44906_c8_g2	43.1416	4.48116	0.103871	0.000841808	1733	-	-	COG2801;virNOG35302;virNOG15679;euNOG39681	SRL	-	gi|147774273|emb|CAN76793.1| hypothetical protein VITISV_026680 [Vitis vinifera]
TRINITY_DN44923_c3_g3	123.209	0	0	4.59171e-05	1822	-	-	KOG1075;virNOG09124;virNOG34604;virNOG32351	R	-	gi|848894779|ref|XP_012847426.1| PREDICTED: uncharacterized protein LOC105967373 [Erythranthe guttata]
TRINITY_DN44930_c2_g6	5.35703	0	0	0.0345873	458	-	-	-	-	-	-
TRINITY_DN44954_c0_g1	15.9705	0.663076	0.0415187	0.0013683	2024	GO:0005887;GO:1902475;GO:0015179;GO:0015297	-	virNOG33083;virNOG09432	E	sp|B9EXZ6|BAT1_ORYSJ Amino-acid permease BAT1 homolog OS=Oryza sativa subsp. japonica GN=BAT1 PE=2 SV=1	gi|302141768|emb|CBI18971.3| unnamed protein product [Vitis vinifera]
TRINITY_DN44955_c1_g1	17.8513	0.887544	0.0497187	0.00770309	951	GO:0004674;GO:0005524;GO:0004715;GO:0016021;GO:0018108	-	virNOG03159;COG0515	T	sp|Q8GYA4|CRK10_ARATH Cysteine-rich receptor-like protein kinase 10 OS=Arabidopsis thaliana GN=CRK10 PE=1 SV=3	gi|1009108224|ref|XP_015883667.1| PREDICTED: cysteine-rich receptor-like protein kinase 8 [Ziziphus jujuba]
TRINITY_DN44967_c2_g2	108.419	8.73402	0.080558	0.000483012	605	-	-	-	-	-	-
TRINITY_DN44967_c2_g1	125.411	29.7986	0.237607	0.00264051	2038	GO:0020037;GO:0005506;GO:0016711;GO:0055114	K17961	virNOG09201	Q	sp|Q9LSF8|C82G1_ARATH Cytochrome P450 82G1 OS=Arabidopsis thaliana GN=CYP82G1 PE=1 SV=1	gi|1035903249|gb|OAY32848.1| hypothetical protein MANES_13G050500 [Manihot esculenta]
TRINITY_DN44968_c0_g4	177.19	31.623	0.17847	0.00624012	588	-	-	euNOG51270;virNOG26908	S	-	gi|1035896722|gb|OAY26324.1| hypothetical protein MANES_16G038800 [Manihot esculenta]
TRINITY_DN44985_c6_g1	63.8108	21.6719	0.339628	0.0235166	1209	-	-	-	-	-	-
TRINITY_DN44995_c1_g1	101.358	39.9785	0.394428	0.045343	594	-	-	-	-	-	-
TRINITY_DN45004_c0_g3	655.38	256.078	0.390732	0.0210332	1613	-	-	virNOG19174;virNOG16332	SR	-	gi|1009115551|ref|XP_015874289.1| PREDICTED: uncharacterized protein LOC107411258 [Ziziphus jujuba]
TRINITY_DN45016_c2_g1	5935.58	1662.27	0.280051	0.0129057	2390	-	-	virNOG08242	U	sp|Q8VYN2|VAP42_ARATH Vesicle-associated protein 4-2 OS=Arabidopsis thaliana GN=PVA42 PE=1 SV=1	gi|743943969|ref|XP_011016497.1| PREDICTED: vesicle-associated protein 4-2-like [Populus euphratica]
TRINITY_DN45037_c3_g1	42.4777	2.75311	0.0648131	5.76668e-05	551	GO:0043168;GO:0032559;GO:0050896;GO:0032550	-	-	-	-	gi|1027110998|ref|XP_016651389.1| PREDICTED: TMV resistance protein N-like isoform X2 [Prunus mume]
TRINITY_DN45043_c0_g2	18.8893	2.64581	0.140069	0.0104016	2565	GO:0006351	-	virNOG03579	K	sp|Q9XE58|SCL14_ARATH Scarecrow-like protein 14 OS=Arabidopsis thaliana GN=SCL14 PE=2 SV=2	gi|720003143|ref|XP_010256894.1| PREDICTED: scarecrow-like protein 9 [Nelumbo nucifera] gi|720003146|ref|XP_010256895.1| PREDICTED: scarecrow-like protein 9 [Nelumbo nucifera]
TRINITY_DN45053_c0_g2	91.9625	10.5024	0.114203	0.0188801	2046	-	-	virNOG30572;virNOG02646	T	sp|F4KA50|LRL22_ARATH LEAF RUST 10 DISEASE-RESISTANCE LOCUS RECEPTOR-LIKE PROTEIN KINASE-like 2.2 OS=Arabidopsis thaliana GN=LRK10L-2.2 PE=3 SV=2	gi|1009122843|ref|XP_015878222.1| PREDICTED: probable receptor-like protein kinase At1g67000 [Ziziphus jujuba]
TRINITY_DN45075_c1_g1	102.606	20.9085	0.203775	0.00147642	1123	-	-	-	-	-	-
TRINITY_DN45081_c0_g1	75.6208	12.5628	0.166129	0.0358298	2283	GO:0016567;GO:0004842	-	virNOG15937	S	sp|Q9C9A6|PUB10_ARATH U-box domain-containing protein 10 OS=Arabidopsis thaliana GN=PUB10 PE=2 SV=1	gi|1009107965|ref|XP_015882393.1| PREDICTED: U-box domain-containing protein 11 [Ziziphus jujuba]
TRINITY_DN45087_c7_g1	162.313	0.830644	0.00511754	0.00029587	2111	-	-	virNOG22502;KOG1075;virNOG09124	R	sp|P14381|YTX2_XENLA Transposon TX1 uncharacterized 149 kDa protein OS=Xenopus laevis PE=4 SV=1	gi|595967784|ref|XP_007217321.1| hypothetical protein PRUPE_ppa019733mg [Prunus persica] gi|462413471|gb|EMJ18520.1| hypothetical protein PRUPE_ppa019733mg [Prunus persica]
TRINITY_DN45087_c4_g1	31.8797	6.9623	0.218393	0.00907814	462	-	-	KOG1075;virNOG12974;virNOG03922;virNOG01327;virNOG06122	AKR	sp|P0C2F6|RNHX1_ARATH Putative ribonuclease H protein At1g65750 OS=Arabidopsis thaliana GN=At1g65750 PE=3 SV=1	gi|147788698|emb|CAN69754.1| hypothetical protein VITISV_024938 [Vitis vinifera]
TRINITY_DN45090_c0_g1	103.209	38.0646	0.368813	0.0285131	528	-	-	-	-	-	-
TRINITY_DN45091_c1_g1	295.713	96.7747	0.327258	0.0079531	777	-	K22285	virNOG01603	T	sp|Q9LVD4|ORP4C_ARATH Oxysterol-binding protein-related protein 4C OS=Arabidopsis thaliana GN=ORP4C PE=2 SV=1	gi|641842973|gb|KDO61875.1| hypothetical protein CISIN_1g021919mg [Citrus sinensis]
TRINITY_DN45096_c3_g2	100.764	29.928	0.297012	0.0125254	758	-	-	KOG1187;COG0515;NOG131066	T	sp|P93604|LRK10_WHEAT Rust resistance kinase Lr10 OS=Triticum aestivum GN=LRK10 PE=2 SV=1	gi|1009122841|ref|XP_015878221.1| PREDICTED: probable receptor-like protein kinase At5g39020 [Ziziphus jujuba]
TRINITY_DN45100_c0_g1	160.037	46.562	0.290945	0.010524	2409	GO:0006952;GO:0016021;GO:0005516;GO:0005886;GO:0009607	K08472	virNOG12204	S	sp|Q94KB9|MLO3_ARATH MLO-like protein 3 OS=Arabidopsis thaliana GN=MLO3 PE=2 SV=1	gi|731399232|ref|XP_002275360.2| PREDICTED: MLO-like protein 3 [Vitis vinifera] gi|297741576|emb|CBI32708.3| unnamed protein product [Vitis vinifera]
TRINITY_DN45118_c4_g3	58.8123	13.5902	0.231077	0.00375742	953	-	-	-	-	-	-
TRINITY_DN45121_c0_g3	3124.8	513.178	0.164227	0.00471404	1616	-	-	virNOG02752	K	sp|Q9SV15|WRK11_ARATH Probable WRKY transcription factor 11 OS=Arabidopsis thaliana GN=WRKY11 PE=2 SV=2	gi|720030093|ref|XP_010265415.1| PREDICTED: probable WRKY transcription factor 17 [Nelumbo nucifera]
TRINITY_DN45121_c0_g2	1216.06	168.967	0.138947	4.73053e-06	1508	-	-	virNOG02752	K	sp|Q9SV15|WRK11_ARATH Probable WRKY transcription factor 11 OS=Arabidopsis thaliana GN=WRKY11 PE=2 SV=2	gi|720030093|ref|XP_010265415.1| PREDICTED: probable WRKY transcription factor 17 [Nelumbo nucifera]
TRINITY_DN45144_c3_g1	43.8012	3.04098	0.0694268	5.05797e-05	1342	-	-	virNOG12093	R	-	gi|460367274|ref|XP_004229500.1| PREDICTED: uncharacterized protein LOC101249206 [Solanum lycopersicum]
TRINITY_DN45156_c0_g1	7.72503	0	0	0.0101594	218	-	-	-	-	-	-
TRINITY_DN45161_c0_g1	25.0675	2.49193	0.0994089	0.00212627	759	-	-	virNOG34896;KOG0017	R	-	gi|1023978003|gb|KZV20190.1| hypothetical protein F511_01047 [Dorcoceras hygrometricum]
TRINITY_DN45162_c1_g2	5357	1835.42	0.342621	0.0185201	998	-	-	virNOG19856	S	-	gi|1035892703|gb|OAY22322.1| hypothetical protein MANES_S010700 [Manihot esculenta]
TRINITY_DN45162_c1_g3	555.92	175.159	0.315079	0.00797755	621	-	-	virNOG19856	S	-	gi|657963938|ref|XP_008373589.1| PREDICTED: uncharacterized protein LOC103436913 [Malus domestica]
TRINITY_DN45178_c2_g3	268.195	41.279	0.153914	2.89406e-05	1841	-	-	-	-	-	-
TRINITY_DN45180_c0_g1	1840.37	607.292	0.329983	0.0055886	3846	GO:0019252;GO:0004373;GO:0009501;GO:0009507	-	virNOG00368	M	sp|Q00775|SSG1_SOLTU Granule-bound starch synthase 1, chloroplastic/amyloplastic OS=Solanum tuberosum GN=WAXY PE=1 SV=1	gi|1026944579|gb|AND76970.1| granule-bound starch synthase [Castanea mollissima]
TRINITY_DN45196_c0_g2	73.9105	9.44077	0.127733	0.000116629	2340	-	-	virNOG04742;virNOG07470;COG0515	T	sp|O64793|Y1675_ARATH G-type lectin S-receptor-like serine/threonine-protein kinase At1g67520 OS=Arabidopsis thaliana GN=At1g67520 PE=2 SV=3	gi|1035907157|gb|OAY36754.1| hypothetical protein MANES_11G045500 [Manihot esculenta]
TRINITY_DN45209_c0_g2	1887.72	489.748	0.259439	0.00134149	1404	-	-	-	-	-	-
TRINITY_DN45211_c0_g1	53.7404	10.3187	0.19201	0.00314848	3082	-	K04733	virNOG32862;virNOG01184	T	sp|Q9FFW5|PERK8_ARATH Proline-rich receptor-like protein kinase PERK8 OS=Arabidopsis thaliana GN=PERK8 PE=1 SV=1	gi|590594467|ref|XP_007017859.1| Kinase protein with adenine nucleotide alpha hydrolases-like domain, putative [Theobroma cacao] gi|508723187|gb|EOY15084.1| Kinase protein with adenine nucleotide alpha hydrolases-like domain, putative [Theobroma cacao]
TRINITY_DN45219_c5_g2	318.506	111.569	0.350289	0.0358318	636	-	-	-	-	-	-
TRINITY_DN45230_c4_g2	2906.12	1262.12	0.434299	0.0488636	2300	GO:0016021	-	virNOG06190	S	-	gi|947090886|gb|KRH39551.1| hypothetical protein GLYMA_09G205300 [Glycine max]
TRINITY_DN45232_c3_g9	9.38192	0.994614	0.106014	0.0350981	1326	-	-	virNOG26166	J	sp|A6MM57|RK33_BUXMI 50S ribosomal protein L33, chloroplastic OS=Buxus microphylla GN=rpl33 PE=3 SV=1	gi|959125683|ref|YP_009186189.1| ribosomal protein L33 (chloroplast) [Juglans regia] gi|953515990|gb|ALO71548.1| ribosomal protein L33 (chloroplast) [Juglans regia]
TRINITY_DN45235_c2_g2	412.672	137.285	0.332673	0.00701315	918	-	-	-	-	-	-
TRINITY_DN45236_c3_g2	89.3729	33.3023	0.372622	0.0333386	1153	-	-	-	-	-	-
TRINITY_DN45241_c2_g2	36.6523	10.385	0.283338	0.0264278	1861	-	-	COG2801;virNOG13581	RL	sp|Q94HW2|POLR1_ARATH Retrovirus-related Pol polyprotein from transposon RE1 OS=Arabidopsis thaliana GN=RE1 PE=2 SV=1	gi|720010289|ref|XP_010259202.1| PREDICTED: uncharacterized protein LOC104598722 [Nelumbo nucifera]
TRINITY_DN45256_c4_g2	170.187	43.7839	0.257269	0.0183262	1390	-	-	KOG1075;KOG2562;virNOG27119;virNOG03142	AR	-	gi|147778361|emb|CAN76280.1| hypothetical protein VITISV_013228 [Vitis vinifera]
TRINITY_DN45261_c1_g6	127.24	50.5775	0.397495	0.0396988	1606	-	-	-	-	-	-
TRINITY_DN45266_c1_g1	316.682	77.8148	0.245719	0.0143281	1391	-	-	-	-	-	-
TRINITY_DN45271_c8_g4	83.6906	18.7756	0.224346	0.00354276	1361	-	-	virNOG17759	O	-	gi|1025024776|ref|XP_016442392.1| PREDICTED: uncharacterized protein LOC107767812 [Nicotiana tabacum]
TRINITY_DN45276_c0_g3	348.315	109.672	0.314865	0.0398626	1022	GO:0005524;GO:0004672;GO:0006468	-	virNOG04923	T	sp|Q2MHE4|HT1_ARATH Serine/threonine-protein kinase HT1 OS=Arabidopsis thaliana GN=HT1 PE=1 SV=1	gi|763773608|gb|KJB40731.1| hypothetical protein B456_007G076700 [Gossypium raimondii]
TRINITY_DN45282_c0_g2	2443.79	934.732	0.382492	0.0120985	1556	-	-	virNOG01698;virNOG13045	K	sp|Q9LSL1|BH093_ARATH Transcription factor bHLH93 OS=Arabidopsis thaliana GN=BHLH93 PE=1 SV=1	gi|590596428|ref|XP_007018333.1| Beta HLH protein 93 [Theobroma cacao] gi|508723661|gb|EOY15558.1| Beta HLH protein 93 [Theobroma cacao]
TRINITY_DN45289_c5_g1	41.8286	6.63076	0.158522	0.00150804	834	-	-	-	-	-	-
TRINITY_DN45295_c2_g1	125.776	10.7871	0.0857646	0.014663	1395	-	-	-	-	-	gi|590614067|ref|XP_007022832.1| Uncharacterized protein TCM_026877 [Theobroma cacao] gi|508778198|gb|EOY25454.1| Uncharacterized protein TCM_026877 [Theobroma cacao]
TRINITY_DN45302_c9_g3	572.658	95.6686	0.167061	0.00073359	1776	GO:0071554;GO:0016413;GO:0005794	-	virNOG02030	R	sp|Q8VY22|TBL38_ARATH Protein trichome birefringence-like 38 OS=Arabidopsis thaliana GN=TBL38 PE=2 SV=1	gi|1009106454|ref|XP_015874544.1| PREDICTED: protein trichome birefringence-like 38 [Ziziphus jujuba]
TRINITY_DN45307_c0_g1	2804.91	1231.12	0.438916	0.0411541	2336	GO:0023014;GO:0000155;GO:0000160;GO:0005622	-	virNOG07965	T	sp|O64511|TLOV1_ARATH Protein TWIN LOV 1 OS=Arabidopsis thaliana GN=TLP1 PE=1 SV=2	gi|1001015837|gb|AML78216.1| putative LOV domain-containing protein [Juglandaceae sp. BC-2016]
TRINITY_DN45307_c0_g2	4537.09	1841.84	0.405953	0.0268827	2754	GO:0023014;GO:0000155;GO:0000160;GO:0005622	-	virNOG07965	T	sp|O64511|TLOV1_ARATH Protein TWIN LOV 1 OS=Arabidopsis thaliana GN=TLP1 PE=1 SV=2	gi|1001015837|gb|AML78216.1| putative LOV domain-containing protein [Juglandaceae sp. BC-2016]
TRINITY_DN45315_c2_g6	415.303	88.7836	0.21378	0.000318006	1237	-	K09422	virNOG05892	K	sp|P81392|MYB06_ANTMA Myb-related protein 306 OS=Antirrhinum majus GN=MYB306 PE=2 SV=1	gi|590649960|ref|XP_007032529.1| Myb domain protein 30, putative [Theobroma cacao] gi|508711558|gb|EOY03455.1| Myb domain protein 30, putative [Theobroma cacao]
TRINITY_DN45344_c0_g1	83.4762	24.4588	0.293004	0.0137169	3952	GO:0009116;GO:0016567;GO:0004842	-	virNOG10883	R	sp|C6L7U1|LIN1_LOTJA Putative E3 ubiquitin-protein ligase LIN-1 OS=Lotus japonicus GN=CERBERUS PE=2 SV=2	gi|731406848|ref|XP_010656297.1| PREDICTED: putative E3 ubiquitin-protein ligase LIN-1 isoform X1 [Vitis vinifera]
TRINITY_DN45354_c1_g5	76.9865	4.866	0.0632059	0.00966386	1223	GO:0015074;GO:0008270;GO:0003676	-	KOG0498;virNOG13812;virNOG25357	PR	sp|O65717|CNGC1_ARATH Cyclic nucleotide-gated ion channel 1 OS=Arabidopsis thaliana GN=CNGC1 PE=1 SV=1	gi|848911237|ref|XP_012854081.1| PREDICTED: uncharacterized protein LOC105973593 [Erythranthe guttata]
TRINITY_DN45356_c6_g3	43.0719	10.948	0.254179	0.0116335	876	-	-	-	-	-	-
TRINITY_DN45360_c7_g4	122.473	53.1098	0.433645	0.0494745	1302	-	-	-	-	-	-
TRINITY_DN45386_c2_g6	47.6599	16.9266	0.355154	0.0465652	599	-	-	-	-	-	-
TRINITY_DN45386_c2_g10	50.3095	14.3308	0.284852	0.0159971	556	GO:0044763;GO:0051276;GO:0005694;GO:0005488	-	virNOG05585;virNOG06280;virNOG07756;virNOG05000	RL	-	gi|147802490|emb|CAN75156.1| hypothetical protein VITISV_042643 [Vitis vinifera]
TRINITY_DN45390_c1_g2	7.71286	0.331538	0.0429851	0.0447964	373	-	-	-	-	-	-
TRINITY_DN45400_c4_g8	70.2021	13.5931	0.193628	0.0128801	4198	-	-	-	-	-	-
TRINITY_DN45412_c2_g3	134.177	41.2646	0.307538	0.00818572	2085	-	-	virNOG17361;COG2801;virNOG04486;virNOG00480	L	sp|Q6AVI0|RSLE2_ORYSJ Zinc finger BED domain-containing protein RICESLEEPER 2 OS=Oryza sativa subsp. japonica GN=Os03g0733400 PE=2 SV=1	gi|661893009|emb|CDP03495.1| unnamed protein product [Coffea canephora]
TRINITY_DN45419_c3_g1	254.111	39.7557	0.15645	0.0109692	1292	-	-	virNOG34395;virNOG02085	R	sp|O49508|FB237_ARATH F-box protein At4g18380 OS=Arabidopsis thaliana GN=At4g18380 PE=2 SV=1	gi|590584550|ref|XP_007015207.1| F-box family protein, putative [Theobroma cacao] gi|508785570|gb|EOY32826.1| F-box family protein, putative [Theobroma cacao]
TRINITY_DN45420_c2_g12	18.1303	1.93233	0.10658	0.0207342	752	GO:0005840;GO:0006412;GO:0003735	-	virNOG17639	J	sp|P0CX52|RS16B_YEAST 40S ribosomal protein S16-B OS=Saccharomyces cerevisiae (strain ATCC 204508 / S288c) GN=RPS16B PE=1 SV=1	gi|297812013|ref|XP_002873890.1| 40S ribosomal protein S16 [Arabidopsis lyrata subsp. lyrata] gi|297319727|gb|EFH50149.1| 40S ribosomal protein S16 [Arabidopsis lyrata subsp. lyrata]
TRINITY_DN45424_c1_g1	490.406	206.823	0.421738	0.0283368	1087	-	-	-	-	-	-
TRINITY_DN45432_c0_g1	44.5636	10.3989	0.23335	0.00927802	1526	-	-	-	-	-	-
TRINITY_DN45432_c0_g2	106.458	24.2104	0.227418	0.0019466	1344	-	-	-	-	-	-
TRINITY_DN45441_c4_g1	379.006	82.8371	0.218564	0.0140301	7807	GO:0046872	-	virNOG01216;virNOG10945	SR	sp|Q947D2|PRAF1_ARATH PH, RCC1 and FYVE domains-containing protein 1 OS=Arabidopsis thaliana GN=PRAF1 PE=1 SV=1	gi|645243277|ref|XP_008227901.1| PREDICTED: uncharacterized protein LOC103327368 [Prunus mume]
TRINITY_DN45448_c0_g1	4328.38	315.63	0.0729211	6.00262e-07	1613	-	-	virNOG15018	R	sp|O80494|P2B15_ARATH F-box protein PP2-B15 OS=Arabidopsis thaliana GN=PP2B15 PE=2 SV=2	gi|590644346|ref|XP_007031057.1| Phloem protein 2-B15, putative [Theobroma cacao] gi|508719662|gb|EOY11559.1| Phloem protein 2-B15, putative [Theobroma cacao]
TRINITY_DN45468_c4_g2	486.808	195.59	0.401781	0.0315697	1774	GO:0055114;GO:0016491;GO:0071949	-	virNOG00725	C	sp|Q9FLC2|MO3_ARATH Monooxygenase 3 OS=Arabidopsis thaliana GN=MO3 PE=2 SV=1	gi|595792259|ref|XP_007199878.1| hypothetical protein PRUPE_ppa006383mg [Prunus persica] gi|462395278|gb|EMJ01077.1| hypothetical protein PRUPE_ppa006383mg [Prunus persica]
TRINITY_DN45487_c0_g7	2621.43	859.386	0.327831	0.00557072	1209	GO:0005634;GO:0003677;GO:0046982;GO:0006334;GO:0000786	K11254	COG2036	B	sp|P0CG89|H4_SOYBN Histone H4 OS=Glycine max PE=3 SV=1	gi|763750837|gb|KJB18225.1| hypothetical protein B456_003G040200 [Gossypium raimondii]
TRINITY_DN45491_c0_g1	71.5452	21.2499	0.297013	0.0269116	959	-	-	-	-	-	-
TRINITY_DN45500_c1_g4	477.18	198.976	0.416984	0.0289522	1603	-	-	-	-	-	-
TRINITY_DN45507_c0_g1	483.494	164.142	0.339492	0.0126342	2713	GO:0005886	K21843	virNOG07557	T	sp|Q9CB03|NPGR1_ARATH Protein NPGR1 OS=Arabidopsis thaliana GN=NPGR1 PE=1 SV=1	gi|694312056|ref|XP_009360728.1| PREDICTED: tetratricopeptide repeat protein 7A [Pyrus x bretschneideri] gi|694312059|ref|XP_009360733.1| PREDICTED: tetratricopeptide repeat protein 7A [Pyrus x bretschneideri]
TRINITY_DN45514_c3_g5	194.9	0	0	2.3934e-05	2482	-	-	-	-	-	-
TRINITY_DN45514_c2_g3	7.70322	0	0	0.0165616	433	-	-	-	-	-	-
TRINITY_DN45514_c3_g6	104.403	0	0	6.18467e-05	1919	-	-	-	-	-	-
TRINITY_DN45520_c0_g1	2151.2	864.842	0.402028	0.0247553	3028	-	-	NOG26983;virNOG10273	S	-	gi|645226981|ref|XP_008220295.1| PREDICTED: uncharacterized protein LOC103320396 [Prunus mume] gi|1027096449|ref|XP_016648038.1| PREDICTED: uncharacterized protein LOC103320396 [Prunus mume]
TRINITY_DN45533_c1_g3	1103.09	351.056	0.318247	0.00636142	1348	-	-	virNOG15711	R	-	gi|672171087|ref|XP_008805619.1| PREDICTED: uncharacterized protein LOC103718530 isoform X1 [Phoenix dactylifera] gi|672171089|ref|XP_008805620.1| PREDICTED: uncharacterized protein LOC103718530 isoform X1 [Phoenix dactylifera]
TRINITY_DN45539_c3_g3	552.499	93.7357	0.169658	2.67779e-05	1534	GO:0009055;GO:0022900;GO:0003676	-	virNOG00819;KOG0143;virNOG05810;KOG0017	QR	sp|Q94HW2|POLR1_ARATH Retrovirus-related Pol polyprotein from transposon RE1 OS=Arabidopsis thaliana GN=RE1 PE=2 SV=1	gi|147801964|emb|CAN68364.1| hypothetical protein VITISV_021899 [Vitis vinifera]
TRINITY_DN45547_c0_g1	43.7055	15.0368	0.344049	0.0311251	423	-	-	-	-	-	-
TRINITY_DN45584_c2_g1	53.5525	17.8843	0.333958	0.0452069	713	-	-	lilNOG23162;KOG0017;virNOG25350	R	-	gi|985466622|ref|XP_015389621.1| PREDICTED: LOW QUALITY PROTEIN: uncharacterized protein LOC102627722 [Citrus sinensis]
TRINITY_DN45598_c2_g1	19992.2	8256.74	0.412999	0.0235255	1919	GO:0005634;GO:0003677;GO:0006355	-	virNOG09836	K	sp|Q39013|NAC2_ARATH NAC domain-containing protein 2 OS=Arabidopsis thaliana GN=NAC002 PE=2 SV=2	gi|640938551|gb|AIA57507.1| NAC domain-containing protein [Boehmeria nivea]
TRINITY_DN45605_c0_g6	25.6193	0	0	2.46837e-06	488	GO:0004674;GO:0009506;GO:0006952;GO:0006468;GO:0005886	-	virNOG07148	T	-	gi|703119849|ref|XP_010101970.1| Cysteine-rich receptor-like protein kinase 10 [Morus notabilis] gi|587902655|gb|EXB90894.1| Cysteine-rich receptor-like protein kinase 10 [Morus notabilis]
TRINITY_DN45611_c3_g1	67.5038	4.72269	0.0699618	0.0101475	1470	-	-	-	-	-	-
TRINITY_DN45611_c2_g1	414.609	49.972	0.120528	7.47373e-06	2105	-	-	virNOG22502;virNOG09124	R	sp|P0C2F6|RNHX1_ARATH Putative ribonuclease H protein At1g65750 OS=Arabidopsis thaliana GN=At1g65750 PE=3 SV=1	gi|848854161|ref|XP_012846932.1| PREDICTED: uncharacterized protein LOC105966902 [Erythranthe guttata]
TRINITY_DN45615_c2_g2	500.417	112.437	0.224688	0.0398515	1138	GO:0050832;GO:0008061;GO:0042742	-	virNOG11661;virNOG19971	R	sp|Q02243|WIN_SOYBN Wound-induced protein (Fragment) OS=Glycine max GN=WIN PE=2 SV=1	gi|658040450|ref|XP_008355821.1| PREDICTED: pathogenesis-related protein PR-4B-like [Malus domestica]
TRINITY_DN45615_c2_g4	18.7763	3.20158	0.170511	0.0187549	897	-	-	-	-	-	-
TRINITY_DN45623_c7_g4	720.063	202.819	0.281669	0.00291409	2930	-	-	virNOG23779	S	-	gi|802660869|ref|XP_012080975.1| PREDICTED: uncharacterized protein LOC105641111 isoform X1 [Jatropha curcas]
TRINITY_DN45624_c3_g1	32.5442	6.21947	0.191108	0.00910701	762	-	-	virNOG40695;virNOG16468	R	-	gi|764579160|ref|XP_011463588.1| PREDICTED: extensin-2-like, partial [Fragaria vesca subsp. vesca]
TRINITY_DN45626_c1_g1	102.114	37.4782	0.367022	0.0220225	800	-	-	virNOG21331;virNOG22217	S	-	gi|728841444|gb|KHG20887.1| NADH-ubiquinone oxidoreductase chain 5 [Gossypium arboreum]
TRINITY_DN45626_c1_g5	36.2353	5.96768	0.164692	0.0023416	468	-	-	-	-	-	-
TRINITY_DN45633_c0_g1	1318.76	471.323	0.357399	0.00963637	1666	GO:0016021	-	virNOG15642	S	-	gi|645255684|ref|XP_008233609.1| PREDICTED: uncharacterized protein LOC103332636 [Prunus mume]
TRINITY_DN45638_c4_g1	11.7709	0	0	0.0443697	238	-	-	-	-	-	-
TRINITY_DN45660_c0_g1	341.898	146.06	0.427204	0.037235	474	-	-	-	-	-	-
TRINITY_DN45675_c1_g2	60.102	19.6896	0.327604	0.0274028	761	-	-	-	-	-	-
TRINITY_DN45677_c2_g1	2136.71	414.607	0.19404	8.90105e-05	1815	-	-	virNOG10308	R	sp|Q9LVH4|CAR4_ARATH Protein C2-DOMAIN ABA-RELATED 4 OS=Arabidopsis thaliana GN=CAR4 PE=1 SV=1	gi|1009126823|ref|XP_015880362.1| PREDICTED: protein C2-DOMAIN ABA-RELATED 4-like [Ziziphus jujuba]
TRINITY_DN45685_c4_g8	51.1213	2.22402	0.0435048	3.16845e-06	535	-	-	NOG157885;virNOG20471	S	-	gi|514800686|ref|XP_004975264.1| PREDICTED: glutathione S-transferase T3-like [Setaria italica]
TRINITY_DN45695_c5_g1	662.514	129.271	0.195123	0.00263172	1068	-	-	-	-	-	-
TRINITY_DN45695_c4_g1	23.0427	1.32615	0.057552	0.000318383	1487	-	-	-	-	-	-
TRINITY_DN45698_c3_g2	10.9408	0.606176	0.0554052	0.0109448	772	-	-	-	-	-	-
TRINITY_DN45698_c4_g3	47.0166	7.74277	0.164682	0.00108038	514	-	-	KOG1075;virNOG33137;virNOG28452	SR	-	gi|147778361|emb|CAN76280.1| hypothetical protein VITISV_013228 [Vitis vinifera]
TRINITY_DN45701_c6_g1	68.7089	21.089	0.306932	0.0156108	1062	-	-	KOG1075;virNOG33137;virNOG27119;virNOG01327	R	sp|O00370|LORF2_HUMAN LINE-1 retrotransposable element ORF2 protein OS=Homo sapiens PE=1 SV=1	gi|147805881|emb|CAN76026.1| hypothetical protein VITISV_027817 [Vitis vinifera]
TRINITY_DN45718_c1_g3	118.255	10.6061	0.0896885	3.23154e-06	1331	GO:0044550;GO:0004497;GO:0055114;GO:0071949	-	virNOG06636	HC	-	gi|225425869|ref|XP_002266262.1| PREDICTED: uncharacterized protein LOC100251202 [Vitis vinifera] gi|297738359|emb|CBI27560.3| unnamed protein product [Vitis vinifera]
TRINITY_DN45736_c3_g4	120.348	49.2841	0.409514	0.0358121	918	-	-	virNOG09135;NOG05368	SG	sp|Q500W7|PIGM_ARATH GPI mannosyltransferase 1 OS=Arabidopsis thaliana GN=PIGM PE=2 SV=1	gi|13374872|emb|CAC34506.1| mannosyltransferase-like protein [Arabidopsis thaliana]
TRINITY_DN45741_c1_g2	167.936	68.4637	0.407676	0.0365987	1139	-	K09422	virNOG19228	K	sp|Q9FNV9|MY113_ARATH Transcription factor MYB113 OS=Arabidopsis thaliana GN=MYB113 PE=1 SV=1	gi|295486058|gb|ADG21957.1| MYB1 [Morella rubra]
TRINITY_DN45746_c0_g1	2982.31	574.996	0.192802	7.44309e-05	2193	GO:0004737;GO:0000287;GO:0030976	-	virNOG06014	HE	sp|P51851|PDC2_PEA Pyruvate decarboxylase 2 (Fragment) OS=Pisum sativum GN=PDC2 PE=2 SV=1	gi|1035914152|gb|OAY43745.1| hypothetical protein MANES_08G094400 [Manihot esculenta]
TRINITY_DN45753_c4_g1	291.918	118.634	0.406393	0.0300494	1658	-	-	-	-	-	-
TRINITY_DN45758_c2_g2	118.552	23.5392	0.198556	0.00233068	709	GO:0004674;GO:0005524;GO:0016021;GO:0006468	-	virNOG10857;virNOG29750;COG0515	T	sp|C0LGD6|Y1570_ARATH Probable LRR receptor-like serine/threonine-protein kinase At1g05700 OS=Arabidopsis thaliana GN=At1g05700 PE=2 SV=1	gi|470123217|ref|XP_004297625.1| PREDICTED: receptor-like protein kinase At3g21340 [Fragaria vesca subsp. vesca]
TRINITY_DN45760_c4_g8	33.3222	9.50777	0.285328	0.0250324	610	-	-	virNOG03806	YU	sp|Q9SMV6|XPO1A_ARATH Protein EXPORTIN 1A OS=Arabidopsis thaliana GN=XPO1 PE=1 SV=1	gi|1029106172|ref|XP_016704735.1| PREDICTED: protein EXPORTIN 1A-like [Gossypium hirsutum]
TRINITY_DN45764_c1_g2	20.6626	3.15164	0.152529	0.0116353	595	GO:0005524;GO:0004672;GO:0016021;GO:0006468	-	virNOG10863;virNOG33727;COG4886	ST	sp|C0LGH2|Y1561_ARATH Probable LRR receptor-like serine/threonine-protein kinase At1g56130 OS=Arabidopsis thaliana GN=At1g56130 PE=2 SV=2	gi|595915177|ref|XP_007214789.1| hypothetical protein PRUPE_ppa015982mg, partial [Prunus persica] gi|462410654|gb|EMJ15988.1| hypothetical protein PRUPE_ppa015982mg, partial [Prunus persica]
TRINITY_DN45768_c6_g1	27.8492	6.29922	0.226191	0.0176114	1156	-	-	-	-	-	-
TRINITY_DN45770_c0_g1	1795.65	660.078	0.367599	0.0121813	4359	-	-	virNOG06820	S	sp|Q9M9F9|ICR4_ARATH Interactor of constitutive active ROPs 4 OS=Arabidopsis thaliana GN=ICR4 PE=1 SV=2	gi|645239684|ref|XP_008226246.1| PREDICTED: interactor of constitutive active ROPs 4-like [Prunus mume]
TRINITY_DN45772_c2_g1	196.017	80.5812	0.411093	0.0463078	1360	GO:0005506;GO:0055114;GO:0051213	K04125	virNOG07456	Q	sp|Q9XG83|G2OX_PHACN Gibberellin 2-beta-dioxygenase OS=Phaseolus coccineus GN=GA2OX1 PE=2 SV=1	gi|1035899546|gb|OAY29147.1| hypothetical protein MANES_15G121600 [Manihot esculenta]
TRINITY_DN45776_c0_g2	21.6889	2.4852	0.114584	0.00513935	1099	-	-	virNOG10758	K	sp|Q9SJN0|ABI5_ARATH Protein ABSCISIC ACID-INSENSITIVE 5 OS=Arabidopsis thaliana GN=ABI5 PE=1 SV=1	gi|694399183|ref|XP_009374729.1| PREDICTED: protein ABSCISIC ACID-INSENSITIVE 5, partial [Pyrus x bretschneideri]
TRINITY_DN45778_c4_g1	360.866	132.376	0.366827	0.0179529	1799	GO:0016021;GO:0016192	-	virNOG18635	P	sp|Q6NMM1|GOT1_ARATH Vesicle transport protein GOT1 OS=Arabidopsis thaliana GN=GOT1 PE=1 SV=1	gi|255580396|ref|XP_002531025.1| PREDICTED: vesicle transport protein GOT1B [Ricinus communis] gi|1000943284|ref|XP_015581984.1| PREDICTED: vesicle transport protein GOT1B [Ricinus communis] gi|1000943286|ref|XP_015581985.1| PREDICTED: vesicle transport protein GOT1B [Ricinus communis] gi|1000943288|ref|XP_015581986.1| PREDICTED: vesicle transport protein GOT1B [Ricinus communis] gi|1000943290|re…
TRINITY_DN45778_c3_g1	84.1578	8.13168	0.0966241	1.791e-05	1154	-	-	-	-	-	-
TRINITY_DN45785_c1_g1	36.262	2.22402	0.0613321	0.0270661	902	-	-	-	-	-	-
TRINITY_DN45792_c1_g1	411.119	45.1277	0.109768	0.00965749	561	-	-	-	-	-	-
TRINITY_DN45794_c2_g1	85.1666	31.1736	0.36603	0.0352163	768	GO:0015074;GO:0008270;GO:0003676	-	COG2801;virNOG25350	RL	-	gi|823145103|ref|XP_012472415.1| PREDICTED: uncharacterized protein LOC105789589 [Gossypium raimondii]
TRINITY_DN45796_c2_g9	67.9648	22.8634	0.3364	0.0210093	2356	-	-	-	-	-	-
TRINITY_DN45796_c2_g10	247.647	0.274638	0.00110899	5.94541e-05	1772	GO:0046872	-	COG2801;virNOG15679	RL	sp|Q99315|YG31B_YEAST Transposon Ty3-G Gag-Pol polyprotein OS=Saccharomyces cerevisiae (strain ATCC 204508 / S288c) GN=TY3B-G PE=1 SV=3	gi|147769978|emb|CAN61139.1| hypothetical protein VITISV_009489 [Vitis vinifera]
TRINITY_DN45796_c2_g2	18.4572	0.331538	0.0179626	0.00568824	365	-	-	-	-	-	-
TRINITY_DN45796_c2_g1	155.07	0	0	7.20104e-05	1319	-	-	-	-	-	-
TRINITY_DN45817_c0_g1	106.685	23.4393	0.219707	0.00120638	635	-	-	virNOG01073	G	sp|Q2RAK2|KPYC1_ORYSJ Pyruvate kinase 1, cytosolic OS=Oryza sativa subsp. japonica GN=Os11g0148500 PE=1 SV=1	gi|4586602|dbj|BAA76433.1| pyruvate kinase [Cicer arietinum]
TRINITY_DN45825_c4_g1	1261.07	448.996	0.356044	0.0261412	1930	GO:0016705;GO:0020037;GO:0005506;GO:0016021;GO:0004497;GO:0055114	-	NOG132441;virNOG14028	SQ	sp|P48419|C75A3_PETHY Flavonoid 3&apos;,5&apos;-hydroxylase 2 OS=Petunia hybrida GN=CYP75A3 PE=2 SV=1	gi|590584713|ref|XP_007015254.1| Flavonoid 3&apos;,5&apos;-hydroxylase 2 isoform 1 [Theobroma cacao] gi|508785617|gb|EOY32873.1| Flavonoid 3&apos;,5&apos;-hydroxylase 2 isoform 1 [Theobroma cacao]
TRINITY_DN45828_c0_g4	12.7485	0.331538	0.026006	0.00582253	894	-	-	-	-	-	-
TRINITY_DN45841_c0_g1	377.956	100.231	0.265192	0.00671908	1325	GO:0071704	K20547	virNOG01205	G	sp|Q9FRV1|CHIA_SECCE Basic endochitinase A OS=Secale cereale GN=rsca PE=1 SV=1	gi|307159110|gb|ADN39439.1| class I chitinase isoform 2, partial [Castanea sativa]
TRINITY_DN45846_c4_g2	8.38014	0	0	0.00740398	911	-	-	-	-	-	-
TRINITY_DN45849_c4_g1	6.60374	0.278003	0.0420978	0.0400422	477	-	-	-	-	-	-
TRINITY_DN45849_c7_g1	48.6345	3.37251	0.0693441	2.61842e-05	422	-	-	euNOG56886;NOG96741	R	sp|Q40392|TMVRN_NICGU TMV resistance protein N OS=Nicotiana glutinosa GN=N PE=1 SV=1	gi|595791267|ref|XP_007199382.1| hypothetical protein PRUPE_ppa025692mg [Prunus persica] gi|462394782|gb|EMJ00581.1| hypothetical protein PRUPE_ppa025692mg [Prunus persica]
TRINITY_DN45849_c6_g1	422.287	112.435	0.266252	0.0182889	2225	-	-	virNOG26831	S	-	gi|802539270|ref|XP_012070196.1| PREDICTED: uncharacterized protein LOC105632422 [Jatropha curcas] gi|643740675|gb|KDP46265.1| hypothetical protein JCGZ_10105 [Jatropha curcas]
TRINITY_DN45851_c0_g1	354.29	139.305	0.393195	0.0494817	1274	-	-	virNOG06839	S	-	gi|359495710|ref|XP_003635067.1| PREDICTED: uncharacterized protein LOC100246768 [Vitis vinifera] gi|297745662|emb|CBI40873.3| unnamed protein product [Vitis vinifera]
TRINITY_DN45873_c3_g1	55.3391	17.6229	0.318452	0.0243054	1787	-	-	-	-	-	-
TRINITY_DN45889_c1_g4	59.1703	16.4168	0.277449	0.00904388	820	-	-	COG2801;virNOG35018;virNOG15679;virNOG27333	RL	-	gi|985458836|ref|XP_015387942.1| PREDICTED: uncharacterized protein LOC107177914 [Citrus sinensis]
TRINITY_DN45906_c1_g7	22.5003	0	0	0.00366943	875	-	-	-	-	-	-
TRINITY_DN45917_c3_g4	1842.4	435.738	0.236506	0.000709233	643	-	-	virNOG26472;virNOG39926	S	-	gi|595849967|ref|XP_007209829.1| hypothetical protein PRUPE_ppa014437mg [Prunus persica] gi|462405564|gb|EMJ11028.1| hypothetical protein PRUPE_ppa014437mg [Prunus persica]
TRINITY_DN45924_c7_g2	801.029	251.915	0.314489	0.00434654	2091	GO:0006075;GO:0003843;GO:0016021;GO:0000148	-	KOG0916;virNOG05233	M	sp|Q9SL03|CALS2_ARATH Callose synthase 2 OS=Arabidopsis thaliana GN=CALS2 PE=2 SV=3	gi|1012353867|gb|KYP65055.1| Callose synthase 3 [Cajanus cajan]
TRINITY_DN45925_c3_g1	6458.79	2846.42	0.440705	0.0480347	3196	GO:0006470;GO:0004722	-	virNOG01867	T	sp|Q9LDA7|P2C39_ARATH Probable protein phosphatase 2C 39 OS=Arabidopsis thaliana GN=At3g15260 PE=2 SV=1	gi|1009126962|ref|XP_015880439.1| PREDICTED: probable protein phosphatase 2C 39 [Ziziphus jujuba] gi|1009139970|ref|XP_015887396.1| PREDICTED: probable protein phosphatase 2C 39 [Ziziphus jujuba] gi|1009162063|ref|XP_015899232.1| PREDICTED: probable protein phosphatase 2C 39 [Ziziphus jujuba]
TRINITY_DN45934_c2_g1	382.589	67.459	0.176322	0.0278086	883	-	-	-	-	-	-
TRINITY_DN45936_c0_g1	2004.93	766.985	0.382549	0.0249166	2925	GO:0016021	-	virNOG21666	S	-	gi|1009183139|ref|XP_015873094.1| PREDICTED: uncharacterized protein LOC107410203, partial [Ziziphus jujuba]
TRINITY_DN45937_c1_g1	84.8511	18.0276	0.212462	0.00189691	2033	GO:0006355;GO:0043565;GO:0003700	-	virNOG19676	K	sp|Q9FYA2|WRK75_ARATH Probable WRKY transcription factor 75 OS=Arabidopsis thaliana GN=WRKY75 PE=2 SV=1	gi|697123039|ref|XP_009615508.1| PREDICTED: probable WRKY transcription factor 75 [Nicotiana tomentosiformis] gi|1025383232|ref|XP_016446514.1| PREDICTED: probable WRKY transcription factor 75 [Nicotiana tabacum]
TRINITY_DN45940_c1_g2	165.328	69.179	0.418434	0.0483323	1265	GO:0016787	-	virNOG05614;virNOG14268;virNOG08920	QR	sp|Q6RYA0|SABP2_TOBAC Salicylic acid-binding protein 2 OS=Nicotiana tabacum GN=SABP2 PE=1 SV=1	gi|731383475|ref|XP_002284907.3| PREDICTED: salicylic acid-binding protein 2 [Vitis vinifera]
TRINITY_DN45951_c1_g1	43.7056	10.2882	0.235399	0.00745158	561	-	-	-	-	-	-
TRINITY_DN45961_c5_g1	19.8113	3.80799	0.192213	0.0230138	891	-	-	-	-	-	-
TRINITY_DN45964_c1_g4	7.70629	0	0	0.0114647	871	GO:0000166	-	-	-	-	gi|645271363|ref|XP_008240877.1| PREDICTED: TMV resistance protein N-like [Prunus mume]
TRINITY_DN45968_c4_g2	57.3921	12.5984	0.219515	0.00350798	1278	-	-	-	-	-	-
TRINITY_DN45970_c1_g1	1243.01	238.439	0.191823	0.000164836	2229	GO:0004709;GO:0005524;GO:0005622;GO:0000186	-	virNOG12702	T	sp|P46573|PBL10_ARATH Probable serine/threonine-protein kinase PBL10 OS=Arabidopsis thaliana GN=PBL10 PE=1 SV=2	gi|590595438|ref|XP_007018056.1| Kinase superfamily protein [Theobroma cacao] gi|508723384|gb|EOY15281.1| Kinase superfamily protein [Theobroma cacao]
TRINITY_DN45970_c1_g3	14.6747	0.823915	0.0561453	0.0133152	414	GO:0004674;GO:0005524;GO:0006468	-	KOG1187;virNOG14244;COG0515;NOG133134	T	sp|Q9SII6|PIX13_ARATH Probable serine/threonine-protein kinase PIX13 OS=Arabidopsis thaliana GN=PIX13 PE=1 SV=2	gi|922355792|ref|XP_003612340.2| Serine/Threonine-kinase Cx32, related protein [Medicago truncatula] gi|657384258|gb|AES95298.2| Serine/Threonine-kinase Cx32, related protein [Medicago truncatula]
TRINITY_DN45989_c1_g1	347.425	121.04	0.348391	0.0161915	1823	GO:0016705;GO:0020037;GO:0005506;GO:0016021;GO:0004497;GO:0055114	-	virNOG12432	Q	sp|O81117|C94A1_VICSA Cytochrome P450 94A1 OS=Vicia sativa GN=CYP94A1 PE=2 SV=2	gi|566156184|ref|XP_002300789.2| cytochrome P450 CYP94A1 family protein [Populus trichocarpa] gi|550344257|gb|EEE80062.2| cytochrome P450 CYP94A1 family protein [Populus trichocarpa]
TRINITY_DN46003_c0_g5	85.4577	2.53537	0.0296681	0.0450692	915	GO:0003723;GO:0015934;GO:0006412;GO:0003735	-	virNOG03223	J	sp|Q7RZS0|RL10A_NEUCR 60S ribosomal protein L10a OS=Neurospora crassa (strain ATCC 24698 / 74-OR23-1A / CBS 708.71 / DSM 1257 / FGSC 987) GN=crp-74 PE=3 SV=1	gi|694448802|ref|XP_009350200.1| PREDICTED: 60S ribosomal protein L1-A [Pyrus x bretschneideri]
TRINITY_DN46031_c4_g4	7.70629	0.609541	0.0790966	0.0431566	401	-	-	NOG20605;virNOG04486	SL	-	gi|147782372|emb|CAN61798.1| hypothetical protein VITISV_044291 [Vitis vinifera]
TRINITY_DN46032_c2_g3	32.5374	0	0	0.000660605	571	-	-	-	-	-	-
TRINITY_DN46048_c2_g1	299.977	109.347	0.364516	0.0192365	2123	GO:0006508;GO:0016021;GO:0004190	-	virNOG01676	O	sp|Q9S9K4|ASPL2_ARATH Aspartic proteinase-like protein 2 OS=Arabidopsis thaliana GN=At1g65240 PE=1 SV=2	gi|645272328|ref|XP_008241343.1| PREDICTED: aspartic proteinase-like protein 2 [Prunus mume]
TRINITY_DN46055_c0_g5	24.4943	3.64692	0.148888	0.02156	1515	GO:0045493;GO:0004553	-	virNOG09714	R	-	gi|823241173|ref|XP_012453201.1| PREDICTED: uncharacterized protein LOC105775211 [Gossypium raimondii] gi|763807297|gb|KJB74235.1| hypothetical protein B456_011G281800 [Gossypium raimondii]
TRINITY_DN46066_c3_g1	384.146	141.498	0.368345	0.0216133	866	-	-	virNOG19676	K	sp|Q9FYA2|WRK75_ARATH Probable WRKY transcription factor 75 OS=Arabidopsis thaliana GN=WRKY75 PE=2 SV=1	gi|695056703|ref|XP_009416583.1| PREDICTED: probable WRKY transcription factor 75 [Musa acuminata subsp. malaccensis]
TRINITY_DN46077_c1_g1	9.28072	0.887544	0.0956331	0.0324883	752	-	-	-	-	-	-
TRINITY_DN46083_c3_g3	13.0821	2.0999	0.160517	0.0385677	446	GO:0005507;GO:0055114;GO:0016491	-	virNOG01931;COG2132	Q	sp|Q9SU40|SKU5_ARATH Monocopper oxidase-like protein SKU5 OS=Arabidopsis thaliana GN=SKU5 PE=1 SV=1	gi|641866332|gb|KDO85017.1| hypothetical protein CISIN_1g009149mg [Citrus sinensis]
TRINITY_DN46087_c4_g3	213.802	50.9435	0.238274	0.00201099	881	GO:1901363;GO:0097159;GO:0043170;GO:0044238;GO:0044237	-	KOG1075;virNOG33137;virNOG01327	R	sp|P92555|M1250_ARATH Uncharacterized mitochondrial protein AtMg01250 OS=Arabidopsis thaliana GN=AtMg01250 PE=4 SV=1	gi|147798168|emb|CAN60702.1| hypothetical protein VITISV_015869 [Vitis vinifera]
TRINITY_DN46091_c3_g1	4092.92	854.165	0.208693	0.000106	2782	GO:0005887;GO:0005452;GO:0051453;GO:0098656;GO:0015698	-	virNOG05650	P	sp|Q9M1P7|BOR2_ARATH Probable boron transporter 2 OS=Arabidopsis thaliana GN=BOR2 PE=2 SV=1	gi|590662359|ref|XP_007035926.1| HCO3- transporter family isoform 1 [Theobroma cacao] gi|508714955|gb|EOY06852.1| HCO3- transporter family isoform 1 [Theobroma cacao]
TRINITY_DN46095_c0_g1	1158.29	437.756	0.377934	0.015921	3890	-	-	virNOG17168	S	-	gi|802694501|ref|XP_012083190.1| PREDICTED: uncharacterized protein LOC105642829 isoform X3 [Jatropha curcas]
TRINITY_DN46102_c0_g1	36.2083	8.95153	0.247223	0.0297967	1061	-	-	-	-	-	-
TRINITY_DN46109_c1_g1	25.7989	1.71819	0.0665992	0.0264983	674	-	-	COG4886;virNOG17255;virNOG10093	ST	sp|P0CB16|DRL25_ARATH Putative disease resistance protein At4g19050 OS=Arabidopsis thaliana GN=At4g19050 PE=3 SV=2	gi|729294400|ref|XP_010536335.1| PREDICTED: protein SUPPRESSOR OF npr1-1, CONSTITUTIVE 1 [Tarenaya hassleriana]
TRINITY_DN46126_c1_g2	58.4463	11.4439	0.195803	0.0258944	519	-	-	virNOG23945	S	-	gi|1035921548|gb|OAY51138.1| hypothetical protein MANES_05G191200 [Manihot esculenta]
TRINITY_DN46128_c4_g4	16.0744	0.994614	0.0618758	0.00208075	1022	-	-	-	-	-	-
TRINITY_DN46133_c0_g1	5154.48	1089.94	0.211456	0.00856445	1080	GO:0003677	-	virNOG04216	K	sp|Q39117|TGT2_ARATH Trihelix transcription factor GT-2 OS=Arabidopsis thaliana GN=GT-2 PE=2 SV=1	gi|590708292|ref|XP_007048236.1| Duplicated homeodomain-like superfamily protein, putative [Theobroma cacao] gi|508700497|gb|EOX92393.1| Duplicated homeodomain-like superfamily protein, putative [Theobroma cacao]
TRINITY_DN46144_c1_g3	11.8506	1.54726	0.130564	0.0270763	331	-	-	KOG1075;virNOG33137;virNOG28452	SR	-	gi|971580859|ref|XP_015159344.1| PREDICTED: uncharacterized protein LOC107058315 [Solanum tuberosum]
TRINITY_DN46146_c1_g2	6.71404	0	0	0.0149576	264	-	-	-	-	-	-
TRINITY_DN46153_c2_g1	96.8795	28.7979	0.297255	0.00799321	598	-	-	virNOG01327;virNOG28452	SR	-	gi|731372491|ref|XP_010650408.1| PREDICTED: uncharacterized protein LOC104879402 [Vitis vinifera]
TRINITY_DN46159_c8_g3	90.5348	35.5172	0.392304	0.0340174	587	-	-	-	-	-	-
TRINITY_DN46173_c3_g2	107.163	42.2958	0.394689	0.0442749	829	-	-	-	-	-	-
TRINITY_DN46177_c2_g2	4819.66	1310.21	0.271847	0.00328584	2322	GO:0005634;GO:0010309;GO:0005506;GO:0019509;GO:0055114;GO:0005737	K08967	virNOG15347	E	sp|F6HDT7|MTND2_VITVI 1,2-dihydroxy-3-keto-5-methylthiopentene dioxygenase 2 OS=Vitis vinifera GN=VIT_05s0020g04080 PE=3 SV=1	gi|1009141256|ref|XP_015888097.1| PREDICTED: 1,2-dihydroxy-3-keto-5-methylthiopentene dioxygenase 2 [Ziziphus jujuba]
TRINITY_DN46177_c2_g7	178.045	64.4105	0.361764	0.020704	971	GO:0005634;GO:0010309;GO:0005506;GO:0019509;GO:0055114;GO:0005737	-	virNOG15347	E	sp|F6HDT7|MTND2_VITVI 1,2-dihydroxy-3-keto-5-methylthiopentene dioxygenase 2 OS=Vitis vinifera GN=VIT_05s0020g04080 PE=3 SV=1	gi|947041642|gb|KRG91366.1| hypothetical protein GLYMA_20G150200 [Glycine max]
TRINITY_DN46181_c2_g1	1011.98	311.281	0.307595	0.00357489	2003	-	-	-	-	-	-
TRINITY_DN46182_c1_g1	16.7572	0	0	0.00285912	757	-	-	-	-	-	-
TRINITY_DN46199_c2_g1	224.827	70.1159	0.311865	0.00731506	1346	-	-	virNOG24293;virNOG21705	R	sp|Q9M0C2|EGC1_ARATH Putative EG45-like domain containing protein 1 OS=Arabidopsis thaliana GN=EGC1 PE=3 SV=1	gi|641861671|gb|KDO80359.1| hypothetical protein CISIN_1g032308mg [Citrus sinensis]
TRINITY_DN46204_c4_g6	80.6017	30.502	0.378429	0.0484005	1725	-	-	-	-	-	-
TRINITY_DN46212_c1_g1	27.4046	0	0	8.8396e-07	309	-	-	-	-	-	-
TRINITY_DN46215_c1_g1	2573.22	233.375	0.0906938	0.00188276	2066	-	K07766	virNOG19796	L	sp|Q93ZY7|NUD12_ARATH Nudix hydrolase 12, mitochondrial OS=Arabidopsis thaliana GN=NUDT12 PE=2 SV=1	gi|743819606|ref|XP_011020913.1| PREDICTED: nudix hydrolase 12, mitochondrial-like [Populus euphratica]
TRINITY_DN46242_c4_g5	81.0806	6.02145	0.074265	2.69403e-06	362	-	-	-	-	-	-
TRINITY_DN46243_c4_g3	479.508	212.039	0.4422	0.0389709	2061	-	-	NOG179027	S	-	-
TRINITY_DN46245_c3_g3	3355.4	795.354	0.237037	0.000574313	1596	GO:0050794;GO:0009626;GO:0045088;GO:0005886;GO:0009617	K13456	virNOG10155;virNOG18571	ST	sp|Q8GYN5|RIN4_ARATH RPM1-interacting protein 4 OS=Arabidopsis thaliana GN=RIN4 PE=1 SV=1	gi|1000940198|ref|XP_002532749.2| PREDICTED: RPM1-interacting protein 4 [Ricinus communis]
TRINITY_DN46245_c3_g5	49.2833	15.8108	0.320815	0.0246224	1437	-	-	-	-	-	-
TRINITY_DN46245_c3_g4	56.2425	13.969	0.24837	0.00724224	2223	-	-	-	-	-	-
TRINITY_DN46249_c2_g2	242.485	102.759	0.423774	0.0437384	2576	GO:0047262;GO:0045489;GO:0016021;GO:0071555;GO:0000139	K13648	virNOG14188	G	sp|Q9FWA4|GAUT9_ARATH Probable galacturonosyltransferase 9 OS=Arabidopsis thaliana GN=GAUT9 PE=2 SV=1	gi|1009181599|ref|XP_015872259.1| PREDICTED: probable galacturonosyltransferase 9 [Ziziphus jujuba]
TRINITY_DN46249_c3_g1	35.0066	3.25848	0.0930819	0.000219063	1488	-	-	-	-	-	-
TRINITY_DN46250_c2_g2	18.0258	3.85816	0.214035	0.0413853	393	-	-	-	-	-	-
TRINITY_DN46252_c2_g1	127.194	54.1669	0.425861	0.045159	833	-	-	-	-	-	-
TRINITY_DN46267_c0_g3	28.8352	8.18498	0.283854	0.0364168	966	-	-	-	-	-	-
TRINITY_DN46271_c3_g1	77.3964	21.7657	0.281224	0.0111627	612	-	-	KOG4658;virNOG04327;COG4886;virNOG39487	ST	sp|Q9LRR5|DRL21_ARATH Putative disease resistance protein At3g14460 OS=Arabidopsis thaliana GN=At3g14460 PE=3 SV=1	gi|359479319|ref|XP_003632256.1| PREDICTED: putative disease resistance RPP13-like protein 1 [Vitis vinifera] gi|731393809|ref|XP_010651605.1| PREDICTED: putative disease resistance RPP13-like protein 1 [Vitis vinifera]
TRINITY_DN46288_c3_g4	20.5932	1.26925	0.0616346	0.0388376	1080	GO:0030686;GO:0003729;GO:0006364;GO:0000028;GO:0032040;GO:0006412;GO:0003735;GO:0009536;GO:0022627;GO:0019843	-	virNOG05041	J	sp|O43105|RS7_NEUCR 40S ribosomal protein S7 OS=Neurospora crassa (strain ATCC 24698 / 74-OR23-1A / CBS 708.71 / DSM 1257 / FGSC 987) GN=crp-15 PE=3 SV=2	gi|1004135248|gb|KXZ43313.1| hypothetical protein GPECTOR_94g635 [Gonium pectorale]
TRINITY_DN46289_c0_g2	484.581	202.494	0.417875	0.0297531	2227	-	-	-	-	-	-
TRINITY_DN46301_c1_g1	699.378	43.809	0.0626399	0.00209855	981	-	-	-	-	-	-
TRINITY_DN46308_c0_g3	4996.16	890.494	0.178236	0.00822328	4402	GO:0005524;GO:0004672;GO:0016021;GO:0006468	-	virNOG07510;virNOG03837	T	sp|Q9SIZ4|Y2027_ARATH Inactive receptor-like serine/threonine-protein kinase At2g40270 OS=Arabidopsis thaliana GN=At2g40270 PE=2 SV=2	gi|702519104|ref|XP_010042581.1| PREDICTED: probable inactive receptor-like protein kinase At3g56050, partial [Eucalyptus grandis]
TRINITY_DN46311_c0_g1	302.277	133.995	0.443284	0.0498105	820	-	-	COG2801;NOG96461;virNOG25350	SRL	-	gi|672208752|ref|XP_008780410.1| PREDICTED: uncharacterized protein LOC103700232, partial [Phoenix dactylifera]
TRINITY_DN46327_c6_g1	73.1311	5.86061	0.0801384	0.0219274	504	-	-	-	-	-	-
TRINITY_DN46331_c0_g3	692.631	272.133	0.392897	0.041958	3128	GO:0016829;GO:0008270;GO:0055114;GO:0016491	K00121	COG1062;virNOG15532	QC	sp|Q9SK86|ADHL1_ARATH Alcohol dehydrogenase-like 1 OS=Arabidopsis thaliana GN=At1g22430 PE=2 SV=1	gi|566215755|ref|XP_002324694.2| alpha-hydroxynitrile lyase family protein [Populus trichocarpa] gi|550318705|gb|EEF03259.2| alpha-hydroxynitrile lyase family protein [Populus trichocarpa]
TRINITY_DN46362_c1_g1	1070.83	371.127	0.346578	0.00798835	3230	-	-	virNOG07371;virNOG40722	SU	sp|Q1PE49|4ON1_ARATH Protein At-4/1 OS=Arabidopsis thaliana GN=At4g26020 PE=1 SV=1	gi|802732591|ref|XP_012086429.1| PREDICTED: protein At-4/1 [Jatropha curcas] gi|643712537|gb|KDP25798.1| hypothetical protein JCGZ_22520 [Jatropha curcas]
TRINITY_DN46384_c1_g3	1933.07	262.425	0.135756	2.70079e-05	1167	-	-	-	-	-	gi|973607640|gb|KUM50721.1| hypothetical protein ABT39_MTgene565 (mitochondrion) [Picea glauca]
TRINITY_DN46384_c1_g9	191.95	67.2835	0.350527	0.0129006	2698	-	-	-	-	-	-
TRINITY_DN46387_c0_g1	872.546	287.967	0.330031	0.00844866	7258	-	-	virNOG04798	R	sp|Q9LSL9|PP445_ARATH Pentatricopeptide repeat-containing protein At5g65560 OS=Arabidopsis thaliana GN=At5g65560 PE=2 SV=1	gi|1009145685|ref|XP_015890466.1| PREDICTED: pentatricopeptide repeat-containing protein At5g65560-like [Ziziphus jujuba]
TRINITY_DN46389_c2_g1	90.9275	11.9865	0.131824	7.70778e-05	1958	-	-	-	-	-	-
TRINITY_DN46402_c0_g4	2305.67	958.696	0.415799	0.0322278	1399	GO:0061630;GO:0046872;GO:0043161;GO:0042787;GO:0000209	K11982	virNOG09077	O	sp|O22197|RHC1A_ARATH Probable E3 ubiquitin-protein ligase RHC1A OS=Arabidopsis thaliana GN=RHC1A PE=2 SV=1	gi|703089500|ref|XP_010093819.1| E3 ubiquitin-protein ligase RING1-like protein [Morus notabilis] gi|587865091|gb|EXB54670.1| E3 ubiquitin-protein ligase RING1-like protein [Morus notabilis]
TRINITY_DN46409_c2_g1	98.5081	35.379	0.359148	0.0181231	2081	-	-	virNOG28007;virNOG20471	S	sp|Q9FHE1|GSTT3_ARATH Glutathione S-transferase T3 OS=Arabidopsis thaliana GN=GSTT3 PE=2 SV=1	gi|567877953|ref|XP_006431535.1| hypothetical protein CICLE_v10003979mg, partial [Citrus clementina] gi|557533657|gb|ESR44775.1| hypothetical protein CICLE_v10003979mg, partial [Citrus clementina]
TRINITY_DN46413_c2_g4	92.4828	29.013	0.313712	0.0203341	1153	-	-	-	-	-	-
TRINITY_DN46419_c2_g2	739.592	15.449	0.0208886	0.00125662	3071	GO:0005488	-	virNOG00819;virNOG33673;virNOG19602	R	sp|Q94HW2|POLR1_ARATH Retrovirus-related Pol polyprotein from transposon RE1 OS=Arabidopsis thaliana GN=RE1 PE=2 SV=1	gi|147788164|emb|CAN71595.1| hypothetical protein VITISV_010143 [Vitis vinifera]
TRINITY_DN46422_c8_g1	4585.26	1141.21	0.248886	0.00198066	2391	GO:0004674;GO:0005524;GO:0016021;GO:0006468	-	COG4886;virNOG05661	ST	sp|C0LGN2|Y3148_ARATH Probable leucine-rich repeat receptor-like serine/threonine-protein kinase At3g14840 OS=Arabidopsis thaliana GN=LRR-RLK PE=2 SV=1	gi|703069907|ref|XP_010088632.1| putative LRR receptor-like serine/threonine-protein kinase [Morus notabilis] gi|587846288|gb|EXB36794.1| putative LRR receptor-like serine/threonine-protein kinase [Morus notabilis]
TRINITY_DN46440_c0_g1	13.4095	0.834009	0.0621956	0.0236483	924	-	-	-	-	-	-
TRINITY_DN46463_c3_g2	199.734	59.9253	0.300026	0.0243507	1416	GO:0019901;GO:0000079	-	virNOG12649	R	sp|O80513|CCU41_ARATH Cyclin-U4-1 OS=Arabidopsis thaliana GN=CYCU4-1 PE=1 SV=1	gi|802700467|ref|XP_012083723.1| PREDICTED: cyclin-U4-1 [Jatropha curcas] gi|643717255|gb|KDP28881.1| hypothetical protein JCGZ_14652 [Jatropha curcas]
TRINITY_DN46480_c3_g4	138.693	28.8163	0.207771	0.0212878	583	-	-	virNOG27872;KOG1075;virNOG01327	SR	-	gi|147854675|emb|CAN80245.1| hypothetical protein VITISV_031023 [Vitis vinifera]
TRINITY_DN46486_c2_g3	17.3305	3.20158	0.184737	0.0256595	502	-	-	-	-	-	-
TRINITY_DN46494_c3_g3	20.5645	2.25401	0.109607	0.0274923	2332	GO:0043170;GO:0044238	-	COG2801;virNOG26647	RL	sp|Q9UR07|TF211_SCHPO Transposon Tf2-11 polyprotein OS=Schizosaccharomyces pombe (strain 972 / ATCC 24843) GN=Tf2-11 PE=3 SV=1	gi|147774273|emb|CAN76793.1| hypothetical protein VITISV_026680 [Vitis vinifera]
TRINITY_DN46500_c3_g3	23.3582	4.97307	0.212905	0.0148114	511	-	-	KOG1075;COG2124;virNOG01327;NOG134902;virNOG07756	SQR	-	gi|147797986|emb|CAN65014.1| hypothetical protein VITISV_027353 [Vitis vinifera]
TRINITY_DN46509_c4_g2	72.7066	24.9215	0.342767	0.0345473	1161	-	-	-	-	-	-
TRINITY_DN46516_c4_g8	34.6298	9.94684	0.287234	0.025889	482	-	-	-	-	-	-
TRINITY_DN46525_c5_g2	214.365	85.0794	0.396891	0.0413438	1560	-	-	-	-	-	-
TRINITY_DN46530_c5_g2	13.6577	1.11201	0.0814203	0.024191	713	-	-	-	-	-	-
TRINITY_DN46531_c2_g1	182.574	18.0641	0.0989411	9.10977e-07	1114	-	-	-	-	-	gi|565345910|ref|XP_006340021.1| PREDICTED: uncharacterized protein LOC102598429 [Solanum tuberosum]
TRINITY_DN46533_c3_g1	253.449	99.2109	0.391443	0.0183353	1043	GO:0016021;GO:0009536;GO:0015979;GO:0009522	-	virNOG11124	R	sp|Q9MUJ9|PSAA_DRIWI Photosystem I P700 chlorophyll a apoprotein A1 (Fragment) OS=Drimys winteri GN=psaA PE=3 SV=1	gi|643710729|gb|KDP24742.1| hypothetical protein JCGZ_25491 [Jatropha curcas]
TRINITY_DN46536_c4_g2	8.69865	0	0	0.0427729	620	-	-	-	-	-	-
TRINITY_DN46547_c2_g2	305.766	119.548	0.390979	0.0196366	2327	GO:0006886;GO:0008536;GO:0005622	-	COG5101;virNOG03806	YU	sp|Q9SMV6|XPO1A_ARATH Protein EXPORTIN 1A OS=Arabidopsis thaliana GN=XPO1 PE=1 SV=1	gi|1009123469|ref|XP_015878554.1| PREDICTED: protein EXPORTIN 1A isoform X1 [Ziziphus jujuba] gi|1009123471|ref|XP_015878555.1| PREDICTED: protein EXPORTIN 1A isoform X2 [Ziziphus jujuba]
TRINITY_DN46554_c6_g1	212.961	60.2407	0.282873	0.00249331	653	-	-	-	-	-	-
TRINITY_DN46556_c0_g3	70.219	18.8253	0.268095	0.0299002	1506	-	-	virNOG06810;virNOG16795	K	sp|Q9STX0|WRKY7_ARATH Probable WRKY transcription factor 7 OS=Arabidopsis thaliana GN=WRKY7 PE=2 SV=1	gi|1009134269|ref|XP_015884353.1| PREDICTED: probable WRKY transcription factor 7 [Ziziphus jujuba]
TRINITY_DN46577_c3_g1	452.588	165.972	0.366718	0.017458	1477	-	-	virNOG02911	R	-	gi|470110423|ref|XP_004291483.1| PREDICTED: uncharacterized protein LOC101294330 [Fragaria vesca subsp. vesca]
TRINITY_DN46577_c4_g4	141.481	33.3131	0.235461	0.00216697	729	-	-	virNOG06797;COG5061	OU	sp|Q7X9I4|ERO2_ARATH Endoplasmic reticulum oxidoreductin-2 OS=Arabidopsis thaliana GN=AERO2 PE=1 SV=1	gi|255674872|dbj|BAF13089.2| Os03g0733800, partial [Oryza sativa Japonica Group]
TRINITY_DN46585_c2_g1	35.4385	2.98384	0.0841978	0.000132985	956	-	-	-	-	-	-
TRINITY_DN46588_c0_g2	141.999	51.8027	0.364811	0.0229419	733	GO:0055085;GO:0016021;GO:0005215	-	virNOG00131	G	sp|Q9C5L3|GLPT1_ARATH Putative glycerol-3-phosphate transporter 1 OS=Arabidopsis thaliana GN=At3g47420 PE=2 SV=1	gi|720009521|ref|XP_010258961.1| PREDICTED: putative glycerol-3-phosphate transporter 1 [Nelumbo nucifera] gi|720009524|ref|XP_010258962.1| PREDICTED: putative glycerol-3-phosphate transporter 1 [Nelumbo nucifera] gi|720009528|ref|XP_010258963.1| PREDICTED: putative glycerol-3-phosphate transporter 1 [Nelumbo nucifera]
TRINITY_DN46591_c3_g1	2951.02	632.824	0.214443	0.00272741	2516	GO:0032440;GO:0009506;GO:0016021;GO:0005358;GO:0055114;GO:1904659;GO:0005886	-	virNOG07349	R	sp|Q94AZ2|STP13_ARATH Sugar transport protein 13 OS=Arabidopsis thaliana GN=STP13 PE=1 SV=2	gi|590657945|ref|XP_007034709.1| Major facilitator superfamily protein [Theobroma cacao] gi|508713738|gb|EOY05635.1| Major facilitator superfamily protein [Theobroma cacao]
TRINITY_DN46595_c3_g4	7.81987	0.606176	0.0775174	0.0467122	669	-	-	-	-	-	-
TRINITY_DN46606_c1_g1	106.469	38.1626	0.35844	0.0182501	1173	-	-	-	-	-	-
TRINITY_DN46611_c1_g2	114.77	15.4719	0.134808	2.62885e-05	953	-	-	-	-	-	gi|645252057|ref|XP_008231950.1| PREDICTED: uncharacterized protein LOC103331119 [Prunus mume]
TRINITY_DN46622_c0_g3	89.3582	6.79833	0.0760795	0.00264183	946	-	-	-	-	-	-
TRINITY_DN46625_c1_g1	16833	6949.33	0.41284	0.0302535	2051	GO:0006810;GO:0016021;GO:0005215	-	virNOG06325	E	sp|Q9SX20|PTR18_ARATH Protein NRT1/ PTR FAMILY 3.1 OS=Arabidopsis thaliana GN=NPF3.1 PE=2 SV=1	gi|645276289|ref|XP_008243217.1| PREDICTED: protein NRT1/ PTR FAMILY 3.1 [Prunus mume]
TRINITY_DN46626_c2_g1	30.0728	8.00465	0.266176	0.0413477	620	-	-	-	-	-	-
TRINITY_DN46635_c1_g1	37.8222	6.11866	0.161775	0.00294046	1226	-	-	-	-	-	-
TRINITY_DN46648_c2_g1	63.7865	20.9918	0.329094	0.0199204	1101	-	-	-	-	-	-
TRINITY_DN46649_c2_g3	34.1797	9.11573	0.2667	0.0163599	792	-	-	-	-	-	-
TRINITY_DN46651_c0_g2	151.866	53.3327	0.351182	0.0303181	4601	-	-	virNOG22502;virNOG09124;virNOG34705	R	sp|O00370|LORF2_HUMAN LINE-1 retrotransposable element ORF2 protein OS=Homo sapiens PE=1 SV=1	gi|848892594|ref|XP_012846366.1| PREDICTED: uncharacterized protein LOC105966353 [Erythranthe guttata]
TRINITY_DN46656_c1_g1	417.65	121.616	0.291191	0.00793805	1421	-	-	virNOG00143;virNOG11372;NOG07814	U	sp|Q9ZTX0|SCAM_PEA Secretory carrier-associated membrane protein OS=Pisum sativum GN=PSAM2 PE=2 SV=1	gi|734420970|gb|KHN41148.1| Putative secretory carrier-associated membrane protein 1 [Glycine soja]
TRINITY_DN46664_c2_g3	90.0711	1.10865	0.0123086	2.31472e-10	693	-	-	-	-	-	-
TRINITY_DN46667_c6_g2	967.576	367.157	0.37946	0.0150802	637	-	-	virNOG24349	S	-	gi|731356487|ref|XP_010689698.1| PREDICTED: uncharacterized protein LOC104903371 [Beta vulgaris subsp. vulgaris] gi|870849808|gb|KMT02011.1| hypothetical protein BVRB_9g208810 [Beta vulgaris subsp. vulgaris]
TRINITY_DN46668_c0_g8	2713.93	919.208	0.3387	0.00824401	2442	-	K14829	virNOG17159;virNOG05712	R	sp|Q9M3B4|RID3_ARATH Protein ROOT INITIATION DEFECTIVE 3 OS=Arabidopsis thaliana GN=RID3 PE=1 SV=1	gi|1027109744|ref|XP_016651149.1| PREDICTED: protein ROOT INITIATION DEFECTIVE 3-like isoform X2 [Prunus mume]
TRINITY_DN46669_c1_g1	415.304	92.6002	0.22297	0.000388088	2356	GO:0005524;GO:0004672;GO:0006468	-	virNOG12993	T	sp|P93050|RKF3_ARATH Probable LRR receptor-like serine/threonine-protein kinase RKF3 OS=Arabidopsis thaliana GN=RKF3 PE=2 SV=1	gi|470112785|ref|XP_004292611.1| PREDICTED: probable LRR receptor-like serine/threonine-protein kinase RKF3 [Fragaria vesca subsp. vesca]
TRINITY_DN46680_c0_g1	52.6293	6.24232	0.118609	0.00177404	1670	GO:0016567;GO:0004842;GO:0016874	-	virNOG07650	O	sp|Q84TG3|PUB23_ARATH E3 ubiquitin-protein ligase PUB23 OS=Arabidopsis thaliana GN=PUB23 PE=1 SV=1	gi|225439452|ref|XP_002267438.1| PREDICTED: E3 ubiquitin-protein ligase PUB23-like [Vitis vinifera]
TRINITY_DN46696_c1_g1	206.575	70.3169	0.340394	0.0124832	4611	-	-	virNOG19636	S	sp|Q8L7R5|CSPLG_ARATH CASP-like protein 5B3 OS=Arabidopsis thaliana GN=At3g23200 PE=2 SV=1	gi|645235656|ref|XP_008224373.1| PREDICTED: CASP-like protein 5B3 [Prunus mume]
TRINITY_DN46703_c3_g2	1736.73	599.73	0.345321	0.00919838	2561	-	-	virNOG01814	R	sp|Q8L736|SKI11_ARATH F-box/kelch-repeat protein SKIP11 OS=Arabidopsis thaliana GN=SKIP11 PE=1 SV=2	gi|596133594|ref|XP_007222223.1| hypothetical protein PRUPE_ppa005856mg [Prunus persica] gi|462419159|gb|EMJ23422.1| hypothetical protein PRUPE_ppa005856mg [Prunus persica]
TRINITY_DN46710_c1_g1	18.0072	3.86512	0.214643	0.0433892	702	-	-	-	-	-	-
TRINITY_DN46735_c2_g1	31.8703	7.1236	0.223518	0.0141746	1027	-	-	-	-	-	-
TRINITY_DN46735_c3_g6	60.9382	24.0995	0.395475	0.0486212	762	-	-	-	-	-	-
TRINITY_DN46735_c3_g7	97.1115	35.1356	0.361807	0.0234756	1873	-	-	-	-	-	-
TRINITY_DN46741_c3_g1	34.5597	10.2179	0.295659	0.0300795	856	-	-	-	-	-	-
TRINITY_DN46741_c2_g9	7.39085	0	0	0.0238114	608	GO:0005524;GO:0004672;GO:0016021;GO:0006468	-	virNOG05897	T	sp|Q944A7|Y4523_ARATH Probable serine/threonine-protein kinase At4g35230 OS=Arabidopsis thaliana GN=At4g35230 PE=1 SV=1	gi|703125554|ref|XP_010103334.1| putative serine/threonine-protein kinase [Morus notabilis] gi|587907392|gb|EXB95401.1| putative serine/threonine-protein kinase [Morus notabilis]
TRINITY_DN46750_c2_g3	2564.72	745.67	0.290741	0.00245186	1476	-	-	virNOG20840	K	sp|Q6K7E6|ERF1_ORYSJ Ethylene-responsive transcription factor 1 OS=Oryza sativa subsp. japonica GN=EREBP1 PE=1 SV=1	gi|755257691|gb|AJK26921.1| ethylene response factor protein 1 [Betula platyphylla]
TRINITY_DN46750_c2_g1	8766.35	1868.53	0.213148	0.0056005	1690	-	K09286	virNOG20840	K	sp|O22259|ERF71_ARATH Ethylene-responsive transcription factor ERF071 OS=Arabidopsis thaliana GN=ERF071 PE=2 SV=1	gi|755257691|gb|AJK26921.1| ethylene response factor protein 1 [Betula platyphylla]
TRINITY_DN46750_c2_g2	10300.9	1868.57	0.181398	0.00198557	633	GO:0005634;GO:0003677;GO:0006355;GO:0003700	-	virNOG20840	K	sp|O22259|ERF71_ARATH Ethylene-responsive transcription factor ERF071 OS=Arabidopsis thaliana GN=ERF071 PE=2 SV=1	gi|755257691|gb|AJK26921.1| ethylene response factor protein 1 [Betula platyphylla]
TRINITY_DN46766_c0_g1	48.2085	16.2564	0.33721	0.0351072	613	-	-	KOG1075;virNOG33137;virNOG35764;virNOG01327	R	sp|P92555|M1250_ARATH Uncharacterized mitochondrial protein AtMg01250 OS=Arabidopsis thaliana GN=AtMg01250 PE=4 SV=1	gi|697159489|ref|XP_009588504.1| PREDICTED: superkiller viralicidic activity 2-like 2 [Nicotiana tomentosiformis]
TRINITY_DN46777_c2_g1	2948.41	1185.41	0.40205	0.0210948	2088	GO:0045116;GO:0005524;GO:0019781;GO:0016021;GO:0016881	K10686	virNOG04876	O	sp|O65041|UBA3_ARATH NEDD8-activating enzyme E1 catalytic subunit OS=Arabidopsis thaliana GN=ECR1 PE=1 SV=2	gi|697099612|ref|XP_009587145.1| PREDICTED: NEDD8-activating enzyme E1 catalytic subunit [Nicotiana tomentosiformis]
TRINITY_DN46797_c2_g1	44.058	9.99341	0.226824	0.00649953	1040	GO:0044260;GO:0090304;GO:0005488	-	virNOG24788;KOG0017	R	-	gi|147852133|emb|CAN80162.1| hypothetical protein VITISV_038102 [Vitis vinifera]
TRINITY_DN46810_c1_g6	27.4994	8.90159	0.323701	0.0495922	295	-	-	virNOG30025;virNOG04867;virNOG10401;virNOG08824;virNOG03186	ASJR	sp|P92520|M820_ARATH Uncharacterized mitochondrial protein AtMg00820 OS=Arabidopsis thaliana GN=AtMg00820 PE=4 SV=1	gi|955311653|ref|XP_014629177.1| PREDICTED: uncharacterized mitochondrial protein AtMg00820-like [Glycine max]
TRINITY_DN46820_c6_g1	47.9848	12.3243	0.256837	0.00952114	1516	-	-	COG5101	YU	-	-
TRINITY_DN46824_c7_g4	83.0755	0	0	0.0312953	2704	GO:0003677;GO:0006310	-	virNOG05810;KOG0017	R	sp|Q9ZT94|POLR2_ARATH Retrovirus-related Pol polyprotein from transposon RE2 OS=Arabidopsis thaliana GN=RE2 PE=4 SV=1	gi|50872431|gb|AAT85031.1| putative polyprotein [Oryza sativa Japonica Group] gi|108708884|gb|ABF96679.1| retrotransposon protein, putative, Ty1-copia subclass [Oryza sativa Japonica Group]
TRINITY_DN46825_c0_g2	38.2129	2.98384	0.0780846	0.0186854	507	-	-	virNOG37124	R	-	gi|697106044|ref|XP_009606855.1| PREDICTED: uncharacterized protein LOC104101140 [Nicotiana tomentosiformis]
TRINITY_DN46832_c0_g1	1085.97	475.094	0.437481	0.0393291	2629	GO:0016020;GO:0004672	-	virNOG05235;COG0515	T	sp|Q8GYA4|CRK10_ARATH Cysteine-rich receptor-like protein kinase 10 OS=Arabidopsis thaliana GN=CRK10 PE=1 SV=3	gi|595901884|ref|XP_007213903.1| hypothetical protein PRUPE_ppa003904mg [Prunus persica] gi|462409768|gb|EMJ15102.1| hypothetical protein PRUPE_ppa003904mg [Prunus persica]
TRINITY_DN46842_c3_g2	17.1005	3.42605	0.200348	0.0280827	1058	-	-	-	-	-	-
TRINITY_DN46842_c2_g2	10.7355	0.274638	0.0255821	0.011693	449	-	-	-	-	-	-
TRINITY_DN46849_c1_g1	90.4679	36.0696	0.398701	0.0387593	1060	GO:0016021;GO:0016740	-	virNOG05557	M	-	gi|720050695|ref|XP_010271861.1| PREDICTED: alpha-1,3/1,6-mannosyltransferase ALG2 [Nelumbo nucifera] gi|720050699|ref|XP_010271862.1| PREDICTED: alpha-1,3/1,6-mannosyltransferase ALG2 [Nelumbo nucifera]
TRINITY_DN46858_c1_g1	76.1006	23.4998	0.308799	0.014972	3830	-	-	virNOG05810;poaNOG23047;KOG0017	R	sp|Q94HW2|POLR1_ARATH Retrovirus-related Pol polyprotein from transposon RE1 OS=Arabidopsis thaliana GN=RE1 PE=2 SV=1	gi|147782930|emb|CAN65591.1| hypothetical protein VITISV_042091 [Vitis vinifera]
TRINITY_DN46869_c1_g1	165.148	61.4313	0.371977	0.0207114	1307	-	-	virNOG39898;COG2801;virNOG34723;KOG0017	RL	-	gi|731384316|ref|XP_010648083.1| PREDICTED: uncharacterized protein LOC104878882 [Vitis vinifera]
TRINITY_DN46870_c1_g1	6.8091	0.278003	0.0408282	0.0432436	522	-	-	-	-	-	-
TRINITY_DN46873_c0_g3	141.559	62.7212	0.443076	0.048287	1926	GO:0004674;GO:0005524;GO:0005509;GO:0006468	-	KOG0032;virNOG01312	T	sp|Q06850|CDPK1_ARATH Calcium-dependent protein kinase 1 OS=Arabidopsis thaliana GN=CPK1 PE=1 SV=1	gi|296090540|emb|CBI40890.3| unnamed protein product [Vitis vinifera]
TRINITY_DN46875_c2_g2	189.443	70.364	0.371426	0.0195727	2735	GO:0016021	-	virNOG06551	S	sp|Q9SYM0|VTE6_ARATH Protein VTE6, chloroplastic OS=Arabidopsis thaliana GN=VTE6 PE=1 SV=1	gi|1009162099|ref|XP_015899252.1| PREDICTED: uncharacterized membrane protein sll0875 [Ziziphus jujuba]
TRINITY_DN46913_c0_g1	3472	1583.82	0.456169	0.0448863	3894	GO:0033926;GO:0004564	-	virNOG01273	S	sp|Q9FK88|INVE_ARATH Alkaline/neutral invertase E, chloroplastic OS=Arabidopsis thaliana GN=INVE PE=1 SV=1	gi|163913880|emb|CAP59643.1| putative neutral invertase [Vitis vinifera]
TRINITY_DN46915_c1_g4	26.5224	5.63615	0.212505	0.0117472	1389	-	-	-	-	-	-
TRINITY_DN46918_c1_g5	403.793	114.122	0.282625	0.0343966	1098	-	-	-	-	-	-
TRINITY_DN46918_c1_g2	321.837	119.891	0.372521	0.0170576	2926	-	-	-	-	-	-
TRINITY_DN46918_c1_g6	182.574	78.5119	0.430028	0.0399801	1564	-	-	-	-	-	-
TRINITY_DN46934_c2_g2	41.4027	7.13347	0.172295	0.0026666	1520	-	-	virNOG27337;virNOG26129;KOG0017	SR	-	gi|1012344515|gb|KYP55707.1| Retrovirus-related Pol polyprotein from transposon TNT 1-94 [Cajanus cajan]
TRINITY_DN46935_c1_g8	6.71404	0.278003	0.0414062	0.039151	331	-	-	-	-	-	-
TRINITY_DN46937_c5_g1	986.865	293.505	0.297412	0.0193275	2243	GO:0019752;GO:0016853	-	virNOG06162	E	sp|P42738|CM1_ARATH Chorismate mutase 1, chloroplastic OS=Arabidopsis thaliana GN=CM1 PE=1 SV=3	gi|76782202|gb|ABA54871.1| putative chorismate mutase [Fagus sylvatica]
TRINITY_DN46944_c1_g1	94.1755	34.3049	0.364265	0.0335298	415	-	-	-	-	-	-
TRINITY_DN46958_c0_g2	7066.45	1850.73	0.261904	0.0078438	2594	-	-	virNOG04501;virNOG19563	P	sp|Q9SJL2|HIP5_ARATH Heavy metal-associated isoprenylated plant protein 5 OS=Arabidopsis thaliana GN=HIPP05 PE=1 SV=2	gi|763769303|gb|KJB36518.1| hypothetical protein B456_006G163200 [Gossypium raimondii]
TRINITY_DN46963_c0_g5	26.3382	0.937714	0.0356028	0.0025121	2151	GO:0004674;GO:0005524;GO:0016021;GO:0006468	K04733	virNOG02548;NOG11846	T	sp|O04086|Y1105_ARATH Probable receptor-like protein kinase At1g11050 OS=Arabidopsis thaliana GN=At1g11050 PE=2 SV=1	gi|1000963922|ref|XP_015575393.1| PREDICTED: probable receptor-like protein kinase At1g11050 isoform X1 [Ricinus communis]
TRINITY_DN46972_c2_g1	18.1304	0.994614	0.0548588	0.0306147	1021	GO:0008152;GO:0003824	-	virNOG33454;COG0318;virNOG04570;virNOG08684	RI	sp|Q8RU95|4CLL6_ORYSJ 4-coumarate--CoA ligase-like 6 OS=Oryza sativa subsp. japonica GN=4CLL6 PE=2 SV=2	gi|641836699|gb|KDO55661.1| hypothetical protein CISIN_1g008895mg [Citrus sinensis]
TRINITY_DN46985_c2_g1	37.3262	3.24862	0.0870333	0.000332295	875	-	-	-	-	-	-
TRINITY_DN46994_c3_g2	196.63	66.9857	0.340669	0.0154987	1295	-	-	-	-	-	-
TRINITY_DN46995_c4_g1	59.7001	13.5379	0.226764	0.00462644	905	-	-	-	-	-	-
TRINITY_DN46996_c1_g1	182.757	75.309	0.412071	0.0339706	2820	-	-	-	-	-	-
TRINITY_DN47000_c3_g11	4431.62	1495.93	0.337558	0.00698353	780	-	-	virNOG22993;virNOG19434	R	sp|Q96289|ZAT10_ARATH Zinc finger protein ZAT10 OS=Arabidopsis thaliana GN=ZAT10 PE=2 SV=1	gi|1009135565|ref|XP_015885055.1| PREDICTED: zinc finger protein ZAT10-like [Ziziphus jujuba] gi|1009164536|ref|XP_015900551.1| PREDICTED: zinc finger protein ZAT10-like [Ziziphus jujuba]
TRINITY_DN47013_c0_g1	8.72627	0.941079	0.107844	0.0464492	304	-	-	-	-	-	-
TRINITY_DN47013_c2_g1	18.2403	3.31538	0.181761	0.0207578	1047	-	-	-	-	-	-
TRINITY_DN47024_c4_g6	61.5148	22.539	0.3664	0.0454753	400	-	-	COG2124;virNOG05585;KOG0242;virNOG07756;NOG134902	ZSQRL	-	gi|698557861|ref|XP_009771141.1| PREDICTED: uncharacterized protein LOC104221718 [Nicotiana sylvestris]
TRINITY_DN47028_c0_g5	96.1883	28.9967	0.301457	0.0143601	1050	GO:0009505;GO:0004553;GO:0009506;GO:0016021;GO:0005975;GO:0046658;GO:0005773	K19893	virNOG00168	R	sp|Q9M088|E135_ARATH Glucan endo-1,3-beta-glucosidase 5 OS=Arabidopsis thaliana GN=At4g31140 PE=1 SV=1	gi|1009115390|ref|XP_015874203.1| PREDICTED: glucan endo-1,3-beta-glucosidase 5 [Ziziphus jujuba]
TRINITY_DN47045_c6_g2	10.7362	0	0	0.0301927	783	GO:0006886;GO:0005783;GO:0005794;GO:0005525;GO:0016192	-	virNOG06250	U	sp|Q0CUN7|SAR1_ASPTN Small COPII coat GTPase sar1 OS=Aspergillus terreus (strain NIH 2624 / FGSC A1156) GN=sar1 PE=3 SV=1	gi|674869121|emb|CDY65544.1| BnaAnng20600D [Brassica napus]
TRINITY_DN47062_c0_g1	671.402	205.039	0.305389	0.00470701	2561	GO:0008374;GO:0006629	K06129	virNOG05285	I	sp|Q9FZI8|LCAT1_ARATH Lecithin-cholesterol acyltransferase-like 1 OS=Arabidopsis thaliana GN=LCAT1 PE=2 SV=1	gi|645227171|ref|XP_008220386.1| PREDICTED: lecithin-cholesterol acyltransferase-like 1 [Prunus mume]
TRINITY_DN47073_c0_g1	8.72977	0.552641	0.0633053	0.0367701	1871	-	-	virNOG02284;virNOG34590;COG1113	E	sp|P04817|CAN1_YEAST Arginine permease CAN1 OS=Saccharomyces cerevisiae (strain ATCC 204508 / S288c) GN=CAN1 PE=1 SV=2	gi|1023966891|gb|KZV15207.1| hypothetical protein F511_29956 [Dorcoceras hygrometricum]
TRINITY_DN47080_c0_g1	3348.54	1347.73	0.402483	0.0197023	4982	-	-	virNOG02073	S	-	gi|1009149560|ref|XP_015892542.1| PREDICTED: uncharacterized protein LOC107426778 [Ziziphus jujuba] gi|1009149562|ref|XP_015892543.1| PREDICTED: uncharacterized protein LOC107426778 [Ziziphus jujuba] gi|1009149564|ref|XP_015892544.1| PREDICTED: uncharacterized protein LOC107426778 [Ziziphus jujuba] gi|1009149566|ref|XP_015892545.1| PREDICTED: uncharacterized protein LOC107426778 [Ziziphus jujuba]…
TRINITY_DN47082_c4_g6	30.4222	5.96768	0.196162	0.00936948	1420	-	-	-	-	-	-
TRINITY_DN47095_c1_g1	189.566	72.775	0.383904	0.0234451	1370	GO:0005634;GO:0004402;GO:0006355;GO:0008270;GO:0003712;GO:0016573	-	virNOG01586	K	sp|Q9C5X9|HAC1_ARATH Histone acetyltransferase HAC1 OS=Arabidopsis thaliana GN=HAC1 PE=1 SV=2	gi|1012342649|gb|KYP53841.1| Histone acetyltransferase HAC1 [Cajanus cajan]
TRINITY_DN47111_c5_g1	660.257	102.265	0.154887	0.000881458	984	-	-	virNOG22502;virNOG35006;virNOG36647;virNOG23204	R	-	gi|763753184|gb|KJB20572.1| hypothetical protein B456_003G154500 [Gossypium raimondii]
TRINITY_DN47117_c1_g4	15.7652	2.87341	0.182263	0.0277209	712	-	-	-	-	-	-
TRINITY_DN47119_c2_g2	30.0818	4.31023	0.143284	0.00318674	546	-	-	-	-	-	-
TRINITY_DN47170_c0_g2	1698.09	460.75	0.271335	0.00196134	3136	GO:0016705;GO:0005506;GO:0016021;GO:0055114;GO:0031418	-	virNOG07221	E	sp|Q9ZW86|P4H1_ARATH Prolyl 4-hydroxylase 1 OS=Arabidopsis thaliana GN=P4H1 PE=1 SV=1	gi|802560320|ref|XP_012066258.1| PREDICTED: prolyl 4-hydroxylase 1 [Jatropha curcas]
TRINITY_DN47179_c3_g1	10.9561	1.49709	0.136644	0.0357424	516	GO:0043531;GO:0006952;GO:0008270;GO:0003676	-	virNOG33137;virNOG01327;virNOG28452	SR	sp|P14381|YTX2_XENLA Transposon TX1 uncharacterized 149 kDa protein OS=Xenopus laevis PE=4 SV=1	gi|147863428|emb|CAN79789.1| hypothetical protein VITISV_039779 [Vitis vinifera]
TRINITY_DN47187_c1_g1	44.1595	11.2257	0.254209	0.0115374	710	-	-	-	-	-	-
TRINITY_DN47191_c4_g7	45.255	8.06445	0.1782	0.00488277	1142	-	-	KOG1075;virNOG05585;NOG134902;virNOG01327;virNOG07756	SRL	-	gi|147854675|emb|CAN80245.1| hypothetical protein VITISV_031023 [Vitis vinifera]
TRINITY_DN47195_c3_g2	126.066	13.236	0.104993	0.000548549	899	-	-	virNOG10093	T	sp|Q40392|TMVRN_NICGU TMV resistance protein N OS=Nicotiana glutinosa GN=N PE=1 SV=1	gi|1012342299|gb|KYP53494.1| TMV resistance protein N [Cajanus cajan]
TRINITY_DN47195_c3_g1	47.3763	11.4845	0.242409	0.0483876	551	GO:0043531;GO:0007165	-	virNOG13489;virNOG10093;NOG96741	TR	-	gi|388515539|gb|AFK45831.1| unknown [Lotus japonicus]
TRINITY_DN47195_c2_g2	46.6224	1.64783	0.0353441	3.64359e-06	255	-	-	virNOG39343;COG4886;virNOG10093;euNOG56886	STR	sp|P0DKH6|RPS6R_ARATH Disease resistance protein RPS6 OS=Arabidopsis thaliana GN=RPS6 PE=1 SV=1	gi|595791267|ref|XP_007199382.1| hypothetical protein PRUPE_ppa025692mg [Prunus persica] gi|462394782|gb|EMJ00581.1| hypothetical protein PRUPE_ppa025692mg [Prunus persica]
TRINITY_DN47212_c0_g4	21.9955	5.23472	0.23799	0.0433226	1360	GO:0015748;GO:0005524;GO:0015416;GO:0016021;GO:0015716	-	NOG06685;virNOG02670	QR	sp|Q76CU2|PDR1_TOBAC Pleiotropic drug resistance protein 1 OS=Nicotiana tabacum GN=PDR1 PE=2 SV=1	gi|1009113183|ref|XP_015872118.1| PREDICTED: pleiotropic drug resistance protein 1 [Ziziphus jujuba]
TRINITY_DN47216_c2_g1	308.792	138.709	0.4492	0.0409417	1011	-	-	virNOG03335	R	sp|Q9SZL8|FRS5_ARATH Protein FAR1-RELATED SEQUENCE 5 OS=Arabidopsis thaliana GN=FRS5 PE=1 SV=1	gi|124359796|gb|ABD33026.2| Cyclin-like F-box; FAR1; Zinc finger, SWIM-type [Medicago truncatula]
TRINITY_DN47225_c0_g3	9.72784	0	0	0.00514386	594	-	-	-	-	-	-
TRINITY_DN47230_c1_g1	32.5907	2.55556	0.0784139	0.00820668	1616	GO:0016020;GO:0016310;GO:0004672	K04733	virNOG03159	T	sp|Q9M0X5|CRK25_ARATH Cysteine-rich receptor-like protein kinase 25 OS=Arabidopsis thaliana GN=CRK25 PE=3 SV=1	gi|1000967538|ref|XP_015574219.1| PREDICTED: cysteine-rich receptor-like protein kinase 15 [Ricinus communis]
TRINITY_DN47247_c1_g4	87.4187	34.2638	0.39195	0.0472376	1126	GO:0016021	-	virNOG25614;virNOG26081	S	sp|Q8S8A0|GDU4_ARATH Protein GLUTAMINE DUMPER 4 OS=Arabidopsis thaliana GN=GDU4 PE=2 SV=1	gi|590651722|ref|XP_007032963.1| Glutamine dumper 2, putative [Theobroma cacao] gi|508711992|gb|EOY03889.1| Glutamine dumper 2, putative [Theobroma cacao]
TRINITY_DN47268_c2_g2	478.116	107.494	0.224828	0.000417805	2310	GO:0016021	-	virNOG05194;virNOG31305	S	sp|Q9XEA1|CSCL5_ARATH Protein OSCA1 OS=Arabidopsis thaliana GN=OSCA1 PE=1 SV=1	gi|590711486|ref|XP_007049121.1| ERD (early-responsive to dehydration stress) family protein [Theobroma cacao] gi|508701382|gb|EOX93278.1| ERD (early-responsive to dehydration stress) family protein [Theobroma cacao]
TRINITY_DN47268_c2_g4	5.03249	0	0	0.0442774	351	-	-	-	-	-	-
TRINITY_DN47282_c2_g2	81.3281	4.32392	0.0531664	4.88244e-07	1383	GO:0006508;GO:0008234	-	virNOG00796	O	sp|P43296|RD19A_ARATH Cysteine protease RD19A OS=Arabidopsis thaliana GN=RD19A PE=1 SV=1	gi|470110261|ref|XP_004291404.1| PREDICTED: cysteine proteinase 15A-like [Fragaria vesca subsp. vesca]
TRINITY_DN47286_c2_g1	767.704	148.11	0.192926	0.00912483	2365	GO:0006351	-	virNOG22963;virNOG21539;virNOG25816	RK	sp|Q9FGF8|ABR1_ARATH Ethylene-responsive transcription factor ABR1 OS=Arabidopsis thaliana GN=ABR1 PE=2 SV=1	gi|755257695|gb|AJK26923.1| ethylene response factor protein 3 [Betula platyphylla]
TRINITY_DN47293_c0_g2	643.523	234.618	0.364583	0.0223381	2313	GO:0005524;GO:0004672;GO:0016021;GO:0006468	-	virNOG14004	T	sp|O04567|Y1719_ARATH Probable inactive receptor kinase At1g27190 OS=Arabidopsis thaliana GN=At1g27190 PE=1 SV=1	gi|657994510|ref|XP_008389562.1| PREDICTED: probable inactive receptor kinase At1g27190 [Malus domestica]
TRINITY_DN47295_c6_g1	11.9547	1.81853	0.152118	0.0374366	545	GO:0044237	-	KOG1075;virNOG33137;virNOG09124;virNOG01327	R	sp|P14381|YTX2_XENLA Transposon TX1 uncharacterized 149 kDa protein OS=Xenopus laevis PE=4 SV=1	gi|147854142|emb|CAN79574.1| hypothetical protein VITISV_017342 [Vitis vinifera]
TRINITY_DN47300_c0_g1	5056.65	2103.77	0.41604	0.024932	835	GO:0005634;GO:0003677;GO:0006334;GO:0000786	K11275	virNOG23581;euNOG20089	B	sp|Q9M5W4|H1_EUPES Histone H1 OS=Euphorbia esula PE=2 SV=1	gi|697116954|ref|XP_009612406.1| PREDICTED: histone H1-like [Nicotiana tomentosiformis]
TRINITY_DN47300_c0_g5	70.5959	21.9662	0.311154	0.0153661	554	GO:0006631;GO:0003857;GO:0055114	-	virNOG01566;KOG1683	I	sp|Q39659|MFPA_CUCSA Glyoxysomal fatty acid beta-oxidation multifunctional protein MFP-a OS=Cucumis sativus PE=1 SV=1	gi|223544034|gb|EEF45560.1| conserved hypothetical protein [Ricinus communis]
TRINITY_DN47302_c1_g4	19.128	0	0	0.0020803	352	-	-	-	-	-	-
TRINITY_DN47302_c1_g2	11.9516	0	0	0.000739044	355	-	-	-	-	-	-
TRINITY_DN47304_c3_g4	96.6354	1.32615	0.0137233	1.01388e-10	560	-	-	-	-	-	-
TRINITY_DN47310_c1_g4	114.058	32.0026	0.280583	0.00539218	803	-	-	-	-	-	-
TRINITY_DN47320_c0_g1	230.715	96.1753	0.416858	0.0396623	1908	-	-	KOG4178;virNOG02760	I	-	gi|593796938|ref|XP_007161507.1| hypothetical protein PHAVU_001G075000g [Phaseolus vulgaris] gi|561034971|gb|ESW33501.1| hypothetical protein PHAVU_001G075000g [Phaseolus vulgaris]
TRINITY_DN47322_c4_g1	62.6566	22.77	0.363409	0.0332126	2040	-	-	-	-	-	-
TRINITY_DN47328_c1_g1	204.732	56.5919	0.276419	0.00493858	1091	-	-	-	-	-	-
TRINITY_DN47328_c2_g1	26.9607	3.64692	0.135268	0.00288723	347	-	-	-	-	-	-
TRINITY_DN47333_c6_g3	234.953	75.8627	0.322885	0.013065	2244	GO:0006857;GO:0016021;GO:0005215	-	virNOG06581	E	sp|Q9M331|PTR45_ARATH Protein NRT1/ PTR FAMILY 5.7 OS=Arabidopsis thaliana GN=NPF5.7 PE=2 SV=2	gi|1009157930|ref|XP_015897013.1| PREDICTED: protein NRT1/ PTR FAMILY 5.6 isoform X1 [Ziziphus jujuba] gi|1009157932|ref|XP_015897014.1| PREDICTED: protein NRT1/ PTR FAMILY 5.6 isoform X2 [Ziziphus jujuba]
TRINITY_DN47346_c1_g4	53.7923	13.9181	0.258738	0.00731992	438	-	-	-	-	-	-
TRINITY_DN47372_c1_g1	3159.74	1028.58	0.325527	0.00711664	2775	GO:0003824	-	virNOG02423	T	sp|Q9LQN6|P2C04_ARATH Probable protein phosphatase 2C 4 OS=Arabidopsis thaliana GN=PLL5 PE=2 SV=1	gi|1009115223|ref|XP_015874113.1| PREDICTED: probable protein phosphatase 2C 4 [Ziziphus jujuba]
TRINITY_DN47373_c3_g1	87.5152	27.8681	0.318437	0.0141201	1225	GO:0005783;GO:0016671;GO:0003756;GO:0016021;GO:0055114	-	virNOG06797	O	sp|Q9C7S7|ERO1_ARATH Endoplasmic reticulum oxidoreductin-1 OS=Arabidopsis thaliana GN=AERO1 PE=1 SV=1	gi|657960395|ref|XP_008371779.1| PREDICTED: endoplasmic reticulum oxidoreductin-1-like [Malus domestica]
TRINITY_DN47374_c2_g1	70.1034	21.7585	0.310378	0.0184664	484	-	-	-	-	-	-
TRINITY_DN47374_c1_g1	3393.19	1388.38	0.409166	0.0297741	2888	GO:0044283;GO:0006508;GO:0004222;GO:0016311;GO:0006364;GO:0016791;GO:0009507	-	virNOG04504	R	sp|Q8L5Z4|YBEY_ARATH Endoribonuclease YBEY, chloroplastic OS=Arabidopsis thaliana GN=YBEY PE=1 SV=1	gi|1035924672|gb|OAY54260.1| hypothetical protein MANES_03G060800 [Manihot esculenta]
TRINITY_DN47379_c1_g1	318.203	96.6893	0.30386	0.0154019	1350	-	-	-	-	-	-
TRINITY_DN47380_c0_g1	420.825	140.478	0.333817	0.010175	641	-	-	virNOG16242;virNOG14504	O	-	gi|763803048|gb|KJB69986.1| hypothetical protein B456_011G057100 [Gossypium raimondii]
TRINITY_DN47382_c3_g1	1214.26	420.528	0.346325	0.00668485	2715	GO:0015976;GO:0004089;GO:0008270;GO:0009507	K01673	virNOG01569	P	sp|Q94CE3|BCA5_ARATH Beta carbonic anhydrase 5, chloroplastic OS=Arabidopsis thaliana GN=BCA5 PE=2 SV=1	gi|590688097|ref|XP_007042851.1| Carbonic anhydrase isoform 1 [Theobroma cacao] gi|508706786|gb|EOX98682.1| Carbonic anhydrase isoform 1 [Theobroma cacao]
TRINITY_DN47383_c1_g1	903.252	260.899	0.288844	0.042778	2417	GO:0044710	-	virNOG21235	O	-	gi|1009170265|ref|XP_015866106.1| PREDICTED: thioredoxin-1 [Ziziphus jujuba]
TRINITY_DN47390_c4_g1	40.1095	11.3803	0.283731	0.0209458	864	-	-	-	-	-	-
TRINITY_DN47393_c1_g2	85.7964	27.5562	0.321182	0.0158329	773	GO:0005488	-	virNOG27872;KOG1075;virNOG01327;virNOG10538	SR	-	gi|147801054|emb|CAN77850.1| hypothetical protein VITISV_020834 [Vitis vinifera]
TRINITY_DN47401_c1_g1	103.059	12.4186	0.120499	2.98005e-05	1471	-	-	-	-	-	-
TRINITY_DN47411_c0_g2	50.3335	10.6939	0.212461	0.0140522	1087	GO:0004674;GO:0005524;GO:0030247;GO:0016021;GO:0006468	K04733	virNOG27935;virNOG04250;virNOG06535	T	sp|Q7X8C5|WAKLB_ARATH Wall-associated receptor kinase-like 2 OS=Arabidopsis thaliana GN=WAKL2 PE=2 SV=1	gi|645246966|ref|XP_008229606.1| PREDICTED: wall-associated receptor kinase-like 22 [Prunus mume]
TRINITY_DN47422_c3_g1	51.7274	3.31898	0.0641628	1.0705e-05	1054	-	-	-	-	-	-
TRINITY_DN47422_c3_g2	20.1146	3.09451	0.153844	0.0109426	901	-	-	-	-	-	-
TRINITY_DN47423_c5_g3	84.0974	30.549	0.363257	0.0218984	805	-	-	KOG1075;virNOG33137;virNOG09124;virNOG27119;virNOG34705	R	-	gi|147767415|emb|CAN62436.1| hypothetical protein VITISV_030068 [Vitis vinifera]
TRINITY_DN47431_c1_g8	14.5282	0.331538	0.0228203	0.0143092	724	-	-	-	-	-	-
TRINITY_DN47433_c5_g1	13.3211	2.2137	0.16618	0.037675	724	-	-	virNOG05585;virNOG01327;NOG134902;virNOG07756	SRL	-	gi|297744477|emb|CBI37739.3| unnamed protein product [Vitis vinifera]
TRINITY_DN47433_c6_g1	122.99	40.2181	0.327002	0.00903071	973	-	-	virNOG05585	L	-	gi|147801551|emb|CAN77007.1| hypothetical protein VITISV_036875 [Vitis vinifera]
TRINITY_DN47435_c2_g3	11.18	1.43346	0.128216	0.0427287	641	-	-	-	-	-	-
TRINITY_DN47439_c0_g2	18.6659	2.21056	0.118428	0.00998615	1152	-	-	-	-	-	gi|567904180|ref|XP_006444578.1| hypothetical protein CICLE_v10020453mg [Citrus clementina] gi|557546840|gb|ESR57818.1| hypothetical protein CICLE_v10020453mg [Citrus clementina] gi|641868172|gb|KDO86856.1| hypothetical protein CISIN_1g015745mg [Citrus sinensis]
TRINITY_DN47456_c1_g2	523.436	186.88	0.357026	0.0160592	1965	GO:0020037;GO:0005506;GO:0016132;GO:0010224;GO:0055114;GO:0048657;GO:0009911;GO:0016705;GO:0016021;GO:0004497;GO:0010584	K09588	virNOG05599	Q	sp|Q42569|C90A1_ARATH Cytochrome P450 90A1 OS=Arabidopsis thaliana GN=CYP90A1 PE=2 SV=1	gi|590562154|ref|XP_007009007.1| Cytochrome P450 superfamily protein isoform 1 [Theobroma cacao] gi|508725920|gb|EOY17817.1| Cytochrome P450 superfamily protein isoform 1 [Theobroma cacao]
TRINITY_DN47459_c1_g2	90.2227	24.315	0.2695	0.00596438	3288	GO:0016760;GO:0016021;GO:0030244;GO:0071555	K20924	virNOG03814	G	sp|Q9M9M4|CSLD3_ARATH Cellulose synthase-like protein D3 OS=Arabidopsis thaliana GN=CSLD3 PE=1 SV=1	gi|1009169356|ref|XP_015865620.1| PREDICTED: cellulose synthase-like protein D3 [Ziziphus jujuba]
TRINITY_DN47463_c1_g1	1290	417.884	0.323941	0.0105853	2842	-	-	virNOG17631;virNOG21304	S	sp|Q6NLC8|Y1648_ARATH Uncharacterized protein At1g66480 OS=Arabidopsis thaliana GN=At1g66480 PE=2 SV=1	gi|590652162|ref|XP_007033077.1| Plastid movement impaired 2 [Theobroma cacao] gi|508712106|gb|EOY04003.1| Plastid movement impaired 2 [Theobroma cacao]
TRINITY_DN47470_c0_g2	2841.8	816.68	0.287381	0.0019475	2250	GO:0005524;GO:0004672;GO:0006468	-	virNOG00524	T	sp|B9FDE0|BSK3_ORYSJ Probable serine/threonine-protein kinase BSK3 OS=Oryza sativa subsp. japonica GN=BSK3 PE=1 SV=1	gi|731392012|ref|XP_010650958.1| PREDICTED: probable serine/threonine-protein kinase At5g41260 [Vitis vinifera] gi|297745973|emb|CBI16029.3| unnamed protein product [Vitis vinifera]
TRINITY_DN47479_c3_g1	272.125	76.1593	0.279868	0.00230984	1125	-	-	-	-	-	-
TRINITY_DN47480_c2_g5	23.1288	0.994614	0.0430032	0.000218591	515	-	-	KOG1075;virNOG01449;virNOG01327;virNOG10538	SRU	-	gi|147825445|emb|CAN73245.1| hypothetical protein VITISV_033287 [Vitis vinifera]
TRINITY_DN47484_c6_g2	54.4441	20.2648	0.372214	0.0356433	657	-	-	KOG1075;COG2124;virNOG01327;NOG134902;virNOG07756	SQR	-	gi|698557861|ref|XP_009771141.1| PREDICTED: uncharacterized protein LOC104221718 [Nicotiana sylvestris]
TRINITY_DN47485_c4_g1	140.195	34.4659	0.245843	0.00197038	908	-	-	-	-	-	-
TRINITY_DN47486_c0_g4	153.217	52.769	0.344407	0.0115101	1083	-	-	-	-	-	-
TRINITY_DN47493_c4_g2	504.86	186.796	0.369995	0.023435	1565	-	K16253	virNOG12876;KOG3298	K	sp|A6QRA1|NRPE7_ARATH DNA-directed RNA polymerase V subunit 7 OS=Arabidopsis thaliana GN=NRPE7 PE=1 SV=1	gi|658035538|ref|XP_008353299.1| PREDICTED: DNA-directed RNA polymerase V subunit 7-like [Malus domestica] gi|658035540|ref|XP_008353300.1| PREDICTED: DNA-directed RNA polymerase V subunit 7-like [Malus domestica]
TRINITY_DN47494_c1_g3	2492.87	569.557	0.228475	0.0280664	2555	-	-	virNOG05840	S	sp|Q9LMK2|LSH6_ARATH Protein LIGHT-DEPENDENT SHORT HYPOCOTYLS 6 OS=Arabidopsis thaliana GN=LSH6 PE=1 SV=1	gi|224105897|ref|XP_002313971.1| hypothetical protein POPTR_0009s07990g [Populus trichocarpa] gi|222850379|gb|EEE87926.1| hypothetical protein POPTR_0009s07990g [Populus trichocarpa]
TRINITY_DN47508_c1_g1	15424.2	4863.44	0.315313	0.00467959	1449	-	-	virNOG20827;virNOG25924	S	-	gi|1009110112|ref|XP_015893789.1| PREDICTED: uncharacterized protein LOC107427897 [Ziziphus jujuba]
TRINITY_DN47509_c0_g1	354.162	140.058	0.395463	0.0367266	2944	GO:0016020;GO:0006749;GO:0016755	K18592	virNOG06080	E	sp|Q9M0G0|GAGT3_ARATH Glutathione hydrolase 3 OS=Arabidopsis thaliana GN=GGT3 PE=2 SV=1	gi|731406667|ref|XP_010656240.1| PREDICTED: gamma-glutamyltranspeptidase 3 isoform X1 [Vitis vinifera]
TRINITY_DN47510_c5_g1	6572.66	2199.83	0.334695	0.0218003	3259	-	-	virNOG20075	S	sp|O80683|CAB25_ARATH Calmodulin-binding protein 25 OS=Arabidopsis thaliana GN=CAMBP25 PE=1 SV=1	gi|1009159752|ref|XP_015897983.1| PREDICTED: calmodulin-binding protein 25 [Ziziphus jujuba]
TRINITY_DN47512_c1_g2	491.102	151.16	0.307798	0.00870176	447	-	-	virNOG21304;virNOG17631	S	sp|Q6NLC8|Y1648_ARATH Uncharacterized protein At1g66480 OS=Arabidopsis thaliana GN=At1g66480 PE=2 SV=1	gi|590652162|ref|XP_007033077.1| Plastid movement impaired 2 [Theobroma cacao] gi|508712106|gb|EOY04003.1| Plastid movement impaired 2 [Theobroma cacao]
TRINITY_DN47534_c1_g3	395.329	145.931	0.369138	0.0154498	3626	GO:0043231;GO:0005524;GO:0051453;GO:0006754;GO:0046872;GO:1902600;GO:0005887;GO:0008553	K01535	virNOG01077;COG0474	P	sp|Q9LV11|PMA11_ARATH ATPase 11, plasma membrane-type OS=Arabidopsis thaliana GN=AHA11 PE=1 SV=1	gi|566202505|ref|XP_006375124.1| H+-ATPase family protein [Populus trichocarpa] gi|550323440|gb|ERP52921.1| H+-ATPase family protein [Populus trichocarpa]
TRINITY_DN47550_c0_g2	2009.92	495.721	0.246638	0.000693796	1443	GO:0003677	K09338	virNOG17055;KOG0483;virNOG14844	K	sp|Q02283|HAT5_ARATH Homeobox-leucine zipper protein HAT5 OS=Arabidopsis thaliana GN=HAT5 PE=1 SV=1	gi|1009153903|ref|XP_015894877.1| PREDICTED: homeobox-leucine zipper protein HAT5 [Ziziphus jujuba]
TRINITY_DN47556_c2_g2	858.298	351.392	0.409405	0.0310792	707	-	-	COG0205;virNOG10668	SG	-	gi|1035913269|gb|OAY42862.1| hypothetical protein MANES_08G022200 [Manihot esculenta]
TRINITY_DN47570_c4_g3	49.6567	10.5662	0.212786	0.00336721	1321	-	-	-	-	-	-
TRINITY_DN47572_c1_g1	101.05	11.5503	0.114303	0.000145546	1348	-	-	virNOG20515	S	sp|Q6J9S1|RA211_ARATH Ethylene-responsive transcription factor RAP2-11 OS=Arabidopsis thaliana GN=RAP2-11 PE=2 SV=1	gi|590674893|ref|XP_007039294.1| AP2/ERF domain-containing transcription factor, putative [Theobroma cacao] gi|508776539|gb|EOY23795.1| AP2/ERF domain-containing transcription factor, putative [Theobroma cacao]
TRINITY_DN47574_c1_g5	1391.77	445.113	0.319818	0.0333717	2210	GO:0006351	-	virNOG23553;virNOG17989	K	sp|P93007|EF112_ARATH Ethylene-responsive transcription factor ERF112 OS=Arabidopsis thaliana GN=ERF112 PE=1 SV=1	gi|755257697|gb|AJK26924.1| ethylene response factor protein 4 [Betula platyphylla]
TRINITY_DN47577_c4_g1	72.7564	2.69934	0.0371011	3.85414e-06	767	-	-	-	-	-	-
TRINITY_DN47603_c3_g2	227.073	77.2678	0.340276	0.0105414	1900	-	-	-	-	-	-
TRINITY_DN47608_c2_g1	27.2942	7.95715	0.291533	0.0345006	897	-	-	-	-	-	-
TRINITY_DN47610_c6_g4	18.1148	0.609541	0.0336489	0.000633069	238	-	-	-	-	-	gi|641865912|gb|KDO84597.1| hypothetical protein CISIN_1g031889mg [Citrus sinensis]
TRINITY_DN47610_c6_g3	9254.08	2065.34	0.223182	0.00515231	1361	-	-	virNOG25164;virNOG23068	S	-	gi|590593454|ref|XP_007017571.1| DNA polymerase epsilon catalytic subunit A, putative [Theobroma cacao] gi|508722899|gb|EOY14796.1| DNA polymerase epsilon catalytic subunit A, putative [Theobroma cacao]
TRINITY_DN47617_c2_g2	45.2611	3.81808	0.0843569	0.00177291	1114	-	-	-	-	-	gi|985471266|ref|XP_015381204.1| PREDICTED: uncharacterized protein LOC107174654 [Citrus sinensis]
TRINITY_DN47622_c4_g4	168.809	48.8506	0.289384	0.00488299	1873	-	-	-	-	-	-
TRINITY_DN47622_c4_g1	27.8367	6.29922	0.226292	0.0154827	733	-	-	-	-	-	-
TRINITY_DN47625_c1_g4	11.0694	0	0	0.00416571	325	-	-	-	-	-	-
TRINITY_DN47625_c1_g2	305.018	110.423	0.362023	0.0166525	849	-	-	virNOG39933	S	-	gi|670448181|ref|XP_008664322.1| PREDICTED: glutathione S-transferase T2-like [Zea mays]
TRINITY_DN47631_c0_g2	21.0304	4.97307	0.23647	0.026021	1006	-	-	-	-	-	-
TRINITY_DN47634_c1_g4	44.4993	11.8922	0.267244	0.0126584	736	-	-	-	-	-	-
TRINITY_DN47660_c4_g2	42.711	13.3294	0.312085	0.0402769	883	-	-	-	-	-	-
TRINITY_DN47660_c2_g1	52.1778	12.1706	0.233252	0.026015	1122	GO:0004674;GO:0005524;GO:0005509;GO:0030247;GO:0016021;GO:0006468	-	virNOG27935;virNOG06535;virNOG31209	T	sp|Q8VYA3|WAKLJ_ARATH Wall-associated receptor kinase-like 10 OS=Arabidopsis thaliana GN=WAKL10 PE=2 SV=1	gi|1027100851|ref|XP_008229710.2| PREDICTED: wall-associated receptor kinase-like 22 [Prunus mume]
TRINITY_DN47668_c5_g1	33.3959	10.8843	0.325918	0.0479384	473	GO:0006511;GO:0016579;GO:0036459	-	KOG1864;virNOG07361	O	sp|Q8LAM0|UBP4_ARATH Ubiquitin carboxyl-terminal hydrolase 4 OS=Arabidopsis thaliana GN=UBP4 PE=1 SV=2	gi|388499138|gb|AFK37635.1| unknown [Lotus japonicus]
TRINITY_DN47678_c1_g3	1707.58	746.595	0.437225	0.0364851	1906	GO:0005634;GO:0016925;GO:0008270;GO:0016049;GO:0019789;GO:0031668	-	virNOG07579	K	sp|Q6L4L4|SIZ1_ORYSJ E3 SUMO-protein ligase SIZ1 OS=Oryza sativa subsp. japonica GN=SIZ1 PE=1 SV=1	gi|514743287|ref|XP_004960352.1| PREDICTED: E3 SUMO-protein ligase SIZ1 isoform X5 [Setaria italica] gi|944248888|gb|KQL13151.1| hypothetical protein SETIT_021164mg [Setaria italica]
TRINITY_DN47695_c2_g2	426.848	4.31359	0.0101057	0.000605294	2215	-	-	COG2801;virNOG15679	RL	sp|Q7LHG5|YI31B_YEAST Transposon Ty3-I Gag-Pol polyprotein OS=Saccharomyces cerevisiae (strain ATCC 204508 / S288c) GN=TY3B-I PE=3 SV=2	gi|985452009|ref|XP_015386531.1| PREDICTED: uncharacterized protein LOC107177356 [Citrus sinensis]
TRINITY_DN47700_c2_g1	1201.42	154.234	0.128376	0.000377097	890	-	-	-	-	-	-
TRINITY_DN47720_c0_g2	228.332	97.645	0.427644	0.0460152	1069	GO:0090502;GO:0005655;GO:0031047;GO:0004526	-	virNOG03380;virNOG02897	S	-	gi|566190005|ref|XP_006378394.1| hypothetical protein POPTR_0010s09760g [Populus trichocarpa] gi|550329464|gb|ERP56191.1| hypothetical protein POPTR_0010s09760g [Populus trichocarpa]
TRINITY_DN47720_c0_g1	285.5	116.1	0.406654	0.0280005	1640	-	-	-	-	-	-
TRINITY_DN47723_c2_g1	4415.04	958.672	0.217138	0.00388645	2944	GO:0008483	-	virNOG11655	R	sp|Q8NXH0|CSD_STAAW Probable cysteine desulfurase OS=Staphylococcus aureus (strain MW2) GN=csd PE=3 SV=1	gi|590708692|ref|XP_007048349.1| Chloroplastic NIFS-like cysteine desulfurase isoform 1 [Theobroma cacao] gi|590708695|ref|XP_007048350.1| Chloroplastic NIFS-like cysteine desulfurase isoform 1 [Theobroma cacao] gi|508700610|gb|EOX92506.1| Chloroplastic NIFS-like cysteine desulfurase isoform 1 [Theobroma cacao] gi|508700611|gb|EOX92507.1| Chloroplastic NIFS-like cysteine desulfurase isoform 1 [Th…
TRINITY_DN47724_c0_g1	47.8198	11.7656	0.24604	0.0133281	414	-	-	-	-	-	-
TRINITY_DN47735_c5_g1	18.6656	4.4677	0.239355	0.0404769	876	-	-	-	-	-	-
TRINITY_DN47741_c0_g1	68.741	5.8913	0.0857027	0.00079037	1427	GO:0016157;GO:0005985	-	virNOG03928	M	sp|Q9FX32|SUS6_ARATH Sucrose synthase 6 OS=Arabidopsis thaliana GN=SUS6 PE=1 SV=1	gi|566196597|ref|XP_002318337.2| sucrose synthase family protein [Populus trichocarpa] gi|550326302|gb|EEE96557.2| sucrose synthase family protein [Populus trichocarpa]
TRINITY_DN47756_c4_g1	23.6827	4.69867	0.1984	0.0128831	1055	-	-	-	-	-	-
TRINITY_DN47759_c4_g2	42.4651	12.6625	0.298187	0.0202469	275	-	-	virNOG09866;virNOG08824;virNOG10401;KOG0017	ATR	sp|Q94HW2|POLR1_ARATH Retrovirus-related Pol polyprotein from transposon RE1 OS=Arabidopsis thaliana GN=RE1 PE=2 SV=1	gi|1012340467|gb|KYP51683.1| Copia protein, partial [Cajanus cajan]
TRINITY_DN47761_c2_g1	16.1176	1.65769	0.10285	0.00711677	696	-	-	-	-	-	-
TRINITY_DN47762_c1_g1	3285.7	729.498	0.222022	0.000194341	6077	GO:0016020	-	euNOG27191;virNOG04981	R	-	gi|1009124620|ref|XP_015879168.1| PREDICTED: uncharacterized protein LOC107415377 isoform X1 [Ziziphus jujuba]
TRINITY_DN47765_c4_g1	38.3087	10.0438	0.262181	0.0169298	419	-	-	KOG1075;virNOG05585;virNOG01327;virNOG07756	RL	-	gi|147859821|emb|CAN81442.1| hypothetical protein VITISV_011546 [Vitis vinifera]
TRINITY_DN47782_c2_g2	659.465	300.199	0.455215	0.0441611	2208	GO:0005488	-	virNOG37447;virNOG29887;virNOG27059;euNOG32391;virNOG19326	SR	-	gi|657981482|ref|XP_008382760.1| PREDICTED: LOW QUALITY PROTEIN: uncharacterized protein LOC103445517 [Malus domestica]
TRINITY_DN47786_c2_g1	51.0755	18.4393	0.361021	0.0389959	590	-	-	-	-	-	-
TRINITY_DN47798_c4_g2	688.827	286.261	0.415577	0.0249549	1225	GO:0009058;GO:0016747	-	virNOG08580	R	sp|Q8LDM2|PKSB_ARATH Type III polyketide synthase B OS=Arabidopsis thaliana GN=PKSB PE=1 SV=1	gi|71089697|gb|AAZ23705.1| chalcone synthase family protein [Arabidopsis thaliana] gi|71089705|gb|AAZ23709.1| chalcone synthase family protein [Arabidopsis thaliana]
TRINITY_DN47820_c1_g1	18.2492	2.32077	0.127171	0.00655979	963	-	-	-	-	-	-
TRINITY_DN47823_c0_g1	298.205	108.255	0.363021	0.0122225	1202	GO:0016020;GO:0016310;GO:0004672	-	virNOG10857;virNOG31016;COG0515	T	sp|C0LGL4|Y2289_ARATH Probable LRR receptor-like serine/threonine-protein kinase At2g28960 OS=Arabidopsis thaliana GN=At2g28960 PE=2 SV=1	gi|743917342|ref|XP_011002653.1| PREDICTED: probable LRR receptor-like protein kinase At1g51890 [Populus euphratica]
TRINITY_DN47824_c3_g1	8.04639	0.663076	0.0824066	0.0358041	628	-	-	-	-	-	-
TRINITY_DN47832_c1_g7	27.2755	6.35322	0.232927	0.0172944	619	-	-	virNOG03185;COG3158	P	sp|Q8VXB1|HAK12_ORYSJ Putative potassium transporter 12 OS=Oryza sativa subsp. japonica GN=HAK12 PE=2 SV=1	gi|1023981990|gb|KZV21649.1| potassium transporter 11-like [Dorcoceras hygrometricum]
TRINITY_DN47836_c2_g2	8.72967	0.331538	0.0379783	0.0164299	299	-	-	virNOG25560;virNOG27118;virNOG37760	SR	-	gi|731405652|ref|XP_010655867.1| PREDICTED: uncharacterized protein LOC104880575 [Vitis vinifera]
TRINITY_DN47847_c5_g1	57.0883	18.7875	0.329095	0.0374233	1440	-	-	-	-	-	-
TRINITY_DN47850_c0_g1	122.59	45.462	0.370847	0.0314195	2817	GO:0016740	-	virNOG12183	T	sp|Q70DJ5|LECC1_ARAHY Alpha-methyl-mannoside-specific lectin OS=Arachis hypogaea PE=1 SV=1	gi|955373562|ref|XP_014623837.1| PREDICTED: mannose/glucose-specific lectin Cramoll-like [Glycine max]
TRINITY_DN47851_c3_g4	35.4576	10.8241	0.305268	0.0389333	849	-	-	virNOG27872;KOG1075;virNOG01327;virNOG06122	SRK	sp|P0C2F6|RNHX1_ARATH Putative ribonuclease H protein At1g65750 OS=Arabidopsis thaliana GN=At1g65750 PE=3 SV=1	gi|147799470|emb|CAN70608.1| hypothetical protein VITISV_040198 [Vitis vinifera]
TRINITY_DN47870_c2_g1	80.2018	17.9508	0.22382	0.0026783	1059	-	-	-	-	-	-
TRINITY_DN47870_c2_g3	563.024	78.5188	0.139459	3.41475e-06	3917	-	-	virNOG29966;virNOG05991;virNOG09873	SR	-	gi|848859230|ref|XP_012830521.1| PREDICTED: uncharacterized protein LOC105951618 isoform X1 [Erythranthe guttata]
TRINITY_DN47870_c2_g2	13.3177	1.49372	0.112161	0.0197002	868	-	-	-	-	-	-
TRINITY_DN47876_c3_g1	14.9841	2.6523	0.177008	0.0261776	970	-	-	-	-	-	-
TRINITY_DN47897_c3_g3	192.271	73.5555	0.382562	0.0244009	485	-	-	-	-	-	gi|702268333|ref|XP_010043089.1| PREDICTED: mitochondrial Rho GTPase 1 [Eucalyptus grandis] gi|702268340|ref|XP_010043090.1| PREDICTED: mitochondrial Rho GTPase 1 [Eucalyptus grandis] gi|702268345|ref|XP_010043091.1| PREDICTED: mitochondrial Rho GTPase 1 [Eucalyptus grandis] gi|629120658|gb|KCW85148.1| hypothetical protein EUGRSUZ_B01990 [Eucalyptus grandis] gi|629120659|gb|KCW85149.1| hypothetic…
TRINITY_DN47923_c0_g1	15699.4	6822.32	0.434558	0.0359525	1979	GO:0006979;GO:0020037;GO:0046872;GO:0004096;GO:0098869;GO:0042744;GO:0055114	-	virNOG08201	P	sp|P17598|CATA1_GOSHI Catalase isozyme 1 OS=Gossypium hirsutum GN=CAT1 PE=2 SV=2	gi|728845709|gb|KHG25152.1| Catalase isozyme 1 [Gossypium arboreum]
TRINITY_DN47937_c0_g6	2596.61	966.576	0.372245	0.0395221	1903	GO:0006351	K09286	virNOG05028	K	sp|Q8LFR2|DRE2C_ARATH Dehydration-responsive element-binding protein 2C OS=Arabidopsis thaliana GN=DREB2C PE=2 SV=2	gi|819320934|gb|AKG50127.1| dehydration-responsive element-binding protein, partial [Betula luminifera]
TRINITY_DN47945_c2_g1	1815.43	683.418	0.37645	0.0216661	4334	-	-	virNOG00997	R	sp|Q93XX4|C2D61_ARATH C2 domain-containing protein At1g53590 OS=Arabidopsis thaliana GN=NTMC2T6.1 PE=1 SV=2	gi|568848268|ref|XP_006477940.1| PREDICTED: C2 domain-containing protein At1g53590 isoform X2 [Citrus sinensis]
TRINITY_DN47956_c1_g3	1620.4	660.321	0.407505	0.0259998	4739	GO:0016020;GO:0050896	-	virNOG00842;COG4886	ST	sp|Q40392|TMVRN_NICGU TMV resistance protein N OS=Nicotiana glutinosa GN=N PE=1 SV=1	gi|731374250|ref|XP_010652769.1| PREDICTED: TMV resistance protein N [Vitis vinifera]
TRINITY_DN47964_c3_g2	143.78	48.6426	0.338313	0.0145783	2220	-	-	COG1245;virNOG06129	AR	sp|Q8LPJ4|AB2E_ARATH ABC transporter E family member 2 OS=Arabidopsis thaliana GN=ABCE2 PE=2 SV=1	-
TRINITY_DN47970_c1_g1	32.3979	4.62518	0.142761	0.0150809	1384	-	-	virNOG21787;virNOG20134	S	-	gi|590693258|ref|XP_007044283.1| Copper-binding periplasmic protein [Theobroma cacao] gi|508708218|gb|EOY00115.1| Copper-binding periplasmic protein [Theobroma cacao]
TRINITY_DN47983_c0_g4	13.97	1.81853	0.130173	0.0168443	750	-	-	-	-	-	gi|743924519|ref|XP_011006381.1| PREDICTED: uncharacterized protein LOC105112383 [Populus euphratica]
TRINITY_DN47987_c1_g6	5.37259	0	0	0.0402771	645	-	-	-	-	-	-
TRINITY_DN47987_c1_g3	11.4007	0	0	0.00145793	532	-	-	-	-	-	-
TRINITY_DN47993_c1_g5	26.8502	6.24232	0.232487	0.016882	1330	-	-	-	-	-	-
TRINITY_DN47995_c0_g1	93.7886	26.6414	0.284058	0.00620022	1055	-	-	-	-	-	-
TRINITY_DN47995_c6_g3	1393.58	380.899	0.273324	0.00178938	1763	-	-	-	-	-	-
TRINITY_DN48004_c1_g2	6.59475	0	0	0.0197679	409	-	-	-	-	-	-
TRINITY_DN48005_c0_g2	24.2713	6.07859	0.250444	0.0353237	1995	-	-	virNOG33137	R	-	gi|731398603|ref|XP_010653319.1| PREDICTED: uncharacterized protein LOC104880006 [Vitis vinifera]
TRINITY_DN48013_c1_g5	182.232	62.9237	0.345294	0.0224401	636	-	-	COG1062;virNOG12359;virNOG06500	QC	sp|P48977|ADH_MALDO Alcohol dehydrogenase OS=Malus domestica GN=ADH PE=2 SV=1	gi|1009124256|ref|XP_015878968.1| PREDICTED: alcohol dehydrogenase 1, partial [Ziziphus jujuba]
TRINITY_DN48013_c1_g2	358.469	64.7708	0.180687	7.16873e-05	362	GO:0004022;GO:0008270;GO:0055114	-	COG1062;virNOG12359	QC	sp|P48977|ADH_MALDO Alcohol dehydrogenase OS=Malus domestica GN=ADH PE=2 SV=1	gi|700189274|gb|KGN44507.1| hypothetical protein Csa_7G321550 [Cucumis sativus]
TRINITY_DN48024_c6_g3	14.4295	1.32615	0.0919054	0.00640125	386	-	-	NOG186034;KOG1916;virNOG02764	R	-	gi|1035911486|gb|OAY41080.1| hypothetical protein MANES_09G072500 [Manihot esculenta]
TRINITY_DN48026_c3_g1	54.4503	18.5563	0.340793	0.0411405	2745	-	-	KOG1075;virNOG09124	R	sp|P0C2F6|RNHX1_ARATH Putative ribonuclease H protein At1g65750 OS=Arabidopsis thaliana GN=At1g65750 PE=3 SV=1	gi|332322128|emb|CCA66036.1| hypothetical protein [Beta vulgaris subsp. vulgaris]
TRINITY_DN48026_c3_g3	59.9514	9.22617	0.153894	0.000459324	2617	-	-	KOG1075;virNOG09124;virNOG34604	R	-	gi|848871543|ref|XP_012836341.1| PREDICTED: uncharacterized protein LOC105956976 [Erythranthe guttata]
TRINITY_DN48037_c1_g1	579.884	251.126	0.433062	0.0397648	3383	GO:0080130;GO:0009058;GO:0006520;GO:0042802;GO:0005739;GO:0004069;GO:0030170	-	virNOG03514	E	sp|P46643|AAT1_ARATH Aspartate aminotransferase, mitochondrial OS=Arabidopsis thaliana GN=ASP1 PE=1 SV=1	gi|62319863|dbj|BAD93907.1| aspartate aminotransferase [Arabidopsis thaliana]
TRINITY_DN48038_c0_g4	170.139	23.8314	0.14007	2.01674e-05	5990	GO:0003950	-	virNOG01483	S	sp|Q9FJJ3|SRO5_ARATH Probable inactive poly [ADP-ribose] polymerase SRO5 OS=Arabidopsis thaliana GN=SRO5 PE=1 SV=1	gi|854930724|gb|AKN79304.1| delta-pyrroline-5-carboxylate dehydrogenase 1 [Betula platyphylla]
TRINITY_DN48038_c0_g6	9.85084	0.606176	0.0615355	0.0220495	491	-	-	-	-	-	-
TRINITY_DN48040_c1_g3	755.408	248.521	0.32899	0.0100425	3418	GO:0016020	-	virNOG04955;virNOG33129	SC	sp|O81815|MO1_ARATH Monooxygenase 1 OS=Arabidopsis thaliana GN=MO1 PE=2 SV=1	gi|223545636|gb|EEF47140.1| monoxygenase, putative [Ricinus communis]
TRINITY_DN48065_c2_g2	93.9274	19.6676	0.209391	0.0027947	1411	-	-	-	-	-	-
TRINITY_DN48067_c0_g1	6.37087	0.278003	0.0436366	0.0420345	498	-	-	-	-	-	-
TRINITY_DN48073_c0_g1	32.9916	7.74347	0.23471	0.0203245	665	-	-	-	-	-	-
TRINITY_DN48084_c2_g3	2033.77	343.793	0.169042	2.14188e-05	1478	-	-	virNOG08820;virNOG19628	R	sp|O65416|SKI27_ARATH F-box protein SKIP27 OS=Arabidopsis thaliana GN=SKIP27 PE=1 SV=2	gi|802781626|ref|XP_012091491.1| PREDICTED: F-box protein At1g61340 [Jatropha curcas] gi|802781630|ref|XP_012091492.1| PREDICTED: F-box protein At1g61340 [Jatropha curcas] gi|643703820|gb|KDP20884.1| hypothetical protein JCGZ_21355 [Jatropha curcas]
TRINITY_DN48091_c2_g4	19.9924	2.31427	0.115758	0.00773243	1875	-	-	virNOG16721	S	-	gi|1009157195|ref|XP_015896642.1| PREDICTED: uncharacterized protein LOC107430318 [Ziziphus jujuba]
TRINITY_DN48092_c4_g7	21.346	4.14939	0.194387	0.0172002	529	-	-	-	-	-	-
TRINITY_DN48093_c5_g2	1569.28	518.614	0.330479	0.00844895	3142	GO:0016272;GO:0006457;GO:0051082;GO:0005829	K09548	virNOG17759	O	-	gi|1021034396|gb|KZM92180.1| hypothetical protein DCAR_020455 [Daucus carota subsp. sativus]
TRINITY_DN48094_c2_g7	7.83204	0.331538	0.042331	0.0219277	514	-	-	-	-	-	gi|703133748|ref|XP_010105465.1| F-box-like/WD repeat-containing protein [Morus notabilis] gi|587917236|gb|EXC04821.1| F-box-like/WD repeat-containing protein [Morus notabilis]
TRINITY_DN48114_c2_g1	11.5291	1.60416	0.13914	0.0335814	954	-	-	-	-	-	-
TRINITY_DN48115_c1_g4	2131.36	346.465	0.162556	1.81752e-05	1785	-	K07766	virNOG29968;virNOG17547	TL	sp|Q9LE73|NUDT4_ARATH Nudix hydrolase 4 OS=Arabidopsis thaliana GN=NUDT4 PE=1 SV=1	gi|703081561|ref|XP_010091723.1| Nudix hydrolase 18 [Morus notabilis] gi|587855073|gb|EXB45086.1| Nudix hydrolase 18 [Morus notabilis]
TRINITY_DN48116_c0_g4	291.949	43.9635	0.150586	4.49716e-05	1121	-	-	virNOG11804	S	sp|Q9LVJ0|UVB31_ARATH UV-B-induced protein At3g17800, chloroplastic OS=Arabidopsis thaliana GN=At3g17800 PE=2 SV=1	gi|590713477|ref|XP_007049654.1| F21O3.2 protein [Theobroma cacao] gi|508701915|gb|EOX93811.1| F21O3.2 protein [Theobroma cacao]
TRINITY_DN48121_c2_g2	28.0566	8.28532	0.295307	0.0309075	350	-	-	-	-	-	-
TRINITY_DN48132_c5_g1	8679.55	3515.42	0.405023	0.0335933	3958	-	-	-	-	-	-
TRINITY_DN48135_c0_g4	1029.16	394.681	0.383498	0.0161874	911	-	-	-	-	-	-
TRINITY_DN48138_c0_g7	29.3864	8.63055	0.293692	0.0413694	1254	-	-	-	-	-	-
TRINITY_DN48139_c1_g2	11.0696	1.54726	0.139775	0.038744	364	GO:0016021	-	COG2801;NOG141449;virNOG30511	RL	-	gi|985466622|ref|XP_015389621.1| PREDICTED: LOW QUALITY PROTEIN: uncharacterized protein LOC102627722 [Citrus sinensis]
TRINITY_DN48139_c1_g1	50.7538	17.124	0.337393	0.0362463	688	GO:0016020	-	COG2801;virNOG30511	RL	-	gi|147777577|emb|CAN73690.1| hypothetical protein VITISV_034834 [Vitis vinifera]
TRINITY_DN48148_c0_g2	36.1281	6.08218	0.16835	0.00444802	412	GO:0016787;GO:0005524;GO:0016021	-	KOG0205;virNOG04331;COG0474	P	sp|Q9SU58|PMA4_ARATH ATPase 4, plasma membrane-type OS=Arabidopsis thaliana GN=AHA4 PE=2 SV=2	gi|31580857|dbj|BAC77533.1| plasma membrane H+-ATPase [Sesbania rostrata]
TRINITY_DN48149_c2_g2	1068.25	481.445	0.450685	0.0425929	2988	GO:0017150;GO:0002943;GO:0050660;GO:0055114	K05543	virNOG05033	J	sp|Q9NX74|DUS2L_HUMAN tRNA-dihydrouridine(20) synthase [NAD(P)+]-like OS=Homo sapiens GN=DUS2 PE=1 SV=1	gi|255576019|ref|XP_002528905.1| PREDICTED: tRNA-dihydrouridine(20) synthase [NAD(P)+]-like [Ricinus communis] gi|223531659|gb|EEF33485.1| tRNA-dihydrouridine synthase, putative [Ricinus communis]
TRINITY_DN48153_c3_g1	312.438	107.515	0.344115	0.01102	1013	-	-	virNOG18669	S	-	gi|703132479|ref|XP_010105135.1| hypothetical protein L484_007200 [Morus notabilis] gi|587916252|gb|EXC03943.1| hypothetical protein L484_007200 [Morus notabilis]
TRINITY_DN48167_c1_g1	52.5115	13.7719	0.262264	0.0111001	1021	-	-	virNOG03770	S	-	gi|449436138|ref|XP_004135851.1| PREDICTED: uncharacterized protein LOC101207565 [Cucumis sativus] gi|700190030|gb|KGN45263.1| hypothetical protein Csa_7G432450 [Cucumis sativus]
TRINITY_DN48185_c3_g1	3975.73	1288.25	0.324029	0.00468139	2511	GO:0006833;GO:0009506;GO:0034220;GO:0015254;GO:0009992;GO:0005773;GO:0015250;GO:0005887;GO:0015793	K09872	virNOG04704	P	sp|Q84RL7|PIP21_MAIZE Aquaporin PIP2-1 OS=Zea mays GN=PIP2-1 PE=1 SV=2	gi|1012363515|gb|KYP74698.1| Aquaporin PIP2-2 [Cajanus cajan]
TRINITY_DN48191_c0_g2	22.1275	0	0	1.04929e-05	1258	-	-	-	-	-	-
TRINITY_DN48191_c0_g1	25.5575	0.549276	0.0214918	5.74686e-05	1033	-	-	-	-	-	-
TRINITY_DN48200_c0_g1	228.274	52.5905	0.230384	0.00164406	1524	-	-	-	-	-	-
TRINITY_DN48208_c0_g2	8400.43	1637.39	0.194917	0.00296716	1315	GO:0046983	-	NOG129566;virNOG16250	K	sp|Q2HIV9|BH035_ARATH Transcription factor bHLH35 OS=Arabidopsis thaliana GN=BHLH35 PE=2 SV=1	gi|1009105702|ref|XP_015886558.1| PREDICTED: transcription factor bHLH35 [Ziziphus jujuba]
TRINITY_DN48210_c1_g7	320.47	115.44	0.360221	0.0491701	840	-	-	NOG140541;KOG0017	SR	-	gi|1002872549|ref|XP_015697900.1| PREDICTED: uncharacterized protein LOC107305275 [Oryza brachyantha]
TRINITY_DN48211_c3_g5	188.724	72.5869	0.38462	0.040809	1457	-	-	-	-	-	-
TRINITY_DN48227_c2_g3	148.147	58.6881	0.396147	0.0267009	433	-	-	-	-	-	-
TRINITY_DN48237_c3_g3	52.9377	16.2169	0.30634	0.0279931	883	-	-	-	-	-	-
TRINITY_DN48268_c0_g1	63.9491	25.0573	0.391832	0.0476951	1369	-	-	virNOG23904;virNOG09384	S	-	gi|1035914410|gb|OAY44003.1| hypothetical protein MANES_08G114800 [Manihot esculenta]
TRINITY_DN48271_c1_g1	6656.54	1882.33	0.282778	0.00403021	2290	GO:0005634;GO:0016226;GO:0007059;GO:0005737	-	virNOG17811	S	sp|A8MR89|AEL1_ARATH Protein AE7-like 1 OS=Arabidopsis thaliana GN=AEL1 PE=3 SV=1	gi|566171020|ref|XP_006383196.1| hypothetical protein POPTR_0005s12480g [Populus trichocarpa] gi|550338778|gb|ERP60993.1| hypothetical protein POPTR_0005s12480g [Populus trichocarpa]
TRINITY_DN48278_c1_g3	8783.62	3244.21	0.369348	0.0118622	2541	GO:0033961;GO:0004301	-	virNOG03114;COG0596;KOG4178	RI	-	gi|657955267|ref|XP_008369097.1| PREDICTED: uncharacterized protein LOC103432670, partial [Malus domestica]
TRINITY_DN48291_c0_g1	198.573	31.9071	0.160681	0.00728324	1769	-	-	virNOG04327;COG4886	ST	sp|Q9LRR4|R13L1_ARATH Putative disease resistance RPP13-like protein 1 OS=Arabidopsis thaliana GN=RPPL1 PE=3 SV=1	gi|731410393|ref|XP_010657548.1| PREDICTED: putative disease resistance RPP13-like protein 1 [Vitis vinifera]
TRINITY_DN48301_c8_g5	27.0312	5.03357	0.186214	0.0109039	682	-	-	virNOG24067	S	-	gi|731409715|ref|XP_010657294.1| PREDICTED: uncharacterized protein LOC100267059 [Vitis vinifera]
TRINITY_DN48301_c6_g1	262.31	106.773	0.407048	0.0339806	677	-	-	virNOG23721	S	-	gi|118481994|gb|ABK92928.1| unknown [Populus trichocarpa]
TRINITY_DN48313_c0_g3	4.68932	0	0	0.0489992	362	-	-	KOG0504;virNOG02200;virNOG12184	STR	-	gi|470120844|ref|XP_004296497.1| PREDICTED: ankyrin repeat-containing protein At3g12360-like isoform X1 [Fragaria vesca subsp. vesca] gi|764568911|ref|XP_011462374.1| PREDICTED: ankyrin repeat-containing protein At3g12360-like isoform X1 [Fragaria vesca subsp. vesca] gi|764568917|ref|XP_011462375.1| PREDICTED: ankyrin repeat-containing protein At3g12360-like isoform X1 [Fragaria vesca subsp. vesc…
TRINITY_DN48327_c0_g4	25.2509	4.43436	0.175612	0.00878744	920	-	-	-	-	-	-
TRINITY_DN48332_c3_g1	29.2949	5.63615	0.192394	0.00897071	1939	-	-	-	-	-	-
TRINITY_DN48334_c2_g1	57.8082	20.9978	0.363232	0.0347531	429	-	-	-	-	-	-
TRINITY_DN48350_c3_g1	716.026	236.847	0.33078	0.00654121	1756	GO:0016020	-	virNOG08317;KOG1303	E	sp|Q39134|AAP3_ARATH Amino acid permease 3 OS=Arabidopsis thaliana GN=AAP3 PE=1 SV=2	gi|731433444|ref|XP_010644646.1| PREDICTED: probable amino acid permease 7 isoform X2 [Vitis vinifera] gi|296089993|emb|CBI39812.3| unnamed protein product [Vitis vinifera]
TRINITY_DN48354_c2_g3	61.4199	16.4415	0.26769	0.0157094	768	-	-	-	-	-	-
TRINITY_DN48358_c2_g3	21.588	5.14064	0.238125	0.0288349	1466	-	-	-	-	-	-
TRINITY_DN48365_c1_g1	138.927	39.9523	0.287577	0.00611615	724	GO:0005524;GO:0016021;GO:0018108;GO:0004714	-	virNOG10863	T	sp|C0LGH3|Y5614_ARATH Probable LRR receptor-like serine/threonine-protein kinase At1g56140 OS=Arabidopsis thaliana GN=At1g56140 PE=2 SV=2	gi|629105889|gb|KCW71358.1| hypothetical protein EUGRSUZ_F044402, partial [Eucalyptus grandis]
TRINITY_DN48366_c3_g4	191.202	53.1003	0.277719	0.00239037	1953	-	-	-	-	-	-
TRINITY_DN48371_c2_g5	8.7232	0	0	0.00648076	535	-	-	-	-	-	gi|985452009|ref|XP_015386531.1| PREDICTED: uncharacterized protein LOC107177356 [Citrus sinensis]
TRINITY_DN48387_c0_g2	38.1227	9.35076	0.245281	0.0199616	1028	-	-	virNOG19883;virNOG10010;virNOG24195	S	-	gi|658037955|ref|XP_008354534.1| PREDICTED: uncharacterized protein LOC103418171 [Malus domestica]
TRINITY_DN48388_c3_g1	190.606	68.0027	0.356771	0.0259271	2997	-	-	-	-	-	-
TRINITY_DN48390_c1_g2	28.4025	5.52258	0.19444	0.042476	1235	-	-	-	-	-	-
TRINITY_DN48399_c1_g1	885.555	272.775	0.308027	0.00460873	2627	GO:0032440;GO:0008643;GO:0055085;GO:0016021;GO:0015293;GO:0055114;GO:0022891	-	virNOG03870	R	sp|Q07423|HEX6_RICCO Hexose carrier protein HEX6 OS=Ricinus communis GN=HEX6 PE=2 SV=1	gi|1035918529|gb|OAY48120.1| hypothetical protein MANES_06G132700 [Manihot esculenta]
TRINITY_DN48403_c0_g2	2223.34	874.089	0.393143	0.0375093	6031	-	K15601	virNOG07059	K	sp|Q9SSE9|JMJ25_ARATH Lysine-specific demethylase JMJ25 OS=Arabidopsis thaliana GN=JMJ25 PE=1 SV=1	gi|645236376|ref|XP_008224707.1| PREDICTED: lysine-specific demethylase JMJ25 isoform X1 [Prunus mume]
TRINITY_DN48404_c7_g5	30.3359	1.10528	0.0364348	4.00768e-05	357	-	-	-	-	-	-
TRINITY_DN48404_c7_g1	205.192	30.4061	0.148184	5.11853e-05	664	-	-	-	-	-	-
TRINITY_DN48424_c0_g1	7988.65	3162.37	0.395858	0.0195787	2757	-	-	virNOG12773	R	sp|Q9FLZ8|EDL2_ARATH EID1-like F-box protein 2 OS=Arabidopsis thaliana GN=EDL2 PE=2 SV=1	gi|1009125845|ref|XP_015879832.1| PREDICTED: EID1-like F-box protein 2 [Ziziphus jujuba] gi|1009125847|ref|XP_015879833.1| PREDICTED: EID1-like F-box protein 2 [Ziziphus jujuba] gi|1009125849|ref|XP_015879834.1| PREDICTED: EID1-like F-box protein 2 [Ziziphus jujuba] gi|1009125851|ref|XP_015879835.1| PREDICTED: EID1-like F-box protein 2 [Ziziphus jujuba] gi|1009125853|ref|XP_015879836.1| PREDICTED…
TRINITY_DN48431_c2_g1	5296.03	1269.91	0.239785	0.0182077	888	-	-	-	-	-	gi|223542520|gb|EEF44060.1| conserved hypothetical protein [Ricinus communis]
TRINITY_DN48432_c3_g2	23.5695	3.65052	0.154883	0.00696105	574	-	-	-	-	-	-
TRINITY_DN48447_c4_g1	4753.12	574.481	0.120864	1.69346e-06	1839	-	-	-	-	-	-
TRINITY_DN48466_c4_g2	1210.2	295.301	0.244009	0.0130711	2512	-	-	virNOG34395;virNOG02085;virNOG15928	SR	sp|O49508|FB237_ARATH F-box protein At4g18380 OS=Arabidopsis thaliana GN=At4g18380 PE=2 SV=1	gi|1009114363|ref|XP_015873646.1| PREDICTED: F-box protein At4g18380-like [Ziziphus jujuba]
TRINITY_DN48479_c3_g2	42.7773	11.4103	0.266737	0.0143325	290	-	-	COG2801;virNOG30511	RL	-	gi|62733841|gb|AAX95950.1| retrotransposon protein, putative, Ty3-gypsy sub-class [Oryza sativa Japonica Group] gi|77550294|gb|ABA93091.1| retrotransposon protein, putative, Ty3-gypsy subclass [Oryza sativa Japonica Group]
TRINITY_DN48484_c2_g1	1399.11	131.388	0.0939081	2.14721e-07	966	GO:0016020	-	virNOG14174;virNOG00821	S	-	gi|694314276|ref|XP_009370479.1| PREDICTED: uncharacterized protein LOC103959833 [Pyrus x bretschneideri]
TRINITY_DN48491_c0_g1	102.887	28.8769	0.280665	0.043526	797	-	-	COG0667;NOG05025;virNOG02502	CR	sp|C6TBN2|AKR1_SOYBN Probable aldo-keto reductase 1 OS=Glycine max GN=AKR1 PE=2 SV=1	gi|590642725|ref|XP_007030598.1| NAD(P)-linked oxidoreductase superfamily protein [Theobroma cacao] gi|508719203|gb|EOY11100.1| NAD(P)-linked oxidoreductase superfamily protein [Theobroma cacao]
TRINITY_DN48494_c0_g1	105.792	33.3503	0.315246	0.0189134	1271	GO:0043531;GO:0007165;GO:0006952	-	virNOG13489;virNOG10093	T	sp|Q40392|TMVRN_NICGU TMV resistance protein N OS=Nicotiana glutinosa GN=N PE=1 SV=1	gi|731436401|ref|XP_010645905.1| PREDICTED: TMV resistance protein N-like [Vitis vinifera] gi|731436403|ref|XP_010645906.1| PREDICTED: TMV resistance protein N-like [Vitis vinifera]
TRINITY_DN48495_c2_g2	104.308	0	0	7.47019e-05	1356	GO:0043170;GO:0044238;GO:0003676	-	COG2801;virNOG15679	RL	sp|P04323|POL3_DROME Retrovirus-related Pol polyprotein from transposon 17.6 OS=Drosophila melanogaster GN=pol PE=3 SV=1	gi|147843077|emb|CAN83300.1| hypothetical protein VITISV_044100 [Vitis vinifera]
TRINITY_DN48495_c2_g1	52.4772	2.5954	0.0494577	0.00564237	1502	GO:0043170;GO:0044238	-	COG2801;virNOG15679	RL	sp|P0CT39|TF26_SCHPO Transposon Tf2-6 polyprotein OS=Schizosaccharomyces pombe (strain 972 / ATCC 24843) GN=Tf2-6 PE=3 SV=1	gi|147774273|emb|CAN76793.1| hypothetical protein VITISV_026680 [Vitis vinifera]
TRINITY_DN48501_c2_g2	41.5975	0	0	0.00043677	487	-	-	-	-	-	-
TRINITY_DN48501_c2_g4	276.508	0.274638	0.000993236	4.9265e-05	2127	-	-	-	-	-	-
TRINITY_DN48511_c1_g2	990.168	167.629	0.169293	4.89078e-05	1718	GO:0009664;GO:0005618;GO:0005576;GO:0016021	-	virNOG12949;virNOG07797	SR	sp|Q9C554|EXPA1_ARATH Expansin-A1 OS=Arabidopsis thaliana GN=EXPA1 PE=2 SV=1	gi|703088702|ref|XP_010093601.1| hypothetical protein L484_006489 [Morus notabilis] gi|587864714|gb|EXB54329.1| hypothetical protein L484_006489 [Morus notabilis]
TRINITY_DN48521_c5_g2	18.0073	1.70809	0.0948555	0.00552451	1051	-	-	-	-	-	-
TRINITY_DN48536_c5_g1	1288.41	408.932	0.317392	0.0163605	1058	-	-	-	-	-	-
TRINITY_DN48539_c1_g3	26.1358	2.98384	0.114167	0.041321	608	-	-	-	-	-	-
TRINITY_DN48542_c2_g1	106.115	41.3378	0.389557	0.0394744	643	GO:0005634;GO:0007165;GO:0000785;GO:0009649;GO:0042803;GO:0010224;GO:0003682;GO:0005829;GO:0009881	-	virNOG01754	S	sp|Q9FN03|UVR8_ARATH Ultraviolet-B receptor UVR8 OS=Arabidopsis thaliana GN=UVR8 PE=1 SV=1	gi|619330777|gb|AHY02156.1| ultraviolet-B receptor UVR8 [Betula platyphylla]
TRINITY_DN48548_c5_g1	10.8491	0.994614	0.0916769	0.01924	374	-	-	-	-	-	-
TRINITY_DN48558_c0_g5	915.391	271.087	0.296143	0.00238729	1123	GO:0006810;GO:0016021;GO:0005215	-	COG0580;virNOG08606	G	sp|Q7XSQ9|PIP12_ORYSJ Probable aquaporin PIP1-2 OS=Oryza sativa subsp. japonica GN=PIP1-2 PE=2 SV=3	gi|257815335|gb|ACV70041.1| aquaporin PIP1;1 [Quercus macrocarpa]
TRINITY_DN48559_c1_g1	106.5	40.7585	0.38271	0.0300517	550	-	-	-	-	-	-
TRINITY_DN48581_c1_g3	337.675	1.09855	0.00325329	0.000112018	697	-	-	-	-	-	-
TRINITY_DN48585_c7_g5	159.52	66.7118	0.418204	0.0407851	714	-	-	-	-	-	gi|357440295|ref|XP_003590425.1| DEAD-box ATP-dependent RNA helicase-like protein [Medicago truncatula] gi|355479473|gb|AES60676.1| DEAD-box ATP-dependent RNA helicase-like protein [Medicago truncatula]
TRINITY_DN48586_c0_g1	18.0194	4.64513	0.257785	0.0473557	368	-	-	virNOG05585;virNOG01327;NOG134902;virNOG07756	SRL	-	gi|147780708|emb|CAN69109.1| hypothetical protein VITISV_025716 [Vitis vinifera]
TRINITY_DN48592_c0_g3	19.125	3.90183	0.204018	0.0491521	804	-	-	-	-	-	-
TRINITY_DN48596_c0_g1	762.827	305.971	0.401101	0.0205476	2834	GO:0016787;GO:0008152	-	virNOG03593	V	sp|Q9LFR7|CXE17_ARATH Probable carboxylesterase 17 OS=Arabidopsis thaliana GN=CXE17 PE=2 SV=1	gi|645225230|ref|XP_008219487.1| PREDICTED: probable carboxylesterase 17 [Prunus mume]
TRINITY_DN48603_c3_g2	3539.17	1048.28	0.296194	0.0272221	1626	-	-	virNOG04621	O	sp|Q9SDY5|RCE1_ARATH NEDD8-conjugating enzyme Ubc12 OS=Arabidopsis thaliana GN=RCE1 PE=1 SV=1	gi|1035904328|gb|OAY33927.1| hypothetical protein MANES_13G136300 [Manihot esculenta]
TRINITY_DN48603_c3_g1	420.32	135.727	0.322915	0.00757887	1944	GO:0061630;GO:0045116;GO:0005524;GO:0031625;GO:0005737;GO:0019788	-	virNOG04621;NOG07077	O	sp|Q9SDY5|RCE1_ARATH NEDD8-conjugating enzyme Ubc12 OS=Arabidopsis thaliana GN=RCE1 PE=1 SV=1	gi|1021033892|gb|KZM91676.1| hypothetical protein DCAR_020959 [Daucus carota subsp. sativus]
TRINITY_DN48612_c4_g2	177.811	74.0809	0.416626	0.04429	1465	GO:0016787;GO:0009507	-	COG0108;virNOG05198	H	sp|P47924|RIBA1_ARATH Bifunctional riboflavin biosynthesis protein RIBA 1, chloroplastic OS=Arabidopsis thaliana GN=RIBA1 PE=1 SV=2	gi|225465770|ref|XP_002267374.1| PREDICTED: bifunctional riboflavin biosynthesis protein RIBA 1, chloroplastic-like [Vitis vinifera]
TRINITY_DN48616_c5_g4	7.3698	0	0	0.0482541	1089	-	-	-	-	-	-
TRINITY_DN48620_c1_g1	92.9131	37.7405	0.406192	0.0478013	928	-	-	-	-	-	-
TRINITY_DN48620_c4_g2	592.247	232.874	0.393204	0.0335333	965	-	-	KOG0143;virNOG05810;KOG0017	QR	sp|Q9ZT94|POLR2_ARATH Retrovirus-related Pol polyprotein from transposon RE2 OS=Arabidopsis thaliana GN=RE2 PE=4 SV=1	gi|960491909|ref|XP_014751172.1| PREDICTED: uncharacterized mitochondrial protein AtMg00810-like [Brachypodium distachyon]
TRINITY_DN48636_c1_g4	78.7251	29.1792	0.370646	0.0259903	604	-	-	-	-	-	-
TRINITY_DN48644_c1_g6	46.9393	1.39001	0.029613	0.00247383	1017	-	-	-	-	-	-
TRINITY_DN48644_c1_g2	209.187	80.5708	0.385163	0.0280106	1175	-	-	virNOG12953	R	sp|Q8L607|SIN2_ARATH Short integuments 2, mitochondrial OS=Arabidopsis thaliana GN=SIN2 PE=1 SV=1	gi|703124738|ref|XP_010103133.1| Mitochondrial GTPase 1 [Morus notabilis] gi|587906858|gb|EXB94898.1| Mitochondrial GTPase 1 [Morus notabilis]
TRINITY_DN48645_c0_g1	513.391	202.957	0.395326	0.0240917	1081	GO:0043622;GO:0055028;GO:0005524;GO:0004674;GO:0006468	-	virNOG02967	T	sp|Q0WPH8|NEK5_ARATH Serine/threonine-protein kinase Nek5 OS=Arabidopsis thaliana GN=NEK5 PE=1 SV=1	gi|743931467|ref|XP_011010005.1| PREDICTED: serine/threonine-protein kinase Nek5-like [Populus euphratica]
TRINITY_DN48647_c8_g1	713.764	281.299	0.394107	0.0302777	3055	GO:0016021	-	virNOG16688	S	-	gi|568853684|ref|XP_006480476.1| PREDICTED: transmembrane protein 208 homolog [Citrus sinensis] gi|568853686|ref|XP_006480477.1| PREDICTED: transmembrane protein 208 homolog [Citrus sinensis] gi|568853688|ref|XP_006480478.1| PREDICTED: transmembrane protein 208 homolog [Citrus sinensis] gi|641834104|gb|KDO53106.1| hypothetical protein CISIN_1g0306652mg [Citrus sinensis] gi|641834105|gb|KDO53107.1…
TRINITY_DN48652_c1_g1	121.372	11.6689	0.0961416	0.00959915	1063	-	-	braNOG22994	S	-	gi|1021476141|ref|XP_016169681.1| PREDICTED: uncharacterized protein LOC107612502 [Arachis ipaensis]
TRINITY_DN48655_c2_g4	78.0004	24.6385	0.315876	0.0355637	1182	GO:0016021	-	virNOG24558	S	sp|Q9FHH5|GDU3_ARATH Protein GLUTAMINE DUMPER 3 OS=Arabidopsis thaliana GN=GDU3 PE=2 SV=1	gi|1009124272|ref|XP_015878977.1| PREDICTED: protein GLUTAMINE DUMPER 3-like [Ziziphus jujuba]
TRINITY_DN48658_c1_g2	2469.07	637.697	0.258274	0.00841686	869	-	-	virNOG16896	R	sp|Q9M886|LBD41_ARATH LOB domain-containing protein 41 OS=Arabidopsis thaliana GN=LBD41 PE=2 SV=1	gi|703127270|ref|XP_010103788.1| hypothetical protein L484_008640 [Morus notabilis] gi|587909232|gb|EXB97150.1| hypothetical protein L484_008640 [Morus notabilis]
TRINITY_DN48660_c0_g2	21.6959	0.278003	0.0128136	0.0183756	1101	-	-	virNOG26177	S	-	gi|552837320|ref|XP_005849333.1| hypothetical protein CHLNCDRAFT_143716 [Chlorella variabilis] gi|307108992|gb|EFN57231.1| hypothetical protein CHLNCDRAFT_143716 [Chlorella variabilis]
TRINITY_DN48668_c2_g4	103.668	32.8763	0.31713	0.0125593	308	GO:0004553;GO:0044238;GO:0005488;GO:0071704	-	NOG06833;virNOG31300;virNOG35686;virNOG03186	SR	sp|Q94HW2|POLR1_ARATH Retrovirus-related Pol polyprotein from transposon RE1 OS=Arabidopsis thaliana GN=RE1 PE=2 SV=1	gi|147840237|emb|CAN70689.1| hypothetical protein VITISV_012155 [Vitis vinifera]
TRINITY_DN48697_c4_g1	191.817	39.8796	0.207904	0.00306964	1318	-	-	virNOG12731	K	sp|Q5BPT4|VIL3_ARATH VIN3-like protein 3 OS=Arabidopsis thaliana GN=VIL3 PE=2 SV=1	gi|470120725|ref|XP_004296441.1| PREDICTED: VIN3-like protein 2 [Fragaria vesca subsp. vesca]
TRINITY_DN48697_c6_g3	25.1469	5.63974	0.224272	0.0168569	670	-	-	-	-	-	-
TRINITY_DN48706_c1_g1	34.03	1.97937	0.0581653	9.89568e-05	586	-	-	-	-	-	-
TRINITY_DN48718_c3_g1	34.6697	10.4488	0.301383	0.025797	1946	-	-	-	-	-	-
TRINITY_DN48733_c0_g1	246.492	39.3833	0.159775	0.00164725	1940	GO:0003872;GO:0046872;GO:0006002;GO:0005524;GO:0005829;GO:0061615	K00850	virNOG01785	G	sp|Q9FIK0|PFKA2_ARATH ATP-dependent 6-phosphofructokinase 2 OS=Arabidopsis thaliana GN=PFK2 PE=1 SV=1	gi|1035911648|gb|OAY41242.1| hypothetical protein MANES_09G085200 [Manihot esculenta]
TRINITY_DN48743_c4_g3	37.6598	9.83257	0.261089	0.017997	378	-	-	virNOG05585;NOG134902;virNOG01327;virNOG07756	SRL	-	gi|147797986|emb|CAN65014.1| hypothetical protein VITISV_027353 [Vitis vinifera]
TRINITY_DN48753_c2_g5	34.3416	7.94415	0.231327	0.0497032	1693	GO:0016757	-	virNOG09168	S	-	gi|743802358|ref|XP_011016881.1| PREDICTED: uncharacterized protein LOC105120405 [Populus euphratica]
TRINITY_DN48753_c3_g1	19.3186	0.549276	0.0284325	0.000769774	473	-	-	-	-	-	-
TRINITY_DN48765_c0_g1	29.7416	10.2241	0.343766	0.0488138	831	-	-	-	-	-	-
TRINITY_DN48782_c0_g1	854.037	372.733	0.436437	0.0445796	1919	GO:0016757	-	virNOG12640;virNOG05656	CG	sp|Q66PF2|URT1_FRAAN Putative UDP-rhamnose:rhamnosyltransferase 1 OS=Fragaria ananassa GN=GT4 PE=2 SV=1	gi|595843284|ref|XP_007208586.1| hypothetical protein PRUPE_ppa023071mg [Prunus persica] gi|462404228|gb|EMJ09785.1| hypothetical protein PRUPE_ppa023071mg [Prunus persica]
TRINITY_DN48786_c3_g2	7.38778	0	0	0.0158569	439	-	-	-	-	-	-
TRINITY_DN48789_c3_g5	183.713	73.8811	0.402155	0.0312364	1130	-	-	-	-	-	-
TRINITY_DN48792_c1_g1	2932.37	668.66	0.228027	0.000240178	4989	GO:0030246;GO:0004674;GO:0005524;GO:0016021;GO:0006468	-	virNOG07216	T	sp|Q9LFH9|LRK81_ARATH L-type lectin-domain containing receptor kinase VIII.1 OS=Arabidopsis thaliana GN=LECRK81 PE=2 SV=1	gi|1035924706|gb|OAY54294.1| hypothetical protein MANES_03G063500 [Manihot esculenta]
TRINITY_DN48811_c2_g4	934.18	277.3	0.296837	0.0393531	1037	GO:0005634;GO:0003677;GO:0006355;GO:0003700	-	virNOG18480	K	sp|Q94AW5|ERF03_ARATH Ethylene-responsive transcription factor ERF003 OS=Arabidopsis thaliana GN=ERF003 PE=2 SV=1	gi|1009134977|ref|XP_015884737.1| PREDICTED: protein PPLZ02-like [Ziziphus jujuba]
TRINITY_DN48823_c5_g2	65.5051	21.2693	0.324697	0.0180779	1150	-	-	-	-	-	-
TRINITY_DN48825_c0_g6	63.6331	19.2419	0.302387	0.0205264	525	-	-	-	-	-	-
TRINITY_DN48832_c5_g1	89.4212	33.0587	0.369696	0.0314565	1106	-	-	-	-	-	-
TRINITY_DN48839_c3_g1	230.063	48.7431	0.211869	0.0077763	2079	-	-	virNOG22502;KOG1075;virNOG09124;euNOG44956	SR	sp|P0C2F6|RNHX1_ARATH Putative ribonuclease H protein At1g65750 OS=Arabidopsis thaliana GN=At1g65750 PE=3 SV=1	gi|590645333|ref|XP_007031313.1| Uncharacterized protein TCM_016763 [Theobroma cacao] gi|508710342|gb|EOY02239.1| Uncharacterized protein TCM_016763 [Theobroma cacao]
TRINITY_DN48850_c0_g1	356.316	122.669	0.344269	0.0128111	2593	-	-	virNOG04742	T	sp|Q9SY89|Y1661_ARATH Putative G-type lectin S-receptor-like serine/threonine-protein kinase At1g61610 OS=Arabidopsis thaliana GN=At1g61610 PE=3 SV=1	gi|1027096931|ref|XP_008224906.2| PREDICTED: uncharacterized protein LOC103324607 [Prunus mume]
TRINITY_DN48851_c7_g1	6468.17	2656.11	0.410643	0.0326502	3363	GO:0005524;GO:0016874	-	virNOG00261;COG5078	O	sp|P35131|UBC8_ARATH Ubiquitin-conjugating enzyme E2 8 OS=Arabidopsis thaliana GN=UBC8 PE=1 SV=1	gi|697190652|ref|XP_009604386.1| PREDICTED: ubiquitin-conjugating enzyme E2-17 kDa-like [Nicotiana tomentosiformis]
TRINITY_DN48864_c4_g1	140.187	33.8605	0.241537	0.0393263	756	-	-	COG2801;virNOG30511	RL	sp|Q99315|YG31B_YEAST Transposon Ty3-G Gag-Pol polyprotein OS=Saccharomyces cerevisiae (strain ATCC 204508 / S288c) GN=TY3B-G PE=1 SV=3	gi|848853262|ref|XP_012842863.1| PREDICTED: uncharacterized protein LOC105963045 [Erythranthe guttata]
TRINITY_DN48873_c1_g5	44.2689	12.7595	0.288227	0.0157704	2802	-	-	virNOG22502;virNOG09124	R	sp|P0C2F6|RNHX1_ARATH Putative ribonuclease H protein At1g65750 OS=Arabidopsis thaliana GN=At1g65750 PE=3 SV=1	gi|590591912|ref|XP_007017131.1| Uncharacterized protein TCM_033752 [Theobroma cacao] gi|508722459|gb|EOY14356.1| Uncharacterized protein TCM_033752 [Theobroma cacao]
TRINITY_DN48875_c3_g1	226.401	63.3285	0.279719	0.00322862	1212	GO:0005829;GO:0047724;GO:0006148;GO:0035251	-	COG1957;virNOG09817	F	sp|Q8LAC4|URH2_ARATH Probable uridine nucleosidase 2 OS=Arabidopsis thaliana GN=URH2 PE=2 SV=1	gi|147804954|emb|CAN75814.1| hypothetical protein VITISV_004635 [Vitis vinifera]
TRINITY_DN48897_c2_g2	2815.16	1292.07	0.458968	0.0447851	3884	GO:0006457;GO:0003755;GO:0005794;GO:0000413;GO:0016021	-	virNOG09320;KOG0882	O	sp|Q9C835|CP21D_ARATH Peptidyl-prolyl cis-trans isomerase CYP21-4 OS=Arabidopsis thaliana GN=CYP21-4 PE=2 SV=1	gi|590719725|ref|XP_007051135.1| Cyclophilin-like peptidyl-prolyl cis-trans isomerase family protein isoform 3 [Theobroma cacao] gi|508703396|gb|EOX95292.1| Cyclophilin-like peptidyl-prolyl cis-trans isomerase family protein isoform 3 [Theobroma cacao]
TRINITY_DN48897_c1_g1	127.531	42.8569	0.336051	0.0208452	1863	-	-	-	-	-	-
TRINITY_DN48901_c0_g1	39.5619	4.14289	0.104719	0.000497593	404	GO:0008948;GO:0004471;GO:0004473;GO:0051287;GO:0055114	-	virNOG00014;COG0281	C	sp|P51615|MAOX_VITVI NADP-dependent malic enzyme OS=Vitis vinifera PE=2 SV=1	gi|955382457|ref|XP_014625838.1| PREDICTED: NADP-dependent malic enzyme-like [Glycine max]
TRINITY_DN48901_c3_g2	165.872	65.8158	0.396787	0.0358785	1204	-	-	virNOG18724	O	sp|Q8L9T5|ATL2_ARATH RING-H2 finger protein ATL2 OS=Arabidopsis thaliana GN=ATL2 PE=2 SV=2	gi|802701768|ref|XP_012083978.1| PREDICTED: RING-H2 finger protein ATL2 [Jatropha curcas] gi|643716058|gb|KDP27831.1| hypothetical protein JCGZ_18911 [Jatropha curcas]
TRINITY_DN48905_c0_g1	677.995	79.8152	0.117722	1.14541e-06	2148	-	-	virNOG05002;virNOG13618;KOG1267	K	-	gi|1035901112|gb|OAY30712.1| hypothetical protein MANES_14G053200 [Manihot esculenta]
TRINITY_DN48912_c2_g1	139.026	60.2652	0.433482	0.0410583	1812	-	-	-	-	-	-
TRINITY_DN48915_c3_g1	533.091	160.471	0.30102	0.00346504	895	-	-	-	-	-	-
TRINITY_DN48916_c0_g1	1508.55	693.138	0.459474	0.0432296	2404	-	-	virNOG29966;virNOG29049;virNOG05991	S	-	gi|848927840|ref|XP_012827605.1| PREDICTED: uncharacterized protein LOC105948893 isoform X2 [Erythranthe guttata]
TRINITY_DN48916_c0_g2	5.36931	0	0	0.0314156	436	-	-	virNOG29966	S	-	gi|698448081|ref|XP_009771882.1| PREDICTED: uncharacterized protein LOC104222351 [Nicotiana sylvestris]
TRINITY_DN48924_c2_g2	31.1936	4.07926	0.130772	0.00253128	1306	-	-	-	-	-	-
TRINITY_DN48932_c1_g1	2199.23	568.913	0.258688	0.00449929	1531	-	-	virNOG19016;virNOG02706	S	sp|Q9SJU5|BBX18_ARATH B-box zinc finger protein 18 OS=Arabidopsis thaliana GN=BBX18 PE=1 SV=2	gi|470102784|ref|XP_004287831.1| PREDICTED: B-box zinc finger protein 19-like [Fragaria vesca subsp. vesca]
TRINITY_DN48932_c0_g1	139.168	45.2979	0.32549	0.0260124	1521	GO:0016021	-	virNOG05194	S	sp|Q9LVE4|CSCL4_ARATH CSC1-like protein At3g21620 OS=Arabidopsis thaliana GN=At3g21620 PE=2 SV=1	gi|743907586|ref|XP_011047222.1| PREDICTED: CSC1-like protein At3g21620 [Populus euphratica] gi|743907588|ref|XP_011047223.1| PREDICTED: CSC1-like protein At3g21620 [Populus euphratica] gi|743907590|ref|XP_011047224.1| PREDICTED: CSC1-like protein At3g21620 [Populus euphratica] gi|743907592|ref|XP_011047225.1| PREDICTED: CSC1-like protein At3g21620 [Populus euphratica]
TRINITY_DN48942_c0_g1	354.428	55.8586	0.157602	4.04986e-05	2854	-	-	virNOG02422	S	-	gi|596127226|ref|XP_007222008.1| hypothetical protein PRUPE_ppa002916mg [Prunus persica] gi|462418944|gb|EMJ23207.1| hypothetical protein PRUPE_ppa002916mg [Prunus persica]
TRINITY_DN48945_c0_g1	5855.09	2140.11	0.365513	0.0176819	4368	GO:0016020;GO:0016123;GO:0009540;GO:0052663;GO:0009414;GO:0052662;GO:0009408;GO:0055114;GO:0009688;GO:0009941;GO:0071949	K09838	virNOG13306	C	sp|O81360|ABA2_PRUAR Zeaxanthin epoxidase, chloroplastic OS=Prunus armeniaca PE=2 SV=1	gi|1009145098|ref|XP_015890147.1| PREDICTED: zeaxanthin epoxidase, chloroplastic [Ziziphus jujuba]
TRINITY_DN48966_c2_g2	1634.45	483.659	0.295915	0.0148286	3090	-	-	virNOG16535	R	sp|Q0WQW5|PPR85_ARATH Pentatricopeptide repeat-containing protein At1g59720, chloroplastic/mitochondrial OS=Arabidopsis thaliana GN=PCMP-H51 PE=1 SV=2	gi|1009132585|ref|XP_015883451.1| PREDICTED: pentatricopeptide repeat-containing protein At1g59720, chloroplastic/mitochondrial-like [Ziziphus jujuba]
TRINITY_DN48966_c1_g4	866.471	202.33	0.23351	0.0494598	671	GO:0008270	-	virNOG11159	R	sp|Q9LN01|PPR21_ARATH Pentatricopeptide repeat-containing protein At1g08070, chloroplastic OS=Arabidopsis thaliana GN=PCMP-H12 PE=2 SV=1	gi|1009110349|ref|XP_015895115.1| PREDICTED: pentatricopeptide repeat-containing protein At1g08070, chloroplastic [Ziziphus jujuba]
TRINITY_DN48969_c0_g1	55.6582	11.9293	0.214332	0.00478797	933	GO:0005634;GO:0003677;GO:0005667;GO:0006355;GO:0003700	-	virNOG03434	K	sp|Q9FV71|E2FB_ARATH Transcription factor E2FB OS=Arabidopsis thaliana GN=E2FB PE=1 SV=1	gi|329568038|gb|AEB96141.1| E2F protein [Cocos nucifera]
TRINITY_DN48983_c3_g1	82.7126	27.4833	0.332274	0.0205076	1957	-	-	KOG1075;virNOG40015;virNOG34138;euNOG44956	SR	sp|P0C2F6|RNHX1_ARATH Putative ribonuclease H protein At1g65750 OS=Arabidopsis thaliana GN=At1g65750 PE=3 SV=1	gi|661877395|emb|CDP18753.1| unnamed protein product [Coffea canephora]
TRINITY_DN49002_c1_g2	2125.98	216.654	0.101908	1.38252e-07	3344	GO:0008422;GO:1901657;GO:0005975;GO:0016023	-	virNOG05680;COG2723	G	sp|Q6L597|BGL23_ORYSJ Putative beta-glucosidase 23 OS=Oryza sativa subsp. japonica GN=BGLU23 PE=5 SV=2	gi|595839809|ref|XP_007207912.1| hypothetical protein PRUPE_ppa019582mg, partial [Prunus persica] gi|462403554|gb|EMJ09111.1| hypothetical protein PRUPE_ppa019582mg, partial [Prunus persica]
TRINITY_DN49010_c6_g3	6.71404	0.278003	0.0414062	0.039151	321	-	-	KOG2562;virNOG27119;virNOG03142;virNOG38920	ASR	-	gi|147771141|emb|CAN74183.1| hypothetical protein VITISV_034261 [Vitis vinifera]
TRINITY_DN49017_c1_g3	424.808	146.496	0.344853	0.0377696	631	GO:0008270;GO:0016021;GO:0019706	K18932	COG5273;virNOG13646	R	sp|Q7XA86|ZDH11_ARATH Protein S-acyltransferase 10 OS=Arabidopsis thaliana GN=PAT10 PE=1 SV=1	gi|1009179545|ref|XP_015871139.1| PREDICTED: protein S-acyltransferase 10-like [Ziziphus jujuba] gi|1009179970|ref|XP_015871374.1| PREDICTED: protein S-acyltransferase 10-like [Ziziphus jujuba] gi|1009179978|ref|XP_015871379.1| PREDICTED: protein S-acyltransferase 10-like [Ziziphus jujuba]
TRINITY_DN49019_c1_g1	215.039	66.8198	0.310734	0.00647005	757	GO:0005634;GO:0007165;GO:0000785;GO:0009649;GO:0042803;GO:0010224;GO:0003682;GO:0005829;GO:0009881	-	virNOG01754	S	sp|Q9FN03|UVR8_ARATH Ultraviolet-B receptor UVR8 OS=Arabidopsis thaliana GN=UVR8 PE=1 SV=1	gi|566179618|ref|XP_002309939.2| hypothetical protein POPTR_0007s04700g [Populus trichocarpa] gi|550334138|gb|EEE90389.2| hypothetical protein POPTR_0007s04700g [Populus trichocarpa]
TRINITY_DN49019_c2_g1	41.1663	0.830644	0.0201778	6.85471e-07	1281	GO:0004674;GO:0005524;GO:0016021;GO:0006468	-	virNOG05344;COG0515	T	sp|Q1MX30|XA21_ORYSI Receptor kinase-like protein Xa21 OS=Oryza sativa subsp. indica GN=XA21 PE=1 SV=1	gi|694310120|ref|XP_009351405.1| PREDICTED: probable LRR receptor-like serine/threonine-protein kinase At3g47570 [Pyrus x bretschneideri]
TRINITY_DN49033_c1_g2	47.3341	2.37453	0.0501654	0.0418993	732	GO:0008135;GO:0012501;GO:0045727;GO:0006414	-	virNOG07807;COG0231	J	sp|O94083|IF5A_CANAL Eukaryotic translation initiation factor 5A OS=Candida albicans (strain SC5314 / ATCC MYA-2876) GN=ANB1 PE=3 SV=2	gi|297838705|ref|XP_002887234.1| hypothetical protein ARALYDRAFT_894722 [Arabidopsis lyrata subsp. lyrata] gi|297333075|gb|EFH63493.1| hypothetical protein ARALYDRAFT_894722 [Arabidopsis lyrata subsp. lyrata]
TRINITY_DN49039_c0_g2	20998	6079.13	0.28951	0.00210146	2478	-	K09286	virNOG05998	K	sp|Q8H1E4|RAP24_ARATH Ethylene-responsive transcription factor RAP2-4 OS=Arabidopsis thaliana GN=RAP2-4 PE=1 SV=1	gi|1035928571|gb|OAY58158.1| hypothetical protein MANES_02G154400 [Manihot esculenta]
TRINITY_DN49040_c0_g3	27.0581	6.80529	0.251506	0.0214943	1145	-	-	-	-	-	-
TRINITY_DN49047_c0_g3	42.5972	12.0097	0.281937	0.0232257	877	-	-	-	-	-	-
TRINITY_DN49048_c0_g1	13497	4457.9	0.330289	0.00567815	3741	GO:0008270;GO:1902456	-	virNOG02215	O	sp|Q9FFB6|ZFP34_ARATH E3 ubiquitin-protein ligase RZFP34 OS=Arabidopsis thaliana GN=RZPF34 PE=1 SV=1	gi|1000956173|ref|XP_015577580.1| PREDICTED: E3 ubiquitin-protein ligase MIEL1 [Ricinus communis]
TRINITY_DN49052_c2_g1	230.217	77.5603	0.336902	0.00878739	728	GO:0046872	-	virNOG31300;virNOG10401;KOG0017	AR	sp|Q94HW2|POLR1_ARATH Retrovirus-related Pol polyprotein from transposon RE1 OS=Arabidopsis thaliana GN=RE1 PE=2 SV=1	gi|113205323|gb|AAT38747.2| Polyprotein, putative [Solanum demissum]
TRINITY_DN49053_c1_g1	4935.45	1690.97	0.342618	0.0102574	2572	-	-	virNOG00997	R	sp|Q93XX4|C2D61_ARATH C2 domain-containing protein At1g53590 OS=Arabidopsis thaliana GN=NTMC2T6.1 PE=1 SV=2	gi|590611465|ref|XP_007022111.1| Calcium-dependent lipid-binding family protein isoform 3 [Theobroma cacao] gi|508721739|gb|EOY13636.1| Calcium-dependent lipid-binding family protein isoform 3 [Theobroma cacao]
TRINITY_DN49055_c4_g1	358.064	149.344	0.417089	0.0290389	771	-	-	virNOG02672	R	sp|Q0WVV6|CB60D_ARATH Calmodulin-binding protein 60 D OS=Arabidopsis thaliana GN=CBP60D PE=2 SV=1	gi|483410|gb|AAA33446.1| calmodulin-binding protein, partial [Zea mays]
TRINITY_DN49056_c4_g1	44.701	13.9251	0.311516	0.0218635	602	-	-	virNOG01783	CG	-	gi|1021501767|ref|XP_016194084.1| PREDICTED: UDP-glycosyltransferase 74G1-like [Arachis ipaensis]
TRINITY_DN49076_c5_g2	84.9658	11.6581	0.137209	0.0178484	576	GO:0004674;GO:0005524;GO:0016021;GO:0006468	-	virNOG32009;virNOG27625;virNOG15924;COG0515	TG	sp|C0LGW2|PAM74_ARATH Probable LRR receptor-like serine/threonine-protein kinase PAM74 OS=Arabidopsis thaliana GN=PAM74 PE=1 SV=1	gi|922332412|ref|XP_013444197.1| LRR receptor-like kinase plant-like protein, putative [Medicago truncatula] gi|657372350|gb|KEH18224.1| LRR receptor-like kinase plant-like protein, putative [Medicago truncatula]
TRINITY_DN49078_c1_g1	13989.6	5442.24	0.389019	0.0229143	2288	GO:0005992;GO:0003824	-	virNOG00839	G	sp|O80738|TPS10_ARATH Probable alpha,alpha-trehalose-phosphate synthase [UDP-forming] 10 OS=Arabidopsis thaliana GN=TPS10 PE=2 SV=1	gi|645230104|ref|XP_008221778.1| PREDICTED: probable alpha,alpha-trehalose-phosphate synthase [UDP-forming] 9 [Prunus mume] gi|1027095033|ref|XP_016647742.1| PREDICTED: probable alpha,alpha-trehalose-phosphate synthase [UDP-forming] 9 [Prunus mume]
TRINITY_DN49085_c0_g3	181.753	49.5793	0.272784	0.00407645	702	-	-	COG2801;virNOG30511	RL	-	gi|147765719|emb|CAN77900.1| hypothetical protein VITISV_037350 [Vitis vinifera]
TRINITY_DN49085_c0_g1	83.6137	28.015	0.335053	0.0206225	569	-	-	COG2801;virNOG30511;KOG0017	RL	-	gi|1021497402|ref|XP_016191799.1| PREDICTED: uncharacterized protein LOC107632644 [Arachis ipaensis]
TRINITY_DN49089_c3_g1	850.379	102.025	0.119976	1.96371e-06	1922	-	-	-	-	-	gi|1026026719|ref|XP_016559631.1| PREDICTED: probable LRR receptor-like serine/threonine-protein kinase At1g07650 isoform X3 [Capsicum annuum]
TRINITY_DN49093_c3_g2	489.115	96.4272	0.197146	0.0136916	460	-	-	virNOG12731	K	-	gi|1035891988|gb|OAY21805.1| hypothetical protein MANES_S055500 [Manihot esculenta]
TRINITY_DN49094_c0_g5	59.1458	20.9423	0.354079	0.0340632	1740	-	-	-	-	-	-
TRINITY_DN49096_c1_g3	70.4949	24.6411	0.349545	0.0365336	305	GO:0015923;GO:0005975;GO:0005488	-	virNOG31300;virNOG35686;virNOG01744;virNOG01480	JRB	sp|P10978|POLX_TOBAC Retrovirus-related Pol polyprotein from transposon TNT 1-94 OS=Nicotiana tabacum PE=2 SV=1	gi|147805335|emb|CAN67447.1| hypothetical protein VITISV_031398 [Vitis vinifera]
TRINITY_DN49096_c1_g1	255.908	77.4012	0.302457	0.00446502	830	-	-	NOG06833;virNOG31300;KOG0017;virNOG01480	SRB	sp|P10978|POLX_TOBAC Retrovirus-related Pol polyprotein from transposon TNT 1-94 OS=Nicotiana tabacum PE=2 SV=1	gi|147776710|emb|CAN76965.1| hypothetical protein VITISV_043961 [Vitis vinifera]
TRINITY_DN49103_c1_g3	131.156	36.7257	0.280015	0.00707598	404	-	-	-	-	-	-
TRINITY_DN49103_c1_g8	324.396	113.195	0.348939	0.0139512	1128	-	-	-	-	-	-
TRINITY_DN49107_c5_g1	12259.2	2360.14	0.192519	0.00605441	2024	-	-	virNOG22732;virNOG25574	S	-	gi|659087588|ref|XP_008444532.1| PREDICTED: uncharacterized protein LOC103487823 [Cucumis melo]
TRINITY_DN49110_c2_g1	3448.73	1541.59	0.447002	0.0407391	4473	-	K12607	virNOG04928	R	sp|Q08CL8|CNO10_DANRE CCR4-NOT transcription complex subunit 10 OS=Danio rerio GN=cnot10 PE=2 SV=1	gi|225445605|ref|XP_002282408.1| PREDICTED: CCR4-NOT transcription complex subunit 10 [Vitis vinifera]
TRINITY_DN49118_c0_g2	25.2574	5.46232	0.216266	0.0192344	1771	-	-	COG1112;virNOG10129;virNOG00915	AL	sp|Q00416|SEN1_YEAST Helicase SEN1 OS=Saccharomyces cerevisiae (strain ATCC 204508 / S288c) GN=SEN1 PE=1 SV=2	gi|657979152|ref|XP_008381530.1| PREDICTED: uncharacterized protein LOC103444381 [Malus domestica]
TRINITY_DN49133_c0_g1	50.7914	6.29609	0.12396	0.000402065	1216	-	-	-	-	-	-
TRINITY_DN49133_c1_g1	273.889	63.9972	0.233661	0.0143893	1200	GO:0016021	-	virNOG07725	S	sp|Q8H112|PGL1A_ARATH PGR5-like protein 1A, chloroplastic OS=Arabidopsis thaliana GN=PGRL1A PE=1 SV=1	gi|1035930323|gb|OAY59909.1| hypothetical protein MANES_01G070000 [Manihot esculenta]
TRINITY_DN49137_c1_g1	1465.97	644.271	0.439483	0.0491117	3143	-	-	virNOG24949	S	-	gi|657996482|ref|XP_008390612.1| PREDICTED: uncharacterized protein LOC103452853 [Malus domestica]
TRINITY_DN49141_c1_g1	47.479	8.87231	0.186868	0.00310376	499	-	-	-	-	-	-
TRINITY_DN49141_c5_g2	1453.67	252.101	0.173424	0.00234184	1200	-	-	virNOG11946	S	-	gi|590677306|ref|XP_007039980.1| Ankyrin repeat and KH domain-containing protein 1 [Theobroma cacao] gi|508777225|gb|EOY24481.1| Ankyrin repeat and KH domain-containing protein 1 [Theobroma cacao]
TRINITY_DN49163_c2_g1	62.8184	10.5523	0.167981	0.00045779	1114	-	-	-	-	-	-
TRINITY_DN49168_c2_g1	3145.68	1043.83	0.33183	0.00516055	1950	-	-	-	-	-	-
TRINITY_DN49170_c0_g1	13.8539	1.82526	0.13175	0.0222678	481	-	-	virNOG33137;KOG1075;virNOG01327	R	-	gi|971580859|ref|XP_015159344.1| PREDICTED: uncharacterized protein LOC107058315 [Solanum tuberosum]
TRINITY_DN49173_c1_g4	40.4653	11.9804	0.296067	0.0387476	298	-	-	-	-	-	-
TRINITY_DN49175_c1_g1	98.9311	34.4336	0.348056	0.0244299	3615	GO:0006355;GO:0043565;GO:0003700	-	virNOG14506	K	sp|Q99089|CPRF1_PETCR Common plant regulatory factor 1 OS=Petroselinum crispum GN=CPRF1 PE=2 SV=1	gi|344190176|gb|AEM97870.1| bZIP78 [Corylus heterophylla]
TRINITY_DN49179_c1_g1	414.706	107.013	0.258046	0.00224444	840	-	-	-	-	-	-
TRINITY_DN49179_c1_g2	17.2076	4.1897	0.243479	0.0474086	282	-	-	-	-	-	-
TRINITY_DN49181_c1_g1	41.0402	7.33798	0.1788	0.0307057	1582	-	-	-	-	-	-
TRINITY_DN49182_c3_g1	302.153	100.017	0.331014	0.0121074	1566	GO:0006662;GO:0015035;GO:0005623;GO:0055114;GO:0045454	-	virNOG21235	O	sp|P48384|TRXM_PEA Thioredoxin M-type, chloroplastic OS=Pisum sativum PE=2 SV=1	gi|702517988|ref|XP_010042338.1| PREDICTED: thioredoxin-like, partial [Eucalyptus grandis]
TRINITY_DN49184_c0_g2	30.4184	8.24258	0.270974	0.0333865	914	GO:0044260;GO:0016310;GO:0000166;GO:0016301;GO:0044238	-	KOG1075;virNOG33137;virNOG01327	R	sp|O00370|LORF2_HUMAN LINE-1 retrotransposable element ORF2 protein OS=Homo sapiens PE=1 SV=1	gi|18700633|gb|AAL78659.1|AF405557_1 reverse transcriptase [Fagus sylvatica]
TRINITY_DN49188_c4_g1	56.4271	15.2951	0.27106	0.0146177	1466	GO:0046872;GO:0006470;GO:0004722	-	virNOG07063	T	sp|O81760|P2C63_ARATH Probable protein phosphatase 2C 63 OS=Arabidopsis thaliana GN=At4g33920 PE=2 SV=1	gi|566151843|ref|XP_002300254.2| hypothetical protein POPTR_0001s30440g [Populus trichocarpa] gi|550348549|gb|EEE85059.2| hypothetical protein POPTR_0001s30440g [Populus trichocarpa]
TRINITY_DN49202_c0_g2	6.13832	0	0	0.0253201	298	-	-	-	-	-	-
TRINITY_DN49204_c1_g1	403.401	88.4226	0.219193	0.000257262	695	-	-	-	-	-	-
TRINITY_DN49208_c2_g1	22.6113	6.18542	0.273554	0.0460892	472	-	-	virNOG10093;NOG96741	TR	sp|Q9SZ67|WRK19_ARATH Probable WRKY transcription factor 19 OS=Arabidopsis thaliana GN=WRKY19 PE=3 SV=1	gi|596018232|ref|XP_007218901.1| hypothetical protein PRUPE_ppa000489mg [Prunus persica] gi|462415363|gb|EMJ20100.1| hypothetical protein PRUPE_ppa000489mg [Prunus persica]
TRINITY_DN49231_c3_g1	31538.7	9597.48	0.304308	0.00301222	1140	GO:0004022;GO:0008270;GO:0055114	K18857	COG1062;virNOG12359	QC	sp|P48977|ADH_MALDO Alcohol dehydrogenase OS=Malus domestica GN=ADH PE=2 SV=1	gi|71793966|emb|CAJ21172.1| alcohol dehydrogenase [Alnus glutinosa]
TRINITY_DN49238_c3_g2	3547.75	713.058	0.200989	0.000145448	635	-	-	virNOG26649;virNOG38523	S	-	gi|1035905762|gb|OAY35360.1| hypothetical protein MANES_12G094900 [Manihot esculenta]
TRINITY_DN49240_c2_g3	12.2885	1.15545	0.0940272	0.0145518	746	-	-	-	-	-	-
TRINITY_DN49240_c2_g2	121.629	16.4974	0.135637	0.0132866	1590	-	-	KOG1075;virNOG31804	R	-	gi|147858617|emb|CAN81007.1| hypothetical protein VITISV_011582 [Vitis vinifera]
TRINITY_DN49246_c1_g4	14.7579	1.09855	0.0744383	0.0242593	311	-	-	-	-	-	-
TRINITY_DN49246_c1_g2	51.2782	8.44616	0.164712	0.00209991	1227	GO:0043531	-	virNOG10093;NOG96741	TR	sp|Q40392|TMVRN_NICGU TMV resistance protein N OS=Nicotiana glutinosa GN=N PE=1 SV=1	gi|541129039|gb|AGV15494.1| NBS-LRR type disease resistance-like protein RGAPGDH3, partial [Juglans regia]
TRINITY_DN49246_c1_g3	62.6882	8.21566	0.131056	0.000794093	660	GO:0043531	-	virNOG10093;NOG96741	TR	sp|Q40392|TMVRN_NICGU TMV resistance protein N OS=Nicotiana glutinosa GN=N PE=1 SV=1	gi|541129039|gb|AGV15494.1| NBS-LRR type disease resistance-like protein RGAPGDH3, partial [Juglans regia]
TRINITY_DN49247_c10_g1	61.3871	0.278003	0.00452869	0.000593068	739	GO:0005524;GO:0016887	-	virNOG12545	R	sp|Q9FJH6|AB1F_ARATH ABC transporter F family member 1 OS=Arabidopsis thaliana GN=ABCF1 PE=2 SV=1	gi|1035900200|gb|OAY29801.1| hypothetical protein MANES_15G173400 [Manihot esculenta]
TRINITY_DN49268_c4_g1	463.514	130.468	0.281476	0.00217173	1501	-	-	-	-	-	-
TRINITY_DN49284_c3_g9	5.03545	0	0	0.03912	461	-	-	-	-	-	-
TRINITY_DN49291_c0_g1	2767.94	538.758	0.194642	0.00353622	2171	-	K10664	virNOG17690;virNOG16372;virNOG15947	O	sp|Q8LGA5|ATL31_ARATH E3 ubiquitin-protein ligase ATL31 OS=Arabidopsis thaliana GN=ATL31 PE=1 SV=2	gi|764518877|ref|XP_004289484.2| PREDICTED: E3 ubiquitin-protein ligase ATL31-like [Fragaria vesca subsp. vesca]
TRINITY_DN49298_c1_g2	5035.71	1320.71	0.262269	0.012701	1238	-	-	virNOG38810	S	-	gi|566166713|ref|XP_006384485.1| hypothetical protein POPTR_0004s15500g, partial [Populus trichocarpa] gi|550341103|gb|ERP62282.1| hypothetical protein POPTR_0004s15500g, partial [Populus trichocarpa]
TRINITY_DN49298_c1_g5	17716.2	4277.52	0.241446	0.0031793	504	-	-	virNOG26550	S	-	gi|734329258|gb|KHN06165.1| hypothetical protein glysoja_031607 [Glycine soja] gi|947080758|gb|KRH29547.1| hypothetical protein GLYMA_11G123300 [Glycine max]
TRINITY_DN49300_c4_g4	419.89	114.979	0.27383	0.00752721	1823	GO:0097359;GO:0006486;GO:0003980	-	virNOG03272;virNOG40364	G	sp|Q0WL80|UGGG_ARATH UDP-glucose:glycoprotein glucosyltransferase OS=Arabidopsis thaliana GN=UGGT PE=1 SV=1	gi|703116575|ref|XP_010101162.1| UDP-glucose:glycoprotein glucosyltransferase [Morus notabilis] gi|587898963|gb|EXB87380.1| UDP-glucose:glycoprotein glucosyltransferase [Morus notabilis]
TRINITY_DN49304_c0_g1	46429.5	14846.3	0.31976	0.0184016	2163	GO:0000287;GO:0016831;GO:0030976	K01568	virNOG06014	HE	sp|O82647|PDC1_ARATH Pyruvate decarboxylase 1 OS=Arabidopsis thaliana GN=PDC1 PE=2 SV=1	gi|590628122|ref|XP_007026634.1| Thiamine pyrophosphate dependent pyruvate decarboxylase family protein [Theobroma cacao] gi|508715239|gb|EOY07136.1| Thiamine pyrophosphate dependent pyruvate decarboxylase family protein [Theobroma cacao]
TRINITY_DN49304_c0_g2	5391.07	923.429	0.171289	4.57111e-05	2110	GO:0000287;GO:0016831;GO:0030976	K01568	virNOG06014	HE	sp|Q9M040|PDC4_ARATH Pyruvate decarboxylase 4 OS=Arabidopsis thaliana GN=PDC4 PE=2 SV=1	gi|1009158369|ref|XP_015897253.1| PREDICTED: pyruvate decarboxylase 2 [Ziziphus jujuba]
TRINITY_DN49311_c2_g2	866.68	396.881	0.457932	0.0481551	2545	GO:0046872	-	virNOG12449	K	sp|Q61T02|KDM5_CAEBR Lysine-specific demethylase rbr-2 OS=Caenorhabditis briggsae GN=rbr-2 PE=3 SV=2	gi|590644457|ref|XP_007031087.1| RING/U-box protein, putative isoform 2 [Theobroma cacao] gi|590644461|ref|XP_007031088.1| RING/U-box protein, putative isoform 2 [Theobroma cacao] gi|508719692|gb|EOY11589.1| RING/U-box protein, putative isoform 2 [Theobroma cacao] gi|508719693|gb|EOY11590.1| RING/U-box protein, putative isoform 2 [Theobroma cacao]
TRINITY_DN49327_c1_g1	36.226	9.67847	0.267169	0.0168824	732	-	-	-	-	-	-
TRINITY_DN49340_c4_g1	31.077	8.05795	0.25929	0.0244217	792	-	-	NOG172545;KOG1075;virNOG33137;virNOG01327;lilNOG23652	RL	sp|P92555|M1250_ARATH Uncharacterized mitochondrial protein AtMg01250 OS=Arabidopsis thaliana GN=AtMg01250 PE=4 SV=1	gi|147826485|emb|CAN77360.1| hypothetical protein VITISV_011015 [Vitis vinifera]
TRINITY_DN49341_c0_g7	34.7652	7.187	0.20673	0.0086156	445	-	-	-	-	-	-
TRINITY_DN49362_c4_g2	137.693	58.7289	0.426522	0.040015	2709	-	-	-	-	-	-
TRINITY_DN49376_c5_g1	358.895	158.015	0.440283	0.040378	1054	-	-	-	-	-	gi|147859821|emb|CAN81442.1| hypothetical protein VITISV_011546 [Vitis vinifera]
TRINITY_DN49386_c5_g1	970.449	72.129	0.0743254	2.88627e-06	569	-	-	-	-	-	-
TRINITY_DN49390_c2_g3	308.447	84.8456	0.275074	0.00229439	1117	-	-	virNOG20967	S	-	gi|470142468|ref|XP_004306929.1| PREDICTED: uncharacterized protein LOC101296895 [Fragaria vesca subsp. vesca]
TRINITY_DN49399_c2_g1	1744.6	754.446	0.432447	0.0426008	2451	GO:0004596;GO:0031248;GO:0006474	-	virNOG18940;virNOG14105	SR	-	gi|566176399|ref|XP_006381625.1| GCN5-related N-acetyltransferase family protein [Populus trichocarpa] gi|550336333|gb|ERP59422.1| GCN5-related N-acetyltransferase family protein [Populus trichocarpa]
TRINITY_DN49412_c4_g1	60.1607	23.1548	0.384883	0.0483773	410	-	-	KOG1075;COG2124;virNOG05585;NOG134902;virNOG07756	SQRL	sp|P0C2F6|RNHX1_ARATH Putative ribonuclease H protein At1g65750 OS=Arabidopsis thaliana GN=At1g65750 PE=3 SV=1	gi|698557861|ref|XP_009771141.1| PREDICTED: uncharacterized protein LOC104221718 [Nicotiana sylvestris]
TRINITY_DN49416_c1_g3	14.7671	0.556006	0.0376516	0.0122767	294	-	-	-	-	-	-
TRINITY_DN49416_c0_g1	35.1241	9.11956	0.259638	0.0377696	1044	-	-	-	-	-	-
TRINITY_DN49417_c0_g1	23.7779	2.09653	0.0881714	0.00143519	689	-	-	KOG1075;virNOG01327	R	-	gi|147865108|emb|CAN79410.1| hypothetical protein VITISV_038452 [Vitis vinifera]
TRINITY_DN49420_c1_g2	7026.73	2199.59	0.313033	0.00813235	4041	GO:0006281;GO:0003824	K01246	virNOG04729	R	sp|Q7VG78|GUAA_HELHP Probable GMP synthase [glutamine-hydrolyzing] OS=Helicobacter hepaticus (strain ATCC 51449 / 3B1) GN=guaA PE=3 SV=1	gi|659122505|ref|XP_008461179.1| PREDICTED: probable GMP synthase [glutamine-hydrolyzing] [Cucumis melo]
TRINITY_DN49420_c1_g3	5967.02	827.654	0.138705	2.57822e-06	1172	GO:0006355;GO:0043565;GO:0003700	-	virNOG06548	K	sp|Q9SAH7|WRK40_ARATH Probable WRKY transcription factor 40 OS=Arabidopsis thaliana GN=WRKY40 PE=1 SV=1	gi|1009176827|ref|XP_015869638.1| PREDICTED: probable WRKY transcription factor 40 [Ziziphus jujuba] gi|1009177446|ref|XP_015869976.1| PREDICTED: probable WRKY transcription factor 40 [Ziziphus jujuba] gi|1009177584|ref|XP_015870052.1| PREDICTED: probable WRKY transcription factor 40 [Ziziphus jujuba]
TRINITY_DN49441_c2_g2	5051.69	2139.37	0.423496	0.0315704	2842	GO:0006950;GO:0005516	-	virNOG12154	S	sp|C0SVV6|CB60A_ARATH Calmodulin-binding protein 60 A OS=Arabidopsis thaliana GN=CBP60A PE=2 SV=1	gi|1009131080|ref|XP_015882646.1| PREDICTED: calmodulin-binding protein 60 A-like [Ziziphus jujuba]
TRINITY_DN49464_c3_g3	198.98	86.4214	0.434323	0.0466179	1200	GO:0016020;GO:0009664;GO:0005618;GO:0005576	-	virNOG09946	R	sp|O80932|EXPA3_ARATH Expansin-A3 OS=Arabidopsis thaliana GN=EXPA3 PE=2 SV=1	gi|661902806|ref|NP_001284471.1| expansin-A4 precursor [Cucumis melo] gi|115334948|gb|ABI94060.1| ripening-related expansin [Cucumis melo]
TRINITY_DN49466_c3_g1	11.9639	1.98923	0.166269	0.0369106	485	-	-	-	-	-	-
TRINITY_DN49468_c0_g1	74.2831	8.11845	0.109291	5.20926e-05	437	-	-	-	-	-	-
TRINITY_DN49471_c1_g5	182.927	40.341	0.220531	0.000655561	989	-	-	-	-	-	-
TRINITY_DN49486_c6_g4	36.1309	4.47803	0.123939	0.00124477	548	-	-	-	-	-	-
TRINITY_DN49488_c0_g1	124.969	33.5033	0.268092	0.00286537	474	-	-	virNOG06122	K	-	gi|147772769|emb|CAN73816.1| hypothetical protein VITISV_023928 [Vitis vinifera]
TRINITY_DN49518_c2_g3	29.947	8.35301	0.278926	0.0439543	414	-	-	virNOG05585;virNOG01327;NOG134902;virNOG07756	SRL	-	gi|147859821|emb|CAN81442.1| hypothetical protein VITISV_011546 [Vitis vinifera]
TRINITY_DN49520_c0_g2	457.475	151.09	0.33027	0.0121584	1103	-	K09338	KOG0483;virNOG34322;virNOG11730	K	sp|P46667|ATHB5_ARATH Homeobox-leucine zipper protein ATHB-5 OS=Arabidopsis thaliana GN=ATHB-5 PE=1 SV=1	gi|302141999|emb|CBI19202.3| unnamed protein product [Vitis vinifera]
TRINITY_DN49530_c0_g1	447.309	181.516	0.405795	0.0321553	3700	-	-	virNOG11208	O	sp|Q0IU52|ASP1_ORYSJ Aspartic proteinase Asp1 OS=Oryza sativa subsp. japonica GN=ASP1 PE=2 SV=1	gi|658050746|ref|XP_008361087.1| PREDICTED: aspartic proteinase Asp1-like [Malus domestica]
TRINITY_DN49549_c1_g2	1429.54	582.441	0.407431	0.0307492	3058	GO:0036459;GO:0048364;GO:0009908;GO:0046872;GO:0008283;GO:0006511;GO:0016021;GO:0016579;GO:1901000;GO:0048366	-	virNOG09660	O	sp|Q9FKP5|UBP17_ARATH Ubiquitin carboxyl-terminal hydrolase 17 OS=Arabidopsis thaliana GN=UBP17 PE=2 SV=1	gi|302142049|emb|CBI19252.3| unnamed protein product [Vitis vinifera]
TRINITY_DN49564_c0_g2	358.827	70.1573	0.195519	0.000146851	756	-	-	-	-	-	-
TRINITY_DN49569_c2_g2	1469.41	383.741	0.261153	0.00114453	1630	GO:0003824;GO:0050662	K12449	COG0451;virNOG11289	MG	sp|Q9SGE0|AXS2_ARATH UDP-D-apiose/UDP-D-xylose synthase 2 OS=Arabidopsis thaliana GN=AXS2 PE=2 SV=1	gi|347664493|gb|AEP17007.1| UDP-D-apiose/UPD-D-xylose synthetase [Vitis vinifera]
TRINITY_DN49577_c1_g1	6391.19	2299.05	0.359722	0.00898529	2420	-	-	virNOG00501	K	sp|Q653H7|ARFR_ORYSJ Auxin response factor 18 OS=Oryza sativa subsp. japonica GN=ARF18 PE=2 SV=1	gi|1003092827|gb|AMO02491.1| auxin response factor [Boehmeria nivea]
TRINITY_DN49579_c0_g1	257.668	102.311	0.397064	0.0262469	856	-	-	-	-	-	-
TRINITY_DN49582_c0_g1	201.075	7.46187	0.0371098	0.00275192	1815	-	-	virNOG05810;KOG0017;virNOG24415	R	sp|Q94HW2|POLR1_ARATH Retrovirus-related Pol polyprotein from transposon RE1 OS=Arabidopsis thaliana GN=RE1 PE=2 SV=1	gi|720079795|ref|XP_010241784.1| PREDICTED: uncharacterized protein LOC104586305 [Nelumbo nucifera]
TRINITY_DN49583_c4_g2	203.138	53.2196	0.261988	0.00305914	1572	-	K13425	virNOG12970;NOG140498	K	sp|O04609|WRK22_ARATH WRKY transcription factor 22 OS=Arabidopsis thaliana GN=WRKY22 PE=2 SV=1	gi|590721756|ref|XP_007051705.1| WRKY transcription factor 23, putative [Theobroma cacao] gi|508703966|gb|EOX95862.1| WRKY transcription factor 23, putative [Theobroma cacao]
TRINITY_DN49583_c4_g1	126.321	38.9649	0.30846	0.0114679	1433	-	K13425	virNOG12970;NOG140498	K	sp|O04609|WRK22_ARATH WRKY transcription factor 22 OS=Arabidopsis thaliana GN=WRKY22 PE=2 SV=1	gi|590721756|ref|XP_007051705.1| WRKY transcription factor 23, putative [Theobroma cacao] gi|508703966|gb|EOX95862.1| WRKY transcription factor 23, putative [Theobroma cacao]
TRINITY_DN49594_c5_g1	157.46	50.6007	0.321355	0.0103351	1272	-	-	-	-	-	-
TRINITY_DN49594_c5_g2	1296.5	417.998	0.322405	0.00708092	4228	GO:0006857;GO:0016021;GO:0005215	-	virNOG02212	E	sp|Q9LFB8|PTR5_ARATH Protein NRT1/ PTR FAMILY 8.2 OS=Arabidopsis thaliana GN=NPF8.2 PE=2 SV=1	gi|702480373|ref|XP_010033028.1| PREDICTED: protein NRT1/ PTR FAMILY 8.1-like [Eucalyptus grandis] gi|702480377|ref|XP_010033029.1| PREDICTED: protein NRT1/ PTR FAMILY 8.1-like [Eucalyptus grandis] gi|702480379|ref|XP_010033030.1| PREDICTED: protein NRT1/ PTR FAMILY 8.1-like [Eucalyptus grandis] gi|702480383|ref|XP_010033031.1| PREDICTED: protein NRT1/ PTR FAMILY 8.1-like [Eucalyptus grandis] gi|…
TRINITY_DN49596_c3_g2	24.2533	1.65769	0.0683491	0.00170227	1159	-	-	-	-	-	-
TRINITY_DN49608_c1_g1	4055.59	1067.56	0.263233	0.00390079	2444	-	-	virNOG04197	S	-	gi|703130142|ref|XP_010104534.1| hypothetical protein L484_025508 [Morus notabilis] gi|587913318|gb|EXC01135.1| hypothetical protein L484_025508 [Morus notabilis]
TRINITY_DN49611_c2_g4	16.01	2.26387	0.141403	0.0469299	461	-	-	euNOG49016;virNOG27119	R	-	gi|697188214|ref|XP_009603141.1| PREDICTED: uncharacterized protein LOC104098176 [Nicotiana tomentosiformis]
TRINITY_DN49617_c3_g1	7251.92	2846.65	0.392538	0.0186371	5061	GO:0016021;GO:0055114;GO:0004128	-	virNOG06948	HC	sp|Q9ZNT1|NB5R1_ARATH NADH--cytochrome b5 reductase 1 OS=Arabidopsis thaliana GN=CBR1 PE=1 SV=1	gi|629081357|gb|KCW47802.1| hypothetical protein EUGRSUZ_K01543 [Eucalyptus grandis]
TRINITY_DN49623_c0_g4	122.473	20.6416	0.16854	0.000433667	2018	-	-	KOG1075;virNOG22556;virNOG34604	R	-	gi|731327994|ref|XP_010674813.1| PREDICTED: uncharacterized protein LOC104890894 [Beta vulgaris subsp. vulgaris]
TRINITY_DN49629_c2_g2	7.26564	0.331538	0.045631	0.0393391	1061	-	-	-	-	-	-
TRINITY_DN49638_c2_g2	7.15502	0	0	0.0104765	309	-	-	-	-	-	-
TRINITY_DN49638_c1_g1	8.94073	0	0	0.00368561	382	-	-	-	-	-	-
TRINITY_DN49645_c0_g7	684.032	176.281	0.257709	0.0308228	1028	-	-	-	-	-	-
TRINITY_DN49647_c6_g1	45.4664	12.7132	0.279617	0.0158563	402	-	-	KOG1075;virNOG05585;NOG134902;virNOG01327;virNOG07756	SRL	-	gi|297744477|emb|CBI37739.3| unnamed protein product [Vitis vinifera]
TRINITY_DN49647_c4_g1	107.093	27.194	0.253929	0.00446319	434	-	-	-	-	-	-
TRINITY_DN49647_c8_g1	85.8277	33.7592	0.393336	0.0430269	896	GO:0000287;GO:0004826;GO:0006432;GO:0003723;GO:0005524;GO:0005737	-	virNOG04056	J	sp|Q9SGE9|SYFB_ARATH Phenylalanine--tRNA ligase beta subunit, cytoplasmic OS=Arabidopsis thaliana GN=At1g72550 PE=2 SV=1	gi|1009131904|ref|XP_015883096.1| PREDICTED: LOW QUALITY PROTEIN: phenylalanine--tRNA ligase beta subunit, cytoplasmic [Ziziphus jujuba]
TRINITY_DN49651_c1_g3	172.706	3.03761	0.0175883	0.000685523	1507	-	-	-	-	-	-
TRINITY_DN49652_c2_g2	319.181	130.039	0.407415	0.0298735	1061	-	-	-	-	-	-
TRINITY_DN49669_c1_g1	25.9493	4.14939	0.159903	0.00460383	467	GO:0016020;GO:0008234	-	virNOG06112	OT	sp|Q8RVL2|DEK1_ARATH Calpain-type cysteine protease DEK1 OS=Arabidopsis thaliana GN=DEK1 PE=1 SV=1	gi|604335328|gb|EYU39270.1| hypothetical protein MIMGU_mgv1a000044mg [Erythranthe guttata]
TRINITY_DN49670_c0_g1	205.799	45.9726	0.223386	0.0010561	699	-	-	NOG06685;virNOG02670	QR	sp|Q76CU2|PDR1_TOBAC Pleiotropic drug resistance protein 1 OS=Nicotiana tabacum GN=PDR1 PE=2 SV=1	gi|1012347151|gb|KYP58342.1| Pleiotropic drug resistance protein 1 [Cajanus cajan]
TRINITY_DN49672_c1_g2	59.5015	19.1735	0.322235	0.0215115	870	-	-	virNOG02946	K	-	gi|965611694|dbj|BAT97833.1| hypothetical protein VIGAN_09139900 [Vigna angularis var. angularis]
TRINITY_DN49677_c0_g2	159.874	11.0154	0.0689007	9.37929e-06	1345	GO:0016021	-	virNOG13010	S	-	gi|703153236|ref|XP_010110628.1| hypothetical protein L484_004826 [Morus notabilis] gi|587940650|gb|EXC27250.1| hypothetical protein L484_004826 [Morus notabilis]
TRINITY_DN49679_c2_g1	287.065	99.0981	0.345212	0.0136659	1841	GO:0047262;GO:0045489;GO:0071555;GO:0000139	-	virNOG00530	G	sp|Q93ZX7|GAUT4_ARATH Probable galacturonosyltransferase 4 OS=Arabidopsis thaliana GN=GAUT4 PE=2 SV=1	gi|595901175|ref|XP_007213869.1| hypothetical protein PRUPE_ppa018681mg [Prunus persica] gi|462409734|gb|EMJ15068.1| hypothetical protein PRUPE_ppa018681mg [Prunus persica]
TRINITY_DN49688_c2_g8	90.9523	36.5138	0.401461	0.0366546	718	-	-	-	-	-	-
TRINITY_DN49694_c0_g1	7414.48	2052.87	0.276873	0.00154326	606	GO:0008270;GO:0055114;GO:0016491	-	COG1062;virNOG12359	QC	sp|P13603|ADH1_TRIRP Alcohol dehydrogenase 1 OS=Trifolium repens GN=ADH1 PE=2 SV=1	gi|566179340|ref|XP_006380337.1| hypothetical protein POPTR_0007s03100g, partial [Populus trichocarpa] gi|550334017|gb|ERP58134.1| hypothetical protein POPTR_0007s03100g, partial [Populus trichocarpa]
TRINITY_DN49697_c2_g3	239.393	56.843	0.237446	0.000747906	1737	-	-	-	-	-	-
TRINITY_DN49703_c4_g15	25.6892	7.46141	0.29045	0.0362541	383	-	-	virNOG05585;KOG0242;NOG134902;virNOG01327;virNOG07756	ZSRL	-	gi|698557861|ref|XP_009771141.1| PREDICTED: uncharacterized protein LOC104221718 [Nicotiana sylvestris]
TRINITY_DN49718_c0_g1	193.222	71.8726	0.371969	0.0224226	531	GO:0015074;GO:0003676	-	virNOG06348;virNOG39903;KOG0017;KOG0915;virNOG03186	STR	sp|Q94HW2|POLR1_ARATH Retrovirus-related Pol polyprotein from transposon RE1 OS=Arabidopsis thaliana GN=RE1 PE=2 SV=1	gi|147856033|emb|CAN78616.1| hypothetical protein VITISV_003658 [Vitis vinifera]
TRINITY_DN49724_c4_g1	6240.53	1301.04	0.208482	0.000142196	4022	GO:0005992;GO:0003824	-	virNOG00839	G	sp|Q0WUI9|TPS8_ARATH Probable alpha,alpha-trehalose-phosphate synthase [UDP-forming] 8 OS=Arabidopsis thaliana GN=TPS8 PE=2 SV=1	gi|147861933|emb|CAN78769.1| hypothetical protein VITISV_024248 [Vitis vinifera]
TRINITY_DN49726_c1_g2	1263.63	591.731	0.468277	0.0498296	1891	GO:0016042;GO:0016787	-	virNOG27904;virNOG01592	OTI	sp|Q9Y4D2|DGLA_HUMAN Sn1-specific diacylglycerol lipase alpha OS=Homo sapiens GN=DAGLA PE=1 SV=3	gi|225454222|ref|XP_002274561.1| PREDICTED: uncharacterized protein LOC100265467 isoform X1 [Vitis vinifera] gi|297745287|emb|CBI40367.3| unnamed protein product [Vitis vinifera]
TRINITY_DN49726_c1_g8	27.5204	0	0	0.00125076	452	-	-	-	-	-	-
TRINITY_DN49735_c0_g1	14.093	1.81853	0.129037	0.0239958	609	-	-	-	-	-	-
TRINITY_DN49740_c0_g2	238.024	11.5381	0.0484743	3.89907e-09	613	-	-	KOG4658;NOG23512	TR	-	gi|1009163048|ref|XP_015899755.1| PREDICTED: disease resistance protein At4g27190-like [Ziziphus jujuba]
TRINITY_DN49740_c0_g4	56.1513	14.7859	0.263323	0.0112138	427	-	-	NOG23512;KOG4658	TR	-	gi|1009163048|ref|XP_015899755.1| PREDICTED: disease resistance protein At4g27190-like [Ziziphus jujuba]
TRINITY_DN49742_c1_g1	48.4555	3.42292	0.0706404	0.0222417	962	-	-	-	-	-	-
TRINITY_DN49782_c1_g1	624.038	260.064	0.416744	0.031477	1189	GO:0008152	K19054	virNOG19443	P	sp|Q9ZR07|FRDA_ARATH Frataxin, mitochondrial OS=Arabidopsis thaliana GN=FH PE=1 SV=2	gi|1009128006|ref|XP_015880995.1| PREDICTED: frataxin, mitochondrial-like [Ziziphus jujuba]
TRINITY_DN49785_c0_g1	558.033	173.933	0.311689	0.00350742	3199	GO:0070461	-	virNOG06783;virNOG22109	S	-	gi|590705594|ref|XP_007047482.1| Uncharacterized protein TCM_000763 [Theobroma cacao] gi|508699743|gb|EOX91639.1| Uncharacterized protein TCM_000763 [Theobroma cacao]
TRINITY_DN49789_c0_g1	22.5005	5.06715	0.225202	0.040884	468	GO:0005488	-	virNOG06357;virNOG14394	A	-	gi|595823792|ref|XP_007205129.1| hypothetical protein PRUPE_ppa005009mg [Prunus persica] gi|462400771|gb|EMJ06328.1| hypothetical protein PRUPE_ppa005009mg [Prunus persica]
TRINITY_DN49792_c3_g3	95.3426	25.4156	0.266571	0.00560242	1247	-	-	-	-	-	-
TRINITY_DN49805_c1_g1	35.359	9.16683	0.25925	0.0219182	1113	GO:0090304	-	virNOG27872;KOG1075;virNOG33137;virNOG01327	SR	-	gi|1025373295|ref|XP_016515287.1| PREDICTED: uncharacterized protein LOC107831999 [Nicotiana tabacum]
TRINITY_DN49808_c3_g1	45.1243	16.4165	0.363807	0.0489875	636	-	-	COG2124;virNOG05585;NOG134902;virNOG01327;virNOG07756	SQRL	-	gi|147859821|emb|CAN81442.1| hypothetical protein VITISV_011546 [Vitis vinifera]
TRINITY_DN49816_c1_g2	277.946	94.3199	0.339346	0.010346	1634	-	-	virNOG22620	S	sp|Q9LQU4|PCR2_ARATH Protein PLANT CADMIUM RESISTANCE 2 OS=Arabidopsis thaliana GN=PCR2 PE=1 SV=1	gi|743822870|ref|XP_011021803.1| PREDICTED: protein PLANT CADMIUM RESISTANCE 2-like [Populus euphratica]
TRINITY_DN49846_c2_g9	73.6878	21.2765	0.288738	0.016873	588	-	-	-	-	-	-
TRINITY_DN49848_c1_g1	5265.71	1986.5	0.377251	0.0130162	6134	GO:0016307;GO:0046872;GO:0005524;GO:0046854	K00921	virNOG05256	T	sp|Q9SSJ8|FAB1C_ARATH Putative 1-phosphatidylinositol-3-phosphate 5-kinase FAB1C OS=Arabidopsis thaliana GN=FAB1C PE=2 SV=1	gi|1009107974|ref|XP_015882443.1| PREDICTED: putative 1-phosphatidylinositol-3-phosphate 5-kinase FAB1C [Ziziphus jujuba]
TRINITY_DN49857_c3_g1	64.9782	23.3733	0.359709	0.0339821	485	-	-	KOG1075;virNOG01327;NOG134902;virNOG07756	SR	-	gi|147832644|emb|CAN68220.1| hypothetical protein VITISV_005372 [Vitis vinifera]
TRINITY_DN49887_c2_g2	72.7454	25.0689	0.344612	0.0268225	678	-	-	-	-	-	-
TRINITY_DN49889_c2_g4	262.641	43.8587	0.166991	0.0269295	1314	-	K13993	virNOG20155	O	sp|Q9SSQ8|HS26M_ARATH 26.5 kDa heat shock protein, mitochondrial OS=Arabidopsis thaliana GN=HSP26.5 PE=2 SV=1	gi|694378358|ref|XP_009365421.1| PREDICTED: 26.5 kDa heat shock protein, mitochondrial [Pyrus x bretschneideri]
TRINITY_DN49898_c0_g3	6.71119	0	0	0.0191862	265	-	-	-	-	-	-
TRINITY_DN49907_c1_g1	37835.6	15566.8	0.411432	0.0215227	651	GO:0005634;GO:0003677;GO:0006334;GO:0000786	K11275	virNOG23886	B	sp|P40267|H1_SOLPN Histone H1 OS=Solanum pennellii PE=2 SV=1	gi|566170882|ref|XP_006383131.1| HISTONE H1-3 family protein [Populus trichocarpa] gi|550338710|gb|ERP60928.1| HISTONE H1-3 family protein [Populus trichocarpa]
TRINITY_DN49907_c1_g2	10582.7	4748.99	0.448749	0.0376144	595	-	-	-	-	-	-
TRINITY_DN49916_c1_g3	349.331	51.9528	0.148721	1.73048e-05	1466	-	-	-	-	-	-
TRINITY_DN49918_c1_g7	335.217	102.5	0.305771	0.00557588	1915	GO:0055085;GO:0016021	-	virNOG05848	P	sp|Q9SHY2|YSL7_ARATH Probable metal-nicotianamine transporter YSL7 OS=Arabidopsis thaliana GN=YSL7 PE=2 SV=1	gi|1026051940|ref|XP_016570414.1| PREDICTED: probable metal-nicotianamine transporter YSL7 [Capsicum annuum]
TRINITY_DN49921_c2_g2	447.306	168.046	0.375684	0.0211739	1572	-	-	-	-	-	-
TRINITY_DN49922_c2_g1	96.7154	6.56447	0.067874	2.2123e-06	1120	-	-	-	-	-	-
TRINITY_DN49923_c0_g2	10.8462	1.32615	0.122269	0.0332066	632	GO:0008152;GO:0003824	-	virNOG01666	I	sp|O22898|LACS1_ARATH Long chain acyl-CoA synthetase 1 OS=Arabidopsis thaliana GN=LACS1 PE=2 SV=1	gi|1035946505|gb|OAY70857.1| Long chain acyl-CoA synthetase 1, partial [Ananas comosus]
TRINITY_DN49935_c2_g6	1557.12	583.042	0.374435	0.0221751	986	GO:0010074;GO:0006355;GO:0006470;GO:0005886;GO:0004722;GO:0005543	-	virNOG02423	T	sp|Q8RWN7|P2C32_ARATH Protein phosphatase 2C 32 OS=Arabidopsis thaliana GN=POL PE=1 SV=2	gi|297744063|emb|CBI37033.3| unnamed protein product [Vitis vinifera]
TRINITY_DN49940_c2_g2	40.2479	11.3904	0.283006	0.0252131	1122	-	-	-	-	-	-
TRINITY_DN49940_c2_g1	4091.38	1555.33	0.380148	0.0453282	3399	GO:0005634;GO:0006355;GO:0043565;GO:0003700	-	virNOG00060	K	sp|Q9M0M5|SCL13_ARATH Scarecrow-like protein 13 OS=Arabidopsis thaliana GN=SCL13 PE=2 SV=2	gi|567915159|ref|XP_006449893.1| hypothetical protein CICLE_v10014811mg [Citrus clementina] gi|567915161|ref|XP_006449894.1| hypothetical protein CICLE_v10014811mg [Citrus clementina] gi|557552504|gb|ESR63133.1| hypothetical protein CICLE_v10014811mg [Citrus clementina] gi|557552505|gb|ESR63134.1| hypothetical protein CICLE_v10014811mg [Citrus clementina]
TRINITY_DN49944_c1_g1	12343.2	4692.22	0.380145	0.0193471	3798	GO:0004674;GO:0005524;GO:0016021;GO:0006468	-	virNOG00491	T	sp|Q9LJM4|IKU2_ARATH Receptor-like protein kinase HAIKU2 OS=Arabidopsis thaliana GN=IKU2 PE=1 SV=1	gi|1009140694|ref|XP_015887791.1| PREDICTED: receptor-like protein kinase HAIKU2 isoform X1 [Ziziphus jujuba] gi|1009140696|ref|XP_015887792.1| PREDICTED: receptor-like protein kinase HAIKU2 isoform X2 [Ziziphus jujuba]
TRINITY_DN49946_c5_g1	71.015	9.28307	0.13072	0.000276491	832	-	-	-	-	-	-
TRINITY_DN49948_c4_g2	10.0652	0	0	0.00279822	594	-	-	-	-	-	-
TRINITY_DN49948_c4_g1	144.922	35.6925	0.246288	0.00113613	1471	-	-	-	-	-	-
TRINITY_DN49949_c0_g1	22.9387	4.58463	0.199864	0.0140278	733	-	-	-	-	-	-
TRINITY_DN49949_c1_g3	206.603	89.5521	0.43345	0.043669	1819	-	-	-	-	-	-
TRINITY_DN49956_c3_g1	23.4657	6.52392	0.27802	0.0469725	393	-	-	-	-	-	-
TRINITY_DN49969_c0_g1	19.1036	4.63527	0.242638	0.0443022	341	GO:0043531;GO:0005634;GO:0006355;GO:0006952;GO:0043565;GO:0003700	-	KOG1075;virNOG01327;virNOG06122	RK	sp|P0C2F6|RNHX1_ARATH Putative ribonuclease H protein At1g65750 OS=Arabidopsis thaliana GN=At1g65750 PE=3 SV=1	gi|147856116|emb|CAN80288.1| hypothetical protein VITISV_006820 [Vitis vinifera]
TRINITY_DN49977_c3_g2	27.9286	7.79631	0.279152	0.0336563	758	-	-	-	-	-	-
TRINITY_DN49989_c1_g4	21.1101	4.99373	0.236556	0.0402568	1345	-	-	-	-	-	-
TRINITY_DN50004_c4_g3	104.571	41.1775	0.393775	0.049853	864	-	-	-	-	-	-
TRINITY_DN50005_c1_g1	51.439	9.93651	0.193171	0.024382	1490	-	-	virNOG09873	R	-	gi|848874744|ref|XP_012837883.1| PREDICTED: uncharacterized protein LOC105958419 [Erythranthe guttata]
TRINITY_DN50006_c0_g1	27.5976	0	0	8.59979e-07	837	GO:0071004;GO:0003723;GO:0005686;GO:0000381;GO:0000389;GO:0071013	-	virNOG10866	A	sp|Q8RXF1|SF3A1_ARATH Probable splicing factor 3A subunit 1 OS=Arabidopsis thaliana GN=At1g14650 PE=1 SV=2	gi|590697994|ref|XP_007045594.1| SWAP/surp domain-containing protein / ubiquitin family protein [Theobroma cacao] gi|508709529|gb|EOY01426.1| SWAP/surp domain-containing protein / ubiquitin family protein [Theobroma cacao]
TRINITY_DN50017_c0_g1	1038.94	452.972	0.435995	0.0395111	3541	GO:0007186;GO:0031683;GO:0004871;GO:0005525;GO:0003924	K19729	virNOG08418	TD	sp|Q40224|GPA1_LUPLU Guanine nucleotide-binding protein alpha-1 subunit OS=Lupinus luteus GN=GPA1 PE=2 SV=1	gi|985443043|ref|XP_015384523.1| PREDICTED: guanine nucleotide-binding protein alpha-1 subunit isoform X1 [Citrus sinensis] gi|985443045|ref|XP_015384524.1| PREDICTED: guanine nucleotide-binding protein alpha-1 subunit isoform X1 [Citrus sinensis] gi|985443047|ref|XP_015384525.1| PREDICTED: guanine nucleotide-binding protein alpha-1 subunit isoform X1 [Citrus sinensis]
TRINITY_DN50027_c3_g1	79.6743	30.4494	0.382173	0.0339735	1119	-	-	virNOG09124;virNOG27119;virNOG38920	SR	-	gi|147790936|emb|CAN77234.1| hypothetical protein VITISV_010061 [Vitis vinifera]
TRINITY_DN50033_c1_g1	272.519	89.9096	0.329921	0.0381881	1922	GO:0055085;GO:0016021;GO:0022891	-	virNOG03276	R	sp|Q8GXR2|PLT6_ARATH Probable polyol transporter 6 OS=Arabidopsis thaliana GN=PLT6 PE=2 SV=2	gi|694392157|ref|XP_009371568.1| PREDICTED: probable polyol transporter 6 [Pyrus x bretschneideri]
TRINITY_DN50034_c1_g3	8.37411	0.606176	0.072387	0.0307769	316	-	-	-	-	-	-
TRINITY_DN50041_c2_g1	35.7636	7.34807	0.205463	0.00941644	976	-	-	-	-	-	-
TRINITY_DN50044_c3_g2	619.414	269.306	0.434775	0.0421807	1970	GO:0005634;GO:0006355;GO:0043565;GO:0003700	-	virNOG00614	K	sp|Q69VG1|CIGR1_ORYSJ Chitin-inducible gibberellin-responsive protein 1 OS=Oryza sativa subsp. japonica GN=CIGR1 PE=2 SV=1	gi|470116309|ref|XP_004294325.1| PREDICTED: scarecrow-like protein 21 [Fragaria vesca subsp. vesca]
TRINITY_DN50044_c3_g3	217.425	79.6309	0.366245	0.0214942	624	GO:0006355	-	virNOG00614	K	-	gi|645278651|ref|XP_008244327.1| PREDICTED: scarecrow-like protein 21 [Prunus mume]
TRINITY_DN50055_c0_g1	177.869	37.2708	0.209541	0.00888877	3035	-	-	virNOG33137;virNOG28452	SR	-	gi|147778479|emb|CAN69430.1| hypothetical protein VITISV_024658 [Vitis vinifera]
TRINITY_DN50064_c4_g3	276.111	59.5656	0.215731	0.0355801	1105	-	-	-	-	-	-
TRINITY_DN50078_c9_g1	39.0016	5.75065	0.147447	0.00272737	2371	-	-	-	-	-	-
TRINITY_DN50080_c1_g2	15.7468	1.60079	0.101658	0.0074045	1256	-	-	-	-	-	-
TRINITY_DN50083_c0_g1	85.6281	33.599	0.392383	0.0430067	1708	-	-	-	-	-	-
TRINITY_DN50089_c4_g5	20.6933	3.09788	0.149704	0.00779777	588	-	-	-	-	-	-
TRINITY_DN50097_c1_g1	390.988	172.085	0.440129	0.043095	1808	-	-	virNOG01327	R	-	gi|147826521|emb|CAN72914.1| hypothetical protein VITISV_034007 [Vitis vinifera]
TRINITY_DN50107_c0_g1	1636.55	571.377	0.349135	0.010302	2895	GO:0043622;GO:0055028;GO:0005524;GO:0004674;GO:0006468	-	virNOG02967	T	sp|Q0WPH8|NEK5_ARATH Serine/threonine-protein kinase Nek5 OS=Arabidopsis thaliana GN=NEK5 PE=1 SV=1	gi|703100168|ref|XP_010096849.1| Serine/threonine-protein kinase Nek5 [Morus notabilis] gi|587877142|gb|EXB66202.1| Serine/threonine-protein kinase Nek5 [Morus notabilis]
TRINITY_DN50108_c2_g5	1569.75	708.544	0.451375	0.0476682	3418	GO:0046323;GO:0005887;GO:0005355;GO:0005351;GO:0015992;GO:1904659	-	virNOG00993	R	sp|Q8S927|ATG8C_ARATH Autophagy-related protein 8c OS=Arabidopsis thaliana GN=ATG8C PE=1 SV=1	gi|802757202|ref|XP_012089129.1| PREDICTED: sugar transporter ERD6-like 5 [Jatropha curcas] gi|643708645|gb|KDP23561.1| hypothetical protein JCGZ_23394 [Jatropha curcas]
TRINITY_DN50114_c5_g3	378.305	147.948	0.391082	0.0221831	1499	GO:0019628;GO:0006144;GO:0005777;GO:0055114;GO:0004846	-	virNOG04266	Q	sp|P53763|URIC_PHAVU Uricase-2 OS=Phaseolus vulgaris GN=URIII PE=1 SV=2	gi|1009119633|ref|XP_015876486.1| PREDICTED: uricase-2 [Ziziphus jujuba]
TRINITY_DN50114_c5_g2	76.0914	14.0888	0.185156	0.000732045	1572	-	-	-	-	-	-
TRINITY_DN50114_c5_g1	7297.81	3301.18	0.452352	0.0419128	5214	GO:0016021	-	virNOG02537	M	sp|O04104|URIC2_SOYBN Uricase-2 isozyme 2 OS=Glycine max PE=1 SV=1	gi|645241876|ref|XP_008227285.1| PREDICTED: uncharacterized protein LOC103326817 [Prunus mume]
TRINITY_DN50115_c3_g1	164.564	36.6245	0.222554	0.00265536	1596	-	-	virNOG01327	R	-	gi|147826485|emb|CAN77360.1| hypothetical protein VITISV_011015 [Vitis vinifera]
TRINITY_DN50138_c4_g2	180.151	55.5383	0.308286	0.0319238	624	-	-	virNOG27872;KOG1075	SR	-	gi|147863428|emb|CAN79789.1| hypothetical protein VITISV_039779 [Vitis vinifera]
TRINITY_DN50148_c0_g2	575.477	92.477	0.160696	2.01367e-05	2012	-	-	-	-	-	-
TRINITY_DN50148_c0_g1	71.4201	22.7057	0.317917	0.0148606	742	-	-	virNOG24825	R	-	gi|694320234|ref|XP_009350490.1| PREDICTED: uncharacterized protein LOC103942011 [Pyrus x bretschneideri] gi|694320245|ref|XP_009350541.1| PREDICTED: uncharacterized protein LOC103942064 [Pyrus x bretschneideri]
TRINITY_DN50151_c4_g1	33.9018	4.83955	0.142752	0.00374914	450	GO:0016157;GO:0016021;GO:0005985	-	virNOG03928	M	sp|Q9FX32|SUS6_ARATH Sucrose synthase 6 OS=Arabidopsis thaliana GN=SUS6 PE=1 SV=1	gi|1009133560|ref|XP_015883968.1| PREDICTED: sucrose synthase 7-like [Ziziphus jujuba]
TRINITY_DN50178_c1_g2	394.933	155.388	0.393454	0.019364	1420	GO:0005759;GO:0006457;GO:0006508;GO:0005524;GO:0051082;GO:0004176;GO:0030163	-	COG1219;virNOG07651	O	sp|Q66GN9|CLPX3_ARATH CLP protease regulatory subunit CLPX3, mitochondrial OS=Arabidopsis thaliana GN=CLPX3 PE=2 SV=1	gi|727558901|ref|XP_010451689.1| PREDICTED: ATP-dependent Clp protease ATP-binding subunit clpX-like, mitochondrial [Camelina sativa]
TRINITY_DN50181_c0_g1	1002.1	336.298	0.335595	0.00670083	1303	GO:0004674;GO:0005524;GO:0004715;GO:0016021;GO:0018108	-	virNOG05235;COG0515	T	sp|Q8GYA4|CRK10_ARATH Cysteine-rich receptor-like protein kinase 10 OS=Arabidopsis thaliana GN=CRK10 PE=1 SV=3	gi|641856817|gb|KDO75583.1| hypothetical protein CISIN_1g010329mg [Citrus sinensis]
TRINITY_DN50183_c0_g3	425.366	0	0	5.36719e-06	1843	-	-	-	-	-	-
TRINITY_DN50206_c0_g1	186.211	80.6839	0.433292	0.0382715	2757	-	-	virNOG05810;poaNOG23047;KOG0017	R	sp|Q94HW2|POLR1_ARATH Retrovirus-related Pol polyprotein from transposon RE1 OS=Arabidopsis thaliana GN=RE1 PE=2 SV=1	gi|147843192|emb|CAN78447.1| hypothetical protein VITISV_026810 [Vitis vinifera]
TRINITY_DN50208_c3_g2	355.988	140.319	0.394168	0.0284013	1861	-	-	-	-	-	-
TRINITY_DN50210_c3_g1	1097.56	451.95	0.411778	0.0404676	5115	GO:0004674;GO:0005524;GO:0006468;GO:0016567;GO:0004842	-	virNOG01414	T	sp|Q9SW11|PUB35_ARATH U-box domain-containing protein 35 OS=Arabidopsis thaliana GN=PUB35 PE=2 SV=2	gi|1009121988|ref|XP_015877761.1| PREDICTED: U-box domain-containing protein 35-like [Ziziphus jujuba] gi|1009121990|ref|XP_015877762.1| PREDICTED: U-box domain-containing protein 35-like [Ziziphus jujuba] gi|1009171655|ref|XP_015866855.1| PREDICTED: U-box domain-containing protein 35-like [Ziziphus jujuba] gi|1009171657|ref|XP_015866856.1| PREDICTED: U-box domain-containing protein 35-like [Zizi…
TRINITY_DN50213_c2_g1	43.5424	0	0	0.00139988	675	-	-	-	-	-	-
TRINITY_DN50217_c0_g1	255.129	51.1367	0.200435	0.000254862	908	-	-	-	-	-	gi|947065243|gb|KRH14386.1| hypothetical protein GLYMA_14G022700 [Glycine max]
TRINITY_DN50225_c3_g1	2833.33	808.083	0.285206	0.0121131	1190	-	-	-	-	-	-
TRINITY_DN50236_c2_g1	37.6928	8.55346	0.226926	0.00839401	2622	-	-	virNOG39898;KOG0017	R	-	gi|147815807|emb|CAN72584.1| hypothetical protein VITISV_001910 [Vitis vinifera]
TRINITY_DN50245_c1_g2	723.502	177.338	0.245111	0.00077677	2015	GO:0004674;GO:0005524;GO:0006468	-	virNOG03894	T	sp|P51138|MSK2_MEDSA Glycogen synthase kinase-3 homolog MsK-2 OS=Medicago sativa GN=MSK-2 PE=2 SV=1	gi|645243071|ref|XP_008227813.1| PREDICTED: glycogen synthase kinase-3 homolog MsK-3 [Prunus mume]
TRINITY_DN50245_c1_g3	622.406	142.354	0.228716	0.000428783	853	GO:0004674;GO:0005524;GO:0006468	-	virNOG03894	T	sp|Q40518|MSK1_TOBAC Shaggy-related protein kinase NtK-1 OS=Nicotiana tabacum GN=NTK-1 PE=2 SV=1	gi|217069848|gb|ACJ83284.1| unknown [Medicago truncatula]
TRINITY_DN50248_c0_g1	12076.8	2537.97	0.210153	0.000707089	3552	-	-	virNOG02922;virNOG21166;NOG150799	S	sp|P54797|TNG2_MOUSE Transport and Golgi organization 2 homolog OS=Mus musculus GN=Tango2 PE=1 SV=1	gi|1009181947|ref|XP_015872446.1| PREDICTED: uncharacterized protein LOC107409526 [Ziziphus jujuba]
TRINITY_DN50249_c0_g1	81.9315	33.4305	0.408031	0.0464468	454	-	-	virNOG33137;virNOG01327;virNOG25477;virNOG28452	SR	sp|P08548|LIN1_NYCCO LINE-1 reverse transcriptase homolog OS=Nycticebus coucang PE=3 SV=1	gi|731372491|ref|XP_010650408.1| PREDICTED: uncharacterized protein LOC104879402 [Vitis vinifera]
TRINITY_DN50252_c1_g1	8.71399	0.994614	0.11414	0.0480538	901	-	-	-	-	-	-
TRINITY_DN50282_c1_g5	554.991	217.3	0.391539	0.0233175	2070	-	-	virNOG00501	K	sp|Q93YR9|ARFP_ARATH Auxin response factor 16 OS=Arabidopsis thaliana GN=ARF16 PE=1 SV=1	gi|1025192764|ref|XP_016475567.1| PREDICTED: auxin response factor 18-like isoform X2 [Nicotiana tabacum]
TRINITY_DN50283_c1_g1	822.899	161.305	0.196021	0.000145883	3261	GO:0016020;GO:0016310;GO:0000166;GO:0004672	-	virNOG02323;COG0515	T	sp|O81832|Y4729_ARATH G-type lectin S-receptor-like serine/threonine-protein kinase At4g27290 OS=Arabidopsis thaliana GN=At4g27290 PE=3 SV=4	gi|590625401|ref|XP_007025873.1| Receptor kinase 3 isoform 1 [Theobroma cacao] gi|508781239|gb|EOY28495.1| Receptor kinase 3 isoform 1 [Theobroma cacao]
TRINITY_DN50289_c0_g1	29.4016	5.91415	0.201151	0.00793553	555	-	-	-	-	-	-
TRINITY_DN50295_c6_g1	13.4035	2.0999	0.156667	0.031536	867	-	-	-	-	-	-
TRINITY_DN50301_c1_g4	13.5199	1.15882	0.0857122	0.00954351	435	GO:0044260;GO:0090304;GO:0003824	-	virNOG27872;KOG1075;virNOG01327;virNOG06122	SRK	sp|P0C2F6|RNHX1_ARATH Putative ribonuclease H protein At1g65750 OS=Arabidopsis thaliana GN=At1g65750 PE=3 SV=1	gi|147819043|emb|CAN71630.1| hypothetical protein VITISV_015580 [Vitis vinifera]
TRINITY_DN50301_c1_g3	25.459	3.97846	0.156269	0.0417265	439	GO:0043167	-	KOG1075;virNOG01327;virNOG06122	RK	sp|P0C2F6|RNHX1_ARATH Putative ribonuclease H protein At1g65750 OS=Arabidopsis thaliana GN=At1g65750 PE=3 SV=1	gi|147856633|emb|CAN82456.1| hypothetical protein VITISV_010028 [Vitis vinifera]
TRINITY_DN50311_c0_g1	4055.97	101.898	0.0251229	3.94954e-14	2480	GO:0016020;GO:0009536;GO:0006259;GO:0003676	-	virNOG05810;virNOG28740	R	sp|Q94HW2|POLR1_ARATH Retrovirus-related Pol polyprotein from transposon RE1 OS=Arabidopsis thaliana GN=RE1 PE=2 SV=1	gi|657970482|ref|XP_008376990.1| PREDICTED: uncharacterized protein LOC103440084 [Malus domestica]
TRINITY_DN50324_c0_g1	47.1057	6.9594	0.14774	0.000936539	569	-	-	-	-	-	-
TRINITY_DN50325_c0_g1	189.177	26.8046	0.141691	0.0080356	2987	GO:0006281;GO:0016798	K01246	virNOG00466	R	sp|Q7VG78|GUAA_HELHP Probable GMP synthase [glutamine-hydrolyzing] OS=Helicobacter hepaticus (strain ATCC 51449 / 3B1) GN=guaA PE=3 SV=1	gi|590698508|ref|XP_007045735.1| DNA glycosylase superfamily protein isoform 2 [Theobroma cacao] gi|508709670|gb|EOY01567.1| DNA glycosylase superfamily protein isoform 2 [Theobroma cacao]
TRINITY_DN50343_c2_g1	27.8517	6.13908	0.22042	0.0182532	1267	-	-	-	-	-	-
TRINITY_DN50349_c0_g4	20.3625	2.94064	0.144414	0.00864027	1360	-	-	COG5040;virNOG22556;virNOG34604;virNOG27355	TR	-	gi|731334763|ref|XP_010678384.1| PREDICTED: uncharacterized protein LOC104893941 [Beta vulgaris subsp. vulgaris]
TRINITY_DN50352_c2_g6	39.3444	13.5364	0.344049	0.0443303	565	-	-	-	-	-	-
TRINITY_DN50352_c2_g2	106.435	34.8311	0.327253	0.0274634	1129	GO:0006351	-	virNOG07258;virNOG05505	S	sp|F4JN35|NTL9_ARATH Protein NTM1-like 9 OS=Arabidopsis thaliana GN=NTL9 PE=1 SV=1	gi|703131506|ref|XP_010104895.1| NAC domain-containing protein 78 [Morus notabilis] gi|587914352|gb|EXC02131.1| NAC domain-containing protein 78 [Morus notabilis]
TRINITY_DN50371_c4_g4	28.7493	5.91078	0.205597	0.0097613	961	-	-	virNOG08824;KOG0017	R	sp|Q94HW2|POLR1_ARATH Retrovirus-related Pol polyprotein from transposon RE1 OS=Arabidopsis thaliana GN=RE1 PE=2 SV=1	gi|113205323|gb|AAT38747.2| Polyprotein, putative [Solanum demissum]
TRINITY_DN50378_c1_g1	121.439	41.9402	0.345361	0.0188417	2066	-	-	virNOG27916;virNOG07394;virNOG02130	P	sp|Q652J4|HAK13_ORYSJ Probable potassium transporter 13 OS=Oryza sativa subsp. japonica GN=HAK13 PE=2 SV=1	gi|590621682|ref|XP_007024840.1| Potassium transporter 1 isoform 3 [Theobroma cacao] gi|508780206|gb|EOY27462.1| Potassium transporter 1 isoform 3 [Theobroma cacao]
TRINITY_DN50394_c3_g1	1306.69	356.317	0.272687	0.0128886	757	GO:0050661;GO:0016620;GO:0006006;GO:0016021;GO:0051287;GO:0055114	-	virNOG03816;COG0057	G	sp|A2YQT7|G3PC_ORYSI Glyceraldehyde-3-phosphate dehydrogenase, cytosolic OS=Oryza sativa subsp. indica GN=GAPC PE=2 SV=1	gi|719977520|ref|XP_010248875.1| PREDICTED: glyceraldehyde-3-phosphate dehydrogenase, cytosolic-like [Nelumbo nucifera]
TRINITY_DN50394_c2_g1	150.072	44.8769	0.299036	0.00650084	275	GO:0050661;GO:0016620;GO:0006006;GO:0051287;GO:0055114	-	virNOG03816	G	sp|P26517|G3PC1_HORVU Glyceraldehyde-3-phosphate dehydrogenase 1, cytosolic OS=Hordeum vulgare GN=GAPC PE=2 SV=1	gi|258642943|gb|ACV86035.1| glyceraldehyde-3-phosphate dehydrogenase 2 [Festuca arundinacea]
TRINITY_DN50397_c4_g1	27.965	4.58463	0.163942	0.0041613	578	-	-	-	-	-	-
TRINITY_DN50405_c2_g1	586.05	223.001	0.380515	0.0306413	1348	-	-	-	-	-	-
TRINITY_DN50414_c3_g5	77.1292	23.0888	0.299352	0.0134428	641	-	-	-	-	-	-
TRINITY_DN50416_c6_g1	359.497	98.9107	0.275137	0.00669019	3091	-	-	-	-	-	-
TRINITY_DN50417_c3_g1	803.181	271.805	0.338411	0.0265941	1012	GO:0004674;GO:0005524;GO:0016021;GO:0005886;GO:0018108;GO:0004714	-	lilNOG12177;virNOG00985	T	sp|Q93ZS4|NIK3_ARATH Protein NSP-INTERACTING KINASE 3 OS=Arabidopsis thaliana GN=NIK3 PE=1 SV=1	gi|1021028259|gb|KZM86046.1| hypothetical protein DCAR_026532 [Daucus carota subsp. sativus]
TRINITY_DN50421_c1_g1	587.912	200.876	0.341678	0.00735082	712	-	-	virNOG35113;virNOG27367	SR	-	gi|719987869|ref|XP_010252152.1| PREDICTED: rRNA 2&apos;-O-methyltransferase fibrillarin-like isoform X1 [Nelumbo nucifera] gi|719987872|ref|XP_010252153.1| PREDICTED: rRNA 2&apos;-O-methyltransferase fibrillarin-like isoform X1 [Nelumbo nucifera]
TRINITY_DN50422_c3_g16	179.619	67.2387	0.374342	0.0172847	1544	-	-	-	-	-	-
TRINITY_DN50423_c2_g1	17.9243	0.937714	0.0523152	0.0437799	536	-	-	-	-	-	-
TRINITY_DN50428_c1_g5	1037.24	412.029	0.397237	0.0311856	449	-	-	-	-	-	-
TRINITY_DN50428_c1_g7	11452.9	4531.25	0.395642	0.0263858	2048	-	-	virNOG06190	S	-	gi|1012355229|gb|KYP66416.1| hypothetical protein KK1_012709 [Cajanus cajan]
TRINITY_DN50452_c4_g5	37.5708	12.8234	0.341313	0.0466893	1295	-	-	-	-	-	gi|828303783|ref|XP_012569902.1| PREDICTED: uncharacterized protein LOC101508215 [Cicer arietinum]
TRINITY_DN50469_c3_g1	19.2355	1.09855	0.0571107	0.00132617	1188	-	-	virNOG00819;virNOG05810;virNOG19602;KOG0017	R	sp|P10978|POLX_TOBAC Retrovirus-related Pol polyprotein from transposon TNT 1-94 OS=Nicotiana tabacum PE=2 SV=1	gi|147816383|emb|CAN68489.1| hypothetical protein VITISV_037543 [Vitis vinifera]
TRINITY_DN50469_c3_g3	19.0271	3.20854	0.16863	0.0163204	1233	-	-	virNOG00819;virNOG05810;KOG0017	R	sp|Q9ZT94|POLR2_ARATH Retrovirus-related Pol polyprotein from transposon RE2 OS=Arabidopsis thaliana GN=RE2 PE=4 SV=1	gi|743816903|ref|XP_011020286.1| PREDICTED: uncharacterized protein LOC105122718 isoform X1 [Populus euphratica]
TRINITY_DN50470_c6_g2	207.693	22.2831	0.107289	0.000123995	423	-	-	-	-	-	-
TRINITY_DN50477_c0_g1	2670.08	581.395	0.217744	0.000324405	1305	-	-	virNOG35284;NOG143490;virNOG26337	O	sp|Q9LZJ6|ATL5_ARATH RING-H2 finger protein ATL5 OS=Arabidopsis thaliana GN=ATL5 PE=2 SV=1	gi|657988988|ref|XP_008386680.1| PREDICTED: LOW QUALITY PROTEIN: RING-H2 finger protein ATL64-like [Malus domestica]
TRINITY_DN50480_c0_g1	16205.8	6304.19	0.389009	0.0436791	2153	GO:0000287;GO:0016831;GO:0030976	-	virNOG06014	HE	sp|P51850|PDC1_PEA Pyruvate decarboxylase 1 OS=Pisum sativum GN=PDC1 PE=2 SV=1	gi|763790442|gb|KJB57438.1| hypothetical protein B456_009G164100 [Gossypium raimondii]
TRINITY_DN50480_c0_g2	1938.27	637.819	0.329066	0.00473243	1214	GO:0000287;GO:0016831;GO:0030976	-	virNOG06014	HE	sp|A2Y5L9|PDC1_ORYSI Pyruvate decarboxylase 1 OS=Oryza sativa subsp. indica GN=PDC1 PE=2 SV=1	gi|848896921|ref|XP_012848532.1| PREDICTED: pyruvate decarboxylase 1 [Erythranthe guttata] gi|604315353|gb|EYU28059.1| hypothetical protein MIMGU_mgv1a003736mg [Erythranthe guttata]
TRINITY_DN50499_c3_g1	3603.55	1304.53	0.362013	0.0159651	2845	GO:0006810;GO:0005622;GO:0016021;GO:0090305;GO:0005215;GO:0004518	-	virNOG08554;virNOG13268	R	sp|Q93VH2|BBD2_ARATH Bifunctional nuclease 2 OS=Arabidopsis thaliana GN=BBD2 PE=2 SV=1	gi|641865955|gb|KDO84640.1| hypothetical protein CISIN_1g019109mg [Citrus sinensis] gi|641865956|gb|KDO84641.1| hypothetical protein CISIN_1g019109mg [Citrus sinensis]
TRINITY_DN50503_c1_g1	23.9312	5.46568	0.228392	0.0258263	588	-	-	-	-	-	-
TRINITY_DN50505_c0_g1	295.566	84.6896	0.286534	0.0112001	611	-	-	COG2801;virNOG26548;KOG0017	RL	-	gi|1021497402|ref|XP_016191799.1| PREDICTED: uncharacterized protein LOC107632644 [Arachis ipaensis]
TRINITY_DN50505_c0_g4	8.70172	0	0	0.030125	349	GO:0015074;GO:0008270;GO:0003676	-	virNOG09117;COG2801;virNOG26548	RGL	-	gi|147800031|emb|CAN74973.1| hypothetical protein VITISV_001042 [Vitis vinifera]
TRINITY_DN50508_c0_g1	5035.36	1562.44	0.310293	0.0025666	2573	GO:0006355	-	virNOG10320	K	sp|Q9FL03|SCL4_ARATH Scarecrow-like protein 4 OS=Arabidopsis thaliana GN=SCL4 PE=1 SV=1	gi|1009144680|ref|XP_015889931.1| PREDICTED: scarecrow-like protein 4 [Ziziphus jujuba]
TRINITY_DN50510_c5_g2	113.4	48.3175	0.426079	0.0486614	925	-	-	-	-	-	-
TRINITY_DN50510_c5_g3	25.6735	3.35256	0.130584	0.0379926	593	-	-	-	-	-	-
TRINITY_DN50531_c4_g4	352.9	133.08	0.377104	0.0225617	1743	-	-	virNOG08416	YU	sp|Q9C811|NU160_ARATH Nuclear pore complex protein NUP160 OS=Arabidopsis thaliana GN=NUP160 PE=1 SV=2	gi|764604669|ref|XP_011466907.1| PREDICTED: nuclear pore complex protein NUP160 isoform X1 [Fragaria vesca subsp. vesca] gi|764604674|ref|XP_011466908.1| PREDICTED: nuclear pore complex protein NUP160 isoform X1 [Fragaria vesca subsp. vesca]
TRINITY_DN50534_c3_g3	124.976	52.862	0.422977	0.0482815	1267	-	-	-	-	-	-
TRINITY_DN50539_c0_g4	1173.18	406.154	0.346198	0.0114983	2375	GO:0008270;GO:0016021;GO:0019706	-	virNOG13646	R	sp|Q7XA86|ZDH11_ARATH Protein S-acyltransferase 10 OS=Arabidopsis thaliana GN=PAT10 PE=1 SV=1	gi|698566746|ref|XP_009773581.1| PREDICTED: protein S-acyltransferase 10-like isoform X2 [Nicotiana sylvestris] gi|1025415810|ref|XP_016440876.1| PREDICTED: protein S-acyltransferase 10-like isoform X2 [Nicotiana tabacum]
TRINITY_DN50542_c1_g3	188.58	50.6692	0.268688	0.00509187	1190	GO:0006355	-	virNOG03579	K	sp|P0C884|SCL34_ARATH Scarecrow-like protein 34 OS=Arabidopsis thaliana GN=SCL34 PE=3 SV=1	gi|764561295|ref|XP_011461310.1| PREDICTED: scarecrow-like protein 30 [Fragaria vesca subsp. vesca]
TRINITY_DN50550_c1_g1	178.123	60.7818	0.341234	0.0144149	1033	-	-	-	-	-	-
TRINITY_DN50605_c1_g3	17.6764	3.36242	0.190221	0.0253759	968	-	-	-	-	-	-
TRINITY_DN50624_c0_g1	52.0788	0.274638	0.00527351	0.000623637	553	-	-	-	-	-	-
TRINITY_DN50632_c0_g7	585.552	144.258	0.246363	0.00376935	336	GO:0006355;GO:0043565;GO:0003700	-	virNOG04752	K	sp|Q6B6R4|WRK24_ORYSI WRKY transcription factor WRKY24 OS=Oryza sativa subsp. indica GN=WRKY24 PE=2 SV=1	gi|947067983|gb|KRH17126.1| hypothetical protein GLYMA_14G200200 [Glycine max]
TRINITY_DN50632_c0_g5	1388.19	410.426	0.295655	0.0474488	729	GO:0006355;GO:0043565;GO:0003700	-	virNOG04752	K	sp|Q8S8P5|WRK33_ARATH Probable WRKY transcription factor 33 OS=Arabidopsis thaliana GN=WRKY33 PE=1 SV=2	gi|767007090|gb|AJT39810.1| hypothetical protein [Lupinus angustifolius]
TRINITY_DN50642_c1_g3	5066.71	1461.57	0.288465	0.00317231	3226	-	-	virNOG07703	K	sp|O81916|YC22_ARATH Uncharacterized calcium-binding protein At1g02270 OS=Arabidopsis thaliana GN=At1g02270 PE=2 SV=2	gi|1009123805|ref|XP_015878735.1| PREDICTED: uncharacterized calcium-binding protein At1g02270 isoform X1 [Ziziphus jujuba] gi|1009123807|ref|XP_015878736.1| PREDICTED: uncharacterized calcium-binding protein At1g02270 isoform X1 [Ziziphus jujuba] gi|1009123809|ref|XP_015878737.1| PREDICTED: uncharacterized calcium-binding protein At1g02270 isoform X1 [Ziziphus jujuba] gi|1009123811|ref|XP_015878…
TRINITY_DN50663_c0_g1	7471.25	1414.94	0.189385	0.00123821	4012	GO:0005524;GO:0006468;GO:0042742;GO:0016045;GO:0005768;GO:0010359;GO:0006898;GO:0031514;GO:0004672;GO:0016021;GO:0005886;GO:0052544	K13420	virNOG03095	T	sp|Q9FL28|FLS2_ARATH LRR receptor-like serine/threonine-protein kinase FLS2 OS=Arabidopsis thaliana GN=FLS2 PE=1 SV=1	gi|595895257|ref|XP_007213718.1| hypothetical protein PRUPE_ppa000470mg [Prunus persica] gi|462409583|gb|EMJ14917.1| hypothetical protein PRUPE_ppa000470mg [Prunus persica]
TRINITY_DN50683_c0_g1	120.585	36.8642	0.305711	0.0137383	1212	GO:0031463;GO:0004842	-	virNOG13168;virNOG38788	SR	-	gi|297738425|emb|CBI27626.3| unnamed protein product [Vitis vinifera]
TRINITY_DN50684_c1_g1	3961.74	1024.98	0.258719	0.00519932	2848	GO:0004674;GO:0005524;GO:0006468	-	virNOG02819	T	sp|Q9LTC0|PBL19_ARATH Probable serine/threonine-protein kinase PBL19 OS=Arabidopsis thaliana GN=PBL19 PE=1 SV=1	gi|743810123|ref|XP_011018668.1| PREDICTED: probable receptor-like protein kinase At5g47070 [Populus euphratica]
TRINITY_DN50690_c0_g1	97.816	1.87543	0.019173	7.39533e-09	2045	GO:0000165;GO:0004674;GO:0000166	-	virNOG03338	T	sp|O23304|BLUS1_ARATH Serine/threonine-protein kinase BLUS1 OS=Arabidopsis thaliana GN=BLUS1 PE=1 SV=1	gi|255576866|ref|XP_002529319.1| PREDICTED: serine/threonine-protein kinase BLUS1 [Ricinus communis] gi|223531243|gb|EEF33088.1| serine/threonine protein kinase, putative [Ricinus communis]
TRINITY_DN50694_c7_g3	293.083	86.9292	0.296603	0.00495955	1438	GO:0016020;GO:0016192	-	virNOG09088	S	-	gi|1009135547|ref|XP_015885045.1| PREDICTED: uncharacterized protein LOC107420568 [Ziziphus jujuba] gi|1009164522|ref|XP_015900543.1| PREDICTED: uncharacterized protein LOC107433721 [Ziziphus jujuba]
TRINITY_DN50696_c2_g10	188.952	68.8189	0.364214	0.0141065	2114	GO:0032440;GO:0050321;GO:0005524;GO:0016021;GO:0055114;GO:0018108;GO:0004714	-	virNOG04160	T	sp|Q9LVM0|Y5830_ARATH Probable inactive receptor kinase At5g58300 OS=Arabidopsis thaliana GN=At5g58300 PE=2 SV=1	gi|1012364902|gb|KYP76084.1| putative inactive receptor kinase At5g58300 [Cajanus cajan]
TRINITY_DN50704_c2_g1	5879.42	1936.24	0.329326	0.00590107	6845	-	K14409	virNOG14846	A	sp|Q9FZ99|SMG7L_ARATH Protein SMG7L OS=Arabidopsis thaliana GN=SMG7L PE=2 SV=1	gi|566193860|ref|XP_006377375.1| hypothetical protein POPTR_0011s05360g [Populus trichocarpa] gi|550327664|gb|ERP55172.1| hypothetical protein POPTR_0011s05360g [Populus trichocarpa]
TRINITY_DN50704_c2_g2	4684.32	1593.29	0.340133	0.0137672	4678	-	-	virNOG14846	A	sp|Q9FZ99|SMG7L_ARATH Protein SMG7L OS=Arabidopsis thaliana GN=SMG7L PE=2 SV=1	gi|743900210|ref|XP_011043398.1| PREDICTED: protein SMG7L-like isoform X1 [Populus euphratica] gi|743900212|ref|XP_011043399.1| PREDICTED: protein SMG7L-like isoform X1 [Populus euphratica] gi|743900214|ref|XP_011043400.1| PREDICTED: protein SMG7L-like isoform X1 [Populus euphratica]
TRINITY_DN50709_c1_g4	827.286	379.124	0.458275	0.0404923	344	-	-	-	-	-	-
TRINITY_DN50709_c1_g1	12888.4	6008.76	0.466215	0.0407346	1918	-	-	virNOG14504	O	-	gi|1027101549|ref|XP_016649297.1| PREDICTED: dnaJ homolog subfamily B member 6 isoform X3 [Prunus mume] gi|1027101551|ref|XP_016649298.1| PREDICTED: dnaJ homolog subfamily B member 6 isoform X3 [Prunus mume]
TRINITY_DN50709_c1_g3	2173.56	826.363	0.380188	0.0230222	2363	-	-	virNOG16242;virNOG14504;COG0484	O	-	gi|747053043|ref|XP_011072665.1| PREDICTED: dnaJ homolog subfamily B member 6 isoform X2 [Sesamum indicum]
TRINITY_DN50712_c5_g2	51.9792	15.5599	0.299348	0.023774	1164	-	-	-	-	-	-
TRINITY_DN50720_c4_g1	35.8674	8.12785	0.226608	0.00788064	385	-	-	virNOG33137;virNOG01327;virNOG15069;virNOG28452	SR	sp|O00370|LORF2_HUMAN LINE-1 retrotransposable element ORF2 protein OS=Homo sapiens PE=1 SV=1	gi|147856116|emb|CAN80288.1| hypothetical protein VITISV_006820 [Vitis vinifera]
TRINITY_DN50729_c2_g1	109.481	37.4136	0.341735	0.0274483	1573	-	-	virNOG35577;NOG65877	S	sp|Q40392|TMVRN_NICGU TMV resistance protein N OS=Nicotiana glutinosa GN=N PE=1 SV=1	gi|596059824|ref|XP_007221062.1| hypothetical protein PRUPE_ppa016235mg [Prunus persica] gi|462417524|gb|EMJ22261.1| hypothetical protein PRUPE_ppa016235mg [Prunus persica]
TRINITY_DN50746_c1_g1	6653.35	2013.73	0.302664	0.0342711	2207	-	-	virNOG05083	R	sp|Q3SZX8|CCD25_BOVIN Coiled-coil domain-containing protein 25 OS=Bos taurus GN=CCDC25 PE=2 SV=1	gi|703148883|ref|XP_010109459.1| hypothetical protein L484_001798 [Morus notabilis] gi|587935834|gb|EXC22695.1| hypothetical protein L484_001798 [Morus notabilis]
TRINITY_DN50749_c7_g1	40.9206	0	0	0.000430402	727	-	-	virNOG15572;virNOG02790	R	-	gi|720086376|ref|XP_010243821.1| PREDICTED: GDSL esterase/lipase At5g03980-like [Nelumbo nucifera]
TRINITY_DN50766_c5_g1	7.05107	0	0	0.0136619	523	-	-	-	-	-	-
TRINITY_DN50769_c8_g3	90.1286	35.4335	0.393143	0.0418638	433	-	-	-	-	-	-
TRINITY_DN50780_c0_g4	410.521	122.863	0.299287	0.00677794	328	GO:0006351	-	virNOG15981;virNOG09836	K	-	gi|694407511|ref|XP_009378492.1| PREDICTED: NAC domain-containing protein 72 [Pyrus x bretschneideri] gi|694407513|ref|XP_009378493.1| PREDICTED: NAC domain-containing protein 72 [Pyrus x bretschneideri]
TRINITY_DN50780_c0_g7	5515.4	1675.43	0.303774	0.0241459	712	GO:0005634;GO:0003677;GO:0006355	-	virNOG15981	K	sp|Q9LDY8|NAC55_ARATH NAC domain-containing protein 55 OS=Arabidopsis thaliana GN=NAC055 PE=2 SV=1	gi|568820399|ref|XP_006464708.1| PREDICTED: NAC domain-containing protein 72 [Citrus sinensis] gi|641855364|gb|KDO74150.1| hypothetical protein CISIN_1g019011mg [Citrus sinensis]
TRINITY_DN50780_c0_g2	1362.25	511.472	0.375462	0.047305	966	GO:0005634;GO:0003677;GO:0006355	-	virNOG15981	K	-	gi|638110961|emb|CDQ51996.1| NAC transcription factor, partial [Fagus sylvatica]
TRINITY_DN50787_c0_g1	64.3968	12.1034	0.18795	0.00154968	441	-	-	-	-	-	-
TRINITY_DN50805_c0_g2	50.5493	13.9817	0.276596	0.014492	977	-	-	-	-	-	-
TRINITY_DN50825_c1_g4	7.37551	0	0	0.0087915	881	-	-	-	-	-	-
TRINITY_DN50825_c0_g1	140.775	1.49709	0.0106346	0.000613111	783	-	-	virNOG08686	T	-	gi|596126468|ref|XP_007221953.1| hypothetical protein PRUPE_ppa001714mg [Prunus persica] gi|462418889|gb|EMJ23152.1| hypothetical protein PRUPE_ppa001714mg [Prunus persica]
TRINITY_DN50831_c1_g1	18.571	0.274638	0.0147886	0.000160783	778	-	-	-	-	-	-
TRINITY_DN50840_c4_g1	39.1443	6.35009	0.162223	0.0213637	2955	-	-	-	-	-	gi|147856633|emb|CAN82456.1| hypothetical protein VITISV_010028 [Vitis vinifera]
TRINITY_DN50843_c2_g1	71.3969	15.3021	0.214324	0.0352476	568	GO:0016021;GO:0051205	-	COG0706;virNOG03852	U	sp|Q42191|OXA1_ARATH Mitochondrial inner membrane protein OXA1 OS=Arabidopsis thaliana GN=OXA1 PE=2 SV=2	gi|1009156784|ref|XP_015896424.1| PREDICTED: mitochondrial inner membrane protein OXA1-like [Ziziphus jujuba]
TRINITY_DN50845_c5_g4	649.859	153.298	0.235894	0.000960324	2658	GO:0016021	-	virNOG01865	R	sp|Q8GYH5|BAD1_ARATH Ankyrin repeat-containing protein BDA1 OS=Arabidopsis thaliana GN=BAD1 PE=1 SV=1	gi|645274113|ref|XP_008242192.1| PREDICTED: ankyrin repeat-containing protein At3g12360-like [Prunus mume]
TRINITY_DN50864_c4_g1	42.1433	7.95715	0.188812	0.00260732	843	-	-	-	-	-	-
TRINITY_DN50875_c1_g1	61.9089	17.8101	0.287682	0.0119322	2263	GO:0016020;GO:0016310;GO:0004672	K04733	virNOG05235	T	sp|Q9M0X5|CRK25_ARATH Cysteine-rich receptor-like protein kinase 25 OS=Arabidopsis thaliana GN=CRK25 PE=3 SV=1	gi|703073962|ref|XP_010089688.1| Cysteine-rich receptor-like protein kinase 29 [Morus notabilis] gi|587847896|gb|EXB38211.1| Cysteine-rich receptor-like protein kinase 29 [Morus notabilis]
TRINITY_DN50876_c1_g1	66.0917	0.663076	0.0100327	0.0010241	1354	-	-	virNOG25560;KOG0017	SR	-	gi|147773304|emb|CAN75909.1| hypothetical protein VITISV_023994 [Vitis vinifera]
TRINITY_DN50878_c4_g3	225.258	74.1757	0.329292	0.0135968	713	-	-	-	-	-	-
TRINITY_DN50879_c4_g2	144.033	35.2307	0.244601	0.00263456	2705	-	-	-	-	-	-
TRINITY_DN50883_c1_g1	103.354	29.7608	0.28795	0.0077783	2458	-	-	-	-	-	gi|720064103|ref|XP_010275847.1| PREDICTED: uncharacterized protein LOC104610772 [Nelumbo nucifera]
TRINITY_DN50887_c3_g2	2381.41	749.454	0.314711	0.00503773	3390	GO:0005739	-	virNOG05810;KOG0017	R	sp|Q9ZT94|POLR2_ARATH Retrovirus-related Pol polyprotein from transposon RE2 OS=Arabidopsis thaliana GN=RE2 PE=4 SV=1	gi|255678617|dbj|BAH94406.1| Os08g0544300 [Oryza sativa Japonica Group]
TRINITY_DN50888_c2_g1	4228.87	1362.22	0.322125	0.00535751	3992	GO:0047268	K06617	virNOG03519	R	sp|Q84VX0|RFS1_ARATH Probable galactinol--sucrose galactosyltransferase 1 OS=Arabidopsis thaliana GN=RFS1 PE=2 SV=1	gi|1009107837|ref|XP_015881674.1| PREDICTED: probable galactinol--sucrose galactosyltransferase 1 [Ziziphus jujuba] gi|1009107839|ref|XP_015881681.1| PREDICTED: probable galactinol--sucrose galactosyltransferase 1 [Ziziphus jujuba] gi|1009107861|ref|XP_015881828.1| PREDICTED: probable galactinol--sucrose galactosyltransferase 1 [Ziziphus jujuba] gi|1009107863|ref|XP_015881835.1| PREDICTED: probab…
TRINITY_DN50907_c0_g4	1435.23	550.438	0.383518	0.0316638	2478	GO:0006810;GO:0016021	-	virNOG08278	I	sp|Q9SCU1|PATL6_ARATH Patellin-6 OS=Arabidopsis thaliana GN=PATL6 PE=2 SV=1	gi|225439560|ref|XP_002264479.1| PREDICTED: patellin-6 [Vitis vinifera] gi|731398783|ref|XP_010653377.1| PREDICTED: patellin-6 [Vitis vinifera]
TRINITY_DN50919_c1_g5	24.7213	3.36938	0.136295	0.00540532	992	-	-	-	-	-	-
TRINITY_DN50921_c6_g1	8.83668	0.278003	0.0314601	0.0129601	366	-	-	virNOG27119;virNOG25477	R	-	gi|697188214|ref|XP_009603141.1| PREDICTED: uncharacterized protein LOC104098176 [Nicotiana tomentosiformis]
TRINITY_DN50933_c1_g1	25.6985	5.37207	0.209042	0.0178659	1215	-	-	-	-	-	-
TRINITY_DN50937_c2_g2	767.268	168.293	0.21934	0.000187476	398	-	-	-	-	-	-
TRINITY_DN50937_c2_g1	258.385	51.1728	0.198049	0.000289299	288	-	-	-	-	-	-
TRINITY_DN50938_c0_g2	224.803	53.3778	0.237443	0.00117336	1124	-	-	-	-	-	-
TRINITY_DN50955_c0_g1	64.553	6.96926	0.107962	7.19198e-05	445	GO:0016020	-	virNOG28553;virNOG02232	S	-	gi|802777481|ref|XP_012090898.1| PREDICTED: uncharacterized protein LOC105648996 [Jatropha curcas]
TRINITY_DN50957_c5_g1	85.3843	18.6262	0.218145	0.00348946	2617	-	-	KOG1075;virNOG09124;virNOG37049;virNOG32557;virNOG34138	SR	sp|P0C2F6|RNHX1_ARATH Putative ribonuclease H protein At1g65750 OS=Arabidopsis thaliana GN=At1g65750 PE=3 SV=1	gi|1009136444|ref|XP_015885528.1| PREDICTED: uncharacterized mitochondrial protein AtMg00310-like [Ziziphus jujuba]
TRINITY_DN50962_c6_g1	15.22	0.606176	0.0398275	0.00169355	392	-	-	-	-	-	-
TRINITY_DN50962_c5_g4	52.1786	9.93628	0.190428	0.00483577	659	-	-	-	-	-	-
TRINITY_DN50967_c0_g1	122.554	33.9275	0.276838	0.0032614	767	-	-	-	-	-	-
TRINITY_DN51007_c3_g1	555.899	209.126	0.376194	0.0202532	2786	-	-	virNOG33137	R	-	gi|147789654|emb|CAN76320.1| hypothetical protein VITISV_044444 [Vitis vinifera]
TRINITY_DN51026_c2_g3	4197.8	1254.41	0.298826	0.00199859	3238	GO:0055085;GO:0016021	K15121	virNOG00939	C	sp|Q54VX4|MCFJ_DICDI Mitochondrial substrate carrier family protein J OS=Dictyostelium discoideum GN=mcfJ PE=2 SV=1	gi|1009134315|ref|XP_015884382.1| PREDICTED: solute carrier family 25 member 44-like [Ziziphus jujuba]
TRINITY_DN51035_c8_g1	12.8644	1.49372	0.116112	0.0186735	469	-	-	-	-	-	-
TRINITY_DN51045_c0_g1	2840.29	1341.41	0.47228	0.0455477	4233	-	-	-	-	-	-
TRINITY_DN51053_c4_g3	16.0008	3.20181	0.200103	0.0482018	639	-	-	virNOG06122	K	-	gi|734405724|gb|KHN33526.1| Calmodulin-binding transcription activator 2 [Glycine soja]
TRINITY_DN51056_c1_g1	2985.83	1020.16	0.341668	0.0299258	766	GO:0050661;GO:0006006;GO:0051287;GO:0055114;GO:0004365	-	virNOG03816	G	sp|P25861|G3PC_ANTMA Glyceraldehyde-3-phosphate dehydrogenase, cytosolic OS=Antirrhinum majus GN=GAPC PE=2 SV=1	gi|262235239|gb|ACY39483.1| glyceraldehyde-3-phosphate dehydrogenase, partial [Panax ginseng] gi|262235243|gb|ACY39485.1| glyceraldehyde-3-phosphate dehydrogenase, partial [Panax ginseng] gi|262235245|gb|ACY39486.1| glyceraldehyde-3-phosphate dehydrogenase, partial [Panax ginseng] gi|262235247|gb|ACY39487.1| glyceraldehyde-3-phosphate dehydrogenase, partial [Panax ginseng]
TRINITY_DN51064_c2_g3	26.8529	5.30148	0.197427	0.018792	981	GO:0033808;GO:0055114;GO:0016491	K22374	virNOG00419	R	sp|Q9SQ64|COR2_PAPSO Non-functional NADPH-dependent codeinone reductase 2 OS=Papaver somniferum GN=COR2 PE=1 SV=1	gi|1000959297|ref|XP_002521902.2| PREDICTED: non-functional NADPH-dependent codeinone reductase 2 [Ricinus communis]
TRINITY_DN51068_c3_g1	102.663	5.83806	0.0568663	0.0129194	698	-	-	-	-	-	-
TRINITY_DN51072_c2_g1	2220.15	465.905	0.209853	0.000112941	2703	-	-	virNOG02495	S	-	gi|1035898550|gb|OAY28151.1| hypothetical protein MANES_15G045200 [Manihot esculenta]
TRINITY_DN51086_c1_g1	139.622	48.0055	0.343825	0.0118627	1101	-	-	NOG140541;virNOG27118	SR	-	gi|731433795|ref|XP_010644792.1| PREDICTED: uncharacterized protein LOC104877708 [Vitis vinifera]
TRINITY_DN51093_c1_g3	341.46	0.994614	0.00291282	0.00469178	1247	-	-	-	-	-	-
TRINITY_DN51117_c1_g3	21.3796	5.62965	0.263318	0.0406809	855	-	-	-	-	-	-
TRINITY_DN51126_c5_g1	1518.02	696.945	0.459115	0.043397	4682	GO:0005887;GO:0005452;GO:0051453;GO:0098656;GO:0015698	-	virNOG02918	P	sp|Q9XI23|BOR4_ARATH Boron transporter 4 OS=Arabidopsis thaliana GN=BOR4 PE=2 SV=1	gi|703068547|ref|XP_010088266.1| Boron transporter 4 [Morus notabilis] gi|587842670|gb|EXB33250.1| Boron transporter 4 [Morus notabilis]
TRINITY_DN51137_c1_g5	110.176	28.1111	0.255147	0.0027019	334	-	-	virNOG10401;KOG0017	AR	sp|Q94HW2|POLR1_ARATH Retrovirus-related Pol polyprotein from transposon RE1 OS=Arabidopsis thaliana GN=RE1 PE=2 SV=1	gi|698496231|ref|XP_009794179.1| PREDICTED: uncharacterized protein LOC104240969 [Nicotiana sylvestris]
TRINITY_DN51137_c1_g2	64.3965	11.5611	0.17953	0.00119723	339	-	-	virNOG09866;virNOG08824;KOG0017	TR	sp|Q9ZT94|POLR2_ARATH Retrovirus-related Pol polyprotein from transposon RE2 OS=Arabidopsis thaliana GN=RE2 PE=4 SV=1	gi|1012365757|gb|KYP76939.1| Copia protein [Cajanus cajan]
TRINITY_DN51154_c7_g1	1810.14	248.377	0.137214	5.62492e-06	1420	-	-	-	-	-	gi|823239859|ref|XP_012452571.1| PREDICTED: uncharacterized protein LOC105774577 [Gossypium raimondii]
TRINITY_DN51160_c4_g1	40.0054	13.2663	0.331612	0.0457183	546	-	-	-	-	-	-
TRINITY_DN51162_c2_g4	20.0011	3.59002	0.179491	0.0131412	466	-	-	NOG65877;virNOG17255;virNOG10093	ST	sp|Q40392|TMVRN_NICGU TMV resistance protein N OS=Nicotiana glutinosa GN=N PE=1 SV=1	gi|1009150898|ref|XP_015893270.1| PREDICTED: TMV resistance protein N-like [Ziziphus jujuba]
TRINITY_DN51163_c4_g4	15.7745	1.82526	0.115709	0.0121364	506	-	-	virNOG27872;KOG1075;virNOG01449;COG0355	SCRU	-	gi|147865108|emb|CAN79410.1| hypothetical protein VITISV_038452 [Vitis vinifera]
TRINITY_DN51181_c0_g1	5.69724	0	0	0.0323982	534	-	-	-	-	-	-
TRINITY_DN51182_c3_g1	283.686	55.1374	0.19436	0.000429364	1342	GO:0016036;GO:0005634;GO:0005783	-	virNOG03688	P	sp|O48781|SPX2_ARATH SPX domain-containing protein 2 OS=Arabidopsis thaliana GN=SPX2 PE=2 SV=1	gi|1035902091|gb|OAY31691.1| hypothetical protein MANES_14G132600 [Manihot esculenta]
TRINITY_DN51190_c2_g1	48.3953	10.245	0.211695	0.00514376	1042	-	-	-	-	-	-
TRINITY_DN51198_c1_g5	576.316	227.213	0.394251	0.0288463	1584	GO:0016787	-	virNOG09695;COG0400;virNOG11439	IR	-	gi|658037628|ref|XP_008354381.1| PREDICTED: acyl-protein thioesterase 1-like [Malus domestica] gi|658037630|ref|XP_008354382.1| PREDICTED: acyl-protein thioesterase 1-like [Malus domestica]
TRINITY_DN51200_c0_g2	19.5758	4.81247	0.245837	0.0451687	467	-	-	-	-	-	-
TRINITY_DN51202_c1_g1	158.276	9.99771	0.0631662	0.0134413	699	-	-	COG0126;virNOG02588	G	sp|P29409|PGKH_SPIOL Phosphoglycerate kinase, chloroplastic (Fragment) OS=Spinacia oleracea PE=2 SV=2	gi|703092696|ref|XP_010094703.1| Phosphoglycerate kinase [Morus notabilis] gi|587867341|gb|EXB56749.1| Phosphoglycerate kinase [Morus notabilis]
TRINITY_DN51202_c1_g4	5736.1	1723.45	0.300457	0.00348255	2044	GO:0005524;GO:0006096;GO:0004618	K00927	virNOG02588	G	sp|Q42961|PGKH_TOBAC Phosphoglycerate kinase, chloroplastic OS=Nicotiana tabacum PE=2 SV=1	gi|703092696|ref|XP_010094703.1| Phosphoglycerate kinase [Morus notabilis] gi|587867341|gb|EXB56749.1| Phosphoglycerate kinase [Morus notabilis]
TRINITY_DN51204_c4_g3	192.836	5.03357	0.0261028	0.000806701	1312	-	-	-	-	-	-
TRINITY_DN51218_c5_g2	106.66	33.7573	0.316494	0.010303	821	-	-	-	-	-	-
TRINITY_DN51219_c1_g2	389.848	175.965	0.451368	0.0494895	1255	-	-	virNOG00326	R	sp|Q9SMX9|SPL1_ARATH Squamosa promoter-binding-like protein 1 OS=Arabidopsis thaliana GN=SPL1 PE=1 SV=2	gi|694359259|ref|XP_009359777.1| PREDICTED: squamosa promoter-binding-like protein 12 [Pyrus x bretschneideri]
TRINITY_DN51228_c2_g1	1203.32	476.972	0.39638	0.0261295	2479	GO:0043231;GO:0080043;GO:0080044;GO:0009813;GO:0052696	-	virNOG00244;virNOG29394	CG	sp|F8WKW0|UGT1_GARJA Crocetin glucosyltransferase, chloroplastic OS=Gardenia jasminoides GN=UGT75L6 PE=1 SV=1	gi|596292155|ref|XP_007226459.1| hypothetical protein PRUPE_ppa024612mg [Prunus persica] gi|462423395|gb|EMJ27658.1| hypothetical protein PRUPE_ppa024612mg [Prunus persica]
TRINITY_DN51233_c1_g1	49.5228	14.9763	0.302413	0.0186475	1881	-	-	virNOG27872;virNOG01327;virNOG06122	SKR	sp|P0C2F6|RNHX1_ARATH Putative ribonuclease H protein At1g65750 OS=Arabidopsis thaliana GN=At1g65750 PE=3 SV=1	gi|147805881|emb|CAN76026.1| hypothetical protein VITISV_027817 [Vitis vinifera]
TRINITY_DN51241_c1_g2	246.852	40.2603	0.163094	0.00144812	2291	-	-	NOG81593;KOG4658;NOG23177;virNOG39487	SZT	sp|Q9LRR5|DRL21_ARATH Putative disease resistance protein At3g14460 OS=Arabidopsis thaliana GN=At3g14460 PE=3 SV=1	gi|731414525|ref|XP_010659172.1| PREDICTED: putative disease resistance protein At3g14460 [Vitis vinifera]
TRINITY_DN51241_c1_g1	969.805	237.636	0.245035	0.00106685	702	-	-	KOG4658;virNOG04327;virNOG16120	T	sp|Q9LRR4|R13L1_ARATH Putative disease resistance RPP13-like protein 1 OS=Arabidopsis thaliana GN=RPPL1 PE=3 SV=1	gi|1035906621|gb|OAY36218.1| hypothetical protein MANES_11G004600 [Manihot esculenta]
TRINITY_DN51246_c0_g5	3966.87	538.382	0.13572	2.14911e-06	1009	GO:0006355;GO:0016021;GO:0043565;GO:0003700	-	virNOG06548	K	sp|Q9SAH7|WRK40_ARATH Probable WRKY transcription factor 40 OS=Arabidopsis thaliana GN=WRKY40 PE=1 SV=1	gi|629105330|gb|KCW70799.1| hypothetical protein EUGRSUZ_F03955 [Eucalyptus grandis]
TRINITY_DN51246_c0_g4	35.5528	2.98384	0.083927	0.000242182	776	GO:0004784;GO:0019430;GO:0046872;GO:0055114	-	virNOG13359	P	sp|O49066|SODM_CAPAN Superoxide dismutase [Mn], mitochondrial OS=Capsicum annuum GN=SODA PE=2 SV=1	gi|216963163|gb|ACJ73901.1| MnSOD 1-1, partial [Solanum nigrum]
TRINITY_DN51248_c2_g2	26.3109	3.25198	0.123598	0.00565253	542	GO:0005488	-	KOG0017;virNOG25350;virNOG33817	R	-	gi|147765719|emb|CAN77900.1| hypothetical protein VITISV_037350 [Vitis vinifera]
TRINITY_DN51248_c2_g4	11.6331	0.274638	0.0236084	0.00287467	391	GO:0008270;GO:0003676	-	COG2801;KOG0017	RL	-	gi|147818189|emb|CAN73562.1| hypothetical protein VITISV_016481 [Vitis vinifera]
TRINITY_DN51252_c6_g1	25.0519	5.47241	0.218443	0.0169673	809	-	-	-	-	-	-
TRINITY_DN51260_c3_g5	496.668	170.919	0.344132	0.0139507	1329	-	-	virNOG01738	R	sp|A0A1P8B554|THLP1_ARATH Thaumatin-like protein 1 OS=Arabidopsis thaliana GN=TLP1 PE=2 SV=1	gi|190613917|gb|ACE80962.1| putative allergen Pru du 2.04 [Prunus dulcis x Prunus persica]
TRINITY_DN51283_c3_g3	167.143	40.9212	0.244827	0.00113697	1061	GO:0005634;GO:0016925;GO:0008270;GO:0016049;GO:0019789;GO:0016874;GO:0031668	-	virNOG07579	K	sp|Q680Q4|SIZ1_ARATH E3 SUMO-protein ligase SIZ1 OS=Arabidopsis thaliana GN=SIZ1 PE=1 SV=2	gi|1035908374|gb|OAY37971.1| hypothetical protein MANES_11G142100 [Manihot esculenta] gi|1035908375|gb|OAY37972.1| hypothetical protein MANES_11G142100 [Manihot esculenta]
TRINITY_DN51291_c5_g1	99.9247	36.106	0.361332	0.0408024	948	-	-	-	-	-	-
TRINITY_DN51297_c8_g2	23.919	6.34986	0.265473	0.0438773	568	-	-	KOG1075;virNOG27872;virNOG01449;virNOG01327;virNOG10538	SRU	-	gi|147818909|emb|CAN78294.1| hypothetical protein VITISV_035517 [Vitis vinifera]
TRINITY_DN51299_c1_g2	3200.35	1020.22	0.318783	0.00320591	3716	GO:0016020;GO:0016310;GO:0000166;GO:0004672	-	virNOG09916	T	sp|C0LGP4|Y3475_ARATH Probable LRR receptor-like serine/threonine-protein kinase At3g47570 OS=Arabidopsis thaliana GN=At3g47570 PE=2 SV=1	gi|590597313|ref|XP_007018575.1| Serine-threonine protein kinase, plant-type, putative [Theobroma cacao] gi|508723903|gb|EOY15800.1| Serine-threonine protein kinase, plant-type, putative [Theobroma cacao]
TRINITY_DN51300_c3_g3	9716.9	2180.88	0.224442	0.000196658	4366	-	-	virNOG02495	S	-	gi|645280622|ref|XP_008245262.1| PREDICTED: uncharacterized protein LOC103343379 [Prunus mume] gi|645280624|ref|XP_008245263.1| PREDICTED: uncharacterized protein LOC103343379 [Prunus mume]
TRINITY_DN51305_c0_g1	45.3165	15.2951	0.337518	0.0335999	1620	GO:0016021	-	virNOG03273	R	sp|O65451|FB333_ARATH Probable F-box protein At4g22030 OS=Arabidopsis thaliana GN=At4g22030 PE=4 SV=1	gi|590626278|ref|XP_007026124.1| F-box family protein with a domain of Uncharacterized protein function [Theobroma cacao] gi|508781490|gb|EOY28746.1| F-box family protein with a domain of Uncharacterized protein function [Theobroma cacao]
TRINITY_DN51308_c2_g1	41.3499	9.78554	0.236652	0.0126526	941	-	-	COG2801;virNOG15679;virNOG26647	RL	sp|Q7LHG5|YI31B_YEAST Transposon Ty3-I Gag-Pol polyprotein OS=Saccharomyces cerevisiae (strain ATCC 204508 / S288c) GN=TY3B-I PE=3 SV=2	gi|672158093|ref|XP_008798775.1| PREDICTED: LOW QUALITY PROTEIN: uncharacterized protein LOC103713573 [Phoenix dactylifera]
TRINITY_DN51308_c2_g2	157.677	20.1105	0.127543	0.00937868	1027	-	-	COG2801;virNOG15679	RL	sp|P20825|POL2_DROME Retrovirus-related Pol polyprotein from transposon 297 OS=Drosophila melanogaster GN=pol PE=3 SV=1	gi|702455653|ref|XP_010026793.1| PREDICTED: uncharacterized protein LOC104417177 [Eucalyptus grandis]
TRINITY_DN51309_c2_g1	256.907	90.4853	0.35221	0.0212583	1017	-	-	-	-	-	-
TRINITY_DN51317_c0_g3	2367.76	812.599	0.343194	0.00630939	2232	-	-	virNOG25372	S	-	gi|645241036|ref|XP_008226886.1| PREDICTED: uncharacterized protein LOC103326446 isoform X1 [Prunus mume]
TRINITY_DN51318_c1_g2	50.8365	15.7405	0.309629	0.022755	272	-	-	-	-	-	-
TRINITY_DN51324_c1_g1	528.879	142.282	0.269026	0.00742817	997	GO:0009733	-	virNOG23780;virNOG21837	S	-	gi|657977676|ref|XP_008380756.1| PREDICTED: uncharacterized protein LOC103443648 [Malus domestica]
TRINITY_DN51324_c1_g2	774.901	338.555	0.436901	0.0378348	754	GO:0009733	-	virNOG23780	S	-	gi|595966520|ref|XP_007217186.1| hypothetical protein PRUPE_ppa013543mg [Prunus persica] gi|645243788|ref|XP_008228136.1| PREDICTED: uncharacterized protein LOC103327580 [Prunus mume] gi|462413336|gb|EMJ18385.1| hypothetical protein PRUPE_ppa013543mg [Prunus persica]
TRINITY_DN51328_c1_g1	238.181	91.6501	0.384792	0.0488291	2180	-	-	virNOG05327	S	-	gi|1009171565|ref|XP_015866806.1| PREDICTED: uncharacterized protein LOC107404374 [Ziziphus jujuba]
TRINITY_DN51329_c1_g1	99.3844	28.0888	0.282627	0.00613864	1779	-	-	virNOG16537	S	sp|Q9SD53|Y3720_ARATH UPF0481 protein At3g47200 OS=Arabidopsis thaliana GN=At3g47200 PE=2 SV=1	gi|703069851|ref|XP_010088613.1| hypothetical protein L484_004013 [Morus notabilis] gi|587846257|gb|EXB36767.1| hypothetical protein L484_004013 [Morus notabilis]
TRINITY_DN51333_c1_g3	81.2534	18.888	0.232458	0.0134574	1859	-	-	virNOG17499;NOG138361	S	-	gi|1009173049|ref|XP_015867606.1| PREDICTED: uncharacterized protein LOC107405107 [Ziziphus jujuba]
TRINITY_DN51339_c0_g1	501.836	199.163	0.396868	0.0234986	5195	GO:0070461	-	virNOG06783	S	-	gi|1009171750|ref|XP_015866909.1| PREDICTED: uncharacterized protein LOC107404471 [Ziziphus jujuba]
TRINITY_DN51368_c1_g5	28.0481	5.86781	0.209206	0.0185925	740	GO:0005249;GO:0005887;GO:0034220;GO:0042391	-	KOG0498;virNOG13812	P	sp|O65717|CNGC1_ARATH Cyclic nucleotide-gated ion channel 1 OS=Arabidopsis thaliana GN=CNGC1 PE=1 SV=1	gi|590673753|ref|XP_007038982.1| Cyclic nucleotide gated channel 1 isoform 1 [Theobroma cacao] gi|590673757|ref|XP_007038983.1| Cyclic nucleotide gated channel 1 isoform 1 [Theobroma cacao] gi|508776227|gb|EOY23483.1| Cyclic nucleotide gated channel 1 isoform 1 [Theobroma cacao] gi|508776228|gb|EOY23484.1| Cyclic nucleotide gated channel 1 isoform 1 [Theobroma cacao]
TRINITY_DN51386_c1_g2	250.794	94.4621	0.376652	0.0392782	1569	GO:0004674;GO:0005524;GO:0006468	-	COG0515;virNOG03894	T	sp|P51138|MSK2_MEDSA Glycogen synthase kinase-3 homolog MsK-2 OS=Medicago sativa GN=MSK-2 PE=2 SV=1	gi|743908859|ref|XP_011047893.1| PREDICTED: shaggy-related protein kinase kappa [Populus euphratica] gi|743908861|ref|XP_011047894.1| PREDICTED: shaggy-related protein kinase kappa [Populus euphratica] gi|743908863|ref|XP_011047895.1| PREDICTED: shaggy-related protein kinase kappa [Populus euphratica]
TRINITY_DN51386_c1_g4	133.11	56.4552	0.424124	0.0387172	1571	-	-	virNOG12290	S	-	gi|566176635|ref|XP_002308311.2| hypothetical protein POPTR_0006s15930g [Populus trichocarpa] gi|550336435|gb|EEE91834.2| hypothetical protein POPTR_0006s15930g [Populus trichocarpa]
TRINITY_DN51388_c2_g1	319.686	141.876	0.443799	0.0491862	894	-	-	-	-	-	-
TRINITY_DN51388_c3_g1	8.94994	0.606176	0.0677297	0.0226676	441	-	-	-	-	-	-
TRINITY_DN51391_c3_g3	384.785	120.734	0.31377	0.00805164	1203	-	-	virNOG03434	K	-	gi|1009161299|ref|XP_015898822.1| PREDICTED: transcription factor E2FA isoform X2 [Ziziphus jujuba]
TRINITY_DN51396_c5_g1	21.5725	4.20316	0.194839	0.0184527	315	GO:0003677;GO:0006281;GO:0005622;GO:0090305;GO:0004519	-	KOG1075;virNOG33137;virNOG27119;virNOG01327	R	sp|P14381|YTX2_XENLA Transposon TX1 uncharacterized 149 kDa protein OS=Xenopus laevis PE=4 SV=1	gi|147771141|emb|CAN74183.1| hypothetical protein VITISV_034261 [Vitis vinifera]
TRINITY_DN51399_c0_g1	3111.58	1075.69	0.345706	0.0108896	4498	GO:0016021	-	virNOG02870	E	sp|Q42400|AAP1_ARATH Amino acid permease 1 OS=Arabidopsis thaliana GN=AAP1 PE=1 SV=1	gi|763808454|gb|KJB75356.1| hypothetical protein B456_012G038000 [Gossypium raimondii]
TRINITY_DN51399_c0_g2	2023.66	670.694	0.331426	0.00774046	4174	GO:0016021	-	virNOG02870	E	sp|Q42400|AAP1_ARATH Amino acid permease 1 OS=Arabidopsis thaliana GN=AAP1 PE=1 SV=1	gi|743793130|ref|XP_011046334.1| PREDICTED: amino acid permease 3-like [Populus euphratica] gi|743793146|ref|XP_011046342.1| PREDICTED: amino acid permease 3-like [Populus euphratica]
TRINITY_DN51430_c3_g2	219.594	0	0	1.38098e-06	2015	-	-	virNOG00819;virNOG19602	R	sp|Q94HW2|POLR1_ARATH Retrovirus-related Pol polyprotein from transposon RE1 OS=Arabidopsis thaliana GN=RE1 PE=2 SV=1	gi|1012349832|gb|KYP61022.1| Retrovirus-related Pol polyprotein from transposon TNT 1-94 [Cajanus cajan]
TRINITY_DN51434_c4_g1	180.607	71.6602	0.396775	0.0333992	833	-	-	-	-	-	-
TRINITY_DN51436_c0_g1	113.095	30.9869	0.27399	0.00678223	916	-	-	-	-	-	-
TRINITY_DN51444_c1_g1	3438.63	1449.08	0.421414	0.0318934	2226	GO:0046872;GO:0006470;GO:0004722	-	virNOG14158	T	sp|Q8VZN9|P2C11_ARATH Probable protein phosphatase 2C 11 OS=Arabidopsis thaliana GN=At1g43900 PE=2 SV=1	gi|1000963894|ref|XP_015575386.1| PREDICTED: probable protein phosphatase 2C 11 [Ricinus communis]
TRINITY_DN51444_c1_g3	27.6927	4.5347	0.16375	0.00755778	842	-	-	-	-	-	-
TRINITY_DN51444_c1_g4	110.244	33.8084	0.30667	0.00947197	738	GO:0006470;GO:0004722	-	COG0631;virNOG14158	T	sp|Q4PSE8|P2C71_ARATH Probable protein phosphatase 2C 71 OS=Arabidopsis thaliana GN=At5g24940 PE=2 SV=1	gi|976898525|gb|KVH87498.1| hypothetical protein Ccrd_025242 [Cynara cardunculus var. scolymus]
TRINITY_DN51445_c4_g3	159.315	0.549276	0.00344774	0.000188261	1601	-	-	-	-	-	-
TRINITY_DN51447_c6_g1	480.972	212.555	0.441929	0.0408537	1372	GO:0016020	-	virNOG00326	R	sp|Q9SMX9|SPL1_ARATH Squamosa promoter-binding-like protein 1 OS=Arabidopsis thaliana GN=SPL1 PE=1 SV=2	gi|596285049|ref|XP_007225395.1| hypothetical protein PRUPE_ppa000690mg [Prunus persica] gi|462422331|gb|EMJ26594.1| hypothetical protein PRUPE_ppa000690mg [Prunus persica]
TRINITY_DN51454_c7_g2	41.5455	4.96321	0.119465	0.0286347	678	GO:0090304	-	KOG1075;virNOG27119;virNOG28452	SR	-	gi|147771533|emb|CAN71342.1| hypothetical protein VITISV_002439 [Vitis vinifera]
TRINITY_DN51465_c1_g2	14.5249	1.65769	0.114127	0.0143832	360	-	-	-	-	-	-
TRINITY_DN51467_c1_g5	17.2112	1.65456	0.0961326	0.00917533	670	-	-	NOG07348;virNOG04067	O	sp|O81153|PSB3B_ARATH Proteasome subunit beta type-3-B OS=Arabidopsis thaliana GN=PBC2 PE=1 SV=1	gi|947109933|gb|KRH58259.1| hypothetical protein GLYMA_05G116400 [Glycine max]
TRINITY_DN51477_c4_g1	91.2598	0.834009	0.00913885	0.00097359	1083	GO:0005524;GO:0016887	-	virNOG12545	R	sp|Q9FJH6|AB1F_ARATH ABC transporter F family member 1 OS=Arabidopsis thaliana GN=ABCF1 PE=2 SV=1	gi|1035941244|gb|OAY67398.1| ABC transporter F family member 1 [Ananas comosus]
TRINITY_DN51478_c1_g4	364.628	112.02	0.307216	0.0369429	2968	GO:0016021	-	virNOG24327	S	-	gi|1035931142|gb|OAY60728.1| hypothetical protein MANES_01G134700 [Manihot esculenta]
TRINITY_DN51481_c2_g1	11395.8	3141.89	0.275705	0.00196604	5537	GO:0000287;GO:0030955;GO:0004743;GO:0016301;GO:0006096	K00873	virNOG01073	G	sp|Q2RAK2|KPYC1_ORYSJ Pyruvate kinase 1, cytosolic OS=Oryza sativa subsp. japonica GN=Os11g0148500 PE=1 SV=1	gi|672200038|ref|XP_008777772.1| PREDICTED: pyruvate kinase, cytosolic isozyme-like [Phoenix dactylifera]
TRINITY_DN51482_c1_g3	27.3096	5.74345	0.210309	0.01231	1293	-	-	-	-	-	-
TRINITY_DN51483_c0_g2	39.9564	9.52842	0.23847	0.012256	2319	-	-	-	-	-	-
TRINITY_DN51485_c0_g1	186.681	51.1767	0.27414	0.00301461	1762	-	-	KOG1075;virNOG32351	R	-	gi|1012322989|gb|KYP35196.1| Transposon TX1 uncharacterized [Cajanus cajan]
TRINITY_DN51485_c0_g2	549.68	183.21	0.333304	0.0173347	2770	-	-	virNOG22502;virNOG09124	R	sp|P0C2F6|RNHX1_ARATH Putative ribonuclease H protein At1g65750 OS=Arabidopsis thaliana GN=At1g65750 PE=3 SV=1	gi|731374475|ref|XP_010666976.1| PREDICTED: uncharacterized protein LOC104884079 [Beta vulgaris subsp. vulgaris]
TRINITY_DN51488_c3_g4	16.2062	2.43143	0.150032	0.0174936	1092	-	-	-	-	-	-
TRINITY_DN51500_c2_g1	599.681	263.937	0.440129	0.0480842	2490	-	-	-	-	-	-
TRINITY_DN51511_c1_g4	122.22	2.81314	0.0230171	0.00214011	803	GO:0005524;GO:0016021	-	virNOG00261;virNOG12833;virNOG28378;COG5078	HO	sp|Q8S920|UBC5A_ORYSJ Ubiquitin-conjugating enzyme E2 5A OS=Oryza sativa subsp. japonica GN=UBC5A PE=2 SV=1	gi|1025239239|ref|XP_016486172.1| PREDICTED: ubiquitin-conjugating enzyme E2 28-like isoform X2 [Nicotiana tabacum]
TRINITY_DN51524_c1_g1	594.877	184.52	0.310182	0.00597201	2883	-	-	virNOG07351;virNOG18845	S	-	gi|731397241|ref|XP_010652810.1| PREDICTED: uncharacterized protein LOC100252502 [Vitis vinifera]
TRINITY_DN51537_c8_g7	25.8143	1.94602	0.0753855	0.024292	390	-	-	-	-	-	-
TRINITY_DN51539_c1_g4	48.1928	10.8579	0.225301	0.00660575	574	-	-	-	-	-	-
TRINITY_DN51539_c1_g1	231.015	96.2703	0.416727	0.0340507	463	-	-	-	-	-	-
TRINITY_DN51555_c4_g3	944.876	265.075	0.28054	0.0333286	623	GO:0006355;GO:0043565;GO:0003700	-	virNOG04752	K	-	gi|470117218|ref|XP_004294758.1| PREDICTED: probable WRKY transcription factor 25 [Fragaria vesca subsp. vesca]
TRINITY_DN51555_c4_g2	22675.8	6195.34	0.273214	0.03938	2130	GO:0006355;GO:0043565;GO:0003700	K13424	virNOG04752	K	sp|Q6B6R4|WRK24_ORYSI WRKY transcription factor WRKY24 OS=Oryza sativa subsp. indica GN=WRKY24 PE=2 SV=1	gi|225434421|ref|XP_002272040.1| PREDICTED: probable WRKY transcription factor 33 [Vitis vinifera]
TRINITY_DN51561_c2_g6	39.1483	10.4124	0.265973	0.0189234	458	-	-	virNOG01064;virNOG28746	R	-	gi|296084722|emb|CBI25864.3| unnamed protein product [Vitis vinifera]
TRINITY_DN51565_c0_g1	17.2044	1.97937	0.11505	0.0337973	300	-	-	-	-	-	-
TRINITY_DN51566_c3_g4	33.3069	7.90361	0.237297	0.0127797	1446	-	-	-	-	-	-
TRINITY_DN51566_c3_g1	42.258	6.65861	0.157571	0.018405	2682	-	-	-	-	-	-
TRINITY_DN51573_c4_g3	46.07	12.0362	0.261259	0.00895533	1573	-	-	-	-	-	-
TRINITY_DN51575_c1_g4	33.9867	11.6444	0.342615	0.0453788	512	-	-	virNOG09866;virNOG08824;KOG0017	TR	sp|Q94HW2|POLR1_ARATH Retrovirus-related Pol polyprotein from transposon RE1 OS=Arabidopsis thaliana GN=RE1 PE=2 SV=1	gi|1012350939|gb|KYP62128.1| hypothetical protein KK1_016653 [Cajanus cajan]
TRINITY_DN51581_c5_g1	110.589	40.3637	0.364989	0.0251584	1594	-	-	-	-	-	-
TRINITY_DN51596_c0_g1	135.543	37.1885	0.274368	0.00936997	2909	-	-	virNOG04204;virNOG04329	T	sp|F4HQ17|LRL14_ARATH LEAF RUST 10 DISEASE-RESISTANCE LOCUS RECEPTOR-LIKE PROTEIN KINASE-like 1.4 OS=Arabidopsis thaliana GN=LRK10L-1.4 PE=2 SV=2	gi|731426451|ref|XP_010663618.1| PREDICTED: uncharacterized protein At1g18380-like [Vitis vinifera]
TRINITY_DN51601_c4_g1	100.244	18.8292	0.187834	0.0208886	553	-	-	COG2124;virNOG05585;KOG0242;NOG134902;virNOG07756	ZSQRL	-	gi|698494920|ref|XP_009793622.1| PREDICTED: uncharacterized protein LOC104240475 [Nicotiana sylvestris]
TRINITY_DN51604_c0_g1	62.1108	20.4168	0.328716	0.0257134	1374	-	-	-	-	-	gi|147802490|emb|CAN75156.1| hypothetical protein VITISV_042643 [Vitis vinifera]
TRINITY_DN51609_c5_g2	263.235	99.9941	0.379867	0.0240512	3122	-	-	virNOG33137;virNOG01327	R	sp|P0C2F6|RNHX1_ARATH Putative ribonuclease H protein At1g65750 OS=Arabidopsis thaliana GN=At1g65750 PE=3 SV=1	gi|147854142|emb|CAN79574.1| hypothetical protein VITISV_017342 [Vitis vinifera]
TRINITY_DN51609_c3_g1	24.9416	6.29609	0.252433	0.0236938	673	-	-	-	-	-	-
TRINITY_DN51617_c2_g1	11138.5	3721.47	0.334108	0.00506744	2782	GO:0016705;GO:0005506;GO:0055114;GO:0031418	K00472	virNOG09913	E	sp|Q8L970|P4H7_ARATH Probable prolyl 4-hydroxylase 7 OS=Arabidopsis thaliana GN=P4H7 PE=2 SV=1	gi|590649202|ref|XP_007032350.1| Oxoglutarate/iron-dependent oxygenase [Theobroma cacao] gi|508711379|gb|EOY03276.1| Oxoglutarate/iron-dependent oxygenase [Theobroma cacao]
TRINITY_DN51621_c3_g2	100.461	8.18858	0.0815102	3.43689e-06	2550	-	-	KOG1075	R	-	gi|590566998|ref|XP_007010391.1| Uncharacterized protein TCM_044158 [Theobroma cacao] gi|508727304|gb|EOY19201.1| Uncharacterized protein TCM_044158 [Theobroma cacao]
TRINITY_DN51640_c2_g6	115.49	16.5154	0.143003	0.000124942	1039	-	-	virNOG09124	R	sp|P93295|M310_ARATH Uncharacterized mitochondrial protein AtMg00310 OS=Arabidopsis thaliana GN=AtMg00310 PE=4 SV=1	gi|731372299|ref|XP_010666306.1| PREDICTED: uncharacterized protein LOC104883473 [Beta vulgaris subsp. vulgaris]
TRINITY_DN51643_c2_g1	5914.49	1497.17	0.253137	0.000694545	3275	-	-	virNOG15161	K	sp|Q8GY61|BH063_ARATH Transcription factor bHLH63 OS=Arabidopsis thaliana GN=BHLH63 PE=1 SV=1	gi|703071045|ref|XP_010088933.1| hypothetical protein L484_018560 [Morus notabilis] gi|587846672|gb|EXB37137.1| hypothetical protein L484_018560 [Morus notabilis]
TRINITY_DN51650_c2_g1	50.0521	10.2777	0.20534	0.0258352	1625	-	-	virNOG09280;virNOG02030	R	sp|F4IWA8|TBL41_ARATH Protein trichome birefringence-like 41 OS=Arabidopsis thaliana GN=TBL41 PE=2 SV=1	gi|702377318|ref|XP_010062787.1| PREDICTED: protein trichome birefringence-like 38 [Eucalyptus grandis]
TRINITY_DN51652_c0_g4	73.3045	24.793	0.33822	0.0305768	1365	-	-	virNOG13137	T	-	gi|1035915357|gb|OAY44949.1| hypothetical protein MANES_07G019200 [Manihot esculenta]
TRINITY_DN51666_c1_g4	125.96	53.4803	0.424582	0.0446537	4256	GO:0016020	-	virNOG08799	R	sp|F4K4R6|GEX2_ARATH Protein GAMETE EXPRESSED 2 OS=Arabidopsis thaliana GN=GEX2 PE=2 SV=1	gi|645233180|ref|XP_008223219.1| PREDICTED: LOW QUALITY PROTEIN: protein GAMETE EXPRESSED 2 [Prunus mume]
TRINITY_DN51675_c0_g3	1302.73	406.514	0.312048	0.00441218	2468	GO:0004553;GO:0005975	-	virNOG29872;virNOG05680;NOG07535;COG2723	G	sp|E3W9M2|AA5GT_DIACA Cyanidin 3-O-glucoside 5-O-glucosyltransferase (acyl-glucose) OS=Dianthus caryophyllus GN=AA5GT PE=1 SV=1	gi|923762436|ref|XP_013677412.1| PREDICTED: beta-glucosidase 3-like isoform X3 [Brassica napus] gi|923762438|ref|XP_013677413.1| PREDICTED: beta-glucosidase 3-like isoform X3 [Brassica napus] gi|923762440|ref|XP_013677414.1| PREDICTED: beta-glucosidase 3-like isoform X3 [Brassica napus] gi|923762445|ref|XP_013677415.1| PREDICTED: beta-glucosidase 3-like isoform X3 [Brassica napus]
TRINITY_DN51684_c1_g3	12.9992	0.556006	0.0427724	0.0456282	1014	-	-	-	-	-	-
TRINITY_DN51700_c0_g2	2269.11	739.439	0.325872	0.00699339	1501	GO:0005634;GO:0006355;GO:0009734	K14484	virNOG18334	S	sp|P32294|AX22B_VIGRR Auxin-induced protein 22B OS=Vigna radiata var. radiata GN=AUX22B PE=2 SV=1	gi|566189848|ref|XP_002314656.2| hypothetical protein POPTR_0010s08890g [Populus trichocarpa] gi|550329400|gb|EEF00827.2| hypothetical protein POPTR_0010s08890g [Populus trichocarpa]
TRINITY_DN51712_c1_g1	915.588	401.914	0.438969	0.0458189	1710	GO:0016021	-	virNOG07044	S	sp|Q9FHX5|E1310_ARATH Glucan endo-1,3-beta-glucosidase 10 OS=Arabidopsis thaliana GN=At5g42100 PE=1 SV=1	gi|255573453|ref|XP_002527652.1| PREDICTED: uncharacterized protein LOC8289071 [Ricinus communis] gi|223532957|gb|EEF34723.1| conserved hypothetical protein [Ricinus communis]
TRINITY_DN51713_c2_g3	633.579	260.018	0.410395	0.0469166	403	GO:0015074;GO:0008270;GO:0003676	-	COG2801;virNOG35018;virNOG15679;virNOG26647	RL	sp|P31843|RRPO_OENBE RNA-directed DNA polymerase homolog OS=Oenothera berteroana PE=4 SV=1	gi|970039742|ref|XP_015081209.1| PREDICTED: uncharacterized protein LOC107024752 [Solanum pennellii]
TRINITY_DN51713_c2_g2	4736.95	2052.9	0.43338	0.0388355	2001	GO:0015074;GO:0006508;GO:0008270;GO:0004190;GO:0003676	-	COG2801;virNOG35018;virNOG26647;virNOG27333	RL	sp|P20825|POL2_DROME Retrovirus-related Pol polyprotein from transposon 297 OS=Drosophila melanogaster GN=pol PE=3 SV=1	gi|970039742|ref|XP_015081209.1| PREDICTED: uncharacterized protein LOC107024752 [Solanum pennellii]
TRINITY_DN51715_c1_g2	47.0576	13.3256	0.283177	0.0267801	1999	-	-	-	-	-	-
TRINITY_DN51727_c2_g1	1598.59	531.06	0.332205	0.0274565	915	GO:0004674;GO:0005524;GO:0006468	-	virNOG02819	T	sp|Q9LTC0|PBL19_ARATH Probable serine/threonine-protein kinase PBL19 OS=Arabidopsis thaliana GN=PBL19 PE=1 SV=1	gi|590676090|ref|XP_007039636.1| Receptor protein kinase isoform 2 [Theobroma cacao] gi|508776881|gb|EOY24137.1| Receptor protein kinase isoform 2 [Theobroma cacao]
TRINITY_DN51727_c2_g2	340.929	124.269	0.364502	0.0456356	1376	GO:0004674;GO:0005524;GO:0006468	-	virNOG02819	T	sp|Q9LTC0|PBL19_ARATH Probable serine/threonine-protein kinase PBL19 OS=Arabidopsis thaliana GN=PBL19 PE=1 SV=1	gi|590676090|ref|XP_007039636.1| Receptor protein kinase isoform 2 [Theobroma cacao] gi|508776881|gb|EOY24137.1| Receptor protein kinase isoform 2 [Theobroma cacao]
TRINITY_DN51733_c0_g2	18.011	0	0	0.0111994	472	-	-	-	-	-	-
TRINITY_DN51737_c0_g2	8.93502	0	0	0.0245537	1035	GO:0006396;GO:0003723;GO:0004525;GO:0005524;GO:0090502;GO:0004386	-	virNOG02485	A	sp|P84634|DCL4_ARATH Dicer-like protein 4 OS=Arabidopsis thaliana GN=DCL4 PE=1 SV=2	gi|747064212|ref|XP_011078683.1| PREDICTED: dicer-like protein 4 isoform X1 [Sesamum indicum]
TRINITY_DN51739_c1_g3	53.0979	15.4217	0.290439	0.0437745	648	-	-	-	-	-	-
TRINITY_DN51752_c0_g1	1130.57	220.078	0.194661	8.28933e-05	812	-	-	-	-	-	-
TRINITY_DN51753_c1_g4	392.615	78.0326	0.198751	0.043363	1752	GO:0016157;GO:0005985;GO:0046524	-	COG0438;virNOG01781;NOG170920	SM	sp|Q6ZHZ1|SPSA4_ORYSJ Probable sucrose-phosphate synthase 4 OS=Oryza sativa subsp. japonica GN=SPS4 PE=2 SV=1	gi|1009181376|ref|XP_015872135.1| PREDICTED: probable sucrose-phosphate synthase 1 [Ziziphus jujuba]
TRINITY_DN51774_c0_g1	28.5434	0	0	0.00239309	819	-	-	-	-	-	-
TRINITY_DN51776_c0_g2	5.71258	0	0	0.0322644	271	-	-	-	-	-	gi|1035898919|gb|OAY28520.1| hypothetical protein MANES_15G072800 [Manihot esculenta]
TRINITY_DN51776_c0_g1	378.426	157.019	0.414928	0.0287171	1423	-	-	euNOG17446;KOG4658;virNOG30351	ST	-	gi|596025703|ref|XP_007219190.1| hypothetical protein PRUPE_ppa016901mg, partial [Prunus persica] gi|462415652|gb|EMJ20389.1| hypothetical protein PRUPE_ppa016901mg, partial [Prunus persica]
TRINITY_DN51792_c0_g1	36250.5	12784.1	0.35266	0.0118138	2298	-	-	virNOG13146	S	-	gi|802688037|ref|XP_012082541.1| PREDICTED: stress response protein NST1 [Jatropha curcas] gi|643717795|gb|KDP29238.1| hypothetical protein JCGZ_16627 [Jatropha curcas]
TRINITY_DN51794_c1_g1	4340.28	1183.33	0.27264	0.00230882	1724	GO:0005634;GO:0006355;GO:0009734	K14484	virNOG04542	S	sp|Q9ZSY8|IAA27_ARATH Auxin-responsive protein IAA27 OS=Arabidopsis thaliana GN=IAA27 PE=1 SV=1	gi|225442559|ref|XP_002284282.1| PREDICTED: auxin-responsive protein IAA27-like [Vitis vinifera]
TRINITY_DN51798_c0_g2	45.1823	13.9889	0.309611	0.026096	611	-	-	virNOG04767	G	sp|O64459|UGPA_PYRPY UTP--glucose-1-phosphate uridylyltransferase OS=Pyrus pyrifolia PE=2 SV=1	gi|703116075|ref|XP_010101050.1| UTP--glucose-1-phosphate uridylyltransferase [Morus notabilis] gi|587898318|gb|EXB86760.1| UTP--glucose-1-phosphate uridylyltransferase [Morus notabilis]
TRINITY_DN51799_c2_g1	11797.3	2307.48	0.195594	0.00102952	2132	GO:0005634;GO:0003677;GO:0006355;GO:0003700	K09287	virNOG07414	K	sp|Q9C6M5|RAVL1_ARATH AP2/ERF and B3 domain-containing transcription repressor TEM1 OS=Arabidopsis thaliana GN=TEM1 PE=1 SV=1	gi|731370595|ref|XP_002281709.2| PREDICTED: AP2/ERF and B3 domain-containing transcription factor RAV1-like [Vitis vinifera]
TRINITY_DN51802_c0_g7	200.031	68.5268	0.34258	0.0135434	2602	-	-	virNOG07458;virNOG07495	S	-	gi|590672705|ref|XP_007038686.1| Myosin heavy chain-related protein, putative isoform 6, partial [Theobroma cacao] gi|508775931|gb|EOY23187.1| Myosin heavy chain-related protein, putative isoform 6, partial [Theobroma cacao]
TRINITY_DN51804_c1_g2	1184.6	114.365	0.096543	0.000509871	1299	-	-	COG1062;virNOG12359	QC	sp|P13603|ADH1_TRIRP Alcohol dehydrogenase 1 OS=Trifolium repens GN=ADH1 PE=2 SV=1	gi|148537156|dbj|BAF63469.1| alcohol dehydrogenase [Potamogeton distinctus]
TRINITY_DN51813_c1_g1	775.327	155.407	0.200441	9.16017e-05	1851	GO:0016020;GO:0006820	-	virNOG05650	P	sp|Q93Z13|BOR3_ARATH Probable boron transporter 3 OS=Arabidopsis thaliana GN=BOR3 PE=1 SV=1	gi|955339948|ref|XP_014617363.1| PREDICTED: probable boron transporter 2 isoform X1 [Glycine max] gi|955339950|ref|XP_014617364.1| PREDICTED: probable boron transporter 2 isoform X1 [Glycine max]
TRINITY_DN51822_c1_g5	171.803	58.8096	0.342308	0.0123274	1429	GO:0016021	K22763	virNOG16269;virNOG09517	S	sp|Q93VG8|PPDEX_ARATH DeSI-like protein At4g17486 OS=Arabidopsis thaliana GN=At4g17486 PE=2 SV=1	gi|1000966537|ref|XP_015574543.1| PREDICTED: deSI-like protein At4g17486 [Ricinus communis] gi|1000966539|ref|XP_015574544.1| PREDICTED: deSI-like protein At4g17486 [Ricinus communis] gi|1000966541|ref|XP_015574545.1| PREDICTED: deSI-like protein At4g17486 [Ricinus communis] gi|1000966543|ref|XP_015574546.1| PREDICTED: deSI-like protein At4g17486 [Ricinus communis]
TRINITY_DN51824_c1_g3	38.8884	5.30484	0.136412	0.00154741	1044	-	-	-	-	-	-
TRINITY_DN51829_c3_g4	1407.58	540.944	0.384309	0.0167356	2422	GO:0016413;GO:0010411;GO:0005794;GO:0016021	-	virNOG11329	S	sp|O04523|TBL27_ARATH Protein ALTERED XYLOGLUCAN 4 OS=Arabidopsis thaliana GN=AXY4 PE=1 SV=1	gi|658009563|ref|XP_008339998.1| PREDICTED: protein ALTERED XYLOGLUCAN 4 [Malus domestica]
TRINITY_DN51847_c2_g1	673.094	254.314	0.377829	0.0258809	3355	GO:0016021	-	virNOG04295	R	sp|Q6AWW5|Y5262_ARATH Ankyrin repeat-containing protein At5g02620 OS=Arabidopsis thaliana GN=At5g02620 PE=1 SV=1	gi|223528535|gb|EEF30559.1| ankyrin repeat-containing protein, putative [Ricinus communis]
TRINITY_DN51847_c2_g2	73.8832	22.214	0.300664	0.0136647	2204	GO:0016021	-	virNOG04295	R	sp|Q6AWW5|Y5262_ARATH Ankyrin repeat-containing protein At5g02620 OS=Arabidopsis thaliana GN=At5g02620 PE=1 SV=1	gi|703161968|ref|XP_010112932.1| Ankyrin repeat-containing protein [Morus notabilis] gi|587948848|gb|EXC35081.1| Ankyrin repeat-containing protein [Morus notabilis]
TRINITY_DN51852_c2_g1	145.148	49.2202	0.339104	0.0168092	3397	-	-	virNOG27072;NOG145355;KOG0017	R	-	gi|848914311|ref|XP_012855100.1| PREDICTED: uncharacterized protein LOC105974530 [Erythranthe guttata]
TRINITY_DN51855_c0_g2	4041.53	1761.31	0.435803	0.0323517	2243	GO:0016491	K13422	virNOG10242	K	sp|Q39204|MYC2_ARATH Transcription factor MYC2 OS=Arabidopsis thaliana GN=MYC2 PE=1 SV=2	gi|225427201|ref|XP_002280253.1| PREDICTED: transcription factor MYC2-like [Vitis vinifera]
TRINITY_DN51859_c0_g1	2686.48	497.878	0.185327	5.2356e-05	3579	GO:1901363;GO:0097159;GO:0009791;GO:0050789;GO:0048731;GO:0009639	-	virNOG03108	R	sp|Q8LEA8|EID1_ARATH Phytochrome A-associated F-box protein OS=Arabidopsis thaliana GN=EID1 PE=1 SV=2	gi|731395476|ref|XP_002266159.2| PREDICTED: phytochrome A-associated F-box protein [Vitis vinifera]
TRINITY_DN51862_c0_g2	2343.46	37.6476	0.016065	0.0013019	3293	GO:0016760;GO:0016021;GO:0030244;GO:0071555	-	virNOG00274;KOG0017	SR	sp|Q8VYR4|CSLG2_ARATH Cellulose synthase-like protein G2 OS=Arabidopsis thaliana GN=CSLG2 PE=2 SV=1	gi|731389552|ref|XP_010650022.1| PREDICTED: cellulose synthase-like protein G2 [Vitis vinifera]
TRINITY_DN51866_c1_g4	71.2081	26.5244	0.372492	0.0326597	2080	GO:0005524;GO:0004672;GO:0016021;GO:0006468	-	virNOG04160	T	sp|Q9LVM0|Y5830_ARATH Probable inactive receptor kinase At5g58300 OS=Arabidopsis thaliana GN=At5g58300 PE=2 SV=1	gi|1009116274|ref|XP_015874682.1| PREDICTED: probable inactive receptor kinase At5g58300 [Ziziphus jujuba] gi|1009116276|ref|XP_015874683.1| PREDICTED: probable inactive receptor kinase At5g58300 [Ziziphus jujuba]
TRINITY_DN51867_c1_g4	989.071	326.3	0.329905	0.00812976	2283	GO:0046872;GO:0006470;GO:0004722	-	virNOG03040;virNOG14158	T	sp|Q8VZN9|P2C11_ARATH Probable protein phosphatase 2C 11 OS=Arabidopsis thaliana GN=At1g43900 PE=2 SV=1	gi|1035928790|gb|OAY58377.1| hypothetical protein MANES_02G172800 [Manihot esculenta]
TRINITY_DN51878_c3_g3	641.281	237.818	0.370848	0.0180286	1223	-	-	-	-	-	-
TRINITY_DN51903_c2_g2	104.822	36.964	0.352636	0.0269641	1111	GO:0044763;GO:0016043;GO:0044767;GO:0005737	-	virNOG07210	S	sp|Q5XV99|GLYT7_ARATH Glycosyltransferase-like At3g57200 OS=Arabidopsis thaliana GN=At3g57200 PE=2 SV=1	gi|1032289172|gb|OAP03499.1| hypothetical protein AXX17_AT3G51780 [Arabidopsis thaliana]
TRINITY_DN51916_c3_g3	285.326	117.927	0.413307	0.0395669	1643	-	-	KOG0118;virNOG05173	AR	sp|Q9LPI5|CID11_ARATH Polyadenylate-binding protein-interacting protein 11 OS=Arabidopsis thaliana GN=CID11 PE=2 SV=1	gi|413941688|gb|AFW74337.1| hypothetical protein ZEAMMB73_453710 [Zea mays]
TRINITY_DN51927_c2_g3	3968.86	1177.17	0.296601	0.00193481	1485	GO:0050794;GO:0009725;GO:0006351	-	virNOG00501	K	sp|Q653H7|ARFR_ORYSJ Auxin response factor 18 OS=Oryza sativa subsp. japonica GN=ARF18 PE=2 SV=1	gi|672123811|ref|XP_008785274.1| PREDICTED: auxin response factor 18-like isoform X1 [Phoenix dactylifera] gi|672123813|ref|XP_008785275.1| PREDICTED: auxin response factor 18-like isoform X1 [Phoenix dactylifera]
TRINITY_DN51935_c1_g3	49.2952	16.1827	0.328281	0.024787	2316	-	-	KOG1075;virNOG22502;virNOG09124	R	sp|P0C2F6|RNHX1_ARATH Putative ribonuclease H protein At1g65750 OS=Arabidopsis thaliana GN=At1g65750 PE=3 SV=1	gi|971582902|ref|XP_015159877.1| PREDICTED: uncharacterized protein LOC107058557 [Solanum tuberosum]
TRINITY_DN51936_c0_g1	41.3588	11.1021	0.268433	0.038353	2163	-	-	-	-	-	-
TRINITY_DN51953_c2_g1	1442.59	515.682	0.35747	0.0115032	5899	GO:0006623;GO:0016021;GO:0005622	-	virNOG13402	S	sp|Q9SZT4|CSCLE_ARATH CSC1-like protein At4g35870 OS=Arabidopsis thaliana GN=GFS10 PE=2 SV=1	gi|590702352|ref|XP_007046604.1| Early-responsive to dehydration stress protein (ERD4) [Theobroma cacao] gi|508698865|gb|EOX90761.1| Early-responsive to dehydration stress protein (ERD4) [Theobroma cacao]
TRINITY_DN51976_c0_g1	1369.93	232.619	0.169804	0.0341971	716	GO:0043531	-	virNOG13489;virNOG10093;euNOG56886	TR	sp|Q40392|TMVRN_NICGU TMV resistance protein N OS=Nicotiana glutinosa GN=N PE=1 SV=1	gi|225349118|gb|ACN87471.1| NBS-containing resistance-like protein [Corylus avellana]
TRINITY_DN52002_c1_g4	34.4434	10.1014	0.293276	0.0433918	834	-	-	-	-	-	-
TRINITY_DN52009_c1_g4	58.6131	23.0247	0.392824	0.048892	630	-	-	-	-	-	-
TRINITY_DN52022_c4_g7	38.0422	12.1101	0.318334	0.0322341	1457	-	-	-	-	-	-
TRINITY_DN52025_c0_g1	47.933	9.5649	0.199547	0.00859758	500	-	-	-	-	-	-
TRINITY_DN52029_c1_g1	27.4021	5.86061	0.213875	0.0169858	1171	-	-	-	-	-	-
TRINITY_DN52045_c1_g2	127.099	44.9936	0.354003	0.0172906	618	-	-	-	-	-	-
TRINITY_DN52053_c1_g1	5532.77	409.135	0.0739476	4.53548e-07	1721	-	K10666	virNOG18539;virNOG18559	O	sp|Q8GUK7|RMA3_ARATH E3 ubiquitin-protein ligase RMA3 OS=Arabidopsis thaliana GN=RMA3 PE=1 SV=1	gi|657954266|ref|XP_008366895.1| PREDICTED: E3 ubiquitin-protein ligase RMA1H1-like isoform X1 [Malus domestica]
TRINITY_DN52053_c1_g3	44.2906	10.5641	0.238518	0.0124677	1728	-	-	-	-	-	-
TRINITY_DN52065_c0_g3	108.142	26.6958	0.24686	0.0459697	2475	-	-	virNOG04935	S	sp|O80386|CIP7_ARATH COP1-interacting protein 7 OS=Arabidopsis thaliana GN=CIP7 PE=1 SV=1	gi|645240574|ref|XP_008226668.1| PREDICTED: uncharacterized protein LOC103326239 [Prunus mume]
TRINITY_DN52068_c1_g3	144.285	54.5724	0.378225	0.0227358	2210	-	-	virNOG02636	T	sp|Q9C5H5|M3K5G_ARATH Mitogen-activated protein kinase kinase kinase 5 OS=Arabidopsis thaliana GN=MAPKKK5 PE=1 SV=1	gi|1009135056|ref|XP_015884780.1| PREDICTED: mitogen-activated protein kinase kinase kinase YODA-like [Ziziphus jujuba]
TRINITY_DN52077_c3_g2	4021.37	1444.39	0.359179	0.00823458	1609	GO:0005634;GO:0003677;GO:0048437;GO:0006355;GO:0009734;GO:0048438;GO:1901700;GO:0048827	-	virNOG00501	K	sp|Q653H7|ARFR_ORYSJ Auxin response factor 18 OS=Oryza sativa subsp. japonica GN=ARF18 PE=2 SV=1	gi|645280566|ref|XP_008245241.1| PREDICTED: auxin response factor 18-like [Prunus mume]
TRINITY_DN52084_c1_g1	19.3431	4.19979	0.217121	0.0412066	644	-	-	-	-	-	-
TRINITY_DN52095_c0_g2	446.032	0.823915	0.00184721	4.31657e-05	2035	-	-	-	-	-	gi|731427383|ref|XP_010663961.1| PREDICTED: uncharacterized protein LOC100261419 [Vitis vinifera]
TRINITY_DN52097_c1_g3	7.02937	0	0	0.032402	1175	-	-	-	-	-	-
TRINITY_DN52097_c1_g1	4842.24	463.98	0.0958193	0.000176199	2457	GO:0016021	-	virNOG39790;virNOG25295	S	-	gi|720092731|ref|XP_010245829.1| PREDICTED: proline-rich receptor-like protein kinase PERK1 [Nelumbo nucifera]
TRINITY_DN52115_c1_g1	81.7516	28.1457	0.344282	0.0260399	1706	GO:0004805;GO:0005992;GO:0016311	K01087	virNOG05679	G	sp|Q5HZ05|TPPJ_ARATH Probable trehalose-phosphate phosphatase J OS=Arabidopsis thaliana GN=TPPJ PE=1 SV=1	gi|1009160817|ref|XP_015898555.1| PREDICTED: LOW QUALITY PROTEIN: probable trehalose-phosphate phosphatase J [Ziziphus jujuba]
TRINITY_DN52116_c2_g1	1336.28	482.074	0.360757	0.0155624	4548	GO:0004674;GO:0005524;GO:0016021;GO:0006468	-	virNOG00650	T	sp|C0LGF5|Y1341_ARATH Probable LRR receptor-like serine/threonine-protein kinase At1g34110 OS=Arabidopsis thaliana GN=At1g34110 PE=2 SV=2	gi|694413861|ref|XP_009335176.1| PREDICTED: probable LRR receptor-like serine/threonine-protein kinase At1g34110 [Pyrus x bretschneideri]
TRINITY_DN52117_c1_g1	1902.71	497.804	0.261628	0.00964097	1828	GO:0042030;GO:0032780;GO:0005739	K22255	virNOG25842;virNOG26525	S	-	gi|1035916140|gb|OAY45732.1| hypothetical protein MANES_07G086800 [Manihot esculenta]
TRINITY_DN52153_c2_g3	497.899	167.691	0.336798	0.0101882	661	-	-	virNOG21702;KOG0907	O	sp|Q8LDI5|CXXS1_ARATH Thioredoxin-like protein CXXS1 OS=Arabidopsis thaliana GN=CXXS1 PE=2 SV=2	gi|1012250322|ref|XP_015943404.1| PREDICTED: thioredoxin-like protein CXXS1 [Arachis duranensis] gi|1021584794|ref|XP_016181744.1| PREDICTED: thioredoxin-like protein CXXS1 [Arachis ipaensis]
TRINITY_DN52155_c1_g3	3740.21	639.068	0.170864	0.045392	1888	-	-	virNOG03198;virNOG31091	O	sp|P13917|7SB1_SOYBN Basic 7S globulin OS=Glycine max GN=BG PE=1 SV=2	gi|590657655|ref|XP_007034626.1| Eukaryotic aspartyl protease family protein, putative [Theobroma cacao] gi|508713655|gb|EOY05552.1| Eukaryotic aspartyl protease family protein, putative [Theobroma cacao]
TRINITY_DN52169_c0_g1	144.569	40.5425	0.280437	0.00570849	2601	-	-	virNOG33673;virNOG19602;virNOG34595;NOG215611	R	sp|Q94HW2|POLR1_ARATH Retrovirus-related Pol polyprotein from transposon RE1 OS=Arabidopsis thaliana GN=RE1 PE=2 SV=1	gi|1023989617|gb|KZV25004.1| Cysteine-rich RLK (receptor-like protein kinase) 8 [Dorcoceras hygrometricum]
TRINITY_DN52175_c4_g2	49.1943	17.8903	0.363666	0.0362078	357	GO:0016020	-	virNOG14989	R	-	gi|641862865|gb|KDO81552.1| hypothetical protein CISIN_1g024491mg [Citrus sinensis]
TRINITY_DN52176_c5_g3	316.695	70.6286	0.223018	0.000405993	669	-	-	-	-	-	-
TRINITY_DN52179_c2_g4	82.3305	28.9091	0.351134	0.0260279	914	-	-	-	-	-	-
TRINITY_DN52189_c0_g1	26.8229	0	0	1.46391e-06	605	-	-	-	-	-	gi|629094607|gb|KCW60602.1| hypothetical protein EUGRSUZ_H03328 [Eucalyptus grandis]
TRINITY_DN52190_c0_g2	60.5366	10.1173	0.167127	0.000879104	429	-	-	-	-	-	-
TRINITY_DN52207_c3_g1	594.833	102.825	0.172863	0.00702596	587	-	-	COG2801;virNOG39402	RL	-	gi|1012362577|gb|KYP73760.1| Retrovirus-related Pol polyprotein from transposon opus [Cajanus cajan]
TRINITY_DN52212_c1_g1	136.591	41.4079	0.303153	0.00691782	1652	-	-	-	-	-	-
TRINITY_DN52215_c2_g7	49.372	12.6625	0.256472	0.00815083	497	GO:0016310;GO:0016301;GO:0016021	-	virNOG22502;virNOG33137;virNOG01327	R	sp|P08548|LIN1_NYCCO LINE-1 reverse transcriptase homolog OS=Nycticebus coucang PE=3 SV=1	gi|731430664|ref|XP_010665123.1| PREDICTED: transposon TX1 uncharacterized 149 kDa protein [Vitis vinifera]
TRINITY_DN52259_c0_g4	156.048	59.2566	0.379732	0.02372	507	GO:0009733	K14488	virNOG24497;virNOG24056;virNOG24127;virNOG24352	SR	sp|P32295|ARG7_VIGRR Indole-3-acetic acid-induced protein ARG7 OS=Vigna radiata var. radiata GN=ARG7 PE=2 SV=1	gi|567861804|ref|XP_006423556.1| hypothetical protein CICLE_v10030035mg [Citrus clementina] gi|557525490|gb|ESR36796.1| hypothetical protein CICLE_v10030035mg [Citrus clementina]
TRINITY_DN52259_c0_g2	24.1266	1.11201	0.0460907	0.0172974	878	GO:0000166;GO:0003676	-	virNOG40622;KOG4210;virNOG14719;virNOG12570	AK	sp|Q7XTT4|NUCL2_ORYSJ Nucleolin 2 OS=Oryza sativa subsp. japonica GN=Os04g0620700 PE=2 SV=2	gi|571563205|ref|XP_006605441.1| PREDICTED: nucleolin 2-like isoform X8 [Glycine max]
TRINITY_DN52270_c1_g2	44.5829	7.83325	0.175701	0.0372675	914	GO:0016020	-	virNOG23081;virNOG22088	R	sp|Q8LC95|ENL3_ARATH Early nodulin-like protein 3 OS=Arabidopsis thaliana GN=At5g25090 PE=1 SV=2	gi|720037642|ref|XP_010267739.1| PREDICTED: early nodulin-like protein 1 [Nelumbo nucifera]
TRINITY_DN52278_c5_g1	1172.12	390.343	0.333022	0.00886859	3617	GO:0016702;GO:0046872;GO:0055114;GO:0031408	K00454	virNOG06110	E	sp|O24371|LOX31_SOLTU Linoleate 13S-lipoxygenase 3-1, chloroplastic OS=Solanum tuberosum GN=LOX3.1 PE=1 SV=1	gi|1035923632|gb|OAY53221.1| hypothetical protein MANES_04G145800 [Manihot esculenta]
TRINITY_DN52282_c6_g1	67.7764	3.02102	0.0445734	0.00992202	355	-	-	KOG0619;virNOG28756;virNOG06218	TR	-	gi|743942079|ref|XP_011015535.1| PREDICTED: DNA-damage-repair/toleration protein DRT100-like [Populus euphratica]
TRINITY_DN52286_c3_g2	299.099	67.3649	0.225226	0.000783877	1796	-	-	virNOG03579	K	sp|Q9XE58|SCL14_ARATH Scarecrow-like protein 14 OS=Arabidopsis thaliana GN=SCL14 PE=2 SV=2	gi|1009182080|ref|XP_015872516.1| PREDICTED: scarecrow-like protein 14, partial [Ziziphus jujuba]
TRINITY_DN52330_c3_g2	414.104	155.848	0.376349	0.0264079	490	-	-	-	-	-	-
TRINITY_DN52341_c0_g1	12.1843	0.331538	0.0272102	0.0035293	673	-	-	-	-	-	-
TRINITY_DN52354_c2_g8	19.8694	4.47107	0.225023	0.0315349	433	-	-	virNOG27119	R	-	gi|147814926|emb|CAN70311.1| hypothetical protein VITISV_022886 [Vitis vinifera]
TRINITY_DN52359_c1_g3	19.0153	1.9861	0.104447	0.00751539	520	-	-	virNOG18104;KOG0406	O	sp|Q9CA57|GSTUA_ARATH Glutathione S-transferase U10 OS=Arabidopsis thaliana GN=GSTU10 PE=2 SV=1	gi|645269340|ref|XP_008239955.1| PREDICTED: glutathione S-transferase U10-like [Prunus mume]
TRINITY_DN52371_c2_g2	1830.74	57.7351	0.0315366	3.61276e-13	2406	-	-	KOG1075;virNOG38835	R	-	gi|723693369|ref|XP_010319987.1| PREDICTED: uncharacterized protein LOC104647107 [Solanum lycopersicum]
TRINITY_DN52371_c2_g1	12.8644	0.994614	0.0773151	0.00737332	1230	-	-	virNOG26380;KOG0017;virNOG24415	R	sp|Q94HW2|POLR1_ARATH Retrovirus-related Pol polyprotein from transposon RE1 OS=Arabidopsis thaliana GN=RE1 PE=2 SV=1	gi|848908779|ref|XP_012853278.1| PREDICTED: uncharacterized protein LOC105972842 [Erythranthe guttata]
TRINITY_DN52373_c0_g2	2475.88	702.954	0.283921	0.00263401	1875	-	-	virNOG25149	R	sp|Q6NME6|RLF19_ARATH Protein RALF-like 19 OS=Arabidopsis thaliana GN=RALFL19 PE=3 SV=1	gi|1009109354|ref|XP_015889777.1| PREDICTED: protein RALF-like 19 [Ziziphus jujuba]
TRINITY_DN52383_c0_g3	7148.68	2962.48	0.41441	0.0249721	4127	GO:0006470;GO:0004722	-	virNOG02423	T	sp|Q8RWN7|P2C32_ARATH Protein phosphatase 2C 32 OS=Arabidopsis thaliana GN=POL PE=1 SV=2	gi|802693967|ref|XP_012083043.1| PREDICTED: protein phosphatase 2C 32 [Jatropha curcas] gi|643716739|gb|KDP28365.1| hypothetical protein JCGZ_14136 [Jatropha curcas]
TRINITY_DN52385_c3_g1	63.5969	23.3301	0.366843	0.0416526	1661	-	-	-	-	-	-
TRINITY_DN52385_c6_g2	81.7443	19.6529	0.240419	0.00455891	537	-	-	-	-	-	-
TRINITY_DN52386_c5_g1	1394.39	629.055	0.451133	0.0423976	3874	GO:0005886	-	virNOG01635;KOG1825	R	sp|O94915|FRYL_HUMAN Protein furry homolog-like OS=Homo sapiens GN=FRYL PE=1 SV=2	gi|590694650|ref|XP_007044666.1| ARM repeat superfamily protein [Theobroma cacao] gi|508708601|gb|EOY00498.1| ARM repeat superfamily protein [Theobroma cacao]
TRINITY_DN52394_c6_g1	583.599	179.884	0.308233	0.0185129	1517	-	-	-	-	-	-
TRINITY_DN52396_c3_g2	3448.12	1165.92	0.338131	0.0104713	1442	GO:0044699	-	virNOG05045	O	sp|Q9XFI1|TRL12_ARATH Thioredoxin-like 1-2, chloroplastic OS=Arabidopsis thaliana GN=At5g61440 PE=2 SV=1	gi|255547363|ref|XP_002514739.1| PREDICTED: thioredoxin-like 1-2, chloroplastic [Ricinus communis] gi|223546343|gb|EEF47845.1| Thioredoxin II, putative [Ricinus communis]
TRINITY_DN52396_c2_g2	30.8719	0.274638	0.00889607	1.53004e-06	458	GO:0008152;GO:0003824	-	virNOG01776;virNOG06625	RE	-	gi|567881231|ref|XP_006433174.1| hypothetical protein CICLE_v10003913mg [Citrus clementina] gi|557535296|gb|ESR46414.1| hypothetical protein CICLE_v10003913mg [Citrus clementina]
TRINITY_DN52397_c2_g3	1914.78	857.351	0.447754	0.041291	3499	GO:0007165;GO:0042803;GO:0010224;GO:0009881	-	KOG1426;virNOG01754	S	sp|Q9FN03|UVR8_ARATH Ultraviolet-B receptor UVR8 OS=Arabidopsis thaliana GN=UVR8 PE=1 SV=1	gi|1009146292|ref|XP_015890805.1| PREDICTED: ultraviolet-B receptor UVR8-like [Ziziphus jujuba]
TRINITY_DN52398_c4_g3	55.5385	14.9797	0.269718	0.00958132	2206	-	-	virNOG25628	R	sp|Q681K2|ATS3A_ARATH Embryo-specific protein ATS3A OS=Arabidopsis thaliana GN=ATS3A PE=1 SV=1	gi|694353910|ref|XP_009358280.1| PREDICTED: uncharacterized protein LOC103948916 [Pyrus x bretschneideri]
TRINITY_DN52398_c2_g1	21.9096	3.60394	0.164491	0.015973	598	-	-	virNOG02541	G	sp|Q9M076|PFKA6_ARATH ATP-dependent 6-phosphofructokinase 6 OS=Arabidopsis thaliana GN=PFK6 PE=1 SV=1	gi|593266878|ref|XP_007135617.1| hypothetical protein PHAVU_010G143900g, partial [Phaseolus vulgaris] gi|561008662|gb|ESW07611.1| hypothetical protein PHAVU_010G143900g, partial [Phaseolus vulgaris]
TRINITY_DN52406_c1_g1	16523.8	4126.05	0.249704	0.0111483	5134	GO:0005783;GO:0016671;GO:0003756;GO:0055114	K10950	virNOG06797	O	sp|Q9C7S7|ERO1_ARATH Endoplasmic reticulum oxidoreductin-1 OS=Arabidopsis thaliana GN=AERO1 PE=1 SV=1	gi|1009177690|ref|XP_015870111.1| PREDICTED: endoplasmic reticulum oxidoreductin-2-like [Ziziphus jujuba]
TRINITY_DN52420_c2_g2	3415.24	885.804	0.259368	0.00118866	3319	-	-	virNOG15907	T	sp|Q8H1D6|RBK1_ARATH Receptor-like cytosolic serine/threonine-protein kinase RBK1 OS=Arabidopsis thaliana GN=RBK1 PE=1 SV=1	gi|1009145925|ref|XP_015890604.1| PREDICTED: receptor-like cytosolic serine/threonine-protein kinase RBK1 isoform X1 [Ziziphus jujuba]
TRINITY_DN52444_c1_g1	51.0746	10.6836	0.209177	0.00782298	1090	-	-	-	-	-	-
TRINITY_DN52447_c2_g2	1721.23	527.322	0.306363	0.0257528	694	-	-	virNOG40025;virNOG26572	S	-	gi|643703811|gb|KDP20875.1| hypothetical protein JCGZ_21346 [Jatropha curcas]
TRINITY_DN52448_c1_g5	8832.8	3042.18	0.344418	0.0125161	579	-	-	-	-	-	gi|694380232|ref|XP_009366261.1| PREDICTED: protein AUXIN-REGULATED GENE INVOLVED IN ORGAN SIZE-like [Pyrus x bretschneideri] gi|694380234|ref|XP_009366262.1| PREDICTED: protein AUXIN-REGULATED GENE INVOLVED IN ORGAN SIZE-like [Pyrus x bretschneideri] gi|694380236|ref|XP_009366263.1| PREDICTED: protein AUXIN-REGULATED GENE INVOLVED IN ORGAN SIZE-like [Pyrus x bretschneideri] gi|694380238|ref|XP_0…
TRINITY_DN52448_c1_g3	518.026	174.103	0.33609	0.0061695	882	GO:0016021	-	-	-	-	gi|595808542|ref|XP_007202774.1| hypothetical protein PRUPE_ppa013582mg [Prunus persica] gi|462398305|gb|EMJ03973.1| hypothetical protein PRUPE_ppa013582mg [Prunus persica]
TRINITY_DN52448_c1_g4	14885.2	4498.88	0.302239	0.00233648	759	-	-	-	-	-	gi|657946229|ref|XP_008383756.1| PREDICTED: protein AUXIN-REGULATED GENE INVOLVED IN ORGAN SIZE-like [Malus domestica] gi|657946231|ref|XP_008383766.1| PREDICTED: protein AUXIN-REGULATED GENE INVOLVED IN ORGAN SIZE-like [Malus domestica] gi|657946233|ref|XP_008383774.1| PREDICTED: protein AUXIN-REGULATED GENE INVOLVED IN ORGAN SIZE-like [Malus domestica] gi|657946235|ref|XP_008383782.1| PREDICTED…
TRINITY_DN52455_c0_g2	502.004	190.296	0.379072	0.0445002	687	-	-	KOG4658;virNOG04327;virNOG16120	T	sp|Q9LRR4|R13L1_ARATH Putative disease resistance RPP13-like protein 1 OS=Arabidopsis thaliana GN=RPPL1 PE=3 SV=1	gi|1009152707|ref|XP_015894239.1| PREDICTED: LOW QUALITY PROTEIN: putative disease resistance RPP13-like protein 1 [Ziziphus jujuba]
TRINITY_DN52462_c3_g1	17.0945	2.81987	0.164958	0.0185415	377	-	-	virNOG05585;NOG134902;virNOG07756;virNOG37868;virNOG05000	SRL	-	gi|147796436|emb|CAN72548.1| hypothetical protein VITISV_035350 [Vitis vinifera]
TRINITY_DN52476_c0_g1	7295.48	2305.78	0.316055	0.00427228	5985	GO:0042284;GO:0030148;GO:0016021;GO:0055114	K04712	virNOG13973	I	sp|Q6H5U3|DES1L_ORYSJ Sphingolipid delta(4)-desaturase DES1-like OS=Oryza sativa subsp. japonica GN=Os02g0639600 PE=2 SV=1	gi|645237130|ref|XP_008225064.1| PREDICTED: sphingolipid delta(4)-desaturase DES1-like [Prunus mume]
TRINITY_DN52479_c4_g1	193.335	59.0766	0.305566	0.00700022	577	GO:0004674;GO:0005524;GO:0016021;GO:0006468	-	virNOG35895;virNOG05235	TR	sp|Q9LDM5|CRK31_ARATH Putative cysteine-rich receptor-like protein kinase 31 OS=Arabidopsis thaliana GN=CRK31 PE=3 SV=1	gi|1025226120|ref|XP_016480645.1| PREDICTED: putative receptor-like protein kinase At4g00960 [Nicotiana tabacum]
TRINITY_DN52479_c4_g3	42.8117	13.1883	0.308053	0.0281424	1153	GO:0004674;GO:0009506;GO:0006468;GO:0042742;GO:0005886	-	virNOG05235	T	sp|Q8GYA4|CRK10_ARATH Cysteine-rich receptor-like protein kinase 10 OS=Arabidopsis thaliana GN=CRK10 PE=1 SV=3	gi|1035896449|gb|OAY26051.1| hypothetical protein MANES_16G017800 [Manihot esculenta]
TRINITY_DN52484_c2_g2	975.984	379.288	0.388621	0.0203996	2219	GO:0005634;GO:0006357;GO:0000977;GO:0003700	-	NOG19104;virNOG04486	SL	sp|P08770|TRA1_MAIZE Putative AC transposase OS=Zea mays PE=2 SV=2	gi|566207502|ref|XP_006374644.1| hypothetical protein POPTR_0015s13960g [Populus trichocarpa] gi|550322676|gb|ERP52441.1| hypothetical protein POPTR_0015s13960g [Populus trichocarpa]
TRINITY_DN52485_c2_g1	82.204	23.344	0.283976	0.00928557	827	-	-	-	-	-	-
TRINITY_DN52491_c0_g1	56.3393	0.331538	0.00588466	0.00066651	449	-	-	-	-	-	-
TRINITY_DN52492_c1_g1	43.506	12.107	0.278283	0.0374475	981	GO:0055085;GO:0016021	-	KOG2722;virNOG06802	S	sp|Q9C9K4|PILS4_ARATH Protein PIN-LIKES 4 OS=Arabidopsis thaliana GN=PILS4 PE=2 SV=1	gi|1000951364|ref|XP_015579230.1| PREDICTED: uncharacterized transporter YBR287W isoform X1 [Ricinus communis]
TRINITY_DN52502_c2_g3	198.145	71.5204	0.360949	0.0186741	1497	-	-	-	-	-	-
TRINITY_DN52511_c3_g4	111.628	20.4288	0.183008	0.000356949	1398	-	-	KOG1075;virNOG01327;virNOG06122	KR	-	gi|147856633|emb|CAN82456.1| hypothetical protein VITISV_010028 [Vitis vinifera]
TRINITY_DN52533_c0_g1	60.4145	18.4244	0.304966	0.0264428	608	-	-	-	-	-	-
TRINITY_DN52543_c3_g1	345.292	67.6986	0.196062	0.000406498	1185	-	-	virNOG27872;KOG1075;virNOG01449;virNOG01327	SRU	-	gi|147818909|emb|CAN78294.1| hypothetical protein VITISV_035517 [Vitis vinifera]
TRINITY_DN52543_c3_g2	156.173	37.4182	0.239594	0.00144323	1030	-	-	-	-	-	-
TRINITY_DN52545_c1_g1	5.36931	0	0	0.0314156	468	-	-	-	-	-	-
TRINITY_DN52545_c1_g6	7.04779	0	0	0.0107954	564	-	-	-	-	-	-
TRINITY_DN52551_c2_g3	32.789	10.4491	0.318676	0.0374144	777	-	-	-	-	-	-
TRINITY_DN52551_c2_g4	1739.53	794.555	0.456766	0.0442698	2215	-	-	KOG1075;virNOG27872;virNOG01327	SR	-	gi|147801304|emb|CAN74843.1| hypothetical protein VITISV_037042 [Vitis vinifera]
TRINITY_DN52567_c2_g3	56.3529	17.5684	0.311756	0.0158484	1138	-	-	virNOG33137;KOG1075;virNOG27119	R	-	gi|147770060|emb|CAN72139.1| hypothetical protein VITISV_017106 [Vitis vinifera]
TRINITY_DN52574_c1_g2	140.142	53.3744	0.38086	0.0307995	1524	-	-	-	-	-	-
TRINITY_DN52598_c6_g1	25.5908	4.588	0.179283	0.0233883	937	-	-	KOG1075;virNOG27119;virNOG28452	SR	-	gi|147805709|emb|CAN65018.1| hypothetical protein VITISV_018014 [Vitis vinifera]
TRINITY_DN52603_c6_g5	35.7972	8.40248	0.234724	0.0102759	537	-	-	-	-	-	-
TRINITY_DN52606_c0_g1	9.95511	0	0	0.0401934	1316	-	-	-	-	-	-
TRINITY_DN52624_c1_g1	29390.2	12999	0.442291	0.0425708	1794	-	-	-	-	-	-
TRINITY_DN52652_c3_g1	1007.68	427.676	0.424417	0.0271081	690	-	-	KOG4658;virNOG04327;virNOG06083	T	sp|Q9LRR4|R13L1_ARATH Putative disease resistance RPP13-like protein 1 OS=Arabidopsis thaliana GN=RPPL1 PE=3 SV=1	gi|658027659|ref|XP_008349257.1| PREDICTED: putative disease resistance RPP13-like protein 1 [Malus domestica]
TRINITY_DN52666_c2_g2	176.884	71.2186	0.402629	0.0434265	1853	GO:0016021	-	virNOG01779;COG1253	SP	sp|Q9ZQR4|Y2452_ARATH DUF21 domain-containing protein At2g14520 OS=Arabidopsis thaliana GN=CBSDUF3 PE=2 SV=2	gi|604335131|gb|EYU39089.1| hypothetical protein MIMGU_mgv1a007018mg [Erythranthe guttata]
TRINITY_DN52668_c3_g5	796.538	278.839	0.350063	0.0109636	828	-	-	virNOG05087;COG5347	TU	sp|Q9FL69|AGD5_ARATH Probable ADP-ribosylation factor GTPase-activating protein AGD5 OS=Arabidopsis thaliana GN=AGD5 PE=1 SV=1	gi|590608464|ref|XP_007021272.1| ADP-ribosylation factor GTPase-activating protein AGD5 isoform 1 [Theobroma cacao] gi|508720900|gb|EOY12797.1| ADP-ribosylation factor GTPase-activating protein AGD5 isoform 1 [Theobroma cacao]
TRINITY_DN52681_c3_g5	64.1546	19.9816	0.31146	0.025009	888	GO:0006355;GO:0005488	-	virNOG07176	K	sp|P49373|TFS2_SCHPO Transcription elongation factor S-II OS=Schizosaccharomyces pombe (strain 972 / ATCC 24843) GN=tfs1 PE=3 SV=1	gi|255083388|ref|XP_002504680.1| predicted protein, partial [Micromonas commoda] gi|226519948|gb|ACO65938.1| predicted protein, partial [Micromonas commoda]
TRINITY_DN52684_c3_g5	220.435	67.9146	0.308094	0.00522197	1231	-	-	-	-	-	-
TRINITY_DN52691_c0_g3	19.4772	0	0	0.00430059	855	GO:0015074;GO:0005634;GO:0003676	-	COG2801;virNOG35302	RL	sp|Q99315|YG31B_YEAST Transposon Ty3-G Gag-Pol polyprotein OS=Saccharomyces cerevisiae (strain ATCC 204508 / S288c) GN=TY3B-G PE=1 SV=3	gi|1012319268|gb|KYP32370.1| Retrovirus-related Pol polyprotein from transposon opus [Cajanus cajan]
TRINITY_DN52695_c0_g2	1650.07	313.943	0.190261	5.13676e-05	1809	GO:0005634	-	virNOG09920	S	-	gi|596177415|ref|XP_007223247.1| hypothetical protein PRUPE_ppa007233mg [Prunus persica] gi|462420183|gb|EMJ24446.1| hypothetical protein PRUPE_ppa007233mg [Prunus persica]
TRINITY_DN52698_c1_g1	2555.95	1034.16	0.404609	0.0299499	4407	GO:0008152;GO:0003824	-	virNOG09767	G	sp|Q9MAA2|AT74_ARATH Phosphoglycerate mutase-like protein AT74 OS=Arabidopsis thaliana GN=At3g05170 PE=2 SV=1	gi|694414895|ref|XP_009335642.1| PREDICTED: uncharacterized protein LOC103928334 [Pyrus x bretschneideri]
TRINITY_DN52698_c1_g3	327.305	131.208	0.400874	0.0282744	1522	GO:0008152;GO:0003824	-	virNOG09767;virNOG28576;virNOG33948	G	sp|O04035|AT74H_ARATH Phosphoglycerate mutase-like protein AT74H OS=Arabidopsis thaliana GN=At1g08940 PE=3 SV=2	gi|1028973993|ref|XP_016730451.1| PREDICTED: phosphoglycerate mutase-like protein AT74 [Gossypium hirsutum]
TRINITY_DN52706_c0_g2	148.992	59.3129	0.398094	0.0281326	1281	GO:0004674;GO:0007165;GO:0005524;GO:0006468	-	virNOG06895;NOG05794;virNOG13610	T	sp|Q8W1D5|CIPKP_ARATH CBL-interacting serine/threonine-protein kinase 25 OS=Arabidopsis thaliana GN=CIPK25 PE=2 SV=1	gi|703083368|ref|XP_010092195.1| CBL-interacting serine/threonine-protein kinase 5 [Morus notabilis] gi|587860522|gb|EXB50421.1| CBL-interacting serine/threonine-protein kinase 5 [Morus notabilis]
TRINITY_DN52706_c0_g1	5635.13	2206.35	0.391535	0.0268153	2786	GO:0005794;GO:0016021	-	virNOG12485	G	-	gi|595931005|ref|XP_007215288.1| hypothetical protein PRUPE_ppa004954mg [Prunus persica] gi|462411438|gb|EMJ16487.1| hypothetical protein PRUPE_ppa004954mg [Prunus persica]
TRINITY_DN52716_c1_g1	2026.5	372.806	0.183966	0.0276752	3948	GO:0003824	K06611	virNOG14432	R	sp|Q93XK2|STSYN_PEA Stachyose synthase OS=Pisum sativum GN=STS1 PE=1 SV=1	gi|645243138|ref|XP_008227841.1| PREDICTED: stachyose synthase-like [Prunus mume]
TRINITY_DN52716_c1_g2	2523.04	494.576	0.196024	0.0253528	4125	GO:0003824	K06611	virNOG14432	R	sp|Q93XK2|STSYN_PEA Stachyose synthase OS=Pisum sativum GN=STS1 PE=1 SV=1	gi|645243138|ref|XP_008227841.1| PREDICTED: stachyose synthase-like [Prunus mume]
TRINITY_DN52718_c1_g2	397.172	23.736	0.0597627	0.0133377	2993	GO:0006259;GO:0003676	-	virNOG05810;KOG0017	R	sp|Q94HW2|POLR1_ARATH Retrovirus-related Pol polyprotein from transposon RE1 OS=Arabidopsis thaliana GN=RE1 PE=2 SV=1	gi|1012339207|gb|KYP50444.1| Retrovirus-related Pol polyprotein from transposon TNT 1-94 [Cajanus cajan]
TRINITY_DN52724_c1_g1	29.8684	0.552641	0.0185025	0.0398899	2042	GO:0006457	-	virNOG05103	O	sp|Q5B041|HSP60_EMENI Heat shock protein 60 OS=Emericella nidulans (strain FGSC A4 / ATCC 38163 / CBS 112.46 / NRRL 194 / M139) GN=hsp60 PE=1 SV=1	gi|971511717|dbj|GAQ86498.1| mitochondrial (or chloroplast) chaperonin-60 [Klebsormidium flaccidum]
TRINITY_DN52730_c5_g2	1590.7	521.5	0.327843	0.00574441	1726	-	-	-	-	-	-
TRINITY_DN52743_c8_g2	25.282	5.92808	0.234479	0.0269031	520	GO:0090304	-	KOG1075;virNOG33137;virNOG01327	R	-	gi|147771141|emb|CAN74183.1| hypothetical protein VITISV_034261 [Vitis vinifera]
TRINITY_DN52748_c3_g1	158.441	28.9122	0.18248	0.0053959	901	GO:0006810;GO:0016021;GO:0005215	-	virNOG04704	P	sp|Q9SV31|PIP25_ARATH Probable aquaporin PIP2-5 OS=Arabidopsis thaliana GN=PIP2-5 PE=1 SV=1	gi|255578852|ref|XP_002530280.1| PREDICTED: probable aquaporin PIP2-2 [Ricinus communis] gi|223530178|gb|EEF32087.1| Aquaporin PIP2.1, putative [Ricinus communis]
TRINITY_DN52748_c3_g2	2493.45	689.675	0.276595	0.00157482	493	GO:0006833;GO:0016021;GO:0005215	-	virNOG04704	P	sp|Q9SV31|PIP25_ARATH Probable aquaporin PIP2-5 OS=Arabidopsis thaliana GN=PIP2-5 PE=1 SV=1	gi|961454918|gb|ALS31084.1| aquaporin PIP 2.1 [Prunus cerasifera x Prunus munsoniana]
TRINITY_DN52748_c3_g4	14.2031	2.2137	0.15586	0.0270777	260	-	-	-	-	-	-
TRINITY_DN52764_c2_g1	90.1153	11.7255	0.130116	0.000125949	751	-	-	virNOG37721;NOG144734;COG2801;KOG0017	SRL	-	gi|769817039|ref|XP_011621810.1| PREDICTED: uncharacterized protein LOC105420314, partial [Amborella trichopoda]
TRINITY_DN52768_c2_g8	96.0405	25.254	0.262952	0.0034897	2029	-	-	-	-	-	-
TRINITY_DN52777_c2_g7	27.8561	0	0	0.0305068	1710	-	-	virNOG08736	M	sp|Q8X092|ALG11_NEUCR GDP-Man:Man(3)GlcNAc(2)-PP-Dol alpha-1,2-mannosyltransferase OS=Neurospora crassa (strain ATCC 24698 / 74-OR23-1A / CBS 708.71 / DSM 1257 / FGSC 987) GN=alg-11 PE=3 SV=1	gi|727454070|ref|XP_010508895.1| PREDICTED: GDP-Man:Man(3)GlcNAc(2)-PP-Dol alpha-1,2-mannosyltransferase [Camelina sativa]
TRINITY_DN52778_c0_g1	106.394	17.6894	0.166264	0.000238129	1869	-	-	virNOG25560;virNOG33673	SR	-	gi|672207808|ref|XP_008779879.1| PREDICTED: uncharacterized protein LOC103699645, partial [Phoenix dactylifera]
TRINITY_DN52779_c3_g2	245.737	79.8884	0.325097	0.0170339	1862	GO:0006508;GO:0005524;GO:0008233;GO:0008568;GO:0030163;GO:0005737	K03062	virNOG03606;COG1222	O	sp|P46466|PRS4_ORYSJ 26S proteasome regulatory subunit 4 homolog OS=Oryza sativa subsp. japonica GN=TBP2 PE=2 SV=2	gi|641846966|gb|KDO65847.1| hypothetical protein CISIN_1g0115533mg, partial [Citrus sinensis]
TRINITY_DN52793_c0_g1	24.369	5.31204	0.217984	0.0250756	800	-	-	virNOG02422	S	-	gi|255538958|ref|XP_002510544.1| PREDICTED: uncharacterized protein LOC8274671 [Ricinus communis] gi|1000985780|ref|XP_015572431.1| PREDICTED: uncharacterized protein LOC8274671 [Ricinus communis] gi|1000985782|ref|XP_015572436.1| PREDICTED: uncharacterized protein LOC8274671 [Ricinus communis] gi|223551245|gb|EEF52731.1| conserved hypothetical protein [Ricinus communis]
TRINITY_DN52802_c3_g3	99.0724	15.5792	0.15725	0.000130774	3385	-	-	-	-	-	gi|672206310|ref|XP_008779402.1| PREDICTED: uncharacterized protein LOC103699126, partial [Phoenix dactylifera]
TRINITY_DN52802_c3_g4	49.2867	13.5931	0.275796	0.0108072	1725	GO:0005488	-	virNOG26129;KOG0017	R	-	gi|727578178|ref|XP_010461758.1| PREDICTED: uncharacterized protein LOC104742444 isoform X1 [Camelina sativa]
TRINITY_DN52805_c2_g1	22.0044	4.52773	0.205765	0.0167376	430	-	-	virNOG09399;virNOG03335	SR	sp|Q9SZL8|FRS5_ARATH Protein FAR1-RELATED SEQUENCE 5 OS=Arabidopsis thaliana GN=FRS5 PE=1 SV=1	gi|985453972|ref|XP_015386948.1| PREDICTED: protein FAR1-RELATED SEQUENCE 5-like [Citrus sinensis]
TRINITY_DN52815_c3_g4	34.899	0.549276	0.0157391	0.00361376	731	-	-	-	-	-	-
TRINITY_DN52821_c0_g6	544.396	242.117	0.444744	0.0473114	638	-	-	virNOG21432;virNOG21346	K	sp|Q40478|ERF5_TOBAC Ethylene-responsive transcription factor 5 OS=Nicotiana tabacum GN=ERF5 PE=2 SV=1	gi|661891497|emb|CDP05379.1| unnamed protein product [Coffea canephora]
TRINITY_DN52824_c0_g3	684.101	260.561	0.380881	0.0200973	2124	GO:1901363;GO:0097159	-	virNOG02718	D	sp|Q8VWF5|AML5_ARATH Protein MEI2-like 5 OS=Arabidopsis thaliana GN=ML5 PE=1 SV=1	gi|1028961110|ref|XP_016724020.1| PREDICTED: protein MEI2-like 5 isoform X1 [Gossypium hirsutum]
TRINITY_DN52854_c0_g1	1155.84	470.876	0.407389	0.0227941	8189	-	-	virNOG09592;virNOG12997	ST	sp|Q9M2S4|LRKS4_ARATH L-type lectin-domain containing receptor kinase S.4 OS=Arabidopsis thaliana GN=LECRKS4 PE=2 SV=1	gi|731412944|ref|XP_010658539.1| PREDICTED: uncharacterized protein LOC100258175 [Vitis vinifera]
TRINITY_DN52866_c5_g1	48.1655	17.1233	0.355509	0.0378786	435	GO:0016020;GO:0016310;GO:0016301	-	KOG1075;virNOG33137;virNOG27119;virNOG01327;virNOG28452	SR	sp|P14381|YTX2_XENLA Transposon TX1 uncharacterized 149 kDa protein OS=Xenopus laevis PE=4 SV=1	gi|147799164|emb|CAN72557.1| hypothetical protein VITISV_013403 [Vitis vinifera]
TRINITY_DN52866_c9_g4	57.2568	13.1952	0.230457	0.00544209	742	-	-	virNOG33137;virNOG01327;virNOG18495;virNOG28452	SR	-	gi|147855489|emb|CAN81751.1| hypothetical protein VITISV_026939 [Vitis vinifera]
TRINITY_DN52876_c1_g2	97.0929	11.49	0.118341	2.72058e-05	1143	-	-	-	-	-	-
TRINITY_DN52878_c2_g1	36.217	11.8249	0.326502	0.0369469	632	-	-	-	-	-	-
TRINITY_DN52886_c0_g4	160.913	63.0154	0.391611	0.0347231	615	GO:0005634;GO:0003677;GO:0006355;GO:0009734	-	NOG21900;virNOG00501	K	sp|Q653H7|ARFR_ORYSJ Auxin response factor 18 OS=Oryza sativa subsp. japonica GN=ARF18 PE=2 SV=1	gi|763769379|gb|KJB36594.1| hypothetical protein B456_006G166400 [Gossypium raimondii]
TRINITY_DN52888_c2_g2	29.6618	3.29566	0.111108	0.00513995	522	-	-	-	-	-	-
TRINITY_DN52891_c0_g3	4733.5	1569.45	0.331563	0.00605351	962	-	-	virNOG26867	S	-	gi|694417683|ref|XP_009336885.1| PREDICTED: uncharacterized protein LOC103929416 [Pyrus x bretschneideri]
TRINITY_DN52891_c0_g2	105.487	5.14064	0.0487324	0.0492749	602	-	-	virNOG26867	S	-	gi|1009160480|ref|XP_015898373.1| PREDICTED: uncharacterized protein LOC107431866 [Ziziphus jujuba] gi|1009168111|ref|XP_015902478.1| PREDICTED: uncharacterized protein LOC107435386 [Ziziphus jujuba]
TRINITY_DN52904_c0_g1	10419.5	3425.04	0.328713	0.0469381	1755	GO:0016020	-	virNOG21889;virNOG12776	OP	sp|F4IPI4|STR17_ARATH Rhodanese-like domain-containing protein 17 OS=Arabidopsis thaliana GN=STR17 PE=2 SV=1	gi|595807550|ref|XP_007202627.1| hypothetical protein PRUPE_ppa011976mg [Prunus persica] gi|462398158|gb|EMJ03826.1| hypothetical protein PRUPE_ppa011976mg [Prunus persica]
TRINITY_DN52907_c1_g2	88.0843	6.44057	0.0731183	0.000814345	441	GO:0043531	-	virNOG13489;virNOG39343;virNOG10093	T	sp|Q40392|TMVRN_NICGU TMV resistance protein N OS=Nicotiana glutinosa GN=N PE=1 SV=1	gi|225349110|gb|ACN87467.1| NBS-containing resistance-like protein [Corylus avellana] gi|225349116|gb|ACN87470.1| NBS-containing resistance-like protein [Corylus avellana]
TRINITY_DN52920_c1_g8	6.70473	0.331538	0.0494484	0.0346196	553	-	-	-	-	-	-
TRINITY_DN52931_c1_g2	13831.9	5988.68	0.432961	0.0327861	2462	GO:0000287;GO:0030955;GO:0004743;GO:0016301;GO:0006096	-	virNOG01073;COG0469	G	sp|Q2RAK2|KPYC1_ORYSJ Pyruvate kinase 1, cytosolic OS=Oryza sativa subsp. japonica GN=Os11g0148500 PE=1 SV=1	gi|590566175|ref|XP_007010157.1| Pyruvate kinase family protein isoform 1 [Theobroma cacao] gi|508727070|gb|EOY18967.1| Pyruvate kinase family protein isoform 1 [Theobroma cacao]
TRINITY_DN52942_c1_g3	52.1016	16.5617	0.317873	0.0324475	465	-	-	virNOG11337;virNOG24969	S	-	gi|255536943|ref|XP_002509538.1| PREDICTED: uncharacterized protein At3g27210 [Ricinus communis] gi|223549437|gb|EEF50925.1| conserved hypothetical protein [Ricinus communis]
TRINITY_DN52944_c2_g1	67.3408	24.3345	0.361363	0.0467056	1937	-	-	-	-	-	-
TRINITY_DN52946_c2_g5	13.0758	1.43009	0.109369	0.0184125	801	-	-	-	-	-	-
TRINITY_DN52948_c0_g6	13.0849	1.93569	0.147933	0.0234843	289	-	-	virNOG05585	L	-	gi|147801304|emb|CAN74843.1| hypothetical protein VITISV_037042 [Vitis vinifera]
TRINITY_DN52954_c1_g1	5204.69	1978.53	0.380144	0.0193867	4395	GO:0005524;GO:0004672;GO:0006468	-	virNOG07397	J	sp|Q9LJR3|SPA3_ARATH Protein SPA1-RELATED 3 OS=Arabidopsis thaliana GN=SPA3 PE=1 SV=1	gi|593697966|ref|XP_007149456.1| hypothetical protein PHAVU_005G071800g [Phaseolus vulgaris] gi|561022720|gb|ESW21450.1| hypothetical protein PHAVU_005G071800g [Phaseolus vulgaris]
TRINITY_DN52995_c4_g1	46.276	14.1637	0.30607	0.032456	613	-	-	-	-	-	-
TRINITY_DN53016_c0_g3	2379.99	895.676	0.376336	0.0153825	2601	GO:0016020;GO:0004672;GO:0006468	-	virNOG05235;virNOG34542;virNOG33764	TR	sp|Q9M0X5|CRK25_ARATH Cysteine-rich receptor-like protein kinase 25 OS=Arabidopsis thaliana GN=CRK25 PE=3 SV=1	gi|1035895013|gb|OAY24616.1| hypothetical protein MANES_17G029700 [Manihot esculenta]
TRINITY_DN53018_c11_g1	21.3364	5.08374	0.238265	0.0305422	707	-	-	virNOG27119;virNOG25477;virNOG28452	SR	-	gi|147805881|emb|CAN76026.1| hypothetical protein VITISV_027817 [Vitis vinifera]
TRINITY_DN53018_c11_g3	19.8023	4.8091	0.242855	0.0387964	534	GO:0090304	-	KOG2562;virNOG03142;virNOG27119;virNOG38920	SAR	-	gi|731408444|ref|XP_010656855.1| PREDICTED: uncharacterized protein LOC104880786 isoform X1 [Vitis vinifera] gi|731408446|ref|XP_010656856.1| PREDICTED: uncharacterized protein LOC104880786 isoform X1 [Vitis vinifera]
TRINITY_DN53021_c3_g4	26.8073	4.25333	0.158663	0.00616327	1112	-	-	-	-	-	-
TRINITY_DN53026_c2_g1	2129.33	784.228	0.368298	0.0171606	1818	GO:0061630;GO:0005524;GO:0006511;GO:0016567;GO:0031625;GO:0005737	K10576	KOG0416;virNOG05492	O	sp|P42749|UBC5_ARATH Ubiquitin-conjugating enzyme E2 5 OS=Arabidopsis thaliana GN=UBC5 PE=2 SV=2	gi|1012365910|gb|KYP77092.1| Ubiquitin-conjugating enzyme E2 5 [Cajanus cajan]
TRINITY_DN53026_c2_g4	28.3968	7.08016	0.249329	0.0251278	698	-	-	-	-	-	-
TRINITY_DN53026_c2_g2	761.756	294.011	0.385964	0.0222366	1058	GO:0005524	-	virNOG05492	O	sp|P42749|UBC5_ARATH Ubiquitin-conjugating enzyme E2 5 OS=Arabidopsis thaliana GN=UBC5 PE=2 SV=2	gi|659075224|ref|XP_008438030.1| PREDICTED: ubiquitin-conjugating enzyme E2-23 kDa isoform X3 [Cucumis melo]
TRINITY_DN53030_c2_g8	384.315	98.7828	0.257036	0.00173331	1087	GO:0046872;GO:0015923;GO:0005975	-	KOG1959;virNOG07820;virNOG07610	G	sp|Q8LPJ3|MANA2_ARATH Probable alpha-mannosidase At5g13980 OS=Arabidopsis thaliana GN=At5g13980 PE=2 SV=1	gi|658025155|ref|XP_008347986.1| PREDICTED: lysosomal alpha-mannosidase-like [Malus domestica]
TRINITY_DN53037_c0_g1	61.2256	10.5559	0.17241	0.000650012	503	-	-	-	-	-	-
TRINITY_DN53039_c1_g1	481.114	193.229	0.401629	0.0286065	1673	-	-	virNOG09762	S	-	gi|1035905246|gb|OAY34844.1| hypothetical protein MANES_12G051200 [Manihot esculenta]
TRINITY_DN53042_c2_g1	174.161	53.9454	0.309744	0.00813682	1795	GO:0005524;GO:0004672;GO:0006468	-	virNOG04923	T	-	gi|1035900328|gb|OAY29929.1| hypothetical protein MANES_15G183000 [Manihot esculenta]
TRINITY_DN53057_c0_g3	1240.7	167.82	0.135263	0.0187832	2799	GO:0005634;GO:0006355;GO:0043565;GO:0003700	-	virNOG00060	K	-	gi|1009166917|ref|XP_015901844.1| PREDICTED: scarecrow-like protein 13 [Ziziphus jujuba] gi|1009167681|ref|XP_015902251.1| PREDICTED: scarecrow-like protein 13 [Ziziphus jujuba]
TRINITY_DN53060_c2_g4	43.2493	14.9535	0.345751	0.0415218	696	-	-	-	-	-	-
TRINITY_DN53065_c1_g9	3169.31	1026.57	0.323911	0.0203819	3623	-	-	virNOG13614	R	sp|Q9SFC7|FB135_ARATH F-box protein At3g07870 OS=Arabidopsis thaliana GN=At3g07870 PE=2 SV=1	gi|590711832|ref|XP_007049219.1| F-box and associated interaction domains-containing protein, putative [Theobroma cacao] gi|508701480|gb|EOX93376.1| F-box and associated interaction domains-containing protein, putative [Theobroma cacao]
TRINITY_DN53075_c2_g2	12530.9	4294.57	0.342717	0.00983491	1905	GO:0004805;GO:0005992;GO:0003825;GO:0016311	-	virNOG00839	G	sp|O80738|TPS10_ARATH Probable alpha,alpha-trehalose-phosphate synthase [UDP-forming] 10 OS=Arabidopsis thaliana GN=TPS10 PE=2 SV=1	gi|255560009|ref|XP_002521023.1| PREDICTED: probable alpha,alpha-trehalose-phosphate synthase [UDP-forming] 9 [Ricinus communis] gi|223539860|gb|EEF41440.1| trehalose-6-phosphate synthase, putative [Ricinus communis]
TRINITY_DN53086_c1_g1	46.6219	13.148	0.282012	0.0148236	1697	-	-	-	-	-	-
TRINITY_DN53089_c1_g4	10958	5002.99	0.456562	0.0406004	2078	GO:0000287;GO:0030955;GO:0004743;GO:0016301;GO:0006096	-	virNOG02106	G	sp|Q42806|KPYC_SOYBN Pyruvate kinase, cytosolic isozyme OS=Glycine max PE=2 SV=1	gi|1000979814|ref|XP_015570836.1| PREDICTED: LOW QUALITY PROTEIN: pyruvate kinase, cytosolic isozyme [Ricinus communis]
TRINITY_DN53089_c1_g1	13842.3	6196.02	0.447615	0.0357781	2299	GO:0000287;GO:0030955;GO:0004743;GO:0016301;GO:0006096	-	virNOG02106;COG0469	G	sp|P22200|KPYC_SOLTU Pyruvate kinase, cytosolic isozyme OS=Solanum tuberosum PE=2 SV=1	gi|239056192|emb|CAQ58629.1| pyruvate kinase [Vitis vinifera]
TRINITY_DN53092_c1_g1	11402.7	4138.77	0.362965	0.00989457	3371	GO:0003872;GO:0046872;GO:0006002;GO:0005524;GO:0005737;GO:0061615	-	virNOG02541	G	sp|Q94AA4|PFKA3_ARATH ATP-dependent 6-phosphofructokinase 3 OS=Arabidopsis thaliana GN=PFK3 PE=1 SV=1	gi|658003945|ref|XP_008337072.1| PREDICTED: 6-phosphofructokinase 3-like [Malus domestica]
TRINITY_DN53099_c3_g2	3697.03	1517.29	0.410408	0.0289651	1820	GO:0016020;GO:0009664;GO:0005618;GO:0005576	-	virNOG00689	R	sp|Q9LNU3|EXP11_ARATH Expansin-A11 OS=Arabidopsis thaliana GN=EXPA11 PE=2 SV=1	gi|1012361811|gb|KYP72994.1| Expansin-A8 [Cajanus cajan]
TRINITY_DN53113_c0_g1	688.649	256.753	0.372837	0.0160938	1681	-	-	-	-	-	-
TRINITY_DN53118_c3_g2	39.4569	13.5539	0.343512	0.0403399	1465	-	-	-	-	-	-
TRINITY_DN53125_c1_g1	113.858	13.3493	0.117246	2.44588e-05	2318	GO:0016787	K01076	virNOG03616	R	sp|Q5XIJ5|AB17A_RAT Protein ABHD17A OS=Rattus norvegicus GN=Abhd17a PE=2 SV=1	gi|702290350|ref|XP_010047142.1| PREDICTED: alpha/beta hydrolase domain-containing protein 17B-like [Eucalyptus grandis] gi|629114277|gb|KCW78952.1| hypothetical protein EUGRSUZ_C00381 [Eucalyptus grandis] gi|629114278|gb|KCW78953.1| hypothetical protein EUGRSUZ_C00381 [Eucalyptus grandis]
TRINITY_DN53125_c1_g3	8.9347	0.937714	0.104952	0.0415385	780	-	-	-	-	-	-
TRINITY_DN53134_c1_g3	11350.7	2266.16	0.19965	0.00112196	3147	-	K22935	virNOG02955	R	-	gi|1009149176|ref|XP_015892340.1| PREDICTED: xylulose kinase isoform X1 [Ziziphus jujuba]
TRINITY_DN53137_c1_g1	331.28	146.897	0.443423	0.0435926	1162	GO:0035091	-	virNOG06959	ZDU	-	gi|1009115487|ref|XP_015874256.1| PREDICTED: sorting nexin-14 [Ziziphus jujuba]
TRINITY_DN53144_c2_g2	17.3118	1.93233	0.111619	0.00574671	639	-	-	virNOG33137;virNOG27119;virNOG01327;virNOG28452	SR	-	gi|147855489|emb|CAN81751.1| hypothetical protein VITISV_026939 [Vitis vinifera]
TRINITY_DN53156_c0_g4	76.3807	15.7506	0.206211	0.0341456	1427	GO:0005634;GO:0009536;GO:0009824;GO:0008033;GO:0009691	K10760	virNOG14048;virNOG08121	HJ	sp|Q93WC9|IPT3_ARATH Adenylate isopentenyltransferase 3, chloroplastic OS=Arabidopsis thaliana GN=IPT3 PE=1 SV=1	gi|325112793|gb|ADY80558.1| adenylate isopentenyltransferase [Malus domestica]
TRINITY_DN53159_c3_g2	675.457	280.434	0.415177	0.0229382	2830	-	-	-	-	-	-
TRINITY_DN53166_c0_g1	903.963	46.1657	0.0510704	0.00642468	4249	GO:0015074;GO:0005524;GO:0008270;GO:0006419;GO:0004813;GO:0003676	-	virNOG05810;KOG0017	R	sp|Q94HW2|POLR1_ARATH Retrovirus-related Pol polyprotein from transposon RE1 OS=Arabidopsis thaliana GN=RE1 PE=2 SV=1	gi|147774128|emb|CAN62863.1| hypothetical protein VITISV_030334 [Vitis vinifera]
TRINITY_DN53167_c0_g3	118.068	27.5558	0.233389	0.00172743	1008	-	-	-	-	-	-
TRINITY_DN53172_c2_g1	1010.62	262.489	0.259731	0.000920761	802	GO:0005506;GO:0016021;GO:0006633;GO:0055114;GO:0016491	-	virNOG03912	I	sp|Q9AST3|SBH2_ARATH Sphinganine C4-monooxygenase 2 OS=Arabidopsis thaliana GN=SBH2 PE=1 SV=1	gi|590700250|ref|XP_007046113.1| Sphingoid base hydroxylase 2 [Theobroma cacao] gi|508710048|gb|EOY01945.1| Sphingoid base hydroxylase 2 [Theobroma cacao]
TRINITY_DN53186_c2_g1	1974.37	609.783	0.30885	0.00487859	2328	GO:0004674;GO:0007165;GO:0005524;GO:0006468	-	virNOG13610	T	sp|Q8W1D5|CIPKP_ARATH CBL-interacting serine/threonine-protein kinase 25 OS=Arabidopsis thaliana GN=CIPK25 PE=2 SV=1	gi|702484656|ref|XP_010034032.1| PREDICTED: CBL-interacting serine/threonine-protein kinase 25-like [Eucalyptus grandis] gi|629087546|gb|KCW53903.1| hypothetical protein EUGRSUZ_J03116 [Eucalyptus grandis]
TRINITY_DN53196_c3_g1	144.625	56.8824	0.39331	0.023494	456	-	-	virNOG02772;KOG0017;virNOG01179;virNOG01480	TRLB	sp|Q9ZT94|POLR2_ARATH Retrovirus-related Pol polyprotein from transposon RE2 OS=Arabidopsis thaliana GN=RE2 PE=4 SV=1	gi|920711230|gb|KOM52479.1| hypothetical protein LR48_Vigan09g113800 [Vigna angularis]
TRINITY_DN53197_c2_g10	21.8295	0	0	0.00404321	840	-	-	-	-	-	-
TRINITY_DN53197_c2_g6	42.8258	0	0	0.0484489	1152	-	-	virNOG05991	S	-	gi|698448081|ref|XP_009771882.1| PREDICTED: uncharacterized protein LOC104222351 [Nicotiana sylvestris]
TRINITY_DN53209_c2_g1	24.4487	7.18364	0.293825	0.0472327	497	-	-	-	-	-	-
TRINITY_DN53209_c4_g2	145.448	49.5422	0.340617	0.0184473	2334	GO:0006508;GO:0004185	-	virNOG03615;virNOG06793;virNOG13528	O	sp|P52711|CBP23_HORVU Serine carboxypeptidase II-3 OS=Hordeum vulgare GN=CXP;2-3 PE=2 SV=1	gi|645226759|ref|XP_008220190.1| PREDICTED: serine carboxypeptidase II-3-like [Prunus mume]
TRINITY_DN53222_c1_g1	277.591	31.7567	0.114401	0.0291455	611	-	-	NOG65877;virNOG35065	S	sp|Q40392|TMVRN_NICGU TMV resistance protein N OS=Nicotiana glutinosa GN=N PE=1 SV=1	gi|645262245|ref|XP_008236673.1| PREDICTED: TMV resistance protein N-like [Prunus mume]
TRINITY_DN53229_c0_g5	48.6555	15.3895	0.316295	0.0288793	1010	-	-	-	-	-	-
TRINITY_DN53229_c0_g6	146.633	39.6386	0.270326	0.00333198	570	-	-	-	-	-	-
TRINITY_DN53237_c2_g2	27.8271	2.70944	0.0973667	0.000996004	356	-	-	-	-	-	-
TRINITY_DN53237_c2_g1	192.435	52.2183	0.271355	0.00257353	4659	-	-	virNOG22502;virNOG09124	R	sp|P11369|LORF2_MOUSE LINE-1 retrotransposable element ORF2 protein OS=Mus musculus GN=Pol PE=1 SV=2	gi|332322132|emb|CCA66040.1| hypothetical protein [Beta vulgaris subsp. vulgaris]
TRINITY_DN53238_c0_g1	18.559	2.81674	0.151772	0.0227172	265	-	-	KOG4658;virNOG30183;virNOG30351	T	sp|F4KIF3|CSA1_ARATH Disease resistance-like protein CSA1 OS=Arabidopsis thaliana GN=CSA1 PE=4 SV=1	gi|641816735|gb|KDO38553.1| hypothetical protein CISIN_1g042164mg, partial [Citrus sinensis]
TRINITY_DN53245_c2_g4	6.14117	0.331538	0.0539861	0.0488688	383	GO:1901363;GO:0097159	-	KOG1075;virNOG33137;virNOG01327	R	-	gi|147789459|emb|CAN77820.1| hypothetical protein VITISV_043441 [Vitis vinifera]
TRINITY_DN53253_c1_g1	647.2	161.269	0.249179	0.00116058	1211	-	-	virNOG10857;virNOG31785	T	sp|Q9FN94|RLK7_ARATH Receptor-like protein kinase At5g59670 OS=Arabidopsis thaliana GN=At5g59670 PE=1 SV=1	gi|645225757|ref|XP_008219721.1| PREDICTED: LOW QUALITY PROTEIN: probable LRR receptor-like serine/threonine-protein kinase At4g29180 [Prunus mume]
TRINITY_DN53254_c3_g3	1147.47	524.308	0.456925	0.0471413	712	GO:0016020;GO:0000166;GO:0004672	-	virNOG06874	T	sp|Q3EDL4|Y1154_ARATH Probable serine/threonine-protein kinase At1g01540 OS=Arabidopsis thaliana GN=At1g01540 PE=1 SV=2	gi|1009144516|ref|XP_015889842.1| PREDICTED: probable serine/threonine-protein kinase At1g01540 [Ziziphus jujuba]
TRINITY_DN53258_c3_g2	9.61776	0	0	0.00277583	1146	-	-	-	-	-	-
TRINITY_DN53273_c1_g5	5.70623	0	0	0.0252587	404	-	-	-	-	-	-
TRINITY_DN53284_c1_g1	11.076	0.880814	0.0795248	0.0210578	1700	-	-	virNOG02559;NOG06358;virNOG25338;NOG02939	I	sp|Q9UTF7|ELOH1_SCHPO Putative elongation of fatty acids protein 1 OS=Schizosaccharomyces pombe (strain 972 / ATCC 24843) GN=SPAC1B2.03c PE=1 SV=1	gi|970056531|ref|XP_015054872.1| PREDICTED: elongation of fatty acids protein A-like [Solanum pennellii]
TRINITY_DN53308_c0_g3	1500.28	662.114	0.441325	0.0323091	2747	GO:0003723	K17583	virNOG08686;virNOG39565	T	sp|Q5C9Z4|NOM1_HUMAN Nucleolar MIF4G domain-containing protein 1 OS=Homo sapiens GN=NOM1 PE=1 SV=1	gi|590640729|ref|XP_007030032.1| MIF4G domain and MA3 domain-containing protein isoform 6 [Theobroma cacao] gi|508718637|gb|EOY10534.1| MIF4G domain and MA3 domain-containing protein isoform 6 [Theobroma cacao]
TRINITY_DN53311_c0_g1	682.233	58.8078	0.0861989	0.00999318	4036	-	-	virNOG25560;KOG0017	SR	sp|Q94HW2|POLR1_ARATH Retrovirus-related Pol polyprotein from transposon RE1 OS=Arabidopsis thaliana GN=RE1 PE=2 SV=1	gi|672198343|ref|XP_008777304.1| PREDICTED: uncharacterized protein LOC103697258 [Phoenix dactylifera]
TRINITY_DN53318_c1_g1	234.468	43.1992	0.184243	0.000137232	3508	-	-	virNOG33673;virNOG19602;virNOG34595;NOG215611	R	sp|Q9ZT94|POLR2_ARATH Retrovirus-related Pol polyprotein from transposon RE2 OS=Arabidopsis thaliana GN=RE2 PE=4 SV=1	gi|1012357009|gb|KYP68194.1| Retrovirus-related Pol polyprotein from transposon TNT 1-94 [Cajanus cajan]
TRINITY_DN53327_c1_g5	177.596	63.8007	0.359245	0.021319	340	-	-	virNOG21569	S	-	gi|661894103|emb|CDP02544.1| unnamed protein product [Coffea canephora]
TRINITY_DN53330_c4_g1	7.58689	0.663076	0.0873976	0.0429352	312	-	-	-	-	-	-
TRINITY_DN53330_c5_g1	21.1009	4.74884	0.225053	0.0280721	621	-	-	-	-	-	-
TRINITY_DN53331_c4_g2	71.8533	0	0	6.96212e-06	391	-	-	-	-	-	-
TRINITY_DN53331_c4_g1	81.875	0	0	0.000154348	798	-	-	-	-	-	-
TRINITY_DN53365_c2_g1	43.3906	14.1531	0.32618	0.0368467	1958	GO:0015074;GO:0005634;GO:0006508;GO:0004190;GO:0003676	-	COG2801;virNOG15679	RL	sp|P20825|POL2_DROME Retrovirus-related Pol polyprotein from transposon 297 OS=Drosophila melanogaster GN=pol PE=3 SV=1	gi|147774273|emb|CAN76793.1| hypothetical protein VITISV_026680 [Vitis vinifera]
TRINITY_DN53367_c3_g1	27.5211	4.36713	0.158683	0.00558893	398	-	-	virNOG02940;virNOG07501;KOG0017;virNOG01948;virNOG01480	OQRB	-	gi|720060274|ref|XP_010274824.1| PREDICTED: uncharacterized protein LOC104610060 [Nelumbo nucifera]
TRINITY_DN53372_c2_g2	42.7133	6.06513	0.141996	0.00101479	622	GO:0016021	-	virNOG05194;COG5594	S	sp|Q9LVE4|CSCL4_ARATH CSC1-like protein At3g21620 OS=Arabidopsis thaliana GN=At3g21620 PE=2 SV=1	gi|658050061|ref|XP_008360740.1| PREDICTED: uncharacterized protein RSN1-like [Malus domestica]
TRINITY_DN53394_c6_g2	509.717	135.762	0.266348	0.00175055	965	-	-	-	-	-	-
TRINITY_DN53402_c1_g1	283.646	87.7562	0.309386	0.00437977	1864	GO:0016301;GO:0006796	-	virNOG02448	G	-	gi|356538479|ref|XP_003537731.1| PREDICTED: NAD(H) kinase 1 [Glycine max] gi|947080252|gb|KRH29041.1| hypothetical protein GLYMA_11G093600 [Glycine max]
TRINITY_DN53414_c1_g4	675.299	217.576	0.322192	0.00565086	707	-	-	-	-	-	-
TRINITY_DN53414_c1_g2	13112.6	4913.23	0.374695	0.0136585	3440	-	-	virNOG01069	S	sp|Q9FHK9|MD26B_ARATH Probable mediator of RNA polymerase II transcription subunit 26b OS=Arabidopsis thaliana GN=MED26B PE=2 SV=1	gi|1009159736|ref|XP_015897974.1| PREDICTED: probable mediator of RNA polymerase II transcription subunit 26b [Ziziphus jujuba]
TRINITY_DN53417_c0_g1	117.777	51.6889	0.43887	0.0489744	542	GO:0015074;GO:0008270;GO:0003676	-	virNOG27118;COG0515	TR	-	gi|731381611|ref|XP_010664807.1| PREDICTED: uncharacterized protein LOC104882575 [Vitis vinifera]
TRINITY_DN53448_c3_g2	46.5259	0.331538	0.00712589	0.000543876	807	-	-	KOG0813;virNOG06804	R	-	gi|802681586|ref|XP_012082130.1| PREDICTED: uncharacterized protein LOC105642057 isoform X2 [Jatropha curcas]
TRINITY_DN53451_c2_g8	142.266	52.9238	0.372007	0.0239952	480	-	-	-	-	-	-
TRINITY_DN53473_c1_g3	78.412	29.98	0.38234	0.0432236	693	-	-	virNOG31300;virNOG35686;virNOG39903;virNOG03186	SR	sp|P10978|POLX_TOBAC Retrovirus-related Pol polyprotein from transposon TNT 1-94 OS=Nicotiana tabacum PE=2 SV=1	gi|147795651|emb|CAN61207.1| hypothetical protein VITISV_015446 [Vitis vinifera]
TRINITY_DN53474_c3_g2	1132.37	461.552	0.407598	0.027416	1591	GO:0009733	K14488	virNOG24190;virNOG34947;virNOG24127	S	sp|Q9FJF6|SAU23_ARATH Auxin-responsive protein SAUR23 OS=Arabidopsis thaliana GN=SAUR23 PE=2 SV=1	gi|225430947|ref|XP_002271427.1| PREDICTED: auxin-induced protein 15A [Vitis vinifera]
TRINITY_DN53474_c3_g14	826.616	128.558	0.155523	0.0236978	1133	GO:0009733	K14488	virNOG24190;virNOG24127	S	sp|Q9FJG0|SAU20_ARATH Auxin-responsive protein SAUR20 OS=Arabidopsis thaliana GN=SAUR20 PE=2 SV=1	gi|778669614|ref|XP_011649278.1| PREDICTED: auxin-induced protein 15A-like [Cucumis sativus]
TRINITY_DN53485_c2_g1	72.1097	13.9253	0.193113	0.00161	575	-	-	-	-	-	-
TRINITY_DN53492_c0_g1	9210.8	2917.56	0.316754	0.0173415	597	-	-	virNOG24825	R	-	gi|590608366|ref|XP_007021245.1| 2-nonaprenyl-3-methyl-6-methoxy-1,4-benzoquinol hydroxylase [Theobroma cacao] gi|508720873|gb|EOY12770.1| 2-nonaprenyl-3-methyl-6-methoxy-1,4-benzoquinol hydroxylase [Theobroma cacao]
TRINITY_DN53499_c0_g1	335.695	86.9804	0.259105	0.00184596	1151	-	-	-	-	-	-
TRINITY_DN53506_c4_g1	167.388	62.4184	0.372896	0.0234533	3408	GO:0016020;GO:0016310;GO:0016301;GO:0016491	-	virNOG13615;COG4886;NOG39621	ST	sp|C0LGK4|Y2165_ARATH Probable LRR receptor-like serine/threonine-protein kinase At2g16250 OS=Arabidopsis thaliana GN=At2g16250 PE=2 SV=1	gi|1009134789|ref|XP_015884634.1| PREDICTED: probable LRR receptor-like serine/threonine-protein kinase At2g16250 [Ziziphus jujuba]
TRINITY_DN53510_c0_g3	41.7201	5.91415	0.141758	0.0377831	784	-	K05391	NOG127886;virNOG13812	PU	sp|O65717|CNGC1_ARATH Cyclic nucleotide-gated ion channel 1 OS=Arabidopsis thaliana GN=CNGC1 PE=1 SV=1	gi|694414556|ref|XP_009335491.1| PREDICTED: cyclic nucleotide-gated ion channel 1-like [Pyrus x bretschneideri]
TRINITY_DN53516_c2_g4	19.0209	4.09585	0.215334	0.0252488	1012	GO:0005643;GO:0008536;GO:0005049;GO:0006611;GO:0005737	-	virNOG02270;KOG1410	YU	sp|Q569Z2|XPO7B_XENLA Exportin-7-B OS=Xenopus laevis GN=xpo7-b PE=2 SV=1	gi|224057198|ref|XP_002299168.1| ran-binding family protein [Populus trichocarpa] gi|222846426|gb|EEE83973.1| ran-binding family protein [Populus trichocarpa]
TRINITY_DN53520_c4_g3	14.7573	2.043	0.13844	0.0185537	538	-	-	-	-	-	-
TRINITY_DN53530_c1_g4	1935.67	571.751	0.295377	0.0018294	647	GO:0008270;GO:0055114;GO:0016491	-	COG1062;virNOG12359	QC	sp|P06525|ADH1_ARATH Alcohol dehydrogenase class-P OS=Arabidopsis thaliana GN=ADH1 PE=1 SV=2	gi|6967137|emb|CAB72927.1| alcohol dehydrogenase [Arabidopsis lyrata subsp. lyrata] gi|6967139|emb|CAB72928.1| alcohol dehydrogenase, partial [Arabidopsis lyrata subsp. lyrata] gi|6967141|emb|CAB72929.1| alcohol dehydrogenase, partial [Arabidopsis lyrata subsp. lyrata] gi|6967143|emb|CAB72930.1| alcohol dehydrogenase, partial [Arabidopsis lyrata subsp. lyrata]
TRINITY_DN53535_c0_g1	8.04015	0.278003	0.0345769	0.0284881	581	-	-	-	-	-	-
TRINITY_DN53544_c0_g1	34.6667	9.60857	0.27717	0.0243062	1312	-	-	-	-	-	-
TRINITY_DN53573_c0_g1	52.5084	19.4145	0.369742	0.0396778	1098	-	-	-	-	-	-
TRINITY_DN53575_c2_g2	4617.43	1523.77	0.330004	0.00643315	1869	-	-	virNOG07681;KOG4162	T	-	gi|703086704|ref|XP_010093076.1| Tetratricopeptide repeat protein 7A [Morus notabilis] gi|587863747|gb|EXB53504.1| Tetratricopeptide repeat protein 7A [Morus notabilis]
TRINITY_DN53583_c2_g4	153.623	59.0302	0.384253	0.0214978	823	-	-	-	-	-	-
TRINITY_DN53585_c0_g1	12689.5	3837.28	0.302398	0.0041492	2326	-	-	virNOG24825	R	-	gi|358249250|ref|NP_001239762.1| uncharacterized protein LOC100814873 [Glycine max] gi|255637360|gb|ACU19009.1| unknown [Glycine max] gi|734321862|gb|KHN04287.1| hypothetical protein glysoja_037967 [Glycine soja] gi|947078052|gb|KRH26892.1| hypothetical protein GLYMA_12G200600 [Glycine max]
TRINITY_DN53586_c5_g3	235.133	19.0308	0.0809363	0.00124125	4155	GO:0008152;GO:0005488	-	virNOG00819;virNOG33673;virNOG19602;KOG0017	R	sp|Q9ZT94|POLR2_ARATH Retrovirus-related Pol polyprotein from transposon RE2 OS=Arabidopsis thaliana GN=RE2 PE=4 SV=1	gi|147771263|emb|CAN72018.1| hypothetical protein VITISV_001841 [Vitis vinifera]
TRINITY_DN53586_c5_g2	300.591	24.5538	0.0816853	0.00269115	4243	-	-	COG2801;virNOG33612	RL	sp|Q8I7P9|POL5_DROME Retrovirus-related Pol polyprotein from transposon opus OS=Drosophila melanogaster GN=pol PE=3 SV=1	gi|848893829|ref|XP_012846957.1| PREDICTED: uncharacterized protein LOC105966930 [Erythranthe guttata]
TRINITY_DN53590_c1_g1	146.555	48.2136	0.32898	0.0120044	724	-	-	NOG140921;KOG1075;virNOG27119;virNOG28452	SR	-	gi|147771533|emb|CAN71342.1| hypothetical protein VITISV_002439 [Vitis vinifera]
TRINITY_DN53600_c6_g1	14.9845	2.71617	0.181265	0.0486362	924	-	-	-	-	-	-
TRINITY_DN53602_c2_g1	60.3072	21.7614	0.360843	0.0293568	967	-	-	-	-	-	-
TRINITY_DN53609_c0_g2	11.0694	0	0	0.00416571	326	-	-	-	-	-	-
TRINITY_DN53623_c3_g2	175.641	78.1557	0.444975	0.0449565	890	GO:0006886;GO:0008536;GO:0005622	-	virNOG09581	YU	-	gi|719967488|ref|XP_010262035.1| PREDICTED: importin-9 isoform X1 [Nelumbo nucifera] gi|719967491|ref|XP_010262039.1| PREDICTED: importin-9 isoform X1 [Nelumbo nucifera]
TRINITY_DN53624_c6_g3	8.27313	0.609541	0.0736772	0.0348507	529	-	-	virNOG27872;virNOG01327;virNOG06122	SRK	sp|P0C2F6|RNHX1_ARATH Putative ribonuclease H protein At1g65750 OS=Arabidopsis thaliana GN=At1g65750 PE=3 SV=1	gi|147805881|emb|CAN76026.1| hypothetical protein VITISV_027817 [Vitis vinifera]
TRINITY_DN53640_c0_g1	14658.4	4797.51	0.327288	0.00607475	2967	GO:0005774;GO:0005783;GO:0046872;GO:0006098;GO:0005794;GO:0042732;GO:0009045	K01805	virNOG08847	G	sp|Q9FKK7|XYLA_ARATH Xylose isomerase OS=Arabidopsis thaliana GN=XYLA PE=2 SV=2	gi|1035917198|gb|OAY46789.1| hypothetical protein MANES_06G027600 [Manihot esculenta]
TRINITY_DN53644_c1_g1	59.7829	17.3218	0.289744	0.0143412	1073	-	-	virNOG27872;virNOG01327;virNOG06122	SKR	sp|P0C2F6|RNHX1_ARATH Putative ribonuclease H protein At1g65750 OS=Arabidopsis thaliana GN=At1g65750 PE=3 SV=1	gi|147801054|emb|CAN77850.1| hypothetical protein VITISV_020834 [Vitis vinifera]
TRINITY_DN53645_c0_g1	130.762	25.53	0.195241	0.0082676	637	-	-	COG4886;virNOG05661;COG0515;euNOG01453	ST	sp|C0LGN2|Y3148_ARATH Probable leucine-rich repeat receptor-like serine/threonine-protein kinase At3g14840 OS=Arabidopsis thaliana GN=LRR-RLK PE=2 SV=1	gi|1009106820|ref|XP_015876456.1| PREDICTED: LOW QUALITY PROTEIN: probable leucine-rich repeat receptor-like serine/threonine-protein kinase At3g14840 [Ziziphus jujuba]
TRINITY_DN53652_c2_g4	15.3085	3.10124	0.202582	0.0370474	616	-	-	-	-	-	gi|731393387|ref|XP_010651451.1| PREDICTED: protein yippee-like At3g55890 [Vitis vinifera]
TRINITY_DN53654_c1_g2	2169.93	708.167	0.326355	0.00635511	623	GO:0008061;GO:0006032;GO:0016998;GO:0005975;GO:0004568	-	virNOG01205	G	sp|P21226|CHI2_PEA Endochitinase A2 OS=Pisum sativum GN=CHI2 PE=1 SV=2	gi|312191345|gb|ADQ43720.1| class I chitinase [Casuarina equisetifolia]
TRINITY_DN53688_c0_g2	111.445	27.0157	0.242412	0.00227711	1430	GO:0016021	-	KOG0504;virNOG33344	R	-	gi|596078769|ref|XP_007221246.1| hypothetical protein PRUPE_ppa023973mg, partial [Prunus persica] gi|462417844|gb|EMJ22445.1| hypothetical protein PRUPE_ppa023973mg, partial [Prunus persica]
TRINITY_DN53720_c1_g1	74.3381	10.0008	0.134532	0.000180181	647	GO:0005524;GO:0004672;GO:0016021;GO:0006468	-	virNOG10863	T	sp|C0LGH2|Y1561_ARATH Probable LRR receptor-like serine/threonine-protein kinase At1g56130 OS=Arabidopsis thaliana GN=At1g56130 PE=2 SV=2	gi|1009130066|ref|XP_015882096.1| PREDICTED: probable LRR receptor-like serine/threonine-protein kinase At1g56140, partial [Ziziphus jujuba]
TRINITY_DN53734_c1_g1	744.574	43.384	0.058267	4.32465e-05	669	-	-	virNOG25853;virNOG22903	S	-	gi|595791483|ref|XP_007199490.1| hypothetical protein PRUPE_ppb011560mg [Prunus persica] gi|462394890|gb|EMJ00689.1| hypothetical protein PRUPE_ppb011560mg [Prunus persica]
TRINITY_DN53742_c1_g3	33.6375	6.51406	0.193655	0.00703896	1003	GO:0006413;GO:0003743;GO:0008237;GO:0006508;GO:0008270	-	virNOG07605;KOG1932	K	sp|Q8LPF0|TAF2_ARATH Transcription initiation factor TFIID subunit 2 OS=Arabidopsis thaliana GN=TAF2 PE=2 SV=1	gi|703153894|ref|XP_010110798.1| Transcription initiation factor TFIID subunit 2 [Morus notabilis] gi|587941492|gb|EXC28063.1| Transcription initiation factor TFIID subunit 2 [Morus notabilis]
TRINITY_DN53754_c2_g2	14.2856	2.58891	0.181225	0.0392364	505	-	-	-	-	-	-
TRINITY_DN53764_c8_g1	3009.2	1112.47	0.369689	0.0103209	877	-	-	virNOG01712	R	-	gi|1009157794|ref|XP_015896944.1| PREDICTED: long-chain-alcohol oxidase FAO4A-like [Ziziphus jujuba]
TRINITY_DN53765_c2_g3	189.132	77.7313	0.41099	0.0414819	1263	-	-	-	-	-	-
TRINITY_DN53767_c0_g5	95.1487	35.2661	0.370642	0.0304047	1333	-	-	virNOG05115	R	-	gi|297742526|emb|CBI34675.3| unnamed protein product [Vitis vinifera]
TRINITY_DN53767_c0_g1	12560.2	5386.63	0.428865	0.0286143	8301	GO:0005634;GO:0003677;GO:0008168;GO:0016706;GO:0008270;GO:0055114;GO:0032259	K11446	virNOG05115	R	sp|Q61T02|KDM5_CAEBR Lysine-specific demethylase rbr-2 OS=Caenorhabditis briggsae GN=rbr-2 PE=3 SV=2	gi|645266946|ref|XP_008238846.1| PREDICTED: lysine-specific demethylase 5B [Prunus mume] gi|1027110504|ref|XP_016651302.1| PREDICTED: lysine-specific demethylase 5B [Prunus mume]
TRINITY_DN53782_c2_g2	119.763	44.7806	0.373911	0.02609	1037	-	-	-	-	-	gi|147790936|emb|CAN77234.1| hypothetical protein VITISV_010061 [Vitis vinifera]
TRINITY_DN53782_c2_g6	29.2939	7.6393	0.260781	0.0474417	605	-	-	-	-	-	-
TRINITY_DN53785_c1_g7	71.4518	0	0	0.000159769	1472	-	-	virNOG12676;virNOG12233	S	sp|Q9SD53|Y3720_ARATH UPF0481 protein At3g47200 OS=Arabidopsis thaliana GN=At3g47200 PE=2 SV=1	gi|566163275|ref|XP_002303847.2| hypothetical protein POPTR_0003s18000g [Populus trichocarpa] gi|550343421|gb|EEE78826.2| hypothetical protein POPTR_0003s18000g [Populus trichocarpa]
TRINITY_DN53794_c4_g2	17.56	3.26185	0.185754	0.019857	1283	-	-	-	-	-	-
TRINITY_DN53804_c2_g3	10.61	0.663076	0.0624954	0.0102182	735	-	-	-	-	-	-
TRINITY_DN53814_c4_g1	51.3205	17.4985	0.340965	0.0324987	517	-	-	KOG1075;virNOG01449;virNOG01327	RU	-	gi|147767997|emb|CAN64923.1| hypothetical protein VITISV_017202 [Vitis vinifera]
TRINITY_DN53816_c2_g1	63.7419	20.104	0.315397	0.0232877	727	-	-	-	-	-	-
TRINITY_DN53822_c1_g1	135.271	24.0316	0.177655	0.0256103	500	-	-	-	-	-	-
TRINITY_DN53822_c2_g2	8854.6	3434.73	0.387904	0.0197647	5042	GO:0005634;GO:0003677;GO:0006355	-	KOG0724;virNOG07029	K	sp|Q9FNN6|SRM1_ARATH Transcription factor SRM1 OS=Arabidopsis thaliana GN=SRM1 PE=1 SV=1	gi|802573957|ref|XP_012068581.1| PREDICTED: transcription factor DIVARICATA [Jatropha curcas] gi|802573959|ref|XP_012068582.1| PREDICTED: transcription factor DIVARICATA [Jatropha curcas] gi|802573961|ref|XP_012068583.1| PREDICTED: transcription factor DIVARICATA [Jatropha curcas] gi|802573963|ref|XP_012068584.1| PREDICTED: transcription factor DIVARICATA [Jatropha curcas] gi|643733635|gb|KDP4047…
TRINITY_DN53825_c3_g4	60.1913	17.5727	0.291947	0.0170119	579	-	-	-	-	-	-
TRINITY_DN53830_c1_g1	39.8951	13.8146	0.346273	0.0386563	1192	-	-	-	-	-	-
TRINITY_DN53847_c2_g1	66.4806	2.74975	0.0413616	0.00809479	1360	-	-	-	-	-	-
TRINITY_DN53861_c2_g2	8.71093	0.331538	0.03806	0.0233255	481	-	-	euNOG49016;virNOG27119	R	-	gi|147821733|emb|CAN61672.1| hypothetical protein VITISV_040429 [Vitis vinifera]
TRINITY_DN53864_c1_g2	52.0058	18.6782	0.359156	0.0467967	1501	-	-	-	-	-	-
TRINITY_DN53866_c7_g4	21.2111	4.31023	0.203206	0.0214868	963	-	-	-	-	-	-
TRINITY_DN53870_c1_g2	3699.05	1322	0.357389	0.0365679	870	-	-	-	-	-	-
TRINITY_DN53871_c0_g1	8.83975	0.823915	0.0932057	0.0426489	958	-	-	-	-	-	-
TRINITY_DN53872_c5_g1	32231.8	9436.21	0.292761	0.004046	1859	GO:0005634;GO:0003677;GO:0006355	-	virNOG09836	K	sp|Q39013|NAC2_ARATH NAC domain-containing protein 2 OS=Arabidopsis thaliana GN=NAC002 PE=2 SV=2	gi|925170179|gb|ALC79006.1| NAC transcription factors 29 [Manihot esculenta]
TRINITY_DN53877_c3_g2	55.7614	14.8126	0.265643	0.00801801	751	-	-	-	-	-	-
TRINITY_DN53886_c3_g1	613.507	233.215	0.380134	0.0215506	1980	-	K21440	virNOG15600	M	sp|Q8IWZ3|ANKH1_HUMAN Ankyrin repeat and KH domain-containing protein 1 OS=Homo sapiens GN=ANKHD1 PE=1 SV=1	gi|595792135|ref|XP_007199816.1| hypothetical protein PRUPE_ppa005211mg [Prunus persica] gi|462395216|gb|EMJ01015.1| hypothetical protein PRUPE_ppa005211mg [Prunus persica]
TRINITY_DN53887_c0_g1	137.259	46.4647	0.338519	0.0263361	2476	-	-	KOG0619;virNOG28756;virNOG06218	TR	-	gi|731403738|ref|XP_010655171.1| PREDICTED: leucine-rich repeat receptor protein kinase EXS-like [Vitis vinifera]
TRINITY_DN53888_c0_g1	128.942	43.6589	0.338594	0.0140887	526	GO:0005488	-	-	-	-	gi|147865035|emb|CAN83237.1| hypothetical protein VITISV_029623 [Vitis vinifera]
TRINITY_DN53889_c3_g2	3906.49	1028	0.263151	0.0436194	2578	GO:0050896;GO:0009987;GO:0044710;GO:0005488;GO:0016491	K00430	virNOG08141;virNOG06365	G	sp|Q43873|PER73_ARATH Peroxidase 73 OS=Arabidopsis thaliana GN=PER73 PE=1 SV=1	gi|296087339|emb|CBI33713.3| unnamed protein product [Vitis vinifera]
TRINITY_DN53912_c0_g1	2780.89	948.354	0.341026	0.00640496	6807	-	-	virNOG09033	S	sp|B4GUZ2|NO66_DROPE Bifunctional lysine-specific demethylase and histidyl-hydroxylase NO66 OS=Drosophila persimilis GN=GL12933 PE=3 SV=1	gi|1009105884|ref|XP_015896409.1| PREDICTED: uncharacterized protein LOC107430095 isoform X1 [Ziziphus jujuba]
TRINITY_DN53912_c0_g2	17.7813	0	0	0.018416	1037	-	-	-	-	-	-
TRINITY_DN53926_c0_g3	373.344	169.948	0.455205	0.0468326	2221	-	-	-	-	-	-
TRINITY_DN53931_c2_g1	116.824	10.5526	0.0903288	0.000927766	1506	GO:0004713;GO:0004674;GO:0005524;GO:0016021;GO:0018108	-	virNOG10857;virNOG29750;COG0515	T	sp|O64483|SIRK_ARATH Senescence-induced receptor-like serine/threonine-protein kinase OS=Arabidopsis thaliana GN=SIRK PE=2 SV=1	gi|743889751|ref|XP_010910920.1| PREDICTED: putative leucine-rich repeat receptor-like serine/threonine-protein kinase At2g19230, partial [Elaeis guineensis]
TRINITY_DN53933_c0_g2	109.887	42.0005	0.382217	0.0429433	1920	GO:0004672	-	virNOG10857;COG0515	T	sp|O65924|Y2921_ARATH Putative leucine-rich repeat receptor-like protein kinase At2g19210 OS=Arabidopsis thaliana GN=At2g19210 PE=3 SV=1	gi|568822602|ref|XP_006465719.1| PREDICTED: putative leucine-rich repeat receptor-like serine/threonine-protein kinase At2g19230 isoform X1 [Citrus sinensis]
TRINITY_DN53945_c0_g1	7800.16	1898.48	0.24339	0.001098	6256	-	K11446	virNOG03902	R	sp|Q8GUI6|JMJ14_ARATH Probable lysine-specific demethylase JMJ14 OS=Arabidopsis thaliana GN=JMJ14 PE=1 SV=1	gi|567912979|ref|XP_006448803.1| hypothetical protein CICLE_v10014116mg [Citrus clementina] gi|557551414|gb|ESR62043.1| hypothetical protein CICLE_v10014116mg [Citrus clementina]
TRINITY_DN53946_c1_g8	966.237	194.678	0.201481	0.0056463	675	-	-	-	-	-	-
TRINITY_DN53954_c0_g2	2190.99	939.807	0.428942	0.039878	3043	GO:0005524;GO:0016021;GO:0016887	-	virNOG07846;virNOG30795	Q	sp|Q9C8J8|AB13G_ARATH ABC transporter G family member 13 OS=Arabidopsis thaliana GN=ABCG13 PE=2 SV=1	gi|11994269|dbj|BAB01452.1| ABC transporter-like protein [Arabidopsis thaliana]
TRINITY_DN53960_c2_g1	596.252	170.33	0.285668	0.0017532	2194	-	-	-	-	-	-
TRINITY_DN53961_c5_g1	366.05	158.363	0.432626	0.0389728	2931	-	-	virNOG05810;NOG59350	SR	sp|Q9ZT94|POLR2_ARATH Retrovirus-related Pol polyprotein from transposon RE2 OS=Arabidopsis thaliana GN=RE2 PE=4 SV=1	gi|147788839|emb|CAN67073.1| hypothetical protein VITISV_011746 [Vitis vinifera]
TRINITY_DN53965_c2_g5	167.961	22.988	0.136865	2.08992e-05	837	GO:0003677;GO:0005634;GO:0046982;GO:0000786	K11253	COG2036;virNOG17611	B	sp|P68428|H32_WHEAT Histone H3.2 OS=Triticum aestivum PE=1 SV=2	gi|357502337|ref|XP_003621457.1| core histone H2A/H2B/H3/H4 [Medicago truncatula] gi|355496472|gb|AES77675.1| core histone H2A/H2B/H3/H4 [Medicago truncatula]
TRINITY_DN53968_c1_g1	1951.54	775.706	0.397484	0.0243049	6027	-	-	virNOG18919	S	sp|Q9FEC1|OHP2_ARATH Light-harvesting complex-like protein OHP2, chloroplastic OS=Arabidopsis thaliana GN=OHP2 PE=2 SV=1	gi|657979780|ref|XP_008381860.1| PREDICTED: uncharacterized protein LOC103444685 [Malus domestica] gi|657979782|ref|XP_008381861.1| PREDICTED: uncharacterized protein LOC103444685 [Malus domestica]
TRINITY_DN53976_c1_g7	303.636	125.294	0.412645	0.0458352	2795	-	-	-	-	-	-
TRINITY_DN53988_c4_g1	306.963	131.024	0.426838	0.0385062	1498	-	-	-	-	-	-
TRINITY_DN53996_c6_g1	354.434	150.968	0.425942	0.0283838	485	-	-	-	-	-	-
TRINITY_DN54000_c0_g3	1157.45	384.329	0.332049	0.00728627	2524	GO:0016651;GO:0048038;GO:0051287;GO:0055114	-	virNOG11067;virNOG27362;COG0649	C	sp|P93306|NDUS2_ARATH NADH dehydrogenase [ubiquinone] iron-sulfur protein 2 OS=Arabidopsis thaliana GN=NAD7 PE=1 SV=2	gi|944221380|gb|KQK85827.1| hypothetical protein SETIT_020764mg [Setaria italica]
TRINITY_DN54014_c5_g1	16.068	0	0	0.0121137	321	-	-	-	-	-	-
TRINITY_DN54019_c1_g1	77.6555	26.111	0.336241	0.0267918	1463	-	-	-	-	-	-
TRINITY_DN54028_c1_g2	104.349	36.0054	0.345048	0.0349408	2236	-	-	-	-	-	-
TRINITY_DN54039_c2_g6	151.135	61.0496	0.40394	0.0469848	1054	GO:0016021	-	virNOG07427	S	sp|Q8RUS5|ATG9_ARATH Autophagy-related protein 9 OS=Arabidopsis thaliana GN=ATG9 PE=2 SV=1	gi|763755569|gb|KJB22900.1| hypothetical protein B456_004G072800 [Gossypium raimondii]
TRINITY_DN54045_c1_g5	33.3227	5.52235	0.165723	0.00398275	245	-	-	-	-	-	-
TRINITY_DN54050_c0_g2	89.759	0	0	4.95114e-13	841	-	-	-	-	-	-
TRINITY_DN54066_c6_g6	8.2763	0.274638	0.0331837	0.0203323	365	-	-	-	-	-	-
TRINITY_DN54074_c1_g3	248.531	99.1858	0.399088	0.03732	3804	GO:0016021	-	virNOG05194	S	sp|Q5XEZ5|CSC1_ARATH Calcium permeable stress-gated cation channel 1 OS=Arabidopsis thaliana GN=CSC1 PE=2 SV=1	gi|658055482|ref|XP_008363487.1| PREDICTED: uncharacterized protein RSN1-like [Malus domestica]
TRINITY_DN54078_c0_g2	3635.77	1547.67	0.42568	0.0388006	3671	-	-	virNOG08800;virNOG24208	S	sp|O81815|MO1_ARATH Monooxygenase 1 OS=Arabidopsis thaliana GN=MO1 PE=2 SV=1	gi|645256187|ref|XP_008233836.1| PREDICTED: uncharacterized protein LOC103332852 [Prunus mume] gi|645256189|ref|XP_008233837.1| PREDICTED: uncharacterized protein LOC103332852 [Prunus mume]
TRINITY_DN54079_c0_g4	116.605	21.6071	0.185302	0.00032013	884	-	-	-	-	-	-
TRINITY_DN54084_c1_g1	427.22	191.117	0.44735	0.0498492	3664	GO:0006281;GO:0003913	K01669	virNOG00342	L	sp|Q38JU2|CRYD_SOLLC Cryptochrome DASH, chloroplastic/mitochondrial OS=Solanum lycopersicum GN=CRYD PE=2 SV=2	gi|694372548|ref|XP_009363594.1| PREDICTED: cryptochrome DASH, chloroplastic/mitochondrial [Pyrus x bretschneideri]
TRINITY_DN54084_c0_g1	483.889	71.2156	0.147173	1.39556e-05	1223	GO:0005634	-	virNOG03902	R	sp|Q8GUI6|JMJ14_ARATH Probable lysine-specific demethylase JMJ14 OS=Arabidopsis thaliana GN=JMJ14 PE=1 SV=1	gi|1035897031|gb|OAY26633.1| hypothetical protein MANES_16G062600 [Manihot esculenta] gi|1035897032|gb|OAY26634.1| hypothetical protein MANES_16G062600 [Manihot esculenta]
TRINITY_DN54097_c4_g1	479.046	2.6523	0.00553664	0.000807902	1049	-	-	-	-	-	-
TRINITY_DN54099_c3_g5	125.398	0.823915	0.0065704	6.06482e-11	565	-	-	-	-	-	-
TRINITY_DN54101_c1_g4	41.3867	12.0996	0.292354	0.0402702	3064	-	-	-	-	-	-
TRINITY_DN54103_c0_g1	25.5949	5.30461	0.207253	0.0213069	1104	-	-	-	-	-	-
TRINITY_DN54110_c1_g6	16.0103	3.20495	0.20018	0.0349324	353	-	-	-	-	-	-
TRINITY_DN54122_c1_g4	439.738	145.336	0.330506	0.00971272	1828	GO:0016021;GO:0071805;GO:0015079	-	virNOG05452	P	sp|Q9M7J9|POT8_ARATH Potassium transporter 8 OS=Arabidopsis thaliana GN=POT8 PE=2 SV=2	gi|641847364|gb|KDO66244.1| hypothetical protein CISIN_1g040260mg, partial [Citrus sinensis]
TRINITY_DN54122_c1_g3	73.4442	13.7577	0.187322	0.000874461	1243	-	-	-	-	-	-
TRINITY_DN54135_c0_g4	60.5808	16.9799	0.280285	0.0188343	941	-	-	virNOG19318;virNOG34368	S	sp|Q9FN11|LBD37_ARATH LOB domain-containing protein 37 OS=Arabidopsis thaliana GN=LBD37 PE=2 SV=1	gi|1035893414|gb|OAY23018.1| hypothetical protein MANES_18G045200 [Manihot esculenta]
TRINITY_DN54136_c3_g1	2989.7	1298.16	0.434212	0.0453321	880	GO:0016787;GO:0006950	-	virNOG17541	S	-	gi|719996329|ref|XP_010254795.1| PREDICTED: uncharacterized protein LOC104595663 [Nelumbo nucifera]
TRINITY_DN54136_c3_g2	5634.18	2080.53	0.369269	0.0353359	4310	GO:0016787;GO:0006950	-	virNOG17541	S	-	gi|449462226|ref|XP_004148842.1| PREDICTED: uncharacterized protein LOC101210790 [Cucumis sativus] gi|659122044|ref|XP_008460941.1| PREDICTED: uncharacterized protein LOC103499676 [Cucumis melo] gi|700206680|gb|KGN61799.1| hypothetical protein Csa_2G247600 [Cucumis sativus]
TRINITY_DN54137_c3_g1	109.553	43.6782	0.398694	0.0314401	502	-	-	COG0408;virNOG10727	H	sp|P35055|HEM6_SOYBN Oxygen-dependent coproporphyrinogen-III oxidase, chloroplastic OS=Glycine max GN=CPX PE=2 SV=1	gi|661891897|emb|CDP04123.1| unnamed protein product [Coffea canephora]
TRINITY_DN54137_c6_g2	26.8066	0	0	0.0016263	516	-	-	-	-	-	-
TRINITY_DN54147_c4_g3	1843.3	320.074	0.173642	6.10579e-05	2837	-	-	virNOG24249;virNOG26102	S	-	gi|694448650|ref|XP_009350163.1| PREDICTED: uncharacterized protein LOC103941689 isoform X1 [Pyrus x bretschneideri]
TRINITY_DN54147_c4_g2	682.329	189.271	0.27739	0.00814485	2589	-	-	virNOG24249;virNOG26102	S	-	gi|657987700|ref|XP_008386012.1| PREDICTED: uncharacterized protein LOC103448526 [Malus domestica]
TRINITY_DN54167_c0_g1	14.8523	2.93054	0.197312	0.044059	442	-	-	-	-	-	-
TRINITY_DN54173_c0_g1	318.641	139.493	0.437773	0.0389897	1502	-	-	-	-	-	-
TRINITY_DN54174_c1_g6	20.785	0	0	0.00161771	332	-	-	-	-	-	-
TRINITY_DN54182_c0_g2	972.689	440.714	0.453088	0.0487585	2936	-	-	virNOG06064	R	sp|Q9FFZ1|PPH_ARATH Pheophytinase, chloroplastic OS=Arabidopsis thaliana GN=PPH PE=1 SV=1	gi|1009129053|ref|XP_015881561.1| PREDICTED: pheophytinase, chloroplastic-like [Ziziphus jujuba] gi|1009129059|ref|XP_015881565.1| PREDICTED: pheophytinase, chloroplastic-like [Ziziphus jujuba]
TRINITY_DN54190_c3_g4	22.0165	5.19754	0.236074	0.0231127	1066	-	-	KOG1075;virNOG33137;virNOG01327;virNOG28452	SR	-	gi|147863428|emb|CAN79789.1| hypothetical protein VITISV_039779 [Vitis vinifera]
TRINITY_DN54191_c0_g2	105.051	38.6506	0.367921	0.0373603	696	-	-	virNOG06878;NOG37533	S	sp|Q9ZQ34|Y2433_ARATH Uncharacterized protein At2g24330 OS=Arabidopsis thaliana GN=At2g24330 PE=2 SV=1	gi|1009136079|ref|XP_015885339.1| PREDICTED: uncharacterized protein At2g24330 [Ziziphus jujuba]
TRINITY_DN54192_c1_g1	350.902	135.828	0.387082	0.0478831	4708	GO:0006810;GO:0016020	-	virNOG05868	R	sp|Q336N8|JM706_ORYSJ Lysine-specific demethylase JMJ706 OS=Oryza sativa subsp. japonica GN=JMJ706 PE=2 SV=1	gi|1009159776|ref|XP_015897997.1| PREDICTED: lysine-specific demethylase JMJ706 [Ziziphus jujuba]
TRINITY_DN54213_c3_g1	10684.8	2905.55	0.271935	0.0355798	2671	-	-	virNOG15300	K	sp|Q9FPE8|HHO3_ARATH Transcription factor HHO3 OS=Arabidopsis thaliana GN=HHO3 PE=2 SV=1	gi|1035917750|gb|OAY47341.1| hypothetical protein MANES_06G071500 [Manihot esculenta]
TRINITY_DN54225_c0_g1	83.5568	20.4562	0.244818	0.0436967	1697	-	-	virNOG09767;virNOG28576	G	sp|O04035|AT74H_ARATH Phosphoglycerate mutase-like protein AT74H OS=Arabidopsis thaliana GN=At1g08940 PE=3 SV=2	gi|1009117171|ref|XP_015875172.1| PREDICTED: phosphoglycerate mutase-like protein AT74H [Ziziphus jujuba]
TRINITY_DN54225_c0_g4	30.2648	4.24323	0.140204	0.0264841	822	GO:0050278;GO:0005829;GO:0016311	-	virNOG09767	G	sp|Q9MAA2|AT74_ARATH Phosphoglycerate mutase-like protein AT74 OS=Arabidopsis thaliana GN=At3g05170 PE=2 SV=1	gi|595815706|ref|XP_007203952.1| hypothetical protein PRUPE_ppa022651mg, partial [Prunus persica] gi|462399483|gb|EMJ05151.1| hypothetical protein PRUPE_ppa022651mg, partial [Prunus persica]
TRINITY_DN54230_c0_g1	2482.31	817.379	0.329282	0.00812369	1629	-	-	virNOG12093	R	sp|C0HJG8|BSP_BOSSE Basic secretory protease (Fragments) OS=Boswellia serrata PE=1 SV=1	gi|1009180594|ref|XP_015871708.1| PREDICTED: uncharacterized protein LOC107408803 [Ziziphus jujuba] gi|1009182464|ref|XP_015872728.1| PREDICTED: uncharacterized protein LOC107409817 [Ziziphus jujuba]
TRINITY_DN54242_c0_g3	5.03556	0	0	0.0442385	320	-	-	-	-	-	-
TRINITY_DN54243_c3_g1	225.991	76.7537	0.339631	0.0156366	3157	GO:0005249;GO:0005887;GO:0071805;GO:0042391	K05391	virNOG05568	P	sp|Q9SJA4|CNG14_ARATH Probable cyclic nucleotide-gated ion channel 14 OS=Arabidopsis thaliana GN=CNGC14 PE=2 SV=2	gi|571459440|ref|XP_006581411.1| PREDICTED: probable cyclic nucleotide-gated ion channel 14 [Glycine max] gi|947104225|gb|KRH52608.1| hypothetical protein GLYMA_06G077600 [Glycine max]
TRINITY_DN54250_c1_g1	38.2078	12.2177	0.319769	0.0426071	749	-	-	-	-	-	-
TRINITY_DN54263_c1_g1	7.04165	0	0	0.010814	296	GO:0005524;GO:0004672;GO:0006468	-	virNOG12913;COG4886	ST	sp|C0LGN2|Y3148_ARATH Probable leucine-rich repeat receptor-like serine/threonine-protein kinase At3g14840 OS=Arabidopsis thaliana GN=LRR-RLK PE=2 SV=1	gi|1025258863|ref|XP_016490597.1| PREDICTED: probable LRR receptor-like serine/threonine-protein kinase At1g53420, partial [Nicotiana tabacum]
TRINITY_DN54265_c0_g1	1496.96	599.447	0.400444	0.0476833	4368	GO:0016021	-	virNOG07143	S	sp|Q41228|PSAEA_NICSY Photosystem I reaction center subunit IV A, chloroplastic OS=Nicotiana sylvestris GN=PSAEA PE=1 SV=1	gi|566204983|ref|XP_002320616.2| hypothetical protein POPTR_0014s18550g [Populus trichocarpa] gi|550324496|gb|EEE98931.2| hypothetical protein POPTR_0014s18550g [Populus trichocarpa]
TRINITY_DN54275_c1_g1	31.8824	9.18006	0.287935	0.0317762	831	-	-	virNOG05585;virNOG05000	L	-	gi|147859821|emb|CAN81442.1| hypothetical protein VITISV_011546 [Vitis vinifera]
TRINITY_DN54287_c2_g1	178.258	64.2457	0.360408	0.0152032	615	-	-	COG2801;virNOG30511;virNOG25350	RL	-	gi|1029053969|ref|XP_016747593.1| PREDICTED: uncharacterized protein LOC107956428 [Gossypium hirsutum]
TRINITY_DN54288_c1_g1	2646.46	1023.87	0.386885	0.0196904	2161	GO:0016021	-	virNOG21385	R	-	gi|1009116888|ref|XP_015875019.1| PREDICTED: uncharacterized protein LOC107411869 [Ziziphus jujuba]
TRINITY_DN54304_c2_g6	18.3168	3.91506	0.213741	0.0409056	665	GO:0016021;GO:0055114;GO:0006629;GO:0016717	-	virNOG00362	I	sp|P48619|FAD3C_RICCO Omega-3 fatty acid desaturase, chloroplastic OS=Ricinus communis GN=FAD7A-1 PE=2 SV=1	gi|590561927|ref|XP_007008948.1| Fatty acid desaturase 8 isoform 3, partial [Theobroma cacao] gi|508725861|gb|EOY17758.1| Fatty acid desaturase 8 isoform 3, partial [Theobroma cacao]
TRINITY_DN54305_c2_g1	37.3346	7.29407	0.19537	0.0044253	472	-	-	-	-	-	-
TRINITY_DN54307_c2_g5	4012.32	1728.19	0.430721	0.0382774	1609	-	-	NOG134142;virNOG09480	SR	sp|Q9LTA2|AHL17_ARATH AT-hook motif nuclear-localized protein 17 OS=Arabidopsis thaliana GN=AHL17 PE=2 SV=1	gi|1009137266|ref|XP_015885961.1| PREDICTED: AT-hook motif nuclear-localized protein 17-like [Ziziphus jujuba]
TRINITY_DN54309_c1_g1	37.357	7.95065	0.212829	0.0113121	2044	-	-	virNOG28043;KOG0017	R	sp|P10978|POLX_TOBAC Retrovirus-related Pol polyprotein from transposon TNT 1-94 OS=Nicotiana tabacum PE=2 SV=1	gi|147776845|emb|CAN61426.1| hypothetical protein VITISV_037642 [Vitis vinifera]
TRINITY_DN54317_c2_g3	151.296	10.4999	0.0693996	0.0171115	1646	GO:0009055;GO:0016020;GO:0022900;GO:0003676	-	virNOG00819;virNOG05810;poaNOG22480;KOG0017;virNOG28740	R	sp|Q9ZT94|POLR2_ARATH Retrovirus-related Pol polyprotein from transposon RE2 OS=Arabidopsis thaliana GN=RE2 PE=4 SV=1	gi|255678617|dbj|BAH94406.1| Os08g0544300 [Oryza sativa Japonica Group]
TRINITY_DN54319_c4_g2	498.781	200.789	0.402558	0.0333616	1090	GO:0004674;GO:0005524;GO:0006468	-	virNOG02454;KOG1187	T	sp|Q65XV8|RK176_ORYSJ Receptor-like cytoplasmic kinase 176 OS=Oryza sativa subsp. japonica GN=RLCK176 PE=1 SV=1	gi|571541272|ref|XP_006601720.1| PREDICTED: protein kinase isoform X1 [Glycine max] gi|734332989|gb|KHN07561.1| Protein kinase APK1A, chloroplastic [Glycine soja] gi|947048384|gb|KRG97912.1| hypothetical protein GLYMA_18G038500 [Glycine max]
TRINITY_DN54320_c2_g1	471.101	57.3239	0.121681	2.49568e-06	831	-	-	-	-	-	-
TRINITY_DN54347_c0_g6	2220.54	466.028	0.209872	0.00141681	857	GO:0008270	-	virNOG21893	S	-	gi|590676039|ref|XP_007039622.1| Uncharacterized protein TCM_015808 [Theobroma cacao] gi|508776867|gb|EOY24123.1| Uncharacterized protein TCM_015808 [Theobroma cacao]
TRINITY_DN54347_c0_g3	6152.88	1176.16	0.191156	0.00264774	527	-	-	virNOG21893	S	-	gi|470128744|ref|XP_004300295.1| PREDICTED: uncharacterized protein LOC101301109 [Fragaria vesca subsp. vesca]
TRINITY_DN54355_c7_g3	102.185	37.4278	0.366274	0.0235923	793	-	-	virNOG27872;virNOG01327;virNOG06122	SKR	sp|P0C2F6|RNHX1_ARATH Putative ribonuclease H protein At1g65750 OS=Arabidopsis thaliana GN=At1g65750 PE=3 SV=1	gi|147801054|emb|CAN77850.1| hypothetical protein VITISV_020834 [Vitis vinifera]
TRINITY_DN54356_c2_g3	203.646	27.3537	0.13432	8.71717e-06	921	-	-	-	-	-	-
TRINITY_DN54364_c1_g1	1087.92	195.014	0.179254	3.84756e-05	1384	-	-	virNOG38453	R	-	gi|109676342|gb|ABG37653.1| integrase [Populus trichocarpa]
TRINITY_DN54364_c0_g2	6.04009	0	0	0.0203692	391	-	-	-	-	-	-
TRINITY_DN54364_c1_g3	14.7787	2.75624	0.1865	0.0498127	968	-	-	virNOG38453;virNOG27072;KOG0017	R	-	gi|109676342|gb|ABG37653.1| integrase [Populus trichocarpa]
TRINITY_DN54372_c3_g1	27.9438	4.73897	0.169589	0.0081939	792	-	-	-	-	-	-
TRINITY_DN54381_c3_g4	162.498	48.0785	0.295872	0.00478962	1922	GO:0009506;GO:0016021	-	virNOG16402	R	sp|Q9ZU94|CRR12_ARATH Cysteine-rich repeat secretory protein 12 OS=Arabidopsis thaliana GN=CRRSP12 PE=1 SV=2	gi|596176411|ref|XP_007223202.1| hypothetical protein PRUPE_ppa009320mg [Prunus persica] gi|462420138|gb|EMJ24401.1| hypothetical protein PRUPE_ppa009320mg [Prunus persica]
TRINITY_DN54388_c3_g6	30.6209	1.21908	0.0398121	4.17521e-05	387	-	-	-	-	-	-
TRINITY_DN54405_c6_g5	12.3929	1.98273	0.15999	0.0487952	1007	-	-	-	-	-	-
TRINITY_DN54408_c2_g5	100.813	37.7466	0.374422	0.0277228	349	-	-	-	-	-	-
TRINITY_DN54408_c3_g1	7.05086	0	0	0.0145958	610	-	-	-	-	-	-
TRINITY_DN54409_c2_g1	634.882	193.338	0.304526	0.00378173	3916	GO:0052852;GO:0010181;GO:0052854;GO:0055114;GO:0052853	-	virNOG05997	C	sp|Q24JJ8|GLO3_ARATH Peroxisomal (S)-2-hydroxy-acid oxidase GLO3 OS=Arabidopsis thaliana GN=GLO3 PE=2 SV=1	gi|1035906776|gb|OAY36373.1| hypothetical protein MANES_11G016200 [Manihot esculenta]
TRINITY_DN54411_c0_g1	97.9883	36.8957	0.376532	0.0264392	643	GO:0015074;GO:0008270;GO:0003676	-	-	-	-	gi|147828315|emb|CAN75398.1| hypothetical protein VITISV_004494 [Vitis vinifera]
TRINITY_DN54420_c1_g8	1136.07	345.86	0.304435	0.0119919	1789	-	-	virNOG13013;virNOG26018	S	-	gi|590659799|ref|XP_007035227.1| Uncharacterized protein isoform 2 [Theobroma cacao] gi|508714256|gb|EOY06153.1| Uncharacterized protein isoform 2 [Theobroma cacao]
TRINITY_DN54446_c0_g3	3062.08	869.488	0.283954	0.047966	3565	-	-	virNOG25646;virNOG22697	R	sp|Q9ZP41|EGC_CITJA EG45-like domain containing protein OS=Citrus jambhiri GN=CjBAp12 PE=1 SV=1	gi|641843478|gb|KDO62378.1| hypothetical protein CISIN_1g032886mg [Citrus sinensis]
TRINITY_DN54457_c2_g2	19.6642	0.994614	0.0505799	0.00054521	624	-	-	-	-	-	-
TRINITY_DN54464_c0_g1	3980.65	1670.47	0.419649	0.0263359	3404	-	-	NOG186034;KOG1916;virNOG02764	R	sp|Q9LTT9|VCR_ARATH Varicose-related protein OS=Arabidopsis thaliana GN=VCR PE=2 SV=1	gi|641859955|gb|KDO78645.1| hypothetical protein CISIN_1g0397902mg, partial [Citrus sinensis]
TRINITY_DN54467_c0_g1	101.29	22.0995	0.218179	0.00110893	665	-	-	-	-	-	-
TRINITY_DN54473_c0_g1	28.051	8.84446	0.315299	0.0463864	549	GO:0004674;GO:0005524;GO:0016021;GO:0006468	-	virNOG10857;virNOG15924;virNOG30460;COG0515	T	sp|O81069|Y2899_ARATH Probable leucine-rich repeat receptor-like protein kinase At2g28990 OS=Arabidopsis thaliana GN=At2g28990 PE=1 SV=1	gi|629088258|gb|KCW54511.1| hypothetical protein EUGRSUZ_I00453 [Eucalyptus grandis]
TRINITY_DN54485_c1_g2	4755.85	1214.16	0.255299	0.000811198	261	-	-	virNOG24368	S	sp|Q94AR4|CID2_ARATH Polyadenylate-binding protein-interacting protein 2 OS=Arabidopsis thaliana GN=CID2 PE=2 SV=1	gi|1009121463|ref|XP_015877468.1| PREDICTED: protein EARLY RESPONSIVE TO DEHYDRATION 15-like [Ziziphus jujuba]
TRINITY_DN54485_c1_g1	2298.28	583.676	0.253962	0.0010692	1774	-	-	virNOG24368;virNOG25082	SR	-	gi|1009121463|ref|XP_015877468.1| PREDICTED: protein EARLY RESPONSIVE TO DEHYDRATION 15-like [Ziziphus jujuba]
TRINITY_DN54490_c3_g2	8.62233	0.331538	0.0384511	0.014957	638	-	-	-	-	-	-
TRINITY_DN54496_c0_g1	32.1984	9.11956	0.28323	0.0348686	2310	-	-	-	-	-	-
TRINITY_DN54497_c5_g4	18.9966	2.32077	0.122167	0.00570167	718	-	-	KOG1075;virNOG27119;virNOG28452	SR	-	gi|147805709|emb|CAN65018.1| hypothetical protein VITISV_018014 [Vitis vinifera]
TRINITY_DN54506_c0_g1	11597.2	3361.26	0.289834	0.00865363	3532	GO:0016021	-	virNOG08317	E	sp|Q9FF99|AAP7_ARATH Probable amino acid permease 7 OS=Arabidopsis thaliana GN=AAP7 PE=2 SV=1	gi|743893086|ref|XP_011039846.1| PREDICTED: probable amino acid permease 7 isoform X2 [Populus euphratica]
TRINITY_DN54506_c0_g3	60.004	15.8509	0.264164	0.00864319	1027	-	-	-	-	-	gi|590604865|ref|XP_007020351.1| Amino acid permease 7 isoform 5, partial [Theobroma cacao] gi|508719979|gb|EOY11876.1| Amino acid permease 7 isoform 5, partial [Theobroma cacao]
TRINITY_DN54510_c0_g2	170.643	60.4544	0.354274	0.0272077	809	-	-	-	-	-	-
TRINITY_DN54514_c7_g1	368.677	113.27	0.307234	0.00501701	2025	-	-	virNOG05997	C	sp|Q24JJ8|GLO3_ARATH Peroxisomal (S)-2-hydroxy-acid oxidase GLO3 OS=Arabidopsis thaliana GN=GLO3 PE=2 SV=1	gi|641808347|gb|KDO36498.1| hypothetical protein CISIN_1g024846mg [Citrus sinensis] gi|641808348|gb|KDO36499.1| hypothetical protein CISIN_1g024846mg [Citrus sinensis] gi|641808349|gb|KDO36500.1| hypothetical protein CISIN_1g024846mg [Citrus sinensis]
TRINITY_DN54521_c1_g1	608.365	248.463	0.408411	0.0336671	1834	-	-	virNOG06535	T	sp|Q9LMT9|WAKLL_ARATH Putative wall-associated receptor kinase-like 13 OS=Arabidopsis thaliana GN=WAKL13 PE=3 SV=1	gi|645246966|ref|XP_008229606.1| PREDICTED: wall-associated receptor kinase-like 22 [Prunus mume]
TRINITY_DN54525_c5_g2	35.2179	11.7589	0.333889	0.0471415	948	-	-	-	-	-	-
TRINITY_DN54531_c0_g2	334.263	121.508	0.36351	0.0343995	1253	-	-	virNOG00014;COG0281	C	sp|P51615|MAOX_VITVI NADP-dependent malic enzyme OS=Vitis vinifera PE=2 SV=1	gi|238006474|gb|ACR34272.1| unknown [Zea mays]
TRINITY_DN54542_c4_g8	41.5678	7.24437	0.174278	0.00345434	556	-	-	-	-	-	gi|697188214|ref|XP_009603141.1| PREDICTED: uncharacterized protein LOC104098176 [Nicotiana tomentosiformis]
TRINITY_DN54544_c3_g4	111.822	33.1007	0.296012	0.0137015	274	GO:0009507	-	virNOG25411;virNOG24376	O	sp|O66921|DNAJ2_AQUAE Chaperone protein DnaJ 2 OS=Aquifex aeolicus (strain VF5) GN=dnaJ2 PE=3 SV=1	gi|225462060|ref|XP_002275924.1| PREDICTED: chaperone protein dnaJ 11, chloroplastic [Vitis vinifera] gi|296090000|emb|CBI39819.3| unnamed protein product [Vitis vinifera]
TRINITY_DN54544_c3_g2	96.5016	26.2426	0.27194	0.0378755	706	-	-	-	-	-	-
TRINITY_DN54552_c0_g1	82.1505	0	0	0.000123436	808	GO:0005634;GO:0003676	-	virNOG09331;KOG1898	A	sp|P0DKL6|S130B_ARATH Spliceosome-associated protein 130 B OS=Arabidopsis thaliana GN=SAP130B PE=2 SV=1	gi|565471029|ref|XP_006293317.1| hypothetical protein CARUB_v100191860mg, partial [Capsella rubella] gi|482562024|gb|EOA26215.1| hypothetical protein CARUB_v100191860mg, partial [Capsella rubella]
TRINITY_DN54555_c0_g1	622.638	245.734	0.394667	0.0220379	1479	-	-	virNOG12154	S	sp|C0SVV6|CB60A_ARATH Calmodulin-binding protein 60 A OS=Arabidopsis thaliana GN=CBP60A PE=2 SV=1	gi|10178088|dbj|BAB11507.1| unnamed protein product [Arabidopsis thaliana]
TRINITY_DN54568_c1_g6	19.471	0	0	0.00293028	614	-	-	-	-	-	-
TRINITY_DN54570_c4_g2	9.29914	0.663076	0.0713051	0.0399767	512	-	-	-	-	-	-
TRINITY_DN54574_c1_g1	1377.64	247.766	0.179848	2.72182e-05	1357	-	-	-	-	-	-
TRINITY_DN54574_c1_g2	7354.46	1641.54	0.223203	0.000212471	5497	-	-	virNOG19674;virNOG03912	TI	sp|Q8VYI1|SBH1_ARATH Sphinganine C4-monooxygenase 1 OS=Arabidopsis thaliana GN=SBH1 PE=1 SV=1	gi|567892311|ref|XP_006438676.1| hypothetical protein CICLE_v10031315mg [Citrus clementina] gi|568859266|ref|XP_006483162.1| PREDICTED: protein PHYTOCHROME KINASE SUBSTRATE 2 [Citrus sinensis] gi|557540872|gb|ESR51916.1| hypothetical protein CICLE_v10031315mg [Citrus clementina]
TRINITY_DN54577_c6_g2	138.698	48.8971	0.352543	0.0190775	673	GO:0052852;GO:0010181;GO:0052854;GO:0055114;GO:0052853	-	COG2214;COG1304;virNOG05997	OC	sp|Q9LJH5|GLO4_ARATH Peroxisomal (S)-2-hydroxy-acid oxidase GLO4 OS=Arabidopsis thaliana GN=GLO4 PE=2 SV=1	gi|1035906777|gb|OAY36374.1| hypothetical protein MANES_11G016200 [Manihot esculenta]
TRINITY_DN54582_c3_g6	220.275	58.3272	0.264792	0.0084194	1148	GO:0000220;GO:0005802;GO:0005768;GO:0012510;GO:0015991;GO:0016021;GO:0070070;GO:0015078	-	virNOG12808;COG1269	C	sp|Q8RWZ7|VHAA1_ARATH V-type proton ATPase subunit a1 OS=Arabidopsis thaliana GN=VHA-a1 PE=2 SV=1	gi|593179691|ref|XP_007132168.1| hypothetical protein PHAVU_011G071600g [Phaseolus vulgaris] gi|561005168|gb|ESW04162.1| hypothetical protein PHAVU_011G071600g [Phaseolus vulgaris]
TRINITY_DN54593_c0_g1	577.035	248.742	0.43107	0.0359993	2764	-	K04733	virNOG30572;virNOG02646	T	sp|P93604|LRK10_WHEAT Rust resistance kinase Lr10 OS=Triticum aestivum GN=LRK10 PE=2 SV=1	gi|731423351|ref|XP_010662458.1| PREDICTED: probable receptor-like protein kinase At1g67000 [Vitis vinifera]
TRINITY_DN54596_c3_g1	36.4951	5.24458	0.143706	0.0205164	1059	-	-	virNOG10093;NOG96741	TR	-	gi|595794109|ref|XP_007200803.1| hypothetical protein PRUPE_ppa025229mg, partial [Prunus persica] gi|462396203|gb|EMJ02002.1| hypothetical protein PRUPE_ppa025229mg, partial [Prunus persica]
TRINITY_DN54603_c7_g1	26.4672	2.37117	0.0895891	0.00098462	2085	-	-	-	-	-	-
TRINITY_DN54611_c2_g4	2798.18	1080.72	0.386222	0.0167226	913	-	-	virNOG24825	R	-	gi|694448069|ref|XP_009350020.1| PREDICTED: uncharacterized protein LOC103941539 [Pyrus x bretschneideri]
TRINITY_DN54617_c4_g5	122.929	43.1363	0.350905	0.0268991	1764	-	-	poaNOG23839;virNOG25178;virNOG36256	R	-	gi|698530036|ref|XP_009761835.1| PREDICTED: uncharacterized protein LOC104213957 [Nicotiana sylvestris]
TRINITY_DN54619_c0_g4	105.813	19.8397	0.187497	0.000548808	810	-	-	-	-	-	-
TRINITY_DN54622_c1_g3	229.715	86.1825	0.375172	0.0146468	1936	-	-	virNOG01491;COG5329	TI	sp|Q7XZU3|SAC1_ARATH Phosphoinositide phosphatase SAC1 OS=Arabidopsis thaliana GN=SAC1 PE=1 SV=1	gi|734346154|gb|KHN11008.1| Polyphosphoinositide phosphatase [Glycine soja]
TRINITY_DN54624_c2_g3	15.7712	1.09855	0.0696556	0.00429728	871	GO:0043170;GO:0044238;GO:0003676	-	COG2801;virNOG35762;virNOG28323;virNOG15679	SRL	-	gi|147774273|emb|CAN76793.1| hypothetical protein VITISV_026680 [Vitis vinifera]
TRINITY_DN54639_c3_g2	5963.3	1039.43	0.174305	0.00388586	1629	-	-	virNOG22155;virNOG24891	K	-	gi|297738740|emb|CBI27985.3| unnamed protein product [Vitis vinifera]
TRINITY_DN54655_c3_g1	3160.6	865.016	0.273688	0.00633712	1643	GO:0005634;GO:0010309;GO:0005506;GO:0019509;GO:0055114;GO:0005737	K08967	virNOG15347;COG1791	SE	sp|F6HDT7|MTND2_VITVI 1,2-dihydroxy-3-keto-5-methylthiopentene dioxygenase 2 OS=Vitis vinifera GN=VIT_05s0020g04080 PE=3 SV=1	gi|470121006|ref|XP_004296576.1| PREDICTED: 1,2-dihydroxy-3-keto-5-methylthiopentene dioxygenase 2 [Fragaria vesca subsp. vesca]
TRINITY_DN54662_c0_g2	2165.8	676.328	0.312277	0.00528098	2205	GO:0008270;GO:0016874	K11982	NOG122401;virNOG00007;virNOG10608	O	sp|Q940T5|RDUF2_ARATH E3 ubiquitin-protein ligase RDUF2 OS=Arabidopsis thaliana GN=DURF2 PE=1 SV=1	gi|225434879|ref|XP_002283212.1| PREDICTED: E3 ubiquitin-protein ligase RING1 [Vitis vinifera]
TRINITY_DN54662_c0_g1	1433.52	358.676	0.250206	0.000937567	479	GO:0055085;GO:0046873;GO:0008270;GO:0016021;GO:0030001	-	NOG205080;virNOG00007;virNOG10608	O	sp|Q940T5|RDUF2_ARATH E3 ubiquitin-protein ligase RDUF2 OS=Arabidopsis thaliana GN=DURF2 PE=1 SV=1	gi|225434879|ref|XP_002283212.1| PREDICTED: E3 ubiquitin-protein ligase RING1 [Vitis vinifera]
TRINITY_DN54665_c2_g1	452.038	181.715	0.401991	0.0279121	2299	GO:0016021;GO:0016788	-	virNOG14798	I	sp|Q9LY84|GDL76_ARATH GDSL esterase/lipase At5g14450 OS=Arabidopsis thaliana GN=At5g14450 PE=2 SV=1	gi|567908351|ref|XP_006446489.1| hypothetical protein CICLE_v10015583mg [Citrus clementina] gi|557549100|gb|ESR59729.1| hypothetical protein CICLE_v10015583mg [Citrus clementina]
TRINITY_DN54680_c3_g1	307.075	104.642	0.340772	0.01513	804	-	-	-	-	-	-
TRINITY_DN54684_c2_g5	49.4177	16.4134	0.332136	0.0287183	639	-	-	-	-	-	-
TRINITY_DN54690_c0_g6	30.2959	7.45804	0.246173	0.0155588	722	-	-	-	-	-	-
TRINITY_DN54701_c0_g1	27.0922	7.22808	0.266795	0.0494815	528	-	-	-	-	-	-
TRINITY_DN54705_c2_g1	1170.87	425.189	0.363139	0.0129898	2052	GO:0003824;GO:0050662	-	virNOG11289	G	sp|Q9SGE0|AXS2_ARATH UDP-D-apiose/UDP-D-xylose synthase 2 OS=Arabidopsis thaliana GN=AXS2 PE=2 SV=1	gi|657952927|ref|XP_008360125.1| PREDICTED: UDP-D-apiose/UDP-D-xylose synthase 2-like [Malus domestica]
TRINITY_DN54711_c0_g1	2014.52	688.536	0.341786	0.0071452	2487	-	-	virNOG07937;virNOG10272	CR	-	gi|1009108426|ref|XP_015884679.1| PREDICTED: uncharacterized protein LOC107420273 [Ziziphus jujuba]
[truncated: 263 more rows]
