# Supplementary material for: Transcriptome-based analysis of the hormone regulation mechanism of gender differentiation in Juglans mandshurica Maxim
Source: PeerJ. 2021 Nov 9;9:e12328. doi: 10.7717/peerj.12328 (PMC8588858; doi:10.7717/peerj.12328)
Supplement: Supplemental Information 11 [file peerj-09-12328-s011.zip › M2_vs_T2.Up.xlsx]

## Sheet: Sheet1
ID	M2	T2	foldchange	pvalue	Length	GO	KEGG	eggNOG	eggNOG_Category	Swissprot	NR
TRINITY_DN5535_c0_g1	43.5227	180.657	4.15086	0.00323149	1640	-	-	virNOG07145;virNOG22794;NOG151854	S	sp|Q94IK2|STK_SOLTU STOREKEEPER protein OS=Solanum tuberosum GN=STK PE=2 SV=1	gi|645306047|ref|XP_008245989.1| PREDICTED: nucleolin-like [Prunus mume]
TRINITY_DN6360_c0_g1	7.15819	35.5292	4.96343	0.00957618	3986	GO:0043231	K11492	virNOG00860	S	sp|Q6DFV1|CNDG2_MOUSE Condensin-2 complex subunit G2 OS=Mus musculus GN=Ncapg2 PE=1 SV=2	gi|1000953527|ref|XP_015578556.1| PREDICTED: uncharacterized protein LOC8283360 isoform X1 [Ricinus communis]
TRINITY_DN7066_c0_g1	0.336924	8.69824	25.8166	0.0365039	721	-	-	-	-	-	-
TRINITY_DN8412_c0_g1	0.673849	12.1413	18.0178	0.0405894	780	GO:0004674;GO:0005524;GO:0016021;GO:0006468	-	virNOG09027	T	sp|Q9FNE1|CRK42_ARATH Cysteine-rich receptor-like protein kinase 42 OS=Arabidopsis thaliana GN=CRK42 PE=2 SV=1	gi|1009124895|ref|XP_015879316.1| PREDICTED: cysteine-rich receptor-like protein kinase 42 [Ziziphus jujuba]
TRINITY_DN8655_c0_g1	0	14.6719	Inf	0.0214977	682	GO:0005576	K13449	virNOG19166;virNOG19344	S	sp|P11670|PRB1_TOBAC Basic form of pathogenesis-related protein 1 OS=Nicotiana tabacum PE=3 SV=1	gi|449438289|ref|XP_004136921.1| PREDICTED: basic form of pathogenesis-related protein 1-like [Cucumis sativus] gi|700188591|gb|KGN43824.1| hypothetical protein Csa_7G070225 [Cucumis sativus]
TRINITY_DN8721_c0_g1	1.00157	15.1156	15.0919	0.0269172	1103	-	-	virNOG19375	R	-	gi|566158420|ref|XP_002301388.2| hypothetical protein POPTR_0002s16800g, partial [Populus trichocarpa] gi|550345177|gb|EEE80661.2| hypothetical protein POPTR_0002s16800g, partial [Populus trichocarpa]
TRINITY_DN13983_c0_g1	0.447222	8.43989	18.8718	0.0262119	1342	GO:0016614;GO:0050660;GO:0055114	-	virNOG02122	R	sp|Q9S746|HTH_ARATH Protein HOTHEAD OS=Arabidopsis thaliana GN=HTH PE=1 SV=1	gi|568847084|ref|XP_006477370.1| PREDICTED: protein HOTHEAD-like isoform X3 [Citrus sinensis]
TRINITY_DN17390_c0_g1	20.9968	222.452	10.5946	0.00850299	1060	-	-	virNOG24490	S	sp|Q29Q81|SMR6_ARATH Cyclin-dependent protein kinase inhibitor SMR6 OS=Arabidopsis thaliana GN=SMR6 PE=1 SV=1	gi|590646254|ref|XP_007031572.1| Uncharacterized protein TCM_016961 [Theobroma cacao] gi|508710601|gb|EOY02498.1| Uncharacterized protein TCM_016961 [Theobroma cacao]
TRINITY_DN20154_c0_g1	0.784147	13.8898	17.7132	0.0226149	1672	GO:0016709;GO:0020037;GO:0005506;GO:0044550;GO:0016021;GO:0055114	-	virNOG00979	Q	sp|O48927|C78A3_SOYBN Cytochrome P450 78A3 OS=Glycine max GN=CYP78A3 PE=2 SV=1	gi|224130624|ref|XP_002320887.1| cytochrome P450 78A3p family protein [Populus trichocarpa] gi|222861660|gb|EEE99202.1| cytochrome P450 78A3p family protein [Populus trichocarpa]
TRINITY_DN20469_c0_g1	4.46905	22.909	5.12614	0.0150599	1866	GO:0009535;GO:0045549;GO:0055114;GO:0009570	K09840	virNOG01223	Q	sp|Q9LRM7|NCED6_ARATH 9-cis-epoxycarotenoid dioxygenase NCED6, chloroplastic OS=Arabidopsis thaliana GN=NCED6 PE=2 SV=1	gi|590657059|ref|XP_007034452.1| Nine-cis-epoxycarotenoid dioxygenase 6 [Theobroma cacao] gi|508713481|gb|EOY05378.1| Nine-cis-epoxycarotenoid dioxygenase 6 [Theobroma cacao]
TRINITY_DN21274_c0_g1	0.333855	8.54697	25.6008	0.0262525	873	GO:0016021	-	virNOG11125	S	sp|Q8LD98|NHL6_ARATH NDR1/HIN1-like protein 6 OS=Arabidopsis thaliana GN=NHL6 PE=1 SV=1	gi|590638274|ref|XP_007029347.1| Late embryogenesis abundant hydroxyproline-rich glycoprotein family [Theobroma cacao] gi|508717952|gb|EOY09849.1| Late embryogenesis abundant hydroxyproline-rich glycoprotein family [Theobroma cacao]
TRINITY_DN21295_c0_g1	1.34167	17.0982	12.744	0.04758	1049	-	-	-	-	-	-
TRINITY_DN30751_c0_g1	27.3954	84.8741	3.09812	0.0261183	1613	GO:0016020	K13508	virNOG02509	I	sp|Q9FZ22|GPAT2_ARATH Probable glycerol-3-phosphate acyltransferase 2 OS=Arabidopsis thaliana GN=GPAT2 PE=2 SV=1	gi|470129516|ref|XP_004300662.1| PREDICTED: probable glycerol-3-phosphate acyltransferase 3 [Fragaria vesca subsp. vesca]
TRINITY_DN30873_c0_g1	6.38633	33.3186	5.21718	0.0095065	1411	GO:0006412;GO:0016021;GO:0031966;GO:0003735;GO:0006839	K15104	virNOG09017	C	sp|Q9SB52|PUMP4_ARATH Mitochondrial uncoupling protein 4 OS=Arabidopsis thaliana GN=PUMP4 PE=2 SV=1	gi|225459119|ref|XP_002285693.1| PREDICTED: mitochondrial uncoupling protein 5 [Vitis vinifera]
TRINITY_DN32633_c0_g1	5.25319	46.5953	8.86989	0.012089	1082	-	-	virNOG19075	S	-	gi|590675257|ref|XP_007039397.1| Uncharacterized protein TCM_015652 [Theobroma cacao] gi|508776642|gb|EOY23898.1| Uncharacterized protein TCM_015652 [Theobroma cacao]
TRINITY_DN33599_c0_g1	1.458	11.5584	7.92761	0.0373054	1836	-	-	virNOG04528	S	sp|F4JPE9|SUN5_ARATH SUN domain-containing protein 5 OS=Arabidopsis thaliana GN=SUN5 PE=1 SV=1	gi|1009156026|ref|XP_015896025.1| PREDICTED: uncharacterized protein SLP1 [Ziziphus jujuba]
TRINITY_DN33819_c0_g1	0.447222	28.3643	63.4232	1.17847e-05	1827	GO:0046274;GO:0048046;GO:0052716;GO:0005507;GO:0055114	K05909	virNOG15999	Q	sp|Q56YT0|LAC3_ARATH Laccase-3 OS=Arabidopsis thaliana GN=LAC3 PE=2 SV=2	gi|703109971|ref|XP_010099447.1| hypothetical protein L484_011146 [Morus notabilis] gi|587889861|gb|EXB78522.1| hypothetical protein L484_011146 [Morus notabilis]
TRINITY_DN33838_c0_g1	61.3038	277.854	4.53241	0.00824385	2804	GO:0004252;GO:0006508;GO:0005618	-	virNOG03883	O	sp|Q9FLI4|SBT13_ARATH Subtilisin-like protease SBT1.3 OS=Arabidopsis thaliana GN=SBT1.3 PE=2 SV=1	gi|596038840|ref|XP_007219861.1| hypothetical protein PRUPE_ppa1027166mg [Prunus persica] gi|462416323|gb|EMJ21060.1| hypothetical protein PRUPE_ppa1027166mg [Prunus persica]
TRINITY_DN33889_c0_g1	21.0211	73.8011	3.51081	0.0150486	1068	GO:0016021	-	virNOG20074	S	sp|Q5BJF2|SGMR2_HUMAN Sigma intracellular receptor 2 OS=Homo sapiens GN=TMEM97 PE=1 SV=1	gi|1035905539|gb|OAY35137.1| hypothetical protein MANES_12G075500 [Manihot esculenta] gi|1035905540|gb|OAY35138.1| hypothetical protein MANES_12G075500 [Manihot esculenta]
TRINITY_DN34595_c0_g1	4.80893	22.0145	4.57783	0.0314111	1878	-	-	virNOG00633	T	sp|Q98TX3|PDCD4_CHICK Programmed cell death protein 4 OS=Gallus gallus GN=PDCD4 PE=2 SV=1	gi|657978232|ref|XP_008381047.1| PREDICTED: programmed cell death protein 4-like [Malus domestica]
TRINITY_DN34755_c0_g1	0.66771	15.3325	22.9629	0.0033413	1786	GO:0055085;GO:0016021;GO:0005215	K03457	virNOG07054	HF	sp|Q9LZD0|NCS1_ARATH Purine-uracil permease NCS1 OS=Arabidopsis thaliana GN=NCS1 PE=1 SV=1	gi|255556792|ref|XP_002519429.1| PREDICTED: purine-uracil permease NCS1 [Ricinus communis] gi|223541292|gb|EEF42843.1| Uracil permease, putative [Ricinus communis]
TRINITY_DN35274_c0_g1	28.0702	69.567	2.47832	0.0397627	1766	GO:0008152;GO:0016758	-	virNOG05770;virNOG30718;KOG1192	CG	sp|Q9ZQ98|U73C2_ARATH UDP-glycosyltransferase 73C2 OS=Arabidopsis thaliana GN=UGT73C2 PE=3 SV=1	gi|645272360|ref|XP_008241358.1| PREDICTED: UDP-glycosyltransferase 73C3-like [Prunus mume]
TRINITY_DN37857_c0_g1	2.24214	16.2875	7.26428	0.0175401	2284	GO:0016740	-	virNOG09093	KB	sp|Q8W595|SUVR4_ARATH Histone-lysine N-methyltransferase SUVR4 OS=Arabidopsis thaliana GN=SUVR4 PE=1 SV=2	gi|1009117932|ref|XP_015875585.1| PREDICTED: probable inactive histone-lysine N-methyltransferase SUVR2 isoform X1 [Ziziphus jujuba] gi|1009117934|ref|XP_015875586.1| PREDICTED: probable inactive histone-lysine N-methyltransferase SUVR2 isoform X1 [Ziziphus jujuba] gi|1009117936|ref|XP_015875587.1| PREDICTED: probable inactive histone-lysine N-methyltransferase SUVR2 isoform X1 [Ziziphus jujuba] …
TRINITY_DN38066_c0_g1	0.673849	15.4605	22.9436	0.0229881	508	-	-	KOG1075;virNOG23716	R	-	gi|1029094055|ref|XP_016706976.1| PREDICTED: uncharacterized protein LOC107921660 [Gossypium hirsutum]
TRINITY_DN38185_c0_g1	0	6.07569	Inf	0.0313687	1236	GO:0016851	-	virNOG08100	S	sp|Q40593|VDE_TOBAC Violaxanthin de-epoxidase, chloroplastic OS=Nicotiana tabacum GN=VDE1 PE=2 SV=1	gi|590708010|ref|XP_007048157.1| Violaxanthin de-epoxidase-related [Theobroma cacao] gi|508700418|gb|EOX92314.1| Violaxanthin de-epoxidase-related [Theobroma cacao]
TRINITY_DN38578_c0_g1	6.15367	33.8511	5.50096	0.00541553	1257	-	-	virNOG03449;virNOG16247	HWMG	sp|Q9LFP3|GLYT4_ARATH Probable glycosyltransferase At5g11130 OS=Arabidopsis thaliana GN=At5g11130/At5g11120 PE=3 SV=2	gi|645255420|ref|XP_008233495.1| PREDICTED: probable glycosyltransferase At5g25310 [Prunus mume]
TRINITY_DN38828_c0_g1	7.61759	59.9129	7.86508	0.0315522	492	-	-	-	-	-	gi|118484090|gb|ABK93930.1| unknown [Populus trichocarpa]
TRINITY_DN38875_c0_g1	3.46123	28.4325	8.21455	0.0230681	1044	GO:0019915;GO:0016021;GO:0012511	-	virNOG20378	S	sp|Q96543|OLE16_BROSE Oleosin 16 kDa OS=Bromus secalinus GN=OLE16 PE=2 SV=1	gi|731426253|ref|XP_002273242.2| PREDICTED: oleosin 18.2 kDa [Vitis vinifera]
TRINITY_DN38889_c0_g1	3.9147	20.8787	5.3334	0.0148271	373	-	-	-	-	-	-
TRINITY_DN38913_c0_g1	0	7.88029	Inf	0.0155912	959	-	-	-	-	-	gi|326512020|dbj|BAJ95991.1| predicted protein [Hordeum vulgare subsp. vulgare]
TRINITY_DN39236_c0_g1	16.5651	70.268	4.24193	0.00414062	924	GO:0045892	-	virNOG18717	S	sp|Q9FMC8|OPF13_ARATH Transcription repressor OFP13 OS=Arabidopsis thaliana GN=OFP13 PE=1 SV=1	gi|590567243|ref|XP_007010460.1| Ovate family protein 13 [Theobroma cacao] gi|508727373|gb|EOY19270.1| Ovate family protein 13 [Theobroma cacao]
TRINITY_DN39238_c0_g1	23.4836	921.603	39.2445	0.00204558	1434	GO:0016787;GO:0008152	-	virNOG05209	V	sp|Q9LFR7|CXE17_ARATH Probable carboxylesterase 17 OS=Arabidopsis thaliana GN=CXE17 PE=2 SV=1	gi|802574227|ref|XP_012068726.1| PREDICTED: probable carboxylesterase 17 [Jatropha curcas] gi|643733727|gb|KDP40570.1| hypothetical protein JCGZ_24569 [Jatropha curcas]
TRINITY_DN39429_c0_g1	1.11493	13.5815	12.1814	0.0279021	906	-	-	virNOG21943	S	-	gi|694401006|ref|XP_009375573.1| PREDICTED: uncharacterized protein LOC103964368 [Pyrus x bretschneideri]
TRINITY_DN40260_c0_g1	2.11957	14.8205	6.99223	0.0285524	1210	-	-	-	-	-	-
TRINITY_DN40382_c0_g1	4.24834	20.3531	4.79084	0.0356601	973	GO:0016020	-	virNOG21394	S	sp|B9GFG6|CSPLF_POPTR CASP-like protein 1F3 OS=Populus trichocarpa GN=POPTRDRAFT_752786 PE=3 SV=1	gi|658012018|ref|XP_008341274.1| PREDICTED: CASP-like protein RCOM_1446020 [Malus domestica]
TRINITY_DN40595_c0_g1	0.894445	22.3419	24.9785	0.000294353	662	-	-	-	-	-	-
TRINITY_DN40752_c0_g1	2.12274	12.3751	5.82979	0.0439491	394	-	-	-	-	-	-
TRINITY_DN40796_c0_g1	0.67078	15.2562	22.744	0.0128458	1347	-	-	-	-	-	-
TRINITY_DN40812_c0_g1	20.2556	278.638	13.7561	0.00217662	2032	GO:0016020;GO:0016705;GO:0046872;GO:0004497	-	COG2124;virNOG13088;virNOG03061	Q	sp|O48958|C71E1_SORBI 4-hydroxyphenylacetaldehyde oxime monooxygenase OS=Sorghum bicolor GN=CYP71E1 PE=1 SV=1	gi|470115998|ref|XP_004294175.1| PREDICTED: cytochrome P450 71A1-like [Fragaria vesca subsp. vesca]
TRINITY_DN40832_c1_g1	61.9526	239.818	3.87099	0.00240337	1224	GO:0003677;GO:0006284;GO:0016787	-	virNOG11617;virNOG14147;virNOG32472	V	sp|Q9SX78|CXE2_ARATH Probable carboxylesterase 2 OS=Arabidopsis thaliana GN=CXE2 PE=2 SV=1	gi|1000954680|ref|XP_015578082.1| PREDICTED: 2-hydroxyisoflavanone dehydratase-like [Ricinus communis]
TRINITY_DN40937_c0_g1	11.6304	37.8964	3.25839	0.0307229	1229	-	-	virNOG24285	O	sp|O80927|ATL33_ARATH RING-H2 finger protein ATL33 OS=Arabidopsis thaliana GN=ATL33 PE=2 SV=2	gi|1035911705|gb|OAY41299.1| hypothetical protein MANES_09G090000 [Manihot esculenta]
TRINITY_DN40949_c0_g1	2.90678	14.8474	5.10783	0.0488321	1438	-	-	virNOG17150	S	-	gi|590650313|ref|XP_007032623.1| Uncharacterized protein TCM_018662 [Theobroma cacao] gi|508711652|gb|EOY03549.1| Uncharacterized protein TCM_018662 [Theobroma cacao]
TRINITY_DN41010_c0_g1	1.33849	11.997	8.96311	0.0336716	751	-	-	KOG1075;virNOG34138;euNOG44956	SR	-	gi|586748060|ref|XP_006851004.1| PREDICTED: uncharacterized protein LOC18440803 [Amborella trichopoda] gi|548854675|gb|ERN12585.1| hypothetical protein AMTR_s00025p00218070 [Amborella trichopoda]
TRINITY_DN41026_c0_g1	0.781077	14.4522	18.5029	0.0213933	1129	GO:0043231;GO:0080043;GO:0080044;GO:0009813;GO:0052696	K22845	virNOG09616;KOG1192	CG	sp|D3UAG6|U88F5_MALDO UDP-glycosyltransferase 88F5 OS=Malus domestica GN=UGT88F5 PE=2 SV=1	gi|595841749|ref|XP_007208274.1| hypothetical protein PRUPE_ppa015127mg [Prunus persica] gi|462403916|gb|EMJ09473.1| hypothetical protein PRUPE_ppa015127mg [Prunus persica]
TRINITY_DN41043_c0_g1	19.3404	77.2246	3.99291	0.0156102	1588	GO:0046872;GO:0055114;GO:0016491	-	virNOG12051;COG3491	QR	sp|Q84MB3|ACCH1_ARATH 1-aminocyclopropane-1-carboxylate oxidase homolog 1 OS=Arabidopsis thaliana GN=At1g06620 PE=2 SV=1	gi|470127518|ref|XP_004299716.1| PREDICTED: 1-aminocyclopropane-1-carboxylate oxidase homolog 4-like [Fragaria vesca subsp. vesca]
TRINITY_DN41171_c0_g1	1.67552	25.0093	14.9263	0.00337032	1180	GO:0007275	-	virNOG26254;virNOG25817;virNOG26402	S	-	gi|1000947285|ref|XP_015580636.1| PREDICTED: uncharacterized protein LOC8263744 [Ricinus communis] gi|223531730|gb|EEF33552.1| conserved hypothetical protein [Ricinus communis]
TRINITY_DN41203_c0_g1	1.0077	13.4408	13.3381	0.0119427	1498	-	-	-	-	-	-
TRINITY_DN41224_c0_g1	0.781077	9.65585	12.3622	0.0292571	1166	-	-	-	-	-	-
TRINITY_DN41265_c0_g1	1.67859	13.1093	7.80969	0.0265838	1060	GO:0016020;GO:0046872	-	virNOG21245;virNOG23858	O	sp|Q9ZV51|ATL56_ARATH RING-H2 finger protein ATL56 OS=Arabidopsis thaliana GN=ATL56 PE=2 SV=1	gi|1009124676|ref|XP_015879199.1| PREDICTED: UDP-glycosyltransferase 90A1-like [Ziziphus jujuba]
TRINITY_DN41281_c0_g1	6.47842	24.1407	3.72632	0.0456428	700	GO:0016021;GO:0005886	-	virNOG08865	S	sp|Q6DST1|Y1465_ARATH Late embryogenesis abundant protein At1g64065 OS=Arabidopsis thaliana GN=At1g64065 PE=2 SV=1	gi|470142034|ref|XP_004306727.1| PREDICTED: uncharacterized protein LOC101306460 [Fragaria vesca subsp. vesca]
TRINITY_DN41351_c0_g1	0	7.29477	Inf	0.0161942	883	-	-	-	-	-	-
TRINITY_DN41354_c0_g1	1.68462	19.3323	11.4758	0.0408805	1372	GO:0016020;GO:0016747;GO:0006633	K15397	virNOG02069	R	sp|Q9C6L5|KCS5_ARATH 3-ketoacyl-CoA synthase 5 OS=Arabidopsis thaliana GN=KCS5 PE=2 SV=1	gi|1009122373|ref|XP_015877969.1| PREDICTED: 3-ketoacyl-CoA synthase 5-like [Ziziphus jujuba]
TRINITY_DN41425_c0_g2	3.58063	26.9549	7.52797	0.00474949	1124	GO:0016020;GO:0008356;GO:0009737	-	virNOG10038	R	sp|Q9SSD1|TMM_ARATH Protein TOO MANY MOUTHS OS=Arabidopsis thaliana GN=TMM PE=1 SV=1	gi|1009112830|ref|XP_015870355.1| PREDICTED: protein TOO MANY MOUTHS [Ziziphus jujuba]
TRINITY_DN41494_c0_g1	28.403	162.017	5.70422	0.0351292	1977	GO:0016021;GO:0003333;GO:0015171	K14209	virNOG07624	E	sp|F4ILY9|AVT3B_ARATH Amino acid transporter AVT3B OS=Arabidopsis thaliana GN=AVT3B PE=2 SV=1	gi|566170599|ref|XP_002307218.2| hypothetical protein POPTR_0005s10530g [Populus trichocarpa] gi|550338571|gb|EEE94214.2| hypothetical protein POPTR_0005s10530g [Populus trichocarpa]
TRINITY_DN41509_c0_g1	10.1723	38.2169	3.75695	0.0246884	1273	-	-	virNOG24454;virNOG38032	S	-	gi|703110638|ref|XP_010099645.1| hypothetical protein L484_013438 [Morus notabilis] gi|587891488|gb|EXB80111.1| hypothetical protein L484_013438 [Morus notabilis]
TRINITY_DN41529_c0_g1	9.27173	36.9226	3.98227	0.0175361	832	-	K22450	virNOG17801	R	sp|Q6Z1Y6|SNAT2_ORYSJ Serotonin N-acetyltransferase 2, chloroplastic OS=Oryza sativa subsp. japonica GN=SNAT2 PE=1 SV=1	gi|720006040|ref|XP_010257855.1| PREDICTED: uncharacterized N-acetyltransferase ycf52 [Nelumbo nucifera]
TRINITY_DN41615_c0_g1	7.05097	32.2738	4.57722	0.0237445	924	-	-	-	-	-	-
TRINITY_DN41642_c0_g1	24.232	65.0837	2.68586	0.0346534	665	-	-	-	-	-	-
TRINITY_DN41647_c0_g1	46.1839	139.111	3.01212	0.0287864	2765	GO:0008270	-	virNOG00814	R	sp|O49619|PP350_ARATH Pentatricopeptide repeat-containing protein At4g35130, chloroplastic OS=Arabidopsis thaliana GN=PCMP-H27 PE=3 SV=1	gi|225428104|ref|XP_002278241.1| PREDICTED: pentatricopeptide repeat-containing protein At4g35130, chloroplastic [Vitis vinifera] gi|297744563|emb|CBI37825.3| unnamed protein product [Vitis vinifera]
TRINITY_DN41664_c0_g1	5.03567	20.4907	4.06911	0.0405225	1445	-	K10760	virNOG11927	J	sp|Q5GHF7|IPT_HUMLU Adenylate isopentenyltransferase OS=Humulus lupulus PE=1 SV=1	gi|147778591|emb|CAN73470.1| hypothetical protein VITISV_000274 [Vitis vinifera]
TRINITY_DN41686_c0_g2	165.295	509.283	3.08107	0.00879418	814	-	-	-	-	-	-
TRINITY_DN41710_c0_g1	8.16886	48.8865	5.9845	0.0314135	1405	-	-	virNOG15623;virNOG29022;virNOG35357	R	sp|Q8GXC7|FBK50_ARATH F-box/kelch-repeat protein At3g06240 OS=Arabidopsis thaliana GN=At3g06240 PE=2 SV=1	gi|590660235|ref|XP_007035345.1| F-box family protein [Theobroma cacao] gi|508714374|gb|EOY06271.1| F-box family protein [Theobroma cacao]
TRINITY_DN41750_c0_g1	0	5.42247	Inf	0.0477041	1051	-	-	-	-	-	-
TRINITY_DN41818_c0_g1	7.06324	45.6676	6.46553	0.00591731	1626	GO:0006508;GO:0030163;GO:0004190	-	virNOG06955	O	sp|Q766C2|NEP2_NEPGR Aspartic proteinase nepenthesin-2 OS=Nepenthes gracilis GN=nep2 PE=1 SV=1	gi|225464832|ref|XP_002272243.1| PREDICTED: aspartic proteinase nepenthesin-1-like [Vitis vinifera]
TRINITY_DN41876_c0_g1	118.189	292.043	2.47099	0.0355605	2853	GO:0006508;GO:0030163;GO:0004190	-	virNOG07141;KOG1339	O	sp|Q9LZL3|PCS1L_ARATH Aspartic proteinase PCS1 OS=Arabidopsis thaliana GN=PCS1 PE=2 SV=1	gi|1009128861|ref|XP_015881464.1| PREDICTED: aspartic proteinase PCS1 [Ziziphus jujuba]
TRINITY_DN41892_c0_g2	6.15959	35.5656	5.77402	0.0416661	854	GO:0004857;GO:0043086	-	virNOG19126	R	sp|P17407|21KD_DAUCA 21 kDa protein OS=Daucus carota PE=2 SV=1	gi|1035895673|gb|OAY25276.1| hypothetical protein MANES_17G081300 [Manihot esculenta]
TRINITY_DN41964_c0_g1	80.2569	200.469	2.49785	0.0350857	1709	GO:0019177;GO:0005829;GO:0006974;GO:0008413	K03574	COG1051;virNOG19900	FL	sp|M4I1C6|NUDT1_ROSHC Geranyl diphosphate phosphohydrolase OS=Rosa hybrid cultivar GN=NUDIX1 PE=1 SV=1	gi|802680430|ref|XP_012082006.1| PREDICTED: nudix hydrolase 1 [Jatropha curcas] gi|643717987|gb|KDP29343.1| hypothetical protein JCGZ_18264 [Jatropha curcas]
TRINITY_DN41991_c0_g1	2.23293	13.1059	5.86937	0.0445442	812	-	-	virNOG09247;NOG13876	SB	-	gi|1009154184|ref|XP_015895030.1| PREDICTED: uncharacterized protein LOC107428941 [Ziziphus jujuba]
TRINITY_DN42022_c0_g1	25.3861	72.1463	2.84196	0.0357521	1712	GO:0016021	-	virNOG30866;virNOG03301	SR	-	gi|566161587|ref|XP_006385596.1| hypothetical protein POPTR_0003s08450g [Populus trichocarpa] gi|550342725|gb|ERP63393.1| hypothetical protein POPTR_0003s08450g [Populus trichocarpa]
TRINITY_DN42034_c0_g1	4.80279	31.9122	6.64452	0.0415442	3220	-	K01537	virNOG06386	P	sp|Q9LIK7|ACA13_ARATH Putative calcium-transporting ATPase 13, plasma membrane-type OS=Arabidopsis thaliana GN=ACA13 PE=3 SV=1	gi|694375858|ref|XP_009364513.1| PREDICTED: calcium-transporting ATPase 12, plasma membrane-type-like [Pyrus x bretschneideri]
TRINITY_DN42060_c0_g1	1.56522	13.4005	8.5614	0.0201214	1620	-	-	-	-	-	-
TRINITY_DN42063_c0_g1	28.9236	221.483	7.65752	0.0286481	3619	GO:0055085;GO:0016021	-	virNOG13653	P	sp|Q9T095|OPT6_ARATH Oligopeptide transporter 6 OS=Arabidopsis thaliana GN=OPT6 PE=2 SV=1	gi|823182748|ref|XP_012488615.1| PREDICTED: oligopeptide transporter 9 [Gossypium raimondii] gi|763772371|gb|KJB39494.1| hypothetical protein B456_007G016300 [Gossypium raimondii]
TRINITY_DN42067_c0_g1	14.4392	48.1715	3.33617	0.0237592	1844	-	K16221	virNOG02619	K	sp|Q9FMX2|TCP7_ARATH Transcription factor TCP7 OS=Arabidopsis thaliana GN=TCP7 PE=1 SV=1	gi|590689527|ref|XP_007043253.1| TCP family transcription factor [Theobroma cacao] gi|508707188|gb|EOX99084.1| TCP family transcription factor [Theobroma cacao]
TRINITY_DN42112_c0_g1	0.336924	10.5501	31.313	0.00991598	1164	-	-	-	-	-	-
TRINITY_DN42217_c0_g1	20.5681	63.6599	3.09508	0.0251131	1068	-	-	virNOG21085	R	-	gi|951043267|ref|XP_014518329.1| PREDICTED: uncharacterized protein LOC106775691 [Vigna radiata var. radiata]
TRINITY_DN42252_c0_g1	26.3076	143.324	5.44798	0.0226594	2047	GO:0005634;GO:0016773;GO:0042793;GO:0009658;GO:0042644	-	virNOG11373;virNOG11049	SG	sp|Q9M394|SCKL1_ARATH Fructokinase-like 1, chloroplastic OS=Arabidopsis thaliana GN=FLN1 PE=1 SV=1	gi|802751116|ref|XP_012087948.1| PREDICTED: fructokinase-like 1, chloroplastic [Jatropha curcas] gi|643710299|gb|KDP24506.1| hypothetical protein JCGZ_25070 [Jatropha curcas]
TRINITY_DN42255_c0_g1	89.2495	257.091	2.88059	0.0283669	2031	-	-	virNOG10366	S	-	gi|645274620|ref|XP_008242425.1| PREDICTED: uncharacterized protein LOC103340759 [Prunus mume]
TRINITY_DN42256_c0_g2	1.0077	13.9831	13.8762	0.0102957	1719	GO:0016757	-	virNOG02375	CG	sp|A0A0M4KE44|CGT_MANIN UDP-glycosyltransferase 13 OS=Mangifera indica GN=CGT PE=1 SV=1	gi|449435318|ref|XP_004135442.1| PREDICTED: anthocyanidin 5,3-O-glucosyltransferase-like [Cucumis sativus] gi|700196785|gb|KGN51962.1| hypothetical protein Csa_5G606530 [Cucumis sativus]
TRINITY_DN42263_c0_g1	9.72213	32.7629	3.36993	0.0497927	2074	-	-	virNOG22502;KOG1075;virNOG37104;virNOG34604	R	-	gi|147823314|emb|CAN77450.1| hypothetical protein VITISV_016971 [Vitis vinifera]
TRINITY_DN42272_c0_g1	1033.61	2974.85	2.87811	0.0141374	1526	GO:0016021	-	virNOG20647	R	sp|Q9S728|PDF1_ARATH Protodermal factor 1 OS=Arabidopsis thaliana GN=PDF1 PE=2 SV=1	gi|1009126739|ref|XP_015880316.1| PREDICTED: protodermal factor 1 [Ziziphus jujuba]
TRINITY_DN42320_c0_g2	22.0321	230.447	10.4596	0.0153193	1545	-	-	virNOG03918	S	-	gi|225438716|ref|XP_002282505.1| PREDICTED: uncharacterized protein LOC100262755 [Vitis vinifera]
TRINITY_DN42424_c0_g1	2.12571	32.4315	15.2568	0.0134574	1247	GO:0016021	-	virNOG10440	S	sp|Q55909|Y305_SYNY3 TVP38/TMEM64 family membrane protein slr0305 OS=Synechocystis sp. (strain PCC 6803 / Kazusa) GN=slr0305 PE=3 SV=1	gi|1009147785|ref|XP_015891594.1| PREDICTED: TVP38/TMEM64 family membrane protein slr0305 [Ziziphus jujuba]
TRINITY_DN42520_c0_g1	1233.13	3337.11	2.70622	0.0161513	2925	-	-	NOG185961;virNOG13627	S	sp|Q9LKA5|MORF8_ARATH Multiple organellar RNA editing factor 8, chloroplastic/mitochondrial OS=Arabidopsis thaliana GN=MORF8 PE=1 SV=1	gi|356544076|ref|XP_003540481.1| PREDICTED: multiple organellar RNA editing factor 8, chloroplastic/mitochondrial [Glycine max] gi|947078478|gb|KRH27318.1| hypothetical protein GLYMA_12G228400 [Glycine max]
TRINITY_DN42522_c0_g1	8.37422	37.1566	4.43702	0.0127582	1053	-	-	NOG136572;virNOG18645	K	sp|Q8GWK7|BEE3_ARATH Transcription factor BEE 3 OS=Arabidopsis thaliana GN=BEE3 PE=2 SV=1	gi|1009131690|ref|XP_015882980.1| PREDICTED: transcription factor BEE 3 [Ziziphus jujuba]
TRINITY_DN42571_c0_g1	8.51828	43.9116	5.15499	0.0074585	1123	-	K20896	virNOG07694	S	sp|Q9SWB6|TENAE_SOYBN Probable bifunctional TENA-E protein OS=Glycine max GN=TENA_E PE=2 SV=1	gi|590661807|ref|XP_007035775.1| Heme oxygenase-like, multi-helical [Theobroma cacao] gi|508714804|gb|EOY06701.1| Heme oxygenase-like, multi-helical [Theobroma cacao]
TRINITY_DN42612_c0_g1	5.70031	25.984	4.55835	0.0365885	1790	GO:0000166;GO:0003676	-	virNOG11303	R	sp|Q9LFD5|BPA1_ARATH Binding partner of ACD11 1 OS=Arabidopsis thaliana GN=BPA1 PE=1 SV=1	gi|731369107|ref|XP_010649644.1| PREDICTED: uncharacterized protein LOC100252458 isoform X2 [Vitis vinifera]
TRINITY_DN42613_c0_g1	77.0451	232.995	3.02414	0.00852114	1840	GO:0005774;GO:0005337;GO:1901642;GO:0016021	K15014	virNOG04956	P	sp|Q8VXY7|ENT1_ARATH Equilibrative nucleotide transporter 1 OS=Arabidopsis thaliana GN=ENT1 PE=1 SV=1	gi|645230132|ref|XP_008221792.1| PREDICTED: equilibrative nucleotide transporter 1 [Prunus mume]
TRINITY_DN42631_c0_g1	2.45956	24.4466	9.93942	0.00597392	1786	GO:0016021;GO:0015098;GO:0015689	-	virNOG03595	P	sp|Q0WP36|MOT2_ARATH Molybdate transporter 2 OS=Arabidopsis thaliana GN=MOT2 PE=1 SV=2	gi|449436100|ref|XP_004135832.1| PREDICTED: molybdate transporter 2 [Cucumis sativus] gi|700190082|gb|KGN45315.1| hypothetical protein Csa_7G433930 [Cucumis sativus]
TRINITY_DN42638_c0_g1	11.0727	120.25	10.8601	0.00998407	1811	GO:0016787;GO:0008152	-	virNOG32683	V	sp|Q9SMN0|CXE12_ARATH Probable carboxylesterase 12 OS=Arabidopsis thaliana GN=CXE12 PE=1 SV=1	gi|470117383|ref|XP_004294838.1| PREDICTED: 2-hydroxyisoflavanone dehydratase-like [Fragaria vesca subsp. vesca]
TRINITY_DN42661_c0_g1	52.1874	166.925	3.19857	0.0278731	2655	GO:2001070;GO:0008138;GO:0006470;GO:0050308;GO:0005983;GO:0009507;GO:0046838	-	virNOG07810	V	sp|Q9SRK5|LSF2_ARATH Phosphoglucan phosphatase LSF2, chloroplastic OS=Arabidopsis thaliana GN=LSF2 PE=1 SV=1	gi|1012358290|gb|KYP69474.1| Laforin [Cajanus cajan]
TRINITY_DN42709_c0_g1	18.4637	72.663	3.93544	0.0227051	3489	-	-	NOG30478;virNOG07894	R	sp|Q9LXV4|C3H56_ARATH Zinc finger CCCH domain-containing protein 56 OS=Arabidopsis thaliana GN=At5g12850 PE=2 SV=1	gi|359478381|ref|XP_003632114.1| PREDICTED: zinc finger CCCH domain-containing protein 30 [Vitis vinifera] gi|731392812|ref|XP_010651227.1| PREDICTED: zinc finger CCCH domain-containing protein 30 [Vitis vinifera]
TRINITY_DN42760_c0_g1	0	8.62789	Inf	0.00775218	576	-	-	virNOG00271;euNOG00075	SR	-	gi|694370679|ref|XP_009363078.1| PREDICTED: uncharacterized protein LOC103953079 [Pyrus x bretschneideri]
TRINITY_DN42767_c0_g1	56.4612	175.321	3.10516	0.00856241	2281	GO:0055114;GO:0016491	K17871	virNOG08238	C	sp|Q8GWA1|NDA1_ARATH Internal alternative NAD(P)H-ubiquinone oxidoreductase A1, mitochondrial OS=Arabidopsis thaliana GN=NDA1 PE=2 SV=1	gi|595881240|ref|XP_007212379.1| hypothetical protein PRUPE_ppa003771mg [Prunus persica] gi|462408244|gb|EMJ13578.1| hypothetical protein PRUPE_ppa003771mg [Prunus persica]
TRINITY_DN42810_c0_g1	54.2405	125.113	2.30664	0.0496706	1613	GO:0016021;GO:0009534;GO:0009706	-	virNOG00438	S	-	gi|590720957|ref|XP_007051473.1| Uncharacterized protein TCM_005085 [Theobroma cacao] gi|508703734|gb|EOX95630.1| Uncharacterized protein TCM_005085 [Theobroma cacao]
TRINITY_DN42819_c0_g1	1.34463	25.6993	19.1125	0.00352476	1538	-	-	virNOG26254;virNOG25817;virNOG26402	S	-	gi|703082217|ref|XP_010091895.1| hypothetical protein L484_008680 [Morus notabilis] gi|587856772|gb|EXB46751.1| hypothetical protein L484_008680 [Morus notabilis]
TRINITY_DN42826_c0_g2	10.0711	37.3105	3.7047	0.0266006	936	-	-	virNOG26148	S	-	gi|566146399|ref|XP_006368217.1| hypothetical protein POPTR_0001s00620g [Populus trichocarpa] gi|566146401|ref|XP_006368218.1| hypothetical protein POPTR_0001s00620g [Populus trichocarpa] gi|118484752|gb|ABK94245.1| unknown [Populus trichocarpa] gi|550346117|gb|ERP64786.1| hypothetical protein POPTR_0001s00620g [Populus trichocarpa] gi|550346118|gb|ERP64787.1| hypothetical protein POPTR_0001s0062…
TRINITY_DN42840_c0_g1	9.39113	31.5937	3.36421	0.0447704	825	GO:0003989;GO:0004075;GO:0046872;GO:0005524;GO:0006633	-	virNOG02941	I	sp|Q38970|ACC1_ARATH Acetyl-CoA carboxylase 1 OS=Arabidopsis thaliana GN=ACC1 PE=1 SV=1	gi|566157090|ref|XP_006386394.1| hypothetical protein POPTR_0002s09330g [Populus trichocarpa] gi|550344628|gb|ERP64191.1| hypothetical protein POPTR_0002s09330g [Populus trichocarpa]
TRINITY_DN42900_c0_g2	292.661	705.1	2.40927	0.0375179	1574	GO:0009505;GO:0009506	-	virNOG04158	R	sp|Q9FHM9|EXOL3_ARATH Protein EXORDIUM-like 3 OS=Arabidopsis thaliana GN=EXL3 PE=2 SV=1	gi|596002695|ref|XP_007218240.1| hypothetical protein PRUPE_ppa008023mg [Prunus persica] gi|462414702|gb|EMJ19439.1| hypothetical protein PRUPE_ppa008023mg [Prunus persica]
TRINITY_DN42921_c0_g1	56.3011	256.841	4.56191	0.0405949	2067	-	-	virNOG14604	R	-	gi|703076257|ref|XP_010090296.1| hypothetical protein L484_024961 [Morus notabilis] gi|587849026|gb|EXB39266.1| hypothetical protein L484_024961 [Morus notabilis]
TRINITY_DN42940_c0_g1	20.3382	106.84	5.25317	0.0497986	1968	GO:0019252;GO:0005978;GO:0008878;GO:0005524;GO:0009507	-	virNOG04573;virNOG01194	M	sp|P55231|GLGL3_ARATH Glucose-1-phosphate adenylyltransferase large subunit 3, chloroplastic OS=Arabidopsis thaliana GN=APL3 PE=2 SV=2	gi|743885209|ref|XP_011037496.1| PREDICTED: glucose-1-phosphate adenylyltransferase large subunit 1-like [Populus euphratica] gi|743885213|ref|XP_011037497.1| PREDICTED: glucose-1-phosphate adenylyltransferase large subunit 1-like [Populus euphratica]
TRINITY_DN42974_c0_g1	18.4607	56.2305	3.04596	0.0344905	1110	GO:0008270	-	virNOG03920	R	sp|Q9M4P3|PP316_ARATH Pentatricopeptide repeat-containing protein At4g16835, mitochondrial OS=Arabidopsis thaliana GN=DYW10 PE=2 SV=3	gi|694433262|ref|XP_009343930.1| PREDICTED: pentatricopeptide repeat-containing protein At4g16835, mitochondrial [Pyrus x bretschneideri]
TRINITY_DN43007_c0_g2	6.14753	47.5908	7.74146	0.0357409	911	-	K03671	virNOG19729	O	sp|Q9XFH8|TRXF1_ARATH Thioredoxin F1, chloroplastic OS=Arabidopsis thaliana GN=At3g02730 PE=1 SV=2	gi|694425289|ref|XP_009340387.1| PREDICTED: thioredoxin F-type, chloroplastic-like isoform X1 [Pyrus x bretschneideri]
TRINITY_DN43011_c0_g1	22.1585	88.8786	4.01104	0.0232798	1735	GO:0016757	K08237	NOG123391;virNOG11892	CRG	sp|Q9AR73|HQGT_RAUSE Hydroquinone glucosyltransferase OS=Rauvolfia serpentina GN=AS PE=1 SV=1	gi|590721393|ref|XP_007051600.1| UDP-Glycosyltransferase superfamily protein [Theobroma cacao] gi|508703861|gb|EOX95757.1| UDP-Glycosyltransferase superfamily protein [Theobroma cacao]
TRINITY_DN43037_c0_g2	5.14289	27.3838	5.32459	0.0277406	1844	GO:0005524;GO:0004672;GO:0006468	-	virNOG12268	T	sp|C0LGR3|RGI3_ARATH LRR receptor-like serine/threonine-protein kinase OS=Arabidopsis thaliana GN=RGI3 PE=1 SV=1	gi|1001910029|gb|AMM42969.1| LRR-RLK [Vernicia montana]
TRINITY_DN43075_c0_g1	1.45493	15.1787	10.4326	0.0114349	1128	-	-	virNOG23970	S	-	gi|1009144810|ref|XP_015890003.1| PREDICTED: uncharacterized protein LOC107424669 [Ziziphus jujuba]
TRINITY_DN43084_c1_g1	9.40012	78.0379	8.3018	0.0440522	878	-	-	-	-	-	-
TRINITY_DN43087_c0_g1	171.588	415.136	2.41937	0.0309171	1937	GO:0016705;GO:0020037;GO:0005506;GO:0047987;GO:0004497;GO:0055114	K01723	virNOG07996	Q	sp|K4BV52|AOS1_SOLLC Allene oxide synthase 1, chloroplastic OS=Solanum lycopersicum GN=AOS1 PE=2 SV=1	gi|1009134921|ref|XP_015884706.1| PREDICTED: allene oxide synthase [Ziziphus jujuba]
TRINITY_DN43087_c0_g2	27.4968	76.923	2.79753	0.0352704	1946	GO:0016705;GO:0020037;GO:0005506;GO:0047987;GO:0004497;GO:0055114	K01723	virNOG07996	Q	sp|K4BV52|AOS1_SOLLC Allene oxide synthase 1, chloroplastic OS=Solanum lycopersicum GN=AOS1 PE=2 SV=1	gi|703136134|ref|XP_010106073.1| Allene oxide synthase [Morus notabilis] gi|587919889|gb|EXC07343.1| Allene oxide synthase [Morus notabilis]
TRINITY_DN43120_c1_g2	6.70812	28.573	4.25946	0.049117	825	-	-	virNOG12612	R	sp|Q9C523|DIR19_ARATH Dirigent protein 19 OS=Arabidopsis thaliana GN=DIR19 PE=2 SV=1	gi|470117663|ref|XP_004294972.1| PREDICTED: dirigent protein 22-like [Fragaria vesca subsp. vesca]
TRINITY_DN43122_c0_g1	16.5405	47.9915	2.90145	0.0335778	1879	-	-	virNOG11771	WMG	sp|Q6DBG8|ARAD1_ARATH Probable arabinosyltransferase ARAD1 OS=Arabidopsis thaliana GN=ARAD1 PE=1 SV=1	gi|147815974|emb|CAN68074.1| hypothetical protein VITISV_007510 [Vitis vinifera] gi|297737986|emb|CBI27187.3| unnamed protein product [Vitis vinifera]
TRINITY_DN43130_c0_g1	17.6522	130.147	7.37287	0.00632294	1132	GO:0051555;GO:0046872;GO:0045431;GO:0055114	K05278	virNOG00943;virNOG28047	HQ	sp|Q9ZWQ9|FLS_CITUN Flavonol synthase/flavanone 3-hydroxylase OS=Citrus unshiu GN=FLS PE=1 SV=1	gi|590598776|ref|XP_007018995.1| Flavonol synthase [Theobroma cacao] gi|508724323|gb|EOY16220.1| Flavonol synthase [Theobroma cacao]
TRINITY_DN43148_c0_g1	1.67859	20.2695	12.0753	0.0459126	1511	-	K20667	COG2124;virNOG05731	Q	sp|I7C6E8|C7A52_PANGI Beta-amyrin 28-oxidase OS=Panax ginseng PE=2 SV=1	gi|565370169|ref|XP_006351699.1| PREDICTED: beta-amyrin 28-oxidase-like [Solanum tuberosum]
TRINITY_DN43168_c0_g1	11.9519	131.01	10.9614	0.0228593	905	-	-	-	-	-	gi|595830813|ref|XP_007206141.1| hypothetical protein PRUPE_ppa013353mg [Prunus persica] gi|462401783|gb|EMJ07340.1| hypothetical protein PRUPE_ppa013353mg [Prunus persica]
TRINITY_DN43178_c0_g1	5.24991	36.7319	6.99668	0.0287815	1731	GO:0032440;GO:0008643;GO:0055085;GO:0016021;GO:0055114;GO:0022891	-	virNOG11535	R	sp|Q8VZ80|PLT5_ARATH Polyol transporter 5 OS=Arabidopsis thaliana GN=PLT5 PE=1 SV=2	gi|694391936|ref|XP_009371465.1| PREDICTED: polyol transporter 5-like [Pyrus x bretschneideri]
TRINITY_DN43228_c0_g1	6.25465	56.4118	9.01918	0.00591974	1734	-	-	virNOG18650;virNOG20720	O	sp|Q9LX93|ATL55_ARATH E3 ubiquitin-protein ligase RING1 OS=Arabidopsis thaliana GN=ATL55 PE=1 SV=1	gi|595824274|ref|XP_007205212.1| hypothetical protein PRUPE_ppa005891mg [Prunus persica] gi|462400854|gb|EMJ06411.1| hypothetical protein PRUPE_ppa005891mg [Prunus persica]
TRINITY_DN43235_c0_g1	0	57.8524	Inf	0.00686888	1887	GO:0005488	-	virNOG00819;virNOG19602;virNOG34595;NOG215611	R	sp|P04146|COPIA_DROME Copia protein OS=Drosophila melanogaster GN=GIP PE=1 SV=3	gi|147788164|emb|CAN71595.1| hypothetical protein VITISV_010143 [Vitis vinifera]
TRINITY_DN43252_c0_g1	0	5.74032	Inf	0.0428904	456	-	-	-	-	-	-
TRINITY_DN43269_c0_g1	0.336924	9.18726	27.268	0.0229749	931	-	-	virNOG03599	K	-	-
TRINITY_DN43287_c0_g2	99.0172	351.412	3.549	0.0465638	742	-	-	-	-	-	-
TRINITY_DN43307_c0_g1	235.95	616.671	2.61356	0.0191992	2918	GO:0005774;GO:0005783;GO:0009733;GO:0009612;GO:0009926;GO:0016021;GO:0005739	-	virNOG01468	S	sp|Q9FZ33|AXR4_ARATH Protein AUXIN RESPONSE 4 OS=Arabidopsis thaliana GN=AXR4 PE=2 SV=1	gi|645222156|ref|XP_008246460.1| PREDICTED: protein AUXIN RESPONSE 4 [Prunus mume]
TRINITY_DN43327_c0_g2	5.36952	37.1108	6.91138	0.018901	1226	GO:0020037;GO:0005506;GO:0055114;GO:0018685;GO:0010345;GO:0005773;GO:0006631;GO:0070330;GO:0016021	-	virNOG11637	Q	sp|P48422|C86A1_ARATH Cytochrome P450 86A1 OS=Arabidopsis thaliana GN=CYP86A1 PE=1 SV=2	gi|1009114673|ref|XP_015873811.1| PREDICTED: cytochrome P450 86A1 [Ziziphus jujuba]
TRINITY_DN43327_c0_g1	1.118	25.476	22.7871	0.018165	697	GO:0020037;GO:0070330;GO:0005506;GO:0016021;GO:0055114	-	virNOG11637	Q	sp|P48422|C86A1_ARATH Cytochrome P450 86A1 OS=Arabidopsis thaliana GN=CYP86A1 PE=1 SV=2	gi|167460238|gb|ABZ80831.1| CYP86A32 fatty acid omega-hydroxylase [Quercus suber]
TRINITY_DN43336_c0_g2	3.9237	19.8505	5.05913	0.0348988	1220	-	-	virNOG21627;virNOG17988	S	-	gi|645220228|ref|XP_008239278.1| PREDICTED: uncharacterized protein LOC103337883 [Prunus mume]
TRINITY_DN43408_c0_g1	2.22986	19.2215	8.62003	0.0109299	3340	-	K10400	virNOG40531;COG5059;virNOG03360	Z	sp|F4J1U4|KN12E_ARATH Kinesin-like protein KIN-12E OS=Arabidopsis thaliana GN=KIN12E PE=3 SV=1	gi|1009113479|ref|XP_015873167.1| PREDICTED: phragmoplast orienting kinesin 2 isoform X1 [Ziziphus jujuba]
TRINITY_DN43428_c0_g2	0.333855	7.78378	23.3149	0.0338219	899	-	-	-	-	-	-
TRINITY_DN43491_c0_g2	66.3052	185.98	2.80491	0.0178443	686	GO:0015930;GO:0006537;GO:0055114	-	virNOG04272;COG0067	E	sp|Q43155|GLTB_SPIOL Ferredoxin-dependent glutamate synthase, chloroplastic OS=Spinacia oleracea GN=FdGOGAT PE=1 SV=3	gi|118485597|gb|ABK94649.1| unknown [Populus trichocarpa]
TRINITY_DN43507_c0_g1	11.5168	38.9723	3.38395	0.0423575	880	-	-	virNOG05550	A	-	gi|1035915293|gb|OAY44885.1| hypothetical protein MANES_07G013300 [Manihot esculenta]
TRINITY_DN43557_c0_g1	570.145	1224.44	2.1476	0.0393887	2188	-	-	virNOG16523;virNOG11133	R	sp|Q3E6P4|FB95_ARATH F-box protein At2g02240 OS=Arabidopsis thaliana GN=At2g02240 PE=2 SV=1	gi|224141999|ref|XP_002324348.1| F-box family protein [Populus trichocarpa] gi|222865782|gb|EEF02913.1| F-box family protein [Populus trichocarpa]
TRINITY_DN43577_c0_g1	106.356	413.786	3.89057	0.0276214	888	GO:0005840;GO:0006412;GO:0003735	K02870	virNOG02975	J	sp|O50003|RL12_PRUAR 60S ribosomal protein L12 OS=Prunus armeniaca GN=RPL12 PE=2 SV=1	gi|567872389|ref|XP_006428784.1| hypothetical protein CICLE_v10012805mg [Citrus clementina] gi|557530841|gb|ESR42024.1| hypothetical protein CICLE_v10012805mg [Citrus clementina]
TRINITY_DN43619_c0_g2	0	6.45403	Inf	0.0258833	1213	-	-	virNOG11182	I	-	gi|922371243|ref|XP_013457782.1| Sec14p-like phosphatidylinositol transfer family protein [Medicago truncatula] gi|657390247|gb|KEH31813.1| Sec14p-like phosphatidylinositol transfer family protein [Medicago truncatula]
TRINITY_DN43621_c2_g1	3.91756	25.3504	6.47098	0.00897442	1542	GO:0016788	-	virNOG11586	I	sp|Q9LII9|GDL54_ARATH GDSL esterase/lipase At3g27950 OS=Arabidopsis thaliana GN=At3g27950 PE=2 SV=1	gi|703072054|ref|XP_010089185.1| GDSL esterase/lipase [Morus notabilis] gi|587847030|gb|EXB37456.1| GDSL esterase/lipase [Morus notabilis]
TRINITY_DN43642_c0_g2	0	11.4046	Inf	0.0097837	1687	GO:0006810;GO:0005886;GO:0022857	-	virNOG06126	S	sp|Q9FL41|WTR38_ARATH WAT1-related protein At5g07050 OS=Arabidopsis thaliana GN=At5g07050 PE=2 SV=1	gi|224057224|ref|XP_002299181.1| hypothetical protein POPTR_0001s06980g [Populus trichocarpa] gi|222846439|gb|EEE83986.1| hypothetical protein POPTR_0001s06980g [Populus trichocarpa]
TRINITY_DN43655_c0_g1	119.384	508.259	4.25733	0.030141	703	-	-	virNOG22984;virNOG23348	R	sp|Q948Z4|SNAK1_SOLTU Snakin-1 OS=Solanum tuberosum GN=SN1 PE=1 SV=1	gi|1009135450|ref|XP_015884997.1| PREDICTED: peamaclein-like [Ziziphus jujuba] gi|1009135521|ref|XP_015885032.1| PREDICTED: peamaclein-like [Ziziphus jujuba] gi|1009164413|ref|XP_015900484.1| PREDICTED: peamaclein-like [Ziziphus jujuba]
TRINITY_DN43664_c0_g1	133.709	330.655	2.47295	0.0443564	1289	GO:0006098;GO:0004616;GO:0055114	-	virNOG04543	G	sp|Q9FFR3|6PGD2_ARATH 6-phosphogluconate dehydrogenase, decarboxylating 2, chloroplastic OS=Arabidopsis thaliana GN=At5g41670 PE=1 SV=1	gi|1009176376|ref|XP_015869399.1| PREDICTED: 6-phosphogluconate dehydrogenase, decarboxylating 2, chloroplastic isoform X2 [Ziziphus jujuba]
TRINITY_DN43677_c0_g1	5.02646	30.8908	6.14563	0.0286374	945	GO:0004553;GO:0030246;GO:0005975	-	virNOG00533	G	sp|P32138|SQASE_ECOLI Sulfoquinovosidase OS=Escherichia coli (strain K12) GN=yihQ PE=1 SV=3	gi|449453171|ref|XP_004144332.1| PREDICTED: putative alpha-xylosidase 2 [Cucumis sativus]
TRINITY_DN43687_c0_g1	1.00463	15.5342	15.4626	0.0201694	825	-	-	virNOG02788	CG	-	gi|1035914286|gb|OAY43879.1| hypothetical protein MANES_08G105200 [Manihot esculenta]
TRINITY_DN43723_c0_g1	39.1703	218.452	5.57698	0.00047483	2610	GO:0016310;GO:0048827;GO:0048765;GO:0004672;GO:0050896;GO:0065007	-	virNOG06894	T	sp|O64682|PID_ARATH Protein kinase PINOID OS=Arabidopsis thaliana GN=PID PE=1 SV=1	gi|703067939|ref|XP_010088105.1| Protein kinase PINOID [Morus notabilis] gi|587840803|gb|EXB31424.1| Protein kinase PINOID [Morus notabilis]
TRINITY_DN43723_c0_g2	28.2837	86.3467	3.05288	0.0222091	2104	GO:0005634;GO:0005524;GO:0048825;GO:0009958;GO:0009734;GO:0006468;GO:0048766;GO:0035556;GO:0004697;GO:0005737;GO:0048767;GO:0009986;GO:0009926;GO:0005886	-	virNOG06894	T	sp|O64682|PID_ARATH Protein kinase PINOID OS=Arabidopsis thaliana GN=PID PE=1 SV=1	gi|802620680|ref|XP_012075668.1| PREDICTED: protein kinase PINOID [Jatropha curcas] gi|643726160|gb|KDP34968.1| hypothetical protein JCGZ_09256 [Jatropha curcas]
TRINITY_DN43752_c0_g1	3.02026	17.3254	5.73638	0.0190269	1590	GO:0005634;GO:0044699	K14505	virNOG16228;virNOG07742	D	sp|P42753|CCD31_ARATH Cyclin-D3-1 OS=Arabidopsis thaliana GN=CYCD3-1 PE=1 SV=3	gi|645262010|ref|XP_008236568.1| PREDICTED: cyclin-D3-1 [Prunus mume]
TRINITY_DN43753_c0_g2	60.09	166.067	2.76364	0.0432062	2204	GO:0016020;GO:0008152	-	virNOG13179	S	-	gi|703141624|ref|XP_010107548.1| hypothetical protein L484_024402 [Morus notabilis] gi|587929055|gb|EXC16230.1| hypothetical protein L484_024402 [Morus notabilis]
TRINITY_DN43784_c0_g1	306.485	864.424	2.82045	0.0127885	2606	-	-	virNOG18003;virNOG19056	S	-	gi|359475821|ref|XP_002285150.2| PREDICTED: uncharacterized protein LOC100266444 [Vitis vinifera]
TRINITY_DN43806_c0_g1	77.0526	286.504	3.71829	0.0146107	2486	GO:0008408;GO:0090305;GO:0003676	K09122	virNOG00475	L	-	gi|703147990|ref|XP_010109230.1| putative exonuclease mut-7-like protein [Morus notabilis] gi|587934492|gb|EXC21410.1| putative exonuclease mut-7-like protein [Morus notabilis]
TRINITY_DN43809_c0_g1	20.4517	73.2454	3.58138	0.0100507	1287	GO:0016021	K20363	virNOG10601	U	sp|Q8N8F6|YIPF7_HUMAN Protein YIPF7 OS=Homo sapiens GN=YIPF7 PE=1 SV=2	gi|1009161153|ref|XP_015898744.1| PREDICTED: protein YIPF5 homolog [Ziziphus jujuba]
TRINITY_DN43820_c0_g1	849.171	2298.02	2.70619	0.0150338	3228	GO:0005524;GO:0004386;GO:0003676	K17679	COG0513;NOG14338;virNOG10524	AL	sp|Q9FNM7|RH26_ARATH DEAD-box ATP-dependent RNA helicase 26 OS=Arabidopsis thaliana GN=RH26 PE=1 SV=2	gi|1009142376|ref|XP_015888691.1| PREDICTED: DEAD-box ATP-dependent RNA helicase 31-like [Ziziphus jujuba]
TRINITY_DN43829_c0_g1	83.4578	226.553	2.71459	0.0248768	2196	GO:0016021	-	virNOG12804	R	sp|O22126|FLA8_ARATH Fasciclin-like arabinogalactan protein 8 OS=Arabidopsis thaliana GN=FLA8 PE=1 SV=1	gi|596000229|ref|XP_007218052.1| hypothetical protein PRUPE_ppa006158mg [Prunus persica] gi|462414514|gb|EMJ19251.1| hypothetical protein PRUPE_ppa006158mg [Prunus persica]
TRINITY_DN43841_c0_g1	9.73419	35.6399	3.66131	0.03985	2787	GO:0016020	-	virNOG09897	T	sp|Q9FG24|SRF2_ARATH Protein STRUBBELIG-RECEPTOR FAMILY 2 OS=Arabidopsis thaliana GN=SRF2 PE=2 SV=1	gi|1009161537|ref|XP_015898953.1| PREDICTED: protein STRUBBELIG-RECEPTOR FAMILY 2 [Ziziphus jujuba]
TRINITY_DN43868_c0_g1	26.0357	99.504	3.82182	0.0192733	1299	-	K08059	virNOG09671	O	sp|Q9ESY9|GILT_MOUSE Gamma-interferon-inducible lysosomal thiol reductase OS=Mus musculus GN=Ifi30 PE=1 SV=3	gi|1009158687|ref|XP_015897417.1| PREDICTED: gamma-interferon-inducible lysosomal thiol reductase-like [Ziziphus jujuba]
TRINITY_DN43888_c0_g1	75.1203	188.868	2.51421	0.0335649	2379	GO:0010304;GO:0034256;GO:0016021;GO:0015996;GO:0055114	K13606	virNOG07454	Q	sp|Q93ZA0|NYC1_ARATH Probable chlorophyll(ide) b reductase NYC1, chloroplastic OS=Arabidopsis thaliana GN=NYC1 PE=1 SV=1	gi|645275106|ref|XP_008242653.1| PREDICTED: probable chlorophyll(ide) b reductase NYC1, chloroplastic [Prunus mume]
TRINITY_DN43895_c0_g1	1.67859	16.0592	9.56709	0.00873055	762	-	-	virNOG22502;KOG1075;virNOG29500	R	-	gi|332322132|emb|CCA66040.1| hypothetical protein [Beta vulgaris subsp. vulgaris]
TRINITY_DN43895_c1_g1	0.894445	9.36728	10.4727	0.0466933	1143	-	-	KOG1075;virNOG22502;virNOG31748;virNOG09124	R	-	gi|731365218|ref|XP_010694404.1| PREDICTED: uncharacterized protein LOC104907208 [Beta vulgaris subsp. vulgaris]
TRINITY_DN43900_c0_g1	212.038	1288.92	6.07871	0.0314962	5817	-	-	virNOG03963	D	sp|A8C754|THADA_CHICK Thyroid adenoma-associated protein homolog OS=Gallus gallus GN=THADA PE=2 SV=1	gi|1009146720|ref|XP_015891023.1| PREDICTED: thyroid adenoma-associated protein homolog isoform X1 [Ziziphus jujuba]
TRINITY_DN43900_c0_g3	32.5317	166.862	5.12922	0.0269194	1249	-	-	virNOG03963	D	-	gi|359488985|ref|XP_002277958.2| PREDICTED: thyroid adenoma-associated protein homolog [Vitis vinifera]
TRINITY_DN43912_c0_g1	28.9705	136.109	4.6982	0.018495	2247	GO:0005509	-	virNOG07503	S	sp|Q8K0P3|TLDC1_MOUSE TLD domain-containing protein 1 OS=Mus musculus GN=Tldc1 PE=2 SV=1	gi|641851693|gb|KDO70563.1| hypothetical protein CISIN_1g014615mg [Citrus sinensis]
TRINITY_DN43915_c0_g2	16.3228	64.6248	3.95917	0.0265717	843	GO:0016311;GO:0008967	K19269	virNOG08312	P	sp|P0DKC4|PGP1B_ARATH Phosphoglycolate phosphatase 1B, chloroplastic OS=Arabidopsis thaliana GN=PGLP1B PE=1 SV=1	gi|641826062|gb|KDO45307.1| hypothetical protein CISIN_1g016293mg [Citrus sinensis]
TRINITY_DN43923_c1_g2	6.36813	26.4327	4.15078	0.0246727	485	-	-	-	-	-	-
TRINITY_DN43939_c0_g1	1.67552	35.4596	21.1633	0.0116201	1466	GO:0016787	K01517	virNOG02510	R	sp|Q8H5F8|ADPRM_ORYSJ Manganese-dependent ADP-ribose/CDP-alcohol diphosphatase OS=Oryza sativa subsp. japonica GN=Os07g0688000 PE=2 SV=1	gi|645268027|ref|XP_008239346.1| PREDICTED: manganese-dependent ADP-ribose/CDP-alcohol diphosphatase-like [Prunus mume]
TRINITY_DN43962_c0_g2	17.551	103.359	5.88906	0.0313332	2525	GO:0005315;GO:0005887;GO:0035435	K14640	virNOG04948	P	sp|Q38954|PHT21_ARATH Inorganic phosphate transporter 2-1, chloroplastic OS=Arabidopsis thaliana GN=PHT2-1 PE=1 SV=1	gi|743872246|ref|XP_011034088.1| PREDICTED: inorganic phosphate transporter 2-1, chloroplastic-like [Populus euphratica] gi|743872250|ref|XP_011034090.1| PREDICTED: inorganic phosphate transporter 2-1, chloroplastic-like [Populus euphratica]
TRINITY_DN43965_c0_g1	38.7622	98.6422	2.5448	0.0452059	2073	GO:0031977;GO:0005509;GO:0019898;GO:0015979;GO:0009507;GO:0009654	K02717	virNOG09251	G	sp|P82538|PPL1_ARATH PsbP-like protein 1, chloroplastic OS=Arabidopsis thaliana GN=PPL1 PE=1 SV=1	gi|596004012|ref|XP_007218285.1| hypothetical protein PRUPE_ppa010690mg [Prunus persica] gi|462414747|gb|EMJ19484.1| hypothetical protein PRUPE_ppa010690mg [Prunus persica]
TRINITY_DN43966_c0_g1	1.34463	45.8387	34.0902	0.00307004	2472	GO:0015035;GO:0009055;GO:0005623;GO:0055114;GO:0045454	K03676	virNOG22291	O	sp|Q9LYC6|GRC11_ARATH Glutaredoxin-C11 OS=Arabidopsis thaliana GN=GRXC11 PE=3 SV=1	gi|567903510|ref|XP_006444243.1| hypothetical protein CICLE_v10023999mg [Citrus clementina] gi|568852438|ref|XP_006479883.1| PREDICTED: glutaredoxin-C11 [Citrus sinensis] gi|557546505|gb|ESR57483.1| hypothetical protein CICLE_v10023999mg [Citrus clementina] gi|641868696|gb|KDO87380.1| hypothetical protein CISIN_1g037937mg [Citrus sinensis]
TRINITY_DN43988_c0_g1	4.02489	22.9221	5.69509	0.0115031	1258	GO:0016021;GO:0045492	-	virNOG11331	S	sp|Q9C7F9|MT127_ARATH Probable methyltransferase At1g27930 OS=Arabidopsis thaliana GN=At1g27930 PE=1 SV=1	gi|719978010|ref|XP_010249031.1| PREDICTED: glucuronoxylan 4-O-methyltransferase 1-like [Nelumbo nucifera]
TRINITY_DN43991_c0_g1	19.0123	88.964	4.67929	0.0140307	2841	-	K20474	virNOG12460;virNOG08357	ADKU	sp|Q8GXP1|MAG2L_ARATH RINT1-like protein MAG2L OS=Arabidopsis thaliana GN=MAG2L PE=2 SV=1	gi|1009158596|ref|XP_015897371.1| PREDICTED: RINT1-like protein MAG2L [Ziziphus jujuba]
TRINITY_DN44003_c0_g1	0.894445	11.8995	13.3038	0.0139465	1154	GO:0010268;GO:0020037;GO:0005506;GO:0016132;GO:0055114;GO:0016705;GO:0007275;GO:0016021;GO:0004497;GO:0016125	-	virNOG03680;KOG0157	Q	sp|Q9FH76|ABAH3_ARATH Abscisic acid 8&apos;-hydroxylase 3 OS=Arabidopsis thaliana GN=CYP707A3 PE=1 SV=1	gi|1009144847|ref|XP_015890022.1| PREDICTED: abscisic acid 8&apos;-hydroxylase 3-like [Ziziphus jujuba]
TRINITY_DN44010_c0_g2	23.1376	305.169	13.1893	0.0194416	1352	-	-	virNOG24348	S	sp|Q8LGS1|MARD1_ARATH Protein MARD1 OS=Arabidopsis thaliana GN=MARD1 PE=2 SV=2	gi|590621316|ref|XP_007024757.1| Uncharacterized protein TCM_029239 [Theobroma cacao] gi|508780123|gb|EOY27379.1| Uncharacterized protein TCM_029239 [Theobroma cacao]
TRINITY_DN44011_c0_g2	59.2719	215.232	3.63128	0.0286922	1211	GO:0016021	-	virNOG06640	R	sp|Q9ZS51|PMP22_ARATH Peroxisomal membrane protein PMP22 OS=Arabidopsis thaliana GN=PMP22 PE=1 SV=1	gi|658037837|ref|XP_008354471.1| PREDICTED: peroxisomal membrane protein PMP22-like [Malus domestica]
TRINITY_DN44019_c0_g1	10.0742	35.0467	3.47886	0.0364534	1994	-	-	virNOG01495;virNOG14162	RL	sp|Q9LQQ1|PPR20_ARATH Pentatricopeptide repeat-containing protein At1g07740, mitochondrial OS=Arabidopsis thaliana GN=At1g07740 PE=2 SV=1	gi|595844137|ref|XP_007208752.1| hypothetical protein PRUPE_ppa015993mg [Prunus persica] gi|462404394|gb|EMJ09951.1| hypothetical protein PRUPE_ppa015993mg [Prunus persica]
TRINITY_DN44040_c0_g1	6.03438	27.2689	4.51893	0.0136552	1667	-	-	virNOG00344	R	-	gi|802692809|ref|XP_012082992.1| PREDICTED: uncharacterized protein LOC105642694 isoform X2 [Jatropha curcas]
TRINITY_DN44093_c0_g1	382.542	1072.82	2.80444	0.014651	1513	GO:0006694;GO:0008168;GO:0032259	K08242	virNOG07487	I	sp|Q39227|SMT2_ARATH 24-methylenesterol C-methyltransferase 2 OS=Arabidopsis thaliana GN=SMT2 PE=1 SV=2	gi|1009109012|ref|XP_015887788.1| PREDICTED: 24-methylenesterol C-methyltransferase 2 [Ziziphus jujuba]
TRINITY_DN44108_c0_g1	44.3951	141.183	3.18015	0.0360523	2646	-	-	virNOG00578	S	sp|Q501D5|MCMBP_ARATH Mini-chromosome maintenance complex-binding protein OS=Arabidopsis thaliana GN=ETG1 PE=1 SV=1	gi|1009121632|ref|XP_015877563.1| PREDICTED: mini-chromosome maintenance complex-binding protein [Ziziphus jujuba]
TRINITY_DN44253_c0_g1	53.5767	231.012	4.31179	0.0100307	2040	GO:0008299;GO:0016740	K13789	virNOG14455	H	sp|Q39108|GGR_ARATH Heterodimeric geranylgeranyl pyrophosphate synthase small subunit, chloroplastic OS=Arabidopsis thaliana GN=GGR PE=1 SV=2	gi|566187928|ref|XP_002312936.2| geranylgeranyl pyrophosphate synthase family protein [Populus trichocarpa] gi|550331696|gb|EEE86891.2| geranylgeranyl pyrophosphate synthase family protein [Populus trichocarpa]
TRINITY_DN44273_c1_g1	11.4129	40.3177	3.53264	0.0247148	1370	-	-	virNOG25560;virNOG33673;KOG0017	SR	-	gi|694384699|ref|XP_009368236.1| PREDICTED: uncharacterized protein LOC103957758 [Pyrus x bretschneideri]
TRINITY_DN44321_c1_g1	0.894445	18.0516	20.1819	0.00132957	706	-	-	-	-	-	-
TRINITY_DN44322_c0_g1	3.24075	41.2576	12.7309	0.0479141	2437	-	K04683	virNOG06550;virNOG17657	K	sp|Q9FNY2|DPB_ARATH Transcription factor-like protein DPB OS=Arabidopsis thaliana GN=DPB PE=1 SV=1	gi|731401487|ref|XP_010654301.1| PREDICTED: transcription factor-like protein DPA [Vitis vinifera]
TRINITY_DN44325_c2_g1	1224.16	2882.72	2.35485	0.0364075	2818	GO:0005524	K09490	virNOG09258	O	sp|P49118|BIP_SOLLC Luminal-binding protein OS=Solanum lycopersicum PE=2 SV=1	gi|1009156069|ref|XP_015896049.1| PREDICTED: luminal-binding protein 5 [Ziziphus jujuba]
TRINITY_DN44341_c0_g1	4.25448	19.2752	4.53057	0.04766	1114	-	-	-	-	sp|Q32RM3|PSBA_ZYGCR Photosystem II protein D1 OS=Zygnema circumcarinatum GN=psbA PE=3 SV=1	-
TRINITY_DN44354_c0_g1	13.3027	60.6145	4.55657	0.0240509	1091	-	-	-	-	-	-
TRINITY_DN44359_c0_g1	23.7044	78.6143	3.31644	0.0243901	2803	GO:0016310;GO:0005524;GO:0016301;GO:0016773;GO:0005737	K05305	virNOG01023	G	sp|Q9LNJ9|FKGP_ARATH Bifunctional fucokinase/fucose pyrophosphorylase OS=Arabidopsis thaliana GN=FKGP PE=1 SV=2	gi|568876498|ref|XP_006491315.1| PREDICTED: bifunctional fucokinase/fucose pyrophosphorylase isoform X1 [Citrus sinensis]
TRINITY_DN44365_c0_g1	7.70344	36.1649	4.69464	0.0110102	1971	GO:0000166	-	virNOG02799	R	-	gi|763799814|gb|KJB66769.1| hypothetical protein B456_010G157500 [Gossypium raimondii]
TRINITY_DN44372_c0_g1	152.978	393.917	2.57499	0.0270164	2489	GO:0006508;GO:0004185;GO:0005773	K16297	virNOG02022	O	sp|Q949Q7|SCP29_ARATH Serine carboxypeptidase-like 29 OS=Arabidopsis thaliana GN=SCPL29 PE=2 SV=1	gi|595803456|ref|XP_007202013.1| hypothetical protein PRUPE_ppa005192mg [Prunus persica] gi|462397544|gb|EMJ03212.1| hypothetical protein PRUPE_ppa005192mg [Prunus persica]
TRINITY_DN44406_c0_g1	50.8949	152.211	2.9907	0.027836	1095	-	-	virNOG08984;KOG1922	ZTR	sp|Q9LVN1|FH13_ARATH Formin-like protein 13 OS=Arabidopsis thaliana GN=FH13 PE=2 SV=3	gi|950994955|ref|XP_014505260.1| PREDICTED: formin-like protein 18 isoform X3 [Vigna radiata var. radiata]
TRINITY_DN44415_c3_g2	51.5039	147.143	2.85693	0.0334035	747	-	-	virNOG35173	R	sp|P10978|POLX_TOBAC Retrovirus-related Pol polyprotein from transposon TNT 1-94 OS=Nicotiana tabacum PE=2 SV=1	gi|224054841|ref|XP_002298374.1| hypothetical protein POPTR_0001s24230g [Populus trichocarpa] gi|222845632|gb|EEE83179.1| hypothetical protein POPTR_0001s24230g [Populus trichocarpa]
TRINITY_DN44430_c0_g1	111.245	490.326	4.40762	0.0260767	4329	-	-	virNOG14951	S	-	gi|1009134757|ref|XP_015884619.1| PREDICTED: uncharacterized protein LOC107420233 [Ziziphus jujuba] gi|1009134759|ref|XP_015884620.1| PREDICTED: uncharacterized protein LOC107420233 [Ziziphus jujuba]
TRINITY_DN44441_c0_g1	6.5885	48.6592	7.38547	0.0369134	3356	GO:0005524;GO:0006298;GO:0030983	K08737	virNOG13079	L	sp|Q9SMV7|MSH7_ARATH DNA mismatch repair protein MSH7 OS=Arabidopsis thaliana GN=MSH7 PE=1 SV=1	gi|645275086|ref|XP_008242642.1| PREDICTED: DNA mismatch repair protein MSH7 [Prunus mume]
TRINITY_DN44446_c0_g3	2.79342	15.0049	5.37152	0.048608	648	-	-	-	-	-	-
TRINITY_DN44449_c2_g1	192.598	492.078	2.55495	0.0237749	3023	GO:0016020	-	strNOG00806;virNOG24739	S	-	gi|590706159|ref|XP_007047645.1| Transcription factor-like protein [Theobroma cacao] gi|508699906|gb|EOX91802.1| Transcription factor-like protein [Theobroma cacao]
TRINITY_DN44457_c0_g2	15.3394	52.7677	3.44	0.02273	2519	GO:0000989;GO:0005634;GO:0006355	-	virNOG07575	K	sp|Q9LPR8|SCL3_ARATH Scarecrow-like protein 3 OS=Arabidopsis thaliana GN=SCL3 PE=1 SV=1	gi|590584475|ref|XP_007015187.1| Scarecrow-like 3 [Theobroma cacao] gi|508785550|gb|EOY32806.1| Scarecrow-like 3 [Theobroma cacao]
TRINITY_DN44458_c4_g1	2.35847	14.2947	6.06101	0.0467641	1176	-	-	virNOG00819;virNOG37570;virNOG08281;virNOG01480	SRB	sp|Q94HW2|POLR1_ARATH Retrovirus-related Pol polyprotein from transposon RE1 OS=Arabidopsis thaliana GN=RE1 PE=2 SV=1	gi|147780792|emb|CAN72652.1| hypothetical protein VITISV_027360 [Vitis vinifera]
TRINITY_DN44462_c1_g1	4.69556	32.7121	6.9666	0.013884	3609	GO:0008270	-	virNOG13757	R	sp|Q9LUL5|PP229_ARATH Pentatricopeptide repeat-containing protein At3g14330 OS=Arabidopsis thaliana GN=PCMP-H57 PE=2 SV=2	gi|1027085983|ref|XP_008244392.2| PREDICTED: pentatricopeptide repeat-containing protein At3g14330 [Prunus mume]
TRINITY_DN44481_c2_g3	5.70634	30.0498	5.26604	0.0141084	1477	-	-	virNOG00815	D	sp|Q8LGU6|CD27B_ARATH Cell division cycle protein 27 homolog B OS=Arabidopsis thaliana GN=CDC27B PE=1 SV=1	gi|950962648|ref|XP_014498148.1| PREDICTED: cell division cycle protein 27 homolog B-like isoform X2 [Vigna radiata var. radiata]
TRINITY_DN44485_c0_g1	11.0758	72.8504	6.57746	0.0284679	2763	-	-	virNOG05729	S	sp|F4JUQ2|KCAI_ARATH KIN14B-interacting protein At4g14310 OS=Arabidopsis thaliana GN=At4g14310 PE=1 SV=1	gi|645235552|ref|XP_008224324.1| PREDICTED: uncharacterized protein LOC103324069 [Prunus mume]
TRINITY_DN44490_c0_g1	4.35557	23.8299	5.47112	0.0166067	1243	-	-	COG0094;virNOG07508	J	sp|P42795|RL111_ARATH 60S ribosomal protein L11-1 OS=Arabidopsis thaliana GN=RPL11A PE=2 SV=2	gi|1035896763|gb|OAY26365.1| hypothetical protein MANES_16G041800 [Manihot esculenta]
TRINITY_DN44494_c0_g1	72.7116	293.762	4.04009	0.0309589	1976	GO:0016787	K13051	virNOG06201	E	sp|Q8GXG1|ASPGB_ARATH Probable isoaspartyl peptidase/L-asparaginase 2 OS=Arabidopsis thaliana GN=At3g16150 PE=2 SV=2	gi|596146967|ref|XP_007222672.1| hypothetical protein PRUPE_ppa008583mg [Prunus persica] gi|462419608|gb|EMJ23871.1| hypothetical protein PRUPE_ppa008583mg [Prunus persica]
TRINITY_DN44526_c8_g2	8.0374	64.4916	8.02394	0.0339726	2084	-	-	virNOG24869;virNOG25594	AR	sp|Q94F39|AFP3_ARATH Ninja-family protein AFP3 OS=Arabidopsis thaliana GN=AFP3 PE=1 SV=1	gi|1009148994|ref|XP_015892239.1| PREDICTED: uncharacterized protein LOC107426548 [Ziziphus jujuba]
TRINITY_DN44555_c1_g2	1.45186	11.515	7.93121	0.0375947	1345	-	-	-	-	-	-
TRINITY_DN44581_c0_g1	15.4161	48.2361	3.12895	0.0328575	1961	-	-	virNOG09317	R	sp|Q66GP4|PP379_ARATH Pentatricopeptide repeat-containing protein At5g13770, chloroplastic OS=Arabidopsis thaliana GN=At5g13770 PE=2 SV=1	gi|720047372|ref|XP_010270795.1| PREDICTED: pentatricopeptide repeat-containing protein At5g13770, chloroplastic [Nelumbo nucifera]
TRINITY_DN44596_c0_g1	5.25922	23.0661	4.38585	0.029349	1395	GO:0046983	-	virNOG04758	K	sp|Q9S7Y1|BH030_ARATH Transcription factor bHLH30 OS=Arabidopsis thaliana GN=BHLH30 PE=1 SV=1	gi|1035901655|gb|OAY31255.1| hypothetical protein MANES_14G097100 [Manihot esculenta]
TRINITY_DN44598_c0_g1	824.255	2916.8	3.53871	0.0198299	3236	GO:0033388;GO:0008295;GO:0008792;GO:0006527	K01583	virNOG03316	E	sp|Q43075|SPE1_PEA Arginine decarboxylase OS=Pisum sativum PE=2 SV=1	gi|703079599|ref|XP_010091194.1| Arginine decarboxylase [Morus notabilis] gi|587853185|gb|EXB43294.1| Arginine decarboxylase [Morus notabilis]
TRINITY_DN44601_c0_g3	38.0205	148.169	3.89707	0.0220881	1813	-	-	-	-	-	gi|1009178554|ref|XP_015870591.1| PREDICTED: uncharacterized protein LOC107407789 [Ziziphus jujuba]
TRINITY_DN44611_c3_g1	76.8385	185.287	2.41138	0.0450796	1697	GO:0020037;GO:0055114;GO:0006979;GO:0046872;GO:0098869;GO:0004601;GO:0005576;GO:0042744	K00430	virNOG07421	G	sp|Q9SJZ2|PER17_ARATH Peroxidase 17 OS=Arabidopsis thaliana GN=PER17 PE=2 SV=1	gi|645219292|ref|XP_008235027.1| PREDICTED: peroxidase 17-like [Prunus mume]
TRINITY_DN44616_c0_g1	1.89908	20.8563	10.9823	0.0237611	1722	-	-	virNOG01039	G	sp|Q9MB58|F26_ARATH 6-phosphofructo-2-kinase/fructose-2,6-bisphosphatase OS=Arabidopsis thaliana GN=FKFBP PE=1 SV=1	gi|729348734|ref|XP_010542668.1| PREDICTED: 6-phosphofructo-2-kinase/fructose-2,6-bisphosphatase-like [Tarenaya hassleriana]
TRINITY_DN44629_c0_g1	5.47982	30.8502	5.62979	0.00593746	2700	GO:0005524;GO:0004672;GO:0016021;GO:0006468	-	virNOG08818	T	sp|Q9ZU46|ZAR1_ARATH Receptor protein kinase-like protein ZAR1 OS=Arabidopsis thaliana GN=ZAR1 PE=1 SV=1	gi|645230759|ref|XP_008222077.1| PREDICTED: probable inactive leucine-rich repeat receptor-like protein kinase At1g66830 [Prunus mume]
TRINITY_DN44630_c0_g1	37.5921	187.247	4.98101	0.00056309	2219	GO:0016627;GO:0016853;GO:0016021;GO:0055114;GO:0005737;GO:0006629	-	virNOG03618	I	-	gi|747043548|ref|XP_011084341.1| PREDICTED: uncharacterized protein LOC105166596 isoform X5 [Sesamum indicum]
TRINITY_DN44644_c0_g4	106.405	270.987	2.54674	0.0349967	2500	-	-	KOG4658;virNOG15435;virNOG13051	T	sp|Q7XA39|RGA4_SOLBU Putative disease resistance protein RGA4 OS=Solanum bulbocastanum GN=RGA4 PE=2 SV=1	gi|566239511|ref|XP_006371429.1| hypothetical protein POPTR_0019s10300g, partial [Populus trichocarpa] gi|550317202|gb|ERP49226.1| hypothetical protein POPTR_0019s10300g, partial [Populus trichocarpa]
TRINITY_DN44653_c0_g1	1.12107	30.9368	27.5958	0.000807761	1222	GO:0003824	-	virNOG14432	R	sp|Q9SYJ4|RFS4_ARATH Probable galactinol--sucrose galactosyltransferase 4 OS=Arabidopsis thaliana GN=RFS4 PE=2 SV=3	gi|568871634|ref|XP_006488987.1| PREDICTED: stachyose synthase-like [Citrus sinensis]
TRINITY_DN44664_c0_g2	9.06034	48.8998	5.39712	0.0458805	2899	GO:0016021	K21989	virNOG00373	S	sp|F4JCY2|CSCL8_ARATH CSC1-like protein At3g54510 OS=Arabidopsis thaliana GN=At3g54510 PE=3 SV=1	gi|743897721|ref|XP_011042157.1| PREDICTED: CSC1-like protein At3g54510 [Populus euphratica]
TRINITY_DN44678_c0_g1	2.79966	40.4829	14.4599	0.0248869	1927	GO:0005509;GO:0019898;GO:0015979;GO:0009507;GO:0009654	-	virNOG06313	J	-	gi|224123242|ref|XP_002319030.1| hypothetical protein POPTR_0013s02750g [Populus trichocarpa] gi|222857406|gb|EEE94953.1| hypothetical protein POPTR_0013s02750g [Populus trichocarpa]
TRINITY_DN44681_c3_g1	30.713	84.0836	2.73772	0.0289936	2059	GO:0000103;GO:0016310;GO:0005524;GO:0070814;GO:0004020;GO:0055114;GO:0016491	K00860	virNOG03249	P	sp|Q9SRW7|APK3_ARATH Adenylyl-sulfate kinase 3 OS=Arabidopsis thaliana GN=APK3 PE=1 SV=1	gi|590643160|ref|XP_007030728.1| Adenosine-5&apos;-phosphosulfate (APS) kinase 3 isoform 1 [Theobroma cacao] gi|508719333|gb|EOY11230.1| Adenosine-5&apos;-phosphosulfate (APS) kinase 3 isoform 1 [Theobroma cacao]
TRINITY_DN44690_c2_g2	0.673849	9.23406	13.7035	0.0346016	932	-	-	-	-	-	gi|734399712|gb|KHN31020.1| hypothetical protein glysoja_020318 [Glycine soja]
TRINITY_DN44709_c2_g2	0	5.36557	Inf	0.0486468	358	-	-	virNOG17344;virNOG15746;virNOG08480	S	-	gi|694316834|ref|XP_009335611.1| PREDICTED: protein SHI RELATED SEQUENCE 1 isoform X1 [Pyrus x bretschneideri]
TRINITY_DN44711_c2_g2	183.017	472.309	2.58068	0.0248556	3738	GO:0016021	-	virNOG10333	S	sp|Q9LZL3|PCS1L_ARATH Aspartic proteinase PCS1 OS=Arabidopsis thaliana GN=PCS1 PE=2 SV=1	gi|147792453|emb|CAN63581.1| hypothetical protein VITISV_033335 [Vitis vinifera]
TRINITY_DN44711_c2_g1	9.61797	37.7559	3.92555	0.0166369	1902	GO:0006508;GO:0004190	-	virNOG00007	O	sp|Q9LZL3|PCS1L_ARATH Aspartic proteinase PCS1 OS=Arabidopsis thaliana GN=PCS1 PE=2 SV=1	gi|595999949|ref|XP_007218036.1| hypothetical protein PRUPE_ppa006030mg [Prunus persica] gi|462414498|gb|EMJ19235.1| hypothetical protein PRUPE_ppa006030mg [Prunus persica]
TRINITY_DN44713_c0_g1	227.494	659.769	2.90016	0.00895641	3010	GO:0003899;GO:0003677;GO:0006351;GO:0046983	K03027	virNOG07337	K	sp|P52432|RPAC1_MOUSE DNA-directed RNA polymerases I and III subunit RPAC1 OS=Mus musculus GN=Polr1c PE=1 SV=3	gi|659096337|ref|XP_008449040.1| PREDICTED: DNA-directed RNA polymerases I and III subunit RPAC1 [Cucumis melo] gi|659096339|ref|XP_008449041.1| PREDICTED: DNA-directed RNA polymerases I and III subunit RPAC1 [Cucumis melo] gi|659096341|ref|XP_008449042.1| PREDICTED: DNA-directed RNA polymerases I and III subunit RPAC1 [Cucumis melo] gi|1035405066|ref|XP_016900567.1| PREDICTED: DNA-directed RNA p…
TRINITY_DN44718_c0_g1	214.948	559.176	2.60145	0.0432479	1347	GO:0008270	-	virNOG14835	O	sp|O49500|MBR2_ARATH E3 ubiquitin-protein ligase MBR2 OS=Arabidopsis thaliana GN=MBR2 PE=1 SV=1	gi|763796920|gb|KJB63875.1| hypothetical protein B456_010G021500 [Gossypium raimondii]
TRINITY_DN44726_c0_g2	120.045	404.686	3.37111	0.00750128	2685	GO:0009451	K06173	virNOG03204	J	sp|O94396|PUS1_SCHPO tRNA pseudouridine synthase 1 OS=Schizosaccharomyces pombe (strain 972 / ATCC 24843) GN=pus1 PE=1 SV=1	gi|743918205|ref|XP_011003107.1| PREDICTED: LOW QUALITY PROTEIN: tRNA pseudouridine synthase A, mitochondrial [Populus euphratica]
TRINITY_DN44729_c0_g1	36.5353	138.363	3.78711	0.039579	1832	GO:0019898;GO:0005509;GO:0015979;GO:0009654	-	virNOG14340	R	sp|P82715|PPD5_ARATH PsbP domain-containing protein 5, chloroplastic OS=Arabidopsis thaliana GN=PPD5 PE=1 SV=3	gi|643722530|gb|KDP32280.1| hypothetical protein JCGZ_13205 [Jatropha curcas]
TRINITY_DN44733_c1_g3	4.81507	21.7033	4.50737	0.0308945	1226	GO:0000149;GO:0005484;GO:0012505;GO:0006886;GO:0006906;GO:0048278;GO:0031201;GO:0016021	K08488	virNOG00034	U	sp|P93654|SYP22_ARATH Syntaxin-22 OS=Arabidopsis thaliana GN=SYP22 PE=1 SV=1	gi|970063586|ref|XP_015058730.1| PREDICTED: syntaxin-22-like [Solanum pennellii]
TRINITY_DN44748_c1_g6	6.03745	37.9179	6.28046	0.0487894	1635	-	-	-	-	-	-
TRINITY_DN44756_c0_g1	11.4005	50.9494	4.46904	0.0107413	2006	GO:0000166;GO:0004672	-	virNOG01851	S	-	gi|1009171818|ref|XP_015866942.1| PREDICTED: uncharacterized protein LOC107404503, partial [Ziziphus jujuba]
TRINITY_DN44760_c3_g2	324.999	738.62	2.27269	0.0443481	2750	-	-	virNOG18467;NOG131839	S	sp|O49429|MORF1_ARATH Multiple organellar RNA editing factor 1, mitochondrial OS=Arabidopsis thaliana GN=MORF1 PE=1 SV=1	gi|225448225|ref|XP_002269948.1| PREDICTED: DAG protein, chloroplastic [Vitis vinifera]
TRINITY_DN44764_c2_g2	0	12.5903	Inf	0.0380028	1546	-	-	virNOG27872;virNOG01327	SR	sp|P0C2F6|RNHX1_ARATH Putative ribonuclease H protein At1g65750 OS=Arabidopsis thaliana GN=At1g65750 PE=3 SV=1	gi|147771141|emb|CAN74183.1| hypothetical protein VITISV_034261 [Vitis vinifera]
TRINITY_DN44769_c8_g2	0.336924	7.37163	21.8792	0.0451784	657	GO:0016021	-	virNOG01949	S	sp|Q8L7A0|TAUE3_ARATH Sulfite exporter TauE/SafE family protein 3 OS=Arabidopsis thaliana GN=At2g25737 PE=2 SV=1	gi|763740039|gb|KJB07538.1| hypothetical protein B456_001G028700 [Gossypium raimondii]
TRINITY_DN44777_c0_g2	18.9081	63.7002	3.36894	0.0262153	1931	-	-	virNOG09159;virNOG08580;virNOG35783;euNOG43519	SR	-	gi|731381929|ref|XP_010665236.1| PREDICTED: uncharacterized protein LOC104882713 [Vitis vinifera]
TRINITY_DN44791_c0_g4	362.913	1148.77	3.16542	0.025525	2796	GO:0055085;GO:0004427;GO:0016021;GO:0015992;GO:0009678	-	virNOG11058	S	sp|P21616|AVP_VIGRR Pyrophosphate-energized vacuolar membrane proton pump OS=Vigna radiata var. radiata PE=1 SV=4	gi|1035923183|gb|OAY52772.1| hypothetical protein MANES_04G109900 [Manihot esculenta]
TRINITY_DN44807_c2_g1	4.14736	18.1027	4.36487	0.0449441	1415	GO:0016020	-	virNOG26109;virNOG23321	S	-	gi|985469116|ref|XP_015380656.1| PREDICTED: uncharacterized protein LOC102613720 isoform X1 [Citrus sinensis]
TRINITY_DN44819_c0_g1	202.505	549.297	2.71251	0.017876	2926	GO:0016021;GO:0071805;GO:0015079	K03549	virNOG14198	P	sp|Q9M7K4|POT5_ARATH Potassium transporter 5 OS=Arabidopsis thaliana GN=POT5 PE=1 SV=1	gi|595793127|ref|XP_007200312.1| hypothetical protein PRUPE_ppa001648mg [Prunus persica] gi|462395712|gb|EMJ01511.1| hypothetical protein PRUPE_ppa001648mg [Prunus persica] gi|734988373|gb|AJA36505.1| KUP15 [Prunus persica] gi|734988375|gb|AJA36506.1| KUP16 [Prunus persica]
TRINITY_DN44828_c0_g2	53.1305	208.316	3.92084	0.0312051	3857	-	-	virNOG02992	S	-	gi|1027088937|ref|XP_016648958.1| PREDICTED: uncharacterized protein LOC103344609 isoform X1 [Prunus mume]
TRINITY_DN44833_c0_g1	136.567	320.492	2.34677	0.0425713	4103	-	-	virNOG08228;virNOG33371	S	sp|Q9SLN1|FPP7_ARATH Filament-like plant protein 7 OS=Arabidopsis thaliana GN=FPP7 PE=3 SV=2	gi|645261829|ref|XP_008236480.1| PREDICTED: filament-like plant protein 7 [Prunus mume] gi|645261831|ref|XP_008236482.1| PREDICTED: filament-like plant protein 7 [Prunus mume]
TRINITY_DN44834_c0_g9	7.92086	65.2711	8.2404	0.00243421	1108	-	-	virNOG00701;virNOG14767	SR	sp|Q9ZPE7|EXO_ARATH Protein EXORDIUM OS=Arabidopsis thaliana GN=EXO PE=2 SV=1	gi|255545770|ref|XP_002513945.1| PREDICTED: protein EXORDIUM [Ricinus communis] gi|223547031|gb|EEF48528.1| conserved hypothetical protein [Ricinus communis]
TRINITY_DN44834_c0_g10	26.8475	74.7475	2.78415	0.033043	1361	-	-	virNOG00701	R	sp|Q9ZPE7|EXO_ARATH Protein EXORDIUM OS=Arabidopsis thaliana GN=EXO PE=2 SV=1	gi|255545766|ref|XP_002513943.1| PREDICTED: protein EXORDIUM [Ricinus communis] gi|223547029|gb|EEF48526.1| conserved hypothetical protein [Ricinus communis]
TRINITY_DN44840_c2_g1	6.26989	27.591	4.40056	0.0279676	1514	-	-	-	-	-	-
TRINITY_DN44846_c0_g2	0	5.30867	Inf	0.0496163	364	-	-	-	-	-	-
TRINITY_DN44892_c0_g1	1.0077	22.3361	22.1653	0.00273277	1019	GO:0016021;GO:0055114;GO:0006629;GO:0016491	-	virNOG12714	I	sp|O04353|DES6_BOROF Acyl-lipid (9-3)-desaturase OS=Borago officinalis PE=1 SV=1	gi|702291588|ref|XP_010047339.1| PREDICTED: delta(8)-fatty-acid desaturase 1-like [Eucalyptus grandis] gi|629114555|gb|KCW79230.1| hypothetical protein EUGRSUZ_C00655 [Eucalyptus grandis]
TRINITY_DN44892_c0_g3	2.79955	36.4025	13.003	0.00041552	1069	GO:0016021;GO:0055114;GO:0006629;GO:0016491	-	virNOG12714;KOG4232	I	sp|O04353|DES6_BOROF Acyl-lipid (9-3)-desaturase OS=Borago officinalis PE=1 SV=1	gi|703100955|ref|XP_010097058.1| Fatty acid desaturase 3 [Morus notabilis] gi|587877836|gb|EXB66859.1| Fatty acid desaturase 3 [Morus notabilis]
TRINITY_DN44899_c0_g2	3.35707	17.2515	5.13884	0.0393862	1870	GO:0051603;GO:0004185;GO:0016021	K16297	virNOG06917	O	sp|Q9FH05|SCP42_ARATH Serine carboxypeptidase-like 42 OS=Arabidopsis thaliana GN=SCPL42 PE=2 SV=1	gi|702373890|ref|XP_010062160.1| PREDICTED: serine carboxypeptidase-like 42 [Eucalyptus grandis] gi|629103758|gb|KCW69227.1| hypothetical protein EUGRSUZ_F02740 [Eucalyptus grandis]
TRINITY_DN44906_c3_g1	1.0077	9.77301	9.69829	0.0488781	613	-	-	-	-	-	-
TRINITY_DN44921_c0_g1	0	6.79903	Inf	0.0216402	729	-	-	-	-	-	-
TRINITY_DN44921_c2_g2	80.6913	235.662	2.92054	0.0317129	2625	GO:0016020	-	virNOG09883	S	sp|Q66GQ2|Y5162_ARATH Uncharacterized protein At5g41620 OS=Arabidopsis thaliana GN=At5g41620 PE=2 SV=2	gi|703083202|ref|XP_010092154.1| hypothetical protein L484_017843 [Morus notabilis] gi|587860399|gb|EXB50305.1| hypothetical protein L484_017843 [Morus notabilis]
TRINITY_DN44936_c2_g1	10.8583	40.3883	3.71957	0.0244839	1260	-	-	-	-	-	-
TRINITY_DN44943_c2_g2	61.9444	273.279	4.41167	0.0489845	2201	-	-	virNOG23498;virNOG25465	R	sp|Q43681|NLTP_VIGUN Probable non-specific lipid-transfer protein AKCS9 OS=Vigna unguiculata PE=2 SV=1	gi|1021520358|ref|XP_016203570.1| PREDICTED: non-specific lipid-transfer protein 2-like [Arachis ipaensis]
TRINITY_DN44950_c0_g2	234.614	798.328	3.40273	0.0177792	3256	GO:0006457;GO:0005524;GO:0005774;GO:0005618;GO:0051082;GO:0009735;GO:0008270;GO:0005739	K04043	virNOG10482	O	sp|P37900|HSP7M_PEA Heat shock 70 kDa protein, mitochondrial OS=Pisum sativum GN=HSP1 PE=2 SV=1	gi|359496771|ref|XP_002272173.2| PREDICTED: heat shock 70 kDa protein, mitochondrial-like [Vitis vinifera]
TRINITY_DN44955_c0_g1	0.781077	11.7793	15.0808	0.0127111	1565	-	K04733	virNOG15954;COG0515;euNOG09728	T	sp|Q9ZR08|Y4230_ARATH G-type lectin S-receptor-like serine/threonine-protein kinase At4g03230 OS=Arabidopsis thaliana GN=At4g03230 PE=3 SV=3	gi|764551316|ref|XP_011460142.1| PREDICTED: G-type lectin S-receptor-like serine/threonine-protein kinase At4g03230 isoform X4 [Fragaria vesca subsp. vesca]
TRINITY_DN44968_c0_g2	6.25158	46.188	7.3882	0.00775028	1400	GO:0016020;GO:0016310;GO:0004672;GO:0005488	-	virNOG14645	T	sp|O64477|Y2913_ARATH G-type lectin S-receptor-like serine/threonine-protein kinase At2g19130 OS=Arabidopsis thaliana GN=At2g19130 PE=2 SV=1	gi|566258319|ref|XP_006388750.1| hypothetical protein POPTR_0107s002402g, partial [Populus trichocarpa] gi|550310759|gb|ERP47664.1| hypothetical protein POPTR_0107s002402g, partial [Populus trichocarpa]
TRINITY_DN44985_c4_g5	0	7.02686	Inf	0.0188345	675	-	-	-	-	-	-
TRINITY_DN44986_c0_g2	2.24214	24.0447	10.724	0.0070543	1176	-	-	-	-	-	-
TRINITY_DN44988_c7_g1	3.13352	28.4255	9.07144	0.00323455	598	GO:0055085;GO:0005524;GO:0016021;GO:0042626	-	virNOG05516;COG1132	QV	sp|Q9SYI3|AB5B_ARATH ABC transporter B family member 5 OS=Arabidopsis thaliana GN=ABCB5 PE=3 SV=1	gi|147865782|emb|CAN81148.1| hypothetical protein VITISV_020814 [Vitis vinifera]
TRINITY_DN44988_c7_g4	14.9817	50.7614	3.38823	0.0126206	1535	GO:0055085;GO:0005524;GO:0016021;GO:0042626	-	virNOG05516;COG1132	QV	sp|Q9M1Q9|AB21B_ARATH ABC transporter B family member 21 OS=Arabidopsis thaliana GN=ABCB21 PE=1 SV=2	gi|147865782|emb|CAN81148.1| hypothetical protein VITISV_020814 [Vitis vinifera]
TRINITY_DN45036_c2_g2	13.7436	89.7884	6.53309	0.0152503	1549	GO:0050896	-	virNOG13489;COG4886	ST	sp|Q40392|TMVRN_NICGU TMV resistance protein N OS=Nicotiana glutinosa GN=N PE=1 SV=1	gi|223535818|gb|EEF37479.1| ATP binding protein, putative [Ricinus communis]
TRINITY_DN45044_c1_g1	14.9903	66.4555	4.43322	0.00466026	2658	GO:0003677	K09419	virNOG11320	K	sp|Q7XHZ0|HFB4B_ORYSJ Heat stress transcription factor B-4b OS=Oryza sativa subsp. japonica GN=HSFB4B PE=1 SV=1	gi|914292059|gb|AKV56415.1| heat shock transcription factor B4a [Populus simonii] gi|914292079|gb|AKV56424.1| heat shock transcription factor B4a [Populus simonii]
TRINITY_DN45056_c2_g1	216.35	649.296	3.00114	0.0129363	3153	GO:0016021	-	virNOG06616	S	-	gi|590641973|ref|XP_007030382.1| Uncharacterized protein isoform 3 [Theobroma cacao] gi|590641976|ref|XP_007030383.1| Uncharacterized protein isoform 3 [Theobroma cacao] gi|508718987|gb|EOY10884.1| Uncharacterized protein isoform 3 [Theobroma cacao] gi|508718988|gb|EOY10885.1| Uncharacterized protein isoform 3 [Theobroma cacao]
TRINITY_DN45059_c2_g1	1.118	11.0929	9.92208	0.0411515	1052	-	-	-	-	-	-
TRINITY_DN45060_c8_g1	171.468	595.66	3.47389	0.0119465	2166	GO:0005634;GO:0003677;GO:0006355;GO:0003700	-	virNOG05028;virNOG14398	K	sp|Q0JQF7|DRE2A_ORYSJ Dehydration-responsive element-binding protein 2A OS=Oryza sativa subsp. japonica GN=DREB2A PE=2 SV=1	gi|947100971|gb|KRH49463.1| hypothetical protein GLYMA_07G156200 [Glycine max]
TRINITY_DN45060_c9_g1	61.0611	148.071	2.42497	0.044697	1130	-	-	-	-	-	-
TRINITY_DN45077_c4_g1	130.74	289.966	2.21788	0.0495209	1742	GO:0019904	-	virNOG01353	O	sp|Q9C5W6|14312_ARATH 14-3-3-like protein GF14 iota OS=Arabidopsis thaliana GN=GRF12 PE=2 SV=1	gi|728846839|gb|KHG26282.1| hypothetical protein F383_02677 [Gossypium arboreum]
TRINITY_DN45079_c0_g1	10.2885	48.2435	4.68906	0.0431355	2268	GO:0016020;GO:0015238;GO:0006855	-	virNOG01702;virNOG07883	R	sp|Q9SVE7|DTX45_ARATH Protein DETOXIFICATION 45, chloroplastic OS=Arabidopsis thaliana GN=DTX45 PE=2 SV=2	gi|1000959853|ref|XP_002521693.2| PREDICTED: protein DETOXIFICATION 45, chloroplastic [Ricinus communis] gi|1000959856|ref|XP_015576360.1| PREDICTED: protein DETOXIFICATION 45, chloroplastic [Ricinus communis]
TRINITY_DN45080_c0_g2	14.2186	48.0616	3.3802	0.0234301	694	-	-	virNOG23532	T	sp|Q8L9P8|RLF33_ARATH Protein RALF-like 33 OS=Arabidopsis thaliana GN=RALFL33 PE=2 SV=1	gi|1035914452|gb|OAY44045.1| hypothetical protein MANES_08G118000 [Manihot esculenta]
TRINITY_DN45083_c0_g2	20.6726	109.247	5.28462	0.00126092	1620	GO:0016042;GO:0004435;GO:0005622;GO:0004871;GO:0035556	K05857	virNOG00340	I	sp|Q9LY51|PLCD7_ARATH Phosphoinositide phospholipase C 7 OS=Arabidopsis thaliana GN=PLC7 PE=1 SV=1	gi|1009121331|ref|XP_015877401.1| PREDICTED: phosphoinositide phospholipase C 6 [Ziziphus jujuba]
TRINITY_DN45086_c3_g1	13.5416	55.0279	4.06363	0.0095303	2796	-	-	KOG1075;virNOG23716;virNOG31828;virNOG22546;virNOG40333	SR	-	gi|802760846|ref|XP_012089576.1| PREDICTED: uncharacterized protein LOC105647959 [Jatropha curcas]
TRINITY_DN45094_c0_g1	8.61619	43.0652	4.99818	0.0113024	1088	-	-	virNOG00026	S	-	gi|1009166818|ref|XP_015901790.1| PREDICTED: uncharacterized protein LOC107434822 [Ziziphus jujuba]
TRINITY_DN45094_c0_g4	5.37566	20.8158	3.87223	0.0464206	770	GO:0008168;GO:0032259	-	euNOG55386;virNOG00026	S	-	gi|703083626|ref|XP_010092262.1| hypothetical protein L484_005552 [Morus notabilis] gi|587860983|gb|EXB50852.1| hypothetical protein L484_005552 [Morus notabilis]
TRINITY_DN45104_c0_g2	14.7727	52.0477	3.52324	0.0225445	1478	GO:0008270	K22651	virNOG26973;virNOG21597	OL	-	gi|1021487690|ref|XP_016186802.1| PREDICTED: E3 ubiquitin-protein ligase RNF4-like [Arachis ipaensis]
TRINITY_DN45107_c0_g1	90.5668	304.773	3.36517	0.00512275	3281	-	-	virNOG02001	L	sp|A7XN92|CFM3_MAIZE CRM-domain containing factor CFM3, chloroplastic/mitochondrial OS=Zea mays GN=CFM3 PE=1 SV=1	gi|359484307|ref|XP_002279505.2| PREDICTED: chloroplastic group IIA intron splicing facilitator CRS1, chloroplastic [Vitis vinifera]
TRINITY_DN45115_c0_g1	137.558	394.731	2.86955	0.0171121	3825	GO:0055085;GO:0005524;GO:0016021;GO:0042626	K05658	virNOG05516;COG1132	QV	sp|Q9M1Q9|AB21B_ARATH ABC transporter B family member 21 OS=Arabidopsis thaliana GN=ABCB21 PE=1 SV=2	gi|590720255|ref|XP_007051282.1| ATP binding cassette subfamily B4 isoform 2 [Theobroma cacao] gi|590720259|ref|XP_007051283.1| ATP binding cassette subfamily B4 isoform 2 [Theobroma cacao] gi|590720263|ref|XP_007051284.1| ATP binding cassette subfamily B4 isoform 2 [Theobroma cacao] gi|590720266|ref|XP_007051285.1| ATP binding cassette subfamily B4 isoform 2 [Theobroma cacao] gi|590720270|ref|XP…
TRINITY_DN45125_c0_g1	2.35233	38.6353	16.4243	0.00350138	2242	-	-	KOG1075;NOG175038	R	-	gi|720061953|ref|XP_010275342.1| PREDICTED: uncharacterized protein LOC104610424 [Nelumbo nucifera]
TRINITY_DN45145_c6_g1	34.517	101.48	2.94001	0.0317373	2902	GO:0005524;GO:0004672;GO:0006468;GO:0006950	K04733	virNOG01184	T	sp|Q8RXC8|RBK2_ARATH Receptor-like cytosolic serine/threonine-protein kinase RBK2 OS=Arabidopsis thaliana GN=RBK2 PE=1 SV=1	gi|731382876|ref|XP_010646843.1| PREDICTED: proline-rich receptor-like protein kinase PERK4 isoform X1 [Vitis vinifera] gi|731382878|ref|XP_010646849.1| PREDICTED: proline-rich receptor-like protein kinase PERK4 isoform X1 [Vitis vinifera] gi|731382880|ref|XP_010646856.1| PREDICTED: proline-rich receptor-like protein kinase PERK4 isoform X1 [Vitis vinifera] gi|731382882|ref|XP_010646857.1| PREDIC…
TRINITY_DN45163_c0_g1	79.6067	246.655	3.09842	0.046543	5171	GO:0010494;GO:0005524;GO:0004386;GO:0003676;GO:0016441;GO:0010497;GO:0009570;GO:0009793	-	virNOG08152	A	sp|B9DFG3|ISE2_ARATH DExH-box ATP-dependent RNA helicase DExH15 chloroplastic OS=Arabidopsis thaliana GN=ISE2 PE=1 SV=2	gi|590693898|ref|XP_007044459.1| DEAD/DEAH box helicase, putative isoform 2 [Theobroma cacao] gi|508708394|gb|EOY00291.1| DEAD/DEAH box helicase, putative isoform 2 [Theobroma cacao]
TRINITY_DN45165_c3_g2	32.3088	93.9091	2.90661	0.0216324	2524	GO:0006218;GO:0047622;GO:0005829;GO:0047724;GO:0006152;GO:0072585;GO:0045437	K01240	virNOG14356	F	sp|Q9SJM7|URH1_ARATH Uridine nucleosidase 1 OS=Arabidopsis thaliana GN=URH1 PE=1 SV=2	gi|1009167141|ref|XP_015901960.1| PREDICTED: uridine nucleosidase 1 isoform X2 [Ziziphus jujuba]
TRINITY_DN45165_c3_g1	22.0385	83.3125	3.78032	0.00660145	2019	GO:0006218;GO:0047622;GO:0005829;GO:0047724;GO:0006152;GO:0072585;GO:0045437	K01240	virNOG14356	F	sp|Q9SJM7|URH1_ARATH Uridine nucleosidase 1 OS=Arabidopsis thaliana GN=URH1 PE=1 SV=2	gi|590631879|ref|XP_007027686.1| Uridine-ribohydrolase 1 isoform 1 [Theobroma cacao] gi|508716291|gb|EOY08188.1| Uridine-ribohydrolase 1 isoform 1 [Theobroma cacao]
TRINITY_DN45180_c0_g3	99.2921	565.25	5.6928	0.0371693	2971	GO:0019252;GO:0004373;GO:0009501;GO:0009507	-	virNOG00368	M	sp|Q42857|SSG1_IPOBA Granule-bound starch synthase 1, chloroplastic/amyloplastic OS=Ipomoea batatas GN=WAXY PE=2 SV=2	gi|694381002|ref|XP_009366600.1| PREDICTED: granule-bound starch synthase 1, chloroplastic/amyloplastic-like [Pyrus x bretschneideri] gi|694381004|ref|XP_009366601.1| PREDICTED: granule-bound starch synthase 1, chloroplastic/amyloplastic-like [Pyrus x bretschneideri] gi|694381007|ref|XP_009366602.1| PREDICTED: granule-bound starch synthase 1, chloroplastic/amyloplastic-like [Pyrus x bretschneider…
TRINITY_DN45183_c8_g1	0	595.389	Inf	0.031122	289	-	-	NOG172094	S	-	-
TRINITY_DN45188_c6_g6	2.46274	13.139	5.33513	0.0453367	530	GO:0004252;GO:0006508;GO:0016021	-	virNOG00538	T	sp|Q9CAN1|RBL2_ARATH RHOMBOID-like protein 2 OS=Arabidopsis thaliana GN=RBL2 PE=1 SV=1	gi|802740964|ref|XP_012086985.1| PREDICTED: inactive rhomboid protein 1-like [Jatropha curcas] gi|643712066|gb|KDP25494.1| hypothetical protein JCGZ_20650 [Jatropha curcas]
TRINITY_DN45188_c6_g3	6.70505	47.9115	7.14559	0.00179515	1451	GO:0004252;GO:0006508;GO:0016021	-	virNOG00538	T	sp|Q9CAN1|RBL2_ARATH RHOMBOID-like protein 2 OS=Arabidopsis thaliana GN=RBL2 PE=1 SV=1	gi|1009156432|ref|XP_015896244.1| PREDICTED: RHOMBOID-like protein 2 [Ziziphus jujuba]
TRINITY_DN45188_c0_g1	9.27195	48.1806	5.19638	0.033369	466	-	-	-	-	-	-
TRINITY_DN45191_c6_g3	119.937	323.361	2.6961	0.0243639	2488	-	-	-	-	-	-
TRINITY_DN45198_c0_g1	15.8725	57.0183	3.59227	0.02736	1659	-	-	virNOG05914	S	sp|B6TTV8|WTF1_MAIZE Protein WHAT&apos;S THIS FACTOR 1 OS=Zea mays GN=WTF1 PE=1 SV=1	gi|694386216|ref|XP_009368906.1| PREDICTED: protein ROOT PRIMORDIUM DEFECTIVE 1 [Pyrus x bretschneideri]
TRINITY_DN45200_c0_g2	1.33849	16.9175	12.6392	0.0263589	1746	-	-	virNOG06432	O	sp|Q1PF50|EDA2_ARATH Probable serine protease EDA2 OS=Arabidopsis thaliana GN=EDA2 PE=2 SV=2	gi|923504489|ref|XP_013645157.1| PREDICTED: probable serine protease EDA2 isoform X1 [Brassica napus]
TRINITY_DN45204_c0_g2	367.452	1041.4	2.8341	0.0122257	3218	GO:0008168;GO:0006479	K11434	virNOG00576	OTK	sp|Q0J2C6|ANM1_ORYSJ Probable protein arginine N-methyltransferase 1 OS=Oryza sativa subsp. japonica GN=PRMT1 PE=2 SV=1	gi|1009143304|ref|XP_015889194.1| PREDICTED: probable protein arginine N-methyltransferase 1 [Ziziphus jujuba]
TRINITY_DN45216_c0_g3	55.3574	202.307	3.65457	0.0233156	1573	GO:0008643;GO:0016021	-	virNOG06268	G	sp|Q9SKJ7|PT225_ARATH Probable sugar phosphate/phosphate translocator At2g25520 OS=Arabidopsis thaliana GN=At2g25520 PE=1 SV=1	gi|357478059|ref|XP_003609315.1| nucleotide/sugar transporter family protein [Medicago truncatula] gi|355510370|gb|AES91512.1| nucleotide/sugar transporter family protein [Medicago truncatula]
TRINITY_DN45220_c6_g3	0	11.5381	Inf	0.0138727	917	-	-	-	-	-	-
TRINITY_DN45253_c6_g1	8.94423	29.4522	3.29288	0.0396337	2079	GO:0047262;GO:0045489;GO:0016021;GO:0071555;GO:0000139	-	virNOG06116;NOG122498	G	sp|Q9FH36|GAUTC_ARATH Probable galacturonosyltransferase 12 OS=Arabidopsis thaliana GN=GAUT12 PE=2 SV=1	gi|1024297393|gb|ANB66372.1| fragile fiber [Betula platyphylla]
TRINITY_DN45277_c3_g1	0	8.38323	Inf	0.00890082	509	-	-	-	-	-	-
TRINITY_DN45298_c0_g1	9.17043	37.7967	4.12159	0.0259681	1009	GO:0016021	-	KOG2194;virNOG06269	O	-	gi|802724259|ref|XP_012085666.1| PREDICTED: endoplasmic reticulum metallopeptidase 1 isoform X2 [Jatropha curcas]
TRINITY_DN45306_c0_g1	485.288	1097.99	2.26255	0.0404271	3593	GO:0004252;GO:0006508	K01303	virNOG05795	O	sp|Q84LM4|AARE_ARATH Acylamino-acid-releasing enzyme OS=Arabidopsis thaliana GN=AARE PE=1 SV=1	gi|645235285|ref|XP_008224196.1| PREDICTED: acylamino-acid-releasing enzyme-like [Prunus mume]
TRINITY_DN45317_c6_g2	8.83986	31.9411	3.6133	0.0355963	940	-	-	-	-	-	-
TRINITY_DN45331_c2_g2	0	6.29319	Inf	0.0291407	1206	-	-	-	-	-	-
TRINITY_DN45333_c1_g1	13.9769	40.726	2.9138	0.0367461	2243	GO:0045330;GO:0030599;GO:0005618;GO:0045490;GO:0016021;GO:0043086;GO:0046910;GO:0042545	-	virNOG02192	S	sp|Q9FK05|PME61_ARATH Probable pectinesterase/pectinesterase inhibitor 61 OS=Arabidopsis thaliana GN=PME61 PE=2 SV=1	gi|566205409|ref|XP_002321999.2| pectin methylesterase family protein [Populus trichocarpa] gi|550321746|gb|EEF06126.2| pectin methylesterase family protein [Populus trichocarpa]
TRINITY_DN45375_c1_g2	23.8427	63.3009	2.65494	0.0429137	2971	-	-	virNOG05968	G	sp|Q9LQ04|RMLCD_ARATH Bifunctional dTDP-4-dehydrorhamnose 3,5-epimerase/dTDP-4-dehydrorhamnose reductase OS=Arabidopsis thaliana GN=NRS/ER PE=1 SV=1	gi|568847064|ref|XP_006477360.1| PREDICTED: bifunctional dTDP-4-dehydrorhamnose 3,5-epimerase/dTDP-4-dehydrorhamnose reductase [Citrus sinensis] gi|641844719|gb|KDO63611.1| hypothetical protein CISIN_1g022112mg [Citrus sinensis]
TRINITY_DN45379_c1_g2	5.92397	26.3083	4.441	0.0187541	1203	-	-	-	-	-	-
TRINITY_DN45386_c2_g2	0.333855	12.2383	36.6574	0.0265153	744	GO:0005488	-	virNOG05585;KOG0242;NOG134902;virNOG07756;virNOG40163	ZSRL	-	gi|147821400|emb|CAN63495.1| hypothetical protein VITISV_011670 [Vitis vinifera]
TRINITY_DN45392_c0_g5	0.784147	9.40163	11.9896	0.0425443	583	-	-	COG0550;virNOG05304	L	sp|A0R5D9|TOP1_MYCS2 DNA topoisomerase 1 OS=Mycobacterium smegmatis (strain ATCC 700084 / mc(2)155) GN=topA PE=1 SV=1	gi|658002865|ref|XP_008393933.1| PREDICTED: DNA topoisomerase 3-beta-1-like isoform X2 [Malus domestica]
TRINITY_DN45404_c2_g4	3.79816	17.2488	4.54136	0.0437462	1256	GO:0005524;GO:0009414;GO:0019903;GO:0042742;GO:0010359;GO:0006636;GO:0005829;GO:0009651;GO:0019432;GO:0005634;GO:0005985;GO:1902456;GO:0046777;GO:0009737;GO:0004674;GO:2000377;GO:0040007;GO:0048366	-	KOG0583;virNOG10052	T	sp|Q940H6|SRK2E_ARATH Serine/threonine-protein kinase SRK2E OS=Arabidopsis thaliana GN=SRK2E PE=1 SV=1	gi|641830073|gb|KDO49173.1| hypothetical protein CISIN_1g017936mg [Citrus sinensis]
TRINITY_DN45405_c0_g1	7.70365	68.5929	8.90394	5.74846e-05	2892	-	-	COG4886;virNOG17255;virNOG10093	ST	sp|Q9FI14|TAO1_ARATH Disease resistance protein TAO1 OS=Arabidopsis thaliana GN=TAO1 PE=4 SV=1	gi|657947994|ref|XP_008392703.1| PREDICTED: TMV resistance protein N-like [Malus domestica]
TRINITY_DN45420_c2_g1	366.242	907.066	2.47669	0.0340936	1570	GO:0005840;GO:0006412;GO:0003735	K02960	virNOG17639	J	sp|P46293|RS16_GOSHI 40S ribosomal protein S16 OS=Gossypium hirsutum GN=RPS16 PE=2 SV=1	gi|567860656|ref|XP_006422982.1| hypothetical protein CICLE_v10029508mg [Citrus clementina] gi|568867433|ref|XP_006487042.1| PREDICTED: 40S ribosomal protein S16 [Citrus sinensis] gi|568867437|ref|XP_006487044.1| PREDICTED: 40S ribosomal protein S16 [Citrus sinensis] gi|557524916|gb|ESR36222.1| hypothetical protein CICLE_v10029508mg [Citrus clementina] gi|641805150|gb|KDO35909.1| hypothetical pro…
TRINITY_DN45423_c0_g2	113.055	287.168	2.54007	0.0285803	2254	-	-	virNOG08370	R	sp|Q84J71|PP161_ARATH Pentatricopeptide repeat-containing protein At2g17670 OS=Arabidopsis thaliana GN=At2g17670 PE=2 SV=1	gi|590702127|ref|XP_007046551.1| Tetratricopeptide repeat (TPR)-like superfamily protein [Theobroma cacao] gi|508698812|gb|EOX90708.1| Tetratricopeptide repeat (TPR)-like superfamily protein [Theobroma cacao]
TRINITY_DN45484_c6_g1	51.3127	137.936	2.68815	0.0233032	815	GO:0030286;GO:0007017	K10418	virNOG20934	Z	sp|Q86A88|DYL_DICDI Dynein light chain, cytoplasmic OS=Dictyostelium discoideum GN=dlcB PE=3 SV=1	gi|590696698|ref|XP_007045236.1| Dynein light chain type 1 family protein [Theobroma cacao] gi|508709171|gb|EOY01068.1| Dynein light chain type 1 family protein [Theobroma cacao]
TRINITY_DN45493_c0_g2	24.3631	93.4137	3.83423	0.00624673	2297	-	K10268	virNOG08407	R	sp|Q9C5D2|FBL4_ARATH F-box/LRR-repeat protein 4 OS=Arabidopsis thaliana GN=FBL4 PE=2 SV=1	gi|645248983|ref|XP_008230540.1| PREDICTED: F-box/LRR-repeat protein 4 [Prunus mume]
TRINITY_DN45502_c3_g1	0.447222	9.42158	21.0669	0.0169734	1353	-	-	-	-	-	-
TRINITY_DN45508_c1_g3	25.0493	72.1381	2.87984	0.0327211	2613	GO:0043231;GO:0044699;GO:0009058;GO:0016740	-	virNOG03018	S	sp|Q39048|CER2_ARATH Protein ECERIFERUM 2 OS=Arabidopsis thaliana GN=CER2 PE=1 SV=1	gi|590596085|ref|XP_007018238.1| HXXXD-type acyl-transferase family protein, putative [Theobroma cacao] gi|508723566|gb|EOY15463.1| HXXXD-type acyl-transferase family protein, putative [Theobroma cacao]
TRINITY_DN45516_c0_g3	51.3603	174.368	3.395	0.0488545	2928	-	-	virNOG05518	S	sp|Q689D6|RPD1_ARATH Protein ROOT PRIMORDIUM DEFECTIVE 1 OS=Arabidopsis thaliana GN=RPD1 PE=1 SV=1	gi|1035403634|ref|XP_016900351.1| PREDICTED: protein ROOT PRIMORDIUM DEFECTIVE 1 isoform X3 [Cucumis melo]
TRINITY_DN45527_c0_g2	161.332	430.648	2.66933	0.0284922	1968	-	-	virNOG01625;virNOG16153;virNOG17601	S	-	gi|224112641|ref|XP_002316248.1| hypothetical protein POPTR_0010s20310g [Populus trichocarpa] gi|222865288|gb|EEF02419.1| hypothetical protein POPTR_0010s20310g [Populus trichocarpa]
TRINITY_DN45529_c0_g1	362	905.614	2.5017	0.0287991	6790	GO:0005524;GO:0016787;GO:0009941;GO:0009570	-	virNOG02298	L	sp|Q60560|SMBP2_MESAU DNA-binding protein SMUBP-2 OS=Mesocricetus auratus GN=IGHMBP2 PE=1 SV=1	gi|1035914939|gb|OAY44532.1| hypothetical protein MANES_08G158300 [Manihot esculenta]
TRINITY_DN45538_c0_g2	350.506	1231.65	3.51393	0.0475818	2114	GO:0052889;GO:0052887;GO:0052886;GO:0055114;GO:0016788	-	virNOG05265	R	sp|Q9SJB4|GDL34_ARATH GDSL esterase/lipase At2g04570 OS=Arabidopsis thaliana GN=At2g04570 PE=2 SV=1	gi|645247404|ref|XP_008229819.1| PREDICTED: GDSL esterase/lipase At2g04570-like [Prunus mume]
TRINITY_DN45539_c1_g1	580.45	2417.36	4.16462	0.025977	1522	-	-	virNOG06808	R	sp|Q00874|DR100_ARATH DNA damage-repair/toleration protein DRT100 OS=Arabidopsis thaliana GN=DRT100 PE=2 SV=2	gi|645216073|ref|XP_008219342.1| PREDICTED: DNA-damage-repair/toleration protein DRT100 [Prunus mume]
TRINITY_DN45540_c1_g1	98.4261	248.153	2.52121	0.0341832	1477	GO:0005634;GO:0061630;GO:0042787;GO:0005737;GO:0006915;GO:0016874;GO:0043161;GO:0007275;GO:0008270	K04506	virNOG02187	O	sp|Q8S3N1|SINA5_ARATH E3 ubiquitin-protein ligase SINAT5 OS=Arabidopsis thaliana GN=SINAT5 PE=1 SV=2	gi|720033812|ref|XP_010266545.1| PREDICTED: E3 ubiquitin-protein ligase SINAT5 [Nelumbo nucifera]
TRINITY_DN45545_c2_g2	10.5064	48.4965	4.6159	0.00465036	1357	-	-	-	-	-	-
TRINITY_DN45546_c0_g1	9.7252	39.6953	4.0817	0.0117261	630	GO:0008270;GO:0003824	K15442	virNOG13374	A	sp|Q6PAT0|ADAT3_MOUSE Probable inactive tRNA-specific adenosine deaminase-like protein 3 OS=Mus musculus GN=Adat3 PE=1 SV=1	gi|1035894202|gb|OAY23806.1| hypothetical protein MANES_18G108800 [Manihot esculenta]
TRINITY_DN45556_c0_g1	17.9865	65.6716	3.65117	0.0131984	2199	GO:0055085;GO:0016021	-	virNOG12333	R	sp|F4I9E1|NFD4_ARATH Protein NUCLEAR FUSION DEFECTIVE 4 OS=Arabidopsis thaliana GN=NFD4 PE=3 SV=1	gi|1035913144|gb|OAY42737.1| hypothetical protein MANES_08G012100 [Manihot esculenta]
TRINITY_DN45557_c7_g4	0.67078	9.1738	13.6763	0.0350675	1524	GO:0005634;GO:0008270;GO:0016567;GO:0031347;GO:0004842	K19042	virNOG12878;KOG1100	O	sp|F4IDI6|BRG2_ARATH Probable BOI-related E3 ubiquitin-protein ligase 2 OS=Arabidopsis thaliana GN=BRG2 PE=1 SV=1	gi|147841524|emb|CAN75320.1| hypothetical protein VITISV_003762 [Vitis vinifera]
TRINITY_DN45571_c2_g1	31.4209	123.712	3.93726	0.0185706	1048	-	-	-	-	-	-
TRINITY_DN45572_c0_g2	0	9.59252	Inf	0.0263031	665	GO:0006810;GO:0016021;GO:0005215	-	virNOG01212;virNOG17794	G	sp|Q40746|NIP11_ORYSJ Aquaporin NIP1-1 OS=Oryza sativa subsp. japonica GN=NIP1-1 PE=2 SV=1	gi|1000977567|ref|XP_015571482.1| PREDICTED: nodulin-26 [Ricinus communis]
TRINITY_DN45592_c0_g3	30.7713	93.9791	3.05412	0.0168664	2618	-	-	virNOG25597	R	-	gi|1009108435|ref|XP_015884723.1| PREDICTED: uncharacterized protein LOC107420305 [Ziziphus jujuba] gi|1009108437|ref|XP_015884730.1| PREDICTED: uncharacterized protein LOC107420305 [Ziziphus jujuba] gi|1009108439|ref|XP_015884734.1| PREDICTED: uncharacterized protein LOC107420305 [Ziziphus jujuba] gi|1009108441|ref|XP_015884740.1| PREDICTED: uncharacterized protein LOC107420305 [Ziziphus jujuba]…
TRINITY_DN45593_c1_g2	707.171	1837.56	2.59847	0.0380867	5955	GO:0006013;GO:0030246;GO:0008270;GO:0016021;GO:0004559	K01231	virNOG06715	G	sp|Q9LFR0|GMAN2_ARATH Alpha-mannosidase 2 OS=Arabidopsis thaliana GN=GMII PE=1 SV=1	gi|645249287|ref|XP_008230682.1| PREDICTED: alpha-mannosidase 2 [Prunus mume]
TRINITY_DN45603_c0_g4	0.447222	10.848	24.2564	0.0278349	894	-	K09422	COG5147;virNOG19543	K	-	gi|590575409|ref|XP_007012678.1| GHMYB10, putative [Theobroma cacao] gi|508783041|gb|EOY30297.1| GHMYB10, putative [Theobroma cacao]
TRINITY_DN45604_c7_g2	2.79649	16.5589	5.92132	0.0328454	996	-	-	-	-	-	-
TRINITY_DN45621_c0_g1	0.673849	13.3604	19.827	0.0353293	839	GO:0009052;GO:0004751	-	virNOG12320	G	sp|Q9ZU38|RPI2_ARATH Probable ribose-5-phosphate isomerase 2 OS=Arabidopsis thaliana GN=RPI2 PE=1 SV=1	gi|659091716|ref|XP_008446694.1| PREDICTED: probable ribose-5-phosphate isomerase 2 [Cucumis melo]
TRINITY_DN45629_c6_g2	121.899	445.489	3.65459	0.0474324	2288	-	-	virNOG01747	S	sp|Q9LFA4|IQM3_ARATH IQ domain-containing protein IQM3 OS=Arabidopsis thaliana GN=IQM3 PE=2 SV=1	gi|703153121|ref|XP_010110598.1| hypothetical protein L484_001201 [Morus notabilis] gi|587940315|gb|EXC26929.1| hypothetical protein L484_001201 [Morus notabilis]
TRINITY_DN45632_c6_g3	3.9237	22.8854	5.8326	0.0335928	1176	-	-	virNOG05060	J	-	gi|700199016|gb|KGN54174.1| hypothetical protein Csa_4G291380 [Cucumis sativus]
TRINITY_DN45647_c2_g4	66.747	153.763	2.30368	0.0498006	1361	-	-	NOG198598;NOG19104;virNOG04486	SL	sp|Q75HY5|RSLE3_ORYSJ Zinc finger BED domain-containing protein RICESLEEPER 3 OS=Oryza sativa subsp. japonica GN=Os05g0583200 PE=2 SV=1	gi|1009134697|ref|XP_015884588.1| PREDICTED: zinc finger BED domain-containing protein RICESLEEPER 2-like [Ziziphus jujuba]
TRINITY_DN45648_c1_g8	21.2295	72.7495	3.42681	0.015544	1771	GO:0003677	K09422	virNOG00669	K	sp|Q42575|MYB1_ARATH Transcription factor MYB1 OS=Arabidopsis thaliana GN=MYB1 PE=2 SV=1	gi|1012334333|gb|KYP45697.1| Transcription factor MYB44 [Cajanus cajan]
TRINITY_DN45661_c0_g2	981.703	3473.38	3.53811	0.032977	2933	-	-	virNOG19283	S	sp|Q75RY2|PAIR1_ORYSJ Protein PAIR1 OS=Oryza sativa subsp. japonica GN=PAIR1 PE=1 SV=1	gi|566158305|ref|XP_002302589.2| hypothetical protein POPTR_0002s16140g [Populus trichocarpa] gi|118481861|gb|ABK92867.1| unknown [Populus trichocarpa] gi|550345129|gb|EEE81862.2| hypothetical protein POPTR_0002s16140g [Populus trichocarpa]
TRINITY_DN45673_c0_g2	5.37237	23.6225	4.39702	0.0400555	605	-	-	virNOG08788	D	-	gi|703113243|ref|XP_010100335.1| Protein terminal ear1 [Morus notabilis] gi|587893937|gb|EXB82469.1| Protein terminal ear1 [Morus notabilis]
TRINITY_DN45678_c1_g3	0.336924	13.0022	38.5909	0.0203949	1160	GO:0016021	-	virNOG17781	R	-	gi|502120708|ref|XP_004497055.1| PREDICTED: uncharacterized protein LOC101514353 [Cicer arietinum]
TRINITY_DN45683_c0_g2	63.1351	149.53	2.36841	0.0484379	2162	-	-	virNOG10823	L	sp|Q67XL4|Y3544_ARATH Uncharacterized CRM domain-containing protein At3g25440, chloroplastic OS=Arabidopsis thaliana GN=At3g25440 PE=2 SV=1	gi|731418925|ref|XP_002272412.3| PREDICTED: uncharacterized CRM domain-containing protein At3g25440, chloroplastic [Vitis vinifera]
TRINITY_DN45684_c7_g6	93.1246	217.415	2.33467	0.0479309	635	-	-	-	-	-	-
TRINITY_DN45686_c0_g2	140.314	318.31	2.26856	0.0462018	1835	-	-	virNOG08137	S	sp|Q4LDF9|OEP37_PEA Outer envelope pore protein 37, chloroplastic OS=Pisum sativum GN=OEP37 PE=1 SV=1	gi|1009125245|ref|XP_015879509.1| PREDICTED: outer envelope pore protein 37, chloroplastic isoform X1 [Ziziphus jujuba]
TRINITY_DN45773_c3_g2	13.6489	64.6	4.73299	0.0205294	500	-	-	-	-	-	-
TRINITY_DN45781_c0_g4	19.7047	67.9427	3.44805	0.0113206	1824	GO:0009664;GO:0009505;GO:0004601;GO:0050896;GO:0044710;GO:0005488	K00430	virNOG02066	G	sp|O22959|PER19_ARATH Peroxidase 19 OS=Arabidopsis thaliana GN=PER19 PE=2 SV=1	gi|224077022|ref|XP_002305096.1| hypothetical protein POPTR_0004s05140g [Populus trichocarpa] gi|222848060|gb|EEE85607.1| hypothetical protein POPTR_0004s05140g [Populus trichocarpa] gi|591403320|gb|AHL39132.1| class III peroxidase [Populus trichocarpa]
TRINITY_DN45788_c1_g2	174.3	695.73	3.99156	0.0211609	4825	-	K12126	virNOG16334	K	sp|O80536|PIF3_ARATH Transcription factor PIF3 OS=Arabidopsis thaliana GN=PIF3 PE=1 SV=1	gi|731416069|ref|XP_010659765.1| PREDICTED: transcription factor PIF3-like isoform X2 [Vitis vinifera]
TRINITY_DN45789_c1_g1	42.2695	177.492	4.19906	0.00838034	2572	GO:0016021	K08994	virNOG06723	S	sp|Q9M2D2|YU88_ARATH UPF0187 protein At3g61320, chloroplastic OS=Arabidopsis thaliana GN=At3g61320 PE=2 SV=2	gi|1009181242|ref|XP_015872061.1| PREDICTED: UPF0187 protein At3g61320, chloroplastic-like, partial [Ziziphus jujuba]
TRINITY_DN45806_c2_g1	30.2937	136.835	4.51694	0.00466127	1656	-	-	-	-	-	-
TRINITY_DN45810_c0_g2	3.79805	19.0107	5.00538	0.0378507	1342	-	-	KOG2473;virNOG03781	K	-	gi|734411598|gb|KHN35984.1| hypothetical protein glysoja_003107 [Glycine soja]
TRINITY_DN45818_c0_g3	7.04504	46.6341	6.61941	0.00112577	1636	-	-	virNOG02562	S	-	gi|823224044|ref|XP_012444782.1| PREDICTED: uncharacterized protein LOC105768996 [Gossypium raimondii] gi|763788043|gb|KJB55039.1| hypothetical protein B456_009G059500 [Gossypium raimondii]
TRINITY_DN45826_c0_g1	467.301	1401	2.99807	0.0189852	4712	-	K14300	virNOG00275	S	sp|F4IGA5|NU133_ARATH Nuclear pore complex protein NUP133 OS=Arabidopsis thaliana GN=NUP133 PE=1 SV=1	gi|645247560|ref|XP_008229893.1| PREDICTED: nuclear pore complex protein NUP133 isoform X2 [Prunus mume]
TRINITY_DN45829_c6_g2	20.8189	65.4518	3.14386	0.0442493	3600	GO:0016020	-	virNOG09670	S	sp|Q9LUG9|MD33A_ARATH Mediator of RNA polymerase II transcription subunit 33A OS=Arabidopsis thaliana GN=MED33A PE=1 SV=1	gi|567853271|ref|XP_006419799.1| hypothetical protein CICLE_v10006738mg [Citrus clementina] gi|568872251|ref|XP_006489285.1| PREDICTED: mediator of RNA polymerase II transcription subunit 33A [Citrus sinensis] gi|557521672|gb|ESR33039.1| hypothetical protein CICLE_v10006738mg [Citrus clementina]
TRINITY_DN45834_c3_g2	5.0327	50.0285	9.94069	0.00276658	1281	-	K02160	virNOG17850	C	sp|Q9LLC1|BCCP2_ARATH Biotin carboxyl carrier protein of acetyl-CoA carboxylase 2, chloroplastic OS=Arabidopsis thaliana GN=BCCP2 PE=1 SV=1	gi|643714871|gb|KDP27226.1| hypothetical protein JCGZ_19925 [Jatropha curcas]
TRINITY_DN45834_c1_g2	3.57756	21.1807	5.92043	0.0179904	1748	-	-	virNOG11128;virNOG25022;virNOG27238	SR	sp|C4B8C4|EPFL3_ARATH EPIDERMAL PATTERNING FACTOR-like protein 3 OS=Arabidopsis thaliana GN=EPFL3 PE=1 SV=1	gi|1035897506|gb|OAY27108.1| hypothetical protein MANES_16G100300 [Manihot esculenta] gi|1035897508|gb|OAY27110.1| hypothetical protein MANES_16G100300 [Manihot esculenta]
TRINITY_DN45840_c4_g4	4.37092	34.5379	7.90176	0.00508943	933	GO:0008483;GO:0016021	-	virNOG03500;KOG0257	E	-	gi|566213284|ref|XP_006373470.1| aminotransferase class 1 and 2 family protein [Populus trichocarpa] gi|550320292|gb|ERP51267.1| aminotransferase class 1 and 2 family protein [Populus trichocarpa]
TRINITY_DN45850_c1_g2	4.79962	32.6017	6.79256	0.0265762	2720	GO:0004252;GO:0009505;GO:0006508;GO:0009506;GO:0005794	-	virNOG08612	O	sp|Q9ZUF6|SBT18_ARATH Subtilisin-like protease SBT1.8 OS=Arabidopsis thaliana GN=SBT1.8 PE=1 SV=1	gi|595817804|ref|XP_007204263.1| hypothetical protein PRUPE_ppa001798mg [Prunus persica] gi|462399794|gb|EMJ05462.1| hypothetical protein PRUPE_ppa001798mg [Prunus persica]
TRINITY_DN45866_c0_g2	4.02161	24.8919	6.18953	0.0368895	713	-	-	-	-	-	-
TRINITY_DN45885_c0_g1	21.012	116.796	5.55854	0.00339328	1867	GO:0016021;GO:0015238;GO:0015297;GO:0006855	K03327	virNOG06234	S	sp|Q9FHB6|DTX16_ARATH Protein DETOXIFICATION 16 OS=Arabidopsis thaliana GN=DTX16 PE=2 SV=1	gi|645269876|ref|XP_008240199.1| PREDICTED: protein DETOXIFICATION 16-like [Prunus mume]
TRINITY_DN45898_c3_g3	0.336924	10.5571	31.3337	0.0105489	975	GO:0007264;GO:0005622;GO:0005525	-	virNOG08858;KOG0094	U	sp|Q9LFT9|RAH1E_ARATH Ras-related protein RABH1e OS=Arabidopsis thaliana GN=RABH1E PE=2 SV=1	gi|764595234|ref|XP_011465804.1| PREDICTED: ras-related protein RABH1b-like [Fragaria vesca subsp. vesca]
TRINITY_DN45904_c0_g7	10.623	55.7916	5.25195	0.00105388	875	-	K16904	virNOG21516	S	sp|Q91VC0|DCTP1_RAT dCTP pyrophosphatase 1 OS=Rattus norvegicus GN=Dctpp1 PE=2 SV=1	gi|703115081|ref|XP_010100812.1| hypothetical protein L484_015842 [Morus notabilis] gi|587896019|gb|EXB84510.1| hypothetical protein L484_015842 [Morus notabilis]
TRINITY_DN45905_c6_g1	13.079	41.6315	3.18309	0.0379527	2375	GO:0005634;GO:0006355;GO:0044212	-	virNOG05279	K	sp|Q93WJ9|KAN1_ARATH Transcription repressor KAN1 OS=Arabidopsis thaliana GN=KAN1 PE=1 SV=1	gi|239056163|emb|CAQ58594.1| KANADI like transcription factor [Vitis vinifera]
TRINITY_DN45905_c6_g2	46.1933	119.175	2.57992	0.0383112	2535	GO:0005634;GO:0006355;GO:0044212	-	virNOG05279	K	sp|Q93WJ9|KAN1_ARATH Transcription repressor KAN1 OS=Arabidopsis thaliana GN=KAN1 PE=1 SV=1	gi|731386584|ref|XP_010648942.1| PREDICTED: transcription repressor KAN1 isoform X2 [Vitis vinifera]
TRINITY_DN45908_c3_g6	0	12.5998	Inf	0.00111318	643	-	-	-	-	-	-
TRINITY_DN45913_c0_g1	6.47821	26.915	4.1547	0.0315148	1144	-	-	virNOG07590	S	sp|F4K5K4|TBL5_ARATH Protein trichome birefringence-like 5 OS=Arabidopsis thaliana GN=TBL5 PE=2 SV=1	gi|470127664|ref|XP_004299786.1| PREDICTED: protein trichome birefringence-like 5 [Fragaria vesca subsp. vesca]
TRINITY_DN45919_c7_g1	42.028	128.13	3.04868	0.011858	2921	GO:0006810;GO:0016021	-	virNOG13166	C	sp|B0G143|UCPB_DICDI Mitochondrial substrate carrier family protein ucpB OS=Dictyostelium discoideum GN=ucpB PE=3 SV=1	gi|645258635|ref|XP_008234976.1| PREDICTED: mitochondrial substrate carrier family protein ucpB [Prunus mume]
TRINITY_DN45926_c1_g7	16.4362	60.9973	3.71116	0.0157683	1752	GO:0070588;GO:0046872;GO:0005524;GO:0005388;GO:0016021;GO:0005516	-	virNOG01632	P	sp|Q37145|ACA1_ARATH Calcium-transporting ATPase 1 OS=Arabidopsis thaliana GN=ACA1 PE=1 SV=3	gi|1028948776|ref|XP_016717726.1| PREDICTED: calcium-transporting ATPase 1, chloroplastic-like [Gossypium hirsutum] gi|1028948778|ref|XP_016717727.1| PREDICTED: calcium-transporting ATPase 1, chloroplastic-like [Gossypium hirsutum]
TRINITY_DN45932_c1_g1	33.6291	92.1142	2.73912	0.0270599	3262	GO:0000989;GO:0005634;GO:0006355	-	virNOG07575	K	sp|Q9LPR8|SCL3_ARATH Scarecrow-like protein 3 OS=Arabidopsis thaliana GN=SCL3 PE=1 SV=1	gi|1000980234|ref|XP_015570998.1| PREDICTED: scarecrow-like protein 3 isoform X3 [Ricinus communis]
TRINITY_DN45932_c1_g2	3.68797	30.9945	8.40421	0.00940637	1252	GO:0000989;GO:0005634;GO:0006355	-	virNOG07575	K	sp|Q9LPR8|SCL3_ARATH Scarecrow-like protein 3 OS=Arabidopsis thaliana GN=SCL3 PE=1 SV=1	gi|1009129763|ref|XP_015881941.1| PREDICTED: scarecrow-like protein 3 [Ziziphus jujuba] gi|1009129765|ref|XP_015881942.1| PREDICTED: scarecrow-like protein 3 [Ziziphus jujuba]
TRINITY_DN45950_c3_g1	54.9902	175.115	3.18447	0.0400891	2319	GO:0005524;GO:0004672;GO:0016021;GO:0006468	-	virNOG10998	T	sp|Q93Y06|Y5720_ARATH Probable inactive receptor kinase At5g67200 OS=Arabidopsis thaliana GN=At5g67200 PE=1 SV=1	gi|1009134175|ref|XP_015884302.1| PREDICTED: probable inactive receptor kinase At5g67200 [Ziziphus jujuba]
TRINITY_DN45950_c3_g3	51.9946	180.633	3.47407	0.00535188	1525	GO:0007018;GO:0055028;GO:0005524;GO:0010215;GO:0008017;GO:0005871;GO:0008574	-	virNOG11432	Z	sp|A0A068FIK2|KN4A_GOSHI Kinesin-like protein KIN-4A OS=Gossypium hirsutum GN=KIN4A PE=2 SV=1	gi|223550878|gb|EEF52364.1| Kinesin heavy chain, putative [Ricinus communis]
TRINITY_DN45950_c3_g2	15.986	51.4875	3.22079	0.0236611	1263	GO:0007018;GO:0003777	-	virNOG11432	Z	sp|A0A068FIK2|KN4A_GOSHI Kinesin-like protein KIN-4A OS=Gossypium hirsutum GN=KIN4A PE=2 SV=1	gi|1009134222|ref|XP_015884328.1| PREDICTED: kinesin-like protein FRA1 isoform X1 [Ziziphus jujuba]
TRINITY_DN45974_c3_g1	13.3147	46.7656	3.51233	0.0262564	2659	-	K01534	virNOG02768	P	sp|Q9SZW4|HMA2_ARATH Cadmium/zinc-transporting ATPase HMA2 OS=Arabidopsis thaliana GN=HMA2 PE=2 SV=1	gi|645234390|ref|XP_008223789.1| PREDICTED: putative inactive cadmium/zinc-transporting ATPase HMA3 [Prunus mume]
TRINITY_DN45981_c1_g4	0.336924	8.73496	25.9256	0.0221594	442	-	-	-	-	-	-
TRINITY_DN45989_c0_g5	66.8563	189.532	2.83492	0.0363156	2152	GO:0020037;GO:0070330;GO:0005506;GO:0016021;GO:0055114	-	virNOG00526	Q	sp|O81117|C94A1_VICSA Cytochrome P450 94A1 OS=Vicia sativa GN=CYP94A1 PE=2 SV=2	gi|703137879|ref|XP_010106592.1| Cytochrome P450 94A1 [Morus notabilis] gi|587923542|gb|EXC10883.1| Cytochrome P450 94A1 [Morus notabilis]
TRINITY_DN45998_c7_g2	17.5604	126.726	7.21656	6.16774e-05	1417	GO:0006351;GO:0005488	-	virNOG19641;virNOG34466;virNOG08927	K	sp|O82743|AGL19_ARATH Agamous-like MADS-box protein AGL19 OS=Arabidopsis thaliana GN=AGL19 PE=1 SV=1	gi|333408623|gb|AEF32132.1| MADS-box protein, partial [Betula platyphylla]
TRINITY_DN45998_c2_g1	1.00463	10.5501	10.5014	0.0360517	870	-	-	virNOG06732	R	-	gi|645258530|ref|XP_008234930.1| PREDICTED: uncharacterized protein LOC103333818 [Prunus mume]
TRINITY_DN45999_c3_g4	0	9.66617	Inf	0.00960012	593	-	-	-	-	-	-
TRINITY_DN46002_c4_g2	174.082	433.265	2.48886	0.0335332	3283	-	K14826	virNOG13108;virNOG03540	O	sp|Q93ZG9|FKB53_ARATH Peptidyl-prolyl cis-trans isomerase FKBP53 OS=Arabidopsis thaliana GN=FKBP53 PE=1 SV=1	gi|951075231|ref|XP_014492824.1| PREDICTED: peptidyl-prolyl cis-trans isomerase FKBP43-like, partial [Vigna radiata var. radiata]
TRINITY_DN46018_c0_g1	55.5102	229.148	4.12804	0.0367637	1160	-	-	virNOG13375	R	sp|Q84WD3|DRL26_ARATH Probable disease resistance protein At4g19060 OS=Arabidopsis thaliana GN=At4g19060 PE=2 SV=2	gi|595816905|ref|XP_007204130.1| hypothetical protein PRUPE_ppa023411mg [Prunus persica] gi|462399661|gb|EMJ05329.1| hypothetical protein PRUPE_ppa023411mg [Prunus persica]
TRINITY_DN46019_c0_g1	174.602	723.396	4.14311	0.0247334	1667	-	-	-	-	-	-
TRINITY_DN46023_c3_g1	2.56679	14.9478	5.82353	0.0382309	1863	-	-	-	-	-	-
TRINITY_DN46028_c0_g5	0.333855	11.6412	34.8691	0.0111804	279	-	-	-	-	-	-
TRINITY_DN46033_c1_g2	22.2561	66.3151	2.97964	0.0243403	1728	-	-	virNOG13056	R	sp|Q9ZQG9|E1314_ARATH Glucan endo-1,3-beta-glucosidase 14 OS=Arabidopsis thaliana GN=At2g27500 PE=1 SV=2	gi|694386135|ref|XP_009368869.1| PREDICTED: glucan endo-1,3-beta-glucosidase 14-like [Pyrus x bretschneideri]
TRINITY_DN46039_c0_g1	26.8564	192.641	7.17302	0.0158974	2309	-	K13412	virNOG04439	T	sp|P28583|CDPK_SOYBN Calcium-dependent protein kinase SK5 OS=Glycine max PE=1 SV=1	gi|571469189|ref|XP_006584637.1| PREDICTED: calcium-dependent protein kinase SK5 isoform X1 [Glycine max]
TRINITY_DN46059_c0_g1	11.3116	157.327	13.9085	0.0105904	2390	GO:0016021	K20889	virNOG02556	WMG	sp|Q9ZUV3|IRX7_ARATH Probable glucuronoxylan glucuronosyltransferase IRX7 OS=Arabidopsis thaliana GN=IRX7 PE=2 SV=1	gi|593195201|ref|XP_007132325.1| hypothetical protein PHAVU_011G085300g [Phaseolus vulgaris] gi|561005325|gb|ESW04319.1| hypothetical protein PHAVU_011G085300g [Phaseolus vulgaris]
TRINITY_DN46064_c5_g1	107.007	306.432	2.86365	0.0107774	3442	GO:0016020;GO:0008233	-	virNOG14180	O	sp|Q9M9A8|APCB1_ARATH Aspartyl protease APCB1 OS=Arabidopsis thaliana GN=APCB1 PE=1 SV=1	gi|703092946|ref|XP_010094778.1| Aspartic proteinase Asp1 [Morus notabilis] gi|587867546|gb|EXB56943.1| Aspartic proteinase Asp1 [Morus notabilis]
TRINITY_DN46065_c2_g3	96.1256	342.984	3.56808	0.0489117	3020	GO:0080090;GO:0060255;GO:0048731;GO:0044763;GO:0044260;GO:0006325;GO:0031323;GO:0048518	-	virNOG09507	R	sp|F4K3G5|EDM2_ARATH Protein ENHANCED DOWNY MILDEW 2 OS=Arabidopsis thaliana GN=EDM2 PE=1 SV=1	gi|1035898817|gb|OAY28418.1| hypothetical protein MANES_15G064900 [Manihot esculenta]
TRINITY_DN46069_c3_g4	3.57778	20.4331	5.71111	0.0123287	756	-	-	-	-	-	-
TRINITY_DN46072_c0_g1	313.344	764.761	2.44065	0.0412738	3054	GO:0023014;GO:0006970;GO:0009909;GO:0070417;GO:0009636;GO:0034757;GO:0010271;GO:0000160;GO:0043424;GO:0016021;GO:0010087;GO:0071215;GO:0080117;GO:0018106;GO:0042802;GO:0005622;GO:0010029;GO:0000155;GO:0048509	K14489	virNOG12937	T	sp|Q9C5U2|AHK2_ARATH Histidine kinase 2 OS=Arabidopsis thaliana GN=AHK2 PE=1 SV=1	gi|190148355|gb|ACE63260.1| histidine kinase 2 [Betula pendula]
TRINITY_DN46083_c3_g1	47.8652	126.833	2.64978	0.037583	907	GO:0030163	K06891	virNOG18270	S	sp|Q9SX29|CLPS1_ARATH ATP-dependent Clp protease adapter protein CLPS1, chloroplastic OS=Arabidopsis thaliana GN=CPLS1 PE=1 SV=1	gi|225455872|ref|XP_002274839.1| PREDICTED: uncharacterized protein LOC100247572 [Vitis vinifera] gi|297734178|emb|CBI15425.3| unnamed protein product [Vitis vinifera]
TRINITY_DN46085_c4_g1	6.92839	28.6089	4.12923	0.0334841	1006	-	-	-	-	-	-
TRINITY_DN46094_c4_g3	81.9789	217.576	2.65405	0.0376458	1701	-	K14404	virNOG11266	S	-	gi|731413898|ref|XP_010658929.1| PREDICTED: uncharacterized protein LOC100252331 isoform X2 [Vitis vinifera]
TRINITY_DN46094_c4_g1	210.95	477.461	2.26339	0.0466851	5302	-	K14404	virNOG11266	S	-	gi|1009119249|ref|XP_015876278.1| PREDICTED: probable basic-leucine zipper transcription factor F isoform X1 [Ziziphus jujuba]
TRINITY_DN46098_c2_g1	0.336924	10.1278	30.0596	0.0440467	733	-	-	virNOG13489	T	sp|Q40392|TMVRN_NICGU TMV resistance protein N OS=Nicotiana glutinosa GN=N PE=1 SV=1	gi|225349136|gb|ACN87480.1| NBS-containing resistance-like protein [Corylus avellana]
TRINITY_DN46102_c1_g1	25.8273	72.106	2.79185	0.0348771	2010	GO:0006508;GO:0004185	K16297	virNOG00958	O	sp|Q93Y09|SCP45_ARATH Serine carboxypeptidase-like 45 OS=Arabidopsis thaliana GN=SCPL45 PE=2 SV=1	gi|763764297|gb|KJB31551.1| hypothetical protein B456_005G196500 [Gossypium raimondii]
TRINITY_DN46107_c1_g1	42.0523	159.961	3.80385	0.0407486	2959	GO:0016787;GO:0006629	-	virNOG03557	R	sp|Q680C0|GDL62_ARATH GDSL esterase/lipase At4g10955 OS=Arabidopsis thaliana GN=At4g10955 PE=2 SV=1	gi|1009156111|ref|XP_015896072.1| PREDICTED: GDSL esterase/lipase At4g10955-like [Ziziphus jujuba] gi|1009156113|ref|XP_015896073.1| PREDICTED: GDSL esterase/lipase At4g10955-like [Ziziphus jujuba]
TRINITY_DN46108_c0_g2	298.635	809.414	2.71038	0.0230713	2355	GO:0055085;GO:0005524;GO:0016021;GO:0042626;GO:0005886	-	virNOG06274	Q	sp|Q8RXN0|AB11G_ARATH ABC transporter G family member 11 OS=Arabidopsis thaliana GN=ABCG11 PE=1 SV=1	gi|566152107|ref|XP_002300189.2| hypothetical protein POPTR_0001s31880g [Populus trichocarpa] gi|550348667|gb|EEE84994.2| hypothetical protein POPTR_0001s31880g [Populus trichocarpa]
TRINITY_DN46116_c2_g1	0	14.3619	Inf	0.00506562	549	-	-	-	-	-	-
TRINITY_DN46145_c5_g4	76.5755	214.215	2.79743	0.0169839	1811	GO:0046872;GO:0020037;GO:0016021	-	virNOG22112	C	sp|Q9ZWT2|CYB5D_ARATH Cytochrome B5 isoform D OS=Arabidopsis thaliana GN=CYTB5-D PE=1 SV=1	gi|147838440|emb|CAN63256.1| hypothetical protein VITISV_028490 [Vitis vinifera] gi|302142226|emb|CBI19429.3| unnamed protein product [Vitis vinifera]
TRINITY_DN46153_c5_g3	2.90996	22.2958	7.6619	0.0050984	1657	-	-	-	-	-	gi|734363651|gb|KHN16712.1| hypothetical protein glysoja_002809, partial [Glycine soja]
TRINITY_DN46155_c0_g1	0	5.92831	Inf	0.0351775	1570	GO:0003824	-	virNOG27872;virNOG01449;virNOG01327;virNOG10538	SRU	sp|P0C2F6|RNHX1_ARATH Putative ribonuclease H protein At1g65750 OS=Arabidopsis thaliana GN=At1g65750 PE=3 SV=1	gi|147801054|emb|CAN77850.1| hypothetical protein VITISV_020834 [Vitis vinifera]
TRINITY_DN46163_c5_g4	1.11493	13.7555	12.3375	0.010518	557	-	-	-	-	-	-
TRINITY_DN46180_c2_g6	15.6528	46.0212	2.94013	0.0489068	1780	-	-	virNOG22502;virNOG09124	R	sp|P11369|LORF2_MOUSE LINE-1 retrotransposable element ORF2 protein OS=Mus musculus GN=Pol PE=1 SV=2	gi|590591912|ref|XP_007017131.1| Uncharacterized protein TCM_033752 [Theobroma cacao] gi|508722459|gb|EOY14356.1| Uncharacterized protein TCM_033752 [Theobroma cacao]
TRINITY_DN46230_c2_g2	24.4704	171.324	7.00126	0.0258435	3223	GO:0016020;GO:0004672;GO:0009987	-	virNOG30487;virNOG07470;virNOG11578	T	sp|Q9LW83|CE101_ARATH G-type lectin S-receptor-like serine/threonine-protein kinase CES101 OS=Arabidopsis thaliana GN=CES101 PE=2 SV=2	gi|645244658|ref|XP_008228523.1| PREDICTED: G-type lectin S-receptor-like serine/threonine-protein kinase CES101 isoform X1 [Prunus mume]
TRINITY_DN46234_c0_g1	138.178	408.83	2.95873	0.0194042	2448	GO:0008643;GO:0016021;GO:0005793;GO:0005338;GO:0015786;GO:0090480	-	virNOG01134	G	sp|Q9SRE4|URGT1_ARATH UDP-rhamnose/UDP-galactose transporter 1 OS=Arabidopsis thaliana GN=URGT1 PE=1 SV=1	gi|1009126142|ref|XP_015879992.1| PREDICTED: UDP-galactose transporter 2-like [Ziziphus jujuba]
TRINITY_DN46236_c3_g1	6.1415	24.1976	3.94001	0.0366144	1033	-	-	-	-	-	-
TRINITY_DN46256_c0_g1	30.9636	82.8207	2.67477	0.0457805	805	-	-	virNOG26771	S	-	gi|643708457|gb|KDP23373.1| hypothetical protein JCGZ_23206 [Jatropha curcas] gi|643708458|gb|KDP23374.1| hypothetical protein JCGZ_23207 [Jatropha curcas]
TRINITY_DN46257_c3_g2	1.34463	15.8287	11.7718	0.0475898	1687	-	-	-	-	-	-
TRINITY_DN46257_c3_g1	3.58677	50.0794	13.9623	0.0179636	2580	-	-	-	-	-	-
TRINITY_DN46270_c0_g1	105.897	333.922	3.15327	0.00791833	2125	GO:0055085;GO:0016021	K15109	virNOG05295	C	sp|Q9CA93|BAC2_ARATH Mitochondrial arginine transporter BAC2 OS=Arabidopsis thaliana GN=BAC2 PE=1 SV=1	gi|1035923359|gb|OAY52948.1| hypothetical protein MANES_04G124700 [Manihot esculenta]
TRINITY_DN46271_c2_g2	21.1531	159.145	7.5235	7.92067e-05	1547	-	-	virNOG04158	R	sp|Q9SII5|EXOL5_ARATH Protein EXORDIUM-like 5 OS=Arabidopsis thaliana GN=EXL5 PE=2 SV=1	gi|1009150427|ref|XP_015893013.1| PREDICTED: protein EXORDIUM-like 5 [Ziziphus jujuba]
TRINITY_DN46287_c5_g1	390.011	985.726	2.52743	0.0221172	2864	GO:0045892;GO:0005634;GO:0009861;GO:0032041;GO:0016573;GO:0009294;GO:0070932;GO:0009405;GO:2000026	K06067	virNOG09255	B	sp|O22446|HDA19_ARATH Histone deacetylase 19 OS=Arabidopsis thaliana GN=HDA19 PE=1 SV=2	gi|225428370|ref|XP_002283371.1| PREDICTED: histone deacetylase 19 [Vitis vinifera]
TRINITY_DN46304_c1_g3	2.34937	13.5981	5.78796	0.0393117	905	-	-	-	-	-	-
TRINITY_DN46304_c0_g1	93.3015	412.515	4.42131	0.00886609	3136	GO:0071424;GO:0070475	-	virNOG05725	R	sp|A5UZS9|RSMH_ROSS1 Ribosomal RNA small subunit methyltransferase H OS=Roseiflexus sp. (strain RS-1) GN=rsmH PE=3 SV=1	gi|225429894|ref|XP_002283626.1| PREDICTED: probable methyltransferase-like protein 15 homolog [Vitis vinifera]
TRINITY_DN46307_c2_g1	476.996	1538.73	3.22588	0.010047	5683	GO:0003899;GO:0032549;GO:0003677;GO:0006351	K16252	virNOG06903	K	sp|Q9LK40|NRPD2_ARATH DNA-directed RNA polymerases IV and V subunit 2 OS=Arabidopsis thaliana GN=NRPD2 PE=1 SV=1	gi|802626339|ref|XP_012076429.1| PREDICTED: DNA-directed RNA polymerases IV and V subunit 2-like [Jatropha curcas] gi|802626342|ref|XP_012076430.1| PREDICTED: DNA-directed RNA polymerases IV and V subunit 2-like [Jatropha curcas] gi|643724314|gb|KDP33515.1| hypothetical protein JCGZ_07086 [Jatropha curcas]
TRINITY_DN46316_c1_g1	52.2197	157.878	3.02334	0.00771862	1702	-	-	virNOG21917	S	sp|Q1G3T1|TDL1_ARATH TPD1 protein homolog 1 OS=Arabidopsis thaliana GN=TDL1 PE=2 SV=1	gi|1009107279|ref|XP_015878876.1| PREDICTED: TPD1 protein homolog 1-like [Ziziphus jujuba]
TRINITY_DN46327_c5_g2	2.79045	16.9811	6.08544	0.044227	904	-	-	COG5277;virNOG04931	Z	-	gi|828336885|ref|XP_012567231.1| PREDICTED: actin-related protein 4-like [Cicer arietinum]
TRINITY_DN46327_c3_g1	0	7.85414	Inf	0.0119207	1334	-	-	KOG0192;virNOG04923	T	-	-
TRINITY_DN46328_c0_g9	2.90371	16.26	5.59972	0.0403769	1224	-	-	-	-	-	gi|470145558|ref|XP_004308403.1| PREDICTED: uncharacterized protein LOC101305117 [Fragaria vesca subsp. vesca]
TRINITY_DN46337_c0_g1	12.7417	44.6656	3.50546	0.0360862	1482	GO:0009058;GO:0006520;GO:0008483;GO:0030170	K00815	virNOG07929	E	sp|Q9LVY1|TAT_ARATH Tyrosine aminotransferase OS=Arabidopsis thaliana GN=TAT PE=2 SV=1	gi|702244978|ref|XP_010052168.1| PREDICTED: probable aminotransferase TAT2 [Eucalyptus grandis] gi|629125142|gb|KCW89567.1| hypothetical protein EUGRSUZ_A01853 [Eucalyptus grandis]
TRINITY_DN46344_c4_g2	24.948	95.7795	3.83917	0.00789359	808	-	-	-	-	-	-
TRINITY_DN46346_c0_g5	0	5.30531	Inf	0.0496745	545	-	-	-	-	-	-
TRINITY_DN46364_c2_g3	6.26386	32.1192	5.1277	0.0096639	679	-	-	-	-	-	-
TRINITY_DN46365_c7_g4	0.67078	10.4968	15.6487	0.0346643	1116	GO:0006412;GO:0016021;GO:0031966;GO:0003735;GO:0006839	-	virNOG04690;NOG22559	SC	sp|O81845|PUMP1_ARATH Mitochondrial uncoupling protein 1 OS=Arabidopsis thaliana GN=PUMP1 PE=1 SV=1	gi|947097871|gb|KRH46456.1| hypothetical protein GLYMA_08G334800 [Glycine max]
TRINITY_DN46371_c0_g1	157.326	459.769	2.92239	0.00904173	1807	GO:0004372;GO:0008168;GO:0006544;GO:0035999;GO:0032259;GO:0030170;GO:0006563	K00600	virNOG05607	E	sp|O23254|GLYC4_ARATH Serine hydroxymethyltransferase 4 OS=Arabidopsis thaliana GN=SHM4 PE=1 SV=1	gi|590656253|ref|XP_007034218.1| Serine hydroxymethyltransferase 4 isoform 1 [Theobroma cacao] gi|508713247|gb|EOY05144.1| Serine hydroxymethyltransferase 4 isoform 1 [Theobroma cacao]
TRINITY_DN46378_c1_g4	129.973	363.969	2.80034	0.0142113	2716	-	-	virNOG17812	K	sp|Q8LMR9|Y3209_ORYSJ B3 domain-containing protein Os03g0120900 OS=Oryza sativa subsp. japonica GN=Os03g0120900 PE=2 SV=1	gi|823214246|ref|XP_012439872.1| PREDICTED: B3 domain-containing transcription factor NGA1-like [Gossypium raimondii] gi|823214248|ref|XP_012439873.1| PREDICTED: B3 domain-containing transcription factor NGA1-like [Gossypium raimondii] gi|763785346|gb|KJB52417.1| hypothetical protein B456_008G261100 [Gossypium raimondii]
TRINITY_DN46384_c1_g6	41.6748	122.777	2.94606	0.024542	1564	-	-	virNOG23369	S	sp|P59468|LBD24_ARATH LOB domain-containing protein 24 OS=Arabidopsis thaliana GN=LBD24 PE=2 SV=1	gi|743857450|ref|XP_011030192.1| PREDICTED: LOB domain-containing protein 24-like [Populus euphratica]
TRINITY_DN46404_c0_g2	191.59	528.252	2.75719	0.0125624	3126	GO:0005524;GO:0004672;GO:0016021;GO:0006468	-	virNOG02523	T	sp|Q9LFS4|NIK1_ARATH Protein NSP-INTERACTING KINASE 1 OS=Arabidopsis thaliana GN=NIK1 PE=1 SV=1	gi|1035900873|gb|OAY30473.1| hypothetical protein MANES_14G033500 [Manihot esculenta]
TRINITY_DN46408_c1_g2	41.378	124.586	3.01093	0.0197938	1582	-	-	virNOG10284	R	sp|Q9SS81|PP221_ARATH Pentatricopeptide repeat-containing protein At3g09060 OS=Arabidopsis thaliana GN=At3g09060 PE=2 SV=1	gi|645220855|ref|XP_008242164.1| PREDICTED: pentatricopeptide repeat-containing protein At3g09060 [Prunus mume]
TRINITY_DN46446_c2_g1	134.899	697.914	5.17361	0.0217318	5938	GO:0006075;GO:0003843;GO:0016021;GO:0000148	K11000	virNOG00554	M	sp|Q9S9U0|CALSB_ARATH Callose synthase 11 OS=Arabidopsis thaliana GN=CALS11 PE=2 SV=1	gi|595910944|ref|XP_007214347.1| hypothetical protein PRUPE_ppa000112mg [Prunus persica] gi|462410212|gb|EMJ15546.1| hypothetical protein PRUPE_ppa000112mg [Prunus persica]
TRINITY_DN46460_c1_g1	3.13034	21.7033	6.9332	0.0114361	1038	GO:0005634;GO:0016021	-	virNOG03245	D	sp|Q6YXH8|CCD41_ORYSJ Cyclin-D4-1 OS=Oryza sativa subsp. japonica GN=CYCD4-1 PE=2 SV=2	gi|1009115319|ref|XP_015874167.1| PREDICTED: cyclin-D4-2-like [Ziziphus jujuba] gi|1009175368|ref|XP_015868845.1| PREDICTED: cyclin-D4-2-like [Ziziphus jujuba]
TRINITY_DN46499_c0_g2	12.0624	36.1711	2.99867	0.0413578	522	-	-	NOG20605;virNOG04486;KOG1121	SL	sp|P08770|TRA1_MAIZE Putative AC transposase OS=Zea mays PE=2 SV=2	gi|1029078572|ref|XP_016699452.1| PREDICTED: zinc finger BED domain-containing protein RICESLEEPER 2-like [Gossypium hirsutum]
TRINITY_DN46513_c3_g1	93.4326	296.705	3.17561	0.0194902	2092	GO:0008171;GO:0032259	-	virNOG06566	Q	sp|Q40313|CAMT_MEDSA Caffeoyl-CoA O-methyltransferase OS=Medicago sativa GN=CCOMT PE=1 SV=1	gi|823255342|ref|XP_012460328.1| PREDICTED: caffeoyl-CoA O-methyltransferase-like [Gossypium raimondii] gi|1028979459|ref|XP_016733159.1| PREDICTED: caffeoyl-CoA O-methyltransferase-like [Gossypium hirsutum] gi|763810761|gb|KJB77663.1| hypothetical protein B456_012G149800 [Gossypium raimondii]
TRINITY_DN46522_c0_g1	334.359	1089.74	3.25919	0.0248942	4204	GO:0032264;GO:0003876	K01490	virNOG00949	F	sp|O80452|AMPD_ARATH AMP deaminase OS=Arabidopsis thaliana GN=AMPD PE=1 SV=2	gi|1009158356|ref|XP_015897247.1| PREDICTED: AMP deaminase isoform X2 [Ziziphus jujuba]
TRINITY_DN46522_c1_g1	7.62066	69.0735	9.06398	0.0326133	2279	GO:0016788	-	virNOG39041	S	-	gi|1035912247|gb|OAY41841.1| hypothetical protein MANES_09G133500 [Manihot esculenta]
TRINITY_DN46553_c0_g1	17.6702	52.4126	2.96616	0.0477432	1219	-	-	-	-	-	-
TRINITY_DN46565_c3_g3	6.5885	26.5064	4.02313	0.0395612	1791	GO:0016021	-	virNOG07817	S	sp|F4I9E1|NFD4_ARATH Protein NUCLEAR FUSION DEFECTIVE 4 OS=Arabidopsis thaliana GN=NFD4 PE=3 SV=1	gi|657951847|ref|XP_008354704.1| PREDICTED: uncharacterized protein LOC103418351 [Malus domestica]
TRINITY_DN46565_c3_g2	3.91142	25.1094	6.41953	0.0095305	1823	GO:0016021	-	virNOG07817	S	sp|F4I9E1|NFD4_ARATH Protein NUCLEAR FUSION DEFECTIVE 4 OS=Arabidopsis thaliana GN=NFD4 PE=3 SV=1	gi|657951847|ref|XP_008354704.1| PREDICTED: uncharacterized protein LOC103418351 [Malus domestica]
TRINITY_DN46572_c3_g1	419.847	1236.41	2.94491	0.036719	7451	GO:0004523;GO:0090502;GO:0003676	-	COG0328;virNOG11531	RL	sp|Q9HSF6|RNH_HALSA Ribonuclease HI OS=Halobacterium salinarum (strain ATCC 700922 / JCM 11081 / NRC-1) GN=rnhA PE=1 SV=1	gi|1035896246|gb|OAY25849.1| hypothetical protein MANES_17G124700 [Manihot esculenta]
TRINITY_DN46611_c0_g2	33.9876	133.18	3.91848	0.00712462	1675	-	-	virNOG13746	S	sp|O22193|PUB4_ARATH U-box domain-containing protein 4 OS=Arabidopsis thaliana GN=PUB4 PE=1 SV=3	gi|449434030|ref|XP_004134799.1| PREDICTED: U-box domain-containing protein 4 [Cucumis sativus] gi|700193848|gb|KGN49052.1| hypothetical protein Csa_6G511670 [Cucumis sativus]
TRINITY_DN46617_c3_g2	0.336924	9.26381	27.4952	0.0182853	1135	GO:0005524;GO:0016887	-	NOG06685;virNOG02670;KOG0065;virNOG15553	QR	sp|Q8GU92|AB35G_ORYSJ ABC transporter G family member 35 OS=Oryza sativa subsp. japonica GN=ABCG35 PE=3 SV=1	gi|325973838|emb|CBY91998.1| NBS-LRR resistant protein, partial [Saccharum hybrid cultivar LCP 85-384]
TRINITY_DN46629_c1_g4	499.668	1451.12	2.90417	0.0287172	1184	GO:0003723;GO:0000166;GO:0005737	-	KOG0123;virNOG00187	A	sp|P42731|PABP2_ARATH Polyadenylate-binding protein 2 OS=Arabidopsis thaliana GN=PAB2 PE=1 SV=1	gi|743803751|ref|XP_011017176.1| PREDICTED: polyadenylate-binding protein 8-like [Populus euphratica]
TRINITY_DN46682_c4_g3	0.333855	20.7254	62.0791	0.0242646	1692	-	-	-	-	-	-
TRINITY_DN46690_c0_g1	1.66928	15.6379	9.36809	0.0187287	393	-	-	-	-	-	-
TRINITY_DN46695_c1_g1	1.67848	15.3364	9.13704	0.0396824	1531	GO:0016567;GO:0004842	-	virNOG09253	O	sp|Q9FXA4|PUB26_ARATH U-box domain-containing protein 26 OS=Arabidopsis thaliana GN=PUB26 PE=2 SV=1	gi|703143076|ref|XP_010107920.1| U-box domain-containing protein 26 [Morus notabilis] gi|587930191|gb|EXC17320.1| U-box domain-containing protein 26 [Morus notabilis]
TRINITY_DN46717_c0_g1	17.2477	50.788	2.94462	0.0434529	3151	-	-	virNOG19255	S	-	gi|743911826|ref|XP_010999777.1| PREDICTED: uncharacterized protein LOC105107522 [Populus euphratica]
TRINITY_DN46720_c2_g1	62.1271	193.16	3.10911	0.0258486	4794	GO:0006810;GO:0006412;GO:0016021;GO:0003735	K13354	virNOG09850	C	sp|O04200|PXN_ARATH Peroxisomal nicotinamide adenine dinucleotide carrier OS=Arabidopsis thaliana GN=PXN PE=1 SV=1	gi|475606150|gb|EMT26299.1| Mitochondrial substrate carrier family protein Q [Aegilops tauschii]
TRINITY_DN46734_c0_g1	16.0929	75.9521	4.71961	0.0259875	3022	-	K09273	virNOG03078;virNOG09936	SR	sp|O82509|TBL23_ARATH Protein trichome birefringence-like 23 OS=Arabidopsis thaliana GN=TBL23 PE=2 SV=1	gi|225426010|ref|XP_002273198.1| PREDICTED: high mobility group B protein 6 [Vitis vinifera]
TRINITY_DN46742_c3_g3	48.4178	363.549	7.50859	0.0320474	719	-	-	virNOG25140	S	-	gi|1012332018|gb|KYP43466.1| hypothetical protein KK1_035112 [Cajanus cajan] gi|1012357794|gb|KYP68979.1| hypothetical protein KK1_022629 [Cajanus cajan]
TRINITY_DN46744_c3_g1	143.932	537.402	3.73372	0.0293213	3341	GO:0043169;GO:0005978;GO:0004553;GO:0003844	K00700	virNOG04019	G	sp|D2WL32|GLGB3_ARATH 1,4-alpha-glucan-branching enzyme 3, chloroplastic/amyloplastic OS=Arabidopsis thaliana GN=SBE3 PE=1 SV=1	gi|1009111101|ref|XP_015899268.1| PREDICTED: 1,4-alpha-glucan-branching enzyme 3, chloroplastic/amyloplastic isoform X2 [Ziziphus jujuba]
TRINITY_DN46747_c1_g1	133.886	556.089	4.15344	0.0357719	3804	GO:0006821;GO:0016021;GO:0005247;GO:1903959	K05016	virNOG01722	P	sp|Q96282|CLCC_ARATH Chloride channel protein CLC-c OS=Arabidopsis thaliana GN=CLC-C PE=1 SV=1	gi|702469372|ref|XP_010030224.1| PREDICTED: chloride channel protein CLC-c-like isoform X2 [Eucalyptus grandis]
TRINITY_DN46772_c2_g3	3.24678	31.055	9.56488	0.0265549	650	-	-	-	-	-	-
TRINITY_DN46779_c2_g1	9.0541	76.0698	8.4017	0.0365119	1052	-	-	-	-	-	-
TRINITY_DN46782_c3_g1	31.1905	89.9175	2.88285	0.0306725	1843	GO:0005634;GO:0003677;GO:0006355	-	virNOG12398;virNOG10823	RL	sp|Q6NQK2|NAC8_ARATH SUPPRESSOR OF GAMMA RESPONSE 1 OS=Arabidopsis thaliana GN=SOG1 PE=1 SV=1	gi|225452310|ref|XP_002272446.1| PREDICTED: NAC domain-containing protein 8 isoform X2 [Vitis vinifera] gi|296087593|emb|CBI34849.3| unnamed protein product [Vitis vinifera]
TRINITY_DN46784_c0_g2	10.0774	35.0906	3.48212	0.0377291	1482	-	-	virNOG11197	R	sp|Q9ZW09|LRK31_ARATH Probable inactive L-type lectin-domain containing receptor kinase III.1 OS=Arabidopsis thaliana GN=LECRK31 PE=3 SV=1	gi|1009158040|ref|XP_015897074.1| PREDICTED: L-type lectin-domain containing receptor kinase VIII.2 [Ziziphus jujuba]
TRINITY_DN46784_c0_g4	36.6887	109.213	2.97674	0.0186283	1494	-	-	virNOG11197	R	sp|Q9M2S4|LRKS4_ARATH L-type lectin-domain containing receptor kinase S.4 OS=Arabidopsis thaliana GN=LECRKS4 PE=2 SV=1	gi|645220348|ref|XP_008239852.1| PREDICTED: L-type lectin-domain containing receptor kinase VIII.2-like [Prunus mume]
TRINITY_DN46788_c4_g1	50.9774	159.358	3.12606	0.0119908	2641	GO:0046872;GO:0006470;GO:0004722	K14803	virNOG04200	T	sp|Q9SLA1|P2C22_ARATH Probable protein phosphatase 2C 22 OS=Arabidopsis thaliana GN=At2g25620 PE=1 SV=1	gi|641860903|gb|KDO79591.1| hypothetical protein CISIN_1g016858mg [Citrus sinensis]
TRINITY_DN46802_c0_g11	2.34619	17.9923	7.66873	0.0165785	754	-	-	-	-	-	-
TRINITY_DN46806_c1_g4	22.7001	65.3042	2.87682	0.029577	1399	GO:0005634;GO:0003677;GO:0019827;GO:0080166	-	virNOG21015	K	sp|Q6YBV1|WUS_ANTMA Protein WUSCHEL OS=Antirrhinum majus GN=WUS PE=2 SV=1	gi|661894909|emb|CDP01908.1| unnamed protein product [Coffea canephora]
TRINITY_DN46807_c6_g7	9.95457	38.677	3.88535	0.0261836	1736	-	-	virNOG00481	R	sp|Q9SN38|RLP51_ARATH Receptor-like protein 51 OS=Arabidopsis thaliana GN=RLP51 PE=1 SV=1	gi|1009106285|ref|XP_015873721.1| PREDICTED: leucine-rich repeat receptor protein kinase EMS1 [Ziziphus jujuba]
TRINITY_DN46808_c0_g1	114.58	340.533	2.97201	0.0133051	2545	GO:0003755;GO:0000413;GO:0005528;GO:0005789;GO:0061077	K01802	virNOG18892	O	sp|Q9LM71|FKB18_ARATH Peptidyl-prolyl cis-trans isomerase FKBP18, chloroplastic OS=Arabidopsis thaliana GN=FKBP18 PE=1 SV=2	gi|723696392|ref|XP_010320479.1| PREDICTED: peptidyl-prolyl cis-trans isomerase FKBP18, chloroplastic isoform X2 [Solanum lycopersicum]
TRINITY_DN46821_c1_g6	0	11.4615	Inf	0.00671535	769	-	-	-	-	-	-
TRINITY_DN46828_c2_g2	122.986	283.609	2.30602	0.0421723	1674	-	-	virNOG22384	S	-	gi|703121660|ref|XP_010102389.1| hypothetical protein L484_010701 [Morus notabilis] gi|587905189|gb|EXB93374.1| hypothetical protein L484_010701 [Morus notabilis]
TRINITY_DN46842_c4_g1	737.403	1719.42	2.33173	0.0460484	3639	GO:0008080	K14521	virNOG05155	R	sp|Q9M2Q4|NT102_ARATH RNA cytidine acetyltransferase 2 OS=Arabidopsis thaliana GN=At3g57940 PE=2 SV=2	gi|225438527|ref|XP_002279361.1| PREDICTED: UPF0202 protein At1g10490 [Vitis vinifera] gi|296082521|emb|CBI21526.3| unnamed protein product [Vitis vinifera]
TRINITY_DN46856_c1_g3	30.4039	130.17	4.28137	0.0140211	1334	GO:0008898;GO:0032259;GO:0009086	K00547	virNOG02042	E	sp|A4ZGQ8|HMT1_BRAOT Homocysteine S-methyltransferase 1 OS=Brassica oleracea var. italica GN=HMT1 PE=1 SV=1	gi|470126198|ref|XP_004299079.1| PREDICTED: homocysteine S-methyltransferase 1 [Fragaria vesca subsp. vesca]
TRINITY_DN46856_c0_g1	2.90371	16.8431	5.80053	0.0315332	606	-	-	-	-	-	-
TRINITY_DN46870_c4_g3	182.651	438.554	2.40104	0.0453563	2551	-	-	-	-	-	-
TRINITY_DN46870_c4_g1	69.7376	333.376	4.78044	0.0462177	1775	-	-	-	-	-	-
TRINITY_DN46880_c3_g1	4.58537	37.0337	8.07648	0.0396413	2115	-	K10268	virNOG05746	R	sp|Q8VYT5|FB254_ARATH F-box protein At5g07670 OS=Arabidopsis thaliana GN=At5g07670 PE=2 SV=1	gi|802769788|ref|XP_012090454.1| PREDICTED: F-box protein At5g07670 [Jatropha curcas] gi|643706304|gb|KDP22436.1| hypothetical protein JCGZ_26267 [Jatropha curcas]
TRINITY_DN46882_c2_g2	0	6.89624	Inf	0.0269978	1038	-	-	-	-	-	-
TRINITY_DN46899_c2_g2	4.02479	18.4144	4.57524	0.0424152	1488	-	K13464	virNOG21114;virNOG15880	RK	sp|Q9LVI4|TIF6B_ARATH Protein TIFY 6B OS=Arabidopsis thaliana GN=TIFY6B PE=1 SV=1	gi|645269717|ref|XP_008240126.1| PREDICTED: protein TIFY 6B isoform X1 [Prunus mume]
TRINITY_DN46899_c2_g4	3.69093	24.862	6.73596	0.0256788	1488	-	-	virNOG21114;virNOG15880	RK	sp|Q9LVI4|TIF6B_ARATH Protein TIFY 6B OS=Arabidopsis thaliana GN=TIFY6B PE=1 SV=1	gi|645269717|ref|XP_008240126.1| PREDICTED: protein TIFY 6B isoform X1 [Prunus mume]
TRINITY_DN46918_c1_g1	84.9524	216.6	2.54966	0.0304692	2473	GO:0008299;GO:0036422;GO:0052923;GO:0050347;GO:0015979	K05356	virNOG00096;COG0142	H	sp|Q76FS5|SPS2_ARATH Solanesyl diphosphate synthase 2, chloroplastic OS=Arabidopsis thaliana GN=SPS2 PE=1 SV=1	gi|702518726|ref|XP_010042502.1| PREDICTED: solanesyl diphosphate synthase 1-like, partial [Eucalyptus grandis]
TRINITY_DN46929_c1_g1	37.5721	95.0322	2.52933	0.0288663	1012	-	-	-	-	-	-
TRINITY_DN46930_c1_g2	275.281	643.701	2.33834	0.0400309	2970	GO:0008152	K05925	virNOG00130	A	sp|O82486|MTA70_ARATH N6-adenosine-methyltransferase MT-A70-like OS=Arabidopsis thaliana GN=MTA PE=1 SV=2	gi|1009156665|ref|XP_015896360.1| PREDICTED: N6-adenosine-methyltransferase MT-A70-like [Ziziphus jujuba]
TRINITY_DN46934_c2_g1	28.4134	84.7609	2.98313	0.0143917	3565	-	-	virNOG22502;virNOG09124;virNOG28351;virNOG34705	R	sp|P08548|LIN1_NYCCO LINE-1 reverse transcriptase homolog OS=Nycticebus coucang PE=3 SV=1	gi|1024017109|gb|KZV36392.1| hypothetical protein F511_03833 [Dorcoceras hygrometricum]
TRINITY_DN46935_c1_g7	205.659	536.508	2.60873	0.0227893	3513	GO:0005524;GO:0016021	-	virNOG32073	O	sp|Q9FLD5|ASD_ARATH AAA-ATPase ASD, mitochondrial OS=Arabidopsis thaliana GN=AATP1 PE=1 SV=1	gi|1035900245|gb|OAY29846.1| hypothetical protein MANES_15G175500 [Manihot esculenta]
TRINITY_DN46943_c2_g7	2.23611	19.6295	8.77842	0.00443509	429	-	-	virNOG14899;COG1100;virNOG06124	R	-	-
TRINITY_DN46987_c5_g1	189.175	462.235	2.44343	0.0400415	2409	GO:0005623;GO:0050660;GO:0016668;GO:0055114;GO:0045454	K00382	virNOG05951	C	sp|F4JLP5|PLPD2_ARATH Dihydrolipoyl dehydrogenase 2, chloroplastic OS=Arabidopsis thaliana GN=LPD2 PE=2 SV=2	gi|470117928|ref|XP_004295098.1| PREDICTED: dihydrolipoyl dehydrogenase 2, chloroplastic-like isoform X2 [Fragaria vesca subsp. vesca]
TRINITY_DN47039_c6_g1	0.66771	12.2184	18.2989	0.0180921	968	-	-	-	-	-	gi|147794011|emb|CAN64468.1| hypothetical protein VITISV_036942 [Vitis vinifera]
TRINITY_DN47048_c1_g6	4.47825	25.5319	5.70131	0.0437038	1510	GO:0016021	-	virNOG15024	R	sp|Q9FL59|FTIP1_ARATH FT-interacting protein 1 OS=Arabidopsis thaliana GN=FTIP1 PE=1 SV=1	gi|731379288|ref|XP_010660813.1| PREDICTED: uncharacterized protein LOC100264973 [Vitis vinifera] gi|731379292|ref|XP_010660820.1| PREDICTED: uncharacterized protein LOC100264973 [Vitis vinifera] gi|731379296|ref|XP_010660822.1| PREDICTED: uncharacterized protein LOC100264973 [Vitis vinifera]
TRINITY_DN47050_c0_g1	32.6452	91.4249	2.80056	0.0362066	725	-	-	virNOG17313	J	sp|Q9FNP8|RS193_ARATH 40S ribosomal protein S19-3 OS=Arabidopsis thaliana GN=RPS19C PE=2 SV=1	gi|224077760|ref|XP_002305397.1| 40S ribosomal protein S19 [Populus trichocarpa] gi|222848361|gb|EEE85908.1| 40S ribosomal protein S19 [Populus trichocarpa]
TRINITY_DN47064_c3_g1	67.245	172.015	2.55804	0.0342148	1967	GO:0016787;GO:0016021	K19882	virNOG01719	M	sp|Q9SR22|PAE5_ARATH Pectin acetylesterase 5 OS=Arabidopsis thaliana GN=PAE5 PE=2 SV=1	gi|1009157776|ref|XP_015896935.1| PREDICTED: pectin acetylesterase 5-like isoform X1 [Ziziphus jujuba] gi|1009157778|ref|XP_015896936.1| PREDICTED: pectin acetylesterase 5-like isoform X1 [Ziziphus jujuba]
TRINITY_DN47065_c2_g1	26.8714	97.5439	3.63003	0.0100463	2550	-	-	virNOG10084	R	sp|Q9M302|PP270_ARATH Pentatricopeptide repeat-containing protein At3g48810 OS=Arabidopsis thaliana GN=At3g48810 PE=2 SV=1	gi|1009135746|ref|XP_015885152.1| PREDICTED: pentatricopeptide repeat-containing protein At5g04810, chloroplastic-like, partial [Ziziphus jujuba]
TRINITY_DN47077_c1_g3	84.6707	334.589	3.95165	0.00250113	915	GO:0004013;GO:0006730	-	virNOG00927;COG0499	H	sp|P93253|SAHH_MESCR Adenosylhomocysteinase OS=Mesembryanthemum crystallinum GN=SAHH PE=2 SV=1	gi|937939009|dbj|BAT13922.1| Os11g0455500, partial [Oryza sativa Japonica Group]
TRINITY_DN47077_c2_g4	76.6512	331.292	4.32207	0.00106972	699	GO:0004013;GO:0048046;GO:0009506;GO:0006730;GO:0033353;GO:0016441;GO:0005774;GO:0006346;GO:0005507;GO:0005794;GO:0005829;GO:0005886;GO:0009793	-	virNOG00927	H	sp|P68173|SAHH_TOBAC Adenosylhomocysteinase OS=Nicotiana tabacum GN=SAHH PE=2 SV=1	gi|567222430|ref|XP_006414844.1| hypothetical protein EUTSA_v10024750mg [Eutrema salsugineum] gi|557116014|gb|ESQ56297.1| hypothetical protein EUTSA_v10024750mg [Eutrema salsugineum]
TRINITY_DN47079_c3_g2	1.11493	13.1729	11.815	0.0188347	1332	GO:0016768;GO:0009926;GO:0010487;GO:0048759;GO:0005737;GO:0006596	K18787	virNOG03917	E	sp|Q9S7X6|ACL5_ARATH Thermospermine synthase ACAULIS5 OS=Arabidopsis thaliana GN=ACL5 PE=1 SV=1	gi|225429646|ref|XP_002281111.1| PREDICTED: thermospermine synthase ACAULIS5 [Vitis vinifera] gi|296081702|emb|CBI20707.3| unnamed protein product [Vitis vinifera]
TRINITY_DN47080_c2_g1	293.835	731.482	2.48943	0.030783	1925	GO:0004739;GO:0055114	K00162	virNOG02334	C	sp|O64688|ODPB3_ARATH Pyruvate dehydrogenase E1 component subunit beta-3, chloroplastic OS=Arabidopsis thaliana GN=E1-BETA-2 PE=2 SV=1	gi|567914791|ref|XP_006449709.1| hypothetical protein CICLE_v10015440mg [Citrus clementina] gi|557552320|gb|ESR62949.1| hypothetical protein CICLE_v10015440mg [Citrus clementina]
TRINITY_DN47100_c0_g2	26.8333	248.049	9.24406	0.0193319	1878	-	-	virNOG07187	S	-	gi|657991151|ref|XP_008387799.1| PREDICTED: LOW QUALITY PROTEIN: uncharacterized protein LOC103450256 [Malus domestica]
TRINITY_DN47115_c1_g1	123.116	563.925	4.58042	0.000283669	1958	-	-	virNOG03917	E	sp|Q9S7X6|ACL5_ARATH Thermospermine synthase ACAULIS5 OS=Arabidopsis thaliana GN=ACL5 PE=1 SV=1	gi|1021027587|gb|KZM85374.1| hypothetical protein DCAR_027204 [Daucus carota subsp. sativus]
TRINITY_DN47119_c8_g1	1.118	15.6375	13.987	0.00584703	989	-	-	-	-	-	-
TRINITY_DN47123_c1_g1	603.722	3261.26	5.40192	0.00216677	2416	-	-	virNOG08071	S	sp|Q28TS0|TOLB_JANSC Protein TolB OS=Jannaschia sp. (strain CCS1) GN=tolB PE=3 SV=1	gi|590599366|ref|XP_007019162.1| DPP6 N-terminal domain-like protein [Theobroma cacao] gi|508724490|gb|EOY16387.1| DPP6 N-terminal domain-like protein [Theobroma cacao]
TRINITY_DN47126_c3_g2	657.764	1624.36	2.46952	0.0266898	4248	GO:0003677;GO:0005524;GO:0007059;GO:0006268;GO:0003918;GO:0005694;GO:0009330;GO:0009295;GO:0006265	K02470	virNOG08386	L	sp|Q5YLB4|GYRB_NICBE DNA gyrase subunit B, chloroplastic/mitochondrial OS=Nicotiana benthamiana GN=GYRB PE=2 SV=1	gi|731400511|ref|XP_010653973.1| PREDICTED: DNA gyrase subunit B, chloroplastic/mitochondrial-like [Vitis vinifera]
TRINITY_DN47134_c1_g1	1.89908	26.4788	13.943	0.000679723	959	-	-	-	-	-	-
TRINITY_DN47146_c1_g1	11.854	63.3257	5.34215	0.0343608	2207	GO:0005524;GO:0004672;GO:0016021;GO:0006468	-	virNOG04817	T	sp|Q8LFN2|Y3037_ARATH Probable inactive leucine-rich repeat receptor-like protein kinase At3g03770 OS=Arabidopsis thaliana GN=At3g03770 PE=2 SV=1	gi|645251689|ref|XP_008231790.1| PREDICTED: probable inactive leucine-rich repeat receptor-like protein kinase At3g03770 [Prunus mume]
TRINITY_DN47146_c1_g2	3.35094	24.0848	7.18748	0.0101452	771	GO:0005524;GO:0004672;GO:0016021;GO:0006468	-	virNOG04817	T	sp|Q8LFN2|Y3037_ARATH Probable inactive leucine-rich repeat receptor-like protein kinase At3g03770 OS=Arabidopsis thaliana GN=At3g03770 PE=2 SV=1	gi|224097536|ref|XP_002310977.1| hypothetical protein POPTR_0008s01490g [Populus trichocarpa] gi|222850797|gb|EEE88344.1| hypothetical protein POPTR_0008s01490g [Populus trichocarpa]
TRINITY_DN47158_c0_g6	54.6798	170.438	3.11702	0.0435049	2750	-	-	-	-	-	-
TRINITY_DN47161_c1_g4	198.833	518.338	2.60691	0.0289628	1390	GO:0015934;GO:0006412;GO:0003735	K02900	virNOG17265	J	sp|P49637|R27A3_ARATH 60S ribosomal protein L27a-3 OS=Arabidopsis thaliana GN=RPL27AC PE=2 SV=2	gi|449434971|ref|XP_004135269.1| PREDICTED: 60S ribosomal protein L27a-3 [Cucumis sativus] gi|659090729|ref|XP_008446169.1| PREDICTED: 60S ribosomal protein L27a-3 [Cucumis melo] gi|700196586|gb|KGN51763.1| hypothetical protein Csa_5G598710 [Cucumis sativus]
TRINITY_DN47164_c0_g1	31.6222	824.284	26.0666	0.00569341	3752	-	-	-	-	-	-
TRINITY_DN47164_c0_g3	0	16.6664	Inf	0.00763512	489	-	-	-	-	-	-
TRINITY_DN47168_c1_g1	39.8526	103.543	2.59816	0.0476002	901	-	-	KOG4658;NOG23512;euNOG17446;virNOG30351	STR	-	gi|590643263|ref|XP_007030755.1| NB-ARC domain-containing disease resistance protein, putative [Theobroma cacao] gi|508719360|gb|EOY11257.1| NB-ARC domain-containing disease resistance protein, putative [Theobroma cacao]
TRINITY_DN47172_c3_g3	29.5248	83.5426	2.82957	0.0233687	520	-	-	-	-	-	-
TRINITY_DN47196_c0_g2	18.485	77.603	4.19815	0.00739326	1712	GO:0003676	-	virNOG03149;virNOG08420	R	sp|Q10M00|C3H22_ORYSJ Zinc finger CCCH domain-containing protein 22 OS=Oryza sativa subsp. japonica GN=Os03g0328900 PE=2 SV=2	gi|1035900512|gb|OAY30112.1| hypothetical protein MANES_14G004600 [Manihot esculenta]
TRINITY_DN47196_c1_g2	114.516	315.786	2.75758	0.0209961	1126	GO:0003676	-	virNOG03149	R	sp|Q0D3J9|C3H53_ORYSJ Zinc finger CCCH domain-containing protein 53 OS=Oryza sativa subsp. japonica GN=Os07g0682400 PE=2 SV=1	gi|356542909|ref|XP_003539907.1| PREDICTED: zinc finger CCCH domain-containing protein 53 isoform X1 [Glycine max]
TRINITY_DN47205_c2_g6	2.68619	18.3406	6.82776	0.0201135	516	-	-	virNOG27872;KOG1075;virNOG01449;virNOG01327	SRU	-	gi|147794011|emb|CAN64468.1| hypothetical protein VITISV_036942 [Vitis vinifera]
TRINITY_DN47212_c0_g7	7.60553	42.1474	5.54168	0.00827748	3934	GO:0006810;GO:0005524;GO:0016021;GO:0016887	-	NOG06685;virNOG02670	QR	sp|Q76CU2|PDR1_TOBAC Pleiotropic drug resistance protein 1 OS=Nicotiana tabacum GN=PDR1 PE=2 SV=1	gi|1035923137|gb|OAY52726.1| hypothetical protein MANES_04G106000 [Manihot esculenta]
TRINITY_DN47218_c3_g1	510.042	1357.81	2.66215	0.0266723	1986	GO:0006351	-	virNOG10717;virNOG20350	K	sp|Q9SUQ2|CRF2_ARATH Ethylene-responsive transcription factor CRF2 OS=Arabidopsis thaliana GN=CRF2 PE=1 SV=1	gi|755257707|gb|AJK26929.1| ethylene response factor protein 9 [Betula platyphylla]
TRINITY_DN47230_c0_g3	0.673849	11.2972	16.7653	0.0160134	928	GO:0004674;GO:0005524;GO:0016021;GO:0006468;GO:0048544	-	COG0515;virNOG14645	T	sp|Q9ZR08|Y4230_ARATH G-type lectin S-receptor-like serine/threonine-protein kinase At4g03230 OS=Arabidopsis thaliana GN=At4g03230 PE=3 SV=3	gi|657975475|ref|XP_008379588.1| PREDICTED: G-type lectin S-receptor-like serine/threonine-protein kinase At4g03230 [Malus domestica]
TRINITY_DN47243_c1_g2	75.4476	190.184	2.52074	0.0447912	2202	GO:0003677	-	virNOG08518;NOG01883	K	sp|P46608|HSBH1_SOYBN Homeobox protein SBH1 OS=Glycine max GN=H1 PE=2 SV=1	gi|147800378|emb|CAN64264.1| hypothetical protein VITISV_033719 [Vitis vinifera]
TRINITY_DN47259_c1_g1	0	9.06313	Inf	0.00636638	724	GO:0016020	-	virNOG21563	S	-	gi|922395709|ref|XP_003590175.2| transmembrane protein, putative [Medicago truncatula] gi|657402259|gb|AES60426.2| transmembrane protein, putative [Medicago truncatula]
TRINITY_DN47259_c1_g3	2.34937	13.5078	5.74954	0.0397524	700	GO:0016021	-	virNOG24244;virNOG21563	S	-	gi|217071484|gb|ACJ84102.1| unknown [Medicago truncatula]
TRINITY_DN47272_c0_g1	66.9662	205.549	3.06944	0.0419275	2865	-	K14292	virNOG01686	R	sp|P85107|TGS1_RAT Trimethylguanosine synthase OS=Rattus norvegicus GN=Tgs1 PE=1 SV=1	gi|1027095018|ref|XP_016647738.1| PREDICTED: uncharacterized protein LOC103320344 isoform X1 [Prunus mume]
TRINITY_DN47277_c0_g1	350.669	809.825	2.30937	0.0431488	6271	-	-	virNOG04750	S	sp|Q9LUI2|NET1A_ARATH Protein NETWORKED 1A OS=Arabidopsis thaliana GN=NET1A PE=1 SV=1	gi|1009141316|ref|XP_015888129.1| PREDICTED: protein NETWORKED 1A [Ziziphus jujuba] gi|1009141318|ref|XP_015888130.1| PREDICTED: protein NETWORKED 1A [Ziziphus jujuba] gi|1009141320|ref|XP_015888131.1| PREDICTED: protein NETWORKED 1A [Ziziphus jujuba]
TRINITY_DN47282_c3_g2	0.336924	21.4558	63.6813	0.00212105	893	-	-	-	-	-	-
TRINITY_DN47282_c3_g1	591.542	1855.46	3.13665	0.049407	2156	GO:0005615;GO:0051603;GO:0004197;GO:0005764	K01373	virNOG00796	O	sp|P43296|RD19A_ARATH Cysteine protease RD19A OS=Arabidopsis thaliana GN=RD19A PE=1 SV=1	gi|702367600|ref|XP_010061009.1| PREDICTED: cysteine proteinase RD19a-like [Eucalyptus grandis] gi|629102439|gb|KCW67908.1| hypothetical protein EUGRSUZ_F01612 [Eucalyptus grandis]
TRINITY_DN47292_c0_g1	0	7.25806	Inf	0.0292463	1079	GO:0004337;GO:0045337;GO:0004161;GO:0005737	-	virNOG03298	H	sp|O24242|FPPS2_PARAR Farnesyl pyrophosphate synthase 2 OS=Parthenium argentatum GN=FPS2 PE=2 SV=1	gi|285013665|gb|ADC32809.1| farnesyl pyrophosphate synthase [Medicago sativa]
TRINITY_DN47295_c11_g1	0	5.48274	Inf	0.0467339	757	-	-	-	-	-	-
TRINITY_DN47296_c2_g2	42.4916	219.287	5.16072	0.0025839	827	-	-	-	-	-	-
TRINITY_DN47303_c2_g2	3.80737	30.9006	8.11599	0.029546	1370	GO:0005634;GO:0006355;GO:0043565;GO:0003700	K09419	virNOG08082	K	sp|Q9C635|HSFB4_ARATH Heat stress transcription factor B-4 OS=Arabidopsis thaliana GN=HSFB4 PE=2 SV=1	gi|802572352|ref|XP_012068333.1| PREDICTED: heat stress transcription factor B-4 [Jatropha curcas] gi|643735049|gb|KDP41719.1| hypothetical protein JCGZ_16126 [Jatropha curcas]
TRINITY_DN47311_c0_g2	36.8937	125.692	3.40686	0.00900525	2430	GO:0016021;GO:0005886	-	virNOG18417	S	sp|Q945M8|CSPLI_ARATH CASP-like protein 5B2 OS=Arabidopsis thaliana GN=At3g53850 PE=2 SV=1	gi|449448606|ref|XP_004142057.1| PREDICTED: CASP-like protein 5B2 [Cucumis sativus] gi|700199120|gb|KGN54278.1| hypothetical protein Csa_4G296310 [Cucumis sativus]
TRINITY_DN47345_c4_g1	160.179	409.103	2.55404	0.0291891	4115	GO:0097159;GO:0016020;GO:1901363;GO:0003824;GO:0006139	K12951	virNOG07419	J	sp|A9LLI8|RP6L3_ARATH Protein RRP6-like 3 OS=Arabidopsis thaliana GN=RRP6L3 PE=2 SV=1	gi|731409447|ref|XP_010657201.1| PREDICTED: uncharacterized protein LOC100261955 isoform X2 [Vitis vinifera]
TRINITY_DN47345_c3_g1	0.673849	9.54205	14.1605	0.0306353	682	-	-	-	-	-	-
TRINITY_DN47347_c3_g13	6.8091	24.1246	3.543	0.0485921	538	-	-	COG2124;virNOG05585;KOG0242;NOG134902;virNOG07756	ZSQRL	sp|P0C2F6|RNHX1_ARATH Putative ribonuclease H protein At1g65750 OS=Arabidopsis thaliana GN=At1g65750 PE=3 SV=1	gi|698557861|ref|XP_009771141.1| PREDICTED: uncharacterized protein LOC104221718 [Nicotiana sylvestris]
TRINITY_DN47370_c4_g1	4.02161	27.4523	6.8262	0.0142106	942	-	-	-	-	-	-
TRINITY_DN47370_c2_g1	128.49	316.521	2.46338	0.0310243	1374	GO:0003899;GO:0003677;GO:0006351	K10908	virNOG03599	K	sp|Q8L6J5|RPO1B_TOBAC DNA-directed RNA polymerase 1B, mitochondrial OS=Nicotiana tabacum GN=RPOT1-TOM PE=2 SV=2	gi|743783971|ref|XP_011021147.1| PREDICTED: DNA-directed RNA polymerase 1B, mitochondrial-like [Populus euphratica]
TRINITY_DN47376_c1_g1	20.467	127.243	6.21698	0.000214298	3436	-	-	-	-	-	-
TRINITY_DN47376_c1_g4	1.00463	9.94707	9.90119	0.0474465	1010	-	-	virNOG18780	L	-	gi|731386267|ref|XP_010648813.1| PREDICTED: uncharacterized protein LOC100853519 [Vitis vinifera]
TRINITY_DN47395_c1_g1	100.307	279.462	2.78606	0.0166776	2384	GO:0008375;GO:0016021	-	KOG0799;virNOG06263	G	sp|Q9LFQ0|GT14B_ARATH Beta-glucuronosyltransferase GlcAT14B OS=Arabidopsis thaliana GN=GLCAT14B PE=2 SV=1	gi|823154530|ref|XP_012477142.1| PREDICTED: xylosyltransferase 1-like [Gossypium raimondii] gi|763759756|gb|KJB27087.1| hypothetical protein B456_004G277100 [Gossypium raimondii]
TRINITY_DN47397_c3_g3	10.6163	47.664	4.48972	0.0314836	733	-	K03264	-	-	-	-
TRINITY_DN47399_c1_g1	14.7671	113.457	7.6831	0.0104674	3539	GO:0006355	-	virNOG09345;KOG0266	R	sp|Q10NY2|TPR3_ORYSJ Protein TPR3 OS=Oryza sativa subsp. japonica GN=TPR3 PE=1 SV=1	gi|645225343|ref|XP_008219537.1| PREDICTED: protein TPR3-like isoform X1 [Prunus mume]
TRINITY_DN47399_c0_g2	62.5838	153.839	2.45813	0.0425233	1534	GO:0006355	-	virNOG12704	R	sp|Q0WV90|TPR1_ARATH Topless-related protein 1 OS=Arabidopsis thaliana GN=TPR1 PE=1 SV=3	gi|731407321|ref|XP_010656452.1| PREDICTED: topless-related protein 4 isoform X1 [Vitis vinifera]
TRINITY_DN47404_c0_g4	1.00463	12.6671	12.6086	0.016048	1057	GO:0016021	-	virNOG13430	S	-	gi|645257850|ref|XP_008234603.1| PREDICTED: uncharacterized protein LOC103333531 [Prunus mume] gi|645257852|ref|XP_008234604.1| PREDICTED: uncharacterized protein LOC103333531 [Prunus mume] gi|645257855|ref|XP_008234605.1| PREDICTED: uncharacterized protein LOC103333531 [Prunus mume]
TRINITY_DN47413_c3_g2	0	5.80395	Inf	0.042011	957	-	-	virNOG05810;NOG140541;virNOG26380;virNOG24415	SR	sp|Q94HW2|POLR1_ARATH Retrovirus-related Pol polyprotein from transposon RE1 OS=Arabidopsis thaliana GN=RE1 PE=2 SV=1	gi|848880885|ref|XP_012840817.1| PREDICTED: uncharacterized protein LOC105961120 [Erythranthe guttata]
TRINITY_DN47418_c1_g5	4.80586	25.562	5.31892	0.0269817	1858	GO:0005634;GO:0004674;GO:0005524;GO:0006468;GO:0035556;GO:0005737	-	KOG0583;virNOG29072	T	sp|Q39193|SRK2I_ARATH Serine/threonine-protein kinase SRK2I OS=Arabidopsis thaliana GN=SRK2I PE=1 SV=1	gi|747102131|ref|XP_011099217.1| PREDICTED: serine/threonine-protein kinase SAPK10-like [Sesamum indicum]
TRINITY_DN47422_c4_g1	28.4185	128.91	4.53612	0.00169408	4747	-	-	virNOG22502;virNOG09124;virNOG34705	R	sp|P11369|LORF2_MOUSE LINE-1 retrotransposable element ORF2 protein OS=Mus musculus GN=Pol PE=1 SV=2	gi|1024017109|gb|KZV36392.1| hypothetical protein F511_03833 [Dorcoceras hygrometricum]
TRINITY_DN47434_c0_g2	1.12107	22.8386	20.3721	0.000507923	1016	-	-	-	-	-	-
TRINITY_DN47440_c0_g1	241.788	604.795	2.50134	0.0269506	3609	GO:0042802;GO:0005739;GO:0004015;GO:0030170;GO:0009102;GO:0004141	K19562	virNOG08061	H	sp|B0F481|BIODA_ARATH Bifunctional dethiobiotin synthetase/7,8-diamino-pelargonic acid aminotransferase, mitochondrial OS=Arabidopsis thaliana GN=BIO3-BIO1 PE=1 SV=1	gi|225446128|ref|XP_002270551.1| PREDICTED: bifunctional dethiobiotin synthetase/7,8-diamino-pelargonic acid aminotransferase, mitochondrial [Vitis vinifera] gi|297735352|emb|CBI17792.3| unnamed protein product [Vitis vinifera]
TRINITY_DN47447_c4_g3	19.1739	289.342	15.0904	0.0429034	2038	GO:0004674;GO:0005524;GO:0016021;GO:0006468	K04733	virNOG05835	T	sp|P93604|LRK10_WHEAT Rust resistance kinase Lr10 OS=Triticum aestivum GN=LRK10 PE=2 SV=1	gi|731385220|ref|XP_002282725.2| PREDICTED: G-type lectin S-receptor-like serine/threonine-protein kinase At1g34300 [Vitis vinifera]
TRINITY_DN47448_c2_g1	11.8357	38.1376	3.22226	0.0319461	2599	-	-	-	-	-	-
TRINITY_DN47459_c0_g2	77.5118	204.043	2.6324	0.0306496	874	GO:0016760;GO:0016021;GO:0030244;GO:0071555	-	COG1215;virNOG03844	OM	sp|Q941L0|CESA3_ARATH Cellulose synthase A catalytic subunit 3 [UDP-forming] OS=Arabidopsis thaliana GN=CESA3 PE=1 SV=2	gi|1026011723|ref|XP_016557520.1| PREDICTED: probable cellulose synthase A catalytic subunit 8 [UDP-forming] [Capsicum annuum]
TRINITY_DN47463_c1_g3	80.1124	393.374	4.91027	0.0190397	3250	GO:0016020	-	virNOG05491;NOG130172	OR	-	gi|703155612|ref|XP_010111247.1| hypothetical protein L484_027900 [Morus notabilis] gi|587944243|gb|EXC30725.1| hypothetical protein L484_027900 [Morus notabilis]
TRINITY_DN47495_c1_g1	26.7373	117.422	4.3917	0.00248503	2057	GO:0016021	-	virNOG05799	T	sp|Q9SZG0|HHP4_ARATH Heptahelical transmembrane protein 4 OS=Arabidopsis thaliana GN=HHP4 PE=2 SV=1	gi|1009145459|ref|XP_015890348.1| PREDICTED: heptahelical transmembrane protein 4-like isoform X3 [Ziziphus jujuba]
TRINITY_DN47510_c4_g2	95.5977	321.378	3.36177	0.0035103	1268	-	K09422	virNOG09221	K	sp|Q9FDW1|MYB44_ARATH Transcription factor MYB44 OS=Arabidopsis thaliana GN=MYB44 PE=1 SV=1	gi|1009134259|ref|XP_015884347.1| PREDICTED: transcription factor MYB44-like [Ziziphus jujuba]
TRINITY_DN47511_c1_g1	10.7208	73.3225	6.83925	0.030322	1203	-	-	-	-	-	-
TRINITY_DN47517_c1_g1	2003.8	4547.23	2.26931	0.0439202	1896	GO:0003723;GO:0000166;GO:0005737	-	virNOG00187	A	sp|Q9FXA2|PABP8_ARATH Polyadenylate-binding protein 8 OS=Arabidopsis thaliana GN=PAB8 PE=1 SV=1	gi|1009134214|ref|XP_015884324.1| PREDICTED: polyadenylate-binding protein 8 [Ziziphus jujuba]
TRINITY_DN47525_c5_g2	29.8643	208.653	6.9867	0.0145312	3484	-	-	virNOG03335	R	sp|Q9SZL8|FRS5_ARATH Protein FAR1-RELATED SEQUENCE 5 OS=Arabidopsis thaliana GN=FRS5 PE=1 SV=1	gi|124359796|gb|ABD33026.2| Cyclin-like F-box; FAR1; Zinc finger, SWIM-type [Medicago truncatula]
TRINITY_DN47527_c4_g7	7.71868	31.6867	4.1052	0.0364079	798	-	-	virNOG04594;NOG59785	CU	sp|Q8L856|ACFR1_ARATH Transmembrane ascorbate ferrireductase 1 OS=Arabidopsis thaliana GN=CYB561A PE=1 SV=1	gi|694424478|ref|XP_009340012.1| PREDICTED: transmembrane ascorbate ferrireductase 1-like [Pyrus x bretschneideri]
TRINITY_DN47530_c1_g1	30.7253	176.881	5.75685	0.0218634	3080	GO:0003677	-	virNOG02960	K	-	gi|743836274|ref|XP_011025230.1| PREDICTED: uncharacterized protein LOC105126156 [Populus euphratica] gi|743941620|ref|XP_011015300.1| PREDICTED: uncharacterized protein LOC105118942 [Populus euphratica]
TRINITY_DN47531_c1_g1	56.9049	167.308	2.94012	0.045516	2121	GO:0055085;GO:0016021	K15113	virNOG10853	C	sp|Q55DY8|MFRN_DICDI Mitoferrin OS=Dictyostelium discoideum GN=mcfF PE=3 SV=1	gi|703153902|ref|XP_010110800.1| Mitochondrial RNA-splicing protein MRS3 [Morus notabilis] gi|587941494|gb|EXC28065.1| Mitochondrial RNA-splicing protein MRS3 [Morus notabilis]
TRINITY_DN47531_c3_g1	92.5344	303.115	3.2757	0.00450268	3758	GO:0015175;GO:0015801;GO:0016021;GO:0015804;GO:0015173	K14209	virNOG03229	E	sp|Q9SF09|ANT1_ARATH Amino acid transporter ANT1 OS=Arabidopsis thaliana GN=ANT1 PE=1 SV=1	gi|255566253|ref|XP_002524114.1| PREDICTED: amino acid transporter ANT1 [Ricinus communis] gi|223536682|gb|EEF38324.1| amino acid transporter, putative [Ricinus communis]
TRINITY_DN47546_c1_g9	48.9406	139.283	2.84597	0.0251983	1349	-	-	virNOG01184	T	sp|Q9LV48|PERK1_ARATH Proline-rich receptor-like protein kinase PERK1 OS=Arabidopsis thaliana GN=PERK1 PE=2 SV=1	gi|566179577|ref|XP_002310531.2| hypothetical protein POPTR_0007s04490g [Populus trichocarpa] gi|550334118|gb|EEE90981.2| hypothetical protein POPTR_0007s04490g [Populus trichocarpa]
TRINITY_DN47546_c1_g14	3.35707	21.6192	6.4399	0.0117515	521	GO:0006810;GO:0016020	-	virNOG09718	P	sp|Q3E7D0|NAT12_ARATH Nucleobase-ascorbate transporter 12 OS=Arabidopsis thaliana GN=NAT12 PE=1 SV=3	gi|224105009|ref|XP_002313653.1| xanthine/uracil permease family protein [Populus trichocarpa] gi|222850061|gb|EEE87608.1| xanthine/uracil permease family protein [Populus trichocarpa]
TRINITY_DN47556_c0_g1	4.36785	22.7546	5.20956	0.0211699	1107	GO:0048046;GO:0004553;GO:0016762;GO:0005618;GO:0010411;GO:0042546;GO:0071555	-	virNOG07037;virNOG06281	R	sp|Q38910|XTH23_ARATH Probable xyloglucan endotransglucosylase/hydrolase protein 23 OS=Arabidopsis thaliana GN=XTH23 PE=2 SV=1	gi|802559614|ref|XP_012066225.1| PREDICTED: probable xyloglucan endotransglucosylase/hydrolase protein 23 [Jatropha curcas]
TRINITY_DN47559_c3_g1	60.5029	193.602	3.19987	0.0193085	4292	GO:0006506;GO:0016746;GO:0016021	K05283	COG5062;virNOG05891	S	sp|B3H6K1|Y4791_ARATH Uncharacterized protein At4g17910 OS=Arabidopsis thaliana GN=At4g17910 PE=2 SV=2	gi|645265596|ref|XP_008238225.1| PREDICTED: uncharacterized protein At4g17910 [Prunus mume]
TRINITY_DN47562_c3_g1	59.575	148.663	2.49539	0.045725	1852	-	-	virNOG06935;virNOG08034	K	sp|P23923|HBP1B_WHEAT Transcription factor HBP-1b(c38) OS=Triticum aestivum PE=2 SV=1	gi|1027086604|ref|XP_008245049.2| PREDICTED: TGACG-sequence-specific DNA-binding protein TGA-2.1, partial [Prunus mume]
TRINITY_DN47575_c1_g2	5.47357	48.9264	8.93866	0.0377326	961	GO:0035235;GO:0016021;GO:0004970;GO:0006811	-	virNOG07447	P	sp|Q8GXJ4|GLR34_ARATH Glutamate receptor 3.4 OS=Arabidopsis thaliana GN=GLR3.4 PE=2 SV=2	gi|658035998|ref|XP_008353536.1| PREDICTED: glutamate receptor 3.4-like [Malus domestica] gi|658036000|ref|XP_008353537.1| PREDICTED: glutamate receptor 3.4-like [Malus domestica] gi|658036002|ref|XP_008353538.1| PREDICTED: glutamate receptor 3.4-like [Malus domestica]
TRINITY_DN47581_c1_g1	4.80893	53.6836	11.1633	0.0408828	1055	-	-	-	-	-	-
TRINITY_DN47589_c0_g6	75.9249	226.341	2.98111	0.0460249	1516	GO:0032502;GO:0005634;GO:0005524;GO:0006355	-	virNOG07842	K	sp|Q8L8A8|GRF2_ARATH Growth-regulating factor 2 OS=Arabidopsis thaliana GN=GRF2 PE=1 SV=1	gi|1009145573|ref|XP_015890409.1| PREDICTED: growth-regulating factor 1 isoform X2 [Ziziphus jujuba]
TRINITY_DN47592_c0_g1	2.3463	105.812	45.0972	0.0041445	1746	GO:0046872;GO:0055114;GO:0016491	K04124	virNOG03785	Q	sp|O24648|G3OX_PEA Gibberellin 3-beta-dioxygenase 1 OS=Pisum sativum GN=LE PE=1 SV=1	gi|61651585|dbj|BAD91162.1| gibberellin 3-beta hydroxylase [Prunus subhirtella]
TRINITY_DN47598_c1_g1	18.5565	190.111	10.245	0.000763068	1040	GO:0004674;GO:0005524;GO:0016021;GO:0006468;GO:0048544	-	virNOG02323;euNOG09728;COG0515	T	sp|O81832|Y4729_ARATH G-type lectin S-receptor-like serine/threonine-protein kinase At4g27290 OS=Arabidopsis thaliana GN=At4g27290 PE=3 SV=4	gi|595887576|ref|XP_007213399.1| hypothetical protein PRUPE_ppa026218mg [Prunus persica] gi|462409264|gb|EMJ14598.1| hypothetical protein PRUPE_ppa026218mg [Prunus persica]
TRINITY_DN47601_c1_g1	37.2428	111.891	3.00436	0.0220567	2981	GO:0006355;GO:0043565;GO:0003700	-	virNOG18305;virNOG20397	SK	sp|Q8GTS2|BZP23_ARATH Basic leucine zipper 23 OS=Arabidopsis thaliana GN=BZIP23 PE=2 SV=1	gi|641864588|gb|KDO83274.1| hypothetical protein CISIN_1g024477mg [Citrus sinensis] gi|641864589|gb|KDO83275.1| hypothetical protein CISIN_1g024477mg [Citrus sinensis]
TRINITY_DN47607_c4_g3	117.302	388.187	3.3093	0.00804479	1472	GO:0005856;GO:0003779;GO:0005737	-	virNOG18195	Z	sp|A4GFC2|PROCF_OLEEU Profilin-4 OS=Olea europaea PE=1 SV=1	gi|381216466|gb|AFG16923.1| profilin [Quercus suber]
TRINITY_DN47624_c5_g1	6.02178	39.3573	6.53583	0.0124957	806	-	-	-	-	-	-
TRINITY_DN47636_c3_g4	21.3564	126.257	5.91191	8.28509e-05	4232	-	-	virNOG22502;virNOG09124	R	sp|P93295|M310_ARATH Uncharacterized mitochondrial protein AtMg00310 OS=Arabidopsis thaliana GN=AtMg00310 PE=4 SV=1	gi|595812694|ref|XP_007203452.1| hypothetical protein PRUPE_ppa022115mg [Prunus persica] gi|462398983|gb|EMJ04651.1| hypothetical protein PRUPE_ppa022115mg [Prunus persica]
TRINITY_DN47638_c1_g1	130.004	451.734	3.47477	0.0113425	2389	GO:0009116;GO:0009113;GO:0004044	K00764	virNOG03890	F	sp|Q9STG9|ASE2_ARATH Amidophosphoribosyltransferase 2, chloroplastic OS=Arabidopsis thaliana GN=ASE2 PE=1 SV=1	gi|645262575|ref|XP_008236822.1| PREDICTED: amidophosphoribosyltransferase, chloroplastic [Prunus mume]
TRINITY_DN47647_c2_g1	271.361	626.69	2.30943	0.0404219	3574	GO:0016310;GO:0016301;GO:0004156;GO:0009396;GO:0003848	K13941	virNOG03010	H	sp|O04862|FOLM_PEA Folate synthesis bifunctional protein, mitochondrial OS=Pisum sativum GN=MitHPPK/DHPS PE=1 SV=1	gi|645223817|ref|XP_008218816.1| PREDICTED: folate synthesis bifunctional protein, mitochondrial-like [Prunus mume]
TRINITY_DN47651_c1_g1	1.2283	14.8539	12.0931	0.0120163	801	-	-	-	-	-	-
TRINITY_DN47660_c4_g4	23.1386	158.691	6.8583	0.00380128	1246	-	-	virNOG24735	S	-	gi|590669210|ref|XP_007037710.1| Uncharacterized protein TCM_014436 [Theobroma cacao] gi|508774955|gb|EOY22211.1| Uncharacterized protein TCM_014436 [Theobroma cacao]
TRINITY_DN47672_c0_g1	78.002	431.595	5.53313	0.0485488	1527	-	-	virNOG22268	S	-	gi|225459312|ref|XP_002284166.1| PREDICTED: uncharacterized protein LOC100262645 [Vitis vinifera] gi|302141953|emb|CBI19156.3| unnamed protein product [Vitis vinifera]
TRINITY_DN47677_c0_g2	72.2094	229.058	3.17214	0.0127331	1386	GO:0036071;GO:0046921;GO:0006487;GO:0016021	-	virNOG06616	S	-	gi|720028698|ref|XP_010264990.1| PREDICTED: uncharacterized protein LOC104602839 [Nelumbo nucifera] gi|720028702|ref|XP_010264991.1| PREDICTED: uncharacterized protein LOC104602839 [Nelumbo nucifera] gi|720028705|ref|XP_010264992.1| PREDICTED: uncharacterized protein LOC104602839 [Nelumbo nucifera] gi|720028709|ref|XP_010264993.1| PREDICTED: uncharacterized protein LOC104602839 [Nelumbo nucifera]
TRINITY_DN47680_c2_g4	659.214	2976.75	4.5156	0.00671712	1946	GO:0031120;GO:0000495;GO:0003723;GO:0031118;GO:1990481;GO:0009982;GO:0031429	K11131	COG0130;virNOG09923	J	sp|Q9LD90|CBF5_ARATH H/ACA ribonucleoprotein complex subunit 4 OS=Arabidopsis thaliana GN=CBF5 PE=1 SV=1	gi|225440338|ref|XP_002270073.1| PREDICTED: H/ACA ribonucleoprotein complex subunit 4 [Vitis vinifera]
TRINITY_DN47684_c1_g4	235.765	881.634	3.73946	0.0263769	3590	GO:0046872;GO:0005524;GO:0004386;GO:0009507;GO:0003676	-	virNOG14071	A	sp|O22243|C3H31_ARATH DExH-box ATP-dependent RNA helicase DExH8 OS=Arabidopsis thaliana GN=At2g47680 PE=2 SV=2	gi|567903722|ref|XP_006444349.1| hypothetical protein CICLE_v10018660mg [Citrus clementina] gi|557546611|gb|ESR57589.1| hypothetical protein CICLE_v10018660mg [Citrus clementina]
TRINITY_DN47688_c0_g2	0	10.5367	Inf	0.00913899	684	-	-	-	-	-	-
TRINITY_DN47691_c0_g1	153.071	772.888	5.04921	0.00413543	2202	GO:0016747	-	virNOG08295	S	sp|Q9FF86|DCR_ARATH BAHD acyltransferase DCR OS=Arabidopsis thaliana GN=DCR PE=2 SV=1	gi|224139040|ref|XP_002322965.1| transferase family protein [Populus trichocarpa] gi|222867595|gb|EEF04726.1| transferase family protein [Populus trichocarpa]
TRINITY_DN47718_c8_g2	133.17	374.53	2.81242	0.0336745	2785	-	-	virNOG19194	A	-	gi|720043464|ref|XP_010269566.1| PREDICTED: small nuclear ribonucleoprotein Sm D2-like isoform X1 [Nelumbo nucifera] gi|720043469|ref|XP_010269567.1| PREDICTED: small nuclear ribonucleoprotein Sm D2-like isoform X1 [Nelumbo nucifera] gi|720043473|ref|XP_010269568.1| PREDICTED: small nuclear ribonucleoprotein Sm D2-like isoform X1 [Nelumbo nucifera] gi|720043476|ref|XP_010269569.1| PREDICTED: smal…
TRINITY_DN47718_c8_g3	16.9965	65.5059	3.85407	0.0125188	1001	-	-	-	-	-	-
TRINITY_DN47718_c8_g4	10.0712	42.3913	4.20915	0.0112481	1056	-	-	-	-	-	-
TRINITY_DN47728_c0_g2	46.297	129.564	2.79854	0.046531	2324	GO:0006810;GO:0006412;GO:0016021;GO:0003735	K15109	virNOG04656	C	sp|Q93XM7|MCAT_ARATH Mitochondrial carnitine/acylcarnitine carrier-like protein OS=Arabidopsis thaliana GN=BOU PE=1 SV=1	gi|566161702|ref|XP_006385651.1| Mitochondrial carnitine/acylcarnitine carrier-like family protein [Populus trichocarpa] gi|550342782|gb|ERP63448.1| Mitochondrial carnitine/acylcarnitine carrier-like family protein [Populus trichocarpa]
TRINITY_DN47728_c0_g1	0	10.5062	Inf	0.00344007	986	-	-	KOG1075;virNOG22556;virNOG34604;euNOG46005	R	-	gi|731317884|ref|XP_010669421.1| PREDICTED: uncharacterized protein LOC104886652 [Beta vulgaris subsp. vulgaris]
TRINITY_DN47733_c0_g4	3.34787	17.3427	5.18021	0.032655	906	GO:0006508;GO:0004190	-	virNOG05732	O	sp|Q9LX20|ASPL1_ARATH Aspartic proteinase-like protein 1 OS=Arabidopsis thaliana GN=At5g10080 PE=1 SV=1	gi|566170137|ref|XP_006382912.1| hypothetical protein POPTR_0005s08170g [Populus trichocarpa] gi|550338378|gb|ERP60709.1| hypothetical protein POPTR_0005s08170g [Populus trichocarpa]
TRINITY_DN47742_c1_g9	9.93933	42.5925	4.28525	0.0128442	983	GO:0008375;GO:0016021	-	virNOG01753	S	-	gi|593783375|ref|XP_007154728.1| hypothetical protein PHAVU_003G142500g [Phaseolus vulgaris] gi|561028082|gb|ESW26722.1| hypothetical protein PHAVU_003G142500g [Phaseolus vulgaris]
TRINITY_DN47743_c2_g6	1.00157	11.1061	11.0888	0.0292744	728	GO:0000166	-	virNOG06250	U	sp|P52885|SAR1_TOBAC GTP-binding protein SAR1 OS=Nicotiana tabacum GN=SAR1 PE=2 SV=1	gi|955390776|ref|XP_014627706.1| PREDICTED: uncharacterized protein LOC100526929 isoform X1 [Glycine max]
TRINITY_DN47743_c2_g4	6.25783	23.5689	3.76631	0.0379983	1207	GO:0006886;GO:0005783;GO:0005794;GO:0005525;GO:0016192	K07953	virNOG06250	U	sp|O04834|SAR1A_ARATH GTP-binding protein SAR1A OS=Arabidopsis thaliana GN=SAR1A PE=2 SV=1	gi|1009163508|ref|XP_015900005.1| PREDICTED: GTP-binding protein SAR1A [Ziziphus jujuba]
TRINITY_DN47745_c1_g1	5.4796	35.4018	6.46065	0.0225037	2288	GO:0009987	-	virNOG10528	S	sp|F4ICK8|IWS1_ARATH Protein IWS1 homolog 1 OS=Arabidopsis thaliana GN=IWS1 PE=1 SV=1	gi|595850684|ref|XP_007209968.1| hypothetical protein PRUPE_ppa004973mg [Prunus persica] gi|462405703|gb|EMJ11167.1| hypothetical protein PRUPE_ppa004973mg [Prunus persica]
TRINITY_DN47753_c5_g1	97.5053	247.414	2.53744	0.0320324	2394	-	-	virNOG05752	S	-	gi|702293708|ref|XP_010047728.1| PREDICTED: uncharacterized protein LOC104436595 isoform X1 [Eucalyptus grandis] gi|629115010|gb|KCW79685.1| hypothetical protein EUGRSUZ_C01037 [Eucalyptus grandis]
TRINITY_DN47760_c5_g1	225.067	516.755	2.29601	0.0425711	3535	-	-	virNOG01691	R	sp|Q5R8W1|KLDC4_PONAB Kelch domain-containing protein 4 OS=Pongo abelii GN=KLHDC4 PE=2 SV=1	gi|1035918312|gb|OAY47903.1| hypothetical protein MANES_06G114900 [Manihot esculenta]
TRINITY_DN47761_c3_g2	6.47514	26.9649	4.16438	0.0296671	600	GO:0055085;GO:0005509;GO:0016021	-	virNOG15922	P	sp|Q8L636|NCL_ARATH Sodium/calcium exchanger NCL OS=Arabidopsis thaliana GN=NCL PE=2 SV=1	gi|702245156|ref|XP_010052488.1| PREDICTED: uncharacterized protein LOC104441166 isoform X2 [Eucalyptus grandis]
TRINITY_DN47766_c3_g3	0	10.299	Inf	0.00343912	879	GO:0006486;GO:0016021;GO:0004576	-	virNOG04725	O	sp|Q6F2Z1|STT3A_ORYSJ Dolichyl-diphosphooligosaccharide--protein glycosyltransferase subunit STT3A OS=Oryza sativa subsp. japonica GN=STT3A PE=2 SV=1	gi|567918508|ref|XP_006451260.1| hypothetical protein CICLE_v10007513mg [Citrus clementina] gi|557554486|gb|ESR64500.1| hypothetical protein CICLE_v10007513mg [Citrus clementina]
TRINITY_DN47769_c0_g1	17.3273	58.5046	3.37643	0.0210579	2236	GO:0046872	-	virNOG10198;virNOG28812	R	sp|Q947D2|PRAF1_ARATH PH, RCC1 and FYVE domains-containing protein 1 OS=Arabidopsis thaliana GN=PRAF1 PE=1 SV=1	gi|596263849|ref|XP_007224988.1| hypothetical protein PRUPE_ppa020628mg [Prunus persica] gi|462421924|gb|EMJ26187.1| hypothetical protein PRUPE_ppa020628mg [Prunus persica]
TRINITY_DN47776_c0_g1	32.2838	108.782	3.36955	0.0491202	1054	GO:0004674;GO:0007165;GO:0005524;GO:0016021;GO:0006468	-	virNOG10135	T	sp|Q9SN43|CIPKC_ARATH CBL-interacting serine/threonine-protein kinase 12 OS=Arabidopsis thaliana GN=CIPK12 PE=1 SV=1	gi|590623548|ref|XP_007025352.1| CBL-interacting protein kinase 12 isoform 1 [Theobroma cacao] gi|590623552|ref|XP_007025353.1| CBL-interacting protein kinase 12 isoform 1 [Theobroma cacao] gi|508780718|gb|EOY27974.1| CBL-interacting protein kinase 12 isoform 1 [Theobroma cacao] gi|508780719|gb|EOY27975.1| CBL-interacting protein kinase 12 isoform 1 [Theobroma cacao]
TRINITY_DN47782_c2_g3	2.01245	54.9963	27.3281	0.00611561	462	-	-	-	-	-	-
TRINITY_DN47802_c3_g3	3.23757	16.5053	5.09805	0.0408737	1094	-	-	-	-	-	-
TRINITY_DN47817_c0_g1	123.169	519.003	4.21376	0.0260231	4141	GO:0006546;GO:0055114;GO:0004375	K00281	virNOG04511	E	sp|O49954|GCSP_SOLTU Glycine dehydrogenase (decarboxylating), mitochondrial OS=Solanum tuberosum GN=GDCSP PE=2 SV=1	gi|694312332|ref|XP_009361863.1| PREDICTED: glycine dehydrogenase (decarboxylating), mitochondrial isoform X1 [Pyrus x bretschneideri] gi|694312337|ref|XP_009361876.1| PREDICTED: glycine dehydrogenase (decarboxylating), mitochondrial isoform X3 [Pyrus x bretschneideri]
TRINITY_DN47819_c1_g1	10.8491	53.8158	4.96038	0.00409076	1014	GO:0016021	-	virNOG18102	S	-	gi|255537817|ref|XP_002509975.1| PREDICTED: uncharacterized protein LOC8288025 [Ricinus communis] gi|223549874|gb|EEF51362.1| conserved hypothetical protein [Ricinus communis]
TRINITY_DN47819_c3_g3	13.8599	50.0181	3.60885	0.049569	2620	GO:0000902	-	virNOG02201	S	sp|Q66GQ2|Y5162_ARATH Uncharacterized protein At5g41620 OS=Arabidopsis thaliana GN=At5g41620 PE=2 SV=2	gi|731421776|ref|XP_010661866.1| PREDICTED: uncharacterized protein At5g41620 isoform X1 [Vitis vinifera]
TRINITY_DN47824_c5_g1	8.94073	52.5202	5.87427	0.00945049	969	-	-	-	-	-	-
TRINITY_DN47827_c3_g2	11.1891	67.6591	6.04686	0.00475141	215	-	-	-	-	-	-
TRINITY_DN47831_c1_g2	1.90522	12.8378	6.73822	0.0363065	448	-	-	-	-	-	-
TRINITY_DN47844_c1_g1	91.3114	259.836	2.8456	0.016032	761	-	-	-	-	-	-
TRINITY_DN47856_c1_g4	4.91945	23.6356	4.80453	0.0120836	872	GO:0055085;GO:0016021;GO:0005215	-	virNOG16415;virNOG00173	P	sp|Q0WPE9|NAT7_ARATH Nucleobase-ascorbate transporter 7 OS=Arabidopsis thaliana GN=NAT7 PE=2 SV=2	gi|590687454|ref|XP_007042668.1| Xanthine/uracil permease family protein isoform 2 [Theobroma cacao] gi|508706603|gb|EOX98499.1| Xanthine/uracil permease family protein isoform 2 [Theobroma cacao]
TRINITY_DN47864_c3_g2	0	7.17761	Inf	0.0171863	573	-	-	-	-	-	-
TRINITY_DN47864_c0_g1	110.91	267.885	2.41533	0.0274393	1667	GO:0016021;GO:0005975;GO:0016857;GO:0050662	K08679	virNOG04514	G	sp|Q9M0B6|GAE1_ARATH UDP-glucuronate 4-epimerase 1 OS=Arabidopsis thaliana GN=GAE1 PE=1 SV=1	gi|1009108499|ref|XP_015885016.1| PREDICTED: UDP-glucuronate 4-epimerase 1 [Ziziphus jujuba]
TRINITY_DN47891_c0_g5	3.12738	20.1092	6.43006	0.018483	1111	GO:0016021	K12386	virNOG07455	E	sp|P57758|CTNS_ARATH Cystinosin homolog OS=Arabidopsis thaliana GN=At5g40670 PE=2 SV=1	gi|645248795|ref|XP_008230459.1| PREDICTED: cystinosin homolog [Prunus mume]
TRINITY_DN47915_c1_g5	0	29.921	Inf	0.00189598	1991	-	-	-	-	-	-
TRINITY_DN47956_c1_g2	7.587	34.3466	4.52703	0.0142124	5998	GO:0043168;GO:0032559;GO:0050896;GO:0032550	-	virNOG00842	T	sp|Q40392|TMVRN_NICGU TMV resistance protein N OS=Nicotiana glutinosa GN=N PE=1 SV=1	gi|596297589|ref|XP_007227357.1| hypothetical protein PRUPE_ppa000268mg [Prunus persica] gi|462424293|gb|EMJ28556.1| hypothetical protein PRUPE_ppa000268mg [Prunus persica]
TRINITY_DN47965_c0_g1	85.3072	204.965	2.40267	0.0498303	1776	-	-	virNOG06068	R	sp|O65679|PILR3_ARATH Probable pinoresinol-lariciresinol reductase 3 OS=Arabidopsis thaliana GN=PLR3 PE=3 SV=2	gi|1009169578|ref|XP_015865740.1| PREDICTED: probable pinoresinol-lariciresinol reductase 3 [Ziziphus jujuba]
TRINITY_DN47971_c0_g1	41.5042	106.408	2.56379	0.0347374	3146	GO:0000902	-	virNOG13902	S	sp|Q66GQ2|Y5162_ARATH Uncharacterized protein At5g41620 OS=Arabidopsis thaliana GN=At5g41620 PE=2 SV=2	gi|590586582|ref|XP_007015745.1| Uncharacterized protein TCM_041341 [Theobroma cacao] gi|508786108|gb|EOY33364.1| Uncharacterized protein TCM_041341 [Theobroma cacao]
TRINITY_DN47980_c0_g4	34.6586	111.934	3.22963	0.00841158	1410	-	-	virNOG24250	S	-	gi|659117291|ref|XP_008458522.1| PREDICTED: uncharacterized protein LOC103497904 [Cucumis melo]
TRINITY_DN47984_c0_g2	64.4577	260.794	4.04597	0.00173236	3275	GO:0008152;GO:0016021;GO:0016874	K01904	virNOG00612	I	sp|Q9M0X9|4CLL7_ARATH 4-coumarate--CoA ligase-like 7 OS=Arabidopsis thaliana GN=4CLL7 PE=1 SV=1	gi|692147504|gb|AIR95612.1| 4-coumarate:CoA ligase-like protein [Betula pendula]
TRINITY_DN47991_c0_g1	12.3958	56.7161	4.57542	0.00604308	2924	-	-	virNOG08597;virNOG17220	SR	-	gi|1009180040|ref|XP_015871412.1| PREDICTED: uncharacterized protein LOC107408527 [Ziziphus jujuba]
TRINITY_DN47998_c2_g1	83.2253	315.363	3.78927	0.0210414	2568	-	K10727	virNOG10690	L	sp|Q9SJW9|CDT1A_ARATH CDT1-like protein a, chloroplastic OS=Arabidopsis thaliana GN=CDT1A PE=1 SV=1	gi|1035922763|gb|OAY52352.1| hypothetical protein MANES_04G076400 [Manihot esculenta]
TRINITY_DN48006_c0_g3	42.4045	199.867	4.71334	0.000621472	3596	-	-	-	-	-	-
TRINITY_DN48026_c2_g1	91.2135	284.479	3.11883	0.00818227	2498	GO:0006353;GO:0003723;GO:0006355;GO:0009507	-	virNOG06667	S	-	gi|595826771|ref|XP_007205626.1| hypothetical protein PRUPE_ppa009156mg [Prunus persica] gi|645215178|ref|XP_008221137.1| PREDICTED: uncharacterized protein LOC103321114 [Prunus mume] gi|462401268|gb|EMJ06825.1| hypothetical protein PRUPE_ppa009156mg [Prunus persica]
TRINITY_DN48045_c1_g4	16.7544	86.6167	5.1698	0.0297315	834	-	-	-	-	-	-
TRINITY_DN48045_c1_g2	131.401	630.862	4.80106	0.0093741	2376	-	-	virNOG08903	R	-	gi|802726376|ref|XP_012086093.1| PREDICTED: uncharacterized protein LOC105645175 [Jatropha curcas]
TRINITY_DN48047_c2_g5	180.132	404.402	2.24503	0.0432361	1147	GO:0042819;GO:0042823;GO:0003824	K06215	virNOG06486	H	sp|Q39963|PDX1_HEVBR Probable pyridoxal 5&apos;-phosphate synthase subunit PDX1 OS=Hevea brasiliensis GN=PDX1 PE=2 SV=1	gi|802538289|ref|XP_012067529.1| PREDICTED: probable pyridoxal 5&apos;-phosphate synthase subunit PDX1 [Jatropha curcas] gi|643740921|gb|KDP46491.1| hypothetical protein JCGZ_08463 [Jatropha curcas]
TRINITY_DN48047_c2_g7	1.68155	37.2943	22.1785	0.0105208	1168	-	-	-	-	-	-
TRINITY_DN48054_c0_g1	8.72046	46.1436	5.29142	0.0403891	2137	GO:0016021	-	virNOG02701	G	-	gi|1009156943|ref|XP_015896506.1| PREDICTED: uncharacterized protein LOC107430210 isoform X1 [Ziziphus jujuba] gi|1009156945|ref|XP_015896507.1| PREDICTED: uncharacterized protein LOC107430210 isoform X2 [Ziziphus jujuba]
TRINITY_DN48057_c8_g1	27.8401	93.9521	3.37471	0.00885312	1844	-	-	virNOG10080	D	-	gi|703149409|ref|XP_010109595.1| Katanin p80 WD40 repeat-containing subunit B1-1-like protein [Morus notabilis] gi|587971870|gb|EXC56734.1| Katanin p80 WD40 repeat-containing subunit B1-1-like protein [Morus notabilis]
TRINITY_DN48062_c0_g6	2.236	15.9423	7.12982	0.0201586	562	-	-	virNOG00808	G	-	gi|970004037|ref|XP_015062802.1| PREDICTED: beta-glucosidase BoGH3B [Solanum pennellii]
TRINITY_DN48067_c3_g1	4.03082	68.8099	17.071	0.00379928	1644	-	-	-	-	-	-
TRINITY_DN48073_c5_g3	2.6863	15.0349	5.59688	0.0356088	1493	-	-	virNOG02292	S	-	gi|703148358|ref|XP_010109325.1| hypothetical protein L484_006471 [Morus notabilis] gi|587934854|gb|EXC21757.1| hypothetical protein L484_006471 [Morus notabilis]
TRINITY_DN48075_c1_g1	325.975	986.264	3.02558	0.0246758	1979	GO:0046914;GO:0030001;GO:0005737;GO:0046916	-	KOG1603;virNOG24083	P	sp|Q9M8K5|HIP32_ARATH Heavy metal-associated isoprenylated plant protein 32 OS=Arabidopsis thaliana GN=HIPP32 PE=2 SV=1	gi|566169295|ref|XP_006382620.1| hypothetical protein POPTR_0005s03840g [Populus trichocarpa] gi|550337984|gb|ERP60417.1| hypothetical protein POPTR_0005s03840g [Populus trichocarpa]
TRINITY_DN48079_c4_g5	0	43.4816	Inf	0.0029291	961	-	-	-	-	-	-
TRINITY_DN48079_c4_g1	0	30.7258	Inf	0.00212892	631	-	-	-	-	-	-
TRINITY_DN48081_c0_g1	66.5499	231.502	3.47863	0.0157484	2293	GO:0019252;GO:0005978;GO:0008878;GO:0005524;GO:0009507	K00975	virNOG04573;virNOG01194;COG0448	MG	sp|Q688T8|GLGL3_ORYSJ Glucose-1-phosphate adenylyltransferase large subunit 3, chloroplastic/amyloplastic OS=Oryza sativa subsp. japonica GN=AGPL3 PE=1 SV=1	gi|596142205|ref|XP_007222521.1| hypothetical protein PRUPE_ppa004135mg [Prunus persica] gi|462419457|gb|EMJ23720.1| hypothetical protein PRUPE_ppa004135mg [Prunus persica]
TRINITY_DN48084_c2_g6	11.4064	58.4792	5.12686	0.0477905	1358	-	-	virNOG21094	K	sp|Q39088|DOF34_ARATH Dof zinc finger protein DOF3.4 OS=Arabidopsis thaliana GN=DOF3.4 PE=1 SV=2	gi|225458485|ref|XP_002284108.1| PREDICTED: dof zinc finger protein DOF3.4 [Vitis vinifera]
TRINITY_DN48086_c1_g1	8.83393	40.442	4.57803	0.00671422	1251	GO:0004364;GO:0006749;GO:0009407;GO:0005737	K00799	virNOG07100;KOG0406	O	sp|Q9ZW24|GSTU7_ARATH Glutathione S-transferase U7 OS=Arabidopsis thaliana GN=GSTU7 PE=2 SV=1	gi|731426547|ref|XP_010663654.1| PREDICTED: probable glutathione S-transferase [Vitis vinifera]
TRINITY_DN48089_c3_g2	0.781077	29.8789	38.2534	5.12363e-05	1732	-	-	virNOG13489;virNOG10093;NOG96741	TR	sp|Q40392|TMVRN_NICGU TMV resistance protein N OS=Nicotiana glutinosa GN=N PE=1 SV=1	gi|1027109306|ref|XP_016651044.1| PREDICTED: TMV resistance protein N-like [Prunus mume]
TRINITY_DN48148_c1_g6	5.59001	23.8697	4.27007	0.0327191	633	GO:0043231;GO:0005524;GO:0051453;GO:0006754;GO:0046872;GO:1902600;GO:0005887;GO:0008553	-	virNOG04331;virNOG10334;COG0474	P	sp|Q9M2A0|PMA8_ARATH ATPase 8, plasma membrane-type OS=Arabidopsis thaliana GN=AHA8 PE=3 SV=1	gi|297742915|emb|CBI35782.3| unnamed protein product [Vitis vinifera]
TRINITY_DN48148_c1_g1	160.455	387.171	2.41295	0.0361047	1401	GO:0006754;GO:1902600;GO:0046872;GO:0005524;GO:0016021;GO:0008553	-	virNOG10334;virNOG14928	P	sp|Q43128|PMA10_ARATH ATPase 10, plasma membrane-type OS=Arabidopsis thaliana GN=AHA10 PE=2 SV=2	gi|567868399|ref|XP_006426822.1| hypothetical protein CICLE_v100248072mg, partial [Citrus clementina] gi|557528812|gb|ESR40062.1| hypothetical protein CICLE_v100248072mg, partial [Citrus clementina]
TRINITY_DN48156_c4_g1	0.784147	9.48851	12.1004	0.0302729	990	-	-	virNOG18252	S	sp|Q9SIP1|UP3_ARATH Stress-response A/B barrel domain-containing protein UP3 OS=Arabidopsis thaliana GN=UP3 PE=1 SV=1	gi|1035897465|gb|OAY27067.1| hypothetical protein MANES_16G097000 [Manihot esculenta]
TRINITY_DN48156_c4_g3	5.25308	28.2644	5.38053	0.0100086	1133	-	-	virNOG18252	S	sp|Q9SIP1|UP3_ARATH Stress-response A/B barrel domain-containing protein UP3 OS=Arabidopsis thaliana GN=UP3 PE=1 SV=1	gi|720018867|ref|XP_010261930.1| PREDICTED: uncharacterized protein LOC104600589 [Nelumbo nucifera]
TRINITY_DN48159_c0_g2	162.569	720.698	4.43318	0.0475241	1740	-	-	virNOG20661	S	-	gi|1009162288|ref|XP_015899358.1| PREDICTED: uncharacterized protein LOC107432685 [Ziziphus jujuba]
TRINITY_DN48159_c0_g4	7.36958	39.3638	5.34139	0.00516891	1352	-	-	virNOG20661	S	-	gi|1009162288|ref|XP_015899358.1| PREDICTED: uncharacterized protein LOC107432685 [Ziziphus jujuba]
TRINITY_DN48165_c3_g1	0.66771	9.2768	13.8935	0.0411126	649	-	-	-	-	-	-
TRINITY_DN48172_c5_g1	3.8043	26.3994	6.93935	0.0217617	921	-	-	NOG175622;virNOG12953	R	sp|Q8L607|SIN2_ARATH Short integuments 2, mitochondrial OS=Arabidopsis thaliana GN=SIN2 PE=1 SV=1	gi|567857262|ref|XP_006421314.1| hypothetical protein CICLE_v10006119mg [Citrus clementina] gi|557523187|gb|ESR34554.1| hypothetical protein CICLE_v10006119mg [Citrus clementina]
TRINITY_DN48184_c3_g3	7.48273	36.2556	4.84524	0.0130488	834	-	-	-	-	-	-
TRINITY_DN48185_c3_g4	75.0389	168.756	2.24891	0.0447268	1022	-	-	virNOG07994;virNOG34930	S	-	gi|720083586|ref|XP_010242945.1| PREDICTED: tetraspanin-19-like [Nelumbo nucifera] gi|720083590|ref|XP_010242948.1| PREDICTED: tetraspanin-19-like [Nelumbo nucifera]
TRINITY_DN48190_c0_g1	3866.91	9550.52	2.4698	0.025539	1604	GO:0003746;GO:0006414;GO:0005525;GO:0005737;GO:0003924	K03231	COG5256;virNOG10116	J	sp|P43643|EF1A_TOBAC Elongation factor 1-alpha OS=Nicotiana tabacum PE=2 SV=1	gi|1025396859|ref|XP_016436632.1| PREDICTED: elongation factor 1-alpha-like, partial [Nicotiana tabacum]
TRINITY_DN48210_c1_g5	11.1832	35.0831	3.13712	0.0400014	1010	-	-	KOG1075;virNOG09124;virNOG09255	RB	sp|P0C2F6|RNHX1_ARATH Putative ribonuclease H protein At1g65750 OS=Arabidopsis thaliana GN=At1g65750 PE=3 SV=1	gi|731365954|ref|XP_010694802.1| PREDICTED: uncharacterized protein LOC104907559 [Beta vulgaris subsp. vulgaris]
TRINITY_DN48223_c0_g6	0.336924	28.4979	84.5824	0.0269011	1932	-	-	KOG1075;virNOG09124;virNOG32557;virNOG31280	SR	sp|P0C2F6|RNHX1_ARATH Putative ribonuclease H protein At1g65750 OS=Arabidopsis thaliana GN=At1g65750 PE=3 SV=1	gi|657942815|ref|XP_008340459.1| PREDICTED: putative ribonuclease H protein At1g65750 [Malus domestica]
TRINITY_DN48241_c1_g1	8.8244	31.9203	3.61728	0.0484624	2426	-	-	KOG1075;virNOG09124;NOG203984	RL	-	gi|923750381|ref|XP_013674196.1| PREDICTED: uncharacterized protein LOC106378641 [Brassica napus]
TRINITY_DN48246_c0_g2	4.92833	23.7329	4.8156	0.0265624	955	GO:0008202;GO:0016614;GO:0050614;GO:0016021;GO:0050660;GO:0055114	-	virNOG05540	R	sp|P93472|DIM_PEA Delta(24)-sterol reductase OS=Pisum sativum GN=DIM PE=1 SV=1	gi|703159643|ref|XP_010112301.1| Delta(24)-sterol reductase [Morus notabilis] gi|587946780|gb|EXC33104.1| Delta(24)-sterol reductase [Morus notabilis]
TRINITY_DN48246_c0_g1	117.279	399.675	3.4079	0.0049149	4801	GO:0008202;GO:0016614;GO:0016021;GO:0050660;GO:0055114	K09828	virNOG05540	R	sp|P93472|DIM_PEA Delta(24)-sterol reductase OS=Pisum sativum GN=DIM PE=1 SV=1	gi|703159643|ref|XP_010112301.1| Delta(24)-sterol reductase [Morus notabilis] gi|587946780|gb|EXC33104.1| Delta(24)-sterol reductase [Morus notabilis]
TRINITY_DN48247_c0_g6	37.7092	217.154	5.75864	0.00355973	1200	-	-	-	-	-	-
TRINITY_DN48276_c1_g2	0	5.53627	Inf	0.0458956	1082	-	-	-	-	-	-
TRINITY_DN48280_c3_g3	12.5032	57.4003	4.59086	0.00597302	973	-	-	virNOG06060	K	sp|O24606|EIN3_ARATH Protein ETHYLENE INSENSITIVE 3 OS=Arabidopsis thaliana GN=EIN3 PE=1 SV=1	gi|590590255|ref|XP_007016682.1| Ethylene insensitive 3 family protein [Theobroma cacao] gi|508787045|gb|EOY34301.1| Ethylene insensitive 3 family protein [Theobroma cacao]
TRINITY_DN48283_c1_g4	115.153	468.813	4.0712	0.00135368	2175	GO:0005634;GO:0003677;GO:0006355	-	virNOG12743;strNOG12799	K	sp|O04017|NAC98_ARATH Protein CUP-SHAPED COTYLEDON 2 OS=Arabidopsis thaliana GN=NAC098 PE=1 SV=1	gi|920700326|gb|KOM43551.1| hypothetical protein LR48_Vigan05g115600 [Vigna angularis] gi|965605419|dbj|BAT92595.1| hypothetical protein VIGAN_07135500 [Vigna angularis var. angularis]
TRINITY_DN48283_c0_g4	5.04784	25.6319	5.07779	0.0183572	795	GO:0016021	-	virNOG03573	S	-	gi|470103579|ref|XP_004288212.1| PREDICTED: uncharacterized protein LOC101299808 [Fragaria vesca subsp. vesca]
TRINITY_DN48283_c1_g1	105.521	383.044	3.63004	0.00287196	2353	GO:0006351	-	virNOG12743;strNOG12799	K	sp|O04017|NAC98_ARATH Protein CUP-SHAPED COTYLEDON 2 OS=Arabidopsis thaliana GN=NAC098 PE=1 SV=1	gi|659127436|ref|XP_008463701.1| PREDICTED: protein CUP-SHAPED COTYLEDON 2-like [Cucumis melo]
TRINITY_DN48284_c0_g2	43.7092	129.531	2.96347	0.0253742	3748	-	-	COG2801;virNOG30511	RL	sp|Q99315|YG31B_YEAST Transposon Ty3-G Gag-Pol polyprotein OS=Saccharomyces cerevisiae (strain ATCC 204508 / S288c) GN=TY3B-G PE=1 SV=3	gi|595851814|ref|XP_007210190.1| hypothetical protein PRUPE_ppa017790mg [Prunus persica] gi|462405925|gb|EMJ11389.1| hypothetical protein PRUPE_ppa017790mg [Prunus persica]
TRINITY_DN48286_c6_g4	0	6.9565	Inf	0.0192799	676	-	-	-	-	-	-
TRINITY_DN48286_c5_g3	3.79805	17.999	4.73901	0.0466848	976	-	-	virNOG08561	I	sp|Q9SWG0|IVD_ARATH Isovaleryl-CoA dehydrogenase, mitochondrial OS=Arabidopsis thaliana GN=IVD PE=1 SV=2	gi|210148523|gb|ACJ09176.1| putative isovaleryl-CoA dehydrogenase/auxin binding protein [Robinia pseudoacacia]
TRINITY_DN48292_c0_g4	179.727	1071.27	5.96055	0.0432193	3183	GO:0009882;GO:0009785	-	virNOG02599	TL	sp|Q43125|CRY1_ARATH Cryptochrome-1 OS=Arabidopsis thaliana GN=CRY1 PE=1 SV=2	gi|1035928544|gb|OAY58131.1| hypothetical protein MANES_02G152400 [Manihot esculenta] gi|1035928545|gb|OAY58132.1| hypothetical protein MANES_02G152400 [Manihot esculenta]
TRINITY_DN48300_c2_g1	2.57293	21.5154	8.36221	0.00659519	1060	-	-	virNOG14307;virNOG02851;NOG04132	OR	sp|Q5T2N8|ATD3C_HUMAN ATPase family AAA domain-containing protein 3C OS=Homo sapiens GN=ATAD3C PE=2 SV=2	gi|1002245284|ref|XP_015626823.1| PREDICTED: ATPase family AAA domain-containing protein 3C isoform X2 [Oryza sativa Japonica Group]
TRINITY_DN48318_c0_g1	145.442	355.916	2.44713	0.0405466	2624	GO:0006282	-	virNOG19503	S	sp|Q9CDN7|RECX_LACLA Regulatory protein RecX OS=Lactococcus lactis subsp. lactis (strain IL1403) GN=recX PE=3 SV=1	gi|703127910|ref|XP_010103964.1| Regulatory protein recX [Morus notabilis] gi|587909766|gb|EXB97667.1| Regulatory protein recX [Morus notabilis]
TRINITY_DN48319_c2_g1	10.1755	42.7233	4.19864	0.0461349	1483	-	-	-	-	-	-
TRINITY_DN48322_c5_g1	0	6.89624	Inf	0.0269978	451	-	-	virNOG08036	E	-	gi|298205206|emb|CBI17265.3| unnamed protein product [Vitis vinifera]
TRINITY_DN48323_c1_g1	48.3154	130.349	2.69788	0.0333169	1978	GO:0055085;GO:0016021;GO:0009536;GO:0005739	-	virNOG06051	C	sp|Q9LV81|BRTL3_ARATH Probable mitochondrial adenine nucleotide transporter BTL3 OS=Arabidopsis thaliana GN=At5g64970 PE=2 SV=1	gi|645219100|ref|XP_008234036.1| PREDICTED: probable mitochondrial adenine nucleotide transporter BTL3 [Prunus mume]
TRINITY_DN48323_c2_g1	72.5686	178.886	2.46507	0.0400557	5458	-	K10746	virNOG00834	L	sp|Q8L6Z7|EXO1_ARATH Exonuclease 1 OS=Arabidopsis thaliana GN=EXO1 PE=2 SV=2	gi|1035895430|gb|OAY25033.1| hypothetical protein MANES_17G062800 [Manihot esculenta]
TRINITY_DN48345_c1_g4	20.8998	97.4743	4.66388	0.0423008	968	GO:0008152;GO:0003824	-	virNOG00638	R	sp|Q8S8F9|NIC1_ARATH Nicotinamidase 1 OS=Arabidopsis thaliana GN=NIC1 PE=1 SV=1	gi|703077457|ref|XP_010090598.1| putative isochorismatase family protein pncA [Morus notabilis] gi|587849822|gb|EXB40026.1| putative isochorismatase family protein pncA [Morus notabilis]
TRINITY_DN48345_c1_g1	0	5.60327	Inf	0.0448765	503	-	-	-	-	-	-
TRINITY_DN48372_c0_g1	130.06	614.168	4.72217	0.00822321	1662	GO:0043231;GO:0012505;GO:0044444	-	virNOG01816	S	-	gi|596047484|ref|XP_007220285.1| hypothetical protein PRUPE_ppa000692mg [Prunus persica] gi|462416747|gb|EMJ21484.1| hypothetical protein PRUPE_ppa000692mg [Prunus persica]
TRINITY_DN48378_c2_g1	0	22.0417	Inf	0.017235	963	-	-	virNOG26127;virNOG24419	R	sp|Q9T068|EPFL2_ARATH EPIDERMAL PATTERNING FACTOR-like protein 2 OS=Arabidopsis thaliana GN=EPFL2 PE=2 SV=1	gi|1035903959|gb|OAY33558.1| hypothetical protein MANES_13G106900 [Manihot esculenta]
TRINITY_DN48390_c0_g2	1.23137	11.6487	9.45994	0.0228888	522	-	-	-	-	-	-
TRINITY_DN48390_c1_g1	57.7473	140.558	2.43403	0.0414767	2412	-	K15414	virNOG15820	S	-	gi|596222282|ref|XP_007224084.1| hypothetical protein PRUPE_ppa015490mg [Prunus persica] gi|462421020|gb|EMJ25283.1| hypothetical protein PRUPE_ppa015490mg [Prunus persica]
TRINITY_DN48395_c0_g1	2.56372	18.5752	7.24541	0.0131993	1143	-	-	virNOG06391	S	-	gi|590657568|ref|XP_007034600.1| F28L1.9 protein [Theobroma cacao] gi|508713629|gb|EOY05526.1| F28L1.9 protein [Theobroma cacao]
TRINITY_DN48395_c0_g4	13.7711	70.7439	5.13711	0.0148811	1294	GO:0016021	-	virNOG06391	S	-	gi|566185094|ref|XP_002311830.2| hypothetical protein POPTR_0008s20680g [Populus trichocarpa] gi|550333553|gb|EEE89197.2| hypothetical protein POPTR_0008s20680g [Populus trichocarpa]
TRINITY_DN48401_c0_g1	2.23611	27.8908	12.4729	0.0181038	944	-	-	-	-	-	-
TRINITY_DN48405_c1_g1	0	13.1184	Inf	0.00101384	470	-	-	-	-	sp|P22151|GRG1_NEUCR Glucose-repressible gene protein OS=Neurospora crassa (strain ATCC 24698 / 74-OR23-1A / CBS 708.71 / DSM 1257 / FGSC 987) GN=grg-1 PE=2 SV=1	-
TRINITY_DN48428_c0_g3	0.336924	10.7546	31.92	0.0415759	1057	GO:0004061;GO:0019441	-	virNOG02550	R	-	gi|747082801|ref|XP_011088739.1| PREDICTED: uncharacterized protein LOC105169883, partial [Sesamum indicum]
TRINITY_DN48428_c0_g2	97.4011	418.628	4.29798	0.012146	1579	GO:0005783;GO:0005794;GO:0004061;GO:0019441	-	virNOG02550	R	sp|Q2N5X0|KYNB_ERYLH Kynurenine formamidase OS=Erythrobacter litoralis (strain HTCC2594) GN=kynB PE=3 SV=1	gi|1009149988|ref|XP_015892775.1| PREDICTED: kynurenine formamidase-like [Ziziphus jujuba]
TRINITY_DN48429_c1_g1	148.955	336.813	2.26118	0.0491576	2492	GO:0000105;GO:0016833;GO:0000107;GO:0005737	K01663	virNOG12774	E	sp|Q9SZ30|HIS4_ARATH Imidazole glycerol phosphate synthase hisHF, chloroplastic OS=Arabidopsis thaliana GN=HISN4 PE=2 SV=1	gi|1035925565|gb|OAY55153.1| hypothetical protein MANES_03G132000 [Manihot esculenta]
TRINITY_DN48439_c2_g1	10.8643	64.4706	5.93419	0.0176182	1606	-	-	-	-	-	-
TRINITY_DN48443_c1_g1	92.6331	325.41	3.51289	0.0429123	1970	GO:0043231;GO:0080043;GO:0080044;GO:0009813;GO:0052696	-	virNOG08077	CG	sp|F8WKW8|UGT9_GARJA Beta-D-glucosyl crocetin beta-1,6-glucosyltransferase OS=Gardenia jasminoides GN=UGT94E5 PE=1 SV=1	gi|731413412|ref|XP_010658725.1| PREDICTED: crocetin glucoside glucosyltransferase-like isoform X1 [Vitis vinifera]
TRINITY_DN48449_c1_g1	502.853	1575.92	3.13396	0.00583503	3111	GO:0003677;GO:0006355	-	virNOG00610	K	sp|O48559|UNI_PEA Protein UNIFOLIATA OS=Pisum sativum GN=UNI PE=2 SV=1	gi|345651765|gb|AEO14879.1| leafy-like protein [Juglans regia]
TRINITY_DN48492_c1_g1	159.155	708.862	4.45391	0.0127367	4979	GO:0016021	-	virNOG05789	S	sp|Q940Y9|POLL2_ARATH Putative ion channel POLLUX-like 2 OS=Arabidopsis thaliana GN=At5g43745 PE=2 SV=1	gi|1009119624|ref|XP_015876482.1| PREDICTED: putative ion channel POLLUX-like 2 isoform X1 [Ziziphus jujuba]
TRINITY_DN48497_c0_g1	131.175	315.887	2.40813	0.0449324	3127	GO:0008152;GO:0003824	-	virNOG02038	HE	sp|O74841|FAD1_SCHPO Probable FAD synthase OS=Schizosaccharomyces pombe (strain 972 / ATCC 24843) GN=SPCC1235.04c PE=3 SV=1	gi|657956144|ref|XP_008369548.1| PREDICTED: FAD synthase-like [Malus domestica] gi|657956146|ref|XP_008369550.1| PREDICTED: FAD synthase-like [Malus domestica]
TRINITY_DN48505_c1_g1	2.56997	18.1932	7.07915	0.0474427	1098	-	-	virNOG14954;virNOG01482	R	-	gi|1009113305|ref|XP_015872785.1| PREDICTED: uncharacterized protein LOC107409874 [Ziziphus jujuba]
TRINITY_DN48528_c3_g3	13.4039	79.2948	5.91582	0.0107597	1578	GO:0055114;GO:0016491	-	virNOG05688	C	sp|Q94A68|Y1669_ARATH Uncharacterized oxidoreductase At1g06690, chloroplastic OS=Arabidopsis thaliana GN=At1g06690 PE=1 SV=1	gi|224066531|ref|XP_002302125.1| aldo/keto reductase family protein [Populus trichocarpa] gi|222843851|gb|EEE81398.1| aldo/keto reductase family protein [Populus trichocarpa]
TRINITY_DN48534_c2_g1	14.7361	42.8769	2.90965	0.0488861	825	-	-	-	-	-	-
TRINITY_DN48546_c2_g1	0	5.30194	Inf	0.0497328	459	-	K14546	KOG4547	R	-	gi|658007585|ref|XP_008338974.1| PREDICTED: uncharacterized protein LOC103402009 isoform X3 [Malus domestica]
TRINITY_DN48552_c8_g1	9.82936	37.7901	3.84462	0.0372053	1937	-	-	virNOG21517	S	-	gi|802588241|ref|XP_012070777.1| PREDICTED: uncharacterized protein LOC105632920 [Jatropha curcas] gi|802588243|ref|XP_012070778.1| PREDICTED: uncharacterized protein LOC105632920 [Jatropha curcas] gi|643731898|gb|KDP39090.1| hypothetical protein JCGZ_00847 [Jatropha curcas]
TRINITY_DN48557_c5_g1	17.891	63.4744	3.54784	0.0370557	906	GO:0005634;GO:0001228;GO:0030154;GO:0006355;GO:0001085;GO:0006366;GO:0005667;GO:0000977;GO:0003682	-	virNOG13650	K	sp|O82632|GATA9_ARATH GATA transcription factor 9 OS=Arabidopsis thaliana GN=GATA9 PE=2 SV=1	gi|1009167892|ref|XP_015902364.1| PREDICTED: GATA transcription factor 9-like [Ziziphus jujuba] gi|1009167894|ref|XP_015902365.1| PREDICTED: GATA transcription factor 9-like [Ziziphus jujuba]
TRINITY_DN48571_c5_g6	1.78889	12.2551	6.85067	0.0337205	542	GO:0005524;GO:0009506;GO:0006468;GO:0004674;GO:0006952;GO:0016021;GO:0048544;GO:0005886	-	virNOG02323;COG0515;virNOG30432	T	sp|O81833|SD11_ARATH G-type lectin S-receptor-like serine/threonine-protein kinase SD1-1 OS=Arabidopsis thaliana GN=SD11 PE=1 SV=1	gi|566154230|ref|XP_006370370.1| hypothetical protein POPTR_0001s42050g [Populus trichocarpa] gi|550349549|gb|ERP66939.1| hypothetical protein POPTR_0001s42050g [Populus trichocarpa]
TRINITY_DN48575_c1_g4	0	6.62496	Inf	0.0229389	504	-	-	KOG0637;virNOG11724	G	sp|O80605|SUC3_ARATH Sucrose transport protein SUC3 OS=Arabidopsis thaliana GN=SUC3 PE=1 SV=1	gi|398363587|gb|AFO84088.1| sucrose transport protein [Actinidia chinensis]
TRINITY_DN48585_c7_g3	0	6.25312	Inf	0.0295343	412	-	-	-	-	-	-
TRINITY_DN48589_c2_g4	4.80893	28.5026	5.92702	0.0175428	1173	GO:0005524	-	virNOG01114	Z	sp|P30171|ACT11_SOLTU Actin-97 OS=Solanum tuberosum GN=AC97 PE=3 SV=1	gi|641852050|gb|KDO70920.1| hypothetical protein CISIN_1g017089mg [Citrus sinensis]
TRINITY_DN48594_c0_g7	68.3751	268.33	3.92438	0.038679	1933	GO:0005622;GO:0008270	-	virNOG04397	S	sp|Q96288|BBX24_ARATH B-box zinc finger protein 24 OS=Arabidopsis thaliana GN=BBX24 PE=1 SV=1	gi|641827078|gb|KDO46278.1| hypothetical protein CISIN_1g026124mg [Citrus sinensis]
TRINITY_DN48651_c2_g1	80.1435	272.771	3.40353	0.00479779	762	GO:0004013;GO:0006730	K01251	virNOG00927	H	sp|P50246|SAHH_MEDSA Adenosylhomocysteinase OS=Medicago sativa GN=SAHH PE=2 SV=1	gi|703104197|ref|XP_010097949.1| hypothetical protein L484_026840 [Morus notabilis] gi|587884791|gb|EXB73679.1| hypothetical protein L484_026840 [Morus notabilis]
TRINITY_DN48670_c0_g2	50.4259	134.808	2.67339	0.0339014	3214	GO:0016020	-	virNOG10037	M	sp|Q9SYM1|MSL6_ARATH Mechanosensitive ion channel protein 6 OS=Arabidopsis thaliana GN=MSL6 PE=1 SV=1	gi|694329666|ref|XP_009355587.1| PREDICTED: mechanosensitive ion channel protein 6-like [Pyrus x bretschneideri]
TRINITY_DN48673_c0_g1	325.393	1117.08	3.43301	0.00283328	3584	GO:0004674;GO:0005524;GO:0016021;GO:0006468	-	virNOG16111;virNOG01280	T	sp|Q9SIT1|TMK3_ARATH Receptor-like kinase TMK3 OS=Arabidopsis thaliana GN=TMK3 PE=2 SV=1	gi|359482053|ref|XP_002274910.2| PREDICTED: probable receptor protein kinase TMK1 [Vitis vinifera]
TRINITY_DN48693_c2_g1	15.56	95.3545	6.12817	0.0273246	2316	GO:0055085;GO:0016021	-	virNOG03355	G	-	gi|703065898|ref|XP_010087571.1| Protein spinster [Morus notabilis] gi|587838737|gb|EXB29426.1| Protein spinster [Morus notabilis]
TRINITY_DN48694_c1_g3	0.673849	8.97288	13.3159	0.0486473	440	-	-	-	-	-	-
TRINITY_DN48713_c0_g2	9.1554	49.1236	5.36553	0.00788657	2015	-	-	virNOG02240	S	sp|Q9M903|TGD4_ARATH Protein TRIGALACTOSYLDIACYLGLYCEROL 4, chloroplastic OS=Arabidopsis thaliana GN=TGD4 PE=1 SV=1	gi|502162276|ref|XP_004512450.1| PREDICTED: protein TRIGALACTOSYLDIACYLGLYCEROL 4, chloroplastic-like [Cicer arietinum]
TRINITY_DN48719_c6_g1	4.91923	19.4358	3.95099	0.0497899	2216	-	-	-	-	-	-
TRINITY_DN48727_c1_g3	1.118	10.2388	9.1581	0.0394719	943	-	-	-	-	-	-
TRINITY_DN48741_c4_g2	5.7093	53.4382	9.35986	0.00707029	1819	GO:0005524	-	virNOG03873	O	sp|Q8GW96|AATP3_ARATH AAA-ATPase At2g18193 OS=Arabidopsis thaliana GN=At2g18193 PE=2 SV=1	gi|566181099|ref|XP_002310264.2| hypothetical protein POPTR_0007s13320g [Populus trichocarpa] gi|550334790|gb|EEE90714.2| hypothetical protein POPTR_0007s13320g [Populus trichocarpa]
TRINITY_DN48741_c4_g7	3.24064	27.4712	8.4771	0.0290927	1936	GO:0005524	-	virNOG03873	O	sp|Q8GW96|AATP3_ARATH AAA-ATPase At2g18193 OS=Arabidopsis thaliana GN=At2g18193 PE=2 SV=1	gi|566181099|ref|XP_002310264.2| hypothetical protein POPTR_0007s13320g [Populus trichocarpa] gi|550334790|gb|EEE90714.2| hypothetical protein POPTR_0007s13320g [Populus trichocarpa]
TRINITY_DN48758_c1_g1	20.3503	83.9899	4.1272	0.00894127	877	GO:0003899;GO:0003677;GO:0005739;GO:0006351;GO:0009507	-	COG5108;virNOG03599	K	sp|Q8VWF8|RPOT2_NICSY DNA-directed RNA polymerase 2, chloroplastic/mitochondrial OS=Nicotiana sylvestris GN=RPOT2 PE=2 SV=2	gi|720006152|ref|XP_010257888.1| PREDICTED: DNA-directed RNA polymerase 2B, chloroplastic/mitochondrial-like [Nelumbo nucifera]
TRINITY_DN48758_c1_g2	1.45186	19.2015	13.2255	0.0204913	1272	GO:0003899;GO:0003677;GO:0006351	-	virNOG03599	K	sp|Q8L6J3|RPO2B_TOBAC DNA-directed RNA polymerase 2B, chloroplastic/mitochondrial OS=Nicotiana tabacum GN=RPOT2-TOM PE=2 SV=2	gi|643709993|gb|KDP24319.1| hypothetical protein JCGZ_25615 [Jatropha curcas]
TRINITY_DN48775_c0_g2	2.90371	25.4638	8.76938	0.00362386	952	-	-	-	-	-	gi|281314395|gb|ADA60061.1| unknown, partial [Phrodus microphyllus]
TRINITY_DN48775_c3_g2	16.4328	52.8584	3.21664	0.048385	2562	-	-	virNOG02625	S	-	gi|586748060|ref|XP_006851004.1| PREDICTED: uncharacterized protein LOC18440803 [Amborella trichopoda] gi|548854675|gb|ERN12585.1| hypothetical protein AMTR_s00025p00218070 [Amborella trichopoda]
TRINITY_DN48776_c1_g4	52.9105	136.334	2.57668	0.0434761	3989	-	-	virNOG12933	T	sp|Q9FJB5|RP8L3_ARATH Disease resistance RPP8-like protein 3 OS=Arabidopsis thaliana GN=RPP8L3 PE=2 SV=1	gi|596290944|ref|XP_007226261.1| hypothetical protein PRUPE_ppa018463mg, partial [Prunus persica] gi|462423197|gb|EMJ27460.1| hypothetical protein PRUPE_ppa018463mg, partial [Prunus persica]
TRINITY_DN48778_c0_g1	205.846	519.545	2.52395	0.0344718	2780	-	K19986	virNOG10715	U	sp|Q9SY60|EX84C_ARATH Exocyst complex component EXO84C OS=Arabidopsis thaliana GN=EXO84C PE=2 SV=1	gi|645238703|ref|XP_008225800.1| PREDICTED: exocyst complex component EXO84C [Prunus mume]
TRINITY_DN48820_c2_g4	0.333855	8.01834	24.0174	0.0325981	1410	-	-	virNOG02868	S	-	gi|1009164236|ref|XP_015900390.1| PREDICTED: protein downstream neighbor of son homolog [Ziziphus jujuba] gi|1009164238|ref|XP_015900392.1| PREDICTED: protein downstream neighbor of son homolog [Ziziphus jujuba] gi|1009179190|ref|XP_015870947.1| PREDICTED: protein downstream neighbor of son homolog [Ziziphus jujuba] gi|1009179192|ref|XP_015870948.1| PREDICTED: protein downstream neighbor of son h…
TRINITY_DN48820_c2_g6	20.1115	126.353	6.28263	0.0273684	2544	-	K22422	virNOG02868	S	sp|Q9VNA8|DONS_DROME Protein downstream neighbor of son homolog OS=Drosophila melanogaster GN=hd PE=1 SV=1	gi|731384636|ref|XP_010648207.1| PREDICTED: protein downstream neighbor of Son isoform X1 [Vitis vinifera]
TRINITY_DN48821_c5_g2	15.0978	103.082	6.82763	0.0162991	2778	-	-	virNOG05327	S	-	gi|731398430|ref|XP_010653250.1| PREDICTED: uncharacterized protein LOC100254761 [Vitis vinifera]
TRINITY_DN48831_c0_g1	3.24688	19.2704	5.93506	0.0240823	1634	-	-	virNOG30683;virNOG05170;COG4886	SR	sp|Q9C9H7|RLP12_ARATH Receptor-like protein 12 OS=Arabidopsis thaliana GN=RLP12 PE=2 SV=2	gi|359481298|ref|XP_003632604.1| PREDICTED: receptor-like protein 12 [Vitis vinifera]
TRINITY_DN48858_c2_g3	3.80112	21.8541	5.74938	0.0196965	1129	GO:0050660;GO:0003995;GO:0055114	-	virNOG08561	I	sp|Q9FS87|IVD_SOLTU Isovaleryl-CoA dehydrogenase, mitochondrial OS=Solanum tuberosum GN=IVD PE=1 SV=2	gi|210148523|gb|ACJ09176.1| putative isovaleryl-CoA dehydrogenase/auxin binding protein [Robinia pseudoacacia]
TRINITY_DN48862_c4_g4	11.1741	34.7187	3.10707	0.0353641	924	-	-	virNOG15746;virNOG08480	S	sp|Q9XGX0|SHI_ARATH Protein SHORT INTERNODES OS=Arabidopsis thaliana GN=SHI PE=1 SV=1	gi|1035931232|gb|OAY60818.1| hypothetical protein MANES_01G141500 [Manihot esculenta]
TRINITY_DN48862_c4_g1	58.7966	224.878	3.82467	0.03481	2415	-	-	virNOG15746;virNOG08480	S	sp|Q9XGX0|SHI_ARATH Protein SHORT INTERNODES OS=Arabidopsis thaliana GN=SHI PE=1 SV=1	gi|590703107|ref|XP_007046785.1| Lateral root primordium protein-related, putative [Theobroma cacao] gi|508699046|gb|EOX90942.1| Lateral root primordium protein-related, putative [Theobroma cacao]
TRINITY_DN48862_c4_g5	5.92693	52.3293	8.82908	0.00141573	760	-	-	-	-	-	-
TRINITY_DN48876_c0_g2	42.8269	108.389	2.53087	0.0433097	677	GO:0098655;GO:0016021;GO:0008324	K14689	virNOG00359	P	sp|Q9ZT63|MTP1_ARATH Metal tolerance protein 1 OS=Arabidopsis thaliana GN=MTP1 PE=1 SV=2	gi|703131564|ref|XP_010104905.1| Metal tolerance protein A2 [Morus notabilis] gi|587914362|gb|EXC02141.1| Metal tolerance protein A2 [Morus notabilis]
TRINITY_DN48904_c3_g2	69.7695	168.139	2.40992	0.0422537	1018	GO:0009825;GO:0009505;GO:0010215;GO:0009651;GO:0016021;GO:0046658;GO:0009930	-	virNOG03295	R	sp|Q94KT8|COBRA_ARATH Protein COBRA OS=Arabidopsis thaliana GN=COB PE=2 SV=1	gi|590668882|ref|XP_007037617.1| COBRA-like extracellular glycosyl-phosphatidyl inositol-anchored protein family isoform 2 [Theobroma cacao] gi|508774862|gb|EOY22118.1| COBRA-like extracellular glycosyl-phosphatidyl inositol-anchored protein family isoform 2 [Theobroma cacao]
TRINITY_DN48913_c3_g2	1.78571	12.5398	7.0223	0.0384666	1189	-	-	-	-	-	-
TRINITY_DN48926_c2_g1	1392.69	3300.33	2.36974	0.0336435	3566	GO:0016020;GO:0005634;GO:0003723;GO:0005524;GO:0004004;GO:0008270;GO:0010501;GO:0009941;GO:0009570	-	virNOG10182	A	sp|Q0DM51|RH3_ORYSJ DEAD-box ATP-dependent RNA helicase 3, chloroplastic OS=Oryza sativa subsp. japonica GN=Os03g0827700 PE=2 SV=2	gi|743890513|ref|XP_011039069.1| PREDICTED: DEAD-box ATP-dependent RNA helicase 3, chloroplastic-like isoform X2 [Populus euphratica]
TRINITY_DN48940_c1_g3	6.37416	29.8289	4.67967	0.0401935	2002	-	-	-	-	-	gi|147780597|emb|CAN77987.1| hypothetical protein VITISV_015002 [Vitis vinifera]
TRINITY_DN48955_c2_g1	0.447222	7.44888	16.6559	0.0479981	680	-	-	-	-	-	-
TRINITY_DN48956_c0_g1	204.242	727.434	3.56163	0.0472321	2970	-	-	virNOG16370	S	sp|F4I2H7|TPX2_ARATH Protein TPX2 OS=Arabidopsis thaliana GN=TPX2 PE=1 SV=1	gi|645266600|ref|XP_008238684.1| PREDICTED: protein TPX2-like isoform X1 [Prunus mume]
TRINITY_DN48957_c1_g1	109.809	259.222	2.36065	0.0413267	4804	GO:0000373;GO:0048564;GO:0090305;GO:0045292;GO:0004519	-	virNOG10030	R	sp|Q9XIL5|PP154_ARATH Pentatricopeptide repeat-containing protein At2g15820, chloroplastic OS=Arabidopsis thaliana GN=OTP51 PE=2 SV=3	gi|645262143|ref|XP_008236630.1| PREDICTED: pentatricopeptide repeat-containing protein At2g15820, chloroplastic [Prunus mume]
TRINITY_DN48971_c2_g1	8.1568	1389.4	170.337	0.0052162	1985	-	-	-	-	-	-
TRINITY_DN48992_c1_g5	29.4939	114.538	3.88345	0.00347851	4165	GO:0055085;GO:0005524;GO:0016021;GO:0042626	K05658	virNOG01035	Q	sp|Q9LHD1|AB15B_ARATH ABC transporter B family member 15 OS=Arabidopsis thaliana GN=ABCB15 PE=3 SV=1	gi|645249303|ref|XP_008230690.1| PREDICTED: ABC transporter B family member 15-like [Prunus mume]
TRINITY_DN48994_c4_g1	34.4616	132.686	3.85026	0.0372322	2068	GO:0004563;GO:0005975;GO:0005886;GO:0035251	K12373	virNOG08798	G	sp|Q9SYK0|HEXO2_ARATH Beta-hexosaminidase 2 OS=Arabidopsis thaliana GN=HEXO2 PE=1 SV=1	gi|225450263|ref|XP_002266897.1| PREDICTED: beta-hexosaminidase 2 [Vitis vinifera]
TRINITY_DN48999_c1_g4	5.351	34.1764	6.38692	0.0207034	1193	-	-	-	-	-	-
TRINITY_DN49002_c1_g3	70.8953	385.564	5.43849	0.0136422	2865	-	K01188	virNOG05680	G	sp|B3H5Q1|BGL11_ARATH Beta-glucosidase 11 OS=Arabidopsis thaliana GN=BGLU11 PE=2 SV=2	gi|694332664|ref|XP_009356956.1| PREDICTED: beta-glucosidase 11-like [Pyrus x bretschneideri]
TRINITY_DN49009_c1_g5	33.3687	97.4956	2.92177	0.0216809	2573	GO:0009225;GO:0008460	-	virNOG01464	G	sp|Q9SYM5|RHM1_ARATH Trifunctional UDP-glucose 4,6-dehydratase/UDP-4-keto-6-deoxy-D-glucose 3,5-epimerase/UDP-4-keto-L-rhamnose-reductase RHM1 OS=Arabidopsis thaliana GN=RHM1 PE=1 SV=1	gi|703148463|ref|XP_010109352.1| putative rhamnose biosynthetic enzyme 1 [Morus notabilis] gi|587935105|gb|EXC21996.1| putative rhamnose biosynthetic enzyme 1 [Morus notabilis]
TRINITY_DN49018_c3_g3	0.333855	7.17761	21.4992	0.0446274	1298	-	-	-	-	-	-
TRINITY_DN49029_c0_g1	27.6593	161.82	5.85048	0.0283267	1979	GO:0004014;GO:0006597;GO:0006557;GO:0008295;GO:0005829	K01611	virNOG00946	E	sp|Q0JC10|DCAM_ORYSJ S-adenosylmethionine decarboxylase proenzyme OS=Oryza sativa subsp. japonica GN=SAMDC PE=2 SV=1	gi|720071176|ref|XP_010277986.1| PREDICTED: S-adenosylmethionine decarboxylase proenzyme-like [Nelumbo nucifera]
TRINITY_DN49046_c0_g1	377.624	1055.54	2.79522	0.011999	3327	-	-	virNOG01469	S	sp|Q9LFE4|Y5673_ARATH WEB family protein At5g16730, chloroplastic OS=Arabidopsis thaliana GN=At5g16730 PE=1 SV=1	gi|802585091|ref|XP_012070237.1| PREDICTED: WEB family protein At5g16730, chloroplastic-like [Jatropha curcas] gi|643732439|gb|KDP39535.1| hypothetical protein JCGZ_02555 [Jatropha curcas]
TRINITY_DN49054_c0_g1	15.1038	70.3042	4.65473	0.0140268	2084	GO:0004674;GO:0005524;GO:0016021;GO:0006468	-	virNOG00299	T	sp|C0LGF4|FEI1_ARATH LRR receptor-like serine/threonine-protein kinase FEI 1 OS=Arabidopsis thaliana GN=FEI1 PE=1 SV=1	gi|590667321|ref|XP_007037205.1| Leucine-rich repeat protein kinase family protein isoform 1 [Theobroma cacao] gi|508774450|gb|EOY21706.1| Leucine-rich repeat protein kinase family protein isoform 1 [Theobroma cacao]
TRINITY_DN49095_c2_g1	6.82434	27.6749	4.05532	0.0326511	1464	-	-	-	-	-	-
TRINITY_DN49097_c4_g2	43.5893	109.645	2.51541	0.049793	1854	-	K20131	virNOG02794	U	sp|Q9LT31|VPS9A_ARATH Vacuolar protein sorting-associated protein 9A OS=Arabidopsis thaliana GN=VPS9A PE=1 SV=1	gi|567883079|ref|XP_006434098.1| hypothetical protein CICLE_v10001011mg [Citrus clementina] gi|557536220|gb|ESR47338.1| hypothetical protein CICLE_v10001011mg [Citrus clementina]
TRINITY_DN49109_c2_g5	28.2009	137.231	4.86618	0.0109355	1337	-	-	-	-	-	-
TRINITY_DN49120_c2_g5	7.82634	46.8532	5.9866	0.0138235	1431	-	-	-	-	-	-
TRINITY_DN49124_c1_g5	58.3868	271.966	4.658	0.000639852	1781	GO:0005634;GO:0009416;GO:0008270;GO:0009909	-	virNOG11011	K	sp|Q9FHH8|COL5_ARATH Zinc finger protein CONSTANS-LIKE 5 OS=Arabidopsis thaliana GN=COL5 PE=2 SV=2	gi|1009124270|ref|XP_015878976.1| PREDICTED: zinc finger protein CONSTANS-LIKE 5 [Ziziphus jujuba]
TRINITY_DN49126_c3_g2	40.5917	109.113	2.68807	0.0296658	1904	GO:0005524	K08900	COG0465;virNOG03873	O	sp|Q8VZG2|HSR4_ARATH Protein HYPER-SENSITIVITY-RELATED 4 OS=Arabidopsis thaliana GN=HSR4 PE=2 SV=1	gi|1009174655|ref|XP_015868454.1| PREDICTED: AAA-ATPase At3g50940-like [Ziziphus jujuba] gi|1009179918|ref|XP_015871346.1| PREDICTED: AAA-ATPase At3g50940-like [Ziziphus jujuba]
TRINITY_DN49127_c3_g4	19.0029	71.4001	3.75734	0.0210894	1872	GO:0051603;GO:0004185;GO:0016747;GO:0019748	K16296	COG2939;virNOG28751	OE	sp|Q9C7Z9|SCP18_ARATH Serine carboxypeptidase-like 18 OS=Arabidopsis thaliana GN=SCPL18 PE=2 SV=2	gi|802550769|ref|XP_012093160.1| PREDICTED: serine carboxypeptidase-like 7 [Jatropha curcas] gi|643738613|gb|KDP44534.1| hypothetical protein JCGZ_16367 [Jatropha curcas]
TRINITY_DN49131_c0_g3	153.133	594.149	3.87996	0.00280489	3000	-	-	virNOG13561	R	sp|Q9LYT2|PP287_ARATH Pentatricopeptide repeat-containing protein At3g59040 OS=Arabidopsis thaliana GN=At3g59040 PE=2 SV=2	gi|568829314|ref|XP_006468968.1| PREDICTED: pentatricopeptide repeat-containing protein At3g59040 [Citrus sinensis]
TRINITY_DN49135_c0_g5	0.336924	10.5938	31.4426	0.012008	350	-	-	virNOG35173;KOG1187;NOG200121	STR	sp|P10978|POLX_TOBAC Retrovirus-related Pol polyprotein from transposon TNT 1-94 OS=Nicotiana tabacum PE=2 SV=1	gi|1024048782|gb|KZV49462.1| hypothetical protein F511_28785 [Dorcoceras hygrometricum]
TRINITY_DN49140_c1_g2	4.35568	20.7155	4.75597	0.0489211	550	-	-	-	-	-	-
TRINITY_DN49145_c0_g1	86.9011	209.917	2.41558	0.0377776	2852	-	-	virNOG25831	S	-	gi|729312846|ref|XP_010530727.1| PREDICTED: uncharacterized protein LOC104807235 isoform X1 [Tarenaya hassleriana]
TRINITY_DN49168_c3_g1	317.066	757.777	2.38996	0.0289889	4464	-	K14409	virNOG04385	A	sp|A9QM73|SMG7_ARATH Protein SMG7 OS=Arabidopsis thaliana GN=SMG7 PE=2 SV=1	gi|731400485|ref|XP_010653966.1| PREDICTED: protein SMG7-like [Vitis vinifera] gi|731400487|ref|XP_010653967.1| PREDICTED: protein SMG7-like [Vitis vinifera] gi|731400489|ref|XP_010653968.1| PREDICTED: protein SMG7-like [Vitis vinifera] gi|731400491|ref|XP_002272687.3| PREDICTED: protein SMG7-like [Vitis vinifera]
TRINITY_DN49191_c0_g1	1.67541	25.1904	15.0353	0.0192618	2963	GO:0005524;GO:0016021;GO:0016887	-	virNOG01240	Q	sp|Q9FF46|AB28G_ARATH ABC transporter G family member 28 OS=Arabidopsis thaliana GN=ABCG28 PE=3 SV=1	gi|225440025|ref|XP_002276609.1| PREDICTED: putative white-brown complex homolog protein 30 [Vitis vinifera]
TRINITY_DN49192_c3_g1	0.784147	12.6701	16.1579	0.0394905	556	-	-	-	-	-	-
TRINITY_DN49209_c1_g4	5.36634	34.3908	6.4086	0.0201612	1236	-	K06940	virNOG20456	S	-	gi|224088603|ref|XP_002308492.1| hypothetical protein POPTR_0006s23180g [Populus trichocarpa] gi|222854468|gb|EEE92015.1| hypothetical protein POPTR_0006s23180g [Populus trichocarpa]
TRINITY_DN49215_c1_g4	400.266	1018.95	2.5457	0.021854	2080	GO:0046872;GO:0005524;GO:0006730;GO:0004478;GO:0005737;GO:0006556	K00789	virNOG02488	H	sp|Q9AT56|METK1_ELAUM S-adenosylmethionine synthase 1 OS=Elaeagnus umbellata GN=SAMS1 PE=2 SV=1	gi|763782682|gb|KJB49753.1| hypothetical protein B456_008G135900 [Gossypium raimondii]
TRINITY_DN49215_c1_g5	133.216	457.012	3.43061	0.0166653	1122	GO:0046872;GO:0005524;GO:0006730;GO:0004478;GO:0005737;GO:0006556	-	virNOG02488	H	sp|Q9AT56|METK1_ELAUM S-adenosylmethionine synthase 1 OS=Elaeagnus umbellata GN=SAMS1 PE=2 SV=1	gi|1009182731|ref|XP_015872873.1| PREDICTED: S-adenosylmethionine synthase 2 [Ziziphus jujuba]
TRINITY_DN49216_c2_g1	0.67078	26.7298	39.8489	0.00113651	840	-	-	-	-	-	-
TRINITY_DN49224_c2_g5	0.781077	8.34988	10.6902	0.048433	1962	-	-	virNOG05810	R	sp|Q94HW2|POLR1_ARATH Retrovirus-related Pol polyprotein from transposon RE1 OS=Arabidopsis thaliana GN=RE1 PE=2 SV=1	gi|22773264|gb|AAN06870.1| Putative gag-pol polyprotein [Oryza sativa Japonica Group] gi|108706314|gb|ABF94109.1| retrotransposon protein, putative, Ty1-copia subclass [Oryza sativa Japonica Group]
TRINITY_DN49224_c2_g1	63.8875	164.278	2.57136	0.0369441	1929	GO:0015035;GO:0009055;GO:0009535;GO:0009941;GO:0055114;GO:0045454	-	virNOG01203	S	-	gi|590632135|ref|XP_007027756.1| Thioredoxin family protein isoform 3, partial [Theobroma cacao] gi|508716361|gb|EOY08258.1| Thioredoxin family protein isoform 3, partial [Theobroma cacao]
TRINITY_DN49230_c4_g1	71.2395	187.502	2.632	0.0255227	2821	-	-	virNOG05950	R	sp|Q9FW03|MES11_ARATH Putative methylesterase 11, chloroplastic OS=Arabidopsis thaliana GN=MES11 PE=2 SV=1	gi|1009174603|ref|XP_015868427.1| PREDICTED: putative methylesterase 11, chloroplastic [Ziziphus jujuba] gi|1009174911|ref|XP_015868595.1| PREDICTED: putative methylesterase 11, chloroplastic [Ziziphus jujuba]
TRINITY_DN49237_c0_g3	8.17204	33.0401	4.04307	0.0254248	1453	-	-	-	-	-	-
TRINITY_DN49275_c0_g1	14.7576	110.066	7.45826	0.000103088	3658	-	-	virNOG01498	S	sp|Q8L4D8|IQD31_ARATH Protein IQ-DOMAIN 31 OS=Arabidopsis thaliana GN=IQD31 PE=1 SV=1	gi|590658405|ref|XP_007034845.1| Iq-domain 31 isoform 1 [Theobroma cacao] gi|508713874|gb|EOY05771.1| Iq-domain 31 isoform 1 [Theobroma cacao]
TRINITY_DN49284_c3_g5	7.26542	26.2783	3.6169	0.0454501	834	-	-	-	-	-	-
TRINITY_DN49297_c2_g5	17.8693	70.4288	3.94133	0.015213	827	GO:0016310;GO:0005524;GO:0016301	-	virNOG05300	S	-	gi|567853996|ref|XP_006420118.1| hypothetical protein CICLE_v10004749mg [Citrus clementina] gi|557521991|gb|ESR33358.1| hypothetical protein CICLE_v10004749mg [Citrus clementina]
TRINITY_DN49320_c0_g1	149.56	350.854	2.3459	0.0447228	2671	GO:0003676	-	virNOG20218	S	sp|O22969|Y2416_ARATH Uncharacterized protein At2g34160 OS=Arabidopsis thaliana GN=At2g34160 PE=1 SV=1	gi|590579644|ref|XP_007013844.1| Alba DNA/RNA-binding protein [Theobroma cacao] gi|508784207|gb|EOY31463.1| Alba DNA/RNA-binding protein [Theobroma cacao]
TRINITY_DN49322_c0_g8	0	11.5515	Inf	0.00188464	698	-	-	-	-	-	-
TRINITY_DN49324_c1_g1	1.44879	15.3933	10.6249	0.0181441	1050	-	-	virNOG27119	R	-	gi|147774768|emb|CAN66795.1| hypothetical protein VITISV_034153 [Vitis vinifera]
TRINITY_DN49334_c2_g1	1.23137	12.449	10.1099	0.0495362	917	-	-	virNOG01475	J	-	gi|593795266|ref|XP_007160671.1| hypothetical protein PHAVU_001G007200g [Phaseolus vulgaris] gi|561034135|gb|ESW32665.1| hypothetical protein PHAVU_001G007200g [Phaseolus vulgaris]
TRINITY_DN49336_c1_g1	346.203	783.247	2.26239	0.0451177	2979	-	-	virNOG19988	S	-	gi|645266379|ref|XP_008238583.1| PREDICTED: uncharacterized protein LOC103337201 isoform X2 [Prunus mume]
TRINITY_DN49351_c3_g1	0.67078	12.4558	18.5692	0.01014	716	-	-	virNOG20194	R	-	gi|1009136509|ref|XP_015885563.1| PREDICTED: pollen-specific protein C13-like [Ziziphus jujuba]
TRINITY_DN49351_c3_g3	90.3134	229.509	2.54125	0.0292818	922	GO:0005615	-	virNOG20194	R	sp|Q9LX15|DFC_ARATH Protein DOWNSTREAM OF FLC OS=Arabidopsis thaliana GN=DFC PE=2 SV=1	gi|255545650|ref|XP_002513885.1| PREDICTED: pollen-specific protein C13 [Ricinus communis] gi|223546971|gb|EEF48468.1| Pollen-specific protein C13 precursor, putative [Ricinus communis]
TRINITY_DN49352_c1_g2	92.7157	209.57	2.26035	0.0493831	3162	GO:0016021	-	virNOG17613	R	-	gi|641855352|gb|KDO74138.1| hypothetical protein CISIN_1g030041mg [Citrus sinensis]
TRINITY_DN49361_c1_g2	0.67078	13.8559	20.6564	0.00552718	1231	-	-	-	-	-	-
TRINITY_DN49366_c1_g3	0.781077	12.3686	15.8354	0.0100928	1219	-	-	KOG1075;virNOG22546	R	-	gi|670411140|ref|XP_008646690.1| PREDICTED: uncharacterized protein LOC103628227 [Zea mays]
TRINITY_DN49366_c1_g1	71.3211	252.861	3.54538	0.00201474	3490	GO:0003824	-	virNOG14432	R	sp|Q93XK2|STSYN_PEA Stachyose synthase OS=Pisum sativum GN=STS1 PE=1 SV=1	gi|568871634|ref|XP_006488987.1| PREDICTED: stachyose synthase-like [Citrus sinensis]
TRINITY_DN49379_c0_g4	0	284.128	Inf	0.0449087	889	-	-	-	-	-	-
TRINITY_DN49387_c0_g1	17.4475	50.7331	2.90776	0.0278605	628	-	-	-	-	-	-
TRINITY_DN49393_c3_g1	4.35875	17.6341	4.04568	0.0478995	1710	-	-	KOG1075;virNOG27872;virNOG01327;virNOG06122	SRK	sp|P0C2F6|RNHX1_ARATH Putative ribonuclease H protein At1g65750 OS=Arabidopsis thaliana GN=At1g65750 PE=3 SV=1	gi|731406663|ref|XP_010656238.1| PREDICTED: uncharacterized protein LOC104880636 [Vitis vinifera]
TRINITY_DN49394_c0_g1	27.166	91.8774	3.38207	0.00981917	2133	-	K10401	virNOG09895;NOG132736	Z	sp|F4HR11|KN6_ARATH Kinesin-like protein KIN-6 OS=Arabidopsis thaliana GN=KIN6 PE=3 SV=2	gi|764540985|ref|XP_011459106.1| PREDICTED: armadillo repeat-containing kinesin-like protein 1 [Fragaria vesca subsp. vesca]
TRINITY_DN49397_c1_g3	1973.93	4824.58	2.44415	0.028684	2955	GO:0005524;GO:0005471;GO:0015867;GO:0016021;GO:0015866	K03301	virNOG05604	P	sp|O24381|TLC1_SOLTU Plastidic ATP/ADP-transporter OS=Solanum tuberosum PE=2 SV=2	gi|641839307|gb|KDO58239.1| hypothetical protein CISIN_1g012495mg [Citrus sinensis]
TRINITY_DN49405_c2_g2	3.02015	28.0508	9.28787	0.0329848	1712	-	-	virNOG13967	S	-	gi|566208608|ref|XP_002323268.2| hypothetical protein POPTR_0016s04180g [Populus trichocarpa] gi|550320791|gb|EEF05029.2| hypothetical protein POPTR_0016s04180g [Populus trichocarpa]
TRINITY_DN49441_c1_g2	36.4651	95.9891	2.63235	0.0381949	1996	-	-	virNOG18809	K	sp|Q56XP9|ERFL1_ARATH Ethylene-responsive transcription factor-like protein At4g13040 OS=Arabidopsis thaliana GN=At4g13040 PE=2 SV=2	gi|1009148846|ref|XP_015892157.1| PREDICTED: ethylene-responsive transcription factor-like protein At4g13040 isoform X1 [Ziziphus jujuba] gi|1009148848|ref|XP_015892158.1| PREDICTED: ethylene-responsive transcription factor-like protein At4g13040 isoform X1 [Ziziphus jujuba]
TRINITY_DN49445_c0_g1	314.954	740.763	2.35197	0.0461008	5442	-	K10846	virNOG03941	L	sp|Q9ATY5|UVH3_ARATH DNA repair protein UVH3 OS=Arabidopsis thaliana GN=UVH3 PE=2 SV=1	gi|645249189|ref|XP_008230637.1| PREDICTED: DNA repair protein UVH3 isoform X1 [Prunus mume]
TRINITY_DN49460_c5_g1	151.608	421.742	2.78178	0.0201854	4904	-	-	virNOG06035	S	-	gi|1009120161|ref|XP_015876771.1| PREDICTED: uncharacterized protein LOC107413354 [Ziziphus jujuba] gi|1009120163|ref|XP_015876772.1| PREDICTED: uncharacterized protein LOC107413354 [Ziziphus jujuba]
TRINITY_DN49471_c1_g3	0	5.35548	Inf	0.0488168	1019	-	-	-	-	-	-
TRINITY_DN49474_c3_g2	238.639	624.208	2.6157	0.0213861	2072	-	-	virNOG05585;NOG134902;virNOG01327;virNOG07756	SRL	-	gi|147859821|emb|CAN81442.1| hypothetical protein VITISV_011546 [Vitis vinifera]
TRINITY_DN49476_c1_g2	5.15496	23.8839	4.63318	0.0331738	2173	-	-	-	-	-	-
TRINITY_DN49481_c0_g1	854.785	2100.81	2.45771	0.02739	1570	-	K13199	euNOG24112;KOG2945;virNOG15005	R	sp|Q9SQ56|RGGA_TOBAC RGG repeats nuclear RNA binding protein A (Fragment) OS=Nicotiana tabacum GN=RggA PE=2 SV=1	gi|720095325|ref|XP_010246647.1| PREDICTED: aspartate, glycine, lysine and serine-rich protein-like [Nelumbo nucifera]
TRINITY_DN49502_c1_g2	26.8409	209.269	7.79662	0.00973781	3183	GO:0009535;GO:0010287;GO:0009941;GO:0055114;GO:0016491	-	virNOG05688	C	sp|Q94A68|Y1669_ARATH Uncharacterized oxidoreductase At1g06690, chloroplastic OS=Arabidopsis thaliana GN=At1g06690 PE=1 SV=1	gi|629125372|gb|KCW89797.1| hypothetical protein EUGRSUZ_A02042 [Eucalyptus grandis]
TRINITY_DN49506_c2_g5	264.477	1118.03	4.22734	0.0419068	1407	GO:0004364;GO:0006749;GO:0009407;GO:0005737	-	virNOG13766	O	sp|Q9FUS8|GSTUH_ARATH Glutathione S-transferase U17 OS=Arabidopsis thaliana GN=GSTU17 PE=2 SV=1	gi|719965263|ref|XP_010255950.1| PREDICTED: glutathione S-transferase U17-like [Nelumbo nucifera]
TRINITY_DN49514_c2_g5	1.00157	11.066	11.0488	0.0294843	951	-	-	-	-	-	-
TRINITY_DN49524_c0_g1	258.366	661.168	2.55904	0.0483115	3256	GO:0010181;GO:0055114;GO:0016491	K11517	virNOG00280	C	sp|P05414|GOX_SPIOL Peroxisomal (S)-2-hydroxy-acid oxidase OS=Spinacia oleracea PE=1 SV=1	gi|823220690|ref|XP_012443046.1| PREDICTED: peroxisomal (S)-2-hydroxy-acid oxidase isoform X2 [Gossypium raimondii] gi|823220692|ref|XP_012443047.1| PREDICTED: peroxisomal (S)-2-hydroxy-acid oxidase isoform X2 [Gossypium raimondii] gi|763790225|gb|KJB57221.1| hypothetical protein B456_009G154200 [Gossypium raimondii] gi|763790226|gb|KJB57222.1| hypothetical protein B456_009G154200 [Gossypium raim…
TRINITY_DN49525_c1_g4	56.2489	138.367	2.45992	0.0460808	3394	GO:0005768;GO:0047262;GO:0045489;GO:0016021;GO:0071555;GO:0005802;GO:0000139	K13648	virNOG06032	G	sp|Q9SKT6|GAUTA_ARATH Probable galacturonosyltransferase 10 OS=Arabidopsis thaliana GN=GAUT10 PE=2 SV=2	gi|802752852|ref|XP_012088353.1| PREDICTED: probable galacturonosyltransferase 10 [Jatropha curcas]
TRINITY_DN49525_c1_g2	22.507	82.5082	3.6659	0.00922084	1176	-	-	-	-	-	gi|645248282|ref|XP_008230224.1| PREDICTED: probable galacturonosyltransferase 10 [Prunus mume]
TRINITY_DN49531_c0_g1	242.303	658.012	2.71565	0.0240877	2457	GO:0046835;GO:0004747;GO:0006014	-	virNOG07007	G	sp|Q42896|SCRK2_SOLLC Fructokinase-2 OS=Solanum lycopersicum GN=FRK2 PE=2 SV=2	gi|1021558448|ref|XP_016170521.1| PREDICTED: fructokinase-2 [Arachis ipaensis]
TRINITY_DN49535_c2_g3	48.665	139.26	2.8616	0.0442056	3529	GO:0016021;GO:0015031	-	virNOG03348	R	sp|Q9C9U0|PP118_ARATH Pentatricopeptide repeat-containing protein At1g73710 OS=Arabidopsis thaliana GN=At1g73710 PE=2 SV=1	gi|645248386|ref|XP_008230273.1| PREDICTED: LOW QUALITY PROTEIN: pentatricopeptide repeat-containing protein At1g73710 [Prunus mume]
TRINITY_DN49539_c1_g4	38.0393	101.039	2.65619	0.0403337	2232	GO:0005524;GO:0048437;GO:0004672;GO:0006468;GO:0016021;GO:0010075	-	virNOG11468	T	sp|O65440|BAME3_ARATH Leucine-rich repeat receptor-like serine/threonine-protein kinase BAM3 OS=Arabidopsis thaliana GN=BAM3 PE=2 SV=3	gi|566148583|ref|XP_002297907.2| leucine-rich repeat transmembrane protein kinase [Populus trichocarpa] gi|550347093|gb|EEE82712.2| leucine-rich repeat transmembrane protein kinase [Populus trichocarpa]
TRINITY_DN49544_c3_g1	1.00463	9.89714	9.85148	0.045234	1413	-	-	-	-	-	-
TRINITY_DN49554_c1_g1	2.79659	37.6432	13.4604	0.0160871	972	-	-	euNOG56886	R	-	-
TRINITY_DN49556_c1_g1	182.422	449.513	2.46414	0.0376752	5507	-	-	virNOG13118	R	sp|Q9FX35|PP117_ARATH Pentatricopeptide repeat-containing protein At1g73400, mitochondrial OS=Arabidopsis thaliana GN=At1g73400 PE=2 SV=2	gi|1027109622|ref|XP_008240387.2| PREDICTED: pentatricopeptide repeat-containing protein At1g73400, mitochondrial [Prunus mume]
TRINITY_DN49557_c3_g2	1.0077	10.5636	10.4828	0.0359462	982	-	-	KOG1075;virNOG27119;virNOG28452	SR	-	gi|147768602|emb|CAN78335.1| hypothetical protein VITISV_004143 [Vitis vinifera]
TRINITY_DN49567_c1_g1	0	6.07905	Inf	0.0313324	991	-	-	-	-	-	-
TRINITY_DN49568_c1_g1	53.2046	134.358	2.52532	0.0369506	2585	GO:0016020	-	virNOG15923	S	-	gi|595840541|ref|XP_007208037.1| hypothetical protein PRUPE_ppa002906mg [Prunus persica] gi|462403679|gb|EMJ09236.1| hypothetical protein PRUPE_ppa002906mg [Prunus persica]
TRINITY_DN49570_c3_g3	9.61162	50.601	5.26457	0.010486	2402	-	-	-	-	-	-
TRINITY_DN49573_c4_g1	5.24684	22.0181	4.19644	0.0456828	1078	-	-	COG2124;virNOG06280;virNOG05585;NOG134902;virNOG07756	SQRL	-	gi|1025371088|ref|XP_016514716.1| PREDICTED: uncharacterized protein LOC107831463 [Nicotiana tabacum]
TRINITY_DN49576_c1_g1	60.3832	245.856	4.0716	0.0419418	3069	GO:0008168;GO:0006400;GO:0080180;GO:0032259;GO:0003676	K15430	virNOG04830	L	sp|Q9CWH5|TRM11_MOUSE tRNA (guanine(10)-N2)-methyltransferase homolog OS=Mus musculus GN=Trmt11 PE=1 SV=1	gi|147789091|emb|CAN78018.1| hypothetical protein VITISV_002923 [Vitis vinifera]
TRINITY_DN49576_c3_g2	77.7333	182.395	2.34642	0.0495856	3319	-	-	virNOG01476	R	sp|A7PZL3|PGLR_VITVI Probable polygalacturonase OS=Vitis vinifera GN=GSVIVT00026920001 PE=1 SV=1	gi|658031424|ref|XP_008351179.1| PREDICTED: probable polygalacturonase, partial [Malus domestica]
TRINITY_DN49576_c2_g1	58.4902	152.116	2.60071	0.0427067	2162	GO:0004553;GO:0005975;GO:0016021	K19891	virNOG01109	R	sp|O65399|E131_ARATH Glucan endo-1,3-beta-glucosidase 1 OS=Arabidopsis thaliana GN=At1g11820 PE=1 SV=3	gi|694309193|ref|XP_009359235.1| PREDICTED: glucan endo-1,3-beta-glucosidase 1-like [Pyrus x bretschneideri]
TRINITY_DN49577_c1_g3	2.35233	23.6361	10.0479	0.0229054	825	-	-	virNOG00501	K	sp|Q653H7|ARFR_ORYSJ Auxin response factor 18 OS=Oryza sativa subsp. japonica GN=ARF18 PE=2 SV=1	gi|356539348|ref|XP_003538160.1| PREDICTED: auxin response factor 18-like [Glycine max] gi|947081118|gb|KRH29907.1| hypothetical protein GLYMA_11G145500 [Glycine max]
TRINITY_DN49623_c0_g5	10.0434	56.8572	5.66116	0.00275949	2343	-	-	virNOG18842	S	-	gi|965602381|dbj|BAT89558.1| hypothetical protein VIGAN_06054000 [Vigna angularis var. angularis]
TRINITY_DN49627_c0_g1	494.141	1346.88	2.72569	0.0194367	2722	GO:0020037;GO:0005506;GO:0016021;GO:0044550;GO:0055114;GO:0009808;GO:0016710	K00487	virNOG07640	Q	sp|Q42797|TCMO_SOYBN Trans-cinnamate 4-monooxygenase OS=Glycine max GN=CYP73A11 PE=2 SV=1	gi|356553176|ref|XP_003544934.1| PREDICTED: trans-cinnamate 4-monooxygenase-like [Glycine max] gi|947068057|gb|KRH17200.1| hypothetical protein GLYMA_14G205200 [Glycine max]
TRINITY_DN49637_c0_g1	214.456	623.34	2.90662	0.0133558	4819	GO:0005524;GO:0004222;GO:0009506;GO:0006508;GO:0016021;GO:0005739;GO:0009941;GO:0004176	-	virNOG08616	O	sp|F4J3N2|FTSI5_ARATH Probable inactive ATP-dependent zinc metalloprotease FTSHI 5, chloroplastic OS=Arabidopsis thaliana GN=FTSHI5 PE=2 SV=1	gi|645222864|ref|XP_008218357.1| PREDICTED: probable inactive ATP-dependent zinc metalloprotease FTSHI 5, chloroplastic [Prunus mume]
TRINITY_DN49648_c0_g1	46.4347	159.706	3.43937	0.00817537	2584	GO:0016021	-	virNOG05567	S	-	gi|743866622|ref|XP_011032517.1| PREDICTED: uncharacterized protein LOC105131300 [Populus euphratica]
TRINITY_DN49652_c3_g1	28.2994	83.0522	2.93478	0.0341281	1788	GO:0016020	-	virNOG14662	R	sp|A0A1P8B554|THLP1_ARATH Thaumatin-like protein 1 OS=Arabidopsis thaliana GN=TLP1 PE=2 SV=1	gi|743918627|ref|XP_011003321.1| PREDICTED: pathogenesis-related protein 5-like [Populus euphratica]
TRINITY_DN49661_c0_g1	1.78889	12.523	7.00043	0.0483451	795	GO:0015035;GO:0000103;GO:0006457;GO:0055114;GO:0045454;GO:0006662;GO:0016671;GO:0034599;GO:0009941;GO:0009570	-	virNOG12465	O	sp|Q9SGS4|CDSP_ARATH Thioredoxin-like protein CDSP32, chloroplastic OS=Arabidopsis thaliana GN=CDSP32 PE=1 SV=1	gi|590594659|ref|XP_007017913.1| Chloroplastic drought-induced stress protein of 32 kD [Theobroma cacao] gi|508723241|gb|EOY15138.1| Chloroplastic drought-induced stress protein of 32 kD [Theobroma cacao]
TRINITY_DN49665_c2_g1	9.16143	46.8327	5.11194	0.00450432	1670	GO:0009628	-	virNOG06576	S	sp|F4KGE8|GIL1_ARATH Protein GRAVITROPIC IN THE LIGHT 1 OS=Arabidopsis thaliana GN=GIL1 PE=2 SV=1	gi|1035928185|gb|OAY57772.1| hypothetical protein MANES_02G122800 [Manihot esculenta]
TRINITY_DN49678_c0_g2	89.5503	236.115	2.63667	0.023998	1125	GO:0046872;GO:0006412;GO:0022625;GO:0003735;GO:0019843	K02922	virNOG21178	J	sp|Q8LFH7|RL371_ARATH 60S ribosomal protein L37-1 OS=Arabidopsis thaliana GN=RPL37A PE=3 SV=1	gi|224092348|ref|XP_002309570.1| hypothetical protein POPTR_0006s25990g [Populus trichocarpa] gi|743814229|ref|XP_011019669.1| PREDICTED: 60S ribosomal protein L37-1 [Populus euphratica] gi|743937659|ref|XP_011013239.1| PREDICTED: 60S ribosomal protein L37-1 [Populus euphratica] gi|118482197|gb|ABK93027.1| unknown [Populus trichocarpa] gi|222855546|gb|EEE93093.1| hypothetical protein POPTR_0006s2…
TRINITY_DN49682_c0_g1	33.0901	136.342	4.12034	0.0489594	3014	-	-	virNOG08456	S	sp|Q94CK9|LRP1_ARATH Protein LATERAL ROOT PRIMORDIUM 1 OS=Arabidopsis thaliana GN=LRP1 PE=1 SV=1	gi|571450458|ref|XP_006578434.1| PREDICTED: protein LATERAL ROOT PRIMORDIUM 1-like [Glycine max] gi|947114542|gb|KRH62844.1| hypothetical protein GLYMA_04G136700 [Glycine max] gi|947114543|gb|KRH62845.1| hypothetical protein GLYMA_04G136700 [Glycine max] gi|947114544|gb|KRH62846.1| hypothetical protein GLYMA_04G136700 [Glycine max]
TRINITY_DN49684_c1_g1	196.093	451.824	2.30413	0.0494015	4121	-	-	virNOG03400;virNOG06213	S	sp|O49658|AHL2_ARATH AT-hook motif nuclear-localized protein 2 OS=Arabidopsis thaliana GN=AHL2 PE=2 SV=1	gi|567888404|ref|XP_006436724.1| hypothetical protein CICLE_v10031852mg [Citrus clementina] gi|568864368|ref|XP_006485573.1| PREDICTED: AT-hook motif nuclear-localized protein 13 [Citrus sinensis] gi|557538920|gb|ESR49964.1| hypothetical protein CICLE_v10031852mg [Citrus clementina] gi|641832072|gb|KDO51114.1| hypothetical protein CISIN_1g017146mg [Citrus sinensis]
TRINITY_DN49687_c0_g1	2.90678	17.5967	6.05367	0.0265993	1006	-	-	-	-	-	-
TRINITY_DN49696_c1_g4	1.0077	13.2499	13.1486	0.043883	800	-	-	virNOG04331;virNOG01077;COG0474	P	sp|Q9LY32|PMA7_ARATH ATPase 7, plasma membrane-type OS=Arabidopsis thaliana GN=AHA7 PE=3 SV=1	gi|1035930507|gb|OAY60093.1| hypothetical protein MANES_01G085000 [Manihot esculenta]
TRINITY_DN49698_c0_g6	23.4749	83.8333	3.57119	0.045336	4386	GO:0006355;GO:0005739;GO:0003690	K15032	virNOG13603	K	sp|Q9FM80|MTEF9_ARATH Transcription termination factor MTERF9, chloroplastic OS=Arabidopsis thaliana GN=MTERF9 PE=2 SV=1	gi|1009168350|ref|XP_015902611.1| PREDICTED: uncharacterized protein LOC107435498 [Ziziphus jujuba]
TRINITY_DN49737_c4_g2	68.5236	209.8	3.06172	0.00809625	2855	GO:0016020;GO:0016310;GO:0004672	-	virNOG02323;virNOG12571;virNOG30432	T	sp|Q9S972|SD16_ARATH Receptor-like serine/threonine-protein kinase SD1-6 OS=Arabidopsis thaliana GN=SD16 PE=1 SV=2	gi|764552972|ref|XP_011460357.1| PREDICTED: G-type lectin S-receptor-like serine/threonine-protein kinase RKS1 [Fragaria vesca subsp. vesca]
TRINITY_DN49747_c1_g3	98.3431	567.58	5.77142	0.0106913	2700	GO:0005524;GO:0004672;GO:0006468	-	virNOG05344;virNOG30260;COG4886;COG0515	ST	sp|Q2R2D5|XA21_ORYSJ Receptor kinase-like protein Xa21 OS=Oryza sativa subsp. japonica GN=XA21 PE=1 SV=1	gi|225349402|gb|ACN87595.1| kinase-like protein [Corylus avellana]
TRINITY_DN49751_c0_g3	0.333855	8.99277	26.9361	0.0195827	1303	GO:0004709;GO:0005524;GO:0005622;GO:0000186	-	virNOG05765	T	sp|Q55A09|Y9963_DICDI Probable serine/threonine-protein kinase DDB_G0272254 OS=Dictyostelium discoideum GN=DDB_G0272254 PE=3 SV=1	gi|470111699|ref|XP_004292082.1| PREDICTED: serine/threonine-protein kinase pakF [Fragaria vesca subsp. vesca] gi|764524278|ref|XP_011457792.1| PREDICTED: serine/threonine-protein kinase pakF [Fragaria vesca subsp. vesca]
TRINITY_DN49754_c2_g1	37.1114	105.344	2.83858	0.0260801	1663	-	-	virNOG23224	C	sp|O22704|CYP5F_ARATH Cytochrome B5-like protein OS=Arabidopsis thaliana GN=CB5LP PE=2 SV=1	gi|590576723|ref|XP_007013035.1| Cytochrome B5-like protein, n5,ATCB5LP,CB5LP [Theobroma cacao] gi|508783398|gb|EOY30654.1| Cytochrome B5-like protein, n5,ATCB5LP,CB5LP [Theobroma cacao]
TRINITY_DN49762_c3_g1	8.93798	41.3207	4.62304	0.0468434	3295	-	-	virNOG14428	S	-	gi|731409949|ref|XP_010657379.1| PREDICTED: uncharacterized protein LOC104880905 isoform X1 [Vitis vinifera]
TRINITY_DN49789_c5_g1	103.93	410.782	3.9525	0.0287781	3984	-	-	virNOG00324	S	-	gi|731412284|ref|XP_002270804.3| PREDICTED: uncharacterized protein LOC100258677 [Vitis vinifera] gi|731412286|ref|XP_010658303.1| PREDICTED: uncharacterized protein LOC100258677 [Vitis vinifera]
TRINITY_DN49793_c1_g3	59.8048	175.381	2.93256	0.0173698	1217	-	-	virNOG07836	S	-	gi|147781517|emb|CAN71589.1| hypothetical protein VITISV_017691 [Vitis vinifera]
TRINITY_DN49795_c0_g2	15.9888	50.5943	3.16435	0.0306249	1532	-	K10871	virNOG14162	L	sp|Q9LQQ2|RA51D_ARATH DNA repair protein RAD51 homolog 4 OS=Arabidopsis thaliana GN=RAD51D PE=2 SV=2	gi|731392357|ref|XP_010651069.1| PREDICTED: DNA repair protein RAD51 homolog 4 [Vitis vinifera]
TRINITY_DN49799_c0_g15	15.5571	55.0349	3.53761	0.0163104	940	GO:0003677	-	virNOG20597;virNOG11837	R	sp|A2Z259|ZHD1_ORYSI Zinc-finger homeodomain protein 1 OS=Oryza sativa subsp. indica GN=ZHD1 PE=3 SV=1	gi|659080015|ref|XP_008440565.1| PREDICTED: zinc-finger homeodomain protein 1-like [Cucumis melo]
TRINITY_DN49799_c0_g2	69.0275	200.804	2.90905	0.0184767	1284	GO:0003677	-	virNOG20597;virNOG11837	R	sp|Q6YXH5|ZHD1_ORYSJ Zinc-finger homeodomain protein 1 OS=Oryza sativa subsp. japonica GN=ZHD1 PE=2 SV=1	gi|449451399|ref|XP_004143449.1| PREDICTED: zinc-finger homeodomain protein 1-like [Cucumis sativus] gi|700193514|gb|KGN48718.1| Zinc finger homeodomain protein 1 [Cucumis sativus]
TRINITY_DN49800_c0_g1	110.531	293.24	2.653	0.049832	2826	-	-	virNOG08873	R	sp|Q5RG82|NS1BA_DANRE Influenza virus NS1A-binding protein homolog A OS=Danio rerio GN=ivns1abpa PE=2 SV=1	gi|743941214|ref|XP_011015090.1| PREDICTED: kelch-like protein 5 isoform X3 [Populus euphratica]
TRINITY_DN49802_c2_g1	39.032	98.9946	2.53624	0.0407803	2085	GO:0003824	-	virNOG02151	CE	sp|O81027|HMGCL_ARATH Hydroxymethylglutaryl-CoA lyase, mitochondrial OS=Arabidopsis thaliana GN=HMGCL PE=1 SV=2	gi|645242692|ref|XP_008227653.1| PREDICTED: hydroxymethylglutaryl-CoA lyase, mitochondrial [Prunus mume]
TRINITY_DN49818_c2_g2	152.671	912.798	5.97884	0.0132485	1445	-	-	virNOG26046;virNOG24331;virNOG24453	O	sp|Q9FYB5|DNJ11_ARATH Chaperone protein dnaJ 11, chloroplastic OS=Arabidopsis thaliana GN=ATJ11 PE=1 SV=2	gi|659080498|ref|XP_008440823.1| PREDICTED: chaperone protein dnaJ 11, chloroplastic [Cucumis melo]
TRINITY_DN49830_c4_g1	35.1019	91.1403	2.59645	0.0448371	668	-	-	virNOG14334	K	-	gi|703158099|ref|XP_010111900.1| hypothetical protein L484_009784 [Morus notabilis] gi|587945534|gb|EXC31934.1| hypothetical protein L484_009784 [Morus notabilis]
TRINITY_DN49836_c2_g2	0.333855	11.307	33.8681	0.00694943	726	-	-	-	-	-	-
TRINITY_DN49839_c7_g2	0	9.14335	Inf	0.00660778	1040	GO:0016020;GO:0006810;GO:0009987	-	virNOG15715	R	sp|Q8GXV7|CRR56_ARATH Cysteine-rich repeat secretory protein 56 OS=Arabidopsis thaliana GN=CRRSP56 PE=1 SV=2	gi|645259945|ref|XP_008235604.1| PREDICTED: cysteine-rich repeat secretory protein 56 [Prunus mume]
TRINITY_DN49845_c0_g1	950.634	2105.46	2.2148	0.0439131	5339	GO:0032440;GO:0004674;GO:0005524;GO:0016021;GO:0006468;GO:0055114	-	COG4886;virNOG08453	ST	sp|Q42371|ERECT_ARATH LRR receptor-like serine/threonine-protein kinase ERECTA OS=Arabidopsis thaliana GN=ERECTA PE=1 SV=1	gi|1035897327|gb|OAY26929.1| hypothetical protein MANES_16G086000 [Manihot esculenta]
TRINITY_DN49858_c0_g5	12.2918	60.9266	4.9567	0.0261921	1803	-	K13081	virNOG32302;virNOG12263	RG	sp|Q84V83|LAR_DESUN Leucoanthocyanidin reductase OS=Desmodium uncinatum GN=LAR PE=1 SV=1	gi|359904133|gb|AEV89964.1| leucoanthocyanidin reductase [Humulus lupulus]
TRINITY_DN49861_c4_g3	0.447222	7.33485	16.4009	0.0416346	390	-	-	-	-	-	-
TRINITY_DN49862_c3_g1	9.06363	120.263	13.2687	0.0442736	1464	-	-	virNOG20584	S	-	gi|802779225|ref|XP_012091349.1| PREDICTED: uncharacterized protein LOC105649338 [Jatropha curcas] gi|643703688|gb|KDP20752.1| hypothetical protein JCGZ_21223 [Jatropha curcas]
TRINITY_DN49862_c3_g2	10.9533	38.6328	3.52706	0.0315104	1098	-	-	virNOG20584	S	-	gi|802779225|ref|XP_012091349.1| PREDICTED: uncharacterized protein LOC105649338 [Jatropha curcas] gi|643703688|gb|KDP20752.1| hypothetical protein JCGZ_21223 [Jatropha curcas]
TRINITY_DN49864_c0_g1	12.5062	40.3144	3.22354	0.0410882	904	-	-	-	-	-	gi|661897980|emb|CDO97947.1| unnamed protein product [Coffea canephora]
TRINITY_DN49887_c1_g1	10.6317	87.0348	8.18635	0.00244377	776	-	-	NOG126805;virNOG06047;virNOG08840	OU	sp|Q9FWS1|AUL1_ARATH Auxilin-like protein 1 OS=Arabidopsis thaliana GN=AUL1 PE=2 SV=2	gi|568824898|ref|XP_006466828.1| PREDICTED: auxilin-like protein 1 isoform X2 [Citrus sinensis]
TRINITY_DN49892_c4_g1	0	5.57995	Inf	0.0423068	533	GO:0046872;GO:0030001	-	virNOG16967	P	sp|Q93VP2|HIP22_ARATH Heavy metal-associated isoprenylated plant protein 22 OS=Arabidopsis thaliana GN=HIPP22 PE=1 SV=1	gi|802596337|ref|XP_012072192.1| PREDICTED: heavy metal-associated isoprenylated plant protein 26 [Jatropha curcas] gi|643730603|gb|KDP38035.1| hypothetical protein JCGZ_04678 [Jatropha curcas]
TRINITY_DN49903_c8_g5	1.118	13.6149	12.1779	0.0113519	1341	-	-	-	-	-	-
TRINITY_DN49909_c1_g1	392.62	1001.55	2.55095	0.0236609	3317	-	-	-	-	-	-
TRINITY_DN49928_c4_g1	530.56	1364.55	2.57191	0.0253258	3538	GO:0043139;GO:0003697;GO:0005524;GO:0006260;GO:0032508	K17680	virNOG01051	R	sp|B5X582|TWIH_ARATH Twinkle homolog protein, chloroplastic/mitochondrial OS=Arabidopsis thaliana GN=At1g30680 PE=1 SV=1	gi|590614754|ref|XP_007023031.1| Toprim domain-containing protein isoform 1 [Theobroma cacao] gi|508778397|gb|EOY25653.1| Toprim domain-containing protein isoform 1 [Theobroma cacao]
TRINITY_DN49933_c0_g3	98.1967	354.254	3.6076	0.0171092	4540	GO:0043231;GO:0061630;GO:0031625;GO:0044763;GO:0044267;GO:0012505;GO:0006817;GO:0044444;GO:0065007	K10581	virNOG07022	O	sp|Q8VY10|UBC24_ARATH Probable ubiquitin-conjugating enzyme E2 24 OS=Arabidopsis thaliana GN=UBC24 PE=1 SV=1	gi|595894040|ref|XP_007213670.1| hypothetical protein PRUPE_ppa001031mg [Prunus persica] gi|462409535|gb|EMJ14869.1| hypothetical protein PRUPE_ppa001031mg [Prunus persica]
TRINITY_DN49936_c2_g4	88.4228	212.996	2.40884	0.0412149	1141	GO:0080163;GO:0005634;GO:0010427;GO:0004864;GO:0009738;GO:0004872;GO:0005737;GO:0043086	K14496	virNOG05648	R	sp|O80920|PYL4_ARATH Abscisic acid receptor PYL4 OS=Arabidopsis thaliana GN=PYL4 PE=1 SV=1	gi|802761417|ref|XP_012089781.1| PREDICTED: abscisic acid receptor PYL4 [Jatropha curcas] gi|643707025|gb|KDP22835.1| hypothetical protein JCGZ_00422 [Jatropha curcas]
TRINITY_DN49951_c3_g4	1.34156	21.4248	15.9701	0.00164777	1209	-	-	-	-	-	-
TRINITY_DN49965_c1_g2	18.0107	51.943	2.884	0.0362515	1916	GO:0004553;GO:0005975;GO:0016021	K19891	virNOG05004	R	sp|Q9C7U5|E132_ARATH Glucan endo-1,3-beta-glucosidase 2 OS=Arabidopsis thaliana GN=At1g66250 PE=1 SV=2	gi|1035927592|gb|OAY57179.1| hypothetical protein MANES_02G077200 [Manihot esculenta]
TRINITY_DN49972_c2_g1	0	6.75535	Inf	0.0234317	643	-	-	-	-	-	-
TRINITY_DN49982_c4_g1	29.2889	73.3455	2.50421	0.0445677	1369	GO:0003677;GO:0016021	-	virNOG16620;virNOG22565;virNOG04395	S	sp|Q8GYK7|Y5285_ARATH TLC domain-containing protein At5g14285 OS=Arabidopsis thaliana GN=At5g14285 PE=2 SV=1	gi|590695820|ref|XP_007044997.1| DNA-binding storekeeper protein-related [Theobroma cacao] gi|508708932|gb|EOY00829.1| DNA-binding storekeeper protein-related [Theobroma cacao]
TRINITY_DN49994_c4_g3	138.578	641.455	4.62883	0.0296348	4167	GO:0046872;GO:0006807;GO:0005524;GO:0003824	K01955	virNOG00339	R	sp|Q42601|CARB_ARATH Carbamoyl-phosphate synthase large chain, chloroplastic OS=Arabidopsis thaliana GN=CARB PE=1 SV=1	gi|645217189|ref|XP_008224708.1| PREDICTED: carbamoyl-phosphate synthase large chain, chloroplastic [Prunus mume]
TRINITY_DN49997_c3_g1	28.599	77.3544	2.70479	0.0439507	1049	-	-	virNOG18751;virNOG21590	A	sp|Q9LHP2|SL30A_ARATH Serine/arginine-rich SC35-like splicing factor SCL30A OS=Arabidopsis thaliana GN=SCL30A PE=1 SV=1	gi|951056371|ref|XP_014521746.1| PREDICTED: serine/arginine-rich SC35-like splicing factor SCL33 isoform X2 [Vigna radiata var. radiata]
TRINITY_DN49998_c3_g3	113.002	479.834	4.24622	0.0237403	3300	GO:0000287;GO:0030955;GO:0004743;GO:0016301;GO:0006096	-	virNOG09115	G	sp|Q9FLW9|PKP2_ARATH Plastidial pyruvate kinase 2 OS=Arabidopsis thaliana GN=PKP2 PE=1 SV=1	gi|641837210|gb|KDO56166.1| hypothetical protein CISIN_1g008112mg [Citrus sinensis]
TRINITY_DN50003_c0_g1	253.642	580.82	2.28992	0.0418426	3151	-	-	virNOG04000	S	-	gi|731419341|ref|XP_010660989.1| PREDICTED: proline-, glutamic acid- and leucine-rich protein 1 [Vitis vinifera]
TRINITY_DN50009_c2_g1	3.90835	20.8998	5.34747	0.0468914	884	-	-	-	-	-	-
TRINITY_DN50021_c0_g1	292.224	694.618	2.377	0.0390584	3702	GO:0005524;GO:0016021;GO:0008559;GO:0042908;GO:0006855	-	virNOG03206	Q	sp|Q8RY46|AB26B_ARATH ABC transporter B family member 26, chloroplastic OS=Arabidopsis thaliana GN=ABCB26 PE=1 SV=1	gi|1009153441|ref|XP_015894637.1| PREDICTED: ABC transporter B family member 26, chloroplastic [Ziziphus jujuba]
TRINITY_DN50030_c0_g1	12.3073	65.5123	5.32303	0.00892367	2948	GO:0007018;GO:0005874;GO:0005524;GO:0003777;GO:0008017;GO:0005871;GO:0016887	K10405	virNOG03558	Z	sp|P46875|KN14N_ARATH Kinesin-like protein KIN-14N OS=Arabidopsis thaliana GN=KIN14N PE=1 SV=1	gi|645278673|ref|XP_008244338.1| PREDICTED: kinesin-3 [Prunus mume]
TRINITY_DN50037_c4_g2	2.35233	29.6819	12.6181	0.0291241	883	-	-	-	-	-	gi|147772713|emb|CAN76071.1| hypothetical protein VITISV_004551 [Vitis vinifera]
TRINITY_DN50053_c0_g4	27.5059	85.3921	3.1045	0.018872	1185	GO:0005524;GO:0004672;GO:0006468;GO:0016567;GO:0004842	-	COG0515;virNOG16442	T	sp|Q8GUH1|PUB33_ARATH U-box domain-containing protein 33 OS=Arabidopsis thaliana GN=PUB33 PE=2 SV=2	gi|703144745|ref|XP_010108359.1| U-box domain-containing protein 32 [Morus notabilis] gi|587932078|gb|EXC19150.1| U-box domain-containing protein 32 [Morus notabilis]
TRINITY_DN50060_c0_g1	135.186	479.308	3.54555	0.0146167	1945	-	-	virNOG12031;virNOG09129	S	sp|Q5HZ09|BRXL3_ARATH Protein Brevis radix-like 3 OS=Arabidopsis thaliana GN=BRXL3 PE=2 SV=2	gi|1009111942|ref|XP_015865816.1| PREDICTED: protein Brevis radix-like 2 [Ziziphus jujuba]
TRINITY_DN50061_c2_g4	0.336924	11.9092	35.3467	0.0179586	480	-	-	-	-	-	gi|698543734|ref|XP_009766840.1| PREDICTED: two pore calcium channel protein 1A-like isoform X5 [Nicotiana sylvestris] gi|1025376912|ref|XP_016516189.1| PREDICTED: two pore calcium channel protein 1A-like isoform X4 [Nicotiana tabacum]
TRINITY_DN50068_c0_g4	165.845	413.396	2.49267	0.0351041	2462	-	K13144	virNOG06127	S	-	gi|731418353|ref|XP_010660643.1| PREDICTED: uncharacterized protein LOC100265170 isoform X2 [Vitis vinifera]
TRINITY_DN50088_c1_g1	24.5989	69.0082	2.80534	0.0390282	2656	GO:0008270	-	virNOG14042	R	sp|Q9LN01|PPR21_ARATH Pentatricopeptide repeat-containing protein At1g08070, chloroplastic OS=Arabidopsis thaliana GN=PCMP-H12 PE=2 SV=1	gi|658007621|ref|XP_008338990.1| PREDICTED: pentatricopeptide repeat-containing protein At3g29230 [Malus domestica]
TRINITY_DN50108_c1_g1	3.13045	19.0973	6.10051	0.0162015	1925	GO:0006508;GO:0030163;GO:0004190	-	virNOG06022	O	sp|Q9LHE3|ASPG2_ARATH Protein ASPARTIC PROTEASE IN GUARD CELL 2 OS=Arabidopsis thaliana GN=ASPG2 PE=2 SV=1	gi|225463766|ref|XP_002267930.1| PREDICTED: protein ASPARTIC PROTEASE IN GUARD CELL 2 [Vitis vinifera]
TRINITY_DN50115_c5_g1	159.986	385.679	2.4107	0.0386248	1838	-	-	virNOG12334	K	sp|Q9QXN3|TRIP4_MOUSE Activating signal cointegrator 1 OS=Mus musculus GN=Trip4 PE=1 SV=2	gi|703121061|ref|XP_010102240.1| hypothetical protein L484_024521 [Morus notabilis] gi|587904987|gb|EXB93183.1| hypothetical protein L484_024521 [Morus notabilis]
TRINITY_DN50120_c2_g4	0	5.92158	Inf	0.0352581	1007	-	-	-	-	-	-
TRINITY_DN50123_c1_g3	219.548	527.364	2.40204	0.0331285	1717	-	-	virNOG08904	K	sp|Q7Y214|GTE7_ARATH Transcription factor GTE7 OS=Arabidopsis thaliana GN=GTE7 PE=2 SV=1	gi|449459556|ref|XP_004147512.1| PREDICTED: transcription factor GTE7 [Cucumis sativus] gi|700198723|gb|KGN53881.1| hypothetical protein Csa_4G179160 [Cucumis sativus]
TRINITY_DN50133_c7_g3	2.35233	17.3993	7.39662	0.0194357	586	-	-	-	-	-	-
TRINITY_DN50153_c0_g1	44.0488	188.53	4.28004	0.0200183	4408	GO:0003676	-	virNOG00819;KOG0017	R	sp|Q94HW2|POLR1_ARATH Retrovirus-related Pol polyprotein from transposon RE1 OS=Arabidopsis thaliana GN=RE1 PE=2 SV=1	gi|147826814|emb|CAN68398.1| hypothetical protein VITISV_007896 [Vitis vinifera]
TRINITY_DN50155_c0_g2	9.5045	34.8282	3.66439	0.0307069	2005	-	-	virNOG14489;virNOG01719	M	sp|Q9SFF6|PAE12_ARATH Pectin acetylesterase 12 OS=Arabidopsis thaliana GN=PAE12 PE=2 SV=1	gi|720076765|ref|XP_010240825.1| PREDICTED: protein notum homolog [Nelumbo nucifera]
TRINITY_DN50163_c1_g2	49.3483	272.603	5.52407	0.0240747	2422	-	-	virNOG00341	S	sp|Q9SF32|IQD1_ARATH Protein IQ-DOMAIN 1 OS=Arabidopsis thaliana GN=IQD1 PE=1 SV=1	gi|645254476|ref|XP_008233057.1| PREDICTED: protein IQ-DOMAIN 1 isoform X2 [Prunus mume]
TRINITY_DN50165_c0_g3	1.89908	15.0617	7.93107	0.0341266	1753	-	-	KOG1075;virNOG27355	R	-	gi|731317884|ref|XP_010669421.1| PREDICTED: uncharacterized protein LOC104886652 [Beta vulgaris subsp. vulgaris]
TRINITY_DN50166_c2_g6	32.5871	102.712	3.15192	0.0179531	1274	GO:0007018;GO:0005524;GO:0005874;GO:0008017;GO:0008104;GO:0030705;GO:0008574;GO:0005871	-	KOG0240;virNOG11532;NOG125655	Z	sp|Q9LPC6|KINUB_ARATH Kinesin-like protein KIN-UB OS=Arabidopsis thaliana GN=KINUB PE=1 SV=2	gi|641804747|gb|KDO35849.1| hypothetical protein CISIN_1g025930mg [Citrus sinensis]
TRINITY_DN50192_c3_g6	174.327	442.993	2.54115	0.0268235	1720	GO:0005634	-	virNOG16228	D	sp|Q9FGQ7|CCD32_ARATH Cyclin-D3-2 OS=Arabidopsis thaliana GN=CYCD3-2 PE=1 SV=1	gi|645220131|ref|XP_008238839.1| PREDICTED: cyclin-D3-2 [Prunus mume]
TRINITY_DN50198_c1_g2	1.34167	9.45853	7.04983	0.0487119	2071	-	-	-	-	-	-
TRINITY_DN50207_c2_g6	10.0617	55.2498	5.4911	0.00603351	928	GO:0003677;GO:0031930;GO:0010019;GO:0009507	-	virNOG02767	R	sp|Q9SIC9|PP178_ARATH Pentatricopeptide repeat-containing protein At2g31400, chloroplastic OS=Arabidopsis thaliana GN=At2g31400 PE=2 SV=1	gi|297743996|emb|CBI36966.3| unnamed protein product [Vitis vinifera]
TRINITY_DN50221_c0_g5	22.9264	75.4594	3.29137	0.01825	1681	GO:0005840;GO:0006412;GO:0003735	-	virNOG21336	J	sp|Q9XHE4|RL37A_GOSHI 60S ribosomal protein L37a OS=Gossypium hirsutum GN=RPL37A PE=3 SV=1	gi|670392482|ref|XP_008676628.1| PREDICTED: uncharacterized protein LOC100194153 isoform X1 [Zea mays] gi|219886635|gb|ACL53692.1| unknown [Zea mays] gi|413926559|gb|AFW66491.1| hypothetical protein ZEAMMB73_884233 [Zea mays]
TRINITY_DN50229_c0_g1	2.79045	15.286	5.47795	0.032619	758	-	K22013	virNOG04586	S	sp|A7VLV1|SGRW_PEA Protein STAY-GREEN, chloroplastic OS=Pisum sativum GN=SGR PE=2 SV=1	gi|1000983357|ref|XP_015581304.1| PREDICTED: protein STAY-GREEN, chloroplastic isoform X2 [Ricinus communis]
TRINITY_DN50259_c0_g1	10.6193	91.4471	8.61139	0.031286	2257	GO:0043022;GO:0006415;GO:0016149;GO:0005737	K02836	virNOG13412	J	sp|F4I532|PRFB2_ARATH Peptide chain release factor PrfB2, chloroplastic OS=Arabidopsis thaliana GN=PRFB2 PE=3 SV=1	gi|1009116709|ref|XP_015874920.1| PREDICTED: peptide chain release factor PrfB2, chloroplastic [Ziziphus jujuba]
TRINITY_DN50267_c0_g2	161.747	628.047	3.88289	0.0385837	1476	GO:0009987	K14486	virNOG00104	K	-	gi|641859030|gb|KDO77720.1| hypothetical protein CISIN_1g004106mg [Citrus sinensis]
TRINITY_DN50267_c0_g1	203.834	547.107	2.68409	0.0192971	3118	GO:0009987	K14486	virNOG00104	K	sp|Q0JKI9|ARFB_ORYSJ Auxin response factor 2 OS=Oryza sativa subsp. japonica GN=ARF2 PE=2 SV=1	gi|641859031|gb|KDO77721.1| hypothetical protein CISIN_1g004106mg [Citrus sinensis]
TRINITY_DN50276_c3_g1	47.6151	165.291	3.4714	0.0245099	2805	-	K06195	virNOG06476	P	sp|Q0ASF3|APAG_MARMM Protein ApaG OS=Maricaulis maris (strain MCS10) GN=apaG PE=3 SV=1	gi|147841526|emb|CAN75322.1| hypothetical protein VITISV_003764 [Vitis vinifera]
TRINITY_DN50291_c0_g1	82.7533	199.136	2.40638	0.0470856	1534	-	-	-	-	-	-
TRINITY_DN50298_c3_g3	939.178	2129.34	2.26723	0.0468325	4093	GO:0005730;GO:0006468;GO:0016905	K14556	virNOG13802	A	sp|Q9UNX4|WDR3_HUMAN WD repeat-containing protein 3 OS=Homo sapiens GN=WDR3 PE=1 SV=1	gi|645272382|ref|XP_008241369.1| PREDICTED: WD repeat-containing protein 3 [Prunus mume]
TRINITY_DN50298_c3_g6	37.2217	93.6213	2.51524	0.0475802	750	-	-	virNOG19457	S	-	gi|1035899543|gb|OAY29144.1| hypothetical protein MANES_15G121300 [Manihot esculenta]
TRINITY_DN50320_c1_g1	2.13184	13.1527	6.16964	0.0448482	624	-	-	-	-	-	-
TRINITY_DN50338_c2_g2	1.78889	14.1535	7.91191	0.0447908	1323	-	-	-	-	-	-
TRINITY_DN50339_c0_g2	10.1661	37.2074	3.65996	0.0496888	1580	GO:0007126;GO:0007059;GO:0003916;GO:0006259;GO:0044710;GO:0003676	K03165	virNOG12173	L	sp|Q9LVP1|TOP3A_ARATH DNA topoisomerase 3-alpha OS=Arabidopsis thaliana GN=TOP3A PE=1 SV=1	gi|470105843|ref|XP_004289288.1| PREDICTED: DNA topoisomerase 3-alpha isoform X2 [Fragaria vesca subsp. vesca]
TRINITY_DN50342_c0_g2	78.3484	231.473	2.95441	0.0384051	3312	-	-	virNOG09130	S	-	gi|1009167896|ref|XP_015902367.1| PREDICTED: uncharacterized protein LOC107435306 [Ziziphus jujuba]
TRINITY_DN50344_c4_g1	30.627	100.13	3.26935	0.0318805	1133	-	-	virNOG27379	S	-	gi|731394892|ref|XP_010651992.1| PREDICTED: uncharacterized protein LOC100853829 isoform X1 [Vitis vinifera]
TRINITY_DN50363_c0_g3	21.2269	78.501	3.69819	0.0347372	966	GO:0016021	-	virNOG15901	S	sp|O13737|YDR2_SCHPO Uncharacterized endoplasmic reticulum membrane protein C16E8.02 OS=Schizosaccharomyces pombe (strain 972 / ATCC 24843) GN=SPAC16E8.02 PE=4 SV=2	gi|1009154200|ref|XP_015895039.1| PREDICTED: uncharacterized endoplasmic reticulum membrane protein C16E8.02-like [Ziziphus jujuba]
TRINITY_DN50372_c0_g1	1.00157	16.9411	16.9146	0.0388278	1040	-	-	-	-	-	-
TRINITY_DN50376_c0_g1	83.034	212.187	2.55542	0.03638	4574	GO:0005634;GO:0009826;GO:0005874;GO:0008233;GO:0000911;GO:2000114;GO:0006508;GO:0051307;GO:0045876;GO:0009960;GO:0009793;GO:0006887	K02365	virNOG07273	D	sp|Q5IBC5|ESP1_ARATH Separase OS=Arabidopsis thaliana GN=ESP1 PE=2 SV=1	gi|1009151580|ref|XP_015893624.1| PREDICTED: separase [Ziziphus jujuba]
TRINITY_DN50380_c0_g3	12.5245	40.9913	3.27288	0.0397688	1059	GO:0016021	-	virNOG20252	S	-	gi|1012339954|gb|KYP51178.1| hypothetical protein KK1_026987 [Cajanus cajan]
TRINITY_DN50389_c2_g2	50.2855	205.933	4.09527	0.0239493	1834	GO:0016705;GO:0020037;GO:0005506;GO:0055114	-	COG2124;virNOG05772	Q	sp|Q9AXM6|T10H_TAXCU Taxane 10-beta-hydroxylase OS=Taxus cuspidata GN=CYP725A1 PE=1 SV=1	gi|1009110916|ref|XP_015898311.1| PREDICTED: cytochrome P450 716B1-like isoform X1 [Ziziphus jujuba]
TRINITY_DN50396_c0_g1	243.151	714.028	2.93656	0.0356081	2403	GO:0007165	K20642	virNOG00256	T	sp|Q9FMR1|RGAP1_ARATH Rho GTPase-activating protein 1 OS=Arabidopsis thaliana GN=ROPGAP1 PE=2 SV=1	gi|595813801|ref|XP_007203636.1| hypothetical protein PRUPE_ppa004100mg [Prunus persica] gi|462399167|gb|EMJ04835.1| hypothetical protein PRUPE_ppa004100mg [Prunus persica]
TRINITY_DN50401_c5_g1	1.44879	12.6066	8.70147	0.0271009	625	GO:0008836;GO:0009089;GO:0009507	-	virNOG03601;COG0019	E	sp|Q6ZG77|DCDA_ORYSJ Probable diaminopimelate decarboxylase, chloroplastic OS=Oryza sativa subsp. japonica GN=LYSA PE=2 SV=1	gi|218190653|gb|EEC73080.1| hypothetical protein OsI_07045 [Oryza sativa Indica Group] gi|222622767|gb|EEE56899.1| hypothetical protein OsJ_06555 [Oryza sativa Japonica Group]
TRINITY_DN50402_c0_g1	2.12571	17.3928	8.18214	0.0128386	595	-	-	-	-	-	-
TRINITY_DN50412_c2_g1	16.5707	56.0527	3.38264	0.0247857	2038	GO:0006790;GO:0008441;GO:0016311;GO:0046854	K01082	virNOG06294	FP	sp|Q38945|DPNPH_ARATH PAP-specific phosphatase HAL2-like OS=Arabidopsis thaliana GN=AHL PE=2 SV=1	gi|731432304|ref|XP_002281902.2| PREDICTED: PAP-specific phosphatase HAL2-like [Vitis vinifera] gi|731432306|ref|XP_010644226.1| PREDICTED: PAP-specific phosphatase HAL2-like [Vitis vinifera] gi|731432308|ref|XP_010644227.1| PREDICTED: PAP-specific phosphatase HAL2-like [Vitis vinifera] gi|731432310|ref|XP_010644228.1| PREDICTED: PAP-specific phosphatase HAL2-like [Vitis vinifera]
TRINITY_DN50417_c3_g2	47.9479	140.037	2.92062	0.0233703	792	GO:0050794;GO:0009725;GO:0006351	-	virNOG00104	K	sp|O23661|ARFC_ARATH Auxin response factor 3 OS=Arabidopsis thaliana GN=ARF3 PE=1 SV=2	gi|1009106576|ref|XP_015875203.1| PREDICTED: auxin response factor 3 [Ziziphus jujuba] gi|1009106578|ref|XP_015875211.1| PREDICTED: auxin response factor 3 [Ziziphus jujuba]
TRINITY_DN50429_c0_g2	73.3684	633.469	8.63408	0.0191787	3625	GO:0030246;GO:0004565;GO:0005618;GO:0005975;GO:0005773	-	virNOG06340	G	sp|Q9SCV4|BGAL8_ARATH Beta-galactosidase 8 OS=Arabidopsis thaliana GN=BGAL8 PE=2 SV=2	gi|359478691|ref|XP_002285084.2| PREDICTED: beta-galactosidase 8 [Vitis vinifera] gi|297746241|emb|CBI16297.3| unnamed protein product [Vitis vinifera]
TRINITY_DN50429_c0_g1	0	6.07905	Inf	0.0313324	1299	GO:0030246;GO:0004565;GO:0005618;GO:0005975;GO:0005773	-	virNOG06340	G	sp|Q9SCV4|BGAL8_ARATH Beta-galactosidase 8 OS=Arabidopsis thaliana GN=BGAL8 PE=2 SV=2	gi|217075791|gb|ACJ86255.1| unknown [Medicago truncatula]
TRINITY_DN50434_c2_g1	118.868	309.694	2.60536	0.0360728	1786	GO:0016021;GO:0008270	-	virNOG25541;virNOG22629;virNOG18883	O	sp|Q9LZV8|ATL74_ARATH RING-H2 finger protein ATL74 OS=Arabidopsis thaliana GN=ATL74 PE=2 SV=1	gi|590653861|ref|XP_007033540.1| RING/U-box superfamily protein isoform 2 [Theobroma cacao] gi|590653865|ref|XP_007033541.1| RING/U-box superfamily protein isoform 2 [Theobroma cacao] gi|508712569|gb|EOY04466.1| RING/U-box superfamily protein isoform 2 [Theobroma cacao] gi|508712570|gb|EOY04467.1| RING/U-box superfamily protein isoform 2 [Theobroma cacao]
TRINITY_DN50462_c5_g2	5.93603	69.7259	11.7462	0.0164933	1068	GO:0007275;GO:0035335;GO:0030946	-	virNOG03539	R	-	gi|641832091|gb|KDO51133.1| hypothetical protein CISIN_1g022279mg [Citrus sinensis]
TRINITY_DN50472_c0_g1	67.9673	341.754	5.02821	0.0283395	3890	-	-	virNOG05371	G	sp|F4HQM3|NCER1_ARATH Neutral ceramidase 1 OS=Arabidopsis thaliana GN=NCER1 PE=2 SV=1	gi|595842149|ref|XP_007208357.1| hypothetical protein PRUPE_ppa001659mg [Prunus persica] gi|462403999|gb|EMJ09556.1| hypothetical protein PRUPE_ppa001659mg [Prunus persica]
TRINITY_DN50496_c0_g2	15.9032	45.4529	2.8581	0.0473762	752	-	-	virNOG10806	S	sp|K4PW38|RSS3_ORYSJ Protein RICE SALT SENSITIVE 3 OS=Oryza sativa subsp. japonica GN=RSS3 PE=1 SV=1	gi|567891847|ref|XP_006438444.1| hypothetical protein CICLE_v10031899mg [Citrus clementina] gi|568860610|ref|XP_006483809.1| PREDICTED: uncharacterized protein LOC102627572 [Citrus sinensis] gi|557540640|gb|ESR51684.1| hypothetical protein CICLE_v10031899mg [Citrus clementina]
TRINITY_DN50497_c0_g3	10.5123	37.3206	3.55018	0.0268674	1785	-	-	virNOG14133	S	-	gi|1009149135|ref|XP_015892317.1| PREDICTED: uncharacterized protein LOC107426605 [Ziziphus jujuba]
TRINITY_DN50504_c0_g3	201.389	532.826	2.64576	0.0217046	2681	GO:0009814;GO:0016310;GO:0005524;GO:0016462;GO:0016301;GO:0016021	K00876	virNOG03944	ZT	sp|Q54R62|UCKC_DICDI Uridine-cytidine kinase C OS=Dictyostelium discoideum GN=udkC PE=3 SV=1	gi|1009152750|ref|XP_015894264.1| PREDICTED: uridine-cytidine kinase C [Ziziphus jujuba] gi|1009152752|ref|XP_015894265.1| PREDICTED: uridine-cytidine kinase C [Ziziphus jujuba]
TRINITY_DN50508_c1_g1	386.621	1047.34	2.70895	0.0297045	1310	GO:0046872;GO:0055114;GO:0016491	K05933	virNOG00095	Q	sp|P31237|ACCO_ACTDE 1-aminocyclopropane-1-carboxylate oxidase OS=Actinidia deliciosa GN=ACO PE=2 SV=1	gi|731441218|ref|XP_002273430.3| PREDICTED: 1-aminocyclopropane-1-carboxylate oxidase [Vitis vinifera]
TRINITY_DN50510_c2_g1	26.0882	84.4286	3.23627	0.0174435	543	-	-	virNOG20529	R	-	gi|595830102|ref|XP_007206001.1| hypothetical protein PRUPE_ppa012312mg [Prunus persica] gi|462401643|gb|EMJ07200.1| hypothetical protein PRUPE_ppa012312mg [Prunus persica]
TRINITY_DN50522_c4_g1	128.321	339.314	2.64425	0.0168302	2512	GO:0008152;GO:0003824	K01897	virNOG01655;COG1022	I	sp|Q8LKS5|LACS7_ARATH Long chain acyl-CoA synthetase 7, peroxisomal OS=Arabidopsis thaliana GN=LACS7 PE=1 SV=2	gi|923848883|ref|XP_013703362.1| PREDICTED: long chain acyl-CoA synthetase 7, peroxisomal-like [Brassica napus]
TRINITY_DN50524_c8_g5	6.60692	28.9948	4.38854	0.0205809	657	-	-	-	-	-	-
TRINITY_DN50533_c3_g1	9.73134	34.8416	3.58035	0.026031	867	-	-	-	-	-	-
TRINITY_DN50541_c5_g1	2.11957	13.9599	6.58619	0.037991	1036	-	-	-	-	-	-
TRINITY_DN50552_c1_g2	97.7551	310.647	3.17781	0.0330216	1817	GO:0032502;GO:0005634;GO:0005524;GO:0006355	-	virNOG07842	K	sp|O81001|GRF1_ARATH Growth-regulating factor 1 OS=Arabidopsis thaliana GN=GRF1 PE=1 SV=1	gi|1009145571|ref|XP_015890408.1| PREDICTED: growth-regulating factor 1 isoform X1 [Ziziphus jujuba]
TRINITY_DN50553_c2_g5	2.01848	14.7804	7.32256	0.0290654	1268	-	-	-	-	-	-
TRINITY_DN50566_c2_g2	1570.33	3926.07	2.50015	0.0341079	3644	GO:0006412;GO:0005622;GO:0005525;GO:0003924	K12852	virNOG05242	J	sp|Q9LNC5|CLO_ARATH 110 kDa U5 small nuclear ribonucleoprotein component CLO OS=Arabidopsis thaliana GN=CLO PE=1 SV=1	gi|225463033|ref|XP_002267199.1| PREDICTED: 116 kDa U5 small nuclear ribonucleoprotein component [Vitis vinifera] gi|147858113|emb|CAN81413.1| hypothetical protein VITISV_031170 [Vitis vinifera]
TRINITY_DN50569_c1_g2	438.163	992.399	2.26491	0.0486555	2038	GO:0009072;GO:0004334	K01555	virNOG09323	G	sp|Q8RW90|FAH_ARATH Fumarylacetoacetase OS=Arabidopsis thaliana GN=FAH PE=1 SV=1	gi|802599969|ref|XP_012072692.1| PREDICTED: fumarylacetoacetase [Jatropha curcas] gi|643730215|gb|KDP37782.1| hypothetical protein JCGZ_06461 [Jatropha curcas]
TRINITY_DN50576_c0_g1	10.6318	92.2926	8.6808	0.0173188	5524	GO:0009234;GO:0009063;GO:0030976;GO:0070204	K14759	virNOG00030	E	sp|Q15KI9|PHYLO_ARATH Protein PHYLLO, chloroplastic OS=Arabidopsis thaliana GN=PHYLLO PE=2 SV=2	gi|1027085352|ref|XP_008243875.2| PREDICTED: protein PHYLLO, chloroplastic [Prunus mume]
TRINITY_DN50578_c3_g2	326.037	886.47	2.71893	0.0283564	1071	GO:0003723	-	virNOG04831	J	sp|Q9ZW06|PUM2_ARATH Pumilio homolog 2 OS=Arabidopsis thaliana GN=APUM2 PE=1 SV=1	gi|728831933|gb|KHG11376.1| Pumilio -like protein [Gossypium arboreum]
TRINITY_DN50587_c0_g1	35.5699	337.868	9.49869	0.000201832	7213	GO:0003677;GO:0006281;GO:0006260;GO:0008622;GO:0003887;GO:0008408;GO:0071897;GO:0000166;GO:0090305;GO:0008270	K02324	virNOG05000	L	sp|F4HW04|DPOE1_ARATH DNA polymerase epsilon catalytic subunit A OS=Arabidopsis thaliana GN=POL2A PE=1 SV=1	gi|720082504|ref|XP_010242612.1| PREDICTED: DNA polymerase epsilon catalytic subunit A-like [Nelumbo nucifera]
TRINITY_DN50611_c7_g1	0	7.73361	Inf	0.0131852	1208	-	-	-	-	-	-
TRINITY_DN50620_c1_g4	98.1442	227.628	2.31932	0.0306597	955	-	-	virNOG24250	S	-	gi|449454444|ref|XP_004144965.1| PREDICTED: uncharacterized protein LOC101217755 [Cucumis sativus] gi|700190968|gb|KGN46172.1| hypothetical protein Csa_6G062315 [Cucumis sativus]
TRINITY_DN50625_c1_g5	46.2731	127.055	2.74576	0.0247028	1514	-	-	virNOG12659	S	-	gi|225459199|ref|XP_002284035.1| PREDICTED: uncharacterized protein LOC100266077 [Vitis vinifera] gi|302142005|emb|CBI19208.3| unnamed protein product [Vitis vinifera]
TRINITY_DN50633_c1_g6	64.1708	152.206	2.37188	0.0401438	2310	GO:0046323;GO:0005887;GO:0005355;GO:0005351;GO:0015992;GO:1904659	-	virNOG04540	R	sp|Q0WUU6|PLT4_ARATH Probable polyol transporter 4 OS=Arabidopsis thaliana GN=PLT4 PE=2 SV=1	gi|225446940|ref|XP_002263849.1| PREDICTED: probable polyol transporter 4 [Vitis vinifera] gi|310877844|gb|ADP37153.1| putative polyol/monosaccharide transporter [Vitis vinifera]
TRINITY_DN50637_c1_g7	0	12.7107	Inf	0.00582701	403	-	-	-	-	-	-
TRINITY_DN50640_c0_g3	37.5862	149.393	3.97467	0.0375106	1453	GO:0005665;GO:0003677;GO:0001055;GO:0006366;GO:0046983	K03008	virNOG19465	K	sp|Q38859|NRPBB_ARATH DNA-directed RNA polymerases II, IV and V subunit 11 OS=Arabidopsis thaliana GN=NRPB11 PE=1 SV=1	gi|1009105386|ref|XP_015884348.1| PREDICTED: DNA-directed RNA polymerases II, IV and V subunit 11 [Ziziphus jujuba] gi|1009105388|ref|XP_015885072.1| PREDICTED: DNA-directed RNA polymerases II, IV and V subunit 11 [Ziziphus jujuba]
TRINITY_DN50643_c3_g1	8.16929	27.8449	3.40848	0.0401073	824	-	-	KOG4658;NOG126878;virNOG05067	ST	sp|O81825|DRL28_ARATH Probable disease resistance protein At4g27220 OS=Arabidopsis thaliana GN=At4g27220 PE=2 SV=1	gi|567920308|ref|XP_006452160.1| hypothetical protein CICLE_v10007376mg [Citrus clementina] gi|557555386|gb|ESR65400.1| hypothetical protein CICLE_v10007376mg [Citrus clementina]
TRINITY_DN50681_c6_g1	0	99.2213	Inf	7.89459e-13	1771	GO:0006355;GO:0043565;GO:0003700	-	virNOG04366	K	sp|Q69IL4|RF2A_ORYSJ Transcription factor RF2a OS=Oryza sativa subsp. japonica GN=RF2a PE=1 SV=1	gi|702319237|ref|XP_010052396.1| PREDICTED: probable transcription factor PosF21 isoform X1 [Eucalyptus grandis]
TRINITY_DN50696_c2_g4	138.892	348.957	2.51244	0.0318307	2972	GO:0005524;GO:0004672;GO:0016021;GO:0006468	-	virNOG07828	T	sp|Q9LP77|Y1848_ARATH Probable inactive receptor kinase At1g48480 OS=Arabidopsis thaliana GN=RKL1 PE=2 SV=1	gi|950994190|ref|XP_014505075.1| PREDICTED: probable inactive receptor kinase At3g02880 [Vigna radiata var. radiata]
TRINITY_DN50717_c4_g2	0.333855	7.84068	23.4853	0.0333304	1258	-	-	-	-	-	-
TRINITY_DN50717_c4_g3	0.784147	8.73136	11.1349	0.0447581	827	GO:0000166	-	virNOG13384;virNOG29404	Z	sp|K7U9N8|OP1_MAIZE Protein OPAQUE1 OS=Zea mays GN=O1 PE=1 SV=1	gi|1009134344|ref|XP_015884396.1| PREDICTED: myosin-15 [Ziziphus jujuba]
TRINITY_DN50730_c3_g1	11.6149	48.2568	4.15475	0.0345508	910	-	K06685	virNOG15851	D	sp|Q2WBN3|MOB1B_MEDSF MOB kinase activator-like 1B OS=Medicago sativa subsp. falcata GN=MOB1-B PE=2 SV=1	gi|823234676|ref|XP_012449974.1| PREDICTED: MOB kinase activator-like 1A isoform X1 [Gossypium raimondii] gi|1029037228|ref|XP_016682403.1| PREDICTED: MOB kinase activator-like 1A isoform X1 [Gossypium hirsutum] gi|763798322|gb|KJB65277.1| hypothetical protein B456_010G087500 [Gossypium raimondii]
TRINITY_DN50732_c0_g1	0	20.4275	Inf	0.00362132	3439	-	-	virNOG22502;virNOG09124	R	sp|P93295|M310_ARATH Uncharacterized mitochondrial protein AtMg00310 OS=Arabidopsis thaliana GN=AtMg00310 PE=4 SV=1	gi|731349687|ref|XP_010686122.1| PREDICTED: uncharacterized protein LOC104900404 [Beta vulgaris subsp. vulgaris]
TRINITY_DN50735_c2_g6	136.432	341.437	2.50262	0.0342651	3462	-	-	virNOG02992	S	-	gi|596295671|ref|XP_007227044.1| hypothetical protein PRUPE_ppa001271mg [Prunus persica] gi|462423980|gb|EMJ28243.1| hypothetical protein PRUPE_ppa001271mg [Prunus persica]
TRINITY_DN50739_c2_g2	0	20.2061	Inf	0.029672	1852	-	-	-	-	-	-
TRINITY_DN50739_c2_g1	2.34937	59.9795	25.53	0.011636	1861	-	-	-	-	-	-
TRINITY_DN50742_c0_g1	51.9722	180.664	3.47617	0.0386398	2179	-	-	virNOG24527;virNOG22556;virNOG34604;virNOG39590	R	sp|O04244|Y4200_ARATH Uncharacterized protein At4g02000 OS=Arabidopsis thaliana GN=At4g02000 PE=2 SV=1	gi|332322140|emb|CCA66049.1| hypothetical protein [Beta vulgaris subsp. vulgaris]
TRINITY_DN50758_c0_g4	11.1863	66.4686	5.94199	0.000766235	2203	GO:0016020	-	virNOG02806;virNOG17266	T	sp|Q9LSE7|B561C_ARATH Cytochrome b561 and DOMON domain-containing protein At3g25290 OS=Arabidopsis thaliana GN=At3g25290 PE=2 SV=1	gi|641841984|gb|KDO60893.1| hypothetical protein CISIN_1g021436mg [Citrus sinensis]
TRINITY_DN50770_c0_g1	44.1593	121.779	2.75772	0.0270105	1730	-	-	virNOG37603	S	-	gi|1009133675|ref|XP_015884030.1| PREDICTED: uncharacterized protein LOC107419752 [Ziziphus jujuba]
TRINITY_DN50770_c1_g2	19.0122	63.8692	3.35938	0.0174894	1142	-	-	virNOG39093	S	sp|Q9T0D6|PP306_ARATH Pentatricopeptide repeat-containing protein At4g11690 OS=Arabidopsis thaliana GN=At4g11690 PE=2 SV=1	gi|1009106572|ref|XP_015875180.1| PREDICTED: uncharacterized protein LOC107412002 [Ziziphus jujuba]
TRINITY_DN50772_c4_g1	13.4192	57.3597	4.27445	0.00522115	3186	GO:0008289;GO:0005615	-	virNOG01133;KOG4160	V	sp|Q9MAU5|Y1049_ARATH Putative BPI/LBP family protein At1g04970 OS=Arabidopsis thaliana GN=At1g04970 PE=2 SV=1	gi|720045094|ref|XP_010270100.1| PREDICTED: putative BPI/LBP family protein At1g04970 isoform X1 [Nelumbo nucifera]
TRINITY_DN50780_c0_g1	9.73123	32.0882	3.29744	0.0459234	1627	-	K09422	virNOG20534	K	sp|Q9LTF7|MYB82_ARATH Transcription factor MYB82 OS=Arabidopsis thaliana GN=MYB82 PE=1 SV=1	gi|1009172361|ref|XP_015867230.1| PREDICTED: transcription factor MYB82 [Ziziphus jujuba]
TRINITY_DN50787_c1_g5	1245.67	4000.12	3.21122	0.00561625	2491	GO:0016705;GO:0020037;GO:0005506;GO:0016021;GO:0004497;GO:0055114	-	virNOG00979	Q	sp|Q9FIB0|C78A7_ARATH Cytochrome P450 78A7 OS=Arabidopsis thaliana GN=CYP78A7 PE=2 SV=1	gi|731397394|ref|XP_002280007.2| PREDICTED: cytochrome P450 78A7-like [Vitis vinifera]
TRINITY_DN50787_c1_g2	2462.51	7361.24	2.98932	0.00713017	1332	GO:0016705;GO:0020037;GO:0005506;GO:0016021;GO:0004497;GO:0055114	K20619	virNOG00979	Q	sp|Q9FIB0|C78A7_ARATH Cytochrome P450 78A7 OS=Arabidopsis thaliana GN=CYP78A7 PE=2 SV=1	gi|823140114|ref|XP_012469919.1| PREDICTED: cytochrome P450 78A7-like [Gossypium raimondii] gi|763750949|gb|KJB18337.1| hypothetical protein B456_003G047300 [Gossypium raimondii]
TRINITY_DN50821_c0_g3	9.84153	44.5203	4.52372	0.00828254	3036	GO:0009506;GO:0016021	-	virNOG13678	R	sp|Q9FL59|FTIP1_ARATH FT-interacting protein 1 OS=Arabidopsis thaliana GN=FTIP1 PE=1 SV=1	gi|595842124|ref|XP_007208351.1| hypothetical protein PRUPE_ppa001743mg [Prunus persica] gi|462403993|gb|EMJ09550.1| hypothetical protein PRUPE_ppa001743mg [Prunus persica]
TRINITY_DN50829_c4_g3	7.92096	90.8367	11.4679	0.00678098	1209	-	-	-	-	-	-
TRINITY_DN50837_c1_g4	0.333855	9.13372	27.3583	0.0427466	1300	GO:0003914;GO:0009411	-	virNOG05196	L	sp|O48652|UVR3_ARATH (6-4)DNA photolyase OS=Arabidopsis thaliana GN=UVR3 PE=1 SV=2	gi|1029039159|ref|XP_016683342.1| PREDICTED: (6-4)DNA photolyase-like isoform X2 [Gossypium hirsutum]
TRINITY_DN50840_c2_g2	0.447222	24.9423	55.7715	0.00519317	649	-	-	virNOG05585	L	-	-
TRINITY_DN50844_c3_g2	5.13358	27.29	5.31599	0.0144542	766	GO:0006810;GO:0016021;GO:0005215	K09872	COG0580;virNOG08606	G	sp|Q39196|PIP14_ARATH Probable aquaporin PIP1-4 OS=Arabidopsis thaliana GN=PIP1.4 PE=1 SV=1	gi|238684463|gb|ACR54285.1| aquaporin [Juglans regia]
TRINITY_DN50845_c5_g5	20.8098	129.366	6.2166	0.0216693	1752	-	-	virNOG04831	J	-	gi|694401795|ref|XP_009375924.1| PREDICTED: pumilio homolog 1-like isoform X1 [Pyrus x bretschneideri] gi|694401798|ref|XP_009375925.1| PREDICTED: pumilio homolog 1-like isoform X2 [Pyrus x bretschneideri]
TRINITY_DN50854_c2_g1	60.8372	172.661	2.83809	0.0201033	987	-	-	virNOG00277	K	-	gi|659101626|ref|XP_008451706.1| PREDICTED: transcription factor TCP4 [Cucumis melo]
TRINITY_DN50855_c3_g3	1.90215	12.9115	6.78785	0.0359583	822	-	-	-	-	-	-
TRINITY_DN50864_c6_g2	24.8075	102.964	4.1505	0.00796191	2064	-	-	virNOG20205	S	-	gi|641855680|gb|KDO74460.1| hypothetical protein CISIN_1g019308mg [Citrus sinensis]
TRINITY_DN50867_c5_g1	89.7691	287.427	3.20185	0.00518769	3283	-	-	virNOG10013	T	sp|Q0JLP9|P2C06_ORYSJ Probable protein phosphatase 2C 6 OS=Oryza sativa subsp. japonica GN=Os01g0583100 PE=1 SV=1	gi|658004921|ref|XP_008337597.1| PREDICTED: protein phosphatase 2C 56-like [Malus domestica]
TRINITY_DN50888_c3_g1	41.3624	175.081	4.23285	0.00957078	3114	GO:0003824	-	COG0596;virNOG31255;virNOG02544	R	sp|O05235|YUGF_BACSU Uncharacterized hydrolase YugF OS=Bacillus subtilis (strain 168) GN=yugF PE=3 SV=1	gi|1029115441|ref|XP_016736160.1| PREDICTED: uncharacterized hydrolase YugF-like isoform X1 [Gossypium hirsutum]
TRINITY_DN50914_c4_g1	14.5433	59.4371	4.08689	0.0488171	996	-	-	virNOG08984;NOG183841;virNOG30889;KOG1922	SZTR	sp|Q9LH02|FH17_ARATH Formin-like protein 17 OS=Arabidopsis thaliana GN=FH17 PE=3 SV=2	gi|1009181344|ref|XP_015872117.1| PREDICTED: formin-like protein 18, partial [Ziziphus jujuba]
TRINITY_DN50922_c2_g5	364.929	924.079	2.53221	0.0414979	3774	-	-	virNOG06924	R	sp|P55059|PDI_HUMIN Protein disulfide-isomerase OS=Humicola insolens PE=1 SV=1	gi|596285198|ref|XP_007225418.1| hypothetical protein PRUPE_ppa000544mg [Prunus persica] gi|462422354|gb|EMJ26617.1| hypothetical protein PRUPE_ppa000544mg [Prunus persica]
TRINITY_DN50925_c3_g2	3.13056	37.2745	11.9067	0.00325592	890	-	-	KOG0017;virNOG26380;virNOG24415	R	sp|Q94HW2|POLR1_ARATH Retrovirus-related Pol polyprotein from transposon RE1 OS=Arabidopsis thaliana GN=RE1 PE=2 SV=1	gi|848880885|ref|XP_012840817.1| PREDICTED: uncharacterized protein LOC105961120 [Erythranthe guttata]
TRINITY_DN50925_c3_g4	1.34167	31.805	23.7056	0.000436868	1818	-	-	virNOG00819;KOG0017	R	sp|Q94HW2|POLR1_ARATH Retrovirus-related Pol polyprotein from transposon RE1 OS=Arabidopsis thaliana GN=RE1 PE=2 SV=1	gi|674251623|gb|KFK44388.1| hypothetical protein AALP_AA1G251100, partial [Arabis alpina]
TRINITY_DN50925_c3_g5	5.36667	29.5505	5.5063	0.00436956	1301	GO:0006259;GO:0003676	-	virNOG05810;KOG0017	R	sp|Q94HW2|POLR1_ARATH Retrovirus-related Pol polyprotein from transposon RE1 OS=Arabidopsis thaliana GN=RE1 PE=2 SV=1	gi|77555253|gb|ABA98049.1| retrotransposon protein, putative, Ty1-copia subclass [Oryza sativa Japonica Group]
TRINITY_DN50925_c3_g3	2.68333	18.6388	6.94614	0.00850212	686	-	-	virNOG00819;virNOG05810;NOG140541;virNOG40216;virNOG24415	SR	sp|Q94HW2|POLR1_ARATH Retrovirus-related Pol polyprotein from transposon RE1 OS=Arabidopsis thaliana GN=RE1 PE=2 SV=1	gi|147779900|emb|CAN63683.1| hypothetical protein VITISV_030301 [Vitis vinifera]
TRINITY_DN50949_c2_g5	55.2817	143.508	2.59595	0.0309329	1519	GO:0044699	-	virNOG07180	K	sp|O64647|TCP9_ARATH Transcription factor TCP9 OS=Arabidopsis thaliana GN=TCP9 PE=1 SV=1	gi|590722682|ref|XP_007051964.1| TCP family transcription factor [Theobroma cacao] gi|508704225|gb|EOX96121.1| TCP family transcription factor [Theobroma cacao]
TRINITY_DN50949_c2_g1	241.143	716.092	2.96957	0.0344673	3461	GO:0046872	-	virNOG07894	R	sp|P93755|C3H30_ARATH Zinc finger CCCH domain-containing protein 30 OS=Arabidopsis thaliana GN=At2g41900 PE=1 SV=2	gi|590724658|ref|XP_007052531.1| CCCH-type zinc finger protein with ARM repeat domain isoform 1 [Theobroma cacao] gi|590724661|ref|XP_007052532.1| CCCH-type zinc finger protein with ARM repeat domain isoform 1 [Theobroma cacao] gi|590724665|ref|XP_007052533.1| CCCH-type zinc finger protein with ARM repeat domain isoform 1 [Theobroma cacao] gi|508704792|gb|EOX96688.1| CCCH-type zinc finger protein…
TRINITY_DN50959_c3_g1	0	7.80664	Inf	0.0374385	1610	-	-	-	-	-	-
TRINITY_DN50966_c5_g4	41.7086	129.293	3.09991	0.0468249	1341	GO:0006486;GO:0030246;GO:0005794;GO:0016021;GO:0008378	-	virNOG00918	G	sp|Q9LV16|B3GTJ_ARATH Hydroxyproline O-galactosyltransferase GALT6 OS=Arabidopsis thaliana GN=GALT6 PE=2 SV=2	gi|659090947|ref|XP_008446287.1| PREDICTED: hydroxyproline O-galactosyltransferase GALT6 [Cucumis melo]
TRINITY_DN50988_c4_g1	3.68797	20.8928	5.66513	0.0132906	1883	-	-	virNOG33137	R	-	gi|147802474|emb|CAN72765.1| hypothetical protein VITISV_037010 [Vitis vinifera]
TRINITY_DN51002_c2_g1	0.336924	8.37986	24.8716	0.0312586	346	-	-	-	-	-	-
TRINITY_DN51014_c0_g3	235.119	538.118	2.2887	0.0398706	1115	GO:0000165;GO:0006355;GO:0043565;GO:0005622;GO:0003700;GO:0004707	-	virNOG21589	K	sp|C0Z2L5|BZP44_ARATH bZIP transcription factor 44 OS=Arabidopsis thaliana GN=BZIP44 PE=1 SV=1	gi|703133326|ref|XP_010105351.1| Ocs element-binding factor 1 [Morus notabilis] gi|587916780|gb|EXC04411.1| Ocs element-binding factor 1 [Morus notabilis]
TRINITY_DN51029_c7_g2	6.70833	30.8128	4.5932	0.00767601	1484	GO:0070534;GO:0005634;GO:0061630;GO:0031625;GO:0005737;GO:0006301	-	virNOG07790	O	sp|Q9SVD7|UEV1D_ARATH Ubiquitin-conjugating enzyme E2 variant 1D OS=Arabidopsis thaliana GN=UEV1D PE=1 SV=1	gi|359481634|ref|XP_003632650.1| PREDICTED: ubiquitin-conjugating enzyme E2 variant 1D [Vitis vinifera] gi|297740182|emb|CBI30364.3| unnamed protein product [Vitis vinifera]
TRINITY_DN51029_c5_g1	17.6646	55.1556	3.12238	0.0227536	971	GO:0016021	-	virNOG18148	S	-	gi|1026084841|ref|XP_016541704.1| PREDICTED: uncharacterized protein LOC107842394 isoform X1 [Capsicum annuum]
TRINITY_DN51043_c1_g1	1.89908	17.1819	9.04748	0.0317924	558	-	-	COG1100;virNOG00806	R	sp|Q6EP31|RAC5_ORYSJ Rac-like GTP-binding protein 5 OS=Oryza sativa subsp. japonica GN=RAC5 PE=2 SV=2	gi|641866228|gb|KDO84913.1| hypothetical protein CISIN_1g029215mg [Citrus sinensis]
TRINITY_DN51059_c3_g3	46.9433	196.145	4.17835	0.00198725	719	GO:0006754;GO:1902600;GO:0046872;GO:0005524;GO:0016021;GO:0008553	-	KOG0205;virNOG04331	P	sp|Q9SU58|PMA4_ARATH ATPase 4, plasma membrane-type OS=Arabidopsis thaliana GN=AHA4 PE=2 SV=2	gi|33943131|gb|AAQ55291.1| plasma membrane H+-ATPase [Juglans regia]
TRINITY_DN51064_c2_g1	150.061	833.087	5.55165	0.00675409	1603	GO:0016746	K22374	virNOG00419	R	sp|Q9SQ64|COR2_PAPSO Non-functional NADPH-dependent codeinone reductase 2 OS=Papaver somniferum GN=COR2 PE=1 SV=1	gi|223538940|gb|EEF40538.1| aldo-keto reductase, putative [Ricinus communis]
TRINITY_DN51085_c2_g3	15.6521	50.5872	3.23197	0.0239731	1679	GO:0005622;GO:0007034	-	virNOG06183	U	sp|Q9FFB3|VP241_ARATH Vacuolar protein sorting-associated protein 24 homolog 1 OS=Arabidopsis thaliana GN=VPS24-1 PE=1 SV=1	gi|823253804|ref|XP_012459539.1| PREDICTED: vacuolar protein sorting-associated protein 24 homolog 1-like isoform X2 [Gossypium raimondii]
TRINITY_DN51116_c6_g1	280.632	935.206	3.3325	0.0252289	3809	-	-	virNOG02871	R	sp|Q9SSF9|PP123_ARATH Pentatricopeptide repeat-containing protein At1g74750 OS=Arabidopsis thaliana GN=At1g74750 PE=2 SV=1	gi|645268701|ref|XP_008239656.1| PREDICTED: pentatricopeptide repeat-containing protein At1g18900 [Prunus mume]
TRINITY_DN51119_c0_g1	22.0354	146.104	6.63041	0.017371	3198	GO:0016020;GO:0004672	-	KOG0192;virNOG09434	T	sp|Q05609|CTR1_ARATH Serine/threonine-protein kinase CTR1 OS=Arabidopsis thaliana GN=CTR1 PE=1 SV=1	gi|359492500|ref|XP_003634421.1| PREDICTED: serine/threonine-protein kinase CTR1 [Vitis vinifera] gi|302142079|emb|CBI19282.3| unnamed protein product [Vitis vinifera]
TRINITY_DN51121_c1_g1	9.05442	32.0059	3.53484	0.0350407	1113	-	-	virNOG14971;virNOG18466	SK	sp|Q9LY43|PP283_ARATH Pentatricopeptide repeat-containing protein At3g56030, mitochondrial OS=Arabidopsis thaliana GN=At3g56030 PE=1 SV=2	gi|657944378|ref|XP_008374207.1| PREDICTED: pentatricopeptide repeat-containing protein At3g56030 [Malus domestica]
TRINITY_DN51136_c2_g2	109.35	306.528	2.80317	0.0494437	2781	-	-	virNOG16051;virNOG15248	S	sp|Q8GWK6|NC104_ARATH NAC domain-containing protein 104 OS=Arabidopsis thaliana GN=NAC104 PE=2 SV=1	gi|224096014|ref|XP_002310519.1| hypothetical protein POPTR_0007s04250g [Populus trichocarpa] gi|222853422|gb|EEE90969.1| hypothetical protein POPTR_0007s04250g [Populus trichocarpa]
TRINITY_DN51140_c3_g1	26.0475	116.203	4.46122	0.0224681	2528	GO:0005634;GO:0016567;GO:0010114;GO:0031463;GO:0004842	-	virNOG07026	R	sp|Q9FPW6|POB1_ARATH BTB/POZ domain-containing protein POB1 OS=Arabidopsis thaliana GN=POB1 PE=1 SV=2	gi|731378071|ref|XP_010658715.1| PREDICTED: BTB/POZ domain-containing protein POB1-like [Vitis vinifera]
TRINITY_DN51141_c2_g1	9.9458	37.0292	3.7231	0.0179511	2335	GO:0016020	-	virNOG09027;virNOG14947	T	sp|Q9FNE1|CRK42_ARATH Cysteine-rich receptor-like protein kinase 42 OS=Arabidopsis thaliana GN=CRK42 PE=2 SV=1	gi|1009124895|ref|XP_015879316.1| PREDICTED: cysteine-rich receptor-like protein kinase 42 [Ziziphus jujuba]
TRINITY_DN51141_c3_g4	12.7574	49.7901	3.90284	0.0134626	2148	GO:0005623;GO:0045454	-	KOG1124;virNOG05766	OR	sp|Q9SIN1|TTL3_ARATH Inactive TPR repeat-containing thioredoxin TTL3 OS=Arabidopsis thaliana GN=TTL3 PE=1 SV=2	gi|147772786|emb|CAN62839.1| hypothetical protein VITISV_003392 [Vitis vinifera]
TRINITY_DN51141_c3_g2	15.5541	61.9004	3.97968	0.00728017	2538	GO:0009789;GO:0005623;GO:0009651;GO:0045454	-	virNOG05766	O	sp|Q9MAH1|TTL1_ARATH TPR repeat-containing thioredoxin TTL1 OS=Arabidopsis thaliana GN=TTL1 PE=1 SV=1	gi|595862263|ref|XP_007211362.1| hypothetical protein PRUPE_ppa002367mg [Prunus persica] gi|462407227|gb|EMJ12561.1| hypothetical protein PRUPE_ppa002367mg [Prunus persica]
TRINITY_DN51141_c3_g1	46.5421	142.561	3.06306	0.015547	2740	-	-	virNOG05766	O	sp|Q9MAH1|TTL1_ARATH TPR repeat-containing thioredoxin TTL1 OS=Arabidopsis thaliana GN=TTL1 PE=1 SV=1	gi|595862263|ref|XP_007211362.1| hypothetical protein PRUPE_ppa002367mg [Prunus persica] gi|462407227|gb|EMJ12561.1| hypothetical protein PRUPE_ppa002367mg [Prunus persica]
TRINITY_DN51141_c3_g3	0.333855	10.553	31.6096	0.0111686	625	-	-	-	-	-	-
TRINITY_DN51146_c1_g2	83.4426	213.053	2.55328	0.0329118	1936	GO:0004315;GO:0006633	K00648	virNOG05896	I	sp|P49245|FABH2_CUPWR 3-oxoacyl-[acyl-carrier-protein] synthase 3 B, chloroplastic OS=Cuphea wrightii GN=KAS3B PE=2 SV=1	gi|1035927087|gb|OAY56674.1| hypothetical protein MANES_02G036200 [Manihot esculenta]
TRINITY_DN51153_c0_g1	350.076	860.601	2.45833	0.0389741	2364	GO:0009414;GO:0048578;GO:0043565;GO:0009408;GO:0009816;GO:0009631;GO:0045893	-	virNOG04818	K	sp|Q9SGQ0|VOZ1_ARATH Transcription factor VOZ1 OS=Arabidopsis thaliana GN=VOZ1 PE=1 SV=1	gi|645280853|ref|XP_008245366.1| PREDICTED: transcription factor VOZ1 [Prunus mume] gi|645280855|ref|XP_008245367.1| PREDICTED: transcription factor VOZ1 [Prunus mume]
TRINITY_DN51166_c1_g1	337.496	750.055	2.22241	0.043365	3794	GO:0055085;GO:0005524;GO:0016021;GO:0042626	-	virNOG02862	Q	sp|Q9FNU2|AB25B_ORYSJ ABC transporter B family member 25 OS=Oryza sativa subsp. japonica GN=OsABCB25 PE=2 SV=1	gi|590651020|ref|XP_007032789.1| Transporter associated with antigen processing protein 2 [Theobroma cacao] gi|508711818|gb|EOY03715.1| Transporter associated with antigen processing protein 2 [Theobroma cacao]
TRINITY_DN51170_c0_g3	0	120.271	Inf	0.00212155	966	-	-	virNOG03335	R	-	gi|124359796|gb|ABD33026.2| Cyclin-like F-box; FAR1; Zinc finger, SWIM-type [Medicago truncatula]
TRINITY_DN51176_c3_g2	26.7154	79.2275	2.96561	0.0369227	1613	GO:0016787	-	virNOG01947	L	sp|Q8GYB1|NUD15_ARATH Nudix hydrolase 15, mitochondrial OS=Arabidopsis thaliana GN=NUDT15 PE=1 SV=2	gi|1009106388|ref|XP_015874247.1| PREDICTED: nudix hydrolase 15, mitochondrial-like [Ziziphus jujuba]
TRINITY_DN51189_c5_g1	168.32	497.362	2.95486	0.0203994	3528	GO:0005634;GO:0003677;GO:0005524;GO:0006139;GO:0032508;GO:0004003	K11273	virNOG10831	L	sp|F1R345|DDX11_DANRE ATP-dependent DNA helicase DDX11 OS=Danio rerio GN=ddx11 PE=2 SV=1	gi|731402432|ref|XP_010654661.1| PREDICTED: probable ATP-dependent RNA helicase DDX11 [Vitis vinifera]
TRINITY_DN51192_c4_g1	0.336924	11.448	33.9779	0.00634448	438	GO:1901363;GO:0097159	-	KOG1075;virNOG27119;virNOG28452	SR	-	gi|147771533|emb|CAN71342.1| hypothetical protein VITISV_002439 [Vitis vinifera]
TRINITY_DN51220_c0_g1	2482.8	6475.26	2.60805	0.0187187	1055	GO:0003746;GO:0006414;GO:0005525	-	virNOG10116	J	sp|O24534|EF1A_VICFA Elongation factor 1-alpha OS=Vicia faba PE=2 SV=1	gi|414447430|gb|AFW99827.1| unknown [Gossypium hirsutum]
TRINITY_DN51230_c0_g2	14.5401	128.446	8.83394	0.017835	3467	GO:0009987	-	virNOG01895	S	sp|Q9XIN0|LHW_ARATH Transcription factor LHW OS=Arabidopsis thaliana GN=LHW PE=1 SV=1	gi|1009156042|ref|XP_015896035.1| PREDICTED: transcription factor bHLH157 [Ziziphus jujuba] gi|1009156598|ref|XP_015896324.1| PREDICTED: transcription factor bHLH157-like [Ziziphus jujuba]
TRINITY_DN51250_c1_g2	300.041	955.104	3.18324	0.0406066	4412	GO:0004674;GO:0005524;GO:0016021;GO:0006468	-	virNOG00023	T	sp|Q9SGP2|HSL1_ARATH Receptor-like protein kinase HSL1 OS=Arabidopsis thaliana GN=HSL1 PE=2 SV=1	gi|1009106574|ref|XP_015875191.1| PREDICTED: receptor-like protein kinase HSL1 [Ziziphus jujuba]
TRINITY_DN51257_c6_g2	95.005	276.935	2.91496	0.0225346	2716	GO:0043231;GO:0098588;GO:0044255;GO:0044444;GO:0044446;GO:0044249;GO:0008610	K15728	virNOG00514	I	sp|Q9SF47|PAH1_ARATH Phosphatidate phosphatase PAH1 OS=Arabidopsis thaliana GN=PAH1 PE=1 SV=1	gi|1009168563|ref|XP_015902726.1| PREDICTED: phosphatidate phosphatase PAH1 [Ziziphus jujuba]
TRINITY_DN51260_c3_g4	15.8824	82.1257	5.17087	0.0181326	772	-	-	-	-	-	-
TRINITY_DN51264_c0_g4	41.605	106.714	2.56494	0.0384939	832	GO:0003723	K03595	virNOG09757	TD	sp|O82626|ERG_ANTMA GTP-binding protein ERG OS=Antirrhinum majus GN=ERG PE=2 SV=1	gi|641858516|gb|KDO77238.1| hypothetical protein CISIN_1g0144612mg, partial [Citrus sinensis]
TRINITY_DN51271_c3_g4	13.4167	151.716	11.308	0.0185937	416	-	-	virNOG00941	R	-	gi|596135193|ref|XP_007222291.1| hypothetical protein PRUPE_ppa005933mg [Prunus persica] gi|462419227|gb|EMJ23490.1| hypothetical protein PRUPE_ppa005933mg [Prunus persica]
TRINITY_DN51281_c1_g4	31.5671	110.334	3.49522	0.0107173	2125	-	-	virNOG23693;KOG3399	R	sp|Q9LY56|YIPL4_ARATH Protein yippee-like At3g55890 OS=Arabidopsis thaliana GN=At3g55890 PE=2 SV=1	gi|567873529|ref|XP_006429354.1| hypothetical protein CICLE_v100131022mg, partial [Citrus clementina] gi|557531411|gb|ESR42594.1| hypothetical protein CICLE_v100131022mg, partial [Citrus clementina]
TRINITY_DN51283_c0_g1	0.673849	9.45516	14.0316	0.0312018	1112	-	-	-	-	-	-
TRINITY_DN51326_c2_g2	29.7296	118.474	3.98507	0.0119631	2732	GO:0005829;GO:0016311;GO:0016791	-	virNOG06775	G	-	gi|1026034582|ref|XP_016563457.1| PREDICTED: uncharacterized protein LOC107862397 [Capsicum annuum] gi|1026034584|ref|XP_016563460.1| PREDICTED: uncharacterized protein LOC107862397 [Capsicum annuum]
TRINITY_DN51333_c1_g2	2.46263	52.8246	21.4505	0.0463702	1760	GO:0046872;GO:0045490;GO:0030570	K01728	virNOG15081	G	sp|Q9FXD8|PLY5_ARATH Probable pectate lyase 5 OS=Arabidopsis thaliana GN=At1g67750 PE=2 SV=2	gi|470126386|ref|XP_004299169.1| PREDICTED: probable pectate lyase 18 [Fragaria vesca subsp. vesca]
TRINITY_DN51335_c2_g5	122.675	309.91	2.52627	0.0363698	2837	-	K22753	virNOG14835;KOG0800	O	sp|O49500|MBR2_ARATH E3 ubiquitin-protein ligase MBR2 OS=Arabidopsis thaliana GN=MBR2 PE=1 SV=1	gi|1035904167|gb|OAY33766.1| hypothetical protein MANES_13G122800 [Manihot esculenta]
TRINITY_DN51346_c0_g2	142.688	545.422	3.82247	0.00172283	2257	GO:0006021;GO:0008654;GO:0004512;GO:0005737	-	virNOG02792;COG1260	I	sp|Q9SSV4|INO1_NICPA Inositol-3-phosphate synthase OS=Nicotiana paniculata GN=INPS1 PE=2 SV=1	gi|697100375|ref|XP_009590797.1| PREDICTED: inositol-3-phosphate synthase [Nicotiana tomentosiformis]
TRINITY_DN51346_c0_g1	1271.26	4439.14	3.49192	0.00977582	2538	GO:0006021;GO:0008654;GO:0004512;GO:0005737	K01858	virNOG02792	I	sp|Q9LW96|INO1_TOBAC Inositol-3-phosphate synthase OS=Nicotiana tabacum PE=2 SV=1	gi|697100375|ref|XP_009590797.1| PREDICTED: inositol-3-phosphate synthase [Nicotiana tomentosiformis]
TRINITY_DN51352_c2_g1	72.7537	165.602	2.2762	0.0476442	4147	-	K22817	virNOG09833	B	sp|Q6DGT7|NSE1_DANRE Non-structural maintenance of chromosomes element 1 homolog OS=Danio rerio GN=nsmce1 PE=2 SV=1	gi|657986983|ref|XP_008385639.1| PREDICTED: uncharacterized protein LOC103448161 [Malus domestica]
TRINITY_DN51353_c0_g1	21.3644	91.5757	4.28637	0.00584684	2112	GO:0006810;GO:0016021	-	virNOG00091;virNOG06333	RG	sp|Q9SQN2|FBT3_ARATH Probable folate-biopterin transporter 3 OS=Arabidopsis thaliana GN=At1g79710 PE=2 SV=1	gi|590616510|ref|XP_007023526.1| Major facilitator superfamily protein [Theobroma cacao] gi|508778892|gb|EOY26148.1| Major facilitator superfamily protein [Theobroma cacao]
TRINITY_DN51383_c1_g2	3.80134	19.0774	5.01861	0.0212056	462	-	-	-	-	-	-
TRINITY_DN51411_c4_g2	45.2922	121.92	2.69186	0.0350887	1365	-	K13153	virNOG22107;virNOG00853	S	-	gi|590615459|ref|XP_007023228.1| U11/U12 small nuclear ribonucleoprotein 25 kDa protein, putative [Theobroma cacao] gi|508778594|gb|EOY25850.1| U11/U12 small nuclear ribonucleoprotein 25 kDa protein, putative [Theobroma cacao]
TRINITY_DN51412_c0_g3	34.3239	150.222	4.37661	0.0125694	2144	GO:0005739;GO:0055114;GO:0016624	K00166	virNOG07319	C	sp|Q84JL2|ODBA2_ARATH 2-oxoisovalerate dehydrogenase subunit alpha 2, mitochondrial OS=Arabidopsis thaliana GN=At5g09300 PE=1 SV=1	gi|703078244|ref|XP_010090831.1| 2-oxoisovalerate dehydrogenase subunit alpha [Morus notabilis] gi|587850788|gb|EXB40956.1| 2-oxoisovalerate dehydrogenase subunit alpha [Morus notabilis]
TRINITY_DN51425_c4_g1	0	5.84786	Inf	0.036159	660	-	-	-	-	-	-
TRINITY_DN51456_c1_g4	6.37426	60.8257	9.54239	0.0106126	1344	GO:0004553;GO:0005975	-	virNOG04186	R	sp|P52408|E13B_PRUPE Glucan endo-1,3-beta-glucosidase, basic isoform OS=Prunus persica GN=GNS1 PE=3 SV=1	gi|658032263|ref|XP_008351633.1| PREDICTED: glucan endo-1,3-beta-glucosidase, basic isoform-like [Malus domestica]
TRINITY_DN51465_c2_g1	373.161	886.492	2.37563	0.0410329	2755	GO:0004252;GO:0006508	-	virNOG11244	O	sp|Q9FIV6|DGP10_ARATH Protease Do-like 10, mitochondrial OS=Arabidopsis thaliana GN=DEGP10 PE=2 SV=1	gi|590634585|ref|XP_007028414.1| DegP protease 10 isoform 1 [Theobroma cacao] gi|508717019|gb|EOY08916.1| DegP protease 10 isoform 1 [Theobroma cacao]
TRINITY_DN51470_c2_g1	61.7477	153.096	2.47937	0.0332054	2924	GO:0016310;GO:0016301	-	virNOG00334	O	sp|Q9SGW8|P4KG2_ARATH Phosphatidylinositol 4-kinase gamma 2 OS=Arabidopsis thaliana GN=PI4KG2 PE=1 SV=2	gi|703128108|ref|XP_010104014.1| putative phosphatidylinositol 4-kinase type 2-beta [Morus notabilis] gi|587909909|gb|EXB97805.1| putative phosphatidylinositol 4-kinase type 2-beta [Morus notabilis]
TRINITY_DN51471_c3_g1	53.5597	176.8	3.30098	0.010116	2095	GO:0043231;GO:0080043;GO:0080044;GO:0009813;GO:0052696	-	virNOG10906	CG	sp|U3U992|UGT8_CATRO 7-deoxyloganetic acid glucosyltransferase OS=Catharanthus roseus GN=UGT709C2 PE=1 SV=1	gi|743780739|ref|XP_011038346.1| PREDICTED: 7-deoxyloganetic acid glucosyltransferase-like [Populus euphratica]
TRINITY_DN51480_c0_g1	12.408	63.4494	5.11359	0.0303531	3129	GO:0016020	-	virNOG16537	S	sp|Q9SD53|Y3720_ARATH UPF0481 protein At3g47200 OS=Arabidopsis thaliana GN=At3g47200 PE=2 SV=1	gi|657973149|ref|XP_008378370.1| PREDICTED: UPF0481 protein At3g47200-like [Malus domestica]
TRINITY_DN51489_c4_g3	17.9982	90.6928	5.03899	0.0259592	998	-	-	virNOG23840	S	-	gi|645254175|ref|XP_008232917.1| PREDICTED: uncharacterized protein LOC103332002 [Prunus mume]
TRINITY_DN51513_c0_g5	2.34323	13.6211	5.81294	0.0412502	1124	GO:0016021	-	virNOG23820	S	-	gi|255561671|ref|XP_002521845.1| PREDICTED: uncharacterized protein LOC8283273 [Ricinus communis] gi|223538883|gb|EEF40481.1| conserved hypothetical protein [Ricinus communis]
TRINITY_DN51514_c4_g1	210.702	556.324	2.64033	0.017683	1887	GO:0006355;GO:0003712	-	virNOG21241;virNOG39556	S	sp|F4I171|MD15A_ARATH Mediator of RNA polymerase II transcription subunit 15a OS=Arabidopsis thaliana GN=MED15A PE=1 SV=1	gi|298205138|emb|CBI40659.3| unnamed protein product [Vitis vinifera]
TRINITY_DN51518_c1_g2	169.588	394.53	2.3264	0.046111	1272	-	-	virNOG03335	R	sp|Q9SZL7|FRS9_ARATH Protein FAR1-RELATED SEQUENCE 9 OS=Arabidopsis thaliana GN=FRS9 PE=2 SV=2	gi|695010439|ref|XP_009391893.1| PREDICTED: protein FAR1-RELATED SEQUENCE 2-like isoform X2 [Musa acuminata subsp. malaccensis]
TRINITY_DN51526_c1_g2	4.47222	19.5495	4.37131	0.02592	1537	-	-	-	-	-	-
TRINITY_DN51527_c0_g1	71.4758	195.658	2.7374	0.02064	2453	-	K09284	virNOG02276	K	sp|P47927|AP2_ARATH Floral homeotic protein APETALA 2 OS=Arabidopsis thaliana GN=AP2 PE=1 SV=1	gi|719992166|ref|XP_010253486.1| PREDICTED: ethylene-responsive transcription factor RAP2-7 isoform X1 [Nelumbo nucifera]
TRINITY_DN51537_c9_g1	72.4473	204.663	2.825	0.0315608	2164	-	-	-	-	-	-
TRINITY_DN51557_c2_g3	0.781077	14.7201	18.8459	0.0339575	741	-	-	-	-	-	-
TRINITY_DN51604_c2_g1	2.23611	28.7776	12.8695	0.0495645	2126	-	-	virNOG05897	T	sp|Q944A7|Y4523_ARATH Probable serine/threonine-protein kinase At4g35230 OS=Arabidopsis thaliana GN=At4g35230 PE=1 SV=1	gi|1009133897|ref|XP_015884151.1| PREDICTED: probable serine/threonine-protein kinase At4g35230 [Ziziphus jujuba]
TRINITY_DN51662_c0_g1	57.475	164.614	2.86409	0.0149693	5644	-	-	virNOG11452	R	sp|Q9SN39|PP320_ARATH Pentatricopeptide repeat-containing protein DOT4, chloroplastic OS=Arabidopsis thaliana GN=DOT4 PE=2 SV=1	gi|694440728|ref|XP_009347168.1| PREDICTED: putative pentatricopeptide repeat-containing protein At1g69350, mitochondrial [Pyrus x bretschneideri]
TRINITY_DN51663_c0_g1	28.1951	97.4139	3.455	0.0224779	442	GO:0006508;GO:0004177;GO:0016023;GO:0008235;GO:0030145	-	virNOG06329	R	sp|Q6K669|AMPL2_ORYSJ Leucine aminopeptidase 2, chloroplastic OS=Oryza sativa subsp. japonica GN=Os02g0794700 PE=2 SV=1	gi|147836469|emb|CAN66364.1| hypothetical protein VITISV_029979 [Vitis vinifera]
TRINITY_DN51671_c1_g1	312.53	823.639	2.63539	0.0295681	4391	GO:0003677;GO:0031930;GO:0010019;GO:0009507	-	virNOG02767	R	sp|Q9SIC9|PP178_ARATH Pentatricopeptide repeat-containing protein At2g31400, chloroplastic OS=Arabidopsis thaliana GN=At2g31400 PE=2 SV=1	gi|225437600|ref|XP_002271180.1| PREDICTED: pentatricopeptide repeat-containing protein At2g31400, chloroplastic [Vitis vinifera]
TRINITY_DN51676_c0_g5	0	5.53651	Inf	0.0429496	583	-	-	virNOG08977	S	-	gi|297826915|ref|XP_002881340.1| hypothetical protein ARALYDRAFT_902536 [Arabidopsis lyrata subsp. lyrata] gi|297327179|gb|EFH57599.1| hypothetical protein ARALYDRAFT_902536 [Arabidopsis lyrata subsp. lyrata]
TRINITY_DN51684_c1_g1	1.89908	12.5657	6.61675	0.0441388	1590	GO:0016020	K04733	virNOG16201;virNOG01267	T	sp|Q9LMP1|WAK2_ARATH Wall-associated receptor kinase 2 OS=Arabidopsis thaliana GN=WAK2 PE=1 SV=1	gi|1029128283|ref|XP_016742463.1| PREDICTED: wall-associated receptor kinase 2-like [Gossypium hirsutum]
TRINITY_DN51686_c1_g5	61.7742	186.772	3.02346	0.017195	1008	GO:0016301	-	virNOG01184	T	-	gi|590709201|ref|XP_007048488.1| Kinase protein with adenine nucleotide alpha hydrolases-like domain, putative isoform 5 [Theobroma cacao] gi|590709204|ref|XP_007048489.1| Kinase protein with adenine nucleotide alpha hydrolases-like domain, putative isoform 5 [Theobroma cacao] gi|508700749|gb|EOX92645.1| Kinase protein with adenine nucleotide alpha hydrolases-like domain, putative isoform 5 [Theo…
TRINITY_DN51694_c0_g1	170.486	462.883	2.71508	0.0307602	3313	GO:0055085;GO:0016021;GO:0005215	K14611	virNOG09718	P	sp|Q3E7D0|NAT12_ARATH Nucleobase-ascorbate transporter 12 OS=Arabidopsis thaliana GN=NAT12 PE=1 SV=3	gi|1009113515|ref|XP_015873187.1| PREDICTED: nucleobase-ascorbate transporter 12 [Ziziphus jujuba]
TRINITY_DN51734_c6_g2	264.041	810.712	3.0704	0.015762	2746	GO:0003899;GO:0003677;GO:0006351	-	virNOG03599;COG5108	K	sp|Q8L6J2|RPO2A_TOBAC DNA-directed RNA polymerase 2A (Fragment) OS=Nicotiana tabacum GN=RPOT2-SYL PE=3 SV=1	gi|590698454|ref|XP_007045721.1| DNA-directed RNA polymerase isoform 1 [Theobroma cacao] gi|590698457|ref|XP_007045722.1| DNA-directed RNA polymerase isoform 1 [Theobroma cacao] gi|508709656|gb|EOY01553.1| DNA-directed RNA polymerase isoform 1 [Theobroma cacao] gi|508709657|gb|EOY01554.1| DNA-directed RNA polymerase isoform 1 [Theobroma cacao]
TRINITY_DN51734_c4_g1	5.14893	22.7882	4.42582	0.0325663	1907	GO:0016020;GO:0009536;GO:0016655;GO:0005488	-	virNOG13732	C	sp|A6MML1|NDHK_DIOEL NAD(P)H-quinone oxidoreductase subunit K, chloroplastic OS=Dioscorea elephantipes GN=ndhK PE=3 SV=2	gi|672234739|gb|AIJ03145.1| NADH dehydrogenase subunit K (chloroplast) [Arctotis hirsuta]
TRINITY_DN51735_c0_g1	34.1983	119.555	3.49593	0.00815421	1000	-	-	-	-	-	gi|703114764|ref|XP_010100738.1| Protein irregular xylem 1 [Morus notabilis] gi|587895543|gb|EXB84041.1| Protein irregular xylem 1 [Morus notabilis]
TRINITY_DN51745_c2_g2	0	6.42718	Inf	0.0278764	1158	-	-	-	-	-	-
TRINITY_DN51774_c3_g2	161.553	368.025	2.27805	0.0440092	2115	GO:0003677;GO:0006355	-	virNOG20154;virNOG23845	J	sp|P27484|GRP2_NICSY Glycine-rich protein 2 OS=Nicotiana sylvestris GN=GRP-2 PE=2 SV=1	gi|645260805|ref|XP_008235991.1| PREDICTED: glycine-rich protein 2-like [Prunus mume]
TRINITY_DN51781_c1_g2	35.1233	103.992	2.96077	0.0230312	3664	GO:0016021;GO:0008963	K01000	COG0472;virNOG00296	MG	sp|O49730|MRAY_ARATH Phospho-N-acetylmuramoyl-pentapeptide-transferase homolog OS=Arabidopsis thaliana GN=ATTRANS 11 PE=2 SV=3	gi|764566418|ref|XP_011461967.1| PREDICTED: phospho-N-acetylmuramoyl-pentapeptide-transferase homolog [Fragaria vesca subsp. vesca]
TRINITY_DN51781_c0_g1	4.14429	19.9417	4.81184	0.0287596	927	-	K13993	virNOG21347	O	sp|O49710|HS154_ARATH 15.4 kDa class V heat shock protein OS=Arabidopsis thaliana GN=HSP15.4 PE=2 SV=1	gi|225444442|ref|XP_002271195.1| PREDICTED: 15.4 kDa class V heat shock protein [Vitis vinifera] gi|296087002|emb|CBI33266.3| unnamed protein product [Vitis vinifera]
TRINITY_DN51789_c1_g2	78.8126	272.53	3.45795	0.0454162	972	-	-	NOG23512;KOG4658	TR	sp|P60838|DRL1_ARATH Probable disease resistance protein At1g12280 OS=Arabidopsis thaliana GN=At1g12280 PE=3 SV=1	gi|1035426663|ref|XP_016903697.1| PREDICTED: probable disease resistance protein At1g61190, partial [Cucumis melo]
TRINITY_DN51796_c2_g1	5.70655	40.0868	7.0247	0.00948639	797	-	-	virNOG02646	T	-	gi|764619453|ref|XP_004306407.2| PREDICTED: probable receptor-like protein kinase At1g67000 isoform X1 [Fragaria vesca subsp. vesca]
TRINITY_DN51803_c1_g1	9.60866	38.6303	4.02037	0.0258179	1099	GO:0005524;GO:0016021;GO:0009570	-	virNOG28303	R	sp|P08973|YCF2_SPIOL Protein Ycf2 OS=Spinacia oleracea GN=ycf2-A PE=3 SV=2	gi|340807265|gb|AEK71846.1| hypothetical chloroplast RF2 [Aextoxicon punctatum]
TRINITY_DN51812_c0_g1	36.4374	111.167	3.05091	0.0178297	569	GO:0016020;GO:0044710	-	virNOG06477	I	sp|O49814|BCH2_CAPAN Beta-carotene hydroxylase 2, chloroplastic (Fragment) OS=Capsicum annuum GN=CA2 PE=2 SV=1	gi|590673140|ref|XP_007038806.1| Beta-hydroxylase 1, 1,B1,chy1,BCH1 isoform 2, partial [Theobroma cacao] gi|508776051|gb|EOY23307.1| Beta-hydroxylase 1, 1,B1,chy1,BCH1 isoform 2, partial [Theobroma cacao]
TRINITY_DN51822_c1_g2	73.6799	207.898	2.82163	0.0209219	2545	-	-	virNOG09517	S	sp|Q93VG8|PPDEX_ARATH DeSI-like protein At4g17486 OS=Arabidopsis thaliana GN=At4g17486 PE=2 SV=1	gi|225458354|ref|XP_002283278.1| PREDICTED: deSI-like protein At4g17486 [Vitis vinifera] gi|731429472|ref|XP_010664659.1| PREDICTED: deSI-like protein At4g17486 [Vitis vinifera] gi|302142454|emb|CBI19657.3| unnamed protein product [Vitis vinifera]
TRINITY_DN51827_c0_g1	116.85	564.547	4.83138	0.0336977	1351	GO:0016788	-	virNOG13810	I	sp|Q9FJ40|GDL86_ARATH GDSL esterase/lipase At5g45960 OS=Arabidopsis thaliana GN=At5g45960 PE=2 SV=1	gi|985432926|ref|XP_015382333.1| PREDICTED: GDSL esterase/lipase At5g45960 isoform X2 [Citrus sinensis]
TRINITY_DN51856_c0_g1	513.819	1251.73	2.43614	0.0440036	4106	-	-	virNOG14938	S	-	gi|645229623|ref|XP_008221547.1| PREDICTED: uncharacterized protein LOC103321515 [Prunus mume]
TRINITY_DN51858_c6_g1	1.11493	38.8424	34.8384	0.00735791	1235	-	-	-	-	-	-
TRINITY_DN51876_c1_g1	524.665	1685.98	3.21345	0.0213006	5149	-	-	virNOG08756;NOG04295	ZT	sp|Q8S0F0|FH1_ORYSJ Formin-like protein 1 OS=Oryza sativa subsp. japonica GN=FH1 PE=2 SV=1	gi|223525352|gb|EEF27974.1| conserved hypothetical protein [Ricinus communis]
TRINITY_DN51883_c2_g1	57.7978	205.557	3.55648	0.043434	1518	GO:0008641;GO:0005524;GO:0006464	-	virNOG03592	O	sp|P93028|UBE11_ARATH Ubiquitin-activating enzyme E1 1 OS=Arabidopsis thaliana GN=UBA1 PE=1 SV=1	gi|1009158713|ref|XP_015897430.1| PREDICTED: ubiquitin-activating enzyme E1 1-like [Ziziphus jujuba]
TRINITY_DN51886_c4_g1	446.706	1078.28	2.41385	0.0337784	5653	GO:0006886;GO:0009705;GO:0043234;GO:0008270;GO:0016192	K20179	virNOG11295	U	sp|Q9SJ40|VPS11_ARATH Vacuolar protein-sorting-associated protein 11 homolog OS=Arabidopsis thaliana GN=VPS11 PE=1 SV=1	gi|802668809|ref|XP_012081445.1| PREDICTED: vacuolar protein-sorting-associated protein 11 homolog [Jatropha curcas] gi|802668854|ref|XP_012081447.1| PREDICTED: vacuolar protein-sorting-associated protein 11 homolog [Jatropha curcas] gi|643718816|gb|KDP29915.1| hypothetical protein JCGZ_18484 [Jatropha curcas]
TRINITY_DN51895_c1_g3	0	14.4477	Inf	0.0244529	745	-	-	-	-	-	-
TRINITY_DN51914_c0_g4	9.72542	43.0815	4.42979	0.00501094	1969	GO:0008152;GO:0016758	-	virNOG11572	CG	sp|Q9SJL0|U86A1_ARATH UDP-glycosyltransferase 86A1 OS=Arabidopsis thaliana GN=UGT86A1 PE=2 SV=1	gi|590630812|ref|XP_007027384.1| UDP-Glycosyltransferase superfamily protein [Theobroma cacao] gi|508715989|gb|EOY07886.1| UDP-Glycosyltransferase superfamily protein [Theobroma cacao]
TRINITY_DN51953_c2_g5	31.4115	107.634	3.42658	0.00774741	908	-	-	-	-	-	-
TRINITY_DN51966_c2_g3	47.872	194.455	4.06197	0.00849569	1465	GO:0080085;GO:0009416;GO:0045038;GO:0009507	K12271	virNOG08965	R	sp|O22265|SR43C_ARATH Signal recognition particle 43 kDa protein, chloroplastic OS=Arabidopsis thaliana GN=CAO PE=1 SV=2	gi|802756621|ref|XP_012089050.1| PREDICTED: signal recognition particle 43 kDa protein, chloroplastic [Jatropha curcas]
TRINITY_DN51968_c1_g1	35.5523	129.487	3.64215	0.0180779	1298	-	-	virNOG17819;virNOG40049	SOJ	sp|Q8RWR2|LRP1B_ARATH La-related protein 1B OS=Arabidopsis thaliana GN=LARP1B PE=1 SV=2	gi|223529254|gb|EEF31226.1| lupus la ribonucleoprotein, putative [Ricinus communis]
TRINITY_DN51970_c0_g1	60.8161	224.278	3.68781	0.0283084	3941	GO:0005768;GO:0016021;GO:0005802	-	virNOG11249	R	-	gi|595924248|ref|XP_007214911.1| hypothetical protein PRUPE_ppa000621mg [Prunus persica] gi|462411061|gb|EMJ16110.1| hypothetical protein PRUPE_ppa000621mg [Prunus persica]
TRINITY_DN51994_c0_g2	159.926	866.793	5.41998	0.0108988	3719	-	-	virNOG06047;virNOG08840	O	sp|Q9FWS1|AUL1_ARATH Auxilin-like protein 1 OS=Arabidopsis thaliana GN=AUL1 PE=2 SV=2	gi|595811256|ref|XP_007203207.1| hypothetical protein PRUPE_ppa000194mg [Prunus persica] gi|462398738|gb|EMJ04406.1| hypothetical protein PRUPE_ppa000194mg [Prunus persica]
TRINITY_DN51994_c0_g1	120.104	520.268	4.33181	0.0148854	5100	-	-	NOG126805;virNOG06047;virNOG08840	OU	sp|Q9FWS1|AUL1_ARATH Auxilin-like protein 1 OS=Arabidopsis thaliana GN=AUL1 PE=2 SV=2	gi|595811256|ref|XP_007203207.1| hypothetical protein PRUPE_ppa000194mg [Prunus persica] gi|462398738|gb|EMJ04406.1| hypothetical protein PRUPE_ppa000194mg [Prunus persica]
TRINITY_DN52007_c0_g3	2.34312	41.9506	17.9037	0.0198159	1923	GO:0046872;GO:0003950	-	virNOG02534	R	-	gi|1009136615|ref|XP_015885618.1| PREDICTED: uncharacterized protein LOC107421015 [Ziziphus jujuba]
TRINITY_DN52025_c1_g2	110.902	337.553	3.04369	0.0312321	2645	GO:0016746;GO:0008152	K15397	COG3424	Q	sp|Q9SYZ0|KCS16_ARATH 3-ketoacyl-CoA synthase 16 OS=Arabidopsis thaliana GN=KCS16 PE=2 SV=1	gi|629120170|gb|KCW84660.1| hypothetical protein EUGRSUZ_B01484 [Eucalyptus grandis]
TRINITY_DN52036_c5_g4	8.73263	34.4521	3.94521	0.0354293	1055	-	-	virNOG33137;KOG1075;virNOG27119;virNOG28452	SR	sp|P14381|YTX2_XENLA Transposon TX1 uncharacterized 149 kDa protein OS=Xenopus laevis PE=4 SV=1	gi|731434709|ref|XP_010645162.1| PREDICTED: uncharacterized protein LOC104877807 [Vitis vinifera]
TRINITY_DN52043_c1_g1	14.9873	51.8967	3.46272	0.0205699	1326	-	-	-	-	-	-
TRINITY_DN52061_c2_g1	570.239	1659.42	2.91004	0.00934019	5165	-	-	virNOG10669;virNOG08254	S	sp|Q8LAP6|PAP12_ARATH Probable plastid-lipid-associated protein 12, chloroplastic OS=Arabidopsis thaliana GN=PAP12 PE=1 SV=1	gi|703065252|ref|XP_010087401.1| hypothetical protein L484_018427 [Morus notabilis] gi|587838302|gb|EXB29011.1| hypothetical protein L484_018427 [Morus notabilis]
TRINITY_DN52077_c2_g1	6.60385	31.5132	4.77195	0.0227492	1273	GO:0005634;GO:0003677;GO:0006355;GO:0009734	-	NOG21900;virNOG00501	K	sp|Q653H7|ARFR_ORYSJ Auxin response factor 18 OS=Oryza sativa subsp. japonica GN=ARF18 PE=2 SV=1	gi|657990748|ref|XP_008387594.1| PREDICTED: auxin response factor 18-like isoform X2 [Malus domestica]
TRINITY_DN52086_c0_g1	157.082	462.953	2.94721	0.0445479	4688	-	-	virNOG05501	S	-	gi|1027104974|ref|XP_008233144.2| PREDICTED: uncharacterized protein LOC103332203 [Prunus mume]
TRINITY_DN52095_c0_g4	4.4719	843.207	188.557	0.00135468	4103	-	-	NOG143627	S	-	gi|731427383|ref|XP_010663961.1| PREDICTED: uncharacterized protein LOC100261419 [Vitis vinifera]
TRINITY_DN52095_c0_g7	0	7.71679	Inf	0.0424196	942	-	-	-	-	-	-
TRINITY_DN52112_c4_g1	2.00927	13.7656	6.85106	0.0382474	959	-	-	-	-	-	-
TRINITY_DN52131_c1_g1	5.38158	39.609	7.36011	0.0471495	880	-	-	-	-	-	-
TRINITY_DN52137_c0_g1	25.1446	94.8584	3.77252	0.0161786	2078	-	-	virNOG19022	S	-	gi|802692049|ref|XP_012082967.1| PREDICTED: uncharacterized protein LOC105642673 [Jatropha curcas]
TRINITY_DN52149_c4_g1	1.45186	14.6431	10.0858	0.0130776	1123	-	-	-	-	-	-
TRINITY_DN52160_c3_g1	1.00463	11.0996	11.0484	0.0335737	1002	-	-	-	-	-	-
TRINITY_DN52167_c1_g2	45.6389	175.011	3.8347	0.0355071	2090	GO:0071423;GO:0016021;GO:0015131;GO:0015140;GO:0006814;GO:1902356	-	virNOG04080	P	sp|Q9LXV3|DIT1_ARATH Dicarboxylate transporter 1, chloroplastic OS=Arabidopsis thaliana GN=DIT1 PE=1 SV=1	gi|659097611|ref|XP_008449718.1| PREDICTED: dicarboxylate transporter 1, chloroplastic [Cucumis melo]
TRINITY_DN52170_c2_g3	5.5899	41.1828	7.36735	0.0135819	1947	-	-	-	-	-	-
TRINITY_DN52170_c2_g2	18.9997	62.3469	3.28147	0.022817	1794	GO:0015035;GO:0009055;GO:0005623;GO:0055114;GO:0045454	K03676	virNOG22143	O	sp|Q8GWS0|GRXC5_ARATH Glutaredoxin-C5, chloroplastic OS=Arabidopsis thaliana GN=GRXC5 PE=1 SV=1	gi|595798546|ref|XP_007201404.1| hypothetical protein PRUPE_ppa012249mg [Prunus persica] gi|462396804|gb|EMJ02603.1| hypothetical protein PRUPE_ppa012249mg [Prunus persica]
TRINITY_DN52172_c2_g2	0	11.7596	Inf	0.0434437	1266	GO:0004674;GO:0005524;GO:0005829;GO:0006468;GO:0035556	K08867	virNOG07843	T	sp|Q6ICW6|WNK11_ARATH Probable serine/threonine-protein kinase WNK11 OS=Arabidopsis thaliana GN=WNK11 PE=2 SV=1	gi|1012322866|gb|KYP35095.1| putative serine/threonine-protein kinase WNK11 [Cajanus cajan]
TRINITY_DN52183_c3_g3	38.1959	157.748	4.12997	0.0330435	743	GO:0050832;GO:0048046;GO:0031640	-	virNOG11766	R	sp|Q9SMH2|TLP1_CASSA Thaumatin-like protein 1 OS=Castanea sativa GN=TL1 PE=2 SV=1	gi|25091419|sp|Q9SMH2.1|TLP1_CASSA RecName: Full=Thaumatin-like protein 1; Flags: Precursor [Castanea sativa] gi|6523187|emb|CAB62167.1| thaumatin-like protein [Castanea sativa]
TRINITY_DN52189_c5_g6	5.35714	32.8059	6.12377	0.00576586	1192	-	-	virNOG26028;virNOG18709;virNOG18762	R	sp|P83326|PMEI_ACTDE Pectinesterase inhibitor OS=Actinidia deliciosa GN=PMEI PE=1 SV=2	gi|359487508|ref|XP_003633605.1| PREDICTED: pectinesterase inhibitor-like [Vitis vinifera]
TRINITY_DN52195_c1_g1	1844.28	4369.93	2.36946	0.0329455	1371	GO:0000166;GO:0003676	-	virNOG23177	A	sp|Q03878|GRP1_DAUCA Glycine-rich RNA-binding protein OS=Daucus carota PE=2 SV=1	gi|1035895919|gb|OAY25522.1| hypothetical protein MANES_17G101400 [Manihot esculenta]
TRINITY_DN52196_c1_g7	9.04828	58.1973	6.43186	0.00455023	856	-	-	virNOG08160	S	-	gi|764590210|ref|XP_011465116.1| PREDICTED: inactive poly [ADP-ribose] polymerase RCD1-like [Fragaria vesca subsp. vesca]
TRINITY_DN52201_c0_g2	117.416	477.885	4.07	0.0232682	2137	-	-	virNOG05096	S	-	gi|225431392|ref|XP_002272192.1| PREDICTED: uncharacterized protein LOC100259153 [Vitis vinifera]
TRINITY_DN52213_c3_g2	53.5754	140.713	2.62645	0.0437469	4588	-	-	virNOG17964	S	-	gi|694413765|ref|XP_009335132.1| PREDICTED: uncharacterized protein LOC103927893 [Pyrus x bretschneideri]
TRINITY_DN52224_c5_g1	263.629	680.831	2.58253	0.0291093	4683	GO:0000166;GO:0003968;GO:0001172	K11699	virNOG01995	A	sp|Q9SG02|RDR6_ARATH RNA-dependent RNA polymerase 6 OS=Arabidopsis thaliana GN=RDR6 PE=1 SV=1	gi|802592197|ref|XP_012071453.1| PREDICTED: RNA-dependent RNA polymerase 6-like [Jatropha curcas] gi|643731347|gb|KDP38635.1| hypothetical protein JCGZ_03988 [Jatropha curcas]
TRINITY_DN52226_c0_g1	3.90846	18.4773	4.72751	0.0372544	831	-	-	-	-	-	-
TRINITY_DN52236_c1_g1	216.015	520.93	2.41155	0.0368811	1421	GO:0008289;GO:0005634;GO:0003677;GO:0048497;GO:0010090	-	virNOG01745	K	sp|Q94C37|HDG2_ARATH Homeobox-leucine zipper protein HDG2 OS=Arabidopsis thaliana GN=HDG2 PE=1 SV=1	gi|641821743|gb|KDO41373.1| hypothetical protein CISIN_1g0042941mg, partial [Citrus sinensis] gi|641821744|gb|KDO41374.1| hypothetical protein CISIN_1g0042941mg, partial [Citrus sinensis] gi|641821745|gb|KDO41375.1| hypothetical protein CISIN_1g0042941mg, partial [Citrus sinensis] gi|641821746|gb|KDO41376.1| hypothetical protein CISIN_1g0042941mg, partial [Citrus sinensis]
TRINITY_DN52250_c0_g4	100.353	249.396	2.48518	0.0463344	2311	GO:0004674;GO:0005524;GO:0005509;GO:0006468	-	COG5126;virNOG01799	ZTD	sp|Q9SSF8|CDPKU_ARATH Calcium-dependent protein kinase 30 OS=Arabidopsis thaliana GN=CPK30 PE=1 SV=1	gi|802652777|ref|XP_012080192.1| PREDICTED: calcium-dependent protein kinase 10 [Jatropha curcas] gi|802652781|ref|XP_012080194.1| PREDICTED: calcium-dependent protein kinase 10 [Jatropha curcas] gi|643720929|gb|KDP31193.1| hypothetical protein JCGZ_11569 [Jatropha curcas]
TRINITY_DN52259_c0_g1	3934.52	9275.65	2.35751	0.0356499	2368	GO:0000166;GO:0003676	K11294	virNOG39241;virNOG40622;virNOG12570	AK	sp|Q7XTT4|NUCL2_ORYSJ Nucleolin 2 OS=Oryza sativa subsp. japonica GN=Os04g0620700 PE=2 SV=2	gi|297737935|emb|CBI27136.3| unnamed protein product [Vitis vinifera]
TRINITY_DN52264_c0_g3	89.301	341.119	3.81988	0.0495492	1754	GO:0005829;GO:0000162;GO:0004048	K00766	virNOG00170	E	sp|Q02166|TRPD_ARATH Anthranilate phosphoribosyltransferase, chloroplastic OS=Arabidopsis thaliana GN=PAT1 PE=2 SV=1	gi|1035918203|gb|OAY47794.1| hypothetical protein MANES_06G106300 [Manihot esculenta]
TRINITY_DN52265_c3_g3	0.781077	11.2504	14.4037	0.0492032	446	-	-	-	-	-	-
TRINITY_DN52333_c3_g2	17.1376	220.469	12.8646	0.00449147	845	-	-	-	-	-	gi|643738503|gb|KDP44424.1| hypothetical protein JCGZ_16257 [Jatropha curcas]
TRINITY_DN52348_c2_g1	70.2385	248.657	3.54019	0.0210827	592	-	-	-	-	-	-
TRINITY_DN52358_c2_g1	17.444	62.5305	3.58465	0.0186073	2887	GO:0043531	-	virNOG13489;virNOG10093;NOG96741	TR	sp|Q9SZ66|DSC1_ARATH Disease resistance-like protein DSC1 OS=Arabidopsis thaliana GN=DSC1 PE=1 SV=1	gi|407908964|gb|AFU49054.1| NBS-LRR type disease resistance-like protein, partial [Juglans regia]
TRINITY_DN52367_c3_g1	148.059	507.218	3.42579	0.0402376	9695	GO:0010044;GO:0032504;GO:0005524;GO:0009506;GO:0006468;GO:0010332;GO:0007126;GO:0004674;GO:0007004;GO:0032204;GO:0006303	K06640	virNOG14598	L	sp|Q9FKS4|ATR_ARATH Serine/threonine-protein kinase ATR OS=Arabidopsis thaliana GN=ATR PE=2 SV=2	gi|595792727|ref|XP_007200112.1| hypothetical protein PRUPE_ppa018837mg [Prunus persica] gi|462395512|gb|EMJ01311.1| hypothetical protein PRUPE_ppa018837mg [Prunus persica]
TRINITY_DN52368_c3_g1	86.6755	263.283	3.03757	0.00721119	1425	GO:0008308;GO:0005741;GO:1903959	K15040	KOG3126;virNOG02709	P	sp|Q9FJX3|VDAC2_ARATH Mitochondrial outer membrane protein porin 2 OS=Arabidopsis thaliana GN=VDAC2 PE=1 SV=1	gi|1028988352|ref|XP_016749026.1| PREDICTED: mitochondrial outer membrane protein porin 2-like [Gossypium hirsutum]
TRINITY_DN52375_c0_g3	1.118	11.8936	10.6382	0.0488495	1583	GO:0005768;GO:0008757;GO:0052546;GO:0016021;GO:0005802;GO:0032259	-	virNOG02157	R	sp|Q93W95|PMTD_ARATH Probable methyltransferase PMT13 OS=Arabidopsis thaliana GN=At4g00740 PE=2 SV=1	gi|645253790|ref|XP_008232740.1| PREDICTED: probable methyltransferase PMT13 [Prunus mume]
TRINITY_DN52385_c4_g1	2.34937	23.7132	10.0934	0.00986228	916	-	-	-	-	-	-
TRINITY_DN52402_c2_g5	6.38019	29.206	4.57761	0.0352116	1139	GO:0004798;GO:0005524;GO:0046939;GO:0006233	-	virNOG07462	F	sp|Q0WW55|ZEUS1_ARATH Thymidylate kinase OS=Arabidopsis thaliana GN=ZEU1 PE=2 SV=1	gi|1009166596|ref|XP_015901678.1| PREDICTED: thymidylate kinase isoform X2 [Ziziphus jujuba]
TRINITY_DN52419_c0_g3	43.8528	156.606	3.57117	0.0120511	1744	-	-	virNOG09399;virNOG03335	SR	sp|Q9SZL8|FRS5_ARATH Protein FAR1-RELATED SEQUENCE 5 OS=Arabidopsis thaliana GN=FRS5 PE=1 SV=1	gi|960476270|ref|XP_014756066.1| PREDICTED: protein FAR-RED IMPAIRED RESPONSE 1-like [Brachypodium distachyon] gi|944065117|gb|KQK00708.1| hypothetical protein BRADI_3g51320 [Brachypodium distachyon]
TRINITY_DN52421_c7_g3	45.0235	119.364	2.65116	0.0479316	1662	-	-	virNOG18321;virNOG20205	S	sp|Q7XA73|TIF4A_ARATH Protein TIFY 4A OS=Arabidopsis thaliana GN=TIFY4A PE=1 SV=1	gi|596142706|ref|XP_007222566.1| hypothetical protein PRUPE_ppa008393mg [Prunus persica] gi|462419502|gb|EMJ23765.1| hypothetical protein PRUPE_ppa008393mg [Prunus persica]
TRINITY_DN52424_c3_g4	7.92699	50.9538	6.42788	0.00174255	863	GO:1901363;GO:0097159	-	KOG1075;virNOG07756;virNOG01327	R	sp|P0C2F6|RNHX1_ARATH Putative ribonuclease H protein At1g65750 OS=Arabidopsis thaliana GN=At1g65750 PE=3 SV=1	gi|147862249|emb|CAN82584.1| hypothetical protein VITISV_031018 [Vitis vinifera]
TRINITY_DN52442_c1_g2	42.0552	112.618	2.67786	0.0319569	3622	GO:0016021	-	virNOG09250	S	sp|Q9SX28|GDT15_ARATH GDT1-like protein 5 OS=Arabidopsis thaliana GN=At1g68650 PE=1 SV=1	gi|802680994|ref|XP_012082050.1| PREDICTED: GDT1-like protein 4 [Jatropha curcas] gi|643718021|gb|KDP29377.1| hypothetical protein JCGZ_18298 [Jatropha curcas]
TRINITY_DN52453_c1_g1	36.7434	201.162	5.47478	0.0399665	2732	-	-	virNOG08580	R	-	gi|731405668|ref|XP_010655873.1| PREDICTED: uncharacterized protein At2g29880-like [Vitis vinifera]
TRINITY_DN52469_c0_g2	0.447222	39.6464	88.6503	2.80083e-06	1332	-	-	-	-	-	-
TRINITY_DN52486_c1_g1	452.14	1182.84	2.61608	0.0271501	4386	GO:0032440;GO:0004709;GO:0005524;GO:0005622;GO:0055114;GO:0004721;GO:0006470;GO:0016021;GO:0000186	-	virNOG05699	T	sp|Q9LYN8|EMS1_ARATH Leucine-rich repeat receptor protein kinase EMS1 OS=Arabidopsis thaliana GN=EMS1 PE=1 SV=1	gi|802769190|ref|XP_012090287.1| PREDICTED: leucine-rich repeat receptor protein kinase EMS1 [Jatropha curcas] gi|643706175|gb|KDP22307.1| hypothetical protein JCGZ_26138 [Jatropha curcas]
TRINITY_DN52486_c1_g2	24.2894	83.0905	3.42086	0.0163365	444	GO:0016020;GO:0016310;GO:0048236;GO:0000166;GO:0048229;GO:0004672	-	virNOG05699	T	sp|Q9M8T0|Y3288_ARATH Probable inactive receptor kinase At3g02880 OS=Arabidopsis thaliana GN=At3g02880 PE=1 SV=1	gi|1009122548|ref|XP_015878060.1| PREDICTED: leucine-rich repeat receptor protein kinase EMS1 isoform X2 [Ziziphus jujuba]
TRINITY_DN52492_c5_g3	124.315	352.878	2.83858	0.0140691	2034	GO:0005634;GO:0006065;GO:0003979;GO:0051287;GO:0055114;GO:0006024;GO:0005829;GO:0005975	K00012	COG1004;virNOG12190	MG	sp|Q2QS14|UGDH4_ORYSJ UDP-glucose 6-dehydrogenase 4 OS=Oryza sativa subsp. japonica GN=UGD4 PE=2 SV=1	gi|225423507|ref|XP_002269692.1| PREDICTED: UDP-glucose 6-dehydrogenase 3 [Vitis vinifera]
TRINITY_DN52507_c3_g1	34.999	213.298	6.09439	0.0342087	2404	GO:0006810;GO:0016021;GO:0005215	K15283	KOG1441;virNOG12423	GE	sp|P49132|TPT_FLATR Triose phosphate/phosphate translocator, chloroplastic OS=Flaveria trinervia GN=TPT PE=2 SV=1	gi|596141180|ref|XP_007222431.1| hypothetical protein PRUPE_ppa006089mg [Prunus persica] gi|462419367|gb|EMJ23630.1| hypothetical protein PRUPE_ppa006089mg [Prunus persica]
TRINITY_DN52507_c4_g3	24.8039	76.575	3.08721	0.0470226	1599	-	-	-	-	-	-
TRINITY_DN52525_c0_g1	29.1902	191.314	6.55405	0.0347013	1772	-	-	NOG04299;virNOG05371	SG	sp|Q304B9|NCER2_ARATH Neutral ceramidase 2 OS=Arabidopsis thaliana GN=NCER2 PE=3 SV=1	gi|694355784|ref|XP_009358833.1| PREDICTED: neutral ceramidase-like [Pyrus x bretschneideri]
TRINITY_DN52559_c0_g1	10.8431	53.6795	4.95057	0.0262845	2378	-	-	virNOG03976	R	sp|Q9SN39|PP320_ARATH Pentatricopeptide repeat-containing protein DOT4, chloroplastic OS=Arabidopsis thaliana GN=DOT4 PE=2 SV=1	gi|225470674|ref|XP_002269391.1| PREDICTED: pentatricopeptide repeat-containing protein At2g13600-like isoform X2 [Vitis vinifera] gi|731408179|ref|XP_010656760.1| PREDICTED: pentatricopeptide repeat-containing protein At2g13600-like isoform X2 [Vitis vinifera] gi|731408181|ref|XP_010656761.1| PREDICTED: pentatricopeptide repeat-containing protein At2g13600-like isoform X2 [Vitis vinifera] gi|731…
TRINITY_DN52572_c4_g3	20.0018	54.1165	2.70559	0.0402529	975	-	-	-	-	-	-
TRINITY_DN52585_c1_g3	328.924	870.891	2.64769	0.021889	2716	GO:0032440;GO:0030276;GO:0048268;GO:0030136;GO:0005545;GO:0055114	-	virNOG06586	F	sp|Q8LF20|CAP2_ARATH Putative clathrin assembly protein At2g25430 OS=Arabidopsis thaliana GN=At2g25430 PE=1 SV=2	gi|590572409|ref|XP_007011845.1| Epsin N-terminal domain-containing protein / clathrin assembly protein-related isoform 1 [Theobroma cacao] gi|508782208|gb|EOY29464.1| Epsin N-terminal domain-containing protein / clathrin assembly protein-related isoform 1 [Theobroma cacao]
TRINITY_DN52617_c3_g2	0	11.1131	Inf	0.00385325	1069	-	-	-	-	-	-
TRINITY_DN52619_c1_g2	232.539	614.837	2.64401	0.0473484	3841	GO:0050832;GO:0009611;GO:0070588;GO:0071230;GO:0009864;GO:0035235;GO:0009630;GO:0016021;GO:0004970;GO:0005262	K05387	virNOG07447	P	sp|Q9C8E7|GLR33_ARATH Glutamate receptor 3.3 OS=Arabidopsis thaliana GN=GLR3.3 PE=2 SV=1	gi|764589698|ref|XP_011465033.1| PREDICTED: LOW QUALITY PROTEIN: glutamate receptor 3.3 [Fragaria vesca subsp. vesca]
TRINITY_DN52620_c2_g1	22.8349	66.9038	2.92989	0.031015	1868	GO:0005840;GO:0000166;GO:0006412;GO:0003735	-	virNOG19312	J	sp|O22644|RL23A_FRIAG 60S ribosomal protein L23A OS=Fritillaria agrestis GN=RPL23A PE=2 SV=1	gi|255645465|gb|ACU23228.1| unknown [Glycine max]
TRINITY_DN52634_c2_g3	2.34323	12.8848	5.49873	0.0474512	1294	-	-	virNOG11582	I	-	gi|567897316|ref|XP_006441146.1| hypothetical protein CICLE_v10020753mg [Citrus clementina] gi|557543408|gb|ESR54386.1| hypothetical protein CICLE_v10020753mg [Citrus clementina]
TRINITY_DN52652_c2_g4	0	17.8519	Inf	0.00772316	474	-	-	-	-	-	-
TRINITY_DN52669_c1_g6	339.357	878.487	2.58868	0.0309817	2087	-	-	virNOG01007	T	-	gi|645238848|ref|XP_008225868.1| PREDICTED: uncharacterized protein LOC103325479 [Prunus mume]
TRINITY_DN52669_c1_g1	1075.29	2478.1	2.30458	0.0399653	3882	-	-	virNOG01007	T	sp|Q552C1|Y9957_DICDI Probable serine/threonine-protein kinase DDB_G0276181 OS=Dictyostelium discoideum GN=DDB_G0276181 PE=3 SV=1	gi|645238848|ref|XP_008225868.1| PREDICTED: uncharacterized protein LOC103325479 [Prunus mume]
TRINITY_DN52693_c1_g1	0.67078	9.90387	14.7647	0.0268467	1234	-	-	-	-	-	-
TRINITY_DN52703_c0_g1	981.502	2652.2	2.70218	0.0120127	3657	GO:0004674;GO:0005524;GO:0016021;GO:0006468	K20718	virNOG08453	T	sp|Q6XAT2|ERL2_ARATH LRR receptor-like serine/threonine-protein kinase ERL2 OS=Arabidopsis thaliana GN=ERL2 PE=2 SV=1	gi|1009122154|ref|XP_015877849.1| PREDICTED: LRR receptor-like serine/threonine-protein kinase ERL2 [Ziziphus jujuba]
TRINITY_DN52704_c1_g2	308.281	759.145	2.46251	0.0251534	3571	GO:0097159;GO:1901363;GO:0016787	-	virNOG00380	A	sp|Q944S1|RH22_ARATH DEAD-box ATP-dependent RNA helicase 22 OS=Arabidopsis thaliana GN=RH22 PE=2 SV=1	gi|817499618|gb|AKF43356.1| DEA(D/H)-box RNA helicase family protein [Francoa sonchifolia]
TRINITY_DN52732_c1_g2	15.116	47.1241	3.1175	0.034432	1654	-	-	KOG0192;virNOG05595	T	sp|F4JTP5|STY46_ARATH Serine/threonine-protein kinase STY46 OS=Arabidopsis thaliana GN=STY46 PE=1 SV=1	gi|1009108986|ref|XP_015887661.1| PREDICTED: serine/threonine-protein kinase STY46-like isoform X6 [Ziziphus jujuba]
TRINITY_DN52735_c0_g2	16.326	57.915	3.54741	0.0133547	2577	-	-	virNOG01851	S	-	gi|359491119|ref|XP_003634225.1| PREDICTED: uncharacterized protein LOC100252577 [Vitis vinifera]
TRINITY_DN52737_c1_g1	84.7534	200.574	2.36656	0.0455524	1940	GO:0005459;GO:0030173;GO:0030176;GO:0072334	K15275	virNOG00167	G	sp|Q9M9S6|UTR3_ARATH UDP-galactose/UDP-glucose transporter 3 OS=Arabidopsis thaliana GN=UTR3 PE=1 SV=1	gi|947126958|gb|KRH74812.1| hypothetical protein GLYMA_01G044200 [Glycine max]
TRINITY_DN52738_c2_g8	0.781077	10.6039	13.576	0.0191452	391	-	-	-	-	-	-
TRINITY_DN52743_c6_g1	57.1319	236.193	4.13417	0.00660407	2290	-	-	KOG1075;virNOG06122;virNOG26312	SRK	sp|P0C2F6|RNHX1_ARATH Putative ribonuclease H protein At1g65750 OS=Arabidopsis thaliana GN=At1g65750 PE=3 SV=1	gi|694383376|ref|XP_009367651.1| PREDICTED: uncharacterized protein LOC103957244 isoform X1 [Pyrus x bretschneideri] gi|694383387|ref|XP_009367656.1| PREDICTED: uncharacterized protein LOC103957247 isoform X1 [Pyrus x bretschneideri] gi|694383449|ref|XP_009367686.1| PREDICTED: uncharacterized protein LOC103957269 isoform X1 [Pyrus x bretschneideri]
TRINITY_DN52744_c0_g1	79.8986	309.252	3.87055	0.00317448	2433	-	-	virNOG10551	S	sp|Q8VZF6|EDR2L_ARATH Protein ENHANCED DISEASE RESISTANCE 2-like OS=Arabidopsis thaliana GN=EDR2L PE=2 SV=1	gi|703144477|ref|XP_010108297.1| hypothetical protein L484_007150 [Morus notabilis] gi|587931697|gb|EXC18777.1| hypothetical protein L484_007150 [Morus notabilis]
TRINITY_DN52746_c3_g1	1.78889	29.6883	16.596	0.00695118	775	GO:0006546;GO:0008483;GO:0004047;GO:0032259	-	virNOG05447;COG0404	E	sp|P54260|GCST_SOLTU Aminomethyltransferase, mitochondrial OS=Solanum tuberosum GN=GDCST PE=2 SV=1	gi|702516795|ref|XP_010042063.1| PREDICTED: aminomethyltransferase, mitochondrial [Eucalyptus grandis]
TRINITY_DN52746_c2_g2	192.397	542.022	2.81721	0.01322	2621	-	-	virNOG24718;virNOG40259	S	-	gi|1009161330|ref|XP_015898838.1| PREDICTED: uncharacterized protein LOC107432249 [Ziziphus jujuba] gi|1009164248|ref|XP_015900397.1| PREDICTED: uncharacterized protein LOC107433612 [Ziziphus jujuba]
TRINITY_DN52754_c2_g2	0.336924	8.65763	25.6961	0.0239956	394	-	-	-	-	-	-
TRINITY_DN52763_c0_g4	2.45956	24.0644	9.78401	0.00312636	999	GO:0005737;GO:0016810	-	virNOG07979	F	sp|Q9FMP3|DPYS_ARATH Dihydropyrimidinase OS=Arabidopsis thaliana GN=PYD2 PE=1 SV=1	gi|703111241|ref|XP_010099808.1| hypothetical protein L484_004383 [Morus notabilis] gi|587891871|gb|EXB80476.1| hypothetical protein L484_004383 [Morus notabilis]
TRINITY_DN52788_c0_g1	0.336924	10.4262	30.9453	0.0102236	1368	-	-	-	-	-	-
TRINITY_DN52792_c0_g4	30.4245	107.568	3.53555	0.00986429	1233	GO:0055085;GO:0016021;GO:0005886;GO:0005215	-	COG2233;virNOG06710	FP	sp|Q6SZ87|NAT11_ARATH Nucleobase-ascorbate transporter 11 OS=Arabidopsis thaliana GN=NAT11 PE=2 SV=1	gi|1009145915|ref|XP_015890598.1| PREDICTED: nucleobase-ascorbate transporter 11 [Ziziphus jujuba]
TRINITY_DN52793_c3_g2	15.1931	45.6549	3.00499	0.0440956	747	-	-	-	-	-	-
TRINITY_DN52794_c0_g2	2.12878	14.2412	6.68985	0.034527	738	-	-	virNOG22267	S	sp|Q9LUV2|POP3_ARATH Stress-response A/B barrel domain-containing protein HS1 OS=Arabidopsis thaliana GN=HS1 PE=1 SV=1	gi|567852267|ref|XP_006419297.1| hypothetical protein CICLE_v10006242mg [Citrus clementina] gi|557521170|gb|ESR32537.1| hypothetical protein CICLE_v10006242mg [Citrus clementina]
TRINITY_DN52807_c2_g1	384.025	974.318	2.53712	0.0184404	5400	GO:0003992;GO:0030170	K16871	virNOG09110	E	sp|Q84P52|GATP3_SOLLC Gamma aminobutyrate transaminase 3, chloroplastic OS=Solanum lycopersicum GN=GABA-TP3 PE=1 SV=1	gi|1035913832|gb|OAY43425.1| hypothetical protein MANES_08G069100 [Manihot esculenta]
TRINITY_DN52808_c0_g1	21.9128	62.5657	2.85521	0.0405786	1493	GO:0055085;GO:0016021	-	virNOG04365	P	sp|O82485|OPT7_ARATH Oligopeptide transporter 7 OS=Arabidopsis thaliana GN=OPT7 PE=2 SV=1	gi|731386774|ref|XP_010649021.1| PREDICTED: oligopeptide transporter 7-like [Vitis vinifera] gi|297735002|emb|CBI17364.3| unnamed protein product [Vitis vinifera]
TRINITY_DN52828_c1_g1	157.217	402.422	2.55966	0.028007	4395	GO:0006886;GO:0030117;GO:0016192	K12396	virNOG04636	U	sp|Q9C744|AP3D_ARATH AP-3 complex subunit delta OS=Arabidopsis thaliana GN=DELTA-ADR PE=1 SV=1	gi|595852930|ref|XP_007210401.1| hypothetical protein PRUPE_ppa000873mg [Prunus persica] gi|462406136|gb|EMJ11600.1| hypothetical protein PRUPE_ppa000873mg [Prunus persica]
TRINITY_DN52830_c2_g1	297.008	736.329	2.47916	0.0412022	3311	GO:0016787	-	virNOG11551;COG1626	G	sp|Q9FWC1|TRE_ORYSJ Probable trehalase OS=Oryza sativa subsp. japonica GN=Os10g0521000 PE=2 SV=1	gi|1035930133|gb|OAY59719.1| hypothetical protein MANES_01G053600 [Manihot esculenta]
TRINITY_DN52842_c5_g6	0	40.8786	Inf	0.000835247	1296	GO:0016301	-	virNOG10857;COG0515	T	-	gi|703105145|ref|XP_010098177.1| putative LRR receptor-like serine/threonine-protein kinase [Morus notabilis] gi|587885757|gb|EXB74614.1| putative LRR receptor-like serine/threonine-protein kinase [Morus notabilis]
TRINITY_DN52850_c2_g1	61.9035	188.441	3.04412	0.029905	2072	-	K00799	NOG55481;virNOG06216	O	sp|Q9ZRT5|GSTT1_ARATH Glutathione S-transferase T1 OS=Arabidopsis thaliana GN=GSTT1 PE=2 SV=1	gi|1029117141|ref|XP_016737038.1| PREDICTED: glutathione S-transferase T1-like isoform X1 [Gossypium hirsutum]
TRINITY_DN52856_c1_g3	13.6426	43.8153	3.21164	0.0329428	2666	GO:0005249;GO:0005887;GO:0071805;GO:0042391	K21867	virNOG06457	P	sp|Q9M8S6|SKOR_ARATH Potassium channel SKOR OS=Arabidopsis thaliana GN=SKOR PE=1 SV=1	gi|356552003|ref|XP_003544361.1| PREDICTED: potassium channel SKOR-like [Glycine max] gi|947068169|gb|KRH17312.1| hypothetical protein GLYMA_14G212500 [Glycine max]
TRINITY_DN52867_c1_g2	1.78571	14.1876	7.94509	0.0351391	547	-	-	virNOG33673;virNOG19602;KOG0017;NOG215611	R	-	gi|672207808|ref|XP_008779879.1| PREDICTED: uncharacterized protein LOC103699645, partial [Phoenix dactylifera]
TRINITY_DN52867_c2_g1	17.772	59.2934	3.33633	0.0139036	1546	GO:0016757	-	virNOG12640;virNOG05656	CG	sp|Q66PF2|URT1_FRAAN Putative UDP-rhamnose:rhamnosyltransferase 1 OS=Fragaria ananassa GN=GT4 PE=2 SV=1	gi|595843284|ref|XP_007208586.1| hypothetical protein PRUPE_ppa023071mg [Prunus persica] gi|462404228|gb|EMJ09785.1| hypothetical protein PRUPE_ppa023071mg [Prunus persica]
TRINITY_DN52878_c2_g2	1.67234	19.2486	11.5099	0.0189529	477	-	-	-	-	-	-
TRINITY_DN52893_c2_g2	341.892	818.488	2.394	0.035229	4108	-	K21842	virNOG05675	R	sp|Q9Y2G0|EFR3B_HUMAN Protein EFR3 homolog B OS=Homo sapiens GN=EFR3B PE=1 SV=2	gi|595842475|ref|XP_007208429.1| hypothetical protein PRUPE_ppa000798mg [Prunus persica] gi|462404071|gb|EMJ09628.1| hypothetical protein PRUPE_ppa000798mg [Prunus persica]
TRINITY_DN52893_c2_g4	0.336924	12.2585	36.3836	0.0423774	1078	-	-	-	-	-	-
TRINITY_DN52908_c2_g1	1.79492	164.533	91.6656	0.00194103	4151	-	-	virNOG22502;virNOG09124	R	sp|P0C2F6|RNHX1_ARATH Putative ribonuclease H protein At1g65750 OS=Arabidopsis thaliana GN=At1g65750 PE=3 SV=1	gi|568876828|ref|XP_006491472.1| PREDICTED: uncharacterized protein LOC102626455 [Citrus sinensis]
TRINITY_DN52909_c2_g4	0	5.54637	Inf	0.0457399	722	-	-	virNOG10494	R	-	gi|567872545|ref|XP_006428862.1| hypothetical protein CICLE_v10011495mg [Citrus clementina] gi|568854088|ref|XP_006480667.1| PREDICTED: uncharacterized protein LOC102620084 [Citrus sinensis] gi|557530919|gb|ESR42102.1| hypothetical protein CICLE_v10011495mg [Citrus clementina]
TRINITY_DN52917_c4_g1	379.832	1753.55	4.61663	0.0456023	2171	GO:0016844;GO:0016020;GO:0005783;GO:0009058;GO:0016788	K21407	virNOG16988	R	sp|Q4V3D9|SSL10_ARATH Protein STRICTOSIDINE SYNTHASE-LIKE 10 OS=Arabidopsis thaliana GN=SSL10 PE=2 SV=1	gi|590698246|ref|XP_007045664.1| Calcium-dependent phosphotriesterase superfamily protein, putative [Theobroma cacao] gi|508709599|gb|EOY01496.1| Calcium-dependent phosphotriesterase superfamily protein, putative [Theobroma cacao]
TRINITY_DN52932_c5_g5	4.02172	22.6814	5.63973	0.0159546	483	-	-	KOG1075;virNOG01449;virNOG10538	SRU	-	gi|147766518|emb|CAN65404.1| hypothetical protein VITISV_036315 [Vitis vinifera]
TRINITY_DN52935_c2_g1	13.5078	55.4377	4.10413	0.0355936	2131	-	-	virNOG07756	R	-	-
TRINITY_DN52964_c5_g1	42.1807	110.365	2.61649	0.0353514	1886	GO:0006355;GO:0005739;GO:0003690	K15032	virNOG13388	K	sp|Q9SZL6|MTEF6_ARATH Transcription termination factor MTERF6, chloroplastic/mitochondrial OS=Arabidopsis thaliana GN=MTERF6 PE=2 SV=1	gi|590689062|ref|XP_007043122.1| Mitochondrial transcription termination factor family protein [Theobroma cacao] gi|508707057|gb|EOX98953.1| Mitochondrial transcription termination factor family protein [Theobroma cacao]
TRINITY_DN52966_c4_g1	164.026	412.549	2.51514	0.0291617	2712	-	-	virNOG14755;lilNOG12417	S	-	gi|643716487|gb|KDP28113.1| hypothetical protein JCGZ_13884 [Jatropha curcas]
TRINITY_DN52971_c0_g1	45.289	150.577	3.32481	0.0213206	2092	GO:1901363;GO:0097159	-	KOG0118;virNOG09198	A	sp|Q8LD27|PSB6_ARATH Proteasome subunit beta type-6 OS=Arabidopsis thaliana GN=PBA1 PE=1 SV=2	gi|1009146005|ref|XP_015890648.1| PREDICTED: heterogeneous nuclear ribonucleoprotein 1 [Ziziphus jujuba]
TRINITY_DN52971_c0_g2	1140.53	2945.27	2.58238	0.0227535	2207	GO:0006508;GO:0004177;GO:0005730;GO:0009735;GO:0005886	-	virNOG04404	R	sp|M1CZC0|EBP1_SOLTU ERBB-3 BINDING PROTEIN 1 OS=Solanum tuberosum GN=EBP1 PE=2 SV=1	gi|595824830|ref|XP_007205303.1| hypothetical protein PRUPE_ppa006778mg [Prunus persica] gi|595824836|ref|XP_007205304.1| hypothetical protein PRUPE_ppa006778mg [Prunus persica] gi|645221053|ref|XP_008243362.1| PREDICTED: ERBB-3 BINDING PROTEIN 1 [Prunus mume] gi|462400945|gb|EMJ06502.1| hypothetical protein PRUPE_ppa006778mg [Prunus persica] gi|462400946|gb|EMJ06503.1| hypothetical protein PRUPE…
TRINITY_DN52983_c2_g4	2.79649	28.0606	10.0342	0.0202646	1085	-	-	KOG2037;KOG3250;virNOG08771	OTR	-	gi|224033249|gb|ACN35700.1| unknown [Zea mays] gi|414590299|tpg|DAA40870.1| TPA: hypothetical protein ZEAMMB73_017039 [Zea mays]
TRINITY_DN52984_c1_g1	374.544	1049.78	2.80283	0.0393992	2423	GO:0000287;GO:0030955;GO:0004743;GO:0016301;GO:0006096	K00873	virNOG05844	G	sp|Q43117|KPYA_RICCO Pyruvate kinase isozyme A, chloroplastic OS=Ricinus communis PE=1 SV=1	gi|703142370|ref|XP_010107738.1| Pyruvate kinase isozyme A [Morus notabilis] gi|587929622|gb|EXC16773.1| Pyruvate kinase isozyme A [Morus notabilis]
TRINITY_DN52984_c1_g3	17.098	90.2002	5.27549	0.0128407	926	GO:0000287;GO:0030955;GO:0004743;GO:0016301;GO:0006096	-	virNOG05844;COG0469	G	sp|Q40545|KPYA_TOBAC Pyruvate kinase isozyme A, chloroplastic OS=Nicotiana tabacum PE=2 SV=1	gi|658064872|ref|XP_008368382.1| PREDICTED: pyruvate kinase isozyme A, chloroplastic-like [Malus domestica]
TRINITY_DN52985_c1_g1	1.00463	19.4966	19.4067	0.0372812	716	-	-	-	-	-	-
TRINITY_DN53006_c2_g2	27.2828	150.687	5.52316	0.0111703	2496	-	-	virNOG06818	S	sp|Q6NPR6|TORL3_ARATH TORTIFOLIA1-like protein 3 OS=Arabidopsis thaliana GN=TOR1L3 PE=2 SV=1	gi|1009132908|ref|XP_015883623.1| PREDICTED: microtubule-associated protein TORTIFOLIA1 isoform X3 [Ziziphus jujuba]
TRINITY_DN53021_c3_g1	97.1412	289.841	2.98371	0.00902014	3803	GO:0019752;GO:0004674;GO:0005524;GO:0006468;GO:0046912;GO:0005886	-	virNOG05207	T	sp|Q93YN1|CRPK1_ARATH Cold-responsive protein kinase 1 OS=Arabidopsis thaliana GN=CRPK1 PE=1 SV=1	gi|1009158241|ref|XP_015897184.1| PREDICTED: putative serine/threonine-protein kinase isoform X1 [Ziziphus jujuba] gi|1009158243|ref|XP_015897185.1| PREDICTED: putative serine/threonine-protein kinase isoform X1 [Ziziphus jujuba] gi|1009158245|ref|XP_015897186.1| PREDICTED: putative serine/threonine-protein kinase isoform X1 [Ziziphus jujuba] gi|1009158247|ref|XP_015897187.1| PREDICTED: putative …
TRINITY_DN53023_c2_g1	22.3566	64.872	2.90169	0.0385681	3035	GO:0015693;GO:0016021;GO:1903830;GO:0015095	-	virNOG13494	S	sp|Q8RWH8|NIPA9_ARATH Probable magnesium transporter NIPA9 OS=Arabidopsis thaliana GN=At5g11960 PE=2 SV=1	gi|590574149|ref|XP_007012321.1| Uncharacterized protein isoform 2 [Theobroma cacao] gi|508782684|gb|EOY29940.1| Uncharacterized protein isoform 2 [Theobroma cacao]
TRINITY_DN53032_c3_g8	6.48128	55.8492	8.61701	0.000353019	1521	-	-	-	-	-	-
TRINITY_DN53035_c2_g3	0	7.20742	Inf	0.0189641	1222	-	-	-	-	-	-
TRINITY_DN53052_c2_g1	449.713	1057.57	2.35167	0.0415157	2439	GO:0016787;GO:0016021	K01510	virNOG04874	F	sp|O80612|APY6_ARATH Probable apyrase 6 OS=Arabidopsis thaliana GN=APY6 PE=2 SV=2	gi|1009165880|ref|XP_015901282.1| PREDICTED: probable apyrase 6 [Ziziphus jujuba]
TRINITY_DN53082_c0_g2	71.4019	202.413	2.83484	0.0169387	2280	-	-	virNOG00113	S	-	gi|731377493|ref|XP_010657671.1| PREDICTED: heparan-alpha-glucosaminide N-acetyltransferase isoform X1 [Vitis vinifera]
TRINITY_DN53095_c4_g5	0.67078	11.8162	17.6157	0.0122116	947	-	-	virNOG03782;virNOG01803	AR	sp|F4I3Z5|SKI3_ARATH Tetratricopeptide repeat protein SKI3 OS=Arabidopsis thaliana GN=SKI3 PE=1 SV=1	gi|902190054|gb|KNA11532.1| hypothetical protein SOVF_134330 [Spinacia oleracea]
TRINITY_DN53102_c1_g1	0.781077	9.95067	12.7397	0.0259857	655	GO:0046872	-	virNOG28812;virNOG10198;COG5184	ZDR	sp|Q947D2|PRAF1_ARATH PH, RCC1 and FYVE domains-containing protein 1 OS=Arabidopsis thaliana GN=PRAF1 PE=1 SV=1	gi|645229829|ref|XP_008221643.1| PREDICTED: uncharacterized protein LOC103321597 [Prunus mume]
TRINITY_DN53116_c3_g3	142.953	406.581	2.84416	0.0159376	2994	GO:0009535	-	virNOG09927	R	sp|Q9ZUU3|PP190_ARATH Pentatricopeptide repeat-containing protein At2g37230 OS=Arabidopsis thaliana GN=At2g37230 PE=2 SV=1	gi|703157543|ref|XP_010111755.1| hypothetical protein L484_008414 [Morus notabilis] gi|587945196|gb|EXC31617.1| hypothetical protein L484_008414 [Morus notabilis]
TRINITY_DN53120_c0_g3	51.4554	187.895	3.6516	0.0126554	1443	GO:0006486;GO:0030246;GO:0005794;GO:0016021;GO:0008378	-	virNOG00918	G	sp|Q8RX55|B3GTI_ARATH Hydroxyproline O-galactosyltransferase GALT5 OS=Arabidopsis thaliana GN=GALT5 PE=1 SV=1	gi|1012169392|ref|XP_015965349.1| PREDICTED: probable beta-1,3-galactosyltransferase 19 [Arachis duranensis]
TRINITY_DN53123_c1_g2	4.46883	26.6266	5.9583	0.0114272	829	-	-	-	-	-	-
TRINITY_DN53127_c2_g2	921.133	2122.56	2.3043	0.0358398	3653	GO:0008270;GO:0055114;GO:0016491	K00083	virNOG02079	Q	sp|P42734|CADH9_ARATH Probable cinnamyl alcohol dehydrogenase 9 OS=Arabidopsis thaliana GN=CAD9 PE=2 SV=2	gi|702450584|ref|XP_010025541.1| PREDICTED: probable mannitol dehydrogenase isoform X3 [Eucalyptus grandis] gi|629096247|gb|KCW62242.1| hypothetical protein EUGRSUZ_H04903 [Eucalyptus grandis]
TRINITY_DN53129_c0_g2	248.837	802.201	3.22381	0.00439466	4810	GO:0006914	K08330	virNOG08877	S	sp|Q9SUG7|ATG11_ARATH Autophagy-related protein 11 OS=Arabidopsis thaliana GN=ATG11 PE=1 SV=1	gi|645234000|ref|XP_008223607.1| PREDICTED: autophagy-related protein 11 [Prunus mume]
TRINITY_DN53137_c2_g1	17.2444	93.0769	5.3975	0.00143858	1814	GO:1901363;GO:0097159	-	virNOG03149	R	sp|Q0D3J9|C3H53_ORYSJ Zinc finger CCCH domain-containing protein 53 OS=Oryza sativa subsp. japonica GN=Os07g0682400 PE=2 SV=1	gi|255544928|ref|XP_002513525.1| PREDICTED: zinc finger CCCH domain-containing protein 53 isoform X2 [Ricinus communis] gi|223547433|gb|EEF48928.1| nucleic acid binding protein, putative [Ricinus communis]
TRINITY_DN53138_c0_g1	343.837	762.465	2.21752	0.0451985	2081	GO:0055114;GO:0004029	K00128	virNOG00876	C	sp|Q8S528|AL2B7_ARATH Aldehyde dehydrogenase family 2 member B7, mitochondrial OS=Arabidopsis thaliana GN=ALDH2B7 PE=1 SV=2	gi|995952955|gb|AMJ39506.1| aldehyde dehydrogenase 2B7 copy 2 [Bixa orellana]
TRINITY_DN53148_c0_g4	18.2246	93.1096	5.109	0.0473276	2103	-	-	virNOG06904;virNOG28695	R	sp|Q6R0E3|TRP5_ARATH Telomere repeat-binding protein 5 OS=Arabidopsis thaliana GN=TRP5 PE=1 SV=2	gi|658056223|ref|XP_008363864.1| PREDICTED: telomere repeat-binding protein 5-like [Malus domestica]
TRINITY_DN53150_c4_g1	79.1186	232.903	2.94371	0.00989631	2623	-	K22013	virNOG04586	S	sp|A7VLV1|SGRW_PEA Protein STAY-GREEN, chloroplastic OS=Pisum sativum GN=SGR PE=2 SV=1	gi|1000983357|ref|XP_015581304.1| PREDICTED: protein STAY-GREEN, chloroplastic isoform X2 [Ricinus communis]
TRINITY_DN53166_c0_g2	381.183	1267.29	3.32462	0.00815643	6467	GO:0015074;GO:0005524;GO:0008270;GO:0006419;GO:0004813;GO:0003676	-	virNOG05810;poaNOG23047;KOG0017	R	sp|Q94HW2|POLR1_ARATH Retrovirus-related Pol polyprotein from transposon RE1 OS=Arabidopsis thaliana GN=RE1 PE=2 SV=1	gi|147783272|emb|CAN70817.1| hypothetical protein VITISV_029336 [Vitis vinifera]
TRINITY_DN53169_c2_g2	9.50746	40.0743	4.21503	0.0243803	3818	-	K09527	virNOG05846	O	sp|Q99615|DNJC7_HUMAN DnaJ homolog subfamily C member 7 OS=Homo sapiens GN=DNAJC7 PE=1 SV=2	gi|595818105|ref|XP_007204301.1| hypothetical protein PRUPE_ppa000238mg [Prunus persica] gi|462399832|gb|EMJ05500.1| hypothetical protein PRUPE_ppa000238mg [Prunus persica]
TRINITY_DN53172_c3_g1	95.027	542.671	5.7107	7.92859e-05	1039	GO:0005509	K13448	virNOG22213	T	sp|Q9SS31|CML36_ARATH Probable calcium-binding protein CML36 OS=Arabidopsis thaliana GN=CML36 PE=2 SV=1	gi|595806938|ref|XP_007202521.1| hypothetical protein PRUPE_ppa010940mg [Prunus persica] gi|462398052|gb|EMJ03720.1| hypothetical protein PRUPE_ppa010940mg [Prunus persica]
TRINITY_DN53174_c0_g2	79.2761	202.858	2.55888	0.0375968	2613	-	-	virNOG00837	S	sp|Q9S736|OBE1_ARATH Protein OBERON 1 OS=Arabidopsis thaliana GN=OBE1 PE=1 SV=1	gi|645235503|ref|XP_008224302.1| PREDICTED: protein OBERON 1-like [Prunus mume] gi|1027094033|ref|XP_016647513.1| PREDICTED: protein OBERON 1-like [Prunus mume]
TRINITY_DN53187_c1_g1	88.5584	286.759	3.23808	0.00689904	2527	GO:0033178;GO:0015991;GO:0046961	K02150	virNOG01389	C	sp|Q9SWE7|VATE_CITLI V-type proton ATPase subunit E OS=Citrus limon GN=VATE PE=2 SV=1	gi|558633282|gb|AHA83526.1| V-type proton ATPase subunit E [Hevea brasiliensis]
TRINITY_DN53194_c1_g1	46.7659	148.665	3.17893	0.0359808	1271	-	-	-	-	-	-
TRINITY_DN53197_c2_g7	1.11493	60.0581	53.8671	0.0228845	1552	-	-	virNOG09873	R	-	gi|848927834|ref|XP_012827603.1| PREDICTED: uncharacterized protein LOC105948893 isoform X1 [Erythranthe guttata] gi|848927837|ref|XP_012827604.1| PREDICTED: uncharacterized protein LOC105948893 isoform X1 [Erythranthe guttata]
TRINITY_DN53197_c2_g13	0	24.7254	Inf	0.0458931	932	-	-	virNOG05991	S	-	gi|848874744|ref|XP_012837883.1| PREDICTED: uncharacterized protein LOC105958419 [Erythranthe guttata]
TRINITY_DN53205_c2_g1	0	19.3771	Inf	0.0344477	914	-	-	-	-	-	-
TRINITY_DN53206_c2_g2	12.9904	99.0915	7.62806	8.50496e-05	3695	GO:0030246;GO:0032450;GO:0000023;GO:0004558	K15925	virNOG00843	G	sp|Q9S7Y7|XYL1_ARATH Alpha-xylosidase 1 OS=Arabidopsis thaliana GN=XYL1 PE=1 SV=1	gi|743784323|ref|XP_011022076.1| PREDICTED: alpha-xylosidase 1-like [Populus euphratica]
TRINITY_DN53207_c4_g1	2.6863	40.3426	15.0179	0.00636897	2016	GO:0005634;GO:0003677;GO:0006355;GO:0003700	-	virNOG21959	K	sp|Q9SFE4|ERF12_ARATH Ethylene-responsive transcription factor ERF012 OS=Arabidopsis thaliana GN=ERF012 PE=2 SV=1	gi|743845752|ref|XP_011027567.1| PREDICTED: ethylene-responsive transcription factor ERF014-like [Populus euphratica]
TRINITY_DN53214_c2_g2	86.2663	333.472	3.86561	0.019804	2831	GO:0006508;GO:0008233	-	virNOG12302	S	-	gi|225436208|ref|XP_002268337.1| PREDICTED: uncharacterized protein LOC100245378 [Vitis vinifera]
TRINITY_DN53226_c0_g1	52.9075	135.562	2.56225	0.0366933	935	GO:0000166	-	KOG4658;virNOG30351	T	sp|Q9T048|DRL27_ARATH Disease resistance protein At4g27190 OS=Arabidopsis thaliana GN=At4g27190 PE=2 SV=1	gi|731417054|ref|XP_010660144.1| PREDICTED: probable disease resistance protein At4g27220 [Vitis vinifera]
TRINITY_DN53249_c2_g1	260.074	618.879	2.37963	0.0369115	2941	GO:0016021	-	virNOG03433	S	sp|F4I9E1|NFD4_ARATH Protein NUCLEAR FUSION DEFECTIVE 4 OS=Arabidopsis thaliana GN=NFD4 PE=3 SV=1	gi|1009159213|ref|XP_015897691.1| PREDICTED: protein NUCLEAR FUSION DEFECTIVE 4-like [Ziziphus jujuba]
TRINITY_DN53250_c1_g3	3.4643	16.2506	4.69087	0.0448144	1153	-	-	-	-	-	gi|1009144351|ref|XP_015889751.1| PREDICTED: F-box protein At4g35930 [Ziziphus jujuba]
TRINITY_DN53252_c0_g3	47.1714	202.074	4.28382	0.0206612	1093	GO:0005634;GO:0004674;GO:0005524;GO:0006468;GO:0035556;GO:0005737	-	virNOG03247	T	sp|Q9XIW0|CIPK7_ARATH CBL-interacting serine/threonine-protein kinase 7 OS=Arabidopsis thaliana GN=CIPK7 PE=1 SV=1	gi|1009119733|ref|XP_015876540.1| PREDICTED: CBL-interacting serine/threonine-protein kinase 4 [Ziziphus jujuba] gi|1009173063|ref|XP_015867613.1| PREDICTED: CBL-interacting serine/threonine-protein kinase 4-like [Ziziphus jujuba]
TRINITY_DN53252_c0_g1	11.2904	36.2727	3.2127	0.0330981	1899	-	-	virNOG00819;virNOG33673;KOG0017;virNOG01480	RB	sp|Q94HW2|POLR1_ARATH Retrovirus-related Pol polyprotein from transposon RE1 OS=Arabidopsis thaliana GN=RE1 PE=2 SV=1	gi|147773401|emb|CAN73437.1| hypothetical protein VITISV_031733 [Vitis vinifera]
TRINITY_DN53260_c3_g7	0	21.2582	Inf	0.00316586	590	-	-	-	-	-	-
TRINITY_DN53274_c2_g4	1.56215	21.1946	13.5676	0.0164821	662	-	-	-	-	-	-
TRINITY_DN53289_c0_g3	22.8166	70.0667	3.07087	0.020269	1189	GO:0016020;GO:0043169;GO:0004721	-	COG0631;virNOG10013	T	sp|P49597|P2C56_ARATH Protein phosphatase 2C 56 OS=Arabidopsis thaliana GN=ABI1 PE=1 SV=2	gi|1035897625|gb|OAY27227.1| hypothetical protein MANES_16G109500 [Manihot esculenta]
TRINITY_DN53294_c1_g9	10.3008	34.7443	3.37297	0.0455834	2051	-	-	virNOG07466	R	sp|Q9ZVG8|PPR60_ARATH Pentatricopeptide repeat-containing protein At1g26900, mitochondrial OS=Arabidopsis thaliana GN=PCMP-E54 PE=2 SV=1	gi|1027096324|ref|XP_008221644.2| PREDICTED: pentatricopeptide repeat-containing protein At1g26900, mitochondrial [Prunus mume]
TRINITY_DN53304_c4_g7	1.0077	10.0813	10.0042	0.0437638	959	-	-	-	-	-	-
TRINITY_DN53326_c0_g4	16.8953	55.6581	3.29429	0.0273999	1539	GO:0052659;GO:0004445;GO:0046856;GO:0052658	-	virNOG10600	U	sp|Q0WQ41|IP5P7_ARATH Type IV inositol polyphosphate 5-phosphatase 7 OS=Arabidopsis thaliana GN=IP5P7 PE=1 SV=1	gi|590717101|ref|XP_007050534.1| DNAse I-like superfamily protein isoform 1 [Theobroma cacao] gi|590717104|ref|XP_007050535.1| DNAse I-like superfamily protein isoform 1 [Theobroma cacao] gi|508702795|gb|EOX94691.1| DNAse I-like superfamily protein isoform 1 [Theobroma cacao] gi|508702796|gb|EOX94692.1| DNAse I-like superfamily protein isoform 1 [Theobroma cacao]
TRINITY_DN53343_c3_g2	60.1515	195.491	3.24997	0.0313773	2341	GO:0007165	-	virNOG00256	T	sp|Q9FMR1|RGAP1_ARATH Rho GTPase-activating protein 1 OS=Arabidopsis thaliana GN=ROPGAP1 PE=2 SV=1	gi|568869365|ref|XP_006487898.1| PREDICTED: rho GTPase-activating protein 5 isoform X1 [Citrus sinensis] gi|568869367|ref|XP_006487899.1| PREDICTED: rho GTPase-activating protein 5 isoform X2 [Citrus sinensis]
TRINITY_DN53343_c3_g1	19.0335	68.9778	3.62401	0.0119681	676	-	-	-	-	-	gi|1035911447|gb|OAY41041.1| hypothetical protein MANES_09G069300 [Manihot esculenta]
TRINITY_DN53358_c2_g2	0.673849	8.62452	12.7989	0.044125	483	-	-	-	-	-	-
TRINITY_DN53359_c1_g2	7.15545	30.1336	4.21128	0.020712	974	-	-	virNOG23328	K	sp|C0Z2L5|BZP44_ARATH bZIP transcription factor 44 OS=Arabidopsis thaliana GN=BZIP44 PE=1 SV=1	gi|567867021|ref|XP_006426133.1| hypothetical protein CICLE_v10027584mg [Citrus clementina] gi|557528123|gb|ESR39373.1| hypothetical protein CICLE_v10027584mg [Citrus clementina]
TRINITY_DN53366_c5_g1	6.48128	30.1198	4.6472	0.0181374	1940	-	-	virNOG25399;virNOG14937;virNOG06531	S	sp|Q67Y69|WDL7_ARATH Protein WVD2-like 7 OS=Arabidopsis thaliana GN=WDL7 PE=2 SV=1	gi|645224429|ref|XP_008219104.1| PREDICTED: protein WVD2-like 7 [Prunus mume] gi|645224432|ref|XP_008219105.1| PREDICTED: protein WVD2-like 7 [Prunus mume] gi|645224434|ref|XP_008219107.1| PREDICTED: protein WVD2-like 7 [Prunus mume]
TRINITY_DN53369_c1_g1	0	76.7721	Inf	0.0184401	4716	-	-	virNOG22502;virNOG09124	R	sp|P11369|LORF2_MOUSE LINE-1 retrotransposable element ORF2 protein OS=Mus musculus GN=Pol PE=1 SV=2	gi|590604583|ref|XP_007020288.1| Uncharacterized protein TCM_036737 [Theobroma cacao] gi|508725616|gb|EOY17513.1| Uncharacterized protein TCM_036737 [Theobroma cacao]
TRINITY_DN53369_c1_g3	18.1182	58.4129	3.224	0.0167873	1362	GO:0016021	-	virNOG08090	P	sp|Q9LJN2|MRS23_ARATH Magnesium transporter MRS2-3 OS=Arabidopsis thaliana GN=MRS2-3 PE=2 SV=1	gi|147780803|emb|CAN74927.1| hypothetical protein VITISV_038594 [Vitis vinifera]
TRINITY_DN53369_c1_g5	20.5722	63.1816	3.07121	0.0369304	2340	-	-	NOG175038;KOG1075	R	-	gi|720061953|ref|XP_010275342.1| PREDICTED: uncharacterized protein LOC104610424 [Nelumbo nucifera]
TRINITY_DN53375_c1_g2	16.0045	48.7719	3.04738	0.0273433	762	-	-	virNOG18229;virNOG20151	R	sp|O49603|CVIF2_ARATH Cell wall / vacuolar inhibitor of fructosidase 2 OS=Arabidopsis thaliana GN=C/VIF2 PE=1 SV=1	gi|470114443|ref|XP_004293424.1| PREDICTED: cell wall / vacuolar inhibitor of fructosidase 2-like [Fragaria vesca subsp. vesca]
TRINITY_DN53389_c0_g3	5.70031	38.0682	6.67827	0.00926727	2361	-	-	-	-	-	-
TRINITY_DN53392_c2_g5	2.90382	15.782	5.43491	0.0484549	631	-	-	virNOG22449	S	-	-
TRINITY_DN53394_c6_g5	2.01541	17.8684	8.86588	0.0459503	889	-	-	virNOG09124;virNOG29500;virNOG37291;virNOG35612	R	-	gi|802611462|ref|XP_012074502.1| PREDICTED: uncharacterized protein LOC105635962 [Jatropha curcas]
TRINITY_DN53407_c0_g5	0.67078	14.7537	21.9949	0.00767526	527	-	-	COG2376;virNOG05632	G	sp|O04059|DHBK_SOLLC Putative 3,4-dihydroxy-2-butanone kinase OS=Solanum lycopersicum GN=DHBK PE=2 SV=1	gi|1012329616|gb|KYP41187.1| Putative 3,4-dihydroxy-2-butanone kinase [Cajanus cajan]
TRINITY_DN53407_c0_g1	202.315	533.585	2.6374	0.0192452	3222	GO:0008270	-	virNOG00429	O	sp|Q8LPQ5|BTS_ARATH Zinc finger protein BRUTUS OS=Arabidopsis thaliana GN=BTS PE=1 SV=1	gi|590693215|ref|XP_007044271.1| Zinc finger protein-related isoform 1 [Theobroma cacao] gi|508708206|gb|EOY00103.1| Zinc finger protein-related isoform 1 [Theobroma cacao]
TRINITY_DN53422_c1_g4	17.643	67.4653	3.82391	0.0466087	1979	GO:0044260;GO:0044763;GO:0043412;GO:0044238;GO:0044710;GO:0005488	-	virNOG01594	R	sp|F4IXE7|IDM1_ARATH Increased DNA methylation 1 OS=Arabidopsis thaliana GN=IDM1 PE=1 SV=1	gi|595895980|ref|XP_007213733.1| hypothetical protein PRUPE_ppa000177mg [Prunus persica] gi|462409598|gb|EMJ14932.1| hypothetical protein PRUPE_ppa000177mg [Prunus persica]
TRINITY_DN53422_c1_g2	0.333855	8.56762	25.6627	0.0272386	929	GO:0003677;GO:0008270;GO:0016021;GO:0004386;GO:0008080	-	virNOG01594	R	sp|F4IXE7|IDM1_ARATH Increased DNA methylation 1 OS=Arabidopsis thaliana GN=IDM1 PE=1 SV=1	gi|567900102|ref|XP_006442539.1| hypothetical protein CICLE_v10018500mg [Citrus clementina] gi|557544801|gb|ESR55779.1| hypothetical protein CICLE_v10018500mg [Citrus clementina]
TRINITY_DN53430_c0_g2	93.3786	275.532	2.9507	0.0242999	1726	-	-	virNOG22199;virNOG24234	S	-	gi|645231029|ref|XP_008222203.1| PREDICTED: uncharacterized protein LOC103322100 [Prunus mume]
TRINITY_DN53430_c0_g5	0.447222	32.4722	72.6087	0.0178059	761	-	-	-	-	-	-
TRINITY_DN53438_c1_g1	207.772	646.561	3.11188	0.0406505	2935	GO:1902047;GO:0015203;GO:0005887;GO:0015179;GO:0003333;GO:0015297	-	virNOG02284	E	sp|Q9C6S5|PHSB_ARATH Probable polyamine transporter At1g31830 OS=Arabidopsis thaliana GN=At1g31830 PE=2 SV=1	gi|1035894681|gb|OAY24284.1| hypothetical protein MANES_17G003000 [Manihot esculenta]
TRINITY_DN53461_c2_g2	62.9417	163.297	2.59441	0.0296835	2400	GO:0000166;GO:0003676	K14411	virNOG06098	A	sp|Q8W034|RNP1_ARATH Heterogeneous nuclear ribonucleoprotein 1 OS=Arabidopsis thaliana GN=RNP1 PE=1 SV=1	gi|590626871|ref|XP_007026291.1| RNA-binding family protein isoform 1 [Theobroma cacao] gi|590626874|ref|XP_007026292.1| RNA-binding family protein isoform 1 [Theobroma cacao] gi|508781657|gb|EOY28913.1| RNA-binding family protein isoform 1 [Theobroma cacao] gi|508781658|gb|EOY28914.1| RNA-binding family protein isoform 1 [Theobroma cacao]
TRINITY_DN53474_c3_g1	0	16.2158	Inf	0.0180983	998	GO:0016020;GO:0046872	-	virNOG02951	O	sp|Q9FL07|ATL46_ARATH RING-H2 finger protein ATL46 OS=Arabidopsis thaliana GN=ATL46 PE=2 SV=1	gi|657994610|ref|XP_008389614.1| PREDICTED: RING-H2 finger protein ATL47-like isoform X2 [Malus domestica]
TRINITY_DN53487_c1_g1	1495.08	3732.63	2.49661	0.0339954	7401	-	-	virNOG01739	S	-	gi|1009179092|ref|XP_015870892.1| PREDICTED: uncharacterized protein LOC107408050 isoform X1 [Ziziphus jujuba]
TRINITY_DN53497_c1_g1	54.5062	176.445	3.23714	0.0454933	1920	GO:0003729;GO:0005829;GO:0005773	-	virNOG14116	J	sp|Q9LJX4|PUM5_ARATH Pumilio homolog 5 OS=Arabidopsis thaliana GN=APUM5 PE=1 SV=2	gi|802742417|ref|XP_012087312.1| PREDICTED: pumilio homolog 5 [Jatropha curcas] gi|802742422|ref|XP_012087313.1| PREDICTED: pumilio homolog 5 [Jatropha curcas] gi|802742427|ref|XP_012087314.1| PREDICTED: pumilio homolog 5 [Jatropha curcas] gi|802742432|ref|XP_012087315.1| PREDICTED: pumilio homolog 5 [Jatropha curcas] gi|643711539|gb|KDP25046.1| hypothetical protein JCGZ_22581 [Jatropha curcas]
TRINITY_DN53499_c2_g3	5.47346	136.964	25.0232	0.0082023	1676	-	-	virNOG07861	O	sp|Q8LB47|MGE2_ARATH GrpE protein homolog 2, mitochondrial OS=Arabidopsis thaliana GN=Mge2 PE=1 SV=1	gi|743850347|ref|XP_011028707.1| PREDICTED: grpE protein homolog, mitochondrial isoform X1 [Populus euphratica]
TRINITY_DN53527_c0_g4	6.717	35.4157	5.27254	0.0439468	1188	GO:0016021;GO:0042578	-	virNOG01491	I	-	gi|823120451|ref|XP_012483198.1| PREDICTED: phosphoinositide phosphatase SAC3 [Gossypium raimondii] gi|823120453|ref|XP_012483244.1| PREDICTED: phosphoinositide phosphatase SAC3 [Gossypium raimondii] gi|823120455|ref|XP_012483297.1| PREDICTED: phosphoinositide phosphatase SAC3 [Gossypium raimondii] gi|763739851|gb|KJB07350.1| hypothetical protein B456_001G017800 [Gossypium raimondii]
TRINITY_DN53533_c2_g2	1.34463	13.3738	9.94611	0.0215585	578	-	-	-	-	-	-
TRINITY_DN53540_c2_g2	0	25.4644	Inf	0.00265068	1005	-	-	virNOG22502;KOG1075;virNOG09124	R	-	gi|147823314|emb|CAN77450.1| hypothetical protein VITISV_016971 [Vitis vinifera]
TRINITY_DN53540_c4_g1	4.47222	21.1331	4.72542	0.0181617	996	-	-	virNOG01078	R	sp|Q9C9H7|RLP12_ARATH Receptor-like protein 12 OS=Arabidopsis thaliana GN=RLP12 PE=2 SV=2	gi|643725633|gb|KDP34612.1| hypothetical protein JCGZ_11135 [Jatropha curcas]
TRINITY_DN53542_c5_g1	258.548	1555.77	6.01734	0.00710345	1289	GO:0006810	-	virNOG26349	T	sp|Q43019|NLTP3_PRUDU Non-specific lipid-transfer protein 3 OS=Prunus dulcis PE=2 SV=1	gi|694440151|ref|XP_009346911.1| PREDICTED: non-specific lipid-transfer protein 3-like [Pyrus x bretschneideri]
TRINITY_DN53552_c0_g1	2.34937	22.4636	9.56152	0.00631648	685	-	-	virNOG13397	S	-	gi|1009129568|ref|XP_015881836.1| PREDICTED: uncharacterized protein LOC107417715 [Ziziphus jujuba]
TRINITY_DN53560_c2_g2	1.67848	14.6867	8.75001	0.0473325	1764	GO:0005654;GO:0003677;GO:0000981;GO:0006357;GO:0005737;GO:0046983	-	virNOG32971;NOG142813;virNOG13861	S	-	gi|1012344617|gb|KYP55809.1| hypothetical protein KK1_002034 [Cajanus cajan]
TRINITY_DN53598_c0_g1	0	5.51632	Inf	0.0432531	1007	GO:0009535;GO:0031977;GO:0005509;GO:0019898;GO:0015979;GO:0009654	-	virNOG12791	R	sp|Q9S720|PPD3_ARATH PsbP domain-containing protein 3, chloroplastic OS=Arabidopsis thaliana GN=PPD3 PE=1 SV=2	gi|225457650|ref|XP_002273332.1| PREDICTED: psbP domain-containing protein 3, chloroplastic [Vitis vinifera] gi|297745601|emb|CBI40766.3| unnamed protein product [Vitis vinifera]
TRINITY_DN53598_c1_g3	30.5077	118.092	3.87089	0.0275778	2052	-	-	virNOG05810;virNOG24415	R	sp|Q94HW2|POLR1_ARATH Retrovirus-related Pol polyprotein from transposon RE1 OS=Arabidopsis thaliana GN=RE1 PE=2 SV=1	gi|848880885|ref|XP_012840817.1| PREDICTED: uncharacterized protein LOC105961120 [Erythranthe guttata]
TRINITY_DN53599_c3_g10	1.78571	25.8638	14.4837	0.0425355	1041	-	-	-	-	-	-
TRINITY_DN53621_c2_g1	220.689	722.938	3.27582	0.0051702	4411	GO:0000963;GO:0003723;GO:0004654;GO:0000175;GO:0006402;GO:0090503;GO:0000957;GO:0005739	K00962	virNOG11250	R	sp|Q9S7G6|PNP2_ARATH Polyribonucleotide nucleotidyltransferase 2, mitochondrial OS=Arabidopsis thaliana GN=PNP2 PE=2 SV=1	gi|595973236|ref|XP_007217697.1| hypothetical protein PRUPE_ppa000918mg [Prunus persica] gi|462413847|gb|EMJ18896.1| hypothetical protein PRUPE_ppa000918mg [Prunus persica]
TRINITY_DN53627_c0_g2	73.4669	268.365	3.65287	0.0089337	2693	GO:0016705;GO:0020037;GO:0005506;GO:0016021;GO:0004497;GO:0055114	-	COG2124;virNOG27797	Q	sp|H2DH17|C7A22_PANGI Cytochrome P450 CYP749A22 OS=Panax ginseng PE=2 SV=1	gi|596123175|ref|XP_007221838.1| hypothetical protein PRUPE_ppa023692mg [Prunus persica] gi|462418774|gb|EMJ23037.1| hypothetical protein PRUPE_ppa023692mg [Prunus persica]
TRINITY_DN53634_c2_g2	54.3125	155.541	2.86381	0.02955	2100	-	-	virNOG05659	S	sp|Q5PPS7|TM53A_XENLA Transmembrane protein 53-A OS=Xenopus laevis GN=tmem53-a PE=2 SV=1	gi|595804564|ref|XP_007202176.1| hypothetical protein PRUPE_ppa006582mg [Prunus persica] gi|462397707|gb|EMJ03375.1| hypothetical protein PRUPE_ppa006582mg [Prunus persica]
TRINITY_DN53638_c0_g1	266.943	808.022	3.02694	0.0050045	662	-	-	virNOG20529	R	-	gi|225464902|ref|XP_002274217.1| PREDICTED: uncharacterized protein LOC100258720 [Vitis vinifera] gi|147828169|emb|CAN68427.1| hypothetical protein VITISV_031997 [Vitis vinifera] gi|296084887|emb|CBI28296.3| unnamed protein product [Vitis vinifera]
TRINITY_DN53643_c1_g4	3.02026	46.5821	15.4232	0.000552578	823	GO:0003677;GO:0005634;GO:0046982;GO:0000786	-	COG5262;virNOG19404;virNOG33824	B	sp|P25469|H2A1_SOLLC Histone H2A.1 OS=Solanum lycopersicum PE=2 SV=1	gi|470133076|ref|XP_004302400.1| PREDICTED: histone H2A.1 [Fragaria vesca subsp. vesca]
TRINITY_DN53682_c0_g1	3.13352	15.1083	4.82151	0.0464414	1584	GO:0008168;GO:0016021;GO:0032259	-	virNOG15685	R	-	gi|1009110535|ref|XP_015896022.1| PREDICTED: uncharacterized protein LOC107429785 [Ziziphus jujuba]
TRINITY_DN53692_c2_g1	3.69411	48.5952	13.1548	0.0098682	493	-	-	-	-	-	-
TRINITY_DN53708_c0_g2	304.68	865.468	2.84058	0.045705	5613	-	-	virNOG09990	T	sp|Q05609|CTR1_ARATH Serine/threonine-protein kinase CTR1 OS=Arabidopsis thaliana GN=CTR1 PE=1 SV=1	gi|1009110078|ref|XP_015893640.1| PREDICTED: uncharacterized protein LOC107427772 isoform X1 [Ziziphus jujuba] gi|1009110080|ref|XP_015893648.1| PREDICTED: uncharacterized protein LOC107427772 isoform X1 [Ziziphus jujuba] gi|1009110086|ref|XP_015893672.1| PREDICTED: uncharacterized protein LOC107427772 isoform X1 [Ziziphus jujuba]
TRINITY_DN53713_c1_g2	11.41	40.5824	3.55673	0.0167676	766	GO:0004674;GO:0005524;GO:0006468;GO:0048544	K04733	virNOG02183;virNOG12571	T	sp|Q39086|SD17_ARATH Receptor-like serine/threonine-protein kinase SD1-7 OS=Arabidopsis thaliana GN=SD17 PE=1 SV=1	gi|658027676|ref|XP_008349266.1| PREDICTED: G-type lectin S-receptor-like serine/threonine-protein kinase At1g11410 [Malus domestica]
TRINITY_DN53723_c0_g1	16.0041	83.1799	5.19742	0.0334017	1758	-	-	virNOG13934	J	sp|Q9FLF0|RS92_ARATH 40S ribosomal protein S9-2 OS=Arabidopsis thaliana GN=RPS9C PE=1 SV=1	gi|449434792|ref|XP_004135180.1| PREDICTED: 40S ribosomal protein S9-2 [Cucumis sativus] gi|449447585|ref|XP_004141548.1| PREDICTED: 40S ribosomal protein S9-2 [Cucumis sativus] gi|659091037|ref|XP_008446334.1| PREDICTED: 40S ribosomal protein S9-2 [Cucumis melo] gi|659119323|ref|XP_008459594.1| PREDICTED: 40S ribosomal protein S9-2 [Cucumis melo] gi|700196727|gb|KGN51904.1| hypothetical protein …
TRINITY_DN53723_c1_g3	0.333855	21.5194	64.4572	0.0123112	1230	-	-	NOG188762;virNOG04486	SL	-	gi|566198871|ref|XP_006375745.1| hypothetical protein POPTR_0013s01720g [Populus trichocarpa] gi|550324712|gb|ERP53542.1| hypothetical protein POPTR_0013s01720g [Populus trichocarpa]
TRINITY_DN53723_c1_g1	0	5.98184	Inf	0.0345449	874	-	-	-	-	-	-
TRINITY_DN53736_c1_g2	330.867	880.252	2.66044	0.0144045	1138	-	K14156	COG0510;virNOG04838	MI	sp|Q8L518|CK2_ARATH Probable choline kinase 2 OS=Arabidopsis thaliana GN=At1g74320 PE=2 SV=1	gi|645263951|ref|XP_008237467.1| PREDICTED: probable choline kinase 1 isoform X1 [Prunus mume]
TRINITY_DN53738_c0_g1	37.2525	111.098	2.98231	0.0168478	4881	GO:0055085;GO:0005524;GO:0016021;GO:0042626	-	virNOG07055	Q	sp|Q6YUU5|MDR_ORYSJ Putative multidrug resistance protein OS=Oryza sativa subsp. japonica GN=Os02g0190300 PE=3 SV=1	gi|1009111052|ref|XP_015898990.1| PREDICTED: putative multidrug resistance protein [Ziziphus jujuba]
TRINITY_DN53739_c0_g1	19.9039	62.6115	3.14569	0.0260673	567	-	-	-	-	-	-
TRINITY_DN53745_c1_g9	1.56829	16.5555	10.5564	0.00708514	1449	-	-	-	-	-	-
TRINITY_DN53758_c0_g1	20.8072	83.535	4.01472	0.0384903	2218	GO:0016021;GO:0050660;GO:0004506;GO:0055114	K00511	virNOG28175;virNOG08653	I	sp|O48651|ERG1_PANGI Squalene monooxygenase OS=Panax ginseng PE=2 SV=1	gi|590706037|ref|XP_007047610.1| Squalene monooxygenase isoform 1 [Theobroma cacao] gi|508699871|gb|EOX91767.1| Squalene monooxygenase isoform 1 [Theobroma cacao]
TRINITY_DN53766_c3_g2	72.6886	222.798	3.0651	0.0339259	5634	-	-	virNOG04100	S	sp|Q9LXU9|IRKI_ARATH IRK-interacting protein OS=Arabidopsis thaliana GN=IRKI PE=1 SV=1	gi|1009118547|ref|XP_015875918.1| PREDICTED: IRK-interacting protein-like [Ziziphus jujuba] gi|1009172177|ref|XP_015867130.1| PREDICTED: IRK-interacting protein-like isoform X1 [Ziziphus jujuba] gi|1009172179|ref|XP_015867131.1| PREDICTED: IRK-interacting protein-like isoform X2 [Ziziphus jujuba]
TRINITY_DN53779_c6_g1	2.57293	31.0046	12.0503	0.0056564	1458	GO:0008375;GO:0016020	-	virNOG01753	S	-	gi|763816388|gb|KJB83240.1| hypothetical protein B456_013G2438002, partial [Gossypium raimondii]
TRINITY_DN53790_c4_g1	185.742	523.214	2.81688	0.0113769	3876	-	-	virNOG01727	R	sp|Q9FRS4|PPR22_ARATH Pentatricopeptide repeat-containing protein At1g08610 OS=Arabidopsis thaliana GN=At1g08610 PE=2 SV=1	gi|1009117861|ref|XP_015875546.1| PREDICTED: pentatricopeptide repeat-containing protein At1g08610 [Ziziphus jujuba]
TRINITY_DN53795_c1_g1	35.9107	133.905	3.72883	0.0357661	923	GO:0046983	-	virNOG01885	K	sp|Q9ZUG9|BH066_ARATH Transcription factor bHLH66 OS=Arabidopsis thaliana GN=BHLH66 PE=1 SV=1	gi|823224619|ref|XP_012445082.1| PREDICTED: transcription factor bHLH66-like [Gossypium raimondii] gi|763787940|gb|KJB54936.1| hypothetical protein B456_009G055200 [Gossypium raimondii]
TRINITY_DN53795_c2_g2	0.447222	9.21724	20.61	0.0169568	701	-	-	KOG1752;NOG108669;virNOG22143	O	-	gi|297744259|emb|CBI37229.3| unnamed protein product [Vitis vinifera]
TRINITY_DN53801_c1_g2	9.60855	36.7966	3.82957	0.0453542	930	GO:0016020;GO:0006820;GO:0005216;GO:0034220	-	virNOG09162;virNOG01722;KOG0474	P	sp|P60300|CLCG_ARATH Putative chloride channel-like protein CLC-g OS=Arabidopsis thaliana GN=CLC-G PE=1 SV=2	gi|694373813|ref|XP_009363967.1| PREDICTED: putative chloride channel-like protein CLC-g [Pyrus x bretschneideri]
TRINITY_DN53806_c0_g3	4.24845	22.1319	5.2094	0.0185092	498	GO:0005524	-	virNOG09555	L	-	gi|645242424|ref|XP_008227544.1| PREDICTED: protein CHROMATIN REMODELING 24 isoform X1 [Prunus mume] gi|1027097511|ref|XP_016648346.1| PREDICTED: protein CHROMATIN REMODELING 24 isoform X2 [Prunus mume]
TRINITY_DN53839_c3_g2	30.4337	172.315	5.66196	0.01975	1811	-	-	-	-	-	-
TRINITY_DN53841_c2_g1	29.0713	74.6752	2.56869	0.0405703	1286	GO:0016787;GO:0008152	-	virNOG02986	R	sp|Q8RYE9|GPPL3_ARATH Haloacid dehalogenase-like hydrolase domain-containing protein At2g33255 OS=Arabidopsis thaliana GN=At2g33255 PE=1 SV=1	gi|596201478|ref|XP_007223696.1| hypothetical protein PRUPE_ppa010354mg [Prunus persica] gi|462420632|gb|EMJ24895.1| hypothetical protein PRUPE_ppa010354mg [Prunus persica]
TRINITY_DN53845_c0_g2	40.0273	133.59	3.33747	0.0296292	2416	GO:0016310;GO:0000166;GO:0004672	-	virNOG05477;NOG01602	T	sp|Q9CAI5|CKL2_ARATH Casein kinase 1-like protein 2 OS=Arabidopsis thaliana GN=CKL2 PE=1 SV=1	gi|590620430|ref|XP_007024533.1| Casein kinase 1-like protein 2 [Theobroma cacao] gi|508779899|gb|EOY27155.1| Casein kinase 1-like protein 2 [Theobroma cacao]
TRINITY_DN53867_c3_g4	125.1	377.476	3.01739	0.00806164	1247	GO:0006810;GO:0016021;GO:0005215	K21398	virNOG00762	P	sp|Q9SNV9|NRAM3_ARATH Metal transporter Nramp3 OS=Arabidopsis thaliana GN=NRAMP3 PE=1 SV=2	gi|1028981007|ref|XP_016733905.1| PREDICTED: metal transporter Nramp3-like, partial [Gossypium hirsutum]
TRINITY_DN53878_c0_g3	0.336924	7.90768	23.4702	0.0327386	945	GO:0008168;GO:0016021;GO:0032259	-	virNOG01315	R	sp|Q9C9Q8|PMTT_ARATH Probable pectin methyltransferase QUA2 OS=Arabidopsis thaliana GN=QUA2 PE=1 SV=2	gi|641862311|gb|KDO80998.1| hypothetical protein CISIN_1g005417mg [Citrus sinensis]
TRINITY_DN53898_c1_g3	232.385	523.386	2.25224	0.0442937	4871	GO:0016114;GO:0008661	K01662	virNOG04836	H	sp|O22567|DXS1_ORYSJ 1-deoxy-D-xylulose-5-phosphate synthase 1, chloroplastic OS=Oryza sativa subsp. japonica GN=CLA1 PE=2 SV=2	gi|1009137187|ref|XP_015885918.1| PREDICTED: probable 1-deoxy-D-xylulose-5-phosphate synthase, chloroplastic isoform X2 [Ziziphus jujuba]
TRINITY_DN53899_c2_g1	123.853	336.591	2.71766	0.0167508	1787	GO:0016760;GO:0008270;GO:0016021;GO:0030244;GO:0071555;GO:0005886	-	virNOG02099;virNOG08345	O	sp|Q6YVM4|CESA6_ORYSJ Probable cellulose synthase A catalytic subunit 6 [UDP-forming] OS=Oryza sativa subsp. japonica GN=CESA6 PE=2 SV=1	gi|1009126136|ref|XP_015879989.1| PREDICTED: probable cellulose synthase A catalytic subunit 3 [UDP-forming] [Ziziphus jujuba]
TRINITY_DN53900_c0_g3	2.00927	24.2341	12.0612	0.00237557	427	-	-	-	-	-	-
TRINITY_DN53915_c1_g2	139.638	403.999	2.89318	0.0150192	3987	-	-	virNOG08228	S	sp|Q9SLN1|FPP7_ARATH Filament-like plant protein 7 OS=Arabidopsis thaliana GN=FPP7 PE=3 SV=2	gi|645277925|ref|XP_008243999.1| PREDICTED: filament-like plant protein 7 [Prunus mume]
TRINITY_DN53937_c2_g3	43.938	147.333	3.35321	0.0126817	1172	-	-	-	-	-	-
TRINITY_DN53940_c0_g1	0	6.42741	Inf	0.0338024	819	-	-	virNOG24464;virNOG32494	KR	sp|Q39127|TINY_ARATH Ethylene-responsive transcription factor TINY OS=Arabidopsis thaliana GN=TINY PE=2 SV=1	gi|1009178830|ref|XP_015870745.1| PREDICTED: ethylene-responsive transcription factor ERF039-like [Ziziphus jujuba] gi|1009178914|ref|XP_015870792.1| PREDICTED: ethylene-responsive transcription factor ERF039-like [Ziziphus jujuba] gi|1009178998|ref|XP_015870839.1| PREDICTED: ethylene-responsive transcription factor ERF039-like [Ziziphus jujuba] gi|1009182327|ref|XP_015872651.1| PREDICTED: ethyle…
TRINITY_DN53944_c0_g4	1.11493	10.3996	9.32757	0.0363102	620	-	-	-	-	-	-
TRINITY_DN53959_c5_g1	6.03745	21.0165	3.48102	0.0438018	662	-	-	KOG1075;virNOG33137;virNOG27119;virNOG01327	R	sp|O00370|LORF2_HUMAN LINE-1 retrotransposable element ORF2 protein OS=Homo sapiens PE=1 SV=1	gi|697159489|ref|XP_009588504.1| PREDICTED: superkiller viralicidic activity 2-like 2 [Nicotiana tomentosiformis]
TRINITY_DN53960_c4_g5	21.5668	115.592	5.35973	0.0171265	1467	-	K09422	COG5147;virNOG19002;virNOG19543	K	sp|Q9FJA2|TT2_ARATH Transcription factor TT2 OS=Arabidopsis thaliana GN=TT2 PE=1 SV=1	gi|590620721|ref|XP_007024611.1| Duplicated homeodomain-like superfamily protein, putative [Theobroma cacao] gi|508779977|gb|EOY27233.1| Duplicated homeodomain-like superfamily protein, putative [Theobroma cacao]
TRINITY_DN53965_c0_g1	37.8768	102.863	2.71572	0.0355866	2352	-	-	virNOG04620	R	sp|Q9FKJ0|FK132_ARATH F-box/kelch-repeat protein At5g60570 OS=Arabidopsis thaliana GN=At5g60570 PE=2 SV=1	gi|225454690|ref|XP_002270236.1| PREDICTED: F-box/kelch-repeat protein At5g60570 [Vitis vinifera]
TRINITY_DN53985_c1_g3	82.3141	397.855	4.83337	0.000502738	4240	GO:0016021;GO:0055114	-	virNOG07440;NOG59387	ST	sp|Q9M363|B561I_ARATH Cytochrome b561 and DOMON domain-containing protein At3g61750 OS=Arabidopsis thaliana GN=At3g61750 PE=3 SV=1	gi|778676904|ref|XP_011650687.1| PREDICTED: cytochrome b561 and DOMON domain-containing protein At3g61750 [Cucumis sativus] gi|700201292|gb|KGN56425.1| hypothetical protein Csa_3G119580 [Cucumis sativus]
TRINITY_DN53988_c5_g1	88.566	439.968	4.96769	0.0195332	2134	-	-	virNOG00277	K	sp|Q8LPR5|TCP4_ARATH Transcription factor TCP4 OS=Arabidopsis thaliana GN=TCP4 PE=1 SV=1	gi|778697547|ref|XP_004137216.2| PREDICTED: transcription factor TCP4, partial [Cucumis sativus]
TRINITY_DN53988_c1_g1	1.118	17.1585	15.3475	0.0312233	2273	-	-	virNOG06788	J	sp|Q9LM20|PUM8_ARATH Putative pumilio homolog 8, chloroplastic OS=Arabidopsis thaliana GN=APUM8 PE=3 SV=2	gi|661899251|emb|CDO97245.1| unnamed protein product [Coffea canephora]
TRINITY_DN53990_c2_g1	0	7.74011	Inf	0.0131625	493	-	-	-	-	-	-
TRINITY_DN53996_c10_g2	2.12264	14.3954	6.78183	0.0319291	1100	-	-	-	-	-	-
TRINITY_DN54002_c2_g5	0	6.54435	Inf	0.0268326	773	-	-	-	-	-	-
TRINITY_DN54005_c1_g2	1.23137	37.9078	30.7851	0.00462285	547	-	-	COG2939;virNOG28751	OE	-	gi|470120736|ref|XP_004296446.1| PREDICTED: serine carboxypeptidase-like 18 [Fragaria vesca subsp. vesca]
TRINITY_DN54013_c0_g3	0	5.70361	Inf	0.0434099	809	-	-	-	-	-	-
TRINITY_DN54026_c1_g1	2.1165	19.3021	9.11985	0.0165366	689	GO:0006508;GO:0008234	-	virNOG00796	O	sp|P43296|RD19A_ARATH Cysteine protease RD19A OS=Arabidopsis thaliana GN=RD19A PE=1 SV=1	gi|596186946|ref|XP_007223351.1| hypothetical protein PRUPE_ppa007441mg [Prunus persica] gi|462420287|gb|EMJ24550.1| hypothetical protein PRUPE_ppa007441mg [Prunus persica]
TRINITY_DN54044_c2_g1	33.0945	112.468	3.39839	0.00744242	1020	-	-	-	-	-	-
TRINITY_DN54080_c1_g1	5.70338	41.8061	7.33006	0.00805468	1620	-	-	virNOG21179	S	-	gi|645276379|ref|XP_008243261.1| PREDICTED: uncharacterized protein LOC103341506 [Prunus mume]
TRINITY_DN54088_c1_g1	9.83243	30.933	3.14602	0.0469281	1149	-	-	COG0488;virNOG12545	R	-	gi|567881283|ref|XP_006433200.1| hypothetical protein CICLE_v10003917mg [Citrus clementina] gi|557535322|gb|ESR46440.1| hypothetical protein CICLE_v10003917mg [Citrus clementina]
TRINITY_DN54095_c1_g1	22.369	65.3342	2.92074	0.034823	605	-	-	virNOG06904	R	sp|Q6R0E3|TRP5_ARATH Telomere repeat-binding protein 5 OS=Arabidopsis thaliana GN=TRP5 PE=1 SV=2	gi|567864400|ref|XP_006424849.1| hypothetical protein CICLE_v10027927mg [Citrus clementina] gi|557526783|gb|ESR38089.1| hypothetical protein CICLE_v10027927mg [Citrus clementina]
TRINITY_DN54104_c0_g5	2.00927	14.422	7.17772	0.0319535	641	-	-	COG4886;virNOG10093	ST	sp|Q9SZ66|DSC1_ARATH Disease resistance-like protein DSC1 OS=Arabidopsis thaliana GN=DSC1 PE=1 SV=1	gi|1035929137|gb|OAY58724.1| hypothetical protein MANES_02G202100 [Manihot esculenta]
TRINITY_DN54108_c1_g1	2.35244	39.8132	16.9242	0.00516825	677	GO:0016787	K16904	virNOG19829	S	sp|Q32KY6|DCTP1_BOVIN dCTP pyrophosphatase 1 OS=Bos taurus GN=DCTPP1 PE=2 SV=1	gi|595860815|ref|XP_007211216.1| hypothetical protein PRUPE_ppa013150mg [Prunus persica] gi|645269191|ref|XP_008239886.1| PREDICTED: dCTP pyrophosphatase 1-like [Prunus mume] gi|462406951|gb|EMJ12415.1| hypothetical protein PRUPE_ppa013150mg [Prunus persica]
TRINITY_DN54127_c0_g3	3.01083	22.3193	7.413	0.0104418	2119	GO:0003677;GO:0009536;GO:0006310	-	virNOG05810;poaNOG22480;NOG59350	SR	sp|Q94HW2|POLR1_ARATH Retrovirus-related Pol polyprotein from transposon RE1 OS=Arabidopsis thaliana GN=RE1 PE=2 SV=1	gi|2586082|gb|AAB82754.1| retrofit [Oryza longistaminata]
TRINITY_DN54132_c4_g1	19.548	76.1659	3.89635	0.00729275	1104	-	-	NOG04299;virNOG05371	SG	sp|Q304B9|NCER2_ARATH Neutral ceramidase 2 OS=Arabidopsis thaliana GN=NCER2 PE=3 SV=1	gi|595842138|ref|XP_007208354.1| hypothetical protein PRUPE_ppa001694mg [Prunus persica] gi|462403996|gb|EMJ09553.1| hypothetical protein PRUPE_ppa001694mg [Prunus persica]
TRINITY_DN54165_c0_g2	32.079	220.205	6.86445	0.0186049	2568	-	-	virNOG13489;COG4886	ST	sp|F4KIF3|CSA1_ARATH Disease resistance-like protein CSA1 OS=Arabidopsis thaliana GN=CSA1 PE=4 SV=1	gi|743914669|ref|XP_011001267.1| PREDICTED: TMV resistance protein N-like [Populus euphratica]
TRINITY_DN54168_c1_g3	70.2735	335.188	4.76976	0.0195631	4261	-	-	virNOG34642	S	-	gi|225430364|ref|XP_002282872.1| PREDICTED: uncharacterized protein LOC100252509 [Vitis vinifera] gi|731385943|ref|XP_010648687.1| PREDICTED: uncharacterized protein LOC100252509 [Vitis vinifera] gi|731385945|ref|XP_010648688.1| PREDICTED: uncharacterized protein LOC100252509 [Vitis vinifera] gi|731385947|ref|XP_010648689.1| PREDICTED: uncharacterized protein LOC100252509 [Vitis vinifera] gi|7313…
TRINITY_DN54175_c3_g1	231.564	655.092	2.82898	0.0131904	1874	GO:0016787;GO:0005524	K08900	virNOG04117;virNOG03873	O	sp|Q9FN75|AATPI_ARATH AAA-ATPase At5g17760 OS=Arabidopsis thaliana GN=At5g17760 PE=3 SV=1	gi|595803056|ref|XP_007201954.1| hypothetical protein PRUPE_ppa004603mg [Prunus persica] gi|645273114|ref|XP_008241723.1| PREDICTED: AAA-ATPase At3g50940-like [Prunus mume] gi|462397485|gb|EMJ03153.1| hypothetical protein PRUPE_ppa004603mg [Prunus persica]
TRINITY_DN54181_c2_g1	18.8864	54.4386	2.88242	0.0446607	1447	-	-	-	-	-	-
TRINITY_DN54197_c0_g7	76.9664	329.63	4.28278	0.00140926	1773	GO:0016787;GO:0046856	-	virNOG07706	U	sp|Q8H0Z6|IP5P3_ARATH Type IV inositol polyphosphate 5-phosphatase 3 OS=Arabidopsis thaliana GN=IP5P3 PE=1 SV=1	gi|659113744|ref|XP_008456733.1| PREDICTED: type IV inositol polyphosphate 5-phosphatase 3 isoform X2 [Cucumis melo] gi|659113746|ref|XP_008456734.1| PREDICTED: type IV inositol polyphosphate 5-phosphatase 3 isoform X2 [Cucumis melo] gi|659113748|ref|XP_008456735.1| PREDICTED: type IV inositol polyphosphate 5-phosphatase 3 isoform X2 [Cucumis melo]
TRINITY_DN54213_c2_g2	4.46269	20.8148	4.66418	0.0447302	846	GO:0008152;GO:0016758	-	virNOG03826	CG	sp|Q9LZD8|U89A2_ARATH UDP-glycosyltransferase 89A2 OS=Arabidopsis thaliana GN=UGT89A2 PE=2 SV=1	gi|645277474|ref|XP_008243788.1| PREDICTED: UDP-glycosyltransferase 89A2-like [Prunus mume]
TRINITY_DN54223_c2_g2	0.67078	10.8812	16.2217	0.0207661	562	-	-	-	-	-	-
TRINITY_DN54249_c2_g1	1.118	9.88704	8.84349	0.0444145	1259	-	-	-	-	-	-
TRINITY_DN54266_c0_g7	184.963	620.648	3.35552	0.0165252	2625	GO:0005634;GO:0005524;GO:0004674;GO:0006468;GO:0035556;GO:0005886;GO:0005737	-	virNOG14809	T	sp|Q39183|D6KL2_ARATH Serine/threonine-protein kinase D6PKL2 OS=Arabidopsis thaliana GN=D6PKL2 PE=1 SV=1	gi|1009142719|ref|XP_015888875.1| PREDICTED: serine/threonine-protein kinase D6PKL1 [Ziziphus jujuba] gi|1009142721|ref|XP_015888876.1| PREDICTED: serine/threonine-protein kinase D6PKL1 [Ziziphus jujuba] gi|1009142723|ref|XP_015888877.1| PREDICTED: serine/threonine-protein kinase D6PKL1 [Ziziphus jujuba]
TRINITY_DN54269_c0_g1	0.333855	7.19756	21.5589	0.0472225	564	-	-	-	-	-	-
TRINITY_DN54272_c1_g5	0	5.90476	Inf	0.0354609	1237	GO:0016020;GO:0022857;GO:0044765	-	virNOG02775	P	sp|Q96303|PHT14_ARATH Inorganic phosphate transporter 1-4 OS=Arabidopsis thaliana GN=PHT1-4 PE=1 SV=1	gi|255554008|ref|XP_002518044.1| PREDICTED: probable inorganic phosphate transporter 1-5 [Ricinus communis] gi|1000968264|ref|XP_015574087.1| PREDICTED: probable inorganic phosphate transporter 1-5 [Ricinus communis] gi|223542640|gb|EEF44177.1| inorganic phosphate transporter, putative [Ricinus communis]
TRINITY_DN54279_c0_g3	13.7557	43.979	3.19715	0.0464752	1608	GO:0051603;GO:0004298;GO:0005839	-	COG0638;virNOG10322	O	sp|Q9M4T8|PSA5_SOYBN Proteasome subunit alpha type-5 OS=Glycine max GN=PAE1 PE=2 SV=1	gi|14594919|emb|CAC43320.1| putative alpha5 proteasome subunit [Nicotiana tabacum]
TRINITY_DN54284_c1_g8	28.2869	125.472	4.4357	0.0404774	824	-	K04078	virNOG21858;virNOG24857;virNOG24426	O	sp|Q96539|CH10_BRANA 10 kDa chaperonin OS=Brassica napus PE=3 SV=1	gi|1012262642|ref|XP_015946516.1| PREDICTED: 10 kDa chaperonin-like [Arachis duranensis] gi|1021585806|ref|XP_016182239.1| PREDICTED: 10 kDa chaperonin-like [Arachis ipaensis]
TRINITY_DN54303_c3_g3	2.45956	16.1402	6.56221	0.0266925	1054	-	-	-	-	-	-
TRINITY_DN54303_c3_g1	22.8223	71.6813	3.14084	0.0329455	1305	-	-	-	-	-	-
TRINITY_DN54303_c2_g1	2.68619	18.247	6.79291	0.0203189	1214	-	-	COG5108;virNOG03599	K	sp|Q8VWF8|RPOT2_NICSY DNA-directed RNA polymerase 2, chloroplastic/mitochondrial OS=Nicotiana sylvestris GN=RPOT2 PE=2 SV=2	gi|147779650|emb|CAN71736.1| hypothetical protein VITISV_011556 [Vitis vinifera]
TRINITY_DN54308_c1_g3	18.1086	91.4592	5.05059	0.00785816	2985	-	-	virNOG07090	K	sp|Q9SW80|BLH2_ARATH BEL1-like homeodomain protein 2 OS=Arabidopsis thaliana GN=BLH2 PE=1 SV=3	gi|1009145185|ref|XP_015890195.1| PREDICTED: BEL1-like homeodomain protein 2 [Ziziphus jujuba]
TRINITY_DN54315_c4_g2	336.833	855.758	2.5406	0.0235676	2902	GO:0003677;GO:0005634	-	virNOG13779	K	sp|Q8GXL3|SPL8_ARATH Squamosa promoter-binding-like protein 8 OS=Arabidopsis thaliana GN=SPL8 PE=1 SV=2	gi|378556261|gb|AFC17960.1| squamosa promoter binding protein-like 8 [Betula platyphylla]
TRINITY_DN54319_c5_g3	9.62083	82.2092	8.54492	0.016037	1024	-	-	-	-	-	-
TRINITY_DN54324_c1_g2	0.673849	10.51	15.597	0.0211149	927	-	-	virNOG06890	O	-	gi|734383256|gb|KHN23908.1| Leucine carboxyl methyltransferase 2 [Glycine soja]
TRINITY_DN54368_c3_g2	277.399	676.11	2.43732	0.0313247	2143	GO:0005634;GO:0003677;GO:0006355;GO:0010158;GO:0009734;GO:0010582;GO:0003700;GO:0010050	K14486	virNOG00104	K	sp|O23661|ARFC_ARATH Auxin response factor 3 OS=Arabidopsis thaliana GN=ARF3 PE=1 SV=2	gi|1009106576|ref|XP_015875203.1| PREDICTED: auxin response factor 3 [Ziziphus jujuba] gi|1009106578|ref|XP_015875211.1| PREDICTED: auxin response factor 3 [Ziziphus jujuba]
TRINITY_DN54368_c3_g1	150.533	557.524	3.70366	0.00665727	2446	GO:0005634;GO:0003677;GO:0006355;GO:0009734	-	virNOG00104	K	sp|O23661|ARFC_ARATH Auxin response factor 3 OS=Arabidopsis thaliana GN=ARF3 PE=1 SV=2	gi|947071484|gb|KRH20375.1| hypothetical protein GLYMA_13G174000 [Glycine max]
TRINITY_DN54371_c1_g3	36.9337	204.133	5.527	0.00568898	1897	GO:0016021	-	virNOG06312	S	sp|Q9C9Z2|RER3_ARATH Protein RETICULATA-RELATED 3, chloroplastic OS=Arabidopsis thaliana GN=RER3 PE=1 SV=1	gi|645221528|ref|XP_008245279.1| PREDICTED: protein RETICULATA-RELATED 3, chloroplastic [Prunus mume]
TRINITY_DN54377_c1_g1	27.5008	112.132	4.07742	0.00234287	1481	-	-	virNOG21789	S	sp|Q6NMR8|FAF3_ARATH Protein FANTASTIC FOUR 3 OS=Arabidopsis thaliana GN=FAF3 PE=2 SV=1	gi|1009148736|ref|XP_015892096.1| PREDICTED: protein FANTASTIC FOUR 3-like [Ziziphus jujuba]
TRINITY_DN54393_c2_g2	1.118	21.8802	19.5708	0.00268785	1041	-	-	virNOG14432	R	sp|Q93XK2|STSYN_PEA Stachyose synthase OS=Pisum sativum GN=STS1 PE=1 SV=1	gi|747104986|ref|XP_011100751.1| PREDICTED: stachyose synthase-like [Sesamum indicum]
TRINITY_DN54400_c1_g2	29.9349	93.5058	3.12364	0.0441706	1262	GO:0003723	-	virNOG04831;COG5099;virNOG14116	J	sp|Q9ZW02|PUM3_ARATH Pumilio homolog 3 OS=Arabidopsis thaliana GN=APUM3 PE=1 SV=1	gi|661897757|emb|CDO97724.1| unnamed protein product [Coffea canephora]
TRINITY_DN54403_c0_g1	39.3655	217.228	5.51823	0.000263857	4164	GO:0006810;GO:0005524;GO:0016021;GO:0016887	-	virNOG02670	Q	sp|Q76CU2|PDR1_TOBAC Pleiotropic drug resistance protein 1 OS=Nicotiana tabacum GN=PDR1 PE=2 SV=1	gi|629093823|gb|KCW59818.1| hypothetical protein EUGRSUZ_H02563 [Eucalyptus grandis]
TRINITY_DN54412_c0_g2	29.175	78.6182	2.69472	0.0497276	3481	-	-	virNOG08983	S	-	gi|595801682|ref|XP_007201863.1| hypothetical protein PRUPE_ppa020192mg [Prunus persica] gi|462397263|gb|EMJ03062.1| hypothetical protein PRUPE_ppa020192mg [Prunus persica]
TRINITY_DN54416_c3_g1	39.1297	128.617	3.28693	0.0464197	2779	-	-	virNOG01146;virNOG16058	O	sp|Q8VZ10|SOQ1_ARATH Protein SUPPRESSOR OF QUENCHING 1, chloroplastic OS=Arabidopsis thaliana GN=SOQ1 PE=1 SV=1	gi|1009116715|ref|XP_015874923.1| PREDICTED: NHL repeat-containing protein 2 [Ziziphus jujuba] gi|1009116717|ref|XP_015874924.1| PREDICTED: NHL repeat-containing protein 2 [Ziziphus jujuba]
TRINITY_DN54420_c1_g6	13.5263	60.7029	4.48777	0.0300567	1473	-	-	virNOG13013	S	-	gi|694415890|ref|XP_009336097.1| PREDICTED: uncharacterized protein LOC103928740 [Pyrus x bretschneideri]
TRINITY_DN54421_c0_g2	2.90371	18.7826	6.46848	0.0179336	726	-	-	-	-	-	-
TRINITY_DN54434_c0_g2	178.855	716.718	4.00726	0.01964	5496	GO:0016021	-	virNOG09670	S	sp|Q9LUG9|MD33A_ARATH Mediator of RNA polymerase II transcription subunit 33A OS=Arabidopsis thaliana GN=MED33A PE=1 SV=1	gi|703125957|ref|XP_010103437.1| hypothetical protein L484_010039 [Morus notabilis] gi|587907856|gb|EXB95840.1| hypothetical protein L484_010039 [Morus notabilis]
TRINITY_DN54435_c0_g6	3.68786	20.6671	5.6041	0.0480788	272	-	-	-	-	-	-
TRINITY_DN54454_c1_g8	1.44879	13.484	9.30711	0.0202242	1067	-	-	KOG4569;virNOG36283;virNOG11951	I	-	gi|823197333|ref|XP_012434241.1| PREDICTED: uncharacterized protein LOC105761096 isoform X2 [Gossypium raimondii]
TRINITY_DN54479_c2_g2	2.01848	56.9272	28.2031	0.00100639	1909	-	-	virNOG38835;KOG1075	R	-	gi|590627514|ref|XP_007026458.1| Uncharacterized protein TCM_021522 [Theobroma cacao] gi|508715063|gb|EOY06960.1| Uncharacterized protein TCM_021522 [Theobroma cacao]
TRINITY_DN54486_c3_g5	10.6286	71.6183	6.73823	0.00900438	477	-	-	-	-	-	-
TRINITY_DN54486_c3_g1	120.284	291.281	2.42161	0.0482662	4303	-	-	KOG4658;virNOG15435	T	sp|F4J339|RPP1_ARATH Probable disease resistance protein RPP1 OS=Arabidopsis thaliana GN=RPP1 PE=2 SV=1	gi|357484897|ref|XP_003612736.1| NBS-LRR resistance protein [Medicago truncatula] gi|355514071|gb|AES95694.1| NBS-LRR resistance protein [Medicago truncatula]
TRINITY_DN54490_c3_g1	82.1712	196.359	2.38964	0.04609	1895	GO:0006508;GO:0008236	K01076	virNOG03025	R	sp|Q7ZVZ7|AB17C_DANRE Protein ABHD17C OS=Danio rerio GN=abhd17c PE=2 SV=1	gi|645248479|ref|XP_008230316.1| PREDICTED: protein ABHD17B [Prunus mume]
TRINITY_DN54493_c4_g1	5.0326	43.2934	8.60259	0.0176326	752	-	-	-	-	-	-
TRINITY_DN54500_c2_g1	39.4477	163.214	4.13747	0.0469887	2502	GO:0005313;GO:0089711;GO:0015189;GO:0051938;GO:0043091;GO:0005887;GO:1903401;GO:0015297	K03294	virNOG13210	E	sp|O64759|CAAT5_ARATH Cationic amino acid transporter 5 OS=Arabidopsis thaliana GN=CAT5 PE=1 SV=1	gi|297738030|emb|CBI27231.3| unnamed protein product [Vitis vinifera]
TRINITY_DN54502_c7_g1	210.173	554.759	2.63954	0.0372732	3883	GO:0009414;GO:0016021;GO:0005739;GO:0080156;GO:0009737	-	virNOG04726	R	sp|Q9FNN9|PP370_ARATH Putative pentatricopeptide repeat-containing protein At5g08490 OS=Arabidopsis thaliana GN=PCMP-E32 PE=3 SV=1	gi|1027086411|ref|XP_016652396.1| PREDICTED: putative pentatricopeptide repeat-containing protein At5g08490 [Prunus mume]
TRINITY_DN54504_c2_g2	0.447222	8.45695	18.91	0.0245445	465	-	-	-	-	-	gi|346703267|emb|CBX25365.1| hypothetical_protein [Oryza brachyantha]
TRINITY_DN54517_c0_g1	84.7503	319.787	3.77329	0.00229922	2506	GO:0005524;GO:0004672;GO:0016021;GO:0006468	-	virNOG10460	T	sp|Q6R2J8|SRF8_ARATH Protein STRUBBELIG-RECEPTOR FAMILY 8 OS=Arabidopsis thaliana GN=SRF8 PE=2 SV=1	gi|1009108603|ref|XP_015885526.1| PREDICTED: protein STRUBBELIG-RECEPTOR FAMILY 8 [Ziziphus jujuba]
TRINITY_DN54523_c3_g1	55.7356	128.644	2.30811	0.0409704	2042	GO:0016787;GO:0016021	-	NOG170035;virNOG11099	FR	-	gi|590660521|ref|XP_007035420.1| Inosine-uridine preferring nucleoside hydrolase family protein isoform 2 [Theobroma cacao] gi|508714449|gb|EOY06346.1| Inosine-uridine preferring nucleoside hydrolase family protein isoform 2 [Theobroma cacao]
TRINITY_DN54537_c1_g5	0	16.5759	Inf	0.0038001	847	-	-	KOG4585	L	-	gi|731396554|ref|XP_010652551.1| PREDICTED: uncharacterized protein LOC104879851 [Vitis vinifera]
TRINITY_DN54537_c1_g2	2.68333	82.1956	30.6319	0.00167912	702	-	-	-	-	-	-
TRINITY_DN54539_c0_g1	0	5.88127	Inf	0.0424647	590	-	-	-	-	-	-
TRINITY_DN54554_c2_g1	3882.4	8619.51	2.22015	0.0471456	2218	GO:0005525;GO:0003924	-	virNOG10088	J	sp|O23755|EF2_BETVU Elongation factor 2 OS=Beta vulgaris PE=2 SV=1	gi|1026077215|ref|XP_016537811.1| PREDICTED: elongation factor 2 [Capsicum annuum] gi|1026077217|ref|XP_016537812.1| PREDICTED: elongation factor 2 [Capsicum annuum]
TRINITY_DN54576_c3_g4	0.67078	9.67267	14.42	0.0298292	1368	-	-	-	-	-	gi|283476340|emb|CAX65571.1| GRCD5 protein [Gerbera hybrid cultivar]
TRINITY_DN54577_c7_g2	2.12264	29.0923	13.7057	0.0284012	1770	-	-	-	-	-	-
TRINITY_DN54581_c1_g3	16.0931	51.8328	3.22081	0.0254784	813	GO:0008168;GO:0016021;GO:0032259	-	virNOG01670	R	sp|Q94II3|PMTL_ARATH Probable methyltransferase PMT21 OS=Arabidopsis thaliana GN=ERD3 PE=2 SV=1	gi|641831307|gb|KDO50369.1| hypothetical protein CISIN_1g020011mg [Citrus sinensis]
TRINITY_DN54589_c1_g1	9.39167	50.5501	5.38244	0.00111107	1172	-	-	-	-	-	-
TRINITY_DN54601_c2_g2	578.449	1861.27	3.21769	0.00434374	1429	-	-	virNOG24101	S	sp|Q9LV66|Y5848_ARATH Uncharacterized protein At5g48480 OS=Arabidopsis thaliana GN=At5g48480 PE=1 SV=1	gi|703115107|ref|XP_010100818.1| hypothetical protein L484_015849 [Morus notabilis] gi|587896025|gb|EXB84516.1| hypothetical protein L484_015849 [Morus notabilis]
TRINITY_DN54626_c0_g1	152.145	519.078	3.41174	0.011674	2997	-	-	virNOG05096	S	-	gi|225431392|ref|XP_002272192.1| PREDICTED: uncharacterized protein LOC100259153 [Vitis vinifera]
TRINITY_DN54643_c0_g4	5.24705	26.3021	5.01275	0.0381356	1195	-	-	virNOG24454	S	-	gi|645234191|ref|XP_008223699.1| PREDICTED: uncharacterized protein LOC103323479 [Prunus mume]
TRINITY_DN54667_c1_g11	116.989	353.847	3.02462	0.00849866	3808	GO:0005634;GO:0003677;GO:0006355	-	virNOG08958	K	sp|O65685|BLH6_ARATH BEL1-like homeodomain protein 6 OS=Arabidopsis thaliana GN=BLH6 PE=1 SV=1	gi|1009149454|ref|XP_015892487.1| PREDICTED: BEL1-like homeodomain protein 6 [Ziziphus jujuba]
TRINITY_DN54667_c1_g4	114.728	356.355	3.10608	0.00765307	3358	GO:0005634;GO:0003677;GO:0006355	-	virNOG08958	K	sp|O65685|BLH6_ARATH BEL1-like homeodomain protein 6 OS=Arabidopsis thaliana GN=BLH6 PE=1 SV=1	gi|1009149454|ref|XP_015892487.1| PREDICTED: BEL1-like homeodomain protein 6 [Ziziphus jujuba]
TRINITY_DN54668_c1_g2	5.59604	43.7185	7.8124	0.0103333	1222	-	-	-	-	-	-
TRINITY_DN54671_c0_g5	40.0242	196.055	4.89841	0.0159646	3502	GO:0040034;GO:0010599;GO:0060145;GO:0005737;GO:0010267;GO:0010050;GO:0003676	K11593	virNOG08173	J	sp|Q9C793|AGO7_ARATH Protein argonaute 7 OS=Arabidopsis thaliana GN=AGO7 PE=2 SV=1	gi|645229663|ref|XP_008221565.1| PREDICTED: protein argonaute 7 isoform X2 [Prunus mume]
TRINITY_DN54684_c2_g4	0	12.8135	Inf	0.00118047	1377	-	-	-	-	-	-
TRINITY_DN54698_c2_g1	120.483	395.842	3.28546	0.0121494	2584	GO:0005774;GO:1902600;GO:0016021;GO:0015299;GO:0015238;GO:0006855	K03327	virNOG15344	R	sp|Q9LYT3|DTX41_ARATH Protein DETOXIFICATION 41 OS=Arabidopsis thaliana GN=DTX41 PE=2 SV=1	gi|702245979|ref|XP_010054210.1| PREDICTED: protein TRANSPARENT TESTA 12-like [Eucalyptus grandis]
TRINITY_DN54703_c1_g2	2.46274	20.0958	8.15995	0.0102851	973	-	-	-	-	-	-
TRINITY_DN54706_c1_g4	0.894445	9.92375	11.0949	0.0255281	1143	GO:0019358;GO:0004516;GO:0004514;GO:0009435	-	virNOG10659	H	sp|Q84WV8|NPRT2_ARATH Nicotinate phosphoribosyltransferase 2 OS=Arabidopsis thaliana GN=NAPRT2 PE=2 SV=1	gi|568824398|ref|XP_006466589.1| PREDICTED: nicotinate phosphoribosyltransferase 1 isoform X1 [Citrus sinensis]
TRINITY_DN54707_c3_g2	0.67078	22.8721	34.0978	0.0196198	1152	-	-	-	-	-	-
TRINITY_DN54709_c1_g4	1.2283	12.9921	10.5773	0.0363194	1757	GO:0052861	-	virNOG09840	G	sp|D4AZ24|ENG1_ARTBC Probable endo-1,3(4)-beta-glucanase ARB_01444 OS=Arthroderma benhamiae (strain ATCC MYA-4681 / CBS 112371) GN=ARB_01444 PE=1 SV=1	gi|590653358|ref|XP_007033400.1| Glycosyl hydrolase family 81 protein [Theobroma cacao] gi|508712429|gb|EOY04326.1| Glycosyl hydrolase family 81 protein [Theobroma cacao]
TRINITY_DN54710_c0_g1	6.04019	40.4561	6.69781	0.0300253	1030	GO:0044424;GO:0008233	-	COG0638;virNOG06350	O	sp|Q7DLS1|PSB7B_ARATH Proteasome subunit beta type-7-B OS=Arabidopsis thaliana GN=PBB2 PE=1 SV=2	gi|1025394444|ref|XP_016436056.1| PREDICTED: proteasome subunit beta type-7-A-like, partial [Nicotiana tabacum]
TRINITY_DN54722_c1_g5	0	14.1368	Inf	0.00587459	1090	-	-	KOG4658;virNOG10400;virNOG15435	T	sp|Q7XA40|RGA3_SOLBU Putative disease resistance protein RGA3 OS=Solanum bulbocastanum GN=RGA3 PE=2 SV=2	gi|657950993|ref|XP_008350673.1| PREDICTED: putative disease resistance protein RGA3 [Malus domestica]
TRINITY_DN54725_c0_g2	65.4107	186.959	2.85824	0.0189738	1375	GO:0003723	-	virNOG02855	S	sp|P59326|YTHD1_MOUSE YTH domain-containing family protein 1 OS=Mus musculus GN=Ythdf1 PE=1 SV=1	gi|743848926|ref|XP_011028345.1| PREDICTED: YTH domain-containing family protein 1-like [Populus euphratica]
TRINITY_DN54726_c2_g1	4.91309	42.2446	8.59837	0.0357261	1193	GO:0051555;GO:0046872;GO:0045431;GO:0055114;GO:0031418;GO:0005737;GO:0045486	K05278	virNOG00943	H	sp|Q9ZWQ9|FLS_CITUN Flavonol synthase/flavanone 3-hydroxylase OS=Citrus unshiu GN=FLS PE=1 SV=1	gi|1009126031|ref|XP_015879930.1| PREDICTED: flavonol synthase/flavanone 3-hydroxylase [Ziziphus jujuba]
TRINITY_DN54733_c0_g2	8.95333	31.5318	3.52179	0.0360481	900	GO:0010052	-	virNOG21363	R	sp|Q9LFT5|EPFL1_ARATH EPIDERMAL PATTERNING FACTOR-like protein 1 OS=Arabidopsis thaliana GN=EPFL1 PE=1 SV=1	gi|1009146234|ref|XP_015890772.1| PREDICTED: LOW QUALITY PROTEIN: EPIDERMAL PATTERNING FACTOR-like protein 1 [Ziziphus jujuba]
TRINITY_DN54733_c1_g2	2.91292	20.3534	6.98728	0.0121805	2249	-	-	-	-	-	-
TRINITY_DN54734_c2_g2	58.3352	196.444	3.3675	0.0432651	1886	GO:0008375;GO:0016021	-	KOG0799;virNOG04064;virNOG06263	PG	sp|Q9FLD7|GT14A_ARATH Beta-glucuronosyltransferase GlcAT14A OS=Arabidopsis thaliana GN=GLCAT14A PE=2 SV=1	gi|1026030399|ref|XP_016561448.1| PREDICTED: LOW QUALITY PROTEIN: beta-glucuronosyltransferase GlcAT14B [Capsicum annuum]
TRINITY_DN54736_c1_g1	21.4752	102.616	4.77834	0.0333508	1536	GO:0004674;GO:0005524;GO:0006468	-	virNOG01538	T	sp|Q9SYB9|UNC_ARATH Serine/threonine-protein kinase UCN OS=Arabidopsis thaliana GN=UNC PE=1 SV=1	gi|703082526|ref|XP_010091975.1| Serine/threonine-protein kinase OXI1 [Morus notabilis] gi|587858420|gb|EXB48381.1| Serine/threonine-protein kinase OXI1 [Morus notabilis]
TRINITY_DN54755_c4_g1	1.45493	11.3844	7.8247	0.038354	1011	-	-	-	-	-	-
TRINITY_DN54757_c3_g1	378.164	855.265	2.26163	0.0437003	4465	GO:0005768;GO:0047262;GO:0016021;GO:0005802;GO:0010289;GO:0000139	-	virNOG05280	G	sp|Q9LE59|GAUT1_ARATH Polygalacturonate 4-alpha-galacturonosyltransferase OS=Arabidopsis thaliana GN=GAUT1 PE=1 SV=1	gi|1035932796|gb|OAY62382.1| hypothetical protein MANES_01G264000 [Manihot esculenta]
TRINITY_DN54760_c1_g6	0	14.1162	Inf	0.023505	379	-	-	-	-	-	-
TRINITY_DN54761_c1_g3	10.5152	54.2484	5.15907	0.00728799	2628	GO:0016021;GO:0006651;GO:0016311;GO:0008195;GO:0009507	-	virNOG08704	I	sp|F4J220|LPPE1_ARATH Lipid phosphate phosphatase epsilon 1, chloroplastic OS=Arabidopsis thaliana GN=LPPE1 PE=1 SV=1	gi|225430694|ref|XP_002263902.1| PREDICTED: lipid phosphate phosphatase epsilon 1, chloroplastic [Vitis vinifera] gi|147812558|emb|CAN70630.1| hypothetical protein VITISV_020724 [Vitis vinifera]
TRINITY_DN54770_c1_g2	35.6253	94.589	2.65511	0.046147	1378	-	-	virNOG07307	S	-	gi|731389767|ref|XP_010650108.1| PREDICTED: uncharacterized protein LOC100251059 isoform X2 [Vitis vinifera]
TRINITY_DN54770_c1_g1	989.175	2442.87	2.4696	0.0274507	5971	GO:0016020	-	virNOG07307	S	sp|O80386|CIP7_ARATH COP1-interacting protein 7 OS=Arabidopsis thaliana GN=CIP7 PE=1 SV=1	gi|731389767|ref|XP_010650108.1| PREDICTED: uncharacterized protein LOC100251059 isoform X2 [Vitis vinifera]
TRINITY_DN54782_c1_g2	3.4643	16.9944	4.90556	0.0364814	517	-	-	-	-	-	-
TRINITY_DN54783_c1_g5	4.91309	25.8622	5.26394	0.0141167	775	-	-	-	-	-	-
TRINITY_DN54783_c0_g1	0.336924	7.09386	21.0547	0.048443	874	-	-	-	-	-	-
TRINITY_DN54802_c1_g1	13.3029	84.3438	6.34027	0.00027391	4287	GO:0005488	K18327	virNOG10951	L	sp|Q8WTP8|AEN_HUMAN Apoptosis-enhancing nuclease OS=Homo sapiens GN=AEN PE=1 SV=2	gi|1009147674|ref|XP_015891537.1| PREDICTED: apoptosis-enhancing nuclease isoform X1 [Ziziphus jujuba] gi|1009147676|ref|XP_015891538.1| PREDICTED: apoptosis-enhancing nuclease isoform X1 [Ziziphus jujuba]
TRINITY_DN54803_c0_g6	22.1336	114.179	5.15864	0.00199162	1144	-	-	virNOG02339	S	sp|Q93YU8|NRG2_ARATH Nitrate regulatory gene2 protein OS=Arabidopsis thaliana GN=NRG2 PE=1 SV=1	gi|643709460|gb|KDP24001.1| hypothetical protein JCGZ_25389 [Jatropha curcas]
TRINITY_DN54808_c4_g1	7.15841	79.245	11.0702	0.0241246	1788	GO:0006810;GO:0016021	K15102	virNOG07783	C	sp|Q7DNC3|MPCP1_ARATH Mitochondrial phosphate carrier protein 1, mitochondrial OS=Arabidopsis thaliana GN=MPT1 PE=2 SV=1	gi|645260412|ref|XP_008235818.1| PREDICTED: mitochondrial phosphate carrier protein 1, mitochondrial [Prunus mume]
TRINITY_DN54809_c1_g1	0.673849	13.3705	19.8419	0.00872111	476	-	-	-	-	-	-
TRINITY_DN54828_c2_g2	131.791	398.273	3.022	0.0156384	1927	GO:0016020;GO:0005654;GO:0005730;GO:0006364;GO:0009793	K14771	virNOG05249	J	sp|Q6NU91|NOC4B_XENLA Nucleolar complex protein 4 homolog B OS=Xenopus laevis GN=noc4l-b PE=2 SV=1	gi|590688889|ref|XP_007043073.1| Nucleolar complex protein 4, putative isoform 2 [Theobroma cacao] gi|508707008|gb|EOX98904.1| Nucleolar complex protein 4, putative isoform 2 [Theobroma cacao]
TRINITY_DN54835_c0_g1	0.336924	9.2307	27.3969	0.017376	1299	-	-	virNOG00096	H	sp|Q8S948|SPS1_ARATH Solanesyl diphosphate synthase 1 OS=Arabidopsis thaliana GN=SPS1 PE=1 SV=1	gi|1021053471|gb|KZN11249.1| hypothetical protein DCAR_003905 [Daucus carota subsp. sativus]
TRINITY_DN54841_c4_g1	0.336924	17.1014	50.7575	0.000626095	991	GO:0046907;GO:0015031	-	COG0265;virNOG09142;virNOG03689	OU	sp|Q9FL12|DEGP9_ARATH Protease Do-like 9 OS=Arabidopsis thaliana GN=DEGP9 PE=1 SV=1	gi|1035898441|gb|OAY28042.1| hypothetical protein MANES_15G036300 [Manihot esculenta]
TRINITY_DN54842_c1_g1	122.071	341.401	2.79673	0.020944	3168	GO:0006355;GO:0008270	K17604	virNOG11747;virNOG03815	S	sp|Q9SZL8|FRS5_ARATH Protein FAR1-RELATED SEQUENCE 5 OS=Arabidopsis thaliana GN=FRS5 PE=1 SV=1	gi|590646780|ref|XP_007031717.1| Far1-related sequence 5, putative isoform 1 [Theobroma cacao] gi|590646784|ref|XP_007031718.1| Far1-related sequence 5, putative isoform 1 [Theobroma cacao] gi|508710746|gb|EOY02643.1| Far1-related sequence 5, putative isoform 1 [Theobroma cacao] gi|508710747|gb|EOY02644.1| Far1-related sequence 5, putative isoform 1 [Theobroma cacao]
TRINITY_DN54847_c0_g1	6.60999	39.4043	5.96133	0.0318404	1760	-	-	-	-	-	-
TRINITY_DN54853_c1_g1	3.80737	28.4759	7.47917	0.0175042	1327	-	-	virNOG05585;virNOG01327;NOG134902;virNOG07756	SRL	-	gi|147834026|emb|CAN70998.1| hypothetical protein VITISV_023635 [Vitis vinifera]
TRINITY_DN54858_c1_g3	80.0625	202.994	2.53545	0.0255029	1112	GO:0005634;GO:0008469;GO:0006355;GO:0009909;GO:0005829;GO:0034969;GO:0010220;GO:0019918	-	virNOG01056	D	sp|Q8GWT4|ANM15_ARATH Protein arginine N-methyltransferase 1.5 OS=Arabidopsis thaliana GN=PMRT15 PE=1 SV=2	gi|703095217|ref|XP_010095476.1| Protein arginine N-methyltransferase 1.5 [Morus notabilis] gi|587871183|gb|EXB60450.1| Protein arginine N-methyltransferase 1.5 [Morus notabilis]
TRINITY_DN54877_c1_g3	5258.71	11980.7	2.27825	0.0485401	3073	GO:0016829;GO:0042254;GO:0022625;GO:0002181;GO:0030687;GO:0003735;GO:0070180	K02941	COG0244;virNOG02778	J	sp|P50346|RLA0_SOYBN 60S acidic ribosomal protein P0 OS=Glycine max PE=2 SV=1	gi|255571861|ref|XP_002526873.1| PREDICTED: 60S acidic ribosomal protein P0 [Ricinus communis] gi|223533772|gb|EEF35504.1| 60S acidic ribosomal protein P0, putative [Ricinus communis]
TRINITY_DN54896_c3_g5	96.7608	299.9	3.0994	0.00826399	1481	-	-	-	-	-	-
TRINITY_DN54919_c1_g3	0	8.36264	Inf	0.0242077	875	GO:0016021;GO:0003333;GO:0015171	-	KOG1303;virNOG13671	E	sp|Q9SX98|LHTL8_ARATH Lysine histidine transporter-like 8 OS=Arabidopsis thaliana GN=AATL1 PE=1 SV=1	gi|147834017|emb|CAN73165.1| hypothetical protein VITISV_027980 [Vitis vinifera]
TRINITY_DN54933_c0_g1	130.861	517.951	3.95803	0.00131876	1580	-	-	virNOG06808	R	sp|Q00874|DR100_ARATH DNA damage-repair/toleration protein DRT100 OS=Arabidopsis thaliana GN=DRT100 PE=2 SV=2	gi|1009105726|ref|XP_015888084.1| PREDICTED: DNA-damage-repair/toleration protein DRT100-like [Ziziphus jujuba]
TRINITY_DN54947_c2_g8	2.68323	14.9746	5.58082	0.0358649	423	-	-	KOG1075;virNOG33137;virNOG01327	R	-	gi|147778479|emb|CAN69430.1| hypothetical protein VITISV_024658 [Vitis vinifera]
TRINITY_DN54956_c0_g2	23.809	127.295	5.34651	0.000399356	722	-	-	virNOG03917	E	sp|Q9S7X6|ACL5_ARATH Thermospermine synthase ACAULIS5 OS=Arabidopsis thaliana GN=ACL5 PE=1 SV=1	gi|697166104|ref|XP_009591868.1| PREDICTED: thermospermine synthase ACAULIS5-like [Nicotiana tomentosiformis]
TRINITY_DN54959_c2_g3	0	5.29185	Inf	0.0499082	689	-	-	-	-	-	-
TRINITY_DN54962_c0_g1	5.81389	45.8671	7.88923	0.000300474	1132	GO:0015074;GO:0000166;GO:0008270;GO:0003676	-	KOG0017;virNOG24415;virNOG25357	R	sp|Q94HW2|POLR1_ARATH Retrovirus-related Pol polyprotein from transposon RE1 OS=Arabidopsis thaliana GN=RE1 PE=2 SV=1	gi|110006646|gb|ABG37650.2| CCHC-type integrase [Populus trichocarpa]
TRINITY_DN54971_c0_g1	1.78878	15.3599	8.58681	0.0157833	960	GO:0006351	-	virNOG00444	K	sp|Q9FY93|NAC83_ARATH NAC domain-containing protein 83 OS=Arabidopsis thaliana GN=NAC083 PE=1 SV=1	gi|595860486|ref|XP_007211149.1| hypothetical protein PRUPE_ppa027024mg [Prunus persica] gi|462406884|gb|EMJ12348.1| hypothetical protein PRUPE_ppa027024mg [Prunus persica]
TRINITY_DN54979_c5_g1	18.5527	80.2664	4.32641	0.0455688	780	GO:0005634;GO:0008565;GO:0006606;GO:0005737	-	virNOG09834;COG5064	U	sp|Q9SLX0|IMA1B_ORYSJ Importin subunit alpha-1b OS=Oryza sativa subsp. japonica GN=Os05g0155601 PE=1 SV=2	gi|1009163547|ref|XP_015900026.1| PREDICTED: importin subunit alpha-2 [Ziziphus jujuba] gi|1009163549|ref|XP_015900027.1| PREDICTED: importin subunit alpha-2 [Ziziphus jujuba]
TRINITY_DN54982_c1_g1	209.686	621.087	2.96199	0.0378666	1212	-	-	virNOG05459	U	-	gi|1012364791|gb|KYP75973.1| Signal peptidase complex subunit 3B [Cajanus cajan]
TRINITY_DN54989_c1_g3	1.11493	11.2065	10.0513	0.0281894	834	-	-	-	-	-	-
TRINITY_DN55002_c1_g2	57.9133	140.975	2.43425	0.0375827	2130	GO:0009506;GO:0004674;GO:0000166;GO:0006952;GO:0006468;GO:0005886	-	virNOG02323	T	sp|O81832|Y4729_ARATH G-type lectin S-receptor-like serine/threonine-protein kinase At4g27290 OS=Arabidopsis thaliana GN=At4g27290 PE=3 SV=4	gi|566195219|ref|XP_002316940.2| hypothetical protein POPTR_0011s13040g [Populus trichocarpa] gi|550328281|gb|EEE97552.2| hypothetical protein POPTR_0011s13040g [Populus trichocarpa]
TRINITY_DN55002_c1_g1	26.5073	94.3427	3.55912	0.0301898	608	-	-	virNOG02323;COG0515	T	sp|O81833|SD11_ARATH G-type lectin S-receptor-like serine/threonine-protein kinase SD1-1 OS=Arabidopsis thaliana GN=SD11 PE=1 SV=1	gi|697104090|ref|XP_009605851.1| PREDICTED: G-type lectin S-receptor-like serine/threonine-protein kinase At4g27290 [Nicotiana tomentosiformis]
TRINITY_DN55003_c1_g1	55.5537	248.166	4.46714	0.0173331	2201	GO:0055085;GO:0016021	-	virNOG00012	R	sp|Q96MC6|MF14A_HUMAN Hippocampus abundant transcript 1 protein OS=Homo sapiens GN=MFSD14A PE=1 SV=2	gi|595795577|ref|XP_007201037.1| hypothetical protein PRUPE_ppa005784mg [Prunus persica] gi|462396437|gb|EMJ02236.1| hypothetical protein PRUPE_ppa005784mg [Prunus persica]
TRINITY_DN55010_c0_g1	338.917	1089.37	3.21426	0.0386476	4977	GO:0016851;GO:0015995	K03403	virNOG06339	H	sp|Q9FNB0|CHLH_ARATH Magnesium-chelatase subunit ChlH, chloroplastic OS=Arabidopsis thaliana GN=CHLH PE=1 SV=1	gi|1035913613|gb|OAY43206.1| hypothetical protein MANES_08G050600 [Manihot esculenta]
TRINITY_DN55032_c0_g1	25.2665	74.3069	2.94092	0.0330515	2521	GO:0016020;GO:0016301;GO:0009987	K04733	KOG1187;virNOG04329	T	sp|Q9C6K9|LRL11_ARATH LEAF RUST 10 DISEASE-RESISTANCE LOCUS RECEPTOR-LIKE PROTEIN KINASE-like 1.1 OS=Arabidopsis thaliana GN=LRK10L-1.1 PE=2 SV=1	gi|590693124|ref|XP_007044246.1| Kinase superfamily protein, putative isoform 2 [Theobroma cacao] gi|508708181|gb|EOY00078.1| Kinase superfamily protein, putative isoform 2 [Theobroma cacao]
TRINITY_DN55035_c0_g1	27.4939	92.303	3.35721	0.0235433	2730	-	-	virNOG07056	O	sp|Q9ZVX1|UBC23_ARATH Probable ubiquitin-conjugating enzyme E2 23 OS=Arabidopsis thaliana GN=UBC23 PE=1 SV=1	gi|1009150703|ref|XP_015893161.1| PREDICTED: probable ubiquitin-conjugating enzyme E2 23 isoform X2 [Ziziphus jujuba]
TRINITY_DN55051_c4_g2	340.801	786.967	2.30917	0.0426081	2655	-	-	-	-	-	-
TRINITY_DN55053_c0_g3	3.23757	16.2004	5.00389	0.0460103	1748	-	-	-	-	-	-
TRINITY_DN55061_c2_g1	177.615	459.129	2.58497	0.0223828	4109	GO:0007018;GO:0055028;GO:0005524;GO:0010215;GO:0008017;GO:0005871;GO:0008574	K10395	virNOG11432	Z	sp|A0A068FIK2|KN4A_GOSHI Kinesin-like protein KIN-4A OS=Gossypium hirsutum GN=KIN4A PE=2 SV=1	gi|223550878|gb|EEF52364.1| Kinesin heavy chain, putative [Ricinus communis]
TRINITY_DN55078_c0_g5	5.70327	26.004	4.55948	0.0243232	731	GO:0030246;GO:0004674;GO:0005524;GO:0016021;GO:0018108;GO:0004714	-	virNOG02229	T	sp|Q8RWZ5|SD25_ARATH G-type lectin S-receptor-like serine/threonine-protein kinase SD2-5 OS=Arabidopsis thaliana GN=SD25 PE=1 SV=1	gi|747040203|ref|XP_011101814.1| PREDICTED: G-type lectin S-receptor-like serine/threonine-protein kinase SD2-5 [Sesamum indicum]
TRINITY_DN55087_c1_g1	1.00463	11.5349	11.4817	0.0243182	786	-	-	-	-	-	-
TRINITY_DN55091_c3_g3	3.79816	21.8136	5.74319	0.0159684	475	-	-	-	-	-	-
TRINITY_DN55116_c5_g2	7.81987	29.5342	3.77681	0.0332233	835	-	-	virNOG05585;virNOG07756;virNOG01327	RL	-	gi|147859821|emb|CAN81442.1| hypothetical protein VITISV_011546 [Vitis vinifera]
TRINITY_DN55121_c4_g4	3.694	19.8243	5.36661	0.0238173	932	GO:0009768;GO:0009535;GO:0018298;GO:0046872;GO:0031409;GO:0009782;GO:0016021;GO:0016168	K08911	virNOG10607	R	sp|Q9C639|LHCA5_ARATH Photosystem I chlorophyll a/b-binding protein 5, chloroplastic OS=Arabidopsis thaliana GN=LHCA5 PE=1 SV=1	gi|567884439|ref|XP_006434778.1| hypothetical protein CICLE_v10002178mg [Citrus clementina] gi|567884441|ref|XP_006434779.1| hypothetical protein CICLE_v10002178mg [Citrus clementina] gi|567884443|ref|XP_006434780.1| hypothetical protein CICLE_v10002178mg [Citrus clementina] gi|557536900|gb|ESR48018.1| hypothetical protein CICLE_v10002178mg [Citrus clementina] gi|557536901|gb|ESR48019.1| hypothet…
TRINITY_DN55134_c2_g1	11.4129	63.8269	5.59253	0.00365071	2707	-	-	-	-	-	-
TRINITY_DN55139_c1_g5	4.69578	19.8607	4.22949	0.0300648	626	-	-	-	-	-	-
TRINITY_DN55155_c3_g4	907.374	2176.86	2.39908	0.032896	2251	GO:0003723	K17943	virNOG04831	J	sp|Q9ZW06|PUM2_ARATH Pumilio homolog 2 OS=Arabidopsis thaliana GN=APUM2 PE=1 SV=1	gi|1009115019|ref|XP_015874004.1| PREDICTED: pumilio homolog 2-like [Ziziphus jujuba]
TRINITY_DN55157_c5_g1	0	6.08578	Inf	0.0312601	1009	GO:0003964;GO:0016310;GO:0016301;GO:0016021;GO:0006278	-	KOG1075;virNOG33137;virNOG01327	R	-	gi|18700633|gb|AAL78659.1|AF405557_1 reverse transcriptase [Fagus sylvatica]
TRINITY_DN55163_c2_g2	0	97.3792	Inf	0.000344621	739	-	-	-	-	-	-
TRINITY_DN55165_c0_g3	35.4322	153.102	4.32098	0.0130951	2383	-	-	virNOG02201	S	sp|Q66GQ2|Y5162_ARATH Uncharacterized protein At5g41620 OS=Arabidopsis thaliana GN=At5g41620 PE=2 SV=2	gi|1009157004|ref|XP_015896539.1| PREDICTED: uncharacterized protein At5g41620 [Ziziphus jujuba]
TRINITY_DN55165_c0_g6	3.67854	20.598	5.5995	0.0260804	916	-	-	NOG131347;virNOG02201	S	-	gi|1028984204|ref|XP_016736540.1| PREDICTED: uncharacterized protein At5g41620-like [Gossypium hirsutum]
TRINITY_DN55166_c7_g1	14.0899	67.7865	4.81101	0.0124985	2150	GO:0005975;GO:0004560;GO:0005773	K01206	virNOG06889	G	sp|Q8GW72|FUCO1_ARATH Alpha-L-fucosidase 1 OS=Arabidopsis thaliana GN=FUC1 PE=1 SV=2	gi|645217561|ref|XP_008226394.1| PREDICTED: alpha-L-fucosidase 1 [Prunus mume]
TRINITY_DN55182_c4_g1	50.5033	522.631	10.3485	0.00227303	1034	-	-	-	-	-	-
TRINITY_DN55189_c0_g3	10.5062	67.2023	6.39646	0.00058539	1108	-	-	virNOG05409	T	sp|Q8RXA7|SCD1_ARATH DENN domain and WD repeat-containing protein SCD1 OS=Arabidopsis thaliana GN=SCD1 PE=1 SV=1	gi|703092957|ref|XP_010094783.1| hypothetical protein L484_019994 [Morus notabilis] gi|587867551|gb|EXB56948.1| hypothetical protein L484_019994 [Morus notabilis]
TRINITY_DN55199_c5_g1	8.83054	30.6524	3.47118	0.0465952	1715	-	-	-	-	-	-
TRINITY_DN55208_c4_g1	2.68333	91.1268	33.9603	0.000848087	2471	-	-	-	-	-	-
TRINITY_DN55248_c1_g1	819.756	1917.02	2.33853	0.0414665	2852	-	K21776	virNOG00330	P	sp|Q9LUI3|TSO1_ARATH CRC domain-containing protein TSO1 OS=Arabidopsis thaliana GN=TSO1 PE=1 SV=1	gi|645235434|ref|XP_008224267.1| PREDICTED: protein tesmin/TSO1-like CXC 2 isoform X2 [Prunus mume]
TRINITY_DN55248_c0_g1	40.8021	130.792	3.20553	0.0123008	756	GO:0006546;GO:0008483;GO:0004047;GO:0032259	-	virNOG05447;COG0404	E	sp|P54260|GCST_SOLTU Aminomethyltransferase, mitochondrial OS=Solanum tuberosum GN=GDCST PE=2 SV=1	gi|659067712|ref|XP_008440909.1| PREDICTED: aminomethyltransferase, mitochondrial [Cucumis melo] gi|307136227|gb|ADN34064.1| aminomethyltransferase [Cucumis melo subsp. melo]
TRINITY_DN55265_c2_g2	6.04622	56.3222	9.31527	0.014516	486	GO:0003899;GO:0003677;GO:0006351	-	virNOG03599;COG5108	K	sp|Q8L6J2|RPO2A_TOBAC DNA-directed RNA polymerase 2A (Fragment) OS=Nicotiana tabacum GN=RPOT2-SYL PE=3 SV=1	gi|75301087|sp|Q8L6J2.1|RPO2A_TOBAC RecName: Full=DNA-directed RNA polymerase 2A; AltName: Full=NictaRpoT2-syl; AltName: Full=T7 bacteriophage-type single subunit RNA polymerase 2A, partial [Nicotiana tabacum] gi|21425675|emb|CAC95025.1| mitochondrial and plastid RNA polymerase [Nicotiana tabacum]
TRINITY_DN55270_c0_g2	371.596	1170.19	3.1491	0.0342801	7630	-	-	virNOG01304	R	sp|F4IIM1|CSI1_ARATH Protein CELLULOSE SYNTHASE INTERACTIVE 1 OS=Arabidopsis thaliana GN=CSI1 PE=1 SV=1	gi|802537292|ref|XP_012093325.1| PREDICTED: uncharacterized protein LOC105650963 [Jatropha curcas] gi|802537296|ref|XP_012093333.1| PREDICTED: uncharacterized protein LOC105650963 [Jatropha curcas]
TRINITY_DN55271_c5_g1	339.724	921.313	2.71195	0.0195466	3602	GO:0000165;GO:0005524;GO:0005622;GO:0004707	K20538	virNOG05347	T	sp|Q9LV37|MPK9_ARATH Mitogen-activated protein kinase 9 OS=Arabidopsis thaliana GN=MPK9 PE=2 SV=2	gi|1009165403|ref|XP_015901016.1| PREDICTED: mitogen-activated protein kinase 9 isoform X1 [Ziziphus jujuba]
TRINITY_DN55272_c2_g1	0.333855	8.6646	25.9532	0.0225769	670	-	-	-	-	-	-
TRINITY_DN55283_c1_g2	15.4343	117.458	7.61017	0.000195991	4021	-	-	virNOG22502;virNOG09124	R	sp|P11369|LORF2_MOUSE LINE-1 retrotransposable element ORF2 protein OS=Mus musculus GN=Pol PE=1 SV=2	gi|590701440|ref|XP_007046404.1| Uncharacterized protein TCM_011923 [Theobroma cacao] gi|508710339|gb|EOY02236.1| Uncharacterized protein TCM_011923 [Theobroma cacao]
TRINITY_DN55293_c5_g3	52.3955	169.715	3.23911	0.0330439	1835	-	-	virNOG04306	S	sp|Q9SFB3|ATAB2_ARATH Protein TAB2 homolog, chloroplastic OS=Arabidopsis thaliana GN=ATAB2 PE=2 SV=1	gi|823151215|ref|XP_012475434.1| PREDICTED: uncharacterized protein LOC105791764 isoform X3 [Gossypium raimondii]
TRINITY_DN55309_c5_g2	69.1019	228.6	3.30815	0.0381189	1083	GO:0044424;GO:0009791	K14495	virNOG20734	R	sp|Q9STX3|GID2_ARATH F-box protein GID2 OS=Arabidopsis thaliana GN=GID2 PE=1 SV=1	gi|802571112|ref|XP_012068276.1| PREDICTED: F-box protein GID2 [Jatropha curcas] gi|643735002|gb|KDP41672.1| hypothetical protein JCGZ_16079 [Jatropha curcas]
TRINITY_DN55318_c0_g4	0	53.9608	Inf	0.00083681	4675	-	-	virNOG29966;virNOG05991	S	-	gi|848927840|ref|XP_012827605.1| PREDICTED: uncharacterized protein LOC105948893 isoform X2 [Erythranthe guttata]
TRINITY_DN55318_c0_g2	8.39559	31.6036	3.76431	0.036868	981	GO:0016787;GO:0016021	K07020	virNOG04884	R	sp|Q3TUU5|TEX30_MOUSE Testis-expressed protein 30 OS=Mus musculus GN=Tex30 PE=1 SV=1	gi|1009156461|ref|XP_015896258.1| PREDICTED: KAT8 regulatory NSL complex subunit 3 [Ziziphus jujuba]
TRINITY_DN55319_c0_g1	0	6.96996	Inf	0.0191936	1018	-	-	virNOG14938	S	-	gi|1009125831|ref|XP_015879823.1| PREDICTED: uncharacterized protein LOC107415920 isoform X1 [Ziziphus jujuba] gi|1009125833|ref|XP_015879824.1| PREDICTED: uncharacterized protein LOC107415920 isoform X2 [Ziziphus jujuba]
TRINITY_DN55319_c0_g2	0.447222	7.80397	17.4499	0.0326837	1352	-	-	virNOG14938	S	-	gi|595957201|ref|XP_007216701.1| hypothetical protein PRUPE_ppa026630mg [Prunus persica] gi|462412851|gb|EMJ17900.1| hypothetical protein PRUPE_ppa026630mg [Prunus persica]
TRINITY_DN55327_c0_g2	0.336924	7.6933	22.8339	0.0367512	947	-	-	-	-	-	-
TRINITY_DN55339_c3_g1	94.4745	230.505	2.43986	0.0445368	2421	GO:0008195;GO:0016311	-	virNOG00514	I	sp|Q9SF47|PAH1_ARATH Phosphatidate phosphatase PAH1 OS=Arabidopsis thaliana GN=PAH1 PE=1 SV=1	gi|297741523|emb|CBI32655.3| unnamed protein product [Vitis vinifera]
TRINITY_DN55352_c2_g1	0	6.2831	Inf	0.0292391	547	-	-	-	-	-	-
TRINITY_DN55354_c3_g1	100.212	324.959	3.24271	0.0419217	3652	GO:0005992;GO:0003824	K16055	virNOG00839	G	sp|O23617|TPS5_ARATH Alpha,alpha-trehalose-phosphate synthase [UDP-forming] 5 OS=Arabidopsis thaliana GN=TPS5 PE=1 SV=2	gi|595852746|ref|XP_007210367.1| hypothetical protein PRUPE_ppa001305mg [Prunus persica] gi|462406102|gb|EMJ11566.1| hypothetical protein PRUPE_ppa001305mg [Prunus persica]
TRINITY_DN55356_c0_g1	64.007	155.49	2.42927	0.0497461	1868	-	-	virNOG09492	S	sp|Q93YU2|RUS6_ARATH Protein root UVB sensitive 6 OS=Arabidopsis thaliana GN=RUS6 PE=2 SV=1	gi|590615183|ref|XP_007023151.1| Uncharacterized protein isoform 2 [Theobroma cacao] gi|508778517|gb|EOY25773.1| Uncharacterized protein isoform 2 [Theobroma cacao]
TRINITY_DN55369_c1_g2	0	16.2609	Inf	0.0182912	527	-	-	-	-	-	-
TRINITY_DN55377_c5_g1	76.6206	213.872	2.79131	0.0220439	3258	GO:0004252;GO:0006508	-	virNOG02489	O	sp|Q9SUN6|SBT22_ARATH Subtilisin-like protease SBT2.2 OS=Arabidopsis thaliana GN=SBT2.2 PE=3 SV=1	gi|645238488|ref|XP_008225702.1| PREDICTED: subtilisin-like protease SBT2.2 [Prunus mume]
TRINITY_DN55402_c0_g2	96.9145	226.865	2.34088	0.0384456	2478	GO:0004372;GO:0006544;GO:0035999;GO:0030170;GO:0006563	K00600	virNOG01900	E	sp|Q84WV0|GLYC7_ARATH Serine hydroxymethyltransferase 7 OS=Arabidopsis thaliana GN=SHM7 PE=2 SV=1	gi|694433977|ref|XP_009344247.1| PREDICTED: serine hydroxymethyltransferase 7-like [Pyrus x bretschneideri]
TRINITY_DN55403_c2_g1	36.215	311.355	8.5974	9.34878e-06	1016	-	-	virNOG05720	S	-	gi|763805644|gb|KJB72582.1| hypothetical protein B456_011G185900 [Gossypium raimondii]
TRINITY_DN55406_c1_g2	3.12738	24.0414	7.6874	0.0312126	2374	GO:0016702;GO:0055114	K09840	virNOG05544	Q	sp|Q9C6Z1|NCED5_ARATH Probable 9-cis-epoxycarotenoid dioxygenase NCED5, chloroplastic OS=Arabidopsis thaliana GN=NCED5 PE=1 SV=1	gi|641859509|gb|KDO78199.1| hypothetical protein CISIN_1g007291mg [Citrus sinensis]
TRINITY_DN55413_c1_g1	532.103	1343.12	2.52416	0.0262083	3614	GO:0016021;GO:0016740;GO:0003676	-	NOG123183;virNOG09611;KOG1041	J	sp|Q9XGW1|AGO10_ARATH Protein argonaute 10 OS=Arabidopsis thaliana GN=AGO10 PE=2 SV=1	gi|641855645|gb|KDO74425.1| hypothetical protein CISIN_1g0019542mg [Citrus sinensis]
TRINITY_DN55427_c3_g5	15.1008	49.7323	3.29337	0.0456367	789	-	K10418	virNOG35823;virNOG22416	Z	sp|Q86A88|DYL_DICDI Dynein light chain, cytoplasmic OS=Dictyostelium discoideum GN=dlcB PE=3 SV=1	gi|1009122076|ref|XP_015877809.1| PREDICTED: dynein light chain 1, cytoplasmic-like [Ziziphus jujuba] gi|1009122269|ref|XP_015877913.1| PREDICTED: dynein light chain 1, cytoplasmic-like [Ziziphus jujuba]
TRINITY_DN55438_c3_g2	4.58537	20.2062	4.40666	0.0337345	583	-	-	virNOG16984	S	-	gi|1000965649|ref|XP_015574934.1| PREDICTED: uncharacterized protein LOC8262254 [Ricinus communis] gi|223541212|gb|EEF42767.1| conserved hypothetical protein [Ricinus communis]
TRINITY_DN55468_c1_g1	21.2482	81.4345	3.83254	0.0107337	822	GO:0004703;GO:0005524;GO:0016021;GO:0006468;GO:0005886	-	virNOG10460;COG0515	T	sp|Q6R2J8|SRF8_ARATH Protein STRUBBELIG-RECEPTOR FAMILY 8 OS=Arabidopsis thaliana GN=SRF8 PE=2 SV=1	gi|1000967845|ref|XP_015574320.1| PREDICTED: protein STRUBBELIG-RECEPTOR FAMILY 8 [Ricinus communis]
TRINITY_DN55473_c3_g5	12.9564	44.3914	3.42621	0.0273082	1266	GO:0032012;GO:0005086;GO:0043547	-	virNOG01325	U	sp|Q9LZX8|BIG2_ARATH Brefeldin A-inhibited guanine nucleotide-exchange protein 2 OS=Arabidopsis thaliana GN=BIG2 PE=2 SV=1	gi|1035919704|gb|OAY49294.1| hypothetical protein MANES_05G044300 [Manihot esculenta]
TRINITY_DN55484_c2_g1	36.1127	194.047	5.37339	0.000783047	2108	-	-	virNOG30683;virNOG05170;NOG124510;virNOG30390	SR	sp|Q9C9H7|RLP12_ARATH Receptor-like protein 12 OS=Arabidopsis thaliana GN=RLP12 PE=2 SV=2	gi|823137468|ref|XP_012468525.1| PREDICTED: receptor-like protein 12 [Gossypium raimondii] gi|763749653|gb|KJB17092.1| hypothetical protein B456_002G264500 [Gossypium raimondii]
TRINITY_DN55517_c5_g2	35.7639	123.209	3.44508	0.0121771	1434	GO:0016021	-	virNOG08640	S	sp|Q55403|Y575_SYNY3 Thylakoid membrane protein slr0575 OS=Synechocystis sp. (strain PCC 6803 / Kazusa) GN=slr0575 PE=4 SV=1	gi|358249342|ref|NP_001240037.1| uncharacterized protein LOC100810571 [Glycine max] gi|255634883|gb|ACU17800.1| unknown [Glycine max] gi|947044213|gb|KRG93842.1| hypothetical protein GLYMA_19G045600 [Glycine max]
TRINITY_DN55574_c5_g7	0.447222	9.75642	21.8156	0.0323716	977	-	-	-	-	-	-
TRINITY_DN55580_c4_g1	11.5107	76.8332	6.67494	0.015996	1846	GO:0006810	-	KOG1075;virNOG01327;virNOG06122	RK	-	gi|147778479|emb|CAN69430.1| hypothetical protein VITISV_024658 [Vitis vinifera]
TRINITY_DN55582_c5_g1	5.93	29.4269	4.96237	0.0125881	532	-	-	virNOG02327	T	-	gi|703125196|ref|XP_010103247.1| Serine/threonine-protein kinase SRPK [Morus notabilis] gi|587907091|gb|EXB95118.1| Serine/threonine-protein kinase SRPK [Morus notabilis]
TRINITY_DN55585_c1_g4	0.894445	26.8247	29.9903	0.00912303	833	-	-	virNOG33673;virNOG19602;virNOG34595;NOG215611	R	sp|Q94HW2|POLR1_ARATH Retrovirus-related Pol polyprotein from transposon RE1 OS=Arabidopsis thaliana GN=RE1 PE=2 SV=1	gi|672203092|ref|XP_008778555.1| PREDICTED: uncharacterized protein LOC103698337 [Phoenix dactylifera]
TRINITY_DN55585_c1_g1	16.5801	382.923	23.0953	0.0159281	4082	-	-	virNOG19602;KOG0017	R	sp|Q9ZT94|POLR2_ARATH Retrovirus-related Pol polyprotein from transposon RE2 OS=Arabidopsis thaliana GN=RE2 PE=4 SV=1	gi|1023989617|gb|KZV25004.1| Cysteine-rich RLK (receptor-like protein kinase) 8 [Dorcoceras hygrometricum]
TRINITY_DN55621_c5_g2	2.6863	14.3886	5.35631	0.0421394	728	-	-	virNOG01601	K	sp|Q84TH9|NLP7_ARATH Protein NLP7 OS=Arabidopsis thaliana GN=NLP7 PE=1 SV=2	gi|1029123947|ref|XP_016740397.1| PREDICTED: protein NLP6-like isoform X1 [Gossypium hirsutum]
TRINITY_DN55622_c1_g1	102.879	373.724	3.63267	0.0167235	4852	-	K17592	virNOG01851	S	sp|Q9NZJ4|SACS_HUMAN Sacsin OS=Homo sapiens GN=SACS PE=1 SV=2	gi|225456431|ref|XP_002284314.1| PREDICTED: uncharacterized protein LOC100247409 [Vitis vinifera]
TRINITY_DN55653_c2_g1	415.673	1083.51	2.60664	0.0408119	4329	GO:0000287;GO:0005524;GO:0005802;GO:0000139;GO:0048194;GO:0045332;GO:0016021;GO:0004012;GO:0005886	K01530	virNOG02917	P	sp|Q9LNQ4|ALA4_ARATH Probable phospholipid-transporting ATPase 4 OS=Arabidopsis thaliana GN=ALA4 PE=3 SV=2	gi|703066442|ref|XP_010087712.1| Putative phospholipid-transporting ATPase 5 [Morus notabilis] gi|587839021|gb|EXB29700.1| Putative phospholipid-transporting ATPase 5 [Morus notabilis]
TRINITY_DN55664_c2_g1	0	5.51632	Inf	0.0432531	344	-	-	-	-	-	-
TRINITY_DN55665_c3_g1	61.848	152.986	2.47358	0.0479715	1491	-	-	virNOG02877	S	-	gi|1035921673|gb|OAY51263.1| hypothetical protein MANES_05G200700 [Manihot esculenta]
TRINITY_DN55667_c1_g3	0	9.69263	Inf	0.00494415	844	-	-	-	-	-	-
TRINITY_DN55679_c1_g2	85.9591	358.001	4.16478	0.0323711	2016	GO:0055085;GO:0016021	K08193	virNOG03633	G	sp|Q9SDI4|PHT41_ORYSJ Probable anion transporter 1, chloroplastic OS=Oryza sativa subsp. japonica GN=PHT4;1 PE=2 SV=1	gi|1035928166|gb|OAY57753.1| hypothetical protein MANES_02G121100 [Manihot esculenta]
TRINITY_DN55690_c7_g2	5.58069	23.656	4.23891	0.0380338	837	-	-	KOG1075;virNOG01327	R	-	gi|147818909|emb|CAN78294.1| hypothetical protein VITISV_035517 [Vitis vinifera]
TRINITY_DN55710_c2_g6	0	18.7145	Inf	0.0120873	663	-	-	-	-	-	-
TRINITY_DN55710_c2_g5	0	23.3664	Inf	0.0084276	836	-	-	virNOG35224;virNOG25470	S	-	gi|937895045|dbj|BAS71025.1| Os01g0215800 [Oryza sativa Japonica Group]
TRINITY_DN55712_c1_g4	27.0569	85.3683	3.15514	0.011526	1083	-	-	-	-	-	-
TRINITY_DN55742_c0_g1	54.7846	217.743	3.97453	0.00276891	1992	-	-	virNOG35357;virNOG28034	R	sp|Q9FZF8|FB44_ARATH Putative F-box protein At1g47790 OS=Arabidopsis thaliana GN=At1g47790 PE=4 SV=1	gi|595831786|ref|XP_007206341.1| hypothetical protein PRUPE_ppa017505mg, partial [Prunus persica] gi|462401983|gb|EMJ07540.1| hypothetical protein PRUPE_ppa017505mg, partial [Prunus persica]
TRINITY_DN55756_c4_g1	16.4488	72.6858	4.41892	0.00482814	2193	-	-	virNOG08854	G	-	gi|641828194|gb|KDO47353.1| hypothetical protein CISIN_1g014777mg [Citrus sinensis]
TRINITY_DN55756_c3_g5	0	17.6408	Inf	0.0151644	512	-	-	-	-	-	-
TRINITY_DN55762_c3_g1	48.6559	135.235	2.77942	0.0276264	2957	GO:0016020;GO:0009055;GO:0022900;GO:0009536;GO:0003676	-	virNOG05810;virNOG28740	R	sp|Q94HW2|POLR1_ARATH Retrovirus-related Pol polyprotein from transposon RE1 OS=Arabidopsis thaliana GN=RE1 PE=2 SV=1	gi|255678617|dbj|BAH94406.1| Os08g0544300 [Oryza sativa Japonica Group]
TRINITY_DN55768_c2_g1	51.4154	145.024	2.82063	0.0221973	696	-	K15448	virNOG21978	S	sp|Q8LFJ5|T112A_ARATH Multifunctional methyltransferase subunit TRM112-like protein At1g22270 OS=Arabidopsis thaliana GN=At1g22270 PE=2 SV=1	gi|747046114|ref|XP_011097748.1| PREDICTED: multifunctional methyltransferase subunit TRM112-like protein At1g22270 [Sesamum indicum]
TRINITY_DN55768_c3_g1	130.043	304.316	2.34011	0.0445413	1019	GO:0050832;GO:0009789;GO:0005524;GO:0006468;GO:0004674;GO:0016021;GO:0005886;GO:0031348	-	virNOG09042	T	sp|F4IB81|LYK3_ARATH LysM domain receptor-like kinase 3 OS=Arabidopsis thaliana GN=LYK3 PE=2 SV=1	gi|566149839|ref|XP_002299738.2| hypothetical protein POPTR_0001s19110g [Populus trichocarpa] gi|550347655|gb|EEE84543.2| hypothetical protein POPTR_0001s19110g [Populus trichocarpa]
TRINITY_DN55772_c2_g2	9.39716	45.0984	4.79915	0.0277895	549	-	-	KOG1075;virNOG01327;virNOG40163	SR	sp|P0C2F6|RNHX1_ARATH Putative ribonuclease H protein At1g65750 OS=Arabidopsis thaliana GN=At1g65750 PE=3 SV=1	gi|698557861|ref|XP_009771141.1| PREDICTED: uncharacterized protein LOC104221718 [Nicotiana sylvestris]
TRINITY_DN55779_c2_g2	3.13045	18.0727	5.77321	0.0206276	448	GO:0055085;GO:0005524;GO:0016021;GO:0042626	-	virNOG05516;COG1132	QV	sp|Q9FWX7|AB11B_ARATH ABC transporter B family member 11 OS=Arabidopsis thaliana GN=ABCB11 PE=2 SV=1	gi|566256822|ref|XP_006388326.1| hypothetical protein POPTR_0228s002002g, partial [Populus trichocarpa] gi|550310006|gb|ERP47240.1| hypothetical protein POPTR_0228s002002g, partial [Populus trichocarpa]
TRINITY_DN55788_c1_g4	13.8695	41.1817	2.96923	0.0436743	592	GO:0005634;GO:0003677;GO:0006355	-	virNOG04115	K	sp|P48731|ATH1_ARATH Homeobox protein ATH1 OS=Arabidopsis thaliana GN=ATH1 PE=1 SV=1	gi|1035897241|gb|OAY26843.1| hypothetical protein MANES_16G079300 [Manihot esculenta]
TRINITY_DN55791_c3_g2	14.6196	66.6606	4.55969	0.00449556	1715	-	-	euNOG21572;virNOG23905	S	-	gi|1009146138|ref|XP_015890719.1| PREDICTED: uncharacterized protein LOC107425266 [Ziziphus jujuba] gi|1009146140|ref|XP_015890720.1| PREDICTED: uncharacterized protein LOC107425266 [Ziziphus jujuba]
TRINITY_DN55816_c2_g3	2.46263	15.8489	6.43577	0.0444316	1071	-	-	virNOG07230	C	sp|O04619|ADNT1_ARATH Mitochondrial adenine nucleotide transporter ADNT1 OS=Arabidopsis thaliana GN=ADNT1 PE=1 SV=1	gi|674867014|emb|CDY66909.1| BnaCnng52820D [Brassica napus]
TRINITY_DN55821_c3_g2	3.58074	17.8845	4.99464	0.0317051	1189	GO:0016020;GO:0016709;GO:0005488;GO:0044710	-	COG2124;virNOG09456	Q	sp|Q6WNQ8|C81E8_MEDTR Cytochrome P450 81E8 OS=Medicago truncatula GN=CYP81E8 PE=2 SV=1	gi|703118810|ref|XP_010101691.1| Isoflavone 2&apos;-hydroxylase [Morus notabilis] gi|587900969|gb|EXB89257.1| Isoflavone 2&apos;-hydroxylase [Morus notabilis]
TRINITY_DN55837_c0_g3	3.24075	15.0514	4.64442	0.0462047	952	GO:0050896	-	virNOG13489	T	sp|Q40392|TMVRN_NICGU TMV resistance protein N OS=Nicotiana glutinosa GN=N PE=1 SV=1	gi|223535818|gb|EEF37479.1| ATP binding protein, putative [Ricinus communis]
TRINITY_DN55837_c1_g1	10.2797	40.7516	3.9643	0.0343477	1084	-	-	virNOG32911;COG4886	ST	-	gi|720023681|ref|XP_010263405.1| PREDICTED: uncharacterized protein LOC104601664 [Nelumbo nucifera]
[truncated: 10 more rows]
