# Supplementary material for: Transcriptome-based analysis of the hormone regulation mechanism of gender differentiation in Juglans mandshurica Maxim
Source: PeerJ. 2021 Nov 9;9:e12328. doi: 10.7717/peerj.12328 (PMC8588858; doi:10.7717/peerj.12328)
Supplement: Supplemental Information 11 [file peerj-09-12328-s011.zip › T1_vs_T2.Down.xlsx]

## Sheet: Sheet1
ID	T1	T2	foldchange	pvalue	Length	GO	KEGG	eggNOG	eggNOG_Category	Swissprot	NR
TRINITY_DN126_c0_g1	5.29303	0	0	0.0490108	1170	-	-	-	-	sp|Q9HGM4|SCS3_SCHPO FIT family protein scs3 OS=Schizosaccharomyces pombe (strain 972 / ATCC 24843) GN=scs3 PE=3 SV=1	-
TRINITY_DN212_c0_g1	5.68461	0	0	0.0362149	1291	-	-	virNOG03196;COG1227	JC	sp|O14094|PPX1_SCHPO Putative exopolyphosphatase OS=Schizosaccharomyces pombe (strain 972 / ATCC 24843) GN=SPAC2F3.11 PE=3 SV=1	gi|971520030|dbj|GAQ78212.1| exopolyphosphatase [Klebsormidium flaccidum]
TRINITY_DN215_c0_g2	5.77079	0	0	0.0396025	1200	-	-	virNOG05208;virNOG32145	I	sp|P36165|TGL4_YEAST Lipase 4 OS=Saccharomyces cerevisiae (strain ATCC 204508 / S288c) GN=TGL4 PE=1 SV=1	gi|685332694|ref|XP_009104045.1| PREDICTED: triacylglycerol lipase SDP1 [Brassica rapa]
TRINITY_DN819_c0_g1	117.647	19.3646	0.164598	0.00328638	1191	-	-	virNOG02079	Q	sp|P25377|ADH7_YEAST NADP-dependent alcohol dehydrogenase 7 OS=Saccharomyces cerevisiae (strain ATCC 204508 / S288c) GN=ADH7 PE=1 SV=1	gi|695062117|ref|XP_009419520.1| PREDICTED: 8-hydroxygeraniol dehydrogenase-like [Musa acuminata subsp. malaccensis]
TRINITY_DN888_c0_g1	11.7987	0.991151	0.0840049	0.0180859	529	-	-	virNOG38380;euNOG50091	S	-	gi|703078178|ref|XP_010090804.1| hypothetical protein L484_009082 [Morus notabilis] gi|587850664|gb|EXB40837.1| hypothetical protein L484_009082 [Morus notabilis]
TRINITY_DN1031_c0_g1	5.36108	0	0	0.0490369	626	GO:0016020	-	virNOG26895;COG5264	OP	sp|Q9UR17|VTC1_SCHPO Vacuolar transporter chaperone 1 OS=Schizosaccharomyces pombe (strain 972 / ATCC 24843) GN=nrf1 PE=2 SV=1	gi|159465309|ref|XP_001690865.1| vacuolar transport chaperone-like protein [Chlamydomonas reinhardtii] gi|158279551|gb|EDP05311.1| vacuolar transport chaperone-like protein [Chlamydomonas reinhardtii]
TRINITY_DN1324_c0_g1	7.42929	0.352835	0.0474924	0.0415666	768	GO:0016020;GO:0016651;GO:0051539;GO:0055114	-	virNOG07014	C	sp|Q12644|NDUS8_NEUCR NADH-ubiquinone oxidoreductase 23 kDa subunit, mitochondrial OS=Neurospora crassa (strain ATCC 24698 / 74-OR23-1A / CBS 708.71 / DSM 1257 / FGSC 987) GN=nuo21.3c PE=2 SV=1	gi|747082169|ref|XP_011088393.1| PREDICTED: NADH-ubiquinone oxidoreductase subunit 8-like [Sesamum indicum]
TRINITY_DN2200_c0_g1	13.0731	0	0	0.00126518	1081	-	-	virNOG15549;virNOG05802	A	sp|Q10193|SRP1_SCHPO Pre-mRNA-splicing factor srp1 OS=Schizosaccharomyces pombe (strain 972 / ATCC 24843) GN=srp1 PE=1 SV=3	gi|566166617|ref|XP_006384437.1| hypothetical protein POPTR_0004s15080g [Populus trichocarpa] gi|550341055|gb|ERP62234.1| hypothetical protein POPTR_0004s15080g [Populus trichocarpa]
TRINITY_DN2835_c0_g1	13.3603	0	0	0.00663644	1248	GO:0003824;GO:0044710	-	virNOG01954	C	sp|P32473|ODPB_YEAST Pyruvate dehydrogenase E1 component subunit beta, mitochondrial OS=Saccharomyces cerevisiae (strain ATCC 204508 / S288c) GN=PDB1 PE=1 SV=2	gi|698422216|ref|XP_009780328.1| PREDICTED: pyruvate dehydrogenase E1 component subunit beta-1, mitochondrial [Nicotiana sylvestris] gi|698422222|ref|XP_009780333.1| PREDICTED: pyruvate dehydrogenase E1 component subunit beta-1, mitochondrial [Nicotiana sylvestris] gi|1025371481|ref|XP_016514814.1| PREDICTED: pyruvate dehydrogenase E1 component subunit beta-1, mitochondrial [Nicotiana tabacum]
TRINITY_DN3363_c0_g1	10.2988	0	0	0.0204517	1018	-	-	-	-	-	-
TRINITY_DN3498_c0_g1	7.42929	0.289829	0.0390117	0.0420048	1763	GO:0005634;GO:0005524;GO:0006468;GO:0004674;GO:0005829;GO:0010187;GO:0071215;GO:0009507	K03097	virNOG00919;NOG00139	T	sp|Q8TG13|CSK2A_NEUCR Casein kinase II subunit alpha OS=Neurospora crassa (strain ATCC 24698 / 74-OR23-1A / CBS 708.71 / DSM 1257 / FGSC 987) GN=cka PE=2 SV=1	gi|545370722|ref|XP_005649975.1| casein kinase II alpha subunit [Coccomyxa subellipsoidea C-169] gi|384251954|gb|EIE25431.1| casein kinase II alpha subunit [Coccomyxa subellipsoidea C-169]
TRINITY_DN3640_c0_g1	21.9659	0.86514	0.0393856	0.00446004	1251	-	-	virNOG00998	C	sp|O59826|KCAB_SCHPO Putative voltage-gated potassium channel subunit beta OS=Schizosaccharomyces pombe (strain 972 / ATCC 24843) GN=SPCC965.06 PE=3 SV=1	gi|747087681|ref|XP_011091392.1| PREDICTED: probable voltage-gated potassium channel subunit beta [Sesamum indicum]
TRINITY_DN4892_c0_g1	6.73384	0	0	0.022669	1171	-	-	-	-	-	-
TRINITY_DN5139_c0_g1	20.3391	0.575311	0.028286	0.0317913	2820	-	-	-	-	sp|P34217|PIN4_YEAST RNA-binding protein PIN4 OS=Saccharomyces cerevisiae (strain ATCC 204508 / S288c) GN=PIN4 PE=1 SV=1	-
TRINITY_DN5167_c0_g1	8.59046	0.638317	0.0743053	0.0373726	1054	-	-	-	-	sp|O62742|NLTP_RABIT Non-specific lipid-transfer protein OS=Oryctolagus cuniculus GN=SCP2 PE=1 SV=1	gi|743891615|ref|XP_010911357.1| PREDICTED: non-specific lipid-transfer protein-like [Elaeis guineensis]
TRINITY_DN5437_c0_g1	7.17983	0	0	0.041743	981	GO:0017148;GO:0000932;GO:0030015;GO:0006402	K12606	virNOG02777	R	sp|Q92368|RCD1_SCHPO Cell differentiation protein rcd1 OS=Schizosaccharomyces pombe (strain 972 / ATCC 24843) GN=rcd1 PE=3 SV=1	gi|159471830|ref|XP_001694059.1| Rcd1-like protein [Chlamydomonas reinhardtii] gi|158277226|gb|EDP02995.1| Rcd1-like protein [Chlamydomonas reinhardtii]
TRINITY_DN5438_c0_g1	20.702	1.4361	0.0693703	0.0054712	1217	GO:0005488	K01551	virNOG01955	P	sp|B6Q334|GET3_TALMQ ATPase get3 OS=Talaromyces marneffei (strain ATCC 18224 / CBS 334.59 / QM 7333) GN=get3 PE=3 SV=1	gi|545368536|ref|XP_005649049.1| anion-transporting ATPase [Coccomyxa subellipsoidea C-169] gi|384251027|gb|EIE24505.1| anion-transporting ATPase [Coccomyxa subellipsoidea C-169]
TRINITY_DN5600_c0_g1	34.7079	3.63219	0.10465	0.00394664	954	-	-	-	-	-	-
TRINITY_DN5658_c0_g1	9.06814	0	0	0.0247543	1824	-	K00365	virNOG04266	Q	sp|Q00511|URIC_ASPFL Uricase OS=Aspergillus flavus GN=uaZ PE=1 SV=3	gi|848925053|ref|XP_012858545.1| PREDICTED: uricase [Erythranthe guttata] gi|604300000|gb|EYU19843.1| hypothetical protein MIMGU_mgv1a010718mg [Erythranthe guttata]
TRINITY_DN5837_c0_g1	22.5873	2.99387	0.132547	0.0214567	871	-	-	virNOG00235;virNOG26365	G	sp|Q9Y7K0|YGL3_SCHPO UPF0659 protein C216.03 OS=Schizosaccharomyces pombe (strain 972 / ATCC 24843) GN=SPBC216.03 PE=3 SV=1	gi|302835127|ref|XP_002949125.1| hypothetical protein VOLCADRAFT_80525 [Volvox carteri f. nagariensis] gi|300265427|gb|EFJ49618.1| hypothetical protein VOLCADRAFT_80525 [Volvox carteri f. nagariensis]
TRINITY_DN6117_c0_g1	6.41031	0	0	0.0304667	1691	-	-	-	-	sp|P0CT47|Y1780_CHATD Uncharacterized protein CTHT_0071780 OS=Chaetomium thermophilum (strain DSM 1495 / CBS 144.50 / IMI 039719) GN=CTHT_0071780 PE=4 SV=1	-
TRINITY_DN6152_c0_g1	56.1279	2.13743	0.0380813	0.00416304	548	-	-	-	-	-	-
TRINITY_DN6889_c0_g1	8.03254	0	0	0.0123781	606	-	-	-	-	-	-
TRINITY_DN6966_c0_g1	5.54098	0	0	0.0418795	819	-	-	NOG06854;virNOG03865;virNOG02087	QI	sp|G3YG17|LXRA_ASPNA L-xylulose reductase OS=Aspergillus niger (strain ATCC 1015 / CBS 113.46 / FGSC A1144 / LSHB Ac4 / NCTC 3858a / NRRL 328 / USDA 3528.7) GN=lxrA PE=1 SV=1	gi|731322750|ref|XP_010672066.1| PREDICTED: short-chain type dehydrogenase/reductase-like [Beta vulgaris subsp. vulgaris] gi|870864544|gb|KMT15639.1| hypothetical protein BVRB_3g056300 [Beta vulgaris subsp. vulgaris]
TRINITY_DN7736_c0_g1	13.061	0	0	0.00107062	1747	-	-	-	-	sp|Q08902|YO378_YEAST Drug resistance protein YOR378W OS=Saccharomyces cerevisiae (strain ATCC 204508 / S288c) GN=YOR378W PE=1 SV=1	gi|194701584|gb|ACF84876.1| unknown [Zea mays]
TRINITY_DN8376_c0_g1	6.19863	0	0	0.0319727	1078	-	-	-	-	-	-
TRINITY_DN9153_c0_g1	7.28719	0	0	0.0161798	1896	-	-	virNOG00185	I	sp|Q8VZF1|AEE7_ARATH Acetate/butyrate--CoA ligase AAE7, peroxisomal OS=Arabidopsis thaliana GN=AAE7 PE=1 SV=1	gi|302761206|ref|XP_002964025.1| hypothetical protein SELMODRAFT_81559 [Selaginella moellendorffii] gi|300167754|gb|EFJ34358.1| hypothetical protein SELMODRAFT_81559 [Selaginella moellendorffii]
TRINITY_DN9452_c0_g1	11.2936	1.28098	0.113425	0.0487306	1479	GO:0044444	-	virNOG12266	C	sp|P19262|ODO2_YEAST Dihydrolipoyllysine-residue succinyltransferase component of 2-oxoglutarate dehydrogenase complex, mitochondrial OS=Saccharomyces cerevisiae (strain ATCC 204508 / S288c) GN=KGD2 PE=1 SV=2	gi|1025309553|ref|XP_016501489.1| PREDICTED: dihydrolipoyllysine-residue succinyltransferase component of 2-oxoglutarate dehydrogenase complex 1, mitochondrial-like [Nicotiana tabacum]
TRINITY_DN9461_c0_g1	6.44658	0	0	0.0313958	375	GO:0000028;GO:0006412;GO:0022627;GO:0003735	-	virNOG19512	J	sp|O42984|RS17A_SCHPO 40S ribosomal protein S17-A OS=Schizosaccharomyces pombe (strain 972 / ATCC 24843) GN=rps1701 PE=3 SV=1	gi|326518040|dbj|BAK07272.1| predicted protein [Hordeum vulgare subsp. vulgare]
TRINITY_DN9788_c0_g1	8.65996	0	0	0.0106954	2065	GO:0004175;GO:0005634;GO:0043161;GO:0034515;GO:0008540;GO:0065007	-	virNOG12360	O	sp|O74762|RPN2_SCHPO 26S proteasome regulatory subunit rpn2 OS=Schizosaccharomyces pombe (strain 972 / ATCC 24843) GN=rpn2 PE=1 SV=1	gi|514792341|ref|XP_004972548.1| PREDICTED: 26S proteasome non-ATPase regulatory subunit 1 homolog A-like isoform X2 [Setaria italica] gi|944236015|gb|KQL00353.1| hypothetical protein SETIT_013190mg [Setaria italica]
TRINITY_DN10905_c0_g1	36.1517	2.78009	0.0769006	0.00565204	645	-	-	virNOG00857;COG0678	O	sp|O14313|PMP20_SCHPO Peroxisomal membrane associated protein 20 OS=Schizosaccharomyces pombe (strain 972 / ATCC 24843) GN=pmp20 PE=1 SV=2	gi|388513675|gb|AFK44899.1| unknown [Medicago truncatula]
TRINITY_DN11690_c0_g1	17.016	1.14193	0.0671089	0.0162947	1046	-	-	-	-	sp|Q6NAM1|DEHA_RHOPA Fluoroacetate dehalogenase OS=Rhodopseudomonas palustris (strain ATCC BAA-98 / CGA009) GN=RPA1163 PE=1 SV=1	gi|926777662|ref|XP_013897305.1| alpha/beta hydrolase fold protein [Monoraphidium neglectum] gi|761966600|gb|KIY98285.1| alpha/beta hydrolase fold protein [Monoraphidium neglectum]
TRINITY_DN11873_c0_g2	5.56064	0	0	0.0373831	1011	-	-	virNOG05523	C	sp|O60121|YH77_SCHPO Uncharacterized protein C16G5.07c OS=Schizosaccharomyces pombe (strain 972 / ATCC 24843) GN=SPBC16G5.07c PE=3 SV=1	gi|760445289|ref|XP_011399713.1| Stomatin-like protein 2, mitochondrial [Auxenochlorella protothecoides] gi|675354325|gb|KFM26765.1| Stomatin-like protein 2, mitochondrial [Auxenochlorella protothecoides]
TRINITY_DN12296_c0_g1	5.77384	0	0	0.031864	529	-	-	-	-	sp|Q8P778|SSB_XANCP Single-stranded DNA-binding protein OS=Xanthomonas campestris pv. campestris (strain ATCC 33913 / DSM 3586 / NCPPB 528 / LMG 568 / P 25) GN=ssb PE=3 SV=1	-
TRINITY_DN13663_c0_g1	6.05653	0	0	0.0330573	917	-	-	virNOG15872;virNOG01389	C	sp|Q01278|VATE_NEUCR V-type proton ATPase subunit E OS=Neurospora crassa (strain ATCC 24698 / 74-OR23-1A / CBS 708.71 / DSM 1257 / FGSC 987) GN=vma-4 PE=2 SV=1	gi|693498412|emb|CEF99008.1| ATPase, V1/A1 complex, subunit E [Ostreococcus tauri]
TRINITY_DN13743_c0_g1	8.76427	0.575311	0.0656428	0.0482142	1827	-	-	-	-	-	-
TRINITY_DN14448_c0_g1	12.5787	0.923798	0.0734415	0.0478611	1401	-	-	virNOG03962	TDK	sp|Q1MTQ5|MUG89_SCHPO Meiotically up-regulated gene 89 protein OS=Schizosaccharomyces pombe (strain 972 / ATCC 24843) GN=mug89 PE=1 SV=1	gi|1035924910|gb|OAY54498.1| hypothetical protein MANES_03G079600 [Manihot esculenta]
TRINITY_DN15267_c0_g1	13.504	0.86514	0.0640657	0.0345449	2035	-	-	virNOG21925;virNOG22942;NOG159517;virNOG10317	O	sp|Q1MTR5|YG66_SCHPO Uncharacterized RING finger membrane protein C15C4.06c OS=Schizosaccharomyces pombe (strain 972 / ATCC 24843) GN=SPBC15C4.06c PE=4 SV=1	gi|697154086|ref|XP_009631296.1| PREDICTED: probable E3 ubiquitin-protein ligase XERICO [Nicotiana tomentosiformis]
TRINITY_DN15389_c0_g1	6.38006	0	0	0.043451	1636	-	-	-	-	sp|O60158|BQT4_SCHPO Bouquet formation protein 4 OS=Schizosaccharomyces pombe (strain 972 / ATCC 24843) GN=bqt4 PE=1 SV=2	-
TRINITY_DN17621_c0_g1	9.49599	0	0	0.0469046	1871	-	-	virNOG33474;virNOG07616	SR	sp|Q9P3K8|MCH1_NEUCR Probable transporter mch1 OS=Neurospora crassa (strain ATCC 24698 / 74-OR23-1A / CBS 708.71 / DSM 1257 / FGSC 987) GN=mch1 PE=3 SV=1	gi|255540871|ref|XP_002511500.1| PREDICTED: protein NUCLEAR FUSION DEFECTIVE 4 [Ricinus communis] gi|223550615|gb|EEF52102.1| conserved hypothetical protein [Ricinus communis]
TRINITY_DN17881_c0_g1	7.95848	0	0	0.0239991	330	GO:0046872;GO:0006412;GO:0022625;GO:0003735;GO:0019843	-	virNOG21178	J	sp|Q9VXX8|RL371_DROME Probable 60S ribosomal protein L37-A OS=Drosophila melanogaster GN=RpL37a PE=1 SV=1	gi|552847346|ref|XP_005851841.1| hypothetical protein CHLNCDRAFT_133342 [Chlorella variabilis] gi|307111505|gb|EFN59739.1| hypothetical protein CHLNCDRAFT_133342 [Chlorella variabilis]
TRINITY_DN18710_c0_g1	6.03992	0	0	0.02978	1807	-	-	-	-	sp|P0C955|GEL3_ASPFU 1,3-beta-glucanosyltransferase gel3 OS=Neosartorya fumigata (strain ATCC MYA-4609 / Af293 / CBS 101355 / FGSC A1100) GN=gel3 PE=3 SV=1	gi|226491348|ref|NP_001142253.1| uncharacterized protein LOC100274422 [Zea mays] gi|194707854|gb|ACF88011.1| unknown [Zea mays] gi|584138006|gb|EWG47348.1| hypothetical protein FVEG_07477 [Fusarium verticillioides 7600]
TRINITY_DN18945_c0_g1	287.845	89.62	0.311348	0.0357917	288	-	-	-	-	-	-
TRINITY_DN19774_c0_g1	5.23863	0	0	0.0452402	1851	-	-	virNOG02025	I	sp|O94680|PDAT_SCHPO Phospholipid:diacylglycerol acyltransferase OS=Schizosaccharomyces pombe (strain 972 / ATCC 24843) GN=plh1 PE=1 SV=2	gi|1033657539|gb|ANH71127.1| phospholipid: diacylglycerol acyltransferase [Lobosphaera incisa]
TRINITY_DN19951_c0_g1	9.19212	0.352835	0.0383845	0.0470956	1569	-	-	-	-	-	-
TRINITY_DN20119_c0_g1	18.5778	0.352835	0.0189923	0.00641795	2158	GO:0003824	-	COG0365;virNOG02885	I	sp|P28812|Y3568_PSEAE Uncharacterized protein PA3568 OS=Pseudomonas aeruginosa (strain ATCC 15692 / DSM 22644 / CIP 104116 / JCM 14847 / LMG 12228 / 1C / PRS 101 / PAO1) GN=PA3568 PE=3 SV=2	gi|255593202|ref|XP_002535815.1| PREDICTED: uncharacterized protein PA3568 [Ricinus communis] gi|223521867|gb|EEF26567.1| acetyl-CoA synthetase, putative [Ricinus communis]
TRINITY_DN20695_c0_g1	8.37726	0	0	0.00775663	1513	-	-	-	-	-	-
TRINITY_DN20729_c0_g1	8.44531	0.352835	0.0417788	0.0238249	1872	-	-	virNOG14553;virNOG28707	T	sp|O59922|KAPR_EMENI cAMP-dependent protein kinase regulatory subunit OS=Emericella nidulans (strain FGSC A4 / ATCC 38163 / CBS 112.46 / NRRL 194 / M139) GN=pkaR PE=3 SV=1	gi|923807804|ref|XP_013689782.1| PREDICTED: cAMP-dependent protein kinase regulatory subunit-like [Brassica napus]
TRINITY_DN21238_c0_g1	7.71351	0	0	0.0407522	1081	-	-	-	-	sp|Q2UNX4|KAPC_ASPOR Putative transcription factor kapC OS=Aspergillus oryzae (strain ATCC 42149 / RIB 40) GN=kapC PE=3 SV=2	-
TRINITY_DN22140_c0_g1	8.4226	0	0	0.0126175	1726	GO:0044237	-	virNOG09569	E	sp|O60163|AK_SCHPO Probable aspartokinase OS=Schizosaccharomyces pombe (strain 972 / ATCC 24843) GN=SPBC19F5.04 PE=1 SV=1	gi|743944485|ref|XP_011016760.1| PREDICTED: probable aspartokinase [Populus euphratica]
TRINITY_DN24189_c0_g1	11.0442	0.70567	0.0638953	0.0208281	1441	-	-	virNOG09777;virNOG33734;virNOG13306	CR	sp|D4B1Y1|A2462_ARTBC Probable FAD-dependent monooxygenase OS=Arthroderma benhamiae (strain ATCC MYA-4681 / CBS 112371) GN=ARB_02462 PE=3 SV=1	gi|971517025|dbj|GAQ81182.1| zeaxanthin epoxidase [Klebsormidium flaccidum]
TRINITY_DN25191_c0_g1	8.33642	0.285482	0.0342451	0.0297011	862	-	-	KOG1075;virNOG09124;virNOG24527;virNOG22556;virNOG34604	R	-	gi|223533750|gb|EEF35482.1| conserved hypothetical protein [Ricinus communis]
TRINITY_DN25520_c0_g1	22.5223	3.27935	0.145605	0.0231238	1143	-	-	virNOG28450;virNOG02722	Q	sp|Q5HM44|ZDH1_STAEQ Zinc-type alcohol dehydrogenase-like protein SERP1785 OS=Staphylococcus epidermidis (strain ATCC 35984 / RP62A) GN=SERP1785 PE=3 SV=1	gi|460416256|ref|XP_004253462.1| PREDICTED: 2-methylene-furan-3-one reductase-like [Solanum lycopersicum]
TRINITY_DN26483_c0_g1	20.7156	2.9148	0.140705	0.0222735	1140	-	-	-	-	sp|Q9P3B2|RCF2_SCHPO Respiratory supercomplex factor 2 homolog C1565.01 OS=Schizosaccharomyces pombe (strain 972 / ATCC 24843) GN=rcf2 PE=3 SV=1	-
TRINITY_DN27098_c0_g1	13.6778	0.856445	0.0626155	0.0199129	1540	-	-	virNOG00431	O	sp|Q9Y7I8|ZUO1_SCHPO Zuotin OS=Schizosaccharomyces pombe (strain 972 / ATCC 24843) GN=zuo1 PE=1 SV=2	gi|1029100967|ref|XP_016709837.1| PREDICTED: dnaJ homolog subfamily C member 2-like [Gossypium hirsutum] gi|1029100969|ref|XP_016709838.1| PREDICTED: dnaJ homolog subfamily C member 2-like [Gossypium hirsutum] gi|1029100971|ref|XP_016709839.1| PREDICTED: dnaJ homolog subfamily C member 2-like [Gossypium hirsutum]
TRINITY_DN29346_c0_g1	7.67571	0	0	0.0391033	1597	-	-	virNOG04996	R	sp|Q9P775|YBEG_SCHPO Uncharacterized WD repeat-containing protein C17D11.16 OS=Schizosaccharomyces pombe (strain 972 / ATCC 24843) GN=SPBC1711.16 PE=1 SV=1	gi|694438287|ref|XP_009346127.1| PREDICTED: periodic tryptophan protein 1 homolog [Pyrus x bretschneideri]
TRINITY_DN30688_c0_g1	32.0684	0.70567	0.0220051	0.0412166	703	-	-	virNOG21382;virNOG24651;virNOG21135	R	sp|P14009|14KD_DAUCA 14 kDa proline-rich protein DC2.15 OS=Daucus carota PE=2 SV=1	gi|848906526|ref|XP_012852552.1| PREDICTED: 14 kDa proline-rich protein DC2.15-like [Erythranthe guttata] gi|604305631|gb|EYU24741.1| hypothetical protein MIMGU_mgv1a016172mg [Erythranthe guttata]
TRINITY_DN30999_c0_g1	17.1188	1.49476	0.0873168	0.0351277	543	-	-	-	-	-	-
TRINITY_DN31079_c0_g1	6.60987	0	0	0.0233346	785	-	-	-	-	-	-
TRINITY_DN31342_c0_g1	33.3623	2.78009	0.0833303	0.0169228	2293	GO:0006635;GO:0003997;GO:0050660;GO:0003995;GO:0005777	K00232	virNOG03213	I	sp|O65202|ACOX1_ARATH Peroxisomal acyl-coenzyme A oxidase 1 OS=Arabidopsis thaliana GN=ACX1 PE=1 SV=1	gi|326528725|dbj|BAJ97384.1| predicted protein [Hordeum vulgare subsp. vulgare]
TRINITY_DN31414_c0_g1	8.49666	0	0	0.0150847	985	-	-	-	-	-	-
TRINITY_DN31432_c0_g1	12.8266	0.70567	0.0550159	0.0260702	2831	-	-	-	-	sp|Q9UUD1|SREBP_SCHPO Sterol regulatory element-binding protein 1 OS=Schizosaccharomyces pombe (strain 972 / ATCC 24843) GN=sre1 PE=1 SV=1	gi|226497246|ref|NP_001140966.1| uncharacterized protein LOC100273045 [Zea mays] gi|194701968|gb|ACF85068.1| unknown [Zea mays]
TRINITY_DN31457_c0_g1	10.58	0	0	0.00371371	447	-	-	-	-	-	-
TRINITY_DN31485_c0_g1	15.3741	0	0	0.00190136	1302	-	-	-	-	-	-
TRINITY_DN31992_c0_g1	7.6591	0	0	0.0148942	1045	-	-	virNOG11357	U	sp|P24639|ANXA7_DICDI Annexin A7 OS=Dictyostelium discoideum GN=nxnA PE=1 SV=1	gi|302775452|ref|XP_002971143.1| hypothetical protein SELMODRAFT_94768 [Selaginella moellendorffii] gi|300161125|gb|EFJ27741.1| hypothetical protein SELMODRAFT_94768 [Selaginella moellendorffii]
TRINITY_DN32246_c0_g1	17.1052	0.352835	0.0206274	0.0469905	1136	-	-	virNOG08172;virNOG33894;virNOG00419;virNOG16908	R	sp|O13848|I3ACR_SCHPO NAD/NADP-dependent indole-3-acetaldehyde reductase OS=Schizosaccharomyces pombe (strain 972 / ATCC 24843) GN=SPAC19G12.09 PE=1 SV=1	gi|702516184|ref|XP_010041936.1| PREDICTED: non-functional NADPH-dependent codeinone reductase 2-like [Eucalyptus grandis]
TRINITY_DN32284_c0_g1	11.6489	0.289829	0.0248803	0.00773963	630	-	-	-	-	-	-
TRINITY_DN32312_c0_g1	25.0079	5.29252	0.211634	0.0344315	2429	-	-	-	-	-	-
TRINITY_DN32383_c0_g1	8.48158	0.638317	0.0752592	0.0452225	1659	-	-	-	-	sp|D4AS70|FAE1_ARTBC Probable feruloyl esterase ARB_07085 OS=Arthroderma benhamiae (strain ATCC MYA-4681 / CBS 112371) GN=ARB_07085 PE=1 SV=1	gi|223515987|gb|EEF24842.1| Feruloyl esterase B precursor, putative, partial [Ricinus communis]
TRINITY_DN32880_c0_g1	8.23058	0.285482	0.0346855	0.0302135	1440	-	-	virNOG00070;virNOG23662	S	-	gi|545375771|ref|XP_005652032.1| hypothetical protein COCSUDRAFT_55496 [Coccomyxa subellipsoidea C-169] gi|384254014|gb|EIE27488.1| hypothetical protein COCSUDRAFT_55496 [Coccomyxa subellipsoidea C-169]
TRINITY_DN32899_c0_g1	30.5744	2.35121	0.0769012	0.0431265	529	-	-	-	-	-	-
TRINITY_DN33234_c0_g1	6.82154	0	0	0.022217	1258	-	-	-	-	sp|Q0V3D6|YME2_PHANO Mitochondrial escape protein 2 OS=Phaeosphaeria nodorum (strain SN15 / ATCC MYA-4574 / FGSC 10173) GN=YME2 PE=3 SV=2	-
TRINITY_DN33247_c0_g1	10.5664	0	0	0.0153169	2263	-	-	-	-	sp|N1PZ58|VEA_DOTSN Developmental and secondary metabolism regulator veA OS=Dothistroma septosporum (strain NZE10 / CBS 128990) GN=veA PE=3 SV=1	-
TRINITY_DN33257_c0_g1	7.70147	0.352835	0.0458139	0.0271583	1109	-	-	-	-	sp|E3RJ99|M28P2_PYRTT Probable zinc metalloprotease PTT_08196 OS=Pyrenophora teres f. teres (strain 0-1) GN=PTT_08196 PE=3 SV=1	gi|223515370|gb|EEF24670.1| conserved hypothetical protein, partial [Ricinus communis]
TRINITY_DN33348_c0_g2	5.39735	0	0	0.0486059	1134	GO:0044763;GO:0016787	-	virNOG08108	O	sp|P39955|SAP1_YEAST Protein SAP1 OS=Saccharomyces cerevisiae (strain ATCC 204508 / S288c) GN=SAP1 PE=1 SV=1	gi|922351189|ref|XP_013451414.1| P-loop nucleoside triphosphate hydrolase superfamily protein [Medicago truncatula] gi|657381468|gb|KEH25454.1| P-loop nucleoside triphosphate hydrolase superfamily protein [Medicago truncatula]
TRINITY_DN33352_c0_g1	68.2986	8.96252	0.131226	0.00269195	1448	-	-	-	-	-	-
TRINITY_DN33367_c0_g1	5.89628	0	0	0.0343579	1363	-	-	KOG1087;virNOG10072	U	sp|P87308|LSB5_SCHPO Protein lsb5 OS=Schizosaccharomyces pombe (strain 972 / ATCC 24843) GN=lsb5 PE=3 SV=1	gi|1002272004|ref|XP_015640313.1| PREDICTED: hepatocyte growth factor-regulated tyrosine kinase substrate [Oryza sativa Japonica Group] gi|54291819|gb|AAV32188.1| unknown protein [Oryza sativa Japonica Group] gi|215769472|dbj|BAH01701.1| unnamed protein product [Oryza sativa Japonica Group] gi|222631173|gb|EEE63305.1| hypothetical protein OsJ_18115 [Oryza sativa Japonica Group] gi|937918546|dbj|B…
TRINITY_DN33373_c0_g1	26.435	0.928146	0.0351105	0.000513153	3313	-	-	-	-	-	-
TRINITY_DN33395_c0_g1	30.8178	0.285482	0.00926354	0.0115737	634	-	-	-	-	-	-
TRINITY_DN33402_c0_g1	7.41268	0	0	0.0142056	1767	-	-	virNOG12369;virNOG31919;virNOG04374	JR	sp|P25351|YCR3_YEAST Uncharacterized membrane protein YCR023C OS=Saccharomyces cerevisiae (strain ATCC 204508 / S288c) GN=YCR023C PE=1 SV=2	gi|1026761529|gb|OAE22974.1| hypothetical protein AXG93_2717s1040 [Marchantia polymorpha subsp. polymorpha]
TRINITY_DN33403_c0_g1	15.4422	1.50346	0.0973604	0.0242681	2083	GO:0003824	-	virNOG03945;virNOG05766;virNOG13461	OJR	sp|P23231|TOM70_NEUCR Mitochondrial import receptor subunit tom70 OS=Neurospora crassa (strain ATCC 24698 / 74-OR23-1A / CBS 708.71 / DSM 1257 / FGSC 987) GN=tom70 PE=2 SV=3	gi|734311732|gb|KHN00149.1| Translocon at the outer membrane of chloroplasts 64 [Glycine soja]
TRINITY_DN33424_c0_g1	13.9137	0.638317	0.0458769	0.0253865	1444	GO:0004775;GO:0006099;GO:0006104;GO:0006105;GO:0005739;GO:0043167	K01900	virNOG08863	C	sp|Q9P567|SUCB_NEUCR Succinate--CoA ligase [ADP-forming] subunit beta, mitochondrial OS=Neurospora crassa (strain ATCC 24698 / 74-OR23-1A / CBS 708.71 / DSM 1257 / FGSC 987) GN=tca-9 PE=3 SV=1	gi|949474687|ref|NP_001303967.1| succinyl-CoA ligase [ADP-forming] subunit beta, mitochondrial [Solanum lycopersicum] gi|949474719|ref|NP_001234293.2| succinyl-CoA ligase [ADP-forming] subunit beta, mitochondrial [Solanum lycopersicum] gi|970036754|ref|XP_015079719.1| PREDICTED: succinyl-CoA ligase [ADP-forming] subunit beta, mitochondrial [Solanum pennellii]
TRINITY_DN33468_c0_g1	15.105	0.575311	0.0380874	0.0291654	1553	-	-	virNOG02197;COG5272	OL	sp|O74803|RHP23_SCHPO UV excision repair protein rhp23 OS=Schizosaccharomyces pombe (strain 972 / ATCC 24843) GN=rhp23 PE=1 SV=1	gi|586703324|ref|XP_006845449.1| PREDICTED: ubiquitin receptor RAD23b [Amborella trichopoda] gi|548848021|gb|ERN07124.1| hypothetical protein AMTR_s00019p00116110 [Amborella trichopoda]
TRINITY_DN33505_c0_g1	6.46471	0	0	0.0486163	637	-	-	-	-	-	-
TRINITY_DN33529_c0_g1	9.56708	0.289829	0.0302944	0.0166535	1606	-	-	-	-	sp|D6PVB4|SHO1A_HORWE High osmolarity signaling protein SHO1A OS=Hortaea werneckii GN=SHO1A PE=3 SV=1	-
TRINITY_DN33549_c0_g2	4.67172	0	0	0.0480018	922	-	-	virNOG09761	R	sp|Q96V64|EXG_BLUGR Glucan 1,3-beta-glucosidase OS=Blumeria graminis PE=3 SV=1	gi|1009136470|ref|XP_015885542.1| PREDICTED: glucan 1,3-beta-glucosidase A-like [Ziziphus jujuba]
TRINITY_DN33736_c0_g1	28.73	4.93969	0.171935	0.0178265	1872	-	-	-	-	-	-
TRINITY_DN33981_c0_g2	6.83816	0	0	0.0247255	1383	-	-	virNOG32599;virNOG02575;virNOG14222	O	sp|Q9UTT1|UBP21_SCHPO Ubiquitin carboxyl-terminal hydrolase 21 OS=Schizosaccharomyces pombe (strain 972 / ATCC 24843) GN=ubp21 PE=3 SV=2	gi|110741949|dbj|BAE98915.1| ubiquitin carboxyl-terminal hydrolase like protein [Arabidopsis thaliana]
TRINITY_DN34446_c0_g1	29.0111	0.923798	0.0318429	0.0234104	889	-	-	-	-	-	-
TRINITY_DN34597_c0_g2	5.34294	0	0	0.0492549	1352	GO:0003824	-	virNOG09729;virNOG28910	I	sp|P36126|SPO14_YEAST Phospholipase D1 OS=Saccharomyces cerevisiae (strain ATCC 204508 / S288c) GN=SPO14 PE=1 SV=3	gi|734373415|gb|KHN20261.1| Phospholipase D p1 [Glycine soja]
TRINITY_DN34700_c0_g1	9.26016	0	0	0.0171833	700	-	-	virNOG04805	R	sp|B8M9K0|TROPI_TALSN Hydrolase tropI OS=Talaromyces stipitatus (strain ATCC 10500 / CBS 375.48 / QM 6759 / NRRL 1006) GN=tropI PE=3 SV=1	gi|902205195|gb|KNA15116.1| hypothetical protein SOVF_101180 [Spinacia oleracea]
TRINITY_DN34741_c0_g1	13.3256	1.49911	0.112499	0.037718	1258	-	-	-	-	-	-
TRINITY_DN34853_c0_g1	6.82002	0	0	0.0248238	1324	-	-	NOG05744	R	sp|P77376|YDGJ_ECOLI Uncharacterized oxidoreductase YdgJ OS=Escherichia coli (strain K12) GN=ydgJ PE=1 SV=2	gi|971515551|dbj|GAQ82624.1| hypothetical protein KFL_001180030 [Klebsormidium flaccidum]
TRINITY_DN34989_c0_g1	17.391	2.20478	0.126777	0.0227902	1234	GO:0003824	-	virNOG07660	C	sp|Q9P4B6|LDHA_RHIOR L-lactate dehydrogenase A OS=Rhizopus oryzae GN=LDHA PE=3 SV=1	gi|902231899|gb|KNA22435.1| hypothetical protein SOVF_034040 [Spinacia oleracea]
TRINITY_DN35288_c0_g1	8.39388	0	0	0.0101739	1388	-	-	virNOG10144	R	sp|P52291|PPA1_PICPA Acid phosphatase PHO1 OS=Komagataella pastoris GN=PHO1 PE=2 SV=1	gi|327466186|gb|AEA76741.1| phytase [Aspergillus niger]
TRINITY_DN35294_c0_g1	7.266	0	0	0.0364643	703	-	-	-	-	sp|O13640|YGWH_SCHPO Uncharacterized alpha-1,2-galactosyltransferase C8D2.17 OS=Schizosaccharomyces pombe (strain 972 / ATCC 24843) GN=pi048 PE=3 SV=2	-
TRINITY_DN35381_c0_g1	29.5331	3.58657	0.121443	0.0487997	1056	-	-	virNOG18885	K	sp|Q6X7J9|WOX4_ARATH WUSCHEL-related homeobox 4 OS=Arabidopsis thaliana GN=WOX4 PE=1 SV=1	gi|590592081|ref|XP_007017177.1| WUSCHEL related homeobox 4 [Theobroma cacao] gi|508722505|gb|EOY14402.1| WUSCHEL related homeobox 4 [Theobroma cacao]
TRINITY_DN35384_c0_g5	11.3829	1.41134	0.123988	0.0441206	1336	GO:0043229;GO:0030529;GO:0044444	-	virNOG16369;virNOG24587;virNOG06425	J	sp|Q98PY8|RS3_MYCPU 30S ribosomal protein S3 OS=Mycoplasma pulmonis (strain UAB CTIP) GN=rpsC PE=3 SV=1	gi|527209894|gb|EPS74503.1| hypothetical protein M569_00220, partial [Genlisea aurea]
TRINITY_DN35428_c0_g1	24.4816	0.638317	0.0260733	0.00969691	1560	-	-	-	-	-	-
TRINITY_DN35478_c0_g1	6.75198	0	0	0.0225743	1427	-	-	-	-	-	-
TRINITY_DN35526_c0_g1	11.3646	0	0	0.0335561	2311	GO:0043168;GO:0000166;GO:0044281;GO:0016874;GO:0071704	-	virNOG04006;COG4770	CI	sp|O93918|PYC_ASPTE Pyruvate carboxylase OS=Aspergillus terreus GN=pyc PE=2 SV=1	gi|326514592|dbj|BAJ96283.1| predicted protein, partial [Hordeum vulgare subsp. vulgare]
TRINITY_DN35540_c0_g1	27.7003	1.34833	0.0486757	0.0346989	1370	GO:0046129;GO:0006796;GO:0016772	K00856	virNOG01893	F	sp|P78825|ADK_SCHPO Adenosine kinase OS=Schizosaccharomyces pombe (strain 972 / ATCC 24843) GN=ado1 PE=2 SV=2	gi|357150251|ref|XP_003575395.1| PREDICTED: adenosine kinase 2 [Brachypodium distachyon] gi|944064820|gb|KQK00411.1| hypothetical protein BRADI_3g49230 [Brachypodium distachyon]
TRINITY_DN35651_c0_g1	33.4092	1.78459	0.0534162	0.0187958	1036	-	-	-	-	-	-
TRINITY_DN35673_c0_g1	17.2247	1.27663	0.0741166	0.0177554	2620	-	-	-	-	sp|Q4WPF5|SEBA_ASPFU C2H2 finger domain transcription factor sebA OS=Neosartorya fumigata (strain ATCC MYA-4609 / Af293 / CBS 101355 / FGSC A1100) GN=sebA PE=4 SV=1	gi|326487602|dbj|BAK05473.1| predicted protein [Hordeum vulgare subsp. vulgare]
TRINITY_DN35780_c0_g1	5.59088	0	0	0.0464152	848	GO:0004148;GO:0005623;GO:0050660;GO:0055114;GO:0045454	-	virNOG00291	C	sp|P09624|DLDH_YEAST Dihydrolipoyl dehydrogenase, mitochondrial OS=Saccharomyces cerevisiae (strain ATCC 204508 / S288c) GN=LPD1 PE=1 SV=1	gi|326530778|dbj|BAK01187.1| predicted protein [Hordeum vulgare subsp. vulgare]
TRINITY_DN35783_c0_g1	11.2574	0.991151	0.0880448	0.0320442	2150	GO:0008152;GO:0008484	-	COG3119;NOG09069;NOG24492	PR	sp|O69787|BETC_RHIME Choline-sulfatase OS=Rhizobium meliloti (strain 1021) GN=betC PE=1 SV=2	gi|194690408|gb|ACF79288.1| unknown [Zea mays]
TRINITY_DN35792_c0_g1	30.1541	1.34833	0.0447148	0.0175749	1906	-	-	NOG04326;virNOG02449;virNOG13584	KRG	sp|Q7X2H8|CHOX_ARTGO Choline oxidase OS=Arthrobacter globiformis GN=codA PE=1 SV=1	gi|545354183|ref|XP_005642926.1| alcohol oxidase [Coccomyxa subellipsoidea C-169] gi|384244885|gb|EIE18382.1| alcohol oxidase [Coccomyxa subellipsoidea C-169]
TRINITY_DN35828_c0_g1	19.5303	3.9016	0.199772	0.0454623	517	-	-	-	-	-	-
TRINITY_DN36059_c1_g1	5.78892	0	0	0.039432	1455	-	-	virNOG04049;COG0028	E	sp|Q5KPJ5|ILVB_CRYNJ Acetolactate synthase, mitochondrial OS=Cryptococcus neoformans var. neoformans serotype D (strain JEC21 / ATCC MYA-565) GN=ILV2 PE=3 SV=1	gi|46948846|gb|AAT07322.1| acetohydroxyacid synthase 1 [Helianthus annuus]
TRINITY_DN36081_c0_g1	6.42844	0	0	0.0303434	856	-	-	-	-	-	-
TRINITY_DN36141_c0_g1	8.58589	0.352835	0.0410947	0.025602	520	-	-	-	-	sp|P05747|RL29_YEAST 60S ribosomal protein L29 OS=Saccharomyces cerevisiae (strain ATCC 204508 / S288c) GN=RPL29 PE=1 SV=3	-
TRINITY_DN36709_c0_g1	7.52005	0.289829	0.0385409	0.0340727	668	-	-	virNOG19443	P	sp|Q07540|FRDA_YEAST Frataxin homolog, mitochondrial OS=Saccharomyces cerevisiae (strain ATCC 204508 / S288c) GN=YFH1 PE=1 SV=1	gi|302838628|ref|XP_002950872.1| mitochondrial matrix protein frataxin [Volvox carteri f. nagariensis] gi|300263989|gb|EFJ48187.1| mitochondrial matrix protein frataxin [Volvox carteri f. nagariensis]
TRINITY_DN36844_c0_g1	128.38	12.7342	0.0991911	0.00022532	1003	-	-	-	-	-	gi|326512020|dbj|BAJ95991.1| predicted protein [Hordeum vulgare subsp. vulgare]
TRINITY_DN36920_c0_g1	21.9054	1.8476	0.0843442	0.00767425	1187	-	-	virNOG03618	I	-	gi|693500787|emb|CEF97160.1| 3-oxo-5-alpha-steroid 4-dehydrogenase,C-terminal [Ostreococcus tauri]
TRINITY_DN37591_c0_g1	16.1619	1.4361	0.0888575	0.0152199	1578	GO:0016620;GO:0044763;GO:0043231;GO:0044237;GO:0044444;GO:0044710;GO:0071704	-	virNOG02747	C	sp|P38067|UGA2_YEAST Succinate-semialdehyde dehydrogenase [NADP(+)] OS=Saccharomyces cerevisiae (strain ATCC 204508 / S288c) GN=UGA2 PE=1 SV=2	gi|661882552|emb|CDP13555.1| unnamed protein product [Coffea canephora]
TRINITY_DN37656_c0_g1	12.6649	0	0	0.00453839	1320	-	-	NOG10663	S	sp|P39107|MNN9_YEAST Mannan polymerase complexes subunit MNN9 OS=Saccharomyces cerevisiae (strain ATCC 204508 / S288c) GN=MNN9 PE=1 SV=3	gi|168024613|ref|XP_001764830.1| predicted protein [Physcomitrella patens] gi|162683866|gb|EDQ70272.1| predicted protein, partial [Physcomitrella patens]
TRINITY_DN37665_c0_g3	173.623	14.1685	0.0816054	0.00403322	1320	-	-	-	-	-	-
TRINITY_DN37673_c0_g1	11.8636	0.575311	0.0484938	0.0270164	2497	GO:0046872;GO:0006470;GO:0004722	-	virNOG07698	T	sp|P78968|PPZ_SCHPO Serine/threonine-protein phosphatase PP-Z OS=Schizosaccharomyces pombe (strain 972 / ATCC 24843) GN=pzh1 PE=1 SV=1	gi|703089045|ref|XP_010093694.1| Serine/threonine-protein phosphatase PP1 [Morus notabilis] gi|587864875|gb|EXB54474.1| Serine/threonine-protein phosphatase PP1 [Morus notabilis]
TRINITY_DN37706_c0_g1	10.1507	0	0	0.00488292	994	-	-	-	-	-	-
TRINITY_DN37731_c0_g1	7.53361	0.352835	0.0468348	0.0476058	1201	-	-	virNOG01317	J	sp|P38707|SYNC_YEAST Asparagine--tRNA ligase, cytoplasmic OS=Saccharomyces cerevisiae (strain ATCC 204508 / S288c) GN=DED81 PE=1 SV=1	gi|1002281103|ref|XP_015644847.1| PREDICTED: asparagine--tRNA ligase, chloroplastic/mitochondrial isoform X2 [Oryza sativa Japonica Group]
TRINITY_DN37778_c0_g1	15.66	1.71289	0.10938	0.0257921	629	-	-	-	-	-	-
TRINITY_DN37812_c0_g1	11.6141	0.285482	0.0245806	0.0352525	1646	-	-	virNOG06467	J	sp|Q0CUP6|EIF3A_ASPTN Eukaryotic translation initiation factor 3 subunit A OS=Aspergillus terreus (strain NIH 2624 / FGSC A1156) GN=tif32 PE=3 SV=1	gi|168000362|ref|XP_001752885.1| predicted protein [Physcomitrella patens] gi|162696048|gb|EDQ82389.1| predicted protein [Physcomitrella patens]
TRINITY_DN37823_c0_g1	9.59733	0.352835	0.0367639	0.0249499	1135	GO:0043231;GO:0004739;GO:0055114;GO:0006086	-	virNOG07876	C	sp|Q10489|ODPA_SCHPO Pyruvate dehydrogenase E1 component subunit alpha, mitochondrial OS=Schizosaccharomyces pombe (strain 972 / ATCC 24843) GN=pda1 PE=1 SV=1	gi|326523727|dbj|BAJ93034.1| predicted protein [Hordeum vulgare subsp. vulgare]
TRINITY_DN37832_c0_g1	12.4865	0.86514	0.0692861	0.0224357	1046	GO:0005768;GO:0007264;GO:0005525	K07904	virNOG00115	U	sp|P17610|YPT3_SCHPO GTP-binding protein ypt3 OS=Schizosaccharomyces pombe (strain 972 / ATCC 24843) GN=ypt3 PE=1 SV=1	gi|971514463|dbj|GAQ83747.1| Rab family GTPase [Klebsormidium flaccidum]
TRINITY_DN37885_c0_g1	15.8413	0	0	0.0056372	1865	-	-	NOG17947;virNOG38431	G	sp|Q9US44|YIZG_SCHPO Uncharacterized transporter C1002.16c OS=Schizosaccharomyces pombe (strain 972 / ATCC 24843) GN=SPAC1002.16c PE=3 SV=1	gi|545362420|ref|XP_005646442.1| MFS general substrate transporter [Coccomyxa subellipsoidea C-169] gi|384248414|gb|EIE21898.1| MFS general substrate transporter [Coccomyxa subellipsoidea C-169]
TRINITY_DN37887_c0_g1	33.5064	0	0	0.00923192	760	-	-	virNOG35599;virNOG27185;euNOG31342	S	sp|P46639|KNAT1_ARATH Homeobox protein knotted-1-like 1 OS=Arabidopsis thaliana GN=KNAT1 PE=1 SV=1	gi|703081624|ref|XP_010091740.1| Homeobox protein knotted-1-like 1 [Morus notabilis] gi|587855090|gb|EXB45103.1| Homeobox protein knotted-1-like 1 [Morus notabilis]
TRINITY_DN37889_c0_g1	13.7322	0	0	0.00728253	2245	GO:0044424	-	virNOG06898	A	sp|O13910|MPP10_SCHPO U3 small nucleolar ribonucleoprotein protein mpp10 OS=Schizosaccharomyces pombe (strain 972 / ATCC 24843) GN=mpp10 PE=1 SV=1	gi|971515584|dbj|GAQ82657.1| M-phase phosphoprotein 10 [Klebsormidium flaccidum]
TRINITY_DN37890_c0_g1	24.4166	1.49476	0.0612191	0.0197198	1711	GO:0006536;GO:0004351;GO:0030170	K01580	virNOG07578;virNOG02184	E	sp|Q9ZPS3|DCE4_ARATH Glutamate decarboxylase 4 OS=Arabidopsis thaliana GN=GAD4 PE=1 SV=1	gi|194690536|gb|ACF79352.1| unknown [Zea mays] gi|966760102|dbj|GAQ47379.1| uncharacterized protein LOC100192055 [Aspergillus niger]
TRINITY_DN37933_c0_g1	11.3858	0	0	0.0194303	1217	-	-	-	-	-	-
TRINITY_DN37947_c0_g1	6.36193	0	0	0.0247676	1094	-	-	COG2272	I	sp|D4B1N9|LIP3_ARTBC Probable secreted lipase ARB_02369 OS=Arthroderma benhamiae (strain ATCC MYA-4681 / CBS 112371) GN=ARB_02369 PE=1 SV=1	gi|1004137712|gb|KXZ45734.1| hypothetical protein GPECTOR_51g720 [Gonium pectorale]
TRINITY_DN37970_c0_g2	12.7571	0.856445	0.0671345	0.0172222	802	-	-	virNOG04805;virNOG00352;COG0412	QR	sp|B8M9K0|TROPI_TALSN Hydrolase tropI OS=Talaromyces stipitatus (strain ATCC 10500 / CBS 375.48 / QM 6759 / NRRL 1006) GN=tropI PE=3 SV=1	gi|224284578|gb|ACN40022.1| unknown [Picea sitchensis]
TRINITY_DN37992_c0_g2	6.82307	0	0	0.0199816	1718	GO:0050794;GO:0044763;GO:0051716	-	virNOG29734;virNOG07652	T	sp|Q3S4A7|AHK5_ARATH Histidine kinase 5 OS=Arabidopsis thaliana GN=AHK5 PE=1 SV=1	gi|685280540|ref|XP_009131178.1| PREDICTED: histidine kinase 5-like [Brassica rapa]
TRINITY_DN38003_c0_g1	11.3102	0.70567	0.0623921	0.0349896	1229	-	-	-	-	-	-
TRINITY_DN38006_c0_g1	20.3573	3.52835	0.173321	0.0303422	443	-	-	-	-	sp|P14069|S10A6_MOUSE Protein S100-A6 OS=Mus musculus GN=S100a6 PE=1 SV=3	-
TRINITY_DN38010_c0_g1	13.8078	0	0	0.0122633	1943	-	-	virNOG07349;virNOG03715;virNOG07299	R	sp|P39932|STL1_YEAST Sugar transporter STL1 OS=Saccharomyces cerevisiae (strain ATCC 204508 / S288c) GN=STL1 PE=1 SV=2	gi|414885427|tpg|DAA61441.1| TPA: sugar carrier protein A [Zea mays]
TRINITY_DN38041_c0_g1	66.1744	6.32016	0.0955076	0.000676046	687	-	-	-	-	-	-
TRINITY_DN38048_c0_g1	9.06662	0	0	0.0488479	974	-	-	virNOG24044	D	sp|O14141|YEW3_SCHPO Maf-like protein C3G6.03c OS=Schizosaccharomyces pombe (strain 972 / ATCC 24843) GN=SPAC3G6.03c PE=1 SV=2	gi|302785622|ref|XP_002974582.1| hypothetical protein SELMODRAFT_101799 [Selaginella moellendorffii] gi|300157477|gb|EFJ24102.1| hypothetical protein SELMODRAFT_101799 [Selaginella moellendorffii]
TRINITY_DN38050_c0_g1	7.16634	0	0	0.0217002	778	GO:0005452;GO:0016021;GO:0015698	-	KOG1172;virNOG05650	P	sp|Q8VYR7|BOR1_ARATH Boron transporter 1 OS=Arabidopsis thaliana GN=BOR1 PE=1 SV=1	gi|593800353|ref|XP_007163214.1| hypothetical protein PHAVU_001G215700g [Phaseolus vulgaris] gi|561036678|gb|ESW35208.1| hypothetical protein PHAVU_001G215700g [Phaseolus vulgaris]
TRINITY_DN38051_c0_g1	12.3459	0.570963	0.0462472	0.0118542	2264	-	-	virNOG38470	R	sp|Q9Y7S4|YQO5_SCHPO Uncharacterized transporter C569.05c OS=Schizosaccharomyces pombe (strain 972 / ATCC 24843) GN=SPCC569.05c PE=3 SV=1	gi|1004140093|gb|KXZ48094.1| hypothetical protein GPECTOR_30g189 [Gonium pectorale]
TRINITY_DN38114_c0_g1	10.6526	0.932493	0.0875368	0.0436102	2125	-	-	-	-	-	-
TRINITY_DN38135_c0_g1	6.07466	0	0	0.0329154	789	GO:0016853	K17497	virNOG03435	G	sp|P31353|PMM_CANAL Phosphomannomutase OS=Candida albicans (strain SC5314 / ATCC MYA-2876) GN=PMM1 PE=1 SV=1	gi|1002258744|ref|XP_015633714.1| PREDICTED: phosphomannomutase [Oryza sativa Japonica Group] gi|75143801|sp|Q7XPW5.2|PMM_ORYSJ RecName: Full=Phosphomannomutase; Short=OsPMM gi|122195780|sp|Q259G4.1|PMM_ORYSI RecName: Full=Phosphomannomutase; Short=OsPMM gi|38345559|emb|CAE03433.2| OSJNBa0032F06.16 [Oryza sativa Japonica Group] gi|90399073|emb|CAJ86295.1| H0124B04.12 [Oryza sativa Indica Group] g…
TRINITY_DN38240_c0_g1	62.3839	2.68797	0.0430876	0.0176871	1198	-	-	-	-	-	-
TRINITY_DN38263_c0_g1	9.13771	0.642664	0.070331	0.0415728	1509	GO:0016829	-	virNOG06249	E	sp|P50514|ARLZ_SCHPO Probable argininosuccinate lyase OS=Schizosaccharomyces pombe (strain 972 / ATCC 24843) GN=argx PE=3 SV=1	gi|255072423|ref|XP_002499886.1| argininosuccinate lyase family protein [Micromonas commoda] gi|226515148|gb|ACO61144.1| argininosuccinate lyase family protein [Micromonas commoda]
TRINITY_DN38286_c0_g1	5.73604	0	0	0.0357483	1093	-	-	-	-	sp|P78780|DHAS_SCHPO Probable aspartate-semialdehyde dehydrogenase OS=Schizosaccharomyces pombe (strain 972 / ATCC 24843) GN=SPCC1827.06c PE=1 SV=2	gi|255074393|ref|XP_002500871.1| predicted protein [Micromonas commoda] gi|226516134|gb|ACO62129.1| predicted protein [Micromonas commoda]
TRINITY_DN38322_c0_g1	10.5301	0.638317	0.0606181	0.022346	2551	-	-	virNOG07370	O	sp|A2RAF6|LONP2_ASPNC Lon protease homolog 2, peroxisomal OS=Aspergillus niger (strain CBS 513.88 / FGSC A1513) GN=An18g02980 PE=3 SV=1	gi|697096259|ref|XP_009615537.1| PREDICTED: lon protease homolog 2, peroxisomal {ECO:0000255|HAMAP-Rule:MF_03121} isoform X2 [Nicotiana tomentosiformis]
TRINITY_DN38338_c0_g1	17.8355	0.856445	0.0480192	0.0145197	1677	-	-	virNOG01673;virNOG04048	P	sp|Q6Z7K5|MTP3_ORYSJ Metal tolerance protein 3 OS=Oryza sativa subsp. japonica GN=MTP3 PE=2 SV=1	gi|255071271|ref|XP_002507717.1| cation diffusion facilitator family [Micromonas commoda] gi|226522992|gb|ACO68975.1| cation diffusion facilitator family [Micromonas commoda]
TRINITY_DN38351_c0_g1	7.67724	0	0	0.0148359	1286	-	-	-	-	sp|O42854|YFHH_SCHPO SH3 domain-containing protein C23A1.17 OS=Schizosaccharomyces pombe (strain 972 / ATCC 24843) GN=SPAC23A1.17 PE=1 SV=1	-
TRINITY_DN38398_c0_g1	226.567	34.8746	0.153926	0.0248049	1264	-	-	-	-	sp|Q5ZID0|NMRL1_CHICK NmrA-like family domain-containing protein 1 OS=Gallus gallus GN=NMRAL1 PE=2 SV=1	gi|552841264|ref|XP_005850260.1| hypothetical protein CHLNCDRAFT_57026 [Chlorella variabilis] gi|307109921|gb|EFN58158.1| hypothetical protein CHLNCDRAFT_57026 [Chlorella variabilis]
TRINITY_DN38406_c0_g2	28.9449	6.45487	0.223005	0.0486842	2933	GO:0007018;GO:0005524;GO:0009845;GO:0003777;GO:0005739;GO:0009060;GO:0008017	K10406	virNOG05056	Z	sp|Q8W1Y3|KN14F_ARATH Kinesin-like protein KIN-14F OS=Arabidopsis thaliana GN=KIN14F PE=1 SV=2	gi|1009107604|ref|XP_015880560.1| PREDICTED: kinesin KP1 [Ziziphus jujuba]
TRINITY_DN38444_c0_g1	17.7614	3.04515	0.171448	0.0404835	2661	-	-	-	-	sp|O93869|GYS_NEUCR Glycogen [starch] synthase OS=Neurospora crassa (strain ATCC 24698 / 74-OR23-1A / CBS 708.71 / DSM 1257 / FGSC 987) GN=gsy-1 PE=2 SV=2	-
TRINITY_DN38479_c0_g1	14.0075	1.49911	0.107022	0.0250184	1022	-	-	-	-	-	-
TRINITY_DN38521_c0_g1	11.2906	0	0	0.0172938	1384	-	-	-	-	-	-
TRINITY_DN38538_c0_g1	12.81	0.932493	0.072794	0.0183863	782	GO:0005622	-	virNOG20892;virNOG19096	J	sp|O14069|RL28E_SCHPO Probable 60S ribosomal protein L28e OS=Schizosaccharomyces pombe (strain 972 / ATCC 24843) GN=rpl44 PE=1 SV=1	gi|168007127|ref|XP_001756260.1| predicted protein [Physcomitrella patens] gi|162692770|gb|EDQ79126.1| predicted protein, partial [Physcomitrella patens]
TRINITY_DN38544_c0_g2	5.48505	0	0	0.047591	1263	-	-	-	-	sp|P00365|DHE2_NEUCR NAD-specific glutamate dehydrogenase OS=Neurospora crassa (strain ATCC 24698 / 74-OR23-1A / CBS 708.71 / DSM 1257 / FGSC 987) GN=gdh-1 PE=1 SV=4	-
TRINITY_DN38602_c0_g1	9.79689	0.579658	0.0591676	0.0321427	1489	-	-	-	-	sp|Q01306|CCG8_NEUCR Clock-controlled protein 8 OS=Neurospora crassa (strain ATCC 24698 / 74-OR23-1A / CBS 708.71 / DSM 1257 / FGSC 987) GN=ccg-8 PE=2 SV=3	-
TRINITY_DN38641_c0_g1	7.99475	0	0	0.0138724	358	GO:0015934;GO:0006412;GO:0003735	-	virNOG13886;COG0198	J	sp|Q9FJX2|RL262_ARATH 60S ribosomal protein L26-2 OS=Arabidopsis thaliana GN=RPL26B PE=2 SV=1	gi|302759947|ref|XP_002963396.1| hypothetical protein SELMODRAFT_227399 [Selaginella moellendorffii] gi|302785820|ref|XP_002974681.1| hypothetical protein SELMODRAFT_442622 [Selaginella moellendorffii] gi|300157576|gb|EFJ24201.1| hypothetical protein SELMODRAFT_442622 [Selaginella moellendorffii] gi|300168664|gb|EFJ35267.1| hypothetical protein SELMODRAFT_227399 [Selaginella moellendorffii]
TRINITY_DN38656_c0_g1	10.4168	0	0	0.00859381	412	GO:0005622	-	virNOG21270	J	sp|O93931|RS26_SCHCO 40S ribosomal protein S26 OS=Schizophyllum commune GN=RPS26 PE=2 SV=1	gi|802547206|ref|XP_012089082.1| PREDICTED: 40S ribosomal protein S26-3-like [Jatropha curcas] gi|802547208|ref|XP_012089089.1| PREDICTED: 40S ribosomal protein S26-3-like [Jatropha curcas] gi|643739132|gb|KDP44946.1| hypothetical protein JCGZ_01446 [Jatropha curcas]
TRINITY_DN38657_c0_g1	23.9223	3.81383	0.159426	0.019498	1582	GO:0044699;GO:0009987;GO:0016491	-	virNOG00314	Q	sp|Q873E8|GSHR_NEUCR Glutathione reductase OS=Neurospora crassa (strain ATCC 24698 / 74-OR23-1A / CBS 708.71 / DSM 1257 / FGSC 987) GN=gtr-1 PE=3 SV=1	gi|194690252|gb|ACF79210.1| unknown [Zea mays]
TRINITY_DN38671_c0_g1	6.98331	0	0	0.0192469	1103	-	-	-	-	-	-
TRINITY_DN38674_c0_g1	11.5628	0.860793	0.0744453	0.0266898	1266	-	-	virNOG32574;COG3386	TPG	sp|Q9I922|RGN_XENLA Regucalcin OS=Xenopus laevis GN=rgn PE=2 SV=1	gi|1026756832|gb|OAE19207.1| hypothetical protein AXG93_4751s1120 [Marchantia polymorpha subsp. polymorpha]
TRINITY_DN38714_c0_g1	9.86943	0	0	0.0172335	1525	-	-	virNOG16022;virNOG07759;virNOG15610	K	sp|P06774|HAP2_YEAST Transcriptional activator HAP2 OS=Saccharomyces cerevisiae (strain ATCC 204508 / S288c) GN=HAP2 PE=1 SV=1	gi|545371951|ref|XP_005650490.1| hypothetical protein COCSUDRAFT_60947 [Coccomyxa subellipsoidea C-169] gi|384252470|gb|EIE25946.1| hypothetical protein COCSUDRAFT_60947 [Coccomyxa subellipsoidea C-169]
TRINITY_DN38721_c0_g1	12.5802	0.928146	0.0737782	0.0321268	990	-	-	-	-	-	gi|760439515|ref|XP_011396826.1| hypothetical protein F751_6916 [Auxenochlorella protothecoides] gi|675351508|gb|KFM23948.1| hypothetical protein F751_6916 [Auxenochlorella protothecoides]
TRINITY_DN38725_c0_g1	8.72952	0.575311	0.0659041	0.044141	2138	-	K11155	virNOG06836;virNOG13136	I	sp|K7LC65|DAT1C_SOYBN Diacylglycerol O-acyltransferase 1C OS=Glycine max GN=DGAT1C PE=2 SV=1	gi|302825211|ref|XP_002994237.1| hypothetical protein SELMODRAFT_138381 [Selaginella moellendorffii] gi|300137908|gb|EFJ04704.1| hypothetical protein SELMODRAFT_138381 [Selaginella moellendorffii]
TRINITY_DN38728_c0_g1	12.2794	1.14193	0.0929954	0.0283767	1227	GO:0005488	-	virNOG09378	O	sp|P14682|UBC3_YEAST Ubiquitin-conjugating enzyme E2-34 kDa OS=Saccharomyces cerevisiae (strain ATCC 204508 / S288c) GN=CDC34 PE=1 SV=1	gi|303282351|ref|XP_003060467.1| predicted protein [Micromonas pusilla CCMP1545] gi|226457938|gb|EEH55236.1| predicted protein [Micromonas pusilla CCMP1545]
TRINITY_DN38741_c0_g1	6.59021	0	0	0.0261298	1176	-	-	virNOG07231	C	sp|P53659|VA0D_NEUCR V-type proton ATPase subunit d OS=Neurospora crassa (strain ATCC 24698 / 74-OR23-1A / CBS 708.71 / DSM 1257 / FGSC 987) GN=vma-6 PE=3 SV=1	gi|168064720|ref|XP_001784307.1| predicted protein [Physcomitrella patens] gi|162664138|gb|EDQ50869.1| predicted protein [Physcomitrella patens]
TRINITY_DN38744_c0_g1	6.0006	0	0	0.0375325	563	-	-	-	-	-	-
TRINITY_DN38760_c0_g1	17.104	0	0	0.0487448	1688	-	-	COG2072;virNOG06934	QP	sp|A0A084R1J7|ATR8_STAC4 Baeyer-Villiger monooxygenase ATR8 OS=Stachybotrys chlorohalonata (strain IBT 40285) GN=ATR8 PE=3 SV=1	gi|926789273|ref|XP_013903110.1| alpha/beta hydrolase domain-containing protein [Monoraphidium neglectum] gi|761973918|gb|KIZ04091.1| alpha/beta hydrolase domain-containing protein [Monoraphidium neglectum]
TRINITY_DN38786_c0_g1	17.8869	2.07442	0.115974	0.0223503	1926	-	-	-	-	-	-
TRINITY_DN38876_c0_g1	39.0757	4.55164	0.116483	0.00427086	1072	-	-	-	-	-	-
TRINITY_DN38887_c0_g1	15.5405	1.57081	0.101079	0.0178885	1371	-	-	NOG00108;virNOG01741;virNOG00876	C	sp|W7MWX4|FUS7_GIBM7 Putative aldehyde dehydrogenase FUS7 OS=Gibberella moniliformis (strain M3125 / FGSC 7600) GN=FUS7 PE=3 SV=1	gi|159465489|ref|XP_001690955.1| aldehyde dehydrogenase [Chlamydomonas reinhardtii] gi|158279641|gb|EDP05401.1| aldehyde dehydrogenase [Chlamydomonas reinhardtii]
TRINITY_DN38912_c0_g1	7.67571	0	0	0.0391033	382	GO:0016020;GO:0042254;GO:0006412;GO:0022625;GO:0003735	-	virNOG19551;virNOG19518	J	sp|P05744|RL33A_YEAST 60S ribosomal protein L33-A OS=Saccharomyces cerevisiae (strain ATCC 204508 / S288c) GN=RPL33A PE=1 SV=3	gi|15228184|ref|NP_191134.1| 60S ribosomal protein L35a-4 [Arabidopsis thaliana] gi|27735243|sp|P51422.2|R35A4_ARATH RecName: Full=60S ribosomal protein L35a-4 gi|17386164|gb|AAL38628.1|AF446895_1 AT3g55750/F1I16_160 [Arabidopsis thaliana] gi|7263563|emb|CAB81600.1| ribosomal protein [Arabidopsis thaliana] gi|15450625|gb|AAK96584.1| AT3g55750/F1I16_160 [Arabidopsis thaliana] gi|21593235|gb|AAM651…
TRINITY_DN39012_c0_g1	44.2341	2.3599	0.0533503	0.00968754	1404	GO:0016020	K03878	virNOG21930	C	sp|P19041|NU1M_PODAN NADH-ubiquinone oxidoreductase chain 1 OS=Podospora anserina (strain S / ATCC MYA-4624 / DSM 980 / FGSC 10383) GN=ND1 PE=3 SV=2	gi|802796098|ref|XP_012092678.1| PREDICTED: LOW QUALITY PROTEIN: NADH-ubiquinone oxidoreductase chain 1 [Jatropha curcas]
TRINITY_DN39068_c0_g2	6.48437	0	0	0.0267712	913	-	-	-	-	-	-
TRINITY_DN39085_c0_g1	7.69697	0.285482	0.0370901	0.0301144	1458	-	-	-	-	sp|D4ARV2|AIM6_ARTBC Altered inheritance of mitochondria protein 6 homolog ARB_06966 OS=Arthroderma benhamiae (strain ATCC MYA-4681 / CBS 112371) GN=ARB_06966 PE=1 SV=1	-
TRINITY_DN39142_c0_g2	5.91594	0	0	0.0307218	1503	-	-	virNOG10797	J	sp|A6RMI1|DUS3_BOTFB tRNA-dihydrouridine(47) synthase [NAD(P)(+)] OS=Botryotinia fuckeliana (strain B05.10) GN=dus3 PE=3 SV=1	gi|302773960|ref|XP_002970397.1| hypothetical protein SELMODRAFT_267436 [Selaginella moellendorffii] gi|300161913|gb|EFJ28527.1| hypothetical protein SELMODRAFT_267436 [Selaginella moellendorffii]
TRINITY_DN39181_c0_g1	10.6526	0.352835	0.033122	0.0157846	1293	-	-	virNOG02722;virNOG00920	Q	sp|P54006|TOXD_COCCA Protein TOXD OS=Cochliobolus carbonum GN=TOXD PE=3 SV=1	gi|326507426|dbj|BAK03106.1| predicted protein [Hordeum vulgare subsp. vulgare]
TRINITY_DN39182_c0_g1	5.93408	0	0	0.0305809	1339	-	-	-	-	-	-
TRINITY_DN39252_c0_g1	10.7993	0	0	0.00271019	1719	-	-	virNOG02599;COG0415	TL	sp|P27526|PHR_NEUCR Deoxyribodipyrimidine photo-lyase OS=Neurospora crassa (strain ATCC 24698 / 74-OR23-1A / CBS 708.71 / DSM 1257 / FGSC 987) GN=phr PE=3 SV=2	gi|743941521|ref|XP_011015251.1| PREDICTED: cryptochrome-1-like [Populus euphratica]
TRINITY_DN39305_c0_g1	15.7808	0.575311	0.0364564	0.043968	529	GO:0005840;GO:0006412;GO:0003735	-	virNOG02975	J	sp|Q9C285|RL12_NEUCR 60S ribosomal protein L12 OS=Neurospora crassa (strain ATCC 24698 / 74-OR23-1A / CBS 708.71 / DSM 1257 / FGSC 987) GN=rpl-12 PE=3 SV=1	gi|226504938|ref|NP_001148350.1| 60S ribosomal protein L12 [Zea mays] gi|195618256|gb|ACG30958.1| 60S ribosomal protein L12 [Zea mays] gi|195619274|gb|ACG31467.1| 60S ribosomal protein L12 [Zea mays] gi|224035533|gb|ACN36842.1| unknown [Zea mays] gi|413923559|gb|AFW63491.1| putative ribosomal protein L11 family protein isoform 1 [Zea mays] gi|413923560|gb|AFW63492.1| putative ribosomal protein L1…
TRINITY_DN39366_c0_g1	9.42345	0	0	0.00620379	863	-	-	virNOG07622;virNOG05410	U	sp|O94363|RHB1_SCHPO GTP-binding protein rhb1 OS=Schizosaccharomyces pombe (strain 972 / ATCC 24843) GN=rhb1 PE=3 SV=1	gi|848879691|ref|XP_012840235.1| PREDICTED: ras-related protein RABD1-like [Erythranthe guttata] gi|604329842|gb|EYU35015.1| hypothetical protein MIMGU_mgv1a014096mg [Erythranthe guttata]
TRINITY_DN39403_c0_g2	8.23058	0	0	0.0107073	834	-	-	virNOG04497	O	sp|P31540|HSP98_NEUCR Heat shock protein hsp98 OS=Neurospora crassa (strain ATCC 24698 / 74-OR23-1A / CBS 708.71 / DSM 1257 / FGSC 987) GN=hsp98 PE=1 SV=2	gi|302810123|ref|XP_002986753.1| hypothetical protein SELMODRAFT_124842 [Selaginella moellendorffii] gi|300145407|gb|EFJ12083.1| hypothetical protein SELMODRAFT_124842 [Selaginella moellendorffii]
TRINITY_DN39418_c0_g1	15.6599	1.69682	0.108355	0.0391845	1460	GO:0016627;GO:0044710	-	virNOG08561	I	sp|P45954|ACDSB_HUMAN Short/branched chain specific acyl-CoA dehydrogenase, mitochondrial OS=Homo sapiens GN=ACADSB PE=1 SV=1	gi|1023966712|gb|KZV15053.1| isovaleryl-CoA dehydrogenase [Dorcoceras hygrometricum]
TRINITY_DN39427_c0_g1	24.0341	2.97345	0.123718	0.038582	672	GO:0005622	-	virNOG18134	J	sp|P36105|RL14A_YEAST 60S ribosomal protein L14-A OS=Saccharomyces cerevisiae (strain ATCC 204508 / S288c) GN=RPL14A PE=1 SV=1	gi|168031431|ref|XP_001768224.1| predicted protein [Physcomitrella patens] gi|162680402|gb|EDQ66838.1| predicted protein [Physcomitrella patens]
TRINITY_DN39446_c0_g1	7.8723	0.352835	0.0448198	0.0349675	1184	-	-	-	-	-	-
TRINITY_DN39449_c0_g1	36.2259	2.07007	0.0571435	0.000539936	410	-	-	-	-	-	-
TRINITY_DN39460_c0_g1	382.82	29.6954	0.0775702	0.0378337	483	-	-	-	-	-	-
TRINITY_DN39476_c0_g1	6.055	0	0	0.0451926	700	-	-	-	-	sp|Q9Y7Z5|TTS1_SCHPO Tetra-spanning protein 1 OS=Schizosaccharomyces pombe (strain 972 / ATCC 24843) GN=tts1 PE=1 SV=1	gi|326487908|dbj|BAJ89793.1| predicted protein [Hordeum vulgare subsp. vulgare]
TRINITY_DN39503_c0_g2	20.324	1.63382	0.0803886	0.0202679	3898	-	-	virNOG06260	J	sp|Q10475|IF4G_SCHPO Eukaryotic translation initiation factor 4 gamma OS=Schizosaccharomyces pombe (strain 972 / ATCC 24843) GN=tif471 PE=1 SV=1	gi|922331892|ref|XP_013443937.1| eukaryotic translation initiation factor 4G-like protein [Medicago truncatula] gi|657372014|gb|KEH17962.1| eukaryotic translation initiation factor 4G-like protein [Medicago truncatula]
TRINITY_DN39652_c0_g1	16.4763	0	0	0.0141508	2539	-	-	-	-	sp|Q5R6J1|S6A19_PONAB Sodium-dependent neutral amino acid transporter B(0)AT1 OS=Pongo abelii GN=SLC6A19 PE=2 SV=1	gi|255070699|ref|XP_002507431.1| Neurotransmitter:Sodium symporter family [Micromonas commoda] gi|226522706|gb|ACO68689.1| Neurotransmitter:Sodium symporter family [Micromonas commoda]
TRINITY_DN39681_c0_g1	25.3146	0.860793	0.0340038	0.047215	570	-	-	-	-	-	-
TRINITY_DN39748_c1_g1	8.78088	0	0	0.045059	2208	GO:0006541;GO:0046872;GO:0016597;GO:0005524;GO:0006207;GO:0004070;GO:0004088	-	virNOG00339	R	sp|O93937|PYR1_EMENI Protein pyrABCN OS=Emericella nidulans (strain FGSC A4 / ATCC 38163 / CBS 112.46 / NRRL 194 / M139) GN=pyrABCN PE=3 SV=2	gi|326533420|dbj|BAK05241.1| predicted protein [Hordeum vulgare subsp. vulgare]
TRINITY_DN39770_c0_g1	14.0376	1.15062	0.0819669	0.0497806	1181	-	-	virNOG07625;KOG0725;virNOG00703;virNOG23942	Q	sp|Q9X248|FABG_THEMA 3-oxoacyl-[acyl-carrier-protein] reductase FabG OS=Thermotoga maritima (strain ATCC 43589 / MSB8 / DSM 3109 / JCM 10099) GN=fabG PE=3 SV=1	gi|971519528|dbj|GAQ78692.1| short-chain dehydrogenase_reductase SDR [Klebsormidium flaccidum]
TRINITY_DN39799_c0_g1	12.1826	0.991151	0.0813578	0.0247824	1514	GO:0003824	-	virNOG05281;COG2072;virNOG04531;virNOG06934	QP	sp|A0R665|ETHA_MYCS2 FAD-containing monooxygenase EthA OS=Mycobacterium smegmatis (strain ATCC 700084 / mc(2)155) GN=ethA PE=3 SV=1	gi|326530884|dbj|BAK01240.1| predicted protein [Hordeum vulgare subsp. vulgare]
TRINITY_DN39842_c0_g1	15.4301	0.579658	0.0375668	0.0291212	1938	GO:0016787;GO:0044238;GO:0006796;GO:0071704	-	COG0061;virNOG02448;virNOG00596	HG	sp|O13863|YDU2_SCHPO Uncharacterized kinase C1B1.02c OS=Schizosaccharomyces pombe (strain 972 / ATCC 24843) GN=SPAC1B1.02c PE=1 SV=1	gi|255089443|ref|XP_002506643.1| nad-k like protein [Micromonas commoda] gi|226521916|gb|ACO67901.1| nad-k like protein [Micromonas commoda]
TRINITY_DN39892_c0_g2	10.5105	0.289829	0.0275753	0.0119819	1017	GO:0043022;GO:0005737;GO:0006413;GO:0003743;GO:0005730;GO:0043023;GO:0042256;GO:0042273	K03264	virNOG05654	J	sp|Q5ASA6|IF6_EMENI Eukaryotic translation initiation factor 6 OS=Emericella nidulans (strain FGSC A4 / ATCC 38163 / CBS 112.46 / NRRL 194 / M139) GN=tif6 PE=3 SV=1	gi|116778895|gb|ABK21044.1| unknown [Picea sitchensis]
TRINITY_DN39990_c0_g1	10.4016	0	0	0.0392285	1591	-	K15083	virNOG01575	L	sp|P31244|RAD16_YEAST DNA repair protein RAD16 OS=Saccharomyces cerevisiae (strain ATCC 204508 / S288c) GN=RAD16 PE=1 SV=1	gi|743907638|ref|XP_011047250.1| PREDICTED: DNA repair protein RAD16 isoform X3 [Populus euphratica]
TRINITY_DN39995_c0_g1	22.5736	1.49476	0.0662172	0.0300943	3934	-	-	virNOG01861	I	sp|O14111|PSD3_SCHPO Phosphatidylserine decarboxylase proenzyme 3 OS=Schizosaccharomyces pombe (strain 972 / ATCC 24843) GN=psd3 PE=3 SV=2	gi|110741016|dbj|BAE98602.1| phosphatidylserine decarboxylase like protein [Arabidopsis thaliana]
TRINITY_DN40108_c0_g1	19.8115	2.14612	0.108327	0.0147175	815	-	-	-	-	sp|D4AQH0|A6477_ARTBC Probable cell wall protein ARB_06477 OS=Arthroderma benhamiae (strain ATCC MYA-4681 / CBS 112371) GN=ARB_06477 PE=1 SV=1	-
TRINITY_DN40143_c0_g1	13.2197	1.49476	0.11307	0.0380129	1586	-	-	virNOG04485	I	sp|O74975|PCY1_SCHPO Probable choline-phosphate cytidylyltransferase OS=Schizosaccharomyces pombe (strain 972 / ATCC 24843) GN=SPCC1827.02c PE=1 SV=3	gi|1021053907|gb|KZN11685.1| hypothetical protein DCAR_004341 [Daucus carota subsp. sativus]
TRINITY_DN40175_c0_g1	10.2066	0.289829	0.0283962	0.0137521	853	-	-	-	-	sp|Q12233|ATPN_YEAST ATP synthase subunit g, mitochondrial OS=Saccharomyces cerevisiae (strain ATCC 204508 / S288c) GN=ATP20 PE=1 SV=1	-
TRINITY_DN40189_c0_g1	9.04856	0	0	0.00669861	1513	-	-	virNOG00071	I	sp|O42916|ALE1_SCHPO Lysophospholipid acyltransferase OS=Schizosaccharomyces pombe (strain 972 / ATCC 24843) GN=ale1 PE=1 SV=1	gi|255074005|ref|XP_002500677.1| predicted protein [Micromonas commoda] gi|226515940|gb|ACO61935.1| predicted protein [Micromonas commoda]
TRINITY_DN40201_c0_g2	10.775	0.285482	0.0264947	0.043877	2031	-	-	virNOG05441;virNOG00897	Z	sp|Q4WC55|MYO1_ASPFU Myosin-1 OS=Neosartorya fumigata (strain ATCC MYA-4609 / Af293 / CBS 101355 / FGSC A1100) GN=myoA PE=3 SV=2	gi|971520635|dbj|GAQ77622.1| Myosin family protein with Dil domain [Klebsormidium flaccidum]
TRINITY_DN40235_c0_g1	7.14508	0.289829	0.0405635	0.0440896	1669	GO:0016853;GO:0009987	-	virNOG18200	O	sp|Q4IN00|FKBP2_GIBZE FK506-binding protein 2 OS=Gibberella zeae (strain PH-1 / ATCC MYA-4620 / FGSC 9075 / NRRL 31084) GN=FPR2 PE=3 SV=2	gi|760442883|ref|XP_011398510.1| FK506-binding protein 2 [Auxenochlorella protothecoides] gi|675353174|gb|KFM25614.1| FK506-binding protein 2 [Auxenochlorella protothecoides]
TRINITY_DN40239_c0_g1	5.46844	0	0	0.0426458	528	GO:0005685;GO:0003723;GO:0000398;GO:0071013	-	virNOG21276;NOG66928	AK	sp|Q9P5Z8|RUXF_NEUCR Probable small nuclear ribonucleoprotein F OS=Neurospora crassa (strain ATCC 24698 / 74-OR23-1A / CBS 708.71 / DSM 1257 / FGSC 987) GN=B2O8.190 PE=3 SV=1	gi|565344212|ref|XP_006339211.1| PREDICTED: probable small nuclear ribonucleoprotein F [Solanum tuberosum]
TRINITY_DN40250_c0_g1	5.57275	0	0	0.046613	588	-	-	virNOG02079;COG1064	QC	sp|Q337Y2|CADH3_ORYSJ Probable cinnamyl alcohol dehydrogenase 3 OS=Oryza sativa subsp. japonica GN=CAD3 PE=2 SV=1	gi|525507122|ref|NP_001267599.1| probable mannitol dehydrogenase-like [Cucumis sativus] gi|227330353|emb|CAY19192.1| somatic embryogenesis cinnamyl alcohol dehydrogenase 1 [Cucumis sativus] gi|700193481|gb|KGN48685.1| hypothetical protein Csa_6G497350 [Cucumis sativus]
TRINITY_DN40251_c0_g2	43.1712	3.61177	0.0836615	0.0419163	1178	GO:0044444	-	virNOG21931;virNOG21149	O	sp|Q9ZR41|GLRX_SOLLC Glutaredoxin OS=Solanum lycopersicum PE=3 SV=1	gi|168036781|ref|XP_001770884.1| predicted protein [Physcomitrella patens] gi|162677748|gb|EDQ64214.1| predicted protein, partial [Physcomitrella patens]
TRINITY_DN40263_c0_g1	6.3559	0	0	0.0419266	476	-	-	-	-	sp|S0DQ98|FSR4_GIBF5 Trans-enoyl reductase fsr4 OS=Gibberella fujikuroi (strain CBS 195.34 / IMI 58289 / NRRL A-6831) GN=fsr4 PE=2 SV=1	-
TRINITY_DN40299_c0_g1	10.1174	0.285482	0.028217	0.0360829	771	-	-	-	-	-	-
TRINITY_DN40330_c0_g1	12.0465	0.570963	0.0473965	0.0262807	1972	-	-	virNOG09133	S	sp|Q0UUE1|LMBD1_PHANO Probable lysosomal cobalamin transporter OS=Phaeosphaeria nodorum (strain SN15 / ATCC MYA-4574 / FGSC 10173) GN=SNOG_04623 PE=3 SV=1	-
TRINITY_DN40331_c0_g1	5.62868	0	0	0.0409844	1017	-	-	-	-	-	-
TRINITY_DN40367_c0_g1	39.8496	1.78459	0.0447831	0.0282928	1273	-	-	virNOG04413;virNOG32575	CR	sp|Q10494|YDG7_SCHPO Uncharacterized oxidoreductase C26F1.07 OS=Schizosaccharomyces pombe (strain 972 / ATCC 24843) GN=SPAC26F1.07 PE=3 SV=1	gi|567213795|ref|XP_006410968.1| hypothetical protein EUTSA_v10016962mg [Eutrema salsugineum] gi|557112137|gb|ESQ52421.1| hypothetical protein EUTSA_v10016962mg [Eutrema salsugineum]
TRINITY_DN40371_c0_g1	12.3096	0.289829	0.023545	0.0436163	1798	GO:0007186;GO:0031683;GO:0001664;GO:0005834;GO:0005525;GO:0004871;GO:0003924	-	virNOG08418	TD	sp|O74227|GPA1_COCH4 Guanine nucleotide-binding protein subunit alpha OS=Cochliobolus heterostrophus (strain C4 / ATCC 48331 / race T) GN=CGA1 PE=3 SV=3	gi|326501236|dbj|BAJ98849.1| predicted protein [Hordeum vulgare subsp. vulgare]
TRINITY_DN40405_c0_g1	16.3811	1.14627	0.0699755	0.0436608	3344	-	-	virNOG28077;virNOG08230;virNOG07708	C	sp|P39692|MET10_YEAST Sulfite reductase [NADPH] flavoprotein component OS=Saccharomyces cerevisiae (strain ATCC 204508 / S288c) GN=MET10 PE=1 SV=2	gi|693497924|emb|CEF99664.1| Flavoprotein pyridine nucleotide cytochrome reductase [Ostreococcus tauri]
TRINITY_DN40439_c0_g1	13.1653	0	0	0.0491456	865	-	-	-	-	sp|P06810|COX5_NEUCR Cytochrome c oxidase polypeptide 5, mitochondrial OS=Neurospora crassa (strain ATCC 24698 / 74-OR23-1A / CBS 708.71 / DSM 1257 / FGSC 987) GN=cya-4 PE=3 SV=2	-
TRINITY_DN40442_c0_g1	12.163	1.0585	0.0870269	0.0268356	2058	-	-	virNOG25185;COG0591	PE	sp|O94469|DUR31_SCHPO Probable urea active transporter 1 OS=Schizosaccharomyces pombe (strain 972 / ATCC 24843) GN=dur3-1 PE=3 SV=1	gi|545376337|ref|XP_005652268.1| NAD(P)-binding protein [Coccomyxa subellipsoidea C-169] gi|384254250|gb|EIE27724.1| NAD(P)-binding protein [Coccomyxa subellipsoidea C-169]
TRINITY_DN40468_c0_g1	24.3651	0	0	0.0338602	1105	-	-	virNOG04413	R	sp|Q0GYU4|GLD2_HYPJE Glycerol 2-dehydrogenase (NADP(+)) OS=Hypocrea jecorina GN=gld2 PE=1 SV=1	gi|326532812|dbj|BAJ89251.1| predicted protein [Hordeum vulgare subsp. vulgare]
TRINITY_DN40474_c0_g1	20.1867	1.27663	0.0632414	0.0207297	1044	-	-	virNOG04435	R	sp|P50699|TLPH_ARATH Thaumatin-like protein OS=Arabidopsis thaliana GN=At1g18250 PE=2 SV=2	gi|1009136617|ref|XP_015885619.1| PREDICTED: pathogenesis-related protein 5 [Ziziphus jujuba]
TRINITY_DN40507_c0_g1	6.73537	0	0	0.0204034	940	GO:0016020;GO:0005794;GO:0009651;GO:0016192;GO:0005773	-	virNOG02039;virNOG03877	U	sp|Q9FMR5|VA714_ARATH Vesicle-associated membrane protein 714 OS=Arabidopsis thaliana GN=VAMP714 PE=1 SV=1	gi|1004133833|gb|KXZ42022.1| VAM5/VAMP75 protein [Gonium pectorale]
TRINITY_DN40522_c0_g1	10.3805	0.352835	0.0339902	0.0246943	540	-	-	COG2075;virNOG17343;virNOG17777	J	sp|Q92354|RL24A_SCHPO 60S ribosomal protein L24-A OS=Schizosaccharomyces pombe (strain 972 / ATCC 24843) GN=rpl2401 PE=3 SV=1	gi|326524259|dbj|BAK00513.1| predicted protein [Hordeum vulgare subsp. vulgare]
TRINITY_DN40570_c0_g1	12.098	1.63382	0.135049	0.0473897	1778	-	-	COG2376;virNOG05632	G	sp|O13902|DAK1_SCHPO Dihydroxyacetone kinase 1 OS=Schizosaccharomyces pombe (strain 972 / ATCC 24843) GN=dak1 PE=3 SV=1	gi|514814386|ref|XP_004981964.1| PREDICTED: putative 3,4-dihydroxy-2-butanone kinase isoform X1 [Setaria italica]
TRINITY_DN40573_c0_g1	28.3081	1.85629	0.0655745	0.00887104	1260	-	-	virNOG02771;NOG06107;virNOG15400	IU	sp|Q10137|SEC14_SCHPO Sec14 cytosolic factor OS=Schizosaccharomyces pombe (strain 972 / ATCC 24843) GN=sec14 PE=4 SV=1	gi|1026089817|ref|XP_016544048.1| PREDICTED: phosphatidylinositol/phosphatidylcholine transfer protein SFH12-like [Capsicum annuum] gi|1026089819|ref|XP_016544049.1| PREDICTED: phosphatidylinositol/phosphatidylcholine transfer protein SFH12-like [Capsicum annuum]
TRINITY_DN40643_c0_g1	10.7947	0.70567	0.0653719	0.0460507	1594	-	-	virNOG03768	P	sp|A1CZJ3|GMT1_NEOFI GDP-mannose transporter 1 OS=Neosartorya fischeri (strain ATCC 1020 / DSM 3700 / CBS 544.65 / FGSC A1164 / JCM 1740 / NRRL 181 / WB 181) GN=gmt1 PE=3 SV=1	gi|685357096|ref|XP_009113351.1| PREDICTED: GDP-mannose transporter GONST1 [Brassica rapa] gi|685357099|ref|XP_009113352.1| PREDICTED: GDP-mannose transporter GONST1 [Brassica rapa]
TRINITY_DN40706_c0_g1	9.33582	0.285482	0.0305792	0.0158032	464	-	-	virNOG25321;virNOG24894;virNOG25979	R	sp|Q871V2|PMP3_NEUCR Plasma membrane proteolipid 3 OS=Neurospora crassa (strain ATCC 24698 / 74-OR23-1A / CBS 708.71 / DSM 1257 / FGSC 987) GN=pmp-1 PE=3 SV=1	gi|702511843|ref|XP_010040901.1| PREDICTED: hydrophobic protein LTI6B-like [Eucalyptus grandis]
TRINITY_DN40717_c0_g1	13.253	0.352835	0.0266231	0.0466867	1698	GO:0006810	-	virNOG09142;virNOG00965	U	sp|Q0US25|SEC23_PHANO Protein transport protein SEC23 OS=Phaeosphaeria nodorum (strain SN15 / ATCC MYA-4574 / FGSC 10173) GN=SEC23 PE=3 SV=2	gi|971518352|dbj|GAQ79816.1| Sec23 protein transport family protein [Klebsormidium flaccidum]
TRINITY_DN40725_c0_g1	16.2163	1.72593	0.106432	0.0276988	2038	GO:0003824	-	virNOG01802;virNOG05216	G	sp|Q96VA4|GLGB_ASPOR 1,4-alpha-glucan-branching enzyme OS=Aspergillus oryzae (strain ATCC 42149 / RIB 40) GN=gbeA PE=2 SV=1	gi|1026758502|gb|OAE20568.1| hypothetical protein AXG93_3873s1260 [Marchantia polymorpha subsp. polymorpha]
TRINITY_DN40737_c0_g1	34.738	1.991	0.0573146	0.0366358	2445	-	-	virNOG06308	A	sp|A9LNK9|CPSF_ARATH 30-kDa cleavage and polyadenylation specificity factor 30 OS=Arabidopsis thaliana GN=CPSF30 PE=1 SV=1	gi|1029112128|ref|XP_016734575.1| PREDICTED: 30-kDa cleavage and polyadenylation specificity factor 30-like [Gossypium hirsutum]
TRINITY_DN40747_c0_g2	186.581	21.3708	0.114539	0.037102	858	-	-	virNOG13414	R	sp|Q9XIN8|FB119_ARATH F-box protein At2g27310 OS=Arabidopsis thaliana GN=At2g27310 PE=2 SV=1	gi|595843869|ref|XP_007208699.1| hypothetical protein PRUPE_ppa023494mg, partial [Prunus persica] gi|462404341|gb|EMJ09898.1| hypothetical protein PRUPE_ppa023494mg, partial [Prunus persica]
TRINITY_DN40756_c0_g1	132.252	8.88212	0.0671607	0.0212164	1243	-	-	virNOG02079	Q	sp|Q04894|ADH6_YEAST NADP-dependent alcohol dehydrogenase 6 OS=Saccharomyces cerevisiae (strain ATCC 204508 / S288c) GN=ADH6 PE=1 SV=1	gi|255587478|ref|XP_002534286.1| PREDICTED: probable mannitol dehydrogenase [Ricinus communis] gi|223525574|gb|EEF28097.1| alcohol dehydrogenase, putative [Ricinus communis]
TRINITY_DN40760_c0_g1	16.4793	0.642664	0.0389983	0.0174718	1177	-	-	-	-	-	-
TRINITY_DN40774_c0_g1	18.735	1.9823	0.105807	0.0205581	2451	GO:0016301	-	NOG00132;virNOG01318	T	sp|Q9P7J8|GAD8_SCHPO Serine/threonine-protein kinase gad8 OS=Schizosaccharomyces pombe (strain 972 / ATCC 24843) GN=gad8 PE=1 SV=1	gi|326521718|dbj|BAK00435.1| predicted protein [Hordeum vulgare subsp. vulgare]
TRINITY_DN40780_c0_g1	34.1727	4.57205	0.133793	0.0107502	2485	-	-	-	-	sp|Q10327|YD72_SCHPO Uncharacterized protein C32A11.02c OS=Schizosaccharomyces pombe (strain 972 / ATCC 24843) GN=SPAC32A11.02c PE=4 SV=1	gi|326529079|dbj|BAK00933.1| predicted protein [Hordeum vulgare subsp. vulgare]
TRINITY_DN40798_c0_g1	53.9992	5.21169	0.0965142	0.0279534	1447	-	-	virNOG12741	Q	sp|Q92247|BLI4_NEUCR Putative oxidoreductase bli-4, mitochondrial OS=Neurospora crassa (strain ATCC 24698 / 74-OR23-1A / CBS 708.71 / DSM 1257 / FGSC 987) GN=bli-4 PE=1 SV=1	gi|326533740|dbj|BAK05401.1| predicted protein [Hordeum vulgare subsp. vulgare]
TRINITY_DN40831_c0_g1	7.62283	0	0	0.0150121	1497	-	-	-	-	-	-
TRINITY_DN40839_c0_g1	16.4793	0.928146	0.0563219	0.0262359	2929	-	-	-	-	sp|I1RF57|AURR2_GIBZE Aurofusarin cluster transcription factor aurR2 OS=Gibberella zeae (strain PH-1 / ATCC MYA-4620 / FGSC 9075 / NRRL 31084) GN=aurR2 PE=2 SV=1	gi|27311709|gb|AAO00820.1| Unknown protein [Arabidopsis thaliana]
TRINITY_DN40869_c0_g2	8.45887	0	0	0.0210037	1773	-	-	virNOG09427	O	sp|P32864|RAEP_YEAST Rab proteins geranylgeranyltransferase component A OS=Saccharomyces cerevisiae (strain ATCC 204508 / S288c) GN=MRS6 PE=1 SV=2	gi|296088658|emb|CBI37649.3| unnamed protein product [Vitis vinifera]
TRINITY_DN40870_c0_g1	35.6209	1.34833	0.0378523	0.0437617	1591	GO:0008483	-	virNOG02878	E	sp|O14370|BCA1_SCHPO Branched-chain-amino-acid aminotransferase, mitochondrial OS=Schizosaccharomyces pombe (strain 972 / ATCC 24843) GN=eca39 PE=1 SV=3	gi|168023904|ref|XP_001764477.1| predicted protein [Physcomitrella patens] gi|162684341|gb|EDQ70744.1| predicted protein, partial [Physcomitrella patens]
TRINITY_DN40879_c0_g1	12.975	1.44045	0.111017	0.0497567	1410	GO:0042973;GO:0016021;GO:0005975	-	virNOG02159	R	sp|P52409|E13B_WHEAT Glucan endo-1,3-beta-glucosidase OS=Triticum aestivum GN=GLC1 PE=2 SV=1	gi|223534417|gb|EEF36121.1| Glucan endo-1,3-beta-glucosidase precursor, putative [Ricinus communis]
TRINITY_DN40882_c0_g1	10.459	0	0	0.048108	1289	-	-	NOG03237;virNOG01922	O	sp|Q09912|PSI1_SCHPO Protein psi1 OS=Schizosaccharomyces pombe (strain 972 / ATCC 24843) GN=psi1 PE=2 SV=2	gi|697119032|ref|XP_009613462.1| PREDICTED: dnaJ homolog subfamily B member 1-like [Nicotiana tomentosiformis]
TRINITY_DN40885_c0_g2	18.3858	0.570963	0.0310547	0.0219945	1635	-	-	virNOG09705;virNOG09043;strNOG09675	R	sp|Q9SB64|NBR1_ARATH Protein NBR1 homolog OS=Arabidopsis thaliana GN=NBR1 PE=1 SV=1	gi|326499716|dbj|BAJ86169.1| predicted protein [Hordeum vulgare subsp. vulgare]
TRINITY_DN40901_c0_g1	57.8908	5.09046	0.0879321	0.00374598	2547	GO:0016020;GO:0016740;GO:0009579;GO:0009507	-	virNOG00884	G	sp|Q9URM2|TKT_SCHPO Probable transketolase OS=Schizosaccharomyces pombe (strain 972 / ATCC 24843) GN=SPBC2G5.05 PE=2 SV=1	gi|970057778|ref|XP_015055558.1| PREDICTED: transketolase, chloroplastic [Solanum pennellii]
TRINITY_DN40905_c0_g1	10.3668	0	0	0.00493413	1730	-	-	virNOG02886;virNOG29915	C	sp|P0CI40|CMC1_YEASX Calcium-binding mitochondrial carrier SAL1 OS=Saccharomyces cerevisiae GN=SAL1 PE=3 SV=1	gi|764618228|ref|XP_011468225.1| PREDICTED: calcium-binding mitochondrial carrier protein SCaMC-3-like isoform X2 [Fragaria vesca subsp. vesca]
TRINITY_DN40948_c0_g1	8.51785	0.579658	0.0680522	0.0453568	1477	-	-	-	-	sp|P36091|DCW1_YEAST Mannan endo-1,6-alpha-mannosidase DCW1 OS=Saccharomyces cerevisiae (strain ATCC 204508 / S288c) GN=DCW1 PE=1 SV=1	-
TRINITY_DN40950_c0_g1	958.322	231.056	0.241105	0.00836482	868	-	-	virNOG24842	R	sp|Q8W453|DIRL1_ARATH Putative lipid-transfer protein DIR1 OS=Arabidopsis thaliana GN=DIR1 PE=1 SV=1	gi|255577622|ref|XP_002529688.1| PREDICTED: putative lipid-transfer protein DIR1 [Ricinus communis] gi|223530836|gb|EEF32699.1| lipid binding protein, putative [Ricinus communis]
TRINITY_DN40994_c0_g1	36.6657	2.41856	0.0659624	0.00471556	1216	-	-	-	-	-	-
TRINITY_DN41002_c0_g1	130.773	16.621	0.127098	0.000646926	809	-	-	euNOG18431;virNOG22523;NOG145694	S	sp|F4IPE3|IDD15_ARATH Protein SHOOT GRAVITROPISM 5 OS=Arabidopsis thaliana GN=SGR5 PE=1 SV=1	gi|731426828|ref|XP_010663747.1| PREDICTED: uncharacterized protein LOC100242196 [Vitis vinifera] gi|147816564|emb|CAN68393.1| hypothetical protein VITISV_019529 [Vitis vinifera]
TRINITY_DN41004_c0_g1	5.64529	0	0	0.0458307	910	GO:0042254	-	virNOG08009	J	sp|O59678|RRS1_SCHPO Ribosome biogenesis regulatory protein homolog OS=Schizosaccharomyces pombe (strain 972 / ATCC 24843) GN=SPBC29A3.16 PE=1 SV=1	gi|731353348|ref|XP_010688017.1| PREDICTED: ribosome biogenesis regulatory protein homolog [Beta vulgaris subsp. vulgaris] gi|870850822|gb|KMT02888.1| hypothetical protein BVRB_8g194650 [Beta vulgaris subsp. vulgaris]
TRINITY_DN41054_c0_g1	19.9915	1.28098	0.0640764	0.0035172	2191	-	-	virNOG08435;virNOG03728;virNOG05909	I	sp|Q10138|YAS2_SCHPO CRAL-TRIO domain-containing protein C3H8.02 OS=Schizosaccharomyces pombe (strain 972 / ATCC 24843) GN=SPAC3H8.02 PE=1 SV=1	gi|159477899|ref|XP_001697046.1| hypothetical protein CHLREDRAFT_150775 [Chlamydomonas reinhardtii] gi|158274958|gb|EDP00738.1| predicted protein [Chlamydomonas reinhardtii]
TRINITY_DN41064_c0_g1	10.9353	0	0	0.0422513	1151	GO:0005975;GO:0016311;GO:0042132	K03841	virNOG02513	G	sp|P14766|F16P2_SPIOL Fructose-1,6-bisphosphatase, cytosolic OS=Spinacia oleracea PE=1 SV=2	gi|168064043|ref|XP_001783975.1| predicted protein [Physcomitrella patens] gi|162664482|gb|EDQ51200.1| predicted protein [Physcomitrella patens]
TRINITY_DN41106_c0_g1	6.23643	0	0	0.041378	873	GO:0016020;GO:0044699;GO:0016679;GO:0005739;GO:0051536	-	COG0723;virNOG00847	C	sp|P07056|UCRI_NEUCR Cytochrome b-c1 complex subunit Rieske, mitochondrial OS=Neurospora crassa (strain ATCC 24698 / 74-OR23-1A / CBS 708.71 / DSM 1257 / FGSC 987) GN=NCU06606 PE=3 SV=1	gi|195616520|gb|ACG30090.1| ubiquinol-cytochrome c reductase iron-sulfur subunit [Zea mays] gi|1027159937|gb|OAG20314.1| ubiquinol-cytochrome c reductase iron-sulfur subunit [Alternaria alternata]
TRINITY_DN41113_c0_g1	17.4181	0	0	0.0272345	1599	-	-	virNOG00848;virNOG05482;virNOG13142	G	sp|P0C1B4|AMYA3_ASPOR Alpha-amylase A type-3 OS=Aspergillus oryzae (strain ATCC 42149 / RIB 40) GN=amy3 PE=3 SV=1	gi|971519444|dbj|GAQ78735.1| alpha-amylase [Klebsormidium flaccidum]
TRINITY_DN41114_c0_g1	30.9221	0.932493	0.0301562	0.0289797	2322	-	K13091	strNOG03273;virNOG03267	K	sp|O13845|RSD1_SCHPO RNA-binding protein rsd1 OS=Schizosaccharomyces pombe (strain 972 / ATCC 24843) GN=rsd1 PE=1 SV=2	gi|1028963522|ref|XP_016725265.1| PREDICTED: RNA-binding protein 39-like isoform X1 [Gossypium hirsutum]
TRINITY_DN41138_c0_g1	22.2531	2.71708	0.122099	0.0192762	2154	-	K22848	virNOG01713;virNOG22593	I	sp|Q96UY2|DGT2A_UMBRA Diacylglycerol O-acyltransferase 2A OS=Umbelopsis ramanniana GN=DGAT2A PE=1 SV=1	gi|303275394|ref|XP_003056991.1| predicted protein [Micromonas pusilla CCMP1545] gi|226461343|gb|EEH58636.1| predicted protein [Micromonas pusilla CCMP1545]
TRINITY_DN41143_c0_g1	116.134	11.2377	0.0967649	0.0234991	1273	-	-	-	-	sp|A6ZQH4|CIS3_YEAS7 Cell wall mannoprotein CIS3 OS=Saccharomyces cerevisiae (strain YJM789) GN=CIS3 PE=3 SV=1	-
TRINITY_DN41144_c0_g1	6.43302	0	0	0.0219759	1259	-	-	-	-	sp|Q5UNZ8|YR740_MIMIV Uncharacterized protein R740 OS=Acanthamoeba polyphaga mimivirus GN=MIMI_R740 PE=4 SV=1	-
TRINITY_DN41162_c0_g1	24.1913	0.289829	0.0119807	0.0139157	552	GO:0003755;GO:0005528;GO:0005789;GO:0061077	-	COG0545;virNOG00512	O	sp|O42993|FKBP_SCHPO Peptidyl-prolyl cis-trans isomerase OS=Schizosaccharomyces pombe (strain 972 / ATCC 24843) GN=fkh1 PE=3 SV=1	gi|942439315|gb|ALL26323.1| peptidyl-prolyl cis-trans isomerase [Scenedesmus sp. FKBP]
TRINITY_DN41200_c0_g2	35.7102	0.285482	0.00799441	0.00876212	2200	-	-	-	-	-	-
TRINITY_DN41219_c0_g1	17.2413	0.991151	0.0574871	0.0346003	2524	-	-	virNOG13457;virNOG04205	T	sp|O14019|HAL4_SCHPO Serine/threonine-protein kinase hal4 OS=Schizosaccharomyces pombe (strain 972 / ATCC 24843) GN=hal4 PE=1 SV=1	gi|567156538|ref|XP_006418386.1| hypothetical protein EUTSA_v10007632mg [Eutrema salsugineum] gi|557096157|gb|ESQ36739.1| hypothetical protein EUTSA_v10007632mg [Eutrema salsugineum]
TRINITY_DN41226_c0_g1	8.97594	0.352835	0.039309	0.0240884	912	-	-	virNOG18597;virNOG21105	U	sp|Q9USM7|TIM23_SCHPO Mitochondrial import inner membrane translocase subunit tim23 OS=Schizosaccharomyces pombe (strain 972 / ATCC 24843) GN=tim23 PE=3 SV=1	gi|848851540|ref|XP_012836514.1| PREDICTED: mitochondrial import inner membrane translocase subunit TIM23-1-like [Erythranthe guttata] gi|604347717|gb|EYU45872.1| hypothetical protein MIMGU_mgv1a027042mg [Erythranthe guttata]
TRINITY_DN41233_c0_g1	7.22973	0	0	0.0202997	739	-	-	COG1779;virNOG03432	R	sp|P53303|ZPR1_YEAST Zinc finger protein ZPR1 OS=Saccharomyces cerevisiae (strain ATCC 204508 / S288c) GN=ZPR1 PE=1 SV=1	gi|1002865251|ref|XP_006659490.2| PREDICTED: zinc finger protein ZPR1-like [Oryza brachyantha]
TRINITY_DN41235_c0_g1	13.2409	1.15062	0.0868989	0.0224559	787	-	-	-	-	-	-
TRINITY_DN41349_c0_g1	16.4446	0.289829	0.0176246	0.00130235	2336	GO:0006568;GO:0004834;GO:0030170;GO:0005737	-	virNOG07628	E	sp|P13228|TRP_NEUCR Tryptophan synthase OS=Neurospora crassa (strain ATCC 24698 / 74-OR23-1A / CBS 708.71 / DSM 1257 / FGSC 987) GN=trp-3 PE=1 SV=1	gi|2970343|gb|AAC25986.1| tryptophan synthase beta [Chlamydomonas reinhardtii]
TRINITY_DN41352_c0_g1	38.9759	1.78024	0.0456755	0.00093028	3328	GO:1901363;GO:0097159;GO:0006412;GO:0016874	-	virNOG04864	J	sp|P04802|SYDC_YEAST Aspartate--tRNA ligase, cytoplasmic OS=Saccharomyces cerevisiae (strain ATCC 204508 / S288c) GN=DPS1 PE=1 SV=3	gi|303284531|ref|XP_003061556.1| predicted protein [Micromonas pusilla CCMP1545] gi|226456886|gb|EEH54186.1| predicted protein [Micromonas pusilla CCMP1545]
TRINITY_DN41370_c0_g1	85.635	7.24396	0.0845911	0.00541839	1049	-	-	-	-	sp|Q01358|BLI3_NEUCR Protein bli-3 OS=Neurospora crassa (strain ATCC 24698 / 74-OR23-1A / CBS 708.71 / DSM 1257 / FGSC 987) GN=bli-3 PE=2 SV=1	gi|1028980751|ref|XP_016733792.1| PREDICTED: uncharacterized protein LOC107944480 [Gossypium hirsutum]
TRINITY_DN41377_c0_g1	8.37269	0.285482	0.0340968	0.0373881	1876	-	-	virNOG18130;virNOG12439;KOG4212;NOG171274;virNOG01116	AR	sp|Q9P3U1|YKX5_SCHPO Uncharacterized RNA-binding protein C328.05 OS=Schizosaccharomyces pombe (strain 972 / ATCC 24843) GN=SPAC328.05 PE=4 SV=3	gi|545364882|ref|XP_005647469.1| RNA-binding domain-containing protein [Coccomyxa subellipsoidea C-169] gi|384249443|gb|EIE22925.1| RNA-binding domain-containing protein [Coccomyxa subellipsoidea C-169]
TRINITY_DN41378_c0_g1	13.2394	0.991151	0.0748638	0.0153328	796	-	-	-	-	-	-
TRINITY_DN41381_c0_g1	11.3102	0.570963	0.050482	0.0364372	449	-	-	-	-	-	-
TRINITY_DN41392_c0_g1	17.3124	2.33949	0.135134	0.0295126	2641	-	-	COG0369;virNOG08230;virNOG07708	CP	sp|Q09744|YB63_SCHPO Uncharacterized FAD-binding protein C12C2.03c OS=Schizosaccharomyces pombe (strain 972 / ATCC 24843) GN=SPBC12C2.03c PE=3 SV=1	gi|303284919|ref|XP_003061750.1| predicted protein, partial [Micromonas pusilla CCMP1545] gi|226457080|gb|EEH54380.1| predicted protein, partial [Micromonas pusilla CCMP1545]
TRINITY_DN41430_c0_g1	16.0364	0.856445	0.0534064	0.00640181	756	-	-	-	-	-	-
TRINITY_DN41436_c0_g1	10.1159	0	0	0.0385138	575	GO:0005634;GO:0005618;GO:0009506;GO:0006412;GO:0022627;GO:0003735	K02966	virNOG17313;COG2238	J	sp|P58234|RS19A_SCHPO 40S ribosomal protein S19-A OS=Schizosaccharomyces pombe (strain 972 / ATCC 24843) GN=rps1901 PE=2 SV=1	gi|116779434|gb|ABK21280.1| unknown [Picea sitchensis] gi|116785825|gb|ABK23877.1| unknown [Picea sitchensis] gi|116792466|gb|ABK26378.1| unknown [Picea sitchensis] gi|224284611|gb|ACN40038.1| unknown [Picea sitchensis]
TRINITY_DN41473_c0_g1	19.243	0.575311	0.0298972	0.036378	1193	-	-	virNOG07409;COG0637;virNOG03923;virNOG03157	R	sp|Q9X0Y1|P1254_THEMA Phosphorylated carbohydrates phosphatase TM_1254 OS=Thermotoga maritima (strain ATCC 43589 / MSB8 / DSM 3109 / JCM 10099) GN=TM_1254 PE=1 SV=1	gi|303280061|ref|XP_003059323.1| predicted protein [Micromonas pusilla CCMP1545] gi|226459159|gb|EEH56455.1| predicted protein [Micromonas pusilla CCMP1545]
TRINITY_DN41479_c0_g1	25.9074	2.46984	0.0953335	0.00340462	2224	-	-	virNOG01520;virNOG03715;virNOG00176	R	sp|O74969|GHT2_SCHPO High-affinity glucose transporter ght2 OS=Schizosaccharomyces pombe (strain 972 / ATCC 24843) GN=ght2 PE=1 SV=1	gi|326504926|dbj|BAK06754.1| predicted protein [Hordeum vulgare subsp. vulgare]
TRINITY_DN41497_c0_g2	11.4207	0.285482	0.024997	0.00734522	993	-	-	virNOG25976	ZT	sp|Q9L9F0|NOVR_STRNV Decarboxylase NovR OS=Streptomyces niveus GN=novR PE=1 SV=1	gi|545368083|ref|XP_005648831.1| arad-like aldolase/epimerase, partial [Coccomyxa subellipsoidea C-169] gi|384250808|gb|EIE24287.1| arad-like aldolase/epimerase, partial [Coccomyxa subellipsoidea C-169]
TRINITY_DN41499_c0_g2	14.827	0.928146	0.0625982	0.0113395	1072	-	-	virNOG21810	S	-	gi|568826216|ref|XP_006467469.1| PREDICTED: uncharacterized protein LOC102614771 [Citrus sinensis]
TRINITY_DN41503_c0_g1	8.28201	0.352835	0.0426025	0.0296395	1977	-	-	virNOG05799;virNOG05094	T	sp|Q09910|YAJB_SCHPO Uncharacterized protein C30D11.11 OS=Schizosaccharomyces pombe (strain 972 / ATCC 24843) GN=SPAC30D11.11 PE=4 SV=1	gi|302760699|ref|XP_002963772.1| hypothetical protein SELMODRAFT_79950 [Selaginella moellendorffii] gi|302786174|ref|XP_002974858.1| hypothetical protein SELMODRAFT_174455 [Selaginella moellendorffii] gi|300157753|gb|EFJ24378.1| hypothetical protein SELMODRAFT_174455 [Selaginella moellendorffii] gi|300169040|gb|EFJ35643.1| hypothetical protein SELMODRAFT_79950 [Selaginella moellendorffii]
TRINITY_DN41511_c0_g1	14.1283	0	0	0.0478419	1370	-	-	virNOG00518	R	sp|Q8L799|MIOX1_ARATH Inositol oxygenase 1 OS=Arabidopsis thaliana GN=MIOX1 PE=2 SV=1	gi|659099846|ref|XP_008450805.1| PREDICTED: inositol oxygenase 2-like [Cucumis melo]
TRINITY_DN41512_c0_g1	8.38633	0	0	0.013742	933	GO:0044763;GO:0044424;GO:0044425;GO:0055114	-	virNOG01661	C	sp|Q9MLI3|CYB_CYAFO Cytochrome b OS=Cyanoramphus forbesi GN=MT-CYB PE=3 SV=1	gi|558604023|ref|YP_008816157.1| apocytochrome b (mitochondrion) [Roya obtusa] gi|557160953|gb|AGZ90367.1| apocytochrome b (mitochondrion) [Roya obtusa]
TRINITY_DN41525_c0_g2	7.03772	0	0	0.0239643	1165	GO:0016627;GO:0043168;GO:0055114;GO:0050662	-	virNOG04359	I	sp|Q5ZHT1|ACD11_CHICK Acyl-CoA dehydrogenase family member 11 OS=Gallus gallus GN=ACAD11 PE=2 SV=1	gi|7549632|gb|AAF63817.1| acetyl-coA dehydrogenase, putative [Arabidopsis thaliana]
TRINITY_DN41555_c0_g1	22.179	0.285482	0.0128717	0.0177696	1481	GO:0050794;GO:0051716;GO:0003006;GO:0006950;GO:0006468;GO:0009628;GO:0044710;GO:0044763;GO:0007275;GO:0004672	-	virNOG06498;virNOG00183	T	sp|Q1KTF2|HOG1_ZYMTI Mitogen-activated protein kinase Hog1 OS=Zymoseptoria tritici (strain CBS 115943 / IPO323) GN=Hog1 PE=3 SV=2	gi|590590154|ref|XP_007016654.1| Mitogen-activated protein kinase 3 [Theobroma cacao] gi|508787017|gb|EOY34273.1| Mitogen-activated protein kinase 3 [Theobroma cacao]
TRINITY_DN41569_c0_g2	9.92391	0.991151	0.0998751	0.0434159	1295	-	-	-	-	-	-
TRINITY_DN41571_c0_g1	11.6278	0.352835	0.0303442	0.0185946	773	-	-	virNOG01412	J	sp|Q9C9C5|RL63_ARATH 60S ribosomal protein L6-3 OS=Arabidopsis thaliana GN=RPL6C PE=2 SV=1	gi|116781555|gb|ABK22151.1| unknown [Picea sitchensis]
TRINITY_DN41599_c0_g1	101.509	9.5074	0.0936602	0.0296967	649	-	-	-	-	-	-
TRINITY_DN41602_c0_g1	30.1526	1.80198	0.0597621	0.0422901	1205	-	-	-	-	-	-
TRINITY_DN41630_c0_g1	13.0958	1.34399	0.102628	0.0259863	2335	GO:0016491	-	virNOG00767;COG0578	C	sp|Q64521|GPDM_MOUSE Glycerol-3-phosphate dehydrogenase, mitochondrial OS=Mus musculus GN=Gpd2 PE=1 SV=2	gi|760443349|ref|XP_011398743.1| Glycerol-3-phosphate dehydrogenase SDP6, mitochondrial [Auxenochlorella protothecoides] gi|675353407|gb|KFM25847.1| Glycerol-3-phosphate dehydrogenase SDP6, mitochondrial [Auxenochlorella protothecoides]
TRINITY_DN41638_c0_g1	13.2333	0	0	0.0296486	2294	GO:0043231;GO:0016787;GO:0044444	-	virNOG10524	A	sp|Q4WRP2|MS116_ASPFU ATP-dependent RNA helicase mss116, mitochondrial OS=Neosartorya fumigata (strain ATCC MYA-4609 / Af293 / CBS 101355 / FGSC A1100) GN=mss116 PE=3 SV=1	gi|168051595|ref|XP_001778239.1| predicted protein [Physcomitrella patens] gi|162670336|gb|EDQ56906.1| predicted protein [Physcomitrella patens]
TRINITY_DN41644_c0_g1	9.301	0.638317	0.0686288	0.0339668	1041	-	-	-	-	-	-
TRINITY_DN41657_c0_g1	24.7084	1.8476	0.0747762	0.039212	1979	-	K01581	virNOG01502	E	sp|P27121|DCOR_NEUCR Ornithine decarboxylase OS=Neurospora crassa (strain ATCC 24698 / 74-OR23-1A / CBS 708.71 / DSM 1257 / FGSC 987) GN=spe-1 PE=2 SV=1	gi|63002636|dbj|BAD97830.1| ornithine decarboxylase [Prunus persica]
TRINITY_DN41666_c0_g1	36.8396	4.15753	0.112855	0.00602867	2174	-	-	-	-	-	-
TRINITY_DN41671_c0_g1	17.8173	0.991151	0.0556285	0.00760454	2324	-	-	-	-	sp|Q9UTC4|YIDF_SCHPO Uncharacterized protein C227.15 OS=Schizosaccharomyces pombe (strain 972 / ATCC 24843) GN=SPAC227.15 PE=4 SV=1	gi|326492443|dbj|BAK02005.1| predicted protein [Hordeum vulgare subsp. vulgare]
TRINITY_DN41682_c0_g2	13.1457	1.20928	0.0919907	0.0282681	807	GO:0006413;GO:0003743	-	virNOG17826	J	sp|Q6GVM3|IF1AY_PANTR Eukaryotic translation initiation factor 1A, Y-chromosomal OS=Pan troglodytes GN=EIF1AY PE=2 SV=3	gi|971508885|dbj|GAQ89327.1| translation initiation factor 1A [Klebsormidium flaccidum]
TRINITY_DN41690_c0_g1	20.7715	0.579658	0.0279064	0.00849997	1101	GO:0016787	K01070	virNOG00550	R	sp|P10768|ESTD_HUMAN S-formylglutathione hydrolase OS=Homo sapiens GN=ESD PE=1 SV=2	gi|168021781|ref|XP_001763419.1| predicted protein [Physcomitrella patens] gi|162685212|gb|EDQ71608.1| predicted protein [Physcomitrella patens]
TRINITY_DN41692_c0_g1	13.0807	0.289829	0.022157	0.00350864	1648	GO:0016491	-	virNOG07548;virNOG03757;COG0386;virNOG35730	O	sp|P40581|GPX3_YEAST Glutathione peroxidase-like peroxiredoxin HYR1 OS=Saccharomyces cerevisiae (strain ATCC 204508 / S288c) GN=HYR1 PE=1 SV=1	gi|868989905|gb|AKP06209.1| glutathione peroxidase, partial [Eurya emarginata]
TRINITY_DN41699_c0_g1	7.28719	0.285482	0.0391758	0.0430564	1164	-	-	-	-	-	-
TRINITY_DN41717_c0_g1	144.158	14.3371	0.0994544	0.00671867	964	-	-	-	-	-	-
TRINITY_DN41718_c0_g1	13.7912	0.638317	0.0462843	0.0176238	2239	GO:0046034;GO:0015991;GO:0005524;GO:0033180;GO:0046961	K02145	virNOG05352	C	sp|P11592|VATA_NEUCR V-type proton ATPase catalytic subunit A OS=Neurospora crassa (strain ATCC 24698 / 74-OR23-1A / CBS 708.71 / DSM 1257 / FGSC 987) GN=vma-1 PE=3 SV=1	gi|326509331|dbj|BAJ91582.1| predicted protein [Hordeum vulgare subsp. vulgare]
TRINITY_DN41740_c0_g1	35.7073	7.12361	0.199501	0.0458103	354	-	-	virNOG07655;COG1132	QV	sp|Q9LYS2|AB10C_ARATH ABC transporter C family member 10 OS=Arabidopsis thaliana GN=ABCC10 PE=2 SV=2	gi|970037092|ref|XP_015079897.1| PREDICTED: ABC transporter C family member 10-like [Solanum pennellii]
TRINITY_DN41746_c0_g1	27.1834	1.92364	0.0707654	0.0021605	1184	-	-	virNOG06370	T	sp|Q9H3K2|GHITM_HUMAN Growth hormone-inducible transmembrane protein OS=Homo sapiens GN=GHITM PE=1 SV=2	gi|657085974|gb|AID23889.1| Bax inhibitor 1 [Musa ABB Group]
TRINITY_DN41762_c0_g1	70.347	6.84551	0.0973106	0.0213802	1107	-	-	virNOG17678	S	-	gi|901800044|gb|KMZ60294.1| Nuclear transport factor 2 (NTF2) family protein [Zostera marina]
TRINITY_DN41790_c0_g1	16.4583	0.70567	0.0428761	0.0260728	980	-	-	virNOG01728	R	sp|P93003|TFL1_ARATH Protein TERMINAL FLOWER 1 OS=Arabidopsis thaliana GN=TFL1 PE=1 SV=1	gi|1009161171|ref|XP_015898753.1| PREDICTED: protein TERMINAL FLOWER 1-like [Ziziphus jujuba]
TRINITY_DN41792_c0_g1	28.804	4.57338	0.158776	0.0414512	831	GO:0005840;GO:0006412;GO:0003735	-	virNOG02376	J	sp|Q8TFH1|RL18B_SCHPO 60S ribosomal protein L18-B OS=Schizosaccharomyces pombe (strain 972 / ATCC 24843) GN=rpl1802 PE=1 SV=1	gi|326523979|dbj|BAJ97000.1| predicted protein [Hordeum vulgare subsp. vulgare]
TRINITY_DN41797_c0_g1	21.0392	4.5195	0.214814	0.0467153	1032	GO:0046872;GO:0030001	-	virNOG23053	S	-	gi|1035920742|gb|OAY50332.1| hypothetical protein MANES_05G127500 [Manihot esculenta]
TRINITY_DN41809_c0_g1	17.7069	0.289829	0.0163681	0.0232511	1704	-	-	virNOG05010;virNOG00426;virNOG38470	IR	sp|A0A161CLJ6|MRR1_MONRU Citrinin biosynthesis cluster MFS transporter mrr1 OS=Monascus ruber GN=mrr1 PE=3 SV=1	gi|1004140093|gb|KXZ48094.1| hypothetical protein GPECTOR_30g189 [Gonium pectorale]
TRINITY_DN41816_c0_g1	20.5507	0	0	0.00652846	618	GO:0009506;GO:0005774;GO:0005515;GO:0005618;GO:0005730;GO:0005794;GO:0006412;GO:0005739;GO:0003735;GO:0022627;GO:0009507;GO:0019843	-	virNOG13934	J	sp|O59675|RS9B_SCHPO 40S ribosomal protein S9-B OS=Schizosaccharomyces pombe (strain 972 / ATCC 24843) GN=rps902 PE=1 SV=3	gi|326495224|dbj|BAJ85708.1| predicted protein [Hordeum vulgare subsp. vulgare]
TRINITY_DN41828_c0_g1	8.03102	0.285482	0.0355474	0.0381597	516	-	-	virNOG18642	J	sp|O13614|RS10B_SCHPO 40S ribosomal protein S10-B OS=Schizosaccharomyces pombe (strain 972 / ATCC 24843) GN=rps1002 PE=3 SV=1	gi|971505380|dbj|GAQ92829.1| 40S ribosomal protein S10 [Klebsormidium flaccidum]
TRINITY_DN41834_c0_g1	25.7425	0.923798	0.0358861	0.00369604	1677	-	-	-	-	sp|P38680|MTR_NEUCR N amino acid transport system protein OS=Neurospora crassa (strain ATCC 24698 / 74-OR23-1A / CBS 708.71 / DSM 1257 / FGSC 987) GN=mtr PE=3 SV=2	-
TRINITY_DN41849_c0_g1	9.26625	0.638317	0.0688861	0.0312654	1380	-	-	-	-	-	-
TRINITY_DN41858_c0_g1	6.055	0	0	0.0451926	1345	-	-	COG0330;virNOG05523	OC	sp|Q5UP73|YR614_MIMIV Putative band 7 family protein R614 OS=Acanthamoeba polyphaga mimivirus GN=MIMI_R614 PE=3 SV=1	gi|294462275|gb|ADE76687.1| unknown [Picea sitchensis]
TRINITY_DN41901_c0_g1	36.2908	2.9778	0.0820539	0.0131573	745	-	-	-	-	sp|Q01358|BLI3_NEUCR Protein bli-3 OS=Neurospora crassa (strain ATCC 24698 / 74-OR23-1A / CBS 708.71 / DSM 1257 / FGSC 987) GN=bli-3 PE=2 SV=1	-
TRINITY_DN41929_c0_g1	27.6656	1.27663	0.0461452	0.0158266	936	-	-	-	-	-	-
TRINITY_DN41952_c0_g1	60.4489	7.97874	0.131991	0.00747754	1577	-	-	virNOG02502	C	sp|Q09923|YAKC_SCHPO Aldo-keto reductase yakc [NADP(+)] OS=Schizosaccharomyces pombe (strain 972 / ATCC 24843) GN=yakc PE=1 SV=1	gi|514800734|ref|XP_004975287.1| PREDICTED: probable aldo-keto reductase 2 [Setaria italica]
TRINITY_DN41955_c0_g2	29.7126	1.85629	0.0624749	0.0452126	3565	-	-	COG5038;virNOG07266	R	sp|Q9USG8|MU190_SCHPO Meiotically up-regulated gene 190 protein OS=Schizosaccharomyces pombe (strain 972 / ATCC 24843) GN=mug190 PE=1 SV=1	gi|1026767116|gb|OAE27478.1| hypothetical protein AXG93_3911s1610 [Marchantia polymorpha subsp. polymorpha]
TRINITY_DN41976_c0_g1	17.0644	0.638317	0.0374063	0.00296448	2184	-	-	-	-	sp|P38739|WSC4_YEAST Cell wall integrity and stress response component 4 OS=Saccharomyces cerevisiae (strain ATCC 204508 / S288c) GN=WSC4 PE=3 SV=1	-
TRINITY_DN41987_c0_g1	12.5424	1.14627	0.0913918	0.0322832	1187	-	-	-	-	sp|Q9UUA7|YHAH_SCHPO UPF0590 protein C409.17c OS=Schizosaccharomyces pombe (strain 972 / ATCC 24843) GN=SPBC409.17c PE=3 SV=1	-
TRINITY_DN41993_c0_g1	36.6854	2.33514	0.0636531	0.0121839	1510	-	-	virNOG00249	I	sp|Q8J207|ERG3_LEPMC Delta(7)-sterol 5(6)-desaturase OS=Leptosphaeria maculans GN=ERG3 PE=3 SV=1	gi|612397892|ref|XP_007514466.1| C-5 sterol desaturase [Bathycoccus prasinos] gi|412989312|emb|CCO15903.1| C-5 sterol desaturase [Bathycoccus prasinos]
TRINITY_DN42010_c0_g1	1154.86	192.009	0.166262	0.029577	572	-	-	-	-	-	-
TRINITY_DN42017_c0_g1	9.27982	0	0	0.00704961	1922	-	-	-	-	-	-
TRINITY_DN42046_c0_g1	11.7532	0.575311	0.0489491	0.0178311	788	-	-	-	-	sp|P0C955|GEL3_ASPFU 1,3-beta-glucanosyltransferase gel3 OS=Neosartorya fumigata (strain ATCC MYA-4609 / Af293 / CBS 101355 / FGSC A1100) GN=gel3 PE=3 SV=1	gi|226491348|ref|NP_001142253.1| uncharacterized protein LOC100274422 [Zea mays] gi|194707854|gb|ACF88011.1| unknown [Zea mays] gi|584138006|gb|EWG47348.1| hypothetical protein FVEG_07477 [Fusarium verticillioides 7600]
TRINITY_DN42059_c0_g1	36.0745	1.8476	0.0512161	0.0277637	955	-	-	virNOG20952;virNOG19612;virNOG21721	U	sp|Q4WTW3|YOP1_ASPFU Protein yop1 OS=Neosartorya fumigata (strain ATCC MYA-4609 / Af293 / CBS 101355 / FGSC A1100) GN=yop1 PE=3 SV=1	gi|326516412|dbj|BAJ92361.1| predicted protein [Hordeum vulgare subsp. vulgare]
TRINITY_DN42061_c0_g1	9.11805	0	0	0.0086672	603	-	-	-	-	-	-
TRINITY_DN42064_c1_g1	34.6519	3.41406	0.0985243	0.0133517	1638	-	-	virNOG01075;virNOG35846;COG1028;NOG04384	QIR	sp|P50167|ARDH_PICST D-arabinitol 2-dehydrogenase [ribulose-forming] OS=Scheffersomyces stipitis (strain ATCC 58785 / CBS 6054 / NBRC 10063 / NRRL Y-11545) GN=ARDH PE=2 SV=1	gi|971513206|dbj|GAQ84997.1| NAD(P)-binding Rossmann-fold superfamily protein [Klebsormidium flaccidum]
TRINITY_DN42088_c0_g1	75.2805	2.8431	0.0377667	1.06499e-05	1978	GO:0003824	-	virNOG07578;virNOG02184	E	sp|Q07346|DCE_PETHY Glutamate decarboxylase OS=Petunia hybrida GN=GAD PE=1 SV=1	gi|350539950|ref|NP_001233822.1| glutamate decarboxylase isoform2 [Solanum lycopersicum] gi|171854579|dbj|BAG16480.1| glutamate decarboxylase isoform2 [Solanum lycopersicum]
TRINITY_DN42095_c0_g1	9.87103	0.923798	0.0935868	0.0404804	1027	-	-	virNOG03977;virNOG02087;virNOG32711	Q	sp|A0A084B9Z1|SAT3_STACB Short-chain dehydrogenase/reductase SAT3 OS=Stachybotrys chartarum (strain CBS 109288 / IBT 7711) GN=SAT3 PE=3 SV=1	gi|255078452|ref|XP_002502806.1| short chain dehydrogenase/reductase family protein [Micromonas commoda] gi|226518072|gb|ACO64064.1| short chain dehydrogenase/reductase family protein [Micromonas commoda]
TRINITY_DN42097_c0_g1	21.9659	1.4361	0.0653788	0.00986396	692	GO:0005840;GO:0006412;GO:0003735	-	virNOG18244;virNOG19853	J	sp|Q7RXY1|RL32_NEUCR 60S ribosomal protein L32 OS=Neurospora crassa (strain ATCC 24698 / 74-OR23-1A / CBS 708.71 / DSM 1257 / FGSC 987) GN=crp-63 PE=3 SV=1	gi|1004141382|gb|KXZ49374.1| hypothetical protein GPECTOR_21g600 [Gonium pectorale]
TRINITY_DN42099_c0_g1	14.5186	1.85629	0.127856	0.0355203	892	-	-	-	-	-	-
TRINITY_DN42100_c0_g1	6.87748	0	0	0.019727	981	GO:0008152;GO:0008483	-	virNOG03518	E	sp|Q28F67|AATM_XENTR Aspartate aminotransferase, mitochondrial OS=Xenopus tropicalis GN=got2 PE=2 SV=1	gi|326503798|dbj|BAK02685.1| predicted protein [Hordeum vulgare subsp. vulgare]
TRINITY_DN42155_c0_g1	31.6009	0	0	0.00334664	1721	-	-	NOG00192;virNOG04540	RG	sp|P39932|STL1_YEAST Sugar transporter STL1 OS=Saccharomyces cerevisiae (strain ATCC 204508 / S288c) GN=STL1 PE=1 SV=2	gi|148909690|gb|ABR17936.1| unknown [Picea sitchensis]
TRINITY_DN42159_c0_g1	5.37921	0	0	0.0488206	396	-	-	-	-	-	-
TRINITY_DN42166_c0_g1	6.77011	0	0	0.0366708	1145	-	-	-	-	-	-
TRINITY_DN42167_c0_g1	10.4379	0.856445	0.0820512	0.041755	1610	-	-	-	-	-	-
TRINITY_DN42177_c0_g1	23.8889	0	0	0.0344953	1754	-	-	virNOG05325	DB	sp|O59797|YCO6_SCHPO Putative nucleosome assembly protein C364.06 OS=Schizosaccharomyces pombe (strain 972 / ATCC 24843) GN=SPCC364.06 PE=1 SV=1	gi|971511546|dbj|GAQ86671.1| nucleosome assembly protein [Klebsormidium flaccidum]
TRINITY_DN42189_c0_g1	28.792	3.64523	0.126606	0.0101199	1396	-	-	-	-	-	-
TRINITY_DN42192_c0_g2	11.2906	0.352835	0.0312504	0.0380789	1333	-	-	virNOG05607	E	sp|Q54EW1|GLYC2_DICDI Serine hydroxymethyltransferase 2 OS=Dictyostelium discoideum GN=shmt2 PE=3 SV=1	gi|747074455|ref|XP_011084218.1| PREDICTED: serine hydroxymethyltransferase 4 [Sesamum indicum]
TRINITY_DN42213_c0_g1	15.105	0.869487	0.0575629	0.0434632	1791	-	-	virNOG12981;COG0031;virNOG07841;virNOG30550	E	sp|P32582|CBS_YEAST Cystathionine beta-synthase OS=Saccharomyces cerevisiae (strain ATCC 204508 / S288c) GN=CYS4 PE=1 SV=1	gi|1023966975|gb|KZV15285.1| cysteine synthase [Dorcoceras hygrometricum]
TRINITY_DN42240_c0_g1	9.31456	0	0	0.0489222	1333	-	-	-	-	-	gi|552842654|ref|XP_005850627.1| hypothetical protein CHLNCDRAFT_140605 [Chlorella variabilis] gi|307110289|gb|EFN58525.1| hypothetical protein CHLNCDRAFT_140605 [Chlorella variabilis]
TRINITY_DN42265_c0_g1	13.129	0.285482	0.0217444	0.0498919	1962	-	-	virNOG11539;COG5019;virNOG06031	ZDR	sp|P39826|CDC3_CANAX Cell division control protein 3 OS=Candida albicans GN=CDC3 PE=3 SV=1	gi|694452645|ref|XP_009351222.1| PREDICTED: cell division control protein 3-like [Pyrus x bretschneideri]
TRINITY_DN42275_c0_g1	28.3171	0.638317	0.0225417	0.0372725	380	-	-	-	-	sp|P43074|WHS11_CANAW White colony protein WHS11 OS=Candida albicans (strain WO-1) GN=WHS11 PE=2 SV=1	-
TRINITY_DN42277_c1_g3	27.8802	0.856445	0.0307187	0.0372333	1910	GO:0006415;GO:0016149;GO:0005737	-	virNOG01982	J	sp|O59948|ERF1_PODAS Eukaryotic peptide chain release factor subunit 1 OS=Podospora anserina GN=SU2 PE=3 SV=1	gi|728850357|gb|KHG29800.1| Eukaryotic peptide chain release factor subunit 1-3 -like protein [Gossypium arboreum]
TRINITY_DN42301_c0_g1	24.766	2.9148	0.117694	0.00821855	1342	-	-	-	-	-	gi|971518275|dbj|GAQ79956.1| hypothetical protein KFL_000420270 [Klebsormidium flaccidum]
TRINITY_DN42306_c0_g1	24.5724	1.21797	0.0495669	0.00407909	1582	-	-	virNOG02780;virNOG12459;virNOG01603	TI	sp|P35844|KES1_YEAST Oxysterol-binding protein homolog 4 OS=Saccharomyces cerevisiae (strain ATCC 204508 / S288c) GN=KES1 PE=1 SV=1	gi|1026774636|gb|OAE33690.1| hypothetical protein AXG93_2651s1000 [Marchantia polymorpha subsp. polymorpha]
TRINITY_DN42328_c0_g1	15.7067	0.285482	0.0181758	0.0204648	1327	-	-	-	-	-	-
TRINITY_DN42334_c0_g1	34.1364	2.9526	0.0864943	0.0152194	1503	-	-	-	-	sp|Q2UUZ1|EGLC_ASPOR Probable glucan endo-1,3-beta-glucosidase eglC OS=Aspergillus oryzae (strain ATCC 42149 / RIB 40) GN=eglC PE=3 SV=1	gi|326526463|dbj|BAJ97248.1| predicted protein [Hordeum vulgare subsp. vulgare]
TRINITY_DN42346_c0_g2	16.7106	2.5033	0.149803	0.0403533	772	GO:0022625;GO:0002181;GO:0003735	-	virNOG19986	J	sp|Q6FWF4|RL31_CANGA 60S ribosomal protein L31 OS=Candida glabrata (strain ATCC 2001 / CBS 138 / JCM 3761 / NBRC 0622 / NRRL Y-65) GN=RPL31 PE=3 SV=1	gi|351721278|ref|NP_001237204.1| uncharacterized protein LOC100306335 [Glycine max] gi|255628235|gb|ACU14462.1| unknown [Glycine max] gi|734310453|gb|KHM99833.1| 60S ribosomal protein L31 [Glycine soja] gi|947111834|gb|KRH60160.1| hypothetical protein GLYMA_05G223800 [Glycine max]
TRINITY_DN42361_c0_g1	42.9432	4.83409	0.11257	0.00230322	783	-	-	-	-	sp|D4ATS1|A7637_ARTBC Uncharacterized secreted protein ARB_07637 OS=Arthroderma benhamiae (strain ATCC MYA-4681 / CBS 112371) GN=ARB_07637 PE=1 SV=1	-
TRINITY_DN42365_c1_g1	11.7577	0.285482	0.0242803	0.0273921	1402	GO:0016616;GO:0046872;GO:0055114	-	virNOG06514	E	sp|Q9USP8|IDH2_SCHPO Isocitrate dehydrogenase [NAD] subunit 2, mitochondrial OS=Schizosaccharomyces pombe (strain 972 / ATCC 24843) GN=idh2 PE=1 SV=2	gi|1026774564|gb|OAE33619.1| hypothetical protein AXG93_4689s1040 [Marchantia polymorpha subsp. polymorpha]
TRINITY_DN42370_c0_g1	43.5688	1.78024	0.0408605	0.0479556	1415	GO:0016787	-	COG1404;virNOG24396	O	sp|P29138|CUDP_METAN Cuticle-degrading protease OS=Metarhizium anisopliae GN=PR1 PE=1 SV=1	gi|326526633|dbj|BAK00705.1| predicted protein [Hordeum vulgare subsp. vulgare]
TRINITY_DN42375_c0_g1	92.7741	20.5548	0.221557	0.0367443	1418	GO:0016310;GO:0000166;GO:0004672	-	virNOG09909	T	sp|O80888|M3K17_ARATH Mitogen-activated protein kinase kinase kinase 17 OS=Arabidopsis thaliana GN=MAPKKK17 PE=1 SV=1	gi|1029083937|ref|XP_016702149.1| PREDICTED: mitogen-activated protein kinase kinase kinase 3-like [Gossypium hirsutum]
TRINITY_DN42391_c0_g1	203.085	57.5121	0.283192	0.0213738	314	-	-	-	-	-	-
TRINITY_DN42395_c0_g2	15.6417	0.928146	0.0593377	0.0119979	1990	GO:0006812	-	virNOG01508	P	sp|Q99385|VCX1_YEAST Vacuolar calcium ion transporter OS=Saccharomyces cerevisiae (strain ATCC 204508 / S288c) GN=VCX1 PE=1 SV=1	gi|922507838|ref|XP_013590487.1| PREDICTED: LOW QUALITY PROTEIN: vacuolar cation/proton exchanger 5-like [Brassica oleracea var. oleracea]
TRINITY_DN42417_c0_g1	17.5135	0.86514	0.0493984	0.00393788	2810	-	-	virNOG05798	U	sp|P54861|DNM1_YEAST Dynamin-related protein DNM1 OS=Saccharomyces cerevisiae (strain ATCC 204508 / S288c) GN=DNM1 PE=1 SV=1	gi|514786407|ref|XP_004971078.1| PREDICTED: dynamin-related protein 3B-like [Setaria italica] gi|944244036|gb|KQL08344.1| hypothetical protein SETIT_000322mg [Setaria italica]
TRINITY_DN42419_c0_g1	9.01526	0.289829	0.0321487	0.0199622	954	-	-	-	-	sp|O94321|MPR1_SCHPO Multistep phosphorelay regulator 1 OS=Schizosaccharomyces pombe (strain 972 / ATCC 24843) GN=mpr1 PE=1 SV=1	-
TRINITY_DN42425_c0_g1	57.9833	8.81131	0.151963	0.00625596	1048	-	-	virNOG18331	S	sp|Q9S7R3|LSH10_ARATH Protein LIGHT-DEPENDENT SHORT HYPOCOTYLS 10 OS=Arabidopsis thaliana GN=LSH10 PE=1 SV=1	gi|590623631|ref|XP_007025375.1| Beta-lactamase-like protein ENSP00000383859 [Theobroma cacao] gi|508780741|gb|EOY27997.1| Beta-lactamase-like protein ENSP00000383859 [Theobroma cacao]
TRINITY_DN42425_c0_g2	21.6531	0.570963	0.0263687	0.00046878	911	-	-	virNOG10374	S	sp|Q9S7R3|LSH10_ARATH Protein LIGHT-DEPENDENT SHORT HYPOCOTYLS 10 OS=Arabidopsis thaliana GN=LSH10 PE=1 SV=1	gi|356543912|ref|XP_003540402.1| PREDICTED: protein LIGHT-DEPENDENT SHORT HYPOCOTYLS 10-like [Glycine max] gi|734393026|gb|KHN27942.1| hypothetical protein glysoja_007674 [Glycine soja] gi|947078206|gb|KRH27046.1| hypothetical protein GLYMA_12G210800 [Glycine max]
TRINITY_DN42425_c0_g3	218.954	6.74904	0.030824	2.03173e-07	1064	-	-	virNOG17336;virNOG18331	S	sp|Q9S7R3|LSH10_ARATH Protein LIGHT-DEPENDENT SHORT HYPOCOTYLS 10 OS=Arabidopsis thaliana GN=LSH10 PE=1 SV=1	gi|731404683|ref|XP_010655519.1| PREDICTED: protein LIGHT-DEPENDENT SHORT HYPOCOTYLS 10 [Vitis vinifera] gi|731404685|ref|XP_010655520.1| PREDICTED: protein LIGHT-DEPENDENT SHORT HYPOCOTYLS 10 [Vitis vinifera]
TRINITY_DN42430_c0_g1	6.42844	0	0	0.0303434	768	GO:0008152;GO:0004029	-	virNOG00876	C	sp|P08157|ALDH_EMENI Aldehyde dehydrogenase OS=Emericella nidulans (strain FGSC A4 / ATCC 38163 / CBS 112.46 / NRRL 194 / M139) GN=aldA PE=3 SV=2	gi|159465489|ref|XP_001690955.1| aldehyde dehydrogenase [Chlamydomonas reinhardtii] gi|158279641|gb|EDP05401.1| aldehyde dehydrogenase [Chlamydomonas reinhardtii]
TRINITY_DN42439_c0_g1	20.838	1.34833	0.0647055	0.0260455	1048	GO:0016310;GO:0016776;GO:0006139;GO:0019205	-	virNOG10057	F	sp|Q0V3D5|KAD2_PHANO Adenylate kinase OS=Phaeosphaeria nodorum (strain SN15 / ATCC MYA-4574 / FGSC 10173) GN=ADK1 PE=3 SV=1	gi|1025370276|ref|XP_016514524.1| PREDICTED: adenylate kinase 4 isoform X1 [Nicotiana tabacum]
TRINITY_DN42445_c0_g1	11.6096	0.352835	0.0303916	0.0180554	878	-	-	virNOG06042	T	sp|Q01369|GBLP_NEUCR Guanine nucleotide-binding protein subunit beta-like protein OS=Neurospora crassa (strain ATCC 24698 / 74-OR23-1A / CBS 708.71 / DSM 1257 / FGSC 987) GN=cpc-2 PE=3 SV=1	gi|326515276|dbj|BAK03551.1| predicted protein [Hordeum vulgare subsp. vulgare]
TRINITY_DN42462_c0_g1	5.95069	0	0	0.0339067	1430	-	-	COG5050;virNOG08366	I	sp|O13901|YF3A_SCHPO Uncharacterized CDP-alcohol phosphatidyltransferase class-I family protein C22A12.10 OS=Schizosaccharomyces pombe (strain 972 / ATCC 24843) GN=SPAC22A12.10 PE=3 SV=1	gi|1002241974|ref|XP_015625220.1| PREDICTED: choline/ethanolaminephosphotransferase 1 [Oryza sativa Japonica Group] gi|113535235|dbj|BAF07618.1| Os02g0119800 [Oryza sativa Japonica Group] gi|215686943|dbj|BAG90772.1| unnamed protein product [Oryza sativa Japonica Group] gi|215708735|dbj|BAG94004.1| unnamed protein product [Oryza sativa Japonica Group] gi|222622060|gb|EEE56192.1| hypothetical prot…
TRINITY_DN42467_c0_g1	31.1295	0.923798	0.029676	0.00158481	718	-	K18635	virNOG25463	S	sp|Q8LGD1|SP1L5_ARATH Protein SPIRAL1-like 5 OS=Arabidopsis thaliana GN=SP1L5 PE=2 SV=1	gi|1035930185|gb|OAY59771.1| hypothetical protein MANES_01G058200 [Manihot esculenta]
TRINITY_DN42479_c0_g1	40.5634	4.19578	0.103438	0.0025503	1323	-	-	COG0580;virNOG11420;virNOG08507	RG	sp|C8ZJM1|AQY1_YEAS8 Aquaporin-1 OS=Saccharomyces cerevisiae (strain Lalvin EC1118 / Prise de mousse) GN=AQY1 PE=2 SV=1	gi|971516471|dbj|GAQ81723.1| aquaporin [Klebsormidium flaccidum]
TRINITY_DN42485_c0_g1	11.9831	0.285482	0.0238238	0.0196208	478	GO:0003729;GO:0022625;GO:0006412;GO:0000463;GO:0003735	-	virNOG19310	J	sp|Q8L805|RL35_WHEAT 60S ribosomal protein L35 OS=Triticum aestivum GN=RPL35 PE=1 SV=1	gi|922402319|ref|XP_013468295.1| 60S ribosomal L35-like protein [Medicago truncatula] gi|388519795|gb|AFK47959.1| unknown [Medicago truncatula] gi|657403488|gb|KEH42332.1| 60S ribosomal L35-like protein [Medicago truncatula]
TRINITY_DN42488_c0_g1	18.5612	1.27663	0.0687798	0.00809084	2182	GO:0016310;GO:0000166;GO:0004672	-	virNOG03894	T	sp|Q10452|GSK3_SCHPO Protein kinase gsk3 OS=Schizosaccharomyces pombe (strain 972 / ATCC 24843) GN=gsk3 PE=1 SV=3	gi|168025370|ref|XP_001765207.1| predicted protein [Physcomitrella patens] gi|162683526|gb|EDQ69935.1| predicted protein [Physcomitrella patens]
TRINITY_DN42490_c0_g2	14.5698	0.352835	0.0242169	0.029688	2071	-	-	virNOG05667;virNOG10535;virNOG22247	K	sp|Q54TE3|GTAJ_DICDI GATA zinc finger domain-containing protein 10 OS=Dictyostelium discoideum GN=gtaJ PE=4 SV=1	gi|727636852|ref|XP_010489544.1| PREDICTED: GATA transcription factor 20-like [Camelina sativa]
TRINITY_DN42495_c0_g1	1864.89	273.684	0.146756	0.0371969	871	GO:0005506;GO:0055114;GO:0051213	-	virNOG07799	Q	sp|Q9LY48|DIOX3_ARATH Probable 2-oxoglutarate-dependent dioxygenase JRG21 OS=Arabidopsis thaliana GN=JRG21 PE=2 SV=1	gi|224101153|ref|XP_002312162.1| oxidoreductase family protein [Populus trichocarpa] gi|222851982|gb|EEE89529.1| oxidoreductase family protein [Populus trichocarpa]
TRINITY_DN42507_c0_g1	36.9273	4.54861	0.123177	0.00555783	2576	-	-	virNOG02559	I	sp|Q9HB03|ELOV3_HUMAN Elongation of very long chain fatty acids protein 3 OS=Homo sapiens GN=ELOVL3 PE=1 SV=2	gi|568881336|ref|XP_006493533.1| PREDICTED: putative elongation of fatty acids protein DDB_G0272012 [Citrus sinensis] gi|641831868|gb|KDO50914.1| hypothetical protein CISIN_1g023144mg [Citrus sinensis]
TRINITY_DN42516_c0_g1	6.78375	0	0	0.0250224	710	GO:0005488	-	virNOG00916	O	sp|P25491|MAS5_YEAST Mitochondrial protein import protein MAS5 OS=Saccharomyces cerevisiae (strain ATCC 204508 / S288c) GN=YDJ1 PE=1 SV=1	gi|1169382|sp|P42824.1|DNJH2_ALLPO RecName: Full=DnaJ protein homolog 2; Flags: Precursor gi|454303|emb|CAA54720.1| LDJ2 [Allium ampeloprasum]
TRINITY_DN42523_c0_g2	9.87096	0.638317	0.0646661	0.034402	1298	-	-	-	-	sp|Q59146|E13B_ARTSW Glucan endo-1,3-beta-glucosidase OS=Arthrobacter sp. (strain YCWD3) GN=glcI PE=3 SV=1	-
TRINITY_DN42528_c0_g1	15.3152	0.570963	0.0372809	0.039912	765	-	-	virNOG21366	S	sp|Q04432|HSP31_YEAST Glutathione-independent glyoxalase HSP31 OS=Saccharomyces cerevisiae (strain ATCC 204508 / S288c) GN=HSP31 PE=1 SV=1	gi|545362385|ref|XP_005646428.1| class I glutamine amidotransferase-like protein [Coccomyxa subellipsoidea C-169] gi|384248400|gb|EIE21884.1| class I glutamine amidotransferase-like protein [Coccomyxa subellipsoidea C-169]
TRINITY_DN42529_c0_g1	24.9821	2.30559	0.0922899	0.0157828	2305	-	-	virNOG02327	T	sp|P36616|DSK1_SCHPO Protein kinase dsk1 OS=Schizosaccharomyces pombe (strain 972 / ATCC 24843) GN=dsk1 PE=3 SV=2	gi|567863470|ref|XP_006424389.1| hypothetical protein CICLE_v10028130mg [Citrus clementina] gi|557526323|gb|ESR37629.1| hypothetical protein CICLE_v10028130mg [Citrus clementina]
TRINITY_DN42533_c0_g1	9.20575	0	0	0.0104532	602	GO:0030686;GO:0003729;GO:0006364;GO:0000028;GO:0032040;GO:0006412;GO:0003735;GO:0009536;GO:0022627;GO:0019843	K02993	virNOG05041	J	sp|P62083|RS7_RAT 40S ribosomal protein S7 OS=Rattus norvegicus GN=Rps7 PE=1 SV=1	gi|159488703|ref|XP_001702342.1| ribosomal protein S7, component of cytosolic 80S ribosome and 40S small subunit [Chlamydomonas reinhardtii] gi|158271136|gb|EDO96962.1| ribosomal protein S7 [Chlamydomonas reinhardtii]
TRINITY_DN42537_c0_g1	65.9838	5.27035	0.0798734	0.00761207	1150	-	-	-	-	sp|Q12230|LSP1_YEAST Sphingolipid long chain base-responsive protein LSP1 OS=Saccharomyces cerevisiae (strain ATCC 204508 / S288c) GN=LSP1 PE=1 SV=1	gi|694450932|ref|XP_009350753.1| PREDICTED: sphingolipid long chain base-responsive protein LSP1-like [Pyrus x bretschneideri]
TRINITY_DN42548_c0_g1	6.21829	0	0	0.0285071	1131	-	-	virNOG02040	R	sp|Q12000|TMA46_YEAST Translation machinery-associated protein 46 OS=Saccharomyces cerevisiae (strain ATCC 204508 / S288c) GN=TMA46 PE=1 SV=2	gi|1035944093|gb|OAY69198.1| Zinc finger CCCH domain-containing protein 11 [Ananas comosus]
TRINITY_DN42557_c0_g1	16.0198	0.285482	0.0178206	0.00127632	2160	-	-	-	-	-	gi|194702854|gb|ACF85511.1| unknown [Zea mays] gi|584129219|gb|EWG38624.1| hypothetical protein FVEG_01803 [Fusarium verticillioides 7600]
TRINITY_DN42565_c0_g1	39.2557	0.995499	0.0253594	4.0959e-05	1594	GO:0006810;GO:0016021;GO:0005215	-	virNOG10763	G	sp|O49726|PUP21_ARATH Purine permease 21 OS=Arabidopsis thaliana GN=PUP21 PE=2 SV=2	gi|645237751|ref|XP_008225353.1| PREDICTED: probable purine permease 9 isoform X1 [Prunus mume] gi|645237753|ref|XP_008225354.1| PREDICTED: probable purine permease 9 isoform X1 [Prunus mume]
TRINITY_DN42568_c0_g1	14.5925	1.62947	0.111665	0.0381716	3026	-	-	virNOG07582	T	sp|P09379|GYP7_YARLI GTPase-activating protein GYP7 OS=Yarrowia lipolytica (strain CLIB 122 / E 150) GN=GYP7 PE=3 SV=2	gi|971512357|dbj|GAQ85835.1| GTPase activating protein [Klebsormidium flaccidum]
TRINITY_DN42577_c0_g1	65.8568	9.60821	0.145895	0.0367804	1429	-	-	virNOG00484;COG1902;virNOG33333	C	sp|Q6UEF0|NADA_ASPPU NADH-dependent flavin oxidoreductase nadA OS=Aspergillus parasiticus (strain ATCC 56775 / NRRL 5862 / SRRC 143 / SU-1) GN=nadA PE=2 SV=1	gi|743922714|ref|XP_011005430.1| PREDICTED: 12-oxophytodienoate reductase 2-like [Populus euphratica]
TRINITY_DN42583_c0_g1	9.29643	0	0	0.0344905	1739	-	-	-	-	-	-
TRINITY_DN42597_c0_g1	9.37209	0.285482	0.0304608	0.0157081	644	-	-	-	-	-	-
TRINITY_DN42601_c0_g1	6.46624	0	0	0.0268838	1816	-	-	COG0025	P	sp|Q99173|NAH1_ZYGRO Na(+)/H(+) antiporter 1 OS=Zygosaccharomyces rouxii GN=SOD2 PE=3 SV=1	gi|971514515|dbj|GAQ83708.1| sodium hydrogen exchanger [Klebsormidium flaccidum]
TRINITY_DN42614_c0_g1	25.6533	0.638317	0.0248825	0.00888802	4080	-	-	virNOG18257;virNOG00340	I	sp|P40977|PLC1_SCHPO 1-phosphatidylinositol 4,5-bisphosphate phosphodiesterase 1 OS=Schizosaccharomyces pombe (strain 972 / ATCC 24843) GN=plc1 PE=1 SV=1	gi|38603638|dbj|BAD02919.1| phosphoinositide-specific phospholipase C [Physcomitrella patens]
TRINITY_DN42616_c0_g1	9.55047	0.860793	0.0901309	0.0498195	1062	-	-	COG2731;COG0329;virNOG00996	GE	sp|A8DRH7|LGA1_ASPNG L-threo-3-deoxy-hexylosonate aldolase OS=Aspergillus niger GN=gaaC PE=3 SV=1	gi|222616186|gb|EEE52318.1| hypothetical protein OsJ_34336 [Oryza sativa Japonica Group]
TRINITY_DN42617_c0_g1	18.8288	0.70567	0.0374783	0.00193189	1277	GO:0016616;GO:0046872;GO:0055114	-	virNOG06514;virNOG00761	E	sp|O13302|IDH1_AJECA Isocitrate dehydrogenase [NAD] subunit 1, mitochondrial OS=Ajellomyces capsulatus GN=IDH1 PE=2 SV=1	gi|971519164|dbj|GAQ79048.1| isocitrate dehydrogenase [Klebsormidium flaccidum]
TRINITY_DN42629_c0_g1	48.2768	2.00272	0.0414841	0.00832923	957	-	-	-	-	-	-
TRINITY_DN42636_c0_g1	72.5559	5.06829	0.0698536	0.000851421	1511	-	-	-	-	-	-
TRINITY_DN42639_c0_g1	36.2546	2.4316	0.0670702	0.000927053	4194	-	-	virNOG13974;COG5038	R	sp|Q9USG8|MU190_SCHPO Meiotically up-regulated gene 190 protein OS=Schizosaccharomyces pombe (strain 972 / ATCC 24843) GN=mug190 PE=1 SV=1	gi|1026763261|gb|OAE24337.1| hypothetical protein AXG93_4343s1020 [Marchantia polymorpha subsp. polymorpha]
TRINITY_DN42640_c0_g2	28.0723	3.07427	0.109512	0.0102423	736	GO:0006914	K08341	virNOG19391	Z	sp|Q0V3Y9|ATG8_PHANO Autophagy-related protein 8 OS=Phaeosphaeria nodorum (strain SN15 / ATCC MYA-4574 / FGSC 10173) GN=ATG8 PE=3 SV=1	gi|727417254|ref|XP_010412704.1| PREDICTED: autophagy-related protein 8d-like [Camelina sativa]
TRINITY_DN42660_c0_g1	24.9866	2.01576	0.0806739	0.0468518	1064	GO:0008643;GO:0016021	K15382	NOG122001;virNOG04902;KOG1623	RU	sp|Q84WN3|SWT17_ARATH Bidirectional sugar transporter SWEET17 OS=Arabidopsis thaliana GN=SWEET17 PE=1 SV=2	gi|1009116946|ref|XP_015875050.1| PREDICTED: bidirectional sugar transporter SWEET17-like isoform X1 [Ziziphus jujuba] gi|1009116948|ref|XP_015875052.1| PREDICTED: bidirectional sugar transporter SWEET17-like isoform X1 [Ziziphus jujuba] gi|1009116950|ref|XP_015875053.1| PREDICTED: bidirectional sugar transporter SWEET17-like isoform X1 [Ziziphus jujuba]
TRINITY_DN42665_c0_g1	14.8737	0	0	0.0211719	1195	-	-	virNOG05128;virNOG04883	Q	sp|Q8K354|CBR3_MOUSE Carbonyl reductase [NADPH] 3 OS=Mus musculus GN=Cbr3 PE=1 SV=1	gi|971514185|dbj|GAQ84026.1| NAD(P)-binding Rossmann-fold superfamily protein [Klebsormidium flaccidum]
TRINITY_DN42669_c0_g1	11.5658	0.285482	0.0246832	0.00607944	1131	-	-	virNOG32496;virNOG01752	V	sp|G3XMB9|AZAE_ASPNA Ketoreductase azaE OS=Aspergillus niger (strain ATCC 1015 / CBS 113.46 / FGSC A1144 / LSHB Ac4 / NCTC 3858a / NRRL 328 / USDA 3528.7) GN=azaE PE=2 SV=1	gi|290109447|gb|ADD23217.1| cinnamyl alcohol dehydrogenase [Cistanche deserticola]
TRINITY_DN42708_c0_g1	78.5293	9.63386	0.122678	0.008601	900	GO:0005576	K13449	virNOG22019;virNOG19166;COG2340	S	sp|P33154|PR1_ARATH Pathogenesis-related protein 1 OS=Arabidopsis thaliana GN=At2g14610 PE=1 SV=1	gi|590682723|ref|XP_007041422.1| Pathogenesis-related protein 1 [Theobroma cacao] gi|508705357|gb|EOX97253.1| Pathogenesis-related protein 1 [Theobroma cacao]
TRINITY_DN42713_c0_g1	32.2465	1.20928	0.0375012	0.0480072	3587	GO:0016020;GO:0006810;GO:0005488	-	virNOG31365;virNOG13782;virNOG01632	P	sp|Q9HDW7|ATC2_SCHPO Calcium-transporting ATPase 2 OS=Schizosaccharomyces pombe (strain 972 / ATCC 24843) GN=pmc1 PE=3 SV=1	gi|567922426|ref|XP_006453219.1| hypothetical protein CICLE_v10007305mg [Citrus clementina] gi|568840679|ref|XP_006474293.1| PREDICTED: calcium-transporting ATPase 8, plasma membrane-type [Citrus sinensis] gi|568840681|ref|XP_006474294.1| PREDICTED: calcium-transporting ATPase 8, plasma membrane-type [Citrus sinensis] gi|568840683|ref|XP_006474295.1| PREDICTED: calcium-transporting ATPase 8, plas…
TRINITY_DN42739_c0_g1	15.7067	0	0	0.00855147	928	-	-	-	-	-	-
TRINITY_DN42748_c0_g1	11.6338	0.856445	0.0736167	0.0244629	2501	-	-	-	-	-	-
TRINITY_DN42753_c1_g1	7.01806	0	0	0.0299122	1289	GO:0006508;GO:0005524;GO:0008233;GO:0008568;GO:0030163;GO:0005737	K03063	virNOG00290	O	sp|P78578|PRS6B_ASPNG 26S proteasome regulatory subunit 6B homolog OS=Aspergillus niger GN=tbpA PE=3 SV=1	gi|802733126|ref|XP_012086544.1| PREDICTED: 26S protease regulatory subunit 6B homolog [Jatropha curcas] gi|643712280|gb|KDP25672.1| hypothetical protein JCGZ_24155 [Jatropha curcas]
TRINITY_DN42755_c0_g1	16.7272	0.352835	0.0210934	0.00859888	2335	-	-	virNOG12649;virNOG15962	R	sp|O14336|MUG80_SCHPO Meiotically up-regulated gene 80 protein OS=Schizosaccharomyces pombe (strain 972 / ATCC 24843) GN=mug80 PE=1 SV=1	gi|302789908|ref|XP_002976722.1| hypothetical protein SELMODRAFT_416667 [Selaginella moellendorffii] gi|300155760|gb|EFJ22391.1| hypothetical protein SELMODRAFT_416667 [Selaginella moellendorffii]
TRINITY_DN42779_c0_g1	42.4637	2.42291	0.0570584	0.0306837	1571	-	-	-	-	sp|P15937|ACH1_NEUCR Acetyl-CoA hydrolase OS=Neurospora crassa (strain ATCC 24698 / 74-OR23-1A / CBS 708.71 / DSM 1257 / FGSC 987) GN=acu-8 PE=3 SV=2	gi|552834509|ref|XP_005848746.1| hypothetical protein CHLNCDRAFT_21853 [Chlorella variabilis] gi|307108404|gb|EFN56644.1| hypothetical protein CHLNCDRAFT_21853 [Chlorella variabilis]
TRINITY_DN42781_c0_g1	24.6299	3.81818	0.155022	0.0190711	1132	-	-	-	-	-	-
TRINITY_DN42783_c0_g1	46.8465	1.0585	0.0225952	0.014887	2824	-	-	virNOG19637;virNOG13326;virNOG12649	R	sp|O14336|MUG80_SCHPO Meiotically up-regulated gene 80 protein OS=Schizosaccharomyces pombe (strain 972 / ATCC 24843) GN=mug80 PE=1 SV=1	gi|217072922|gb|ACJ84821.1| unknown [Medicago truncatula] gi|388516103|gb|AFK46113.1| unknown [Medicago truncatula]
TRINITY_DN42785_c0_g1	33.9384	2.99387	0.0882148	0.0026212	653	-	-	-	-	-	gi|326512020|dbj|BAJ95991.1| predicted protein [Hordeum vulgare subsp. vulgare]
TRINITY_DN42791_c1_g2	10.775	0.289829	0.0268982	0.0438054	1190	GO:0016020	-	virNOG02695	C	sp|F2Z699|NDH2_YARLI External alternative NADH-ubiquinone oxidoreductase, mitochondrial OS=Yarrowia lipolytica (strain CLIB 122 / E 150) GN=NDH2 PE=1 SV=1	gi|326491059|dbj|BAK05629.1| predicted protein [Hordeum vulgare subsp. vulgare]
TRINITY_DN42806_c0_g1	17.3456	0.285482	0.0164585	0.024135	490	GO:0000462;GO:0022627;GO:0003735	-	virNOG00245	J	sp|Q9P7B2|RS8B_SCHPO 40S ribosomal protein S8-B OS=Schizosaccharomyces pombe (strain 972 / ATCC 24843) GN=rps802 PE=1 SV=1	gi|823147362|ref|XP_012473594.1| PREDICTED: 40S ribosomal protein S8-like [Gossypium raimondii] gi|1029106052|ref|XP_016703938.1| PREDICTED: 40S ribosomal protein S8-like [Gossypium hirsutum] gi|763755328|gb|KJB22659.1| hypothetical protein B456_004G059300 [Gossypium raimondii]
TRINITY_DN42830_c0_g1	22.8957	2.26778	0.0990485	0.00691103	3649	-	-	-	-	sp|O74520|YCPE_SCHPO Uncharacterized membrane protein C663.14c OS=Schizosaccharomyces pombe (strain 972 / ATCC 24843) GN=SPCC663.14c PE=3 SV=2	gi|694448829|ref|XP_009350208.1| PREDICTED: flavin carrier protein 1-like [Pyrus x bretschneideri]
TRINITY_DN42838_c0_g1	11.6278	0	0	0.00741217	519	GO:0003746;GO:0006414;GO:0005853	-	virNOG02129;virNOG10223;COG2092	JK	sp|P29522|EF1B2_BOMMO Elongation factor 1-beta&apos; OS=Bombyx mori PE=1 SV=2	gi|545356307|ref|XP_005643880.1| hypothetical protein COCSUDRAFT_54652 [Coccomyxa subellipsoidea C-169] gi|384245844|gb|EIE19336.1| hypothetical protein COCSUDRAFT_54652 [Coccomyxa subellipsoidea C-169]
TRINITY_DN42866_c0_g2	13.8925	0.352835	0.0253975	0.0363228	1523	-	K14568	virNOG03545	J	sp|Q06287|NEP1_YEAST Ribosomal RNA small subunit methyltransferase NEP1 OS=Saccharomyces cerevisiae (strain ATCC 204508 / S288c) GN=EMG1 PE=1 SV=1	gi|1021480832|ref|XP_016183558.1| PREDICTED: ribosomal RNA small subunit methyltransferase NEP1 [Arachis ipaensis]
TRINITY_DN42870_c0_g1	67.1981	17.9637	0.267325	0.0341258	542	GO:0004674;GO:0005524;GO:0016021;GO:0018108;GO:0004714	-	virNOG00985;virNOG07499;virNOG08955	T	sp|Q9FP13|SERL2_ORYSJ LRR receptor kinase SERL2 OS=Oryza sativa subsp. japonica GN=SERL2 PE=1 SV=1	gi|743812573|ref|XP_010929457.1| PREDICTED: protein NSP-INTERACTING KINASE 1-like [Elaeis guineensis]
TRINITY_DN42914_c0_g1	11.7608	1.27663	0.10855	0.0368823	1279	-	-	virNOG02747	C	sp|W7MWX4|FUS7_GIBM7 Putative aldehyde dehydrogenase FUS7 OS=Gibberella moniliformis (strain M3125 / FGSC 7600) GN=FUS7 PE=3 SV=1	gi|995952972|gb|AMJ39514.1| aldehyde dehydrogenase 5F1 [Bixa orellana]
TRINITY_DN42918_c0_g1	51.6786	3.21635	0.0622375	0.000355664	1263	-	-	-	-	sp|G0S6T0|POM33_CHATD Nucleoporin POM33 OS=Chaetomium thermophilum (strain DSM 1495 / CBS 144.50 / IMI 039719) GN=POM33 PE=3 SV=1	gi|694452636|ref|XP_009351220.1| PREDICTED: tetra-spanning protein 1-like [Pyrus x bretschneideri]
TRINITY_DN42924_c0_g1	23.1331	1.9823	0.0856914	0.0157992	1102	-	-	virNOG01206;NOG67754;COG1028;virNOG11185	QRI	sp|B8M9K8|TROPE_TALSN Short-chain dehydrogenase/reductase tropE OS=Talaromyces stipitatus (strain ATCC 10500 / CBS 375.48 / QM 6759 / NRRL 1006) GN=tropE PE=3 SV=1	gi|593332961|ref|XP_007139906.1| hypothetical protein PHAVU_008G068600g [Phaseolus vulgaris] gi|561013039|gb|ESW11900.1| hypothetical protein PHAVU_008G068600g [Phaseolus vulgaris]
TRINITY_DN42925_c0_g1	12.8282	1.4361	0.111949	0.0433257	1700	-	-	-	-	sp|Q04336|YM54_YEAST Uncharacterized protein YMR196W OS=Saccharomyces cerevisiae (strain ATCC 204508 / S288c) GN=YMR196W PE=1 SV=1	-
TRINITY_DN42937_c0_g1	21.2009	2.11701	0.0998549	0.0327876	2867	-	-	-	-	sp|A6ZRG7|CA120_YEAS7 CCR4-NOT transcriptional complex subunit CAF120 OS=Saccharomyces cerevisiae (strain YJM789) GN=CAF120 PE=3 SV=1	-
TRINITY_DN42953_c0_g1	10.3653	0.352835	0.0340399	0.0399254	1298	-	-	virNOG05980	C	sp|Q75A82|ANT1_ASHGO Peroxisomal adenine nucleotide transporter 1 OS=Ashbya gossypii (strain ATCC 10895 / CBS 109.51 / FGSC 9923 / NRRL Y-1056) GN=ANT1 PE=3 SV=1	gi|326504466|dbj|BAJ91065.1| predicted protein [Hordeum vulgare subsp. vulgare]
TRINITY_DN42954_c0_g1	16.623	1.56211	0.0939731	0.0136472	3447	-	-	-	-	-	-
TRINITY_DN42955_c0_g1	6.61444	0	0	0.0172883	1593	-	-	NOG17947;virNOG38431	G	sp|Q9US44|YIZG_SCHPO Uncharacterized transporter C1002.16c OS=Schizosaccharomyces pombe (strain 972 / ATCC 24843) GN=SPAC1002.16c PE=3 SV=1	gi|545362420|ref|XP_005646442.1| MFS general substrate transporter [Coccomyxa subellipsoidea C-169] gi|384248414|gb|EIE21898.1| MFS general substrate transporter [Coccomyxa subellipsoidea C-169]
TRINITY_DN42979_c0_g1	9.19371	0	0	0.00538933	1544	-	-	-	-	sp|Q9C1B9|TRI8_FUSSP Trichothecene C-3 esterase OS=Fusarium sporotrichioides GN=TRI8 PE=1 SV=1	-
TRINITY_DN42980_c0_g1	11.0291	0.991151	0.0898671	0.0301771	705	-	-	-	-	-	-
TRINITY_DN42988_c0_g2	174.874	45.3357	0.259247	0.0164631	1359	GO:0005634;GO:0005737;GO:0016874	-	virNOG04260	S	sp|O22193|PUB4_ARATH U-box domain-containing protein 4 OS=Arabidopsis thaliana GN=PUB4 PE=1 SV=3	gi|802574134|ref|XP_012068676.1| PREDICTED: U-box domain-containing protein 4 [Jatropha curcas] gi|643733699|gb|KDP40542.1| hypothetical protein JCGZ_24541 [Jatropha curcas]
TRINITY_DN42991_c0_g1	8.9079	0.70567	0.0792184	0.0424406	947	-	-	virNOG12393	I	sp|Q01373|FOX2_NEUCR Peroxisomal hydratase-dehydrogenase-epimerase OS=Neurospora crassa (strain ATCC 24698 / 74-OR23-1A / CBS 708.71 / DSM 1257 / FGSC 987) GN=fox-2 PE=1 SV=1	gi|218196389|gb|EEC78816.1| hypothetical protein OsI_19089 [Oryza sativa Indica Group]
TRINITY_DN42993_c0_g1	19.8086	3.12423	0.157721	0.0296614	833	-	-	-	-	-	-
TRINITY_DN43001_c0_g2	31.3908	2.2882	0.0728939	0.00684139	1600	-	-	-	-	sp|P07046|3SHD_NEUCR 3-dehydroshikimate dehydratase OS=Neurospora crassa (strain ATCC 24698 / 74-OR23-1A / CBS 708.71 / DSM 1257 / FGSC 987) GN=qa-4 PE=4 SV=1	-
TRINITY_DN43006_c0_g2	8.0522	0.352835	0.0438184	0.0307681	865	-	-	virNOG01391	Z	sp|Q54X16|GID8_DICDI Glucose-induced degradation protein 8 homolog OS=Dictyostelium discoideum GN=DDB_G0279265 PE=3 SV=2	gi|168055852|ref|XP_001779937.1| predicted protein [Physcomitrella patens] gi|162668651|gb|EDQ55254.1| predicted protein [Physcomitrella patens]
TRINITY_DN43016_c0_g2	15.483	1.27663	0.0824537	0.0128035	2057	-	K03456	virNOG04797	T	sp|Q9UT08|2AAA_SCHPO Protein phosphatase PP2A regulatory subunit A OS=Schizosaccharomyces pombe (strain 972 / ATCC 24843) GN=paa1 PE=1 SV=1	gi|727572460|ref|XP_010458785.1| PREDICTED: serine/threonine-protein phosphatase 2A 65 kDa regulatory subunit A gamma isoform-like [Camelina sativa] gi|727572462|ref|XP_010458786.1| PREDICTED: serine/threonine-protein phosphatase 2A 65 kDa regulatory subunit A gamma isoform-like [Camelina sativa]
TRINITY_DN43017_c0_g4	6.48742	0	0	0.0216786	700	GO:0004252;GO:0006508	-	virNOG00771	O	sp|Q8L7I2|SBT36_ARATH Subtilisin-like protease SBT3.6 OS=Arabidopsis thaliana GN=SBT3.6 PE=2 SV=1	gi|568868112|ref|XP_006487361.1| PREDICTED: subtilisin-like protease SBT3.9 isoform X1 [Citrus sinensis]
TRINITY_DN43018_c0_g2	25.4404	2.9061	0.114232	0.0483733	876	GO:0016021	-	virNOG18953	S	-	gi|955332466|ref|XP_014633734.1| PREDICTED: uncharacterized protein LOC100779785 [Glycine max] gi|734318228|gb|KHN03031.1| hypothetical protein glysoja_009897 [Glycine soja] gi|947102495|gb|KRH50987.1| hypothetical protein GLYMA_07G255100 [Glycine max]
TRINITY_DN43022_c1_g1	97.4413	5.69054	0.0583996	6.72004e-05	500	-	-	-	-	-	-
TRINITY_DN43045_c0_g1	22.5706	1.28098	0.0567543	0.00227898	1431	-	-	-	-	sp|Q0U6E8|MTLD_PHANO Mannitol-1-phosphate 5-dehydrogenase OS=Phaeosphaeria nodorum (strain SN15 / ATCC MYA-4574 / FGSC 10173) GN=mpd1 PE=2 SV=1	gi|21483850|gb|AAM52982.1| mannitol-1-phosphate dehydrogenase [Dunaliella salina]
TRINITY_DN43048_c0_g1	23.883	3.83425	0.160543	0.0181339	1146	-	-	virNOG01752	V	sp|Q9UT59|YKJ7_SCHPO Putative uncharacterized oxidoreductase C513.07 OS=Schizosaccharomyces pombe (strain 972 / ATCC 24843) GN=SPAC513.07 PE=3 SV=1	gi|1012356849|gb|KYP68034.1| hypothetical protein KK1_021651 [Cajanus cajan]
TRINITY_DN43050_c0_g1	78.989	8.10475	0.102606	0.00282733	2441	GO:0004672;GO:0009987;GO:0005488	-	COG5126;virNOG10612;virNOG06801;virNOG13610	ZTD	sp|O94547|SRK1_SCHPO Serine/threonine-protein kinase srk1 OS=Schizosaccharomyces pombe (strain 972 / ATCC 24843) GN=srk1 PE=1 SV=1	gi|567879985|ref|XP_006432551.1| hypothetical protein CICLE_v10000859mg [Citrus clementina] gi|568834469|ref|XP_006471350.1| PREDICTED: calcium and calcium/calmodulin-dependent serine/threonine-protein kinase-like [Citrus sinensis] gi|557534673|gb|ESR45791.1| hypothetical protein CICLE_v10000859mg [Citrus clementina]
TRINITY_DN43065_c0_g1	19.4199	1.14627	0.0590258	0.00763936	1865	-	-	-	-	-	gi|760449047|ref|XP_011401592.1| Lysophosphatidic acid phosphatase type 6 [Auxenochlorella protothecoides] gi|675356118|gb|KFM28558.1| Lysophosphatidic acid phosphatase type 6 [Auxenochlorella protothecoides]
TRINITY_DN43070_c0_g1	9.19212	0.285482	0.0310572	0.0483964	1712	-	-	-	-	-	-
TRINITY_DN43076_c0_g1	137.63	45.0999	0.327689	0.0490838	3300	-	-	-	-	-	-
TRINITY_DN43082_c1_g1	19.6225	0.352835	0.0179811	0.00772885	811	-	-	-	-	-	-
TRINITY_DN43091_c0_g1	17.3864	1.34399	0.0773009	0.0194107	1624	-	-	virNOG00848;virNOG05482;COG0366	G	sp|P19571|AMT6_BACS7 Glucan 1,4-alpha-maltohexaosidase OS=Bacillus sp. (strain 707) PE=1 SV=1	gi|703145727|ref|XP_010108609.1| hypothetical protein L484_006340 [Morus notabilis] gi|587932738|gb|EXC19765.1| hypothetical protein L484_006340 [Morus notabilis]
TRINITY_DN43092_c0_g1	18.3329	2.93521	0.160107	0.0448034	1908	-	-	virNOG03124	O	sp|C5FW30|SPCA_ARTOC Carboxypeptidase S1 homolog A OS=Arthroderma otae (strain ATCC MYA-4605 / CBS 113480) GN=SCPA PE=3 SV=1	gi|802551276|ref|XP_012064713.1| PREDICTED: serine carboxypeptidase-like [Jatropha curcas] gi|643737992|gb|KDP43980.1| hypothetical protein JCGZ_05447 [Jatropha curcas]
TRINITY_DN43103_c0_g1	14.8088	1.86064	0.125645	0.0288511	920	-	-	-	-	-	gi|326512020|dbj|BAJ95991.1| predicted protein [Hordeum vulgare subsp. vulgare]
TRINITY_DN43108_c1_g1	10.8627	0	0	0.012153	592	GO:0003723;GO:0006412;GO:0022625;GO:0003735	-	virNOG02376	J	sp|Q8TFH1|RL18B_SCHPO 60S ribosomal protein L18-B OS=Schizosaccharomyces pombe (strain 972 / ATCC 24843) GN=rpl1802 PE=1 SV=1	gi|326523979|dbj|BAJ97000.1| predicted protein [Hordeum vulgare subsp. vulgare]
TRINITY_DN43109_c0_g1	24.0265	0.70567	0.0293704	0.00286419	1967	-	-	virNOG13108	O	sp|P0C1B0|FKBP4_EMENI FK506-binding protein 4 OS=Emericella nidulans (strain FGSC A4 / ATCC 38163 / CBS 112.46 / NRRL 194 / M139) GN=fpr4 PE=3 SV=2	gi|944233083|gb|KQK97445.1| hypothetical protein SETIT_009911mg [Setaria italica]
TRINITY_DN43145_c0_g1	7.22973	0	0	0.0202997	528	GO:0003723;GO:0006412;GO:0009536;GO:0022627;GO:0003735	-	virNOG19216	J	sp|P46405|RS12_PIG 40S ribosomal protein S12 OS=Sus scrofa GN=RPS12 PE=2 SV=2	gi|326505090|dbj|BAK02932.1| predicted protein [Hordeum vulgare subsp. vulgare]
TRINITY_DN43155_c0_g1	7.2116	0	0	0.0203788	333	GO:0003723;GO:0006412;GO:0022625;GO:0003735	-	virNOG25038;COG2167	J	sp|P51425|RL39_MAIZE 60S ribosomal protein L39 OS=Zea mays GN=RPL39 PE=3 SV=1	gi|1035940526|gb|OAY66946.1| 60S ribosomal protein L39 [Ananas comosus]
TRINITY_DN43161_c0_g3	21.0345	0.928146	0.0441249	0.0458431	677	GO:0003729;GO:0022625;GO:0006412;GO:0000463;GO:0003735	-	virNOG19310	J	sp|Q8L805|RL35_WHEAT 60S ribosomal protein L35 OS=Triticum aestivum GN=RPL35 PE=1 SV=1	gi|545369285|ref|XP_005649392.1| hypothetical protein COCSUDRAFT_28397 [Coccomyxa subellipsoidea C-169] gi|384251370|gb|EIE24848.1| hypothetical protein COCSUDRAFT_28397 [Coccomyxa subellipsoidea C-169]
TRINITY_DN43179_c0_g1	23.3689	2.55761	0.109445	0.016249	613	-	-	virNOG21150;COG5051	J	sp|Q9HFR7|RL36_TRIHM 60S ribosomal protein L36 OS=Trichoderma hamatum GN=rpl36 PE=3 SV=1	gi|727567908|ref|XP_010456363.1| PREDICTED: 60S ribosomal protein L36-3-like [Camelina sativa]
TRINITY_DN43187_c0_g1	21.538	2.40249	0.111546	0.0104424	904	GO:0008152	K04564	virNOG13359	P	sp|P00447|SODM_YEAST Superoxide dismutase [Mn], mitochondrial OS=Saccharomyces cerevisiae (strain ATCC 204508 / S288c) GN=SOD2 PE=1 SV=1	gi|971510210|dbj|GAQ87983.1| manganese superoxide dismutase [Klebsormidium flaccidum]
TRINITY_DN43194_c0_g1	27.8893	0	0	0.00950123	820	-	-	-	-	-	-
TRINITY_DN43216_c0_g1	48.4644	6.9511	0.143427	0.00599382	2062	GO:0005975;GO:0044281;GO:0016491	K00036	virNOG07641	G	sp|P48826|G6PD_ASPNG Glucose-6-phosphate 1-dehydrogenase OS=Aspergillus niger GN=gsdA PE=2 SV=1	gi|326522839|dbj|BAJ88465.1| predicted protein [Hordeum vulgare subsp. vulgare]
TRINITY_DN43259_c0_g2	6.73842	0.352835	0.0523617	0.0426673	1969	-	-	virNOG00843	G	sp|Q4WRH9|AGDC_ASPFU Probable alpha/beta-glucosidase agdC OS=Neosartorya fumigata (strain ATCC MYA-4609 / Af293 / CBS 101355 / FGSC A1100) GN=agdC PE=3 SV=1	gi|769820238|ref|XP_011620790.1| PREDICTED: probable alpha-glucosidase Os06g0675700 isoform X2 [Amborella trichopoda]
TRINITY_DN43263_c0_g1	18.2831	0.285482	0.0156145	0.000511957	1958	GO:0005488;GO:0006366	-	virNOG00566	K	sp|Q9FYJ6|BH111_ARATH Transcription factor bHLH111 OS=Arabidopsis thaliana GN=BHLH111 PE=2 SV=1	gi|147765878|emb|CAN73367.1| hypothetical protein VITISV_032596 [Vitis vinifera]
TRINITY_DN43274_c1_g2	13.9953	0.923798	0.0660075	0.0375084	432	GO:0006412;GO:0022627;GO:0003735;GO:0019843	K02949	virNOG02008	J	sp|P0CT74|RS11B_SCHPO 40S ribosomal protein S11-B OS=Schizosaccharomyces pombe (strain 972 / ATCC 24843) GN=rps1102 PE=3 SV=1	gi|168018673|ref|XP_001761870.1| predicted protein [Physcomitrella patens] gi|162686925|gb|EDQ73311.1| predicted protein [Physcomitrella patens]
TRINITY_DN43275_c0_g1	17.081	0.991151	0.0580264	0.0180665	1803	-	-	-	-	sp|P38680|MTR_NEUCR N amino acid transport system protein OS=Neurospora crassa (strain ATCC 24698 / 74-OR23-1A / CBS 708.71 / DSM 1257 / FGSC 987) GN=mtr PE=3 SV=2	-
TRINITY_DN43277_c0_g1	11.6474	1.41134	0.121172	0.0468813	1400	-	K01760	virNOG01582	E	sp|Q1K8G0|CBL_NEUCR Cystathionine beta-lyase OS=Neurospora crassa (strain ATCC 24698 / 74-OR23-1A / CBS 708.71 / DSM 1257 / FGSC 987) GN=met-2 PE=1 SV=1	gi|697105684|ref|XP_009606665.1| PREDICTED: cystathionine beta-lyase, chloroplastic isoform X3 [Nicotiana tomentosiformis]
TRINITY_DN43297_c5_g1	96.6671	8.83953	0.091443	0.0114193	1953	GO:0006097;GO:0004474;GO:0005737	K01638	virNOG07104	C	sp|P28344|MASY_EMENI Malate synthase, glyoxysomal OS=Emericella nidulans (strain FGSC A4 / ATCC 38163 / CBS 112.46 / NRRL 194 / M139) GN=acuE PE=3 SV=3	gi|302853993|ref|XP_002958508.1| hypothetical protein VOLCADRAFT_109454 [Volvox carteri f. nagariensis] gi|300256155|gb|EFJ40428.1| hypothetical protein VOLCADRAFT_109454 [Volvox carteri f. nagariensis]
TRINITY_DN43304_c0_g1	20.2968	0.285482	0.0140653	0.0153268	1004	GO:0005840;GO:0006412;GO:0003735;GO:0008097	-	virNOG09805	J	sp|P52822|RL5A_SCHPO 60S ribosomal protein L5-A OS=Schizosaccharomyces pombe (strain 972 / ATCC 24843) GN=rpl501 PE=1 SV=2	gi|195610506|gb|ACG27083.1| 60S ribosomal protein L5-2 [Zea mays]
TRINITY_DN43309_c0_g1	23.9132	2.3686	0.0990496	0.00705037	1703	-	-	virNOG08454;virNOG17126	R	sp|O34714|OXDC_BACSU Oxalate decarboxylase OxdC OS=Bacillus subtilis (strain 168) GN=oxdC PE=1 SV=1	gi|545364763|ref|XP_005647421.1| RmlC-like cupin [Coccomyxa subellipsoidea C-169] gi|384249395|gb|EIE22877.1| RmlC-like cupin [Coccomyxa subellipsoidea C-169]
TRINITY_DN43331_c0_g1	28.2825	4.32179	0.152808	0.031196	351	-	-	virNOG07655	Q	-	-
TRINITY_DN43331_c0_g2	183.504	45.4492	0.247674	0.0241401	394	GO:0055085;GO:0005524;GO:0016021;GO:0042626	-	COG1132;virNOG07655	QV	sp|Q9LYS2|AB10C_ARATH ABC transporter C family member 10 OS=Arabidopsis thaliana GN=ABCC10 PE=2 SV=2	gi|629126144|gb|KCW90569.1| hypothetical protein EUGRSUZ_A02674 [Eucalyptus grandis]
TRINITY_DN43346_c0_g1	33.5423	6.53091	0.194707	0.0260069	768	GO:0006412;GO:0022625;GO:0003735;GO:0070180	-	COG0093;virNOG05263	J	sp|P0CX42|RL23B_YEAST 60S ribosomal protein L23-B OS=Saccharomyces cerevisiae (strain ATCC 204508 / S288c) GN=RPL23B PE=1 SV=1	gi|168004133|ref|XP_001754766.1| predicted protein [Physcomitrella patens] gi|168025241|ref|XP_001765143.1| predicted protein [Physcomitrella patens] gi|168033856|ref|XP_001769430.1| predicted protein [Physcomitrella patens] gi|168057012|ref|XP_001780511.1| predicted protein [Physcomitrella patens] gi|162668097|gb|EDQ54712.1| predicted protein [Physcomitrella patens] gi|162679350|gb|EDQ65799.1| p…
TRINITY_DN43366_c0_g5	38.5993	2.62062	0.0678929	0.046506	1612	GO:0046872;GO:0005524;GO:0006730;GO:0004478;GO:0006556	-	virNOG02488;COG0192	H	sp|P48466|METK_NEUCR S-adenosylmethionine synthase OS=Neurospora crassa (strain ATCC 24698 / 74-OR23-1A / CBS 708.71 / DSM 1257 / FGSC 987) GN=eth-1 PE=1 SV=1	gi|923813903|ref|XP_013691738.1| PREDICTED: S-adenosylmethionine synthase 2-like [Brassica napus] gi|923813906|ref|XP_013691739.1| PREDICTED: S-adenosylmethionine synthase 2-like [Brassica napus] gi|674895052|emb|CDY37784.1| BnaC04g00410D [Brassica napus]
TRINITY_DN43389_c1_g1	33.405	3.35105	0.100316	0.00204451	2123	GO:0046872;GO:0009536;GO:0010333	-	virNOG00163	R	sp|Q93X23|MYRS_QUEIL Myrcene synthase, chloroplastic OS=Quercus ilex PE=1 SV=1	gi|75249335|sp|Q93X23.1|MYRS_QUEIL RecName: Full=Myrcene synthase, chloroplastic; Flags: Precursor [Quercus ilex] gi|14331015|emb|CAC41012.1| putative chloroplast terpene synthase [Quercus ilex]
TRINITY_DN43391_c0_g1	11.2362	0	0	0.00832012	762	GO:0003979;GO:0051287;GO:0055114	-	COG1004;virNOG12190	MG	sp|Q2QS13|UGDH5_ORYSJ UDP-glucose 6-dehydrogenase 5 OS=Oryza sativa subsp. japonica GN=UGD5 PE=2 SV=1	gi|992279308|gb|KXG37517.1| hypothetical protein SORBI_001G084100 [Sorghum bicolor]
TRINITY_DN43392_c0_g1	15.8685	0.638317	0.0402254	0.0273503	2434	-	-	-	-	sp|D4AZ24|ENG1_ARTBC Probable endo-1,3(4)-beta-glucanase ARB_01444 OS=Arthroderma benhamiae (strain ATCC MYA-4681 / CBS 112371) GN=ARB_01444 PE=1 SV=1	gi|971511513|dbj|GAQ86697.1| glycosyl hydrolase family protein [Klebsormidium flaccidum]
TRINITY_DN43392_c0_g2	7.01958	0	0	0.0190868	1507	-	-	virNOG09840;COG5498	MG	sp|D4AZ24|ENG1_ARTBC Probable endo-1,3(4)-beta-glucanase ARB_01444 OS=Arthroderma benhamiae (strain ATCC MYA-4681 / CBS 112371) GN=ARB_01444 PE=1 SV=1	gi|971511513|dbj|GAQ86697.1| glycosyl hydrolase family protein [Klebsormidium flaccidum]
TRINITY_DN43406_c0_g2	12.5016	0	0	0.01543	797	GO:0000028;GO:0006412;GO:0022627;GO:0003735	K02998	virNOG00503	J	sp|P0CQ56|RSSA_CRYNJ 40S ribosomal protein S0 OS=Cryptococcus neoformans var. neoformans serotype D (strain JEC21 / ATCC MYA-565) GN=RPS0 PE=3 SV=1	gi|326518444|dbj|BAJ88251.1| predicted protein [Hordeum vulgare subsp. vulgare]
TRINITY_DN43411_c0_g1	100.483	6.53829	0.0650685	0.00135662	2151	-	-	-	-	-	-
TRINITY_DN43444_c0_g1	23.1331	1.69682	0.0733503	0.00364862	1303	-	-	-	-	-	-
TRINITY_DN43445_c0_g1	55.8542	4.7537	0.085109	0.0421001	1627	-	-	-	-	-	-
TRINITY_DN43451_c0_g1	5.50318	0	0	0.0473858	420	-	-	virNOG21288	C	sp|Q03015|NDUS6_NEUCR NADH-ubiquinone oxidoreductase 12 kDa subunit, mitochondrial OS=Neurospora crassa (strain ATCC 24698 / 74-OR23-1A / CBS 708.71 / DSM 1257 / FGSC 987) GN=nuo-12.3 PE=3 SV=2	gi|1021044818|gb|KZN02599.1| hypothetical protein DCAR_011353 [Daucus carota subsp. sativus]
TRINITY_DN43453_c0_g1	13.5901	0.928146	0.0682956	0.0297185	1761	-	-	-	-	sp|C8V329|FCY2_EMENI Purine-cytosine permease fcyB OS=Emericella nidulans (strain FGSC A4 / ATCC 38163 / CBS 112.46 / NRRL 194 / M139) GN=fcyB PE=1 SV=1	-
TRINITY_DN43455_c1_g1	6.82002	0	0	0.0248238	776	-	K11294	virNOG09954	A	sp|P41891|GAR2_SCHPO Protein gar2 OS=Schizosaccharomyces pombe (strain 972 / ATCC 24843) GN=gar2 PE=1 SV=2	gi|194701856|gb|ACF85012.1| unknown [Zea mays]
TRINITY_DN43458_c0_g1	25.7396	1.4361	0.0557935	0.00175413	1823	-	-	virNOG01603	T	sp|Q9UW25|OBPA_CANAL Oxysterol-binding protein-like protein OBPa OS=Candida albicans (strain SC5314 / ATCC MYA-2876) GN=OBPA PE=3 SV=1	gi|1026774636|gb|OAE33690.1| hypothetical protein AXG93_2651s1000 [Marchantia polymorpha subsp. polymorpha]
TRINITY_DN43464_c0_g1	13.5932	0.86514	0.0636451	0.0146547	2476	-	-	virNOG01779;COG1253	SP	sp|Q12296|MAM3_YEAST Protein MAM3 OS=Saccharomyces cerevisiae (strain ATCC 204508 / S288c) GN=MAM3 PE=1 SV=1	gi|1012337192|gb|KYP48473.1| Protein MAM3 [Cajanus cajan]
TRINITY_DN43478_c0_g1	25.6687	1.27663	0.0497349	0.0305557	2230	-	-	virNOG10927	S	sp|Q9SS87|SEOB_ARATH Protein SIEVE ELEMENT OCCLUSION B OS=Arabidopsis thaliana GN=SEOB PE=1 SV=1	gi|566189329|ref|XP_006378256.1| hypothetical protein POPTR_0010s06010g [Populus trichocarpa] gi|550329181|gb|ERP56053.1| hypothetical protein POPTR_0010s06010g [Populus trichocarpa]
TRINITY_DN43479_c0_g1	31.0854	2.4316	0.0782232	0.00615344	1112	-	-	-	-	-	-
TRINITY_DN43480_c0_g1	44.4943	3.31413	0.0744844	0.0416955	759	-	-	virNOG00152	K	-	gi|670413840|ref|XP_008648128.1| PREDICTED: hypothetical protein isoform X1 [Zea mays]
TRINITY_DN43486_c1_g1	14.3567	1.44045	0.100333	0.0303818	2287	-	-	virNOG07434	R	sp|P53968|CRZ1_YEAST Transcriptional regulator CRZ1 OS=Saccharomyces cerevisiae (strain ATCC 204508 / S288c) GN=CRZ1 PE=1 SV=1	gi|612390904|ref|XP_007510973.1| PREDICTED: similar to Zinc finger protein 271 (Zinc finger protein 7) (HZF7) (Zinc finger protein ZNFphex133) (Epstein-Barr virus-induced zinc finger protein) (ZNF-EB) (CT-ZFP48) (Zinc finger protein [Bathycoccus prasinos] gi|424512949|emb|CCO66533.1| PREDICTED: similar to Zinc finger protein 271 (Zinc finger protein 7) (HZF7) (Zinc finger protein ZNFphex133) (Eps…
TRINITY_DN43511_c0_g1	15.9532	0.70567	0.0442337	0.0252901	606	GO:0030529	-	virNOG08830	J	sp|P37380|RL17_PODCA 60S ribosomal protein L17 OS=Podocoryna carnea GN=RPL17 PE=2 SV=1	gi|695026977|ref|XP_009400809.1| PREDICTED: 60S ribosomal protein L17-1-like [Musa acuminata subsp. malaccensis]
TRINITY_DN43515_c0_g1	1787.78	438.843	0.245469	0.0100814	3209	-	K08099	virNOG02452	H	sp|Q9M7I7|CLH2_ARATH Chlorophyllase-2, chloroplastic OS=Arabidopsis thaliana GN=CLH2 PE=1 SV=1	gi|225432778|ref|XP_002279285.1| PREDICTED: chlorophyllase-2, chloroplastic [Vitis vinifera] gi|297737104|emb|CBI26305.3| unnamed protein product [Vitis vinifera]
TRINITY_DN43529_c0_g1	8.24872	0.352835	0.0427745	0.0406364	2470	GO:0044237;GO:0044710;GO:0005488	-	virNOG00316	C	sp|P36842|NIA_LEPMC Nitrate reductase [NADPH] OS=Leptosphaeria maculans GN=NIAD PE=3 SV=2	gi|514796865|ref|XP_004973655.1| PREDICTED: nitrate reductase [NADH] [Setaria italica] gi|944237802|gb|KQL02140.1| hypothetical protein SETIT_013224mg [Setaria italica]
TRINITY_DN43542_c0_g1	7.67724	0	0	0.0148359	1680	-	-	virNOG07477	A	sp|Q09911|YAJE_SCHPO Uncharacterized protein C30D11.14c OS=Schizosaccharomyces pombe (strain 972 / ATCC 24843) GN=SPAC30D11.14c PE=4 SV=1	gi|168017265|ref|XP_001761168.1| predicted protein [Physcomitrella patens] gi|162687508|gb|EDQ73890.1| predicted protein, partial [Physcomitrella patens]
TRINITY_DN43546_c0_g1	43.8032	1.85629	0.042378	0.00867043	1674	-	-	-	-	sp|D4AZK9|ECM33_ARTBC Cell surface GPI-anchored protein ARB_01627 OS=Arthroderma benhamiae (strain ATCC MYA-4681 / CBS 112371) GN=ARB_01627 PE=1 SV=1	-
TRINITY_DN43563_c0_g1	491.173	116.049	0.236269	0.00934781	2001	-	-	virNOG21254;virNOG18742	S	-	gi|802645813|ref|XP_012079374.1| PREDICTED: uncharacterized protein LOC105639824 [Jatropha curcas] gi|802645817|ref|XP_012079375.1| PREDICTED: uncharacterized protein LOC105639824 [Jatropha curcas] gi|802645821|ref|XP_012079376.1| PREDICTED: uncharacterized protein LOC105639824 [Jatropha curcas] gi|643722174|gb|KDP32053.1| hypothetical protein JCGZ_12514 [Jatropha curcas]
TRINITY_DN43570_c0_g1	26.4349	1.28098	0.0484579	0.0187858	2281	-	-	virNOG03135	K	sp|O13749|TF2B_SCHPO Transcription initiation factor IIB OS=Schizosaccharomyces pombe (strain 972 / ATCC 24843) GN=sua7 PE=3 SV=1	gi|302766794|ref|XP_002966817.1| hypothetical protein SELMODRAFT_87129 [Selaginella moellendorffii] gi|300164808|gb|EFJ31416.1| hypothetical protein SELMODRAFT_87129 [Selaginella moellendorffii]
TRINITY_DN43579_c0_g1	8.92451	0	0	0.0320445	1726	-	-	virNOG28469	S	sp|C4YTQ0|PRM10_CANAW Pheromone-regulated membrane protein 10 OS=Candida albicans (strain WO-1) GN=CAWG_05545 PE=3 SV=1	gi|302772280|ref|XP_002969558.1| hypothetical protein SELMODRAFT_410327 [Selaginella moellendorffii] gi|300163034|gb|EFJ29646.1| hypothetical protein SELMODRAFT_410327 [Selaginella moellendorffii]
TRINITY_DN43579_c0_g2	14.6423	0	0	0.047931	1329	-	-	-	-	-	-
TRINITY_DN43581_c0_g1	34.4326	1.78894	0.0519547	0.0381276	1624	-	-	-	-	-	-
TRINITY_DN43588_c0_g2	343.77	3.52835	0.0102637	0.00191742	766	-	-	-	-	-	-
TRINITY_DN43600_c0_g1	83.0352	21.5664	0.259725	0.0206685	1536	-	K09422	COG5147;virNOG08752	K	sp|Q4JL76|MYBA2_ORYSJ Myb-related protein MYBAS2 OS=Oryza sativa subsp. japonica GN=MYBAS2 PE=2 SV=1	gi|731392327|ref|XP_010651059.1| PREDICTED: transcription factor MYB59 [Vitis vinifera]
TRINITY_DN43602_c0_g2	7.67724	0.285482	0.0371855	0.0403552	1751	-	-	-	-	sp|Q2U492|BTGC_ASPOR Probable glucan endo-1,3-beta-glucosidase btgC OS=Aspergillus oryzae (strain ATCC 42149 / RIB 40) GN=btgC PE=3 SV=1	-
TRINITY_DN43604_c0_g1	27.8969	4.41825	0.158378	0.0482486	1862	GO:0006520;GO:0055114;GO:0016639	-	COG0334;virNOG00659	E	sp|P18819|DHE4_EMENI NADP-specific glutamate dehydrogenase OS=Emericella nidulans (strain FGSC A4 / ATCC 38163 / CBS 112.46 / NRRL 194 / M139) GN=gdhA PE=3 SV=2	gi|326488259|dbj|BAJ93798.1| predicted protein [Hordeum vulgare subsp. vulgare]
TRINITY_DN43605_c0_g1	8.08543	0	0	0.0417054	1724	-	-	KOG2409;virNOG10917	J	sp|Q09799|KRI1_SCHPO Protein kri1 OS=Schizosaccharomyces pombe (strain 972 / ATCC 24843) GN=kri1 PE=1 SV=1	gi|694453160|ref|XP_009351361.1| PREDICTED: protein kri1-like, partial [Pyrus x bretschneideri]
TRINITY_DN43608_c0_g1	28.8933	1.27663	0.0441845	0.000919683	2643	GO:0005783;GO:0001101;GO:0044711;GO:0006351;GO:0006979;GO:1901700;GO:0042435;GO:0009725;GO:0051707;GO:0043436;GO:0016491;GO:0019748	-	virNOG08230	C	sp|Q4WM67|NCPR_ASPFU NADPH--cytochrome P450 reductase OS=Neosartorya fumigata (strain ATCC MYA-4609 / Af293 / CBS 101355 / FGSC A1100) GN=cprA PE=1 SV=1	gi|168012296|ref|XP_001758838.1| predicted protein [Physcomitrella patens] gi|162689975|gb|EDQ76344.1| predicted protein [Physcomitrella patens]
TRINITY_DN43620_c0_g1	19.6225	0.923798	0.0470785	0.0215746	767	GO:0006412;GO:0022627;GO:0003735;GO:0019843	-	virNOG03091	J	sp|O59950|RS4_YARLI 40S ribosomal protein S4 OS=Yarrowia lipolytica (strain CLIB 122 / E 150) GN=RPS4 PE=2 SV=1	gi|195610502|gb|ACG27081.1| 40S ribosomal protein S4 [Zea mays]
TRINITY_DN43624_c1_g4	23.9735	0	0	0.0388888	1204	GO:0005975;GO:0016832	-	virNOG12090;virNOG13903	G	sp|Q96UH7|ALF1_PARBA Fructose-bisphosphate aldolase 1 OS=Paracoccidioides lutzii (strain ATCC MYA-826 / Pb01) GN=FBA1 PE=1 SV=3	gi|460415922|ref|XP_004253302.1| PREDICTED: fructose-bisphosphate aldolase-like [Solanum lycopersicum]
TRINITY_DN43627_c0_g2	35.4487	2.08746	0.0588868	0.000803546	894	GO:0015934;GO:0006412;GO:0003735	-	virNOG00232	J	sp|Q9P720|RL16_NEUCR 60S ribosomal protein L16 OS=Neurospora crassa (strain ATCC 24698 / 74-OR23-1A / CBS 708.71 / DSM 1257 / FGSC 987) GN=crp-46 PE=3 SV=1	gi|195609234|gb|ACG26447.1| 60S ribosomal protein L13a-2 [Zea mays]
TRINITY_DN43647_c0_g1	9.17405	0.70567	0.0769202	0.0342303	1162	-	-	-	-	sp|O60130|YH7G_SCHPO Putative transcriptional regulatory protein C16G5.16 OS=Schizosaccharomyces pombe (strain 972 / ATCC 24843) GN=SPBC16G5.16 PE=1 SV=1	gi|326513820|dbj|BAJ87928.1| predicted protein [Hordeum vulgare subsp. vulgare]
TRINITY_DN43647_c0_g2	17.0841	0	0	0.00027792	2328	-	-	-	-	sp|P40467|ASG1_YEAST Activator of stress genes 1 OS=Saccharomyces cerevisiae (strain ATCC 204508 / S288c) GN=ASG1 PE=1 SV=1	gi|694452256|ref|XP_009351114.1| PREDICTED: activator of stress genes 1-like [Pyrus x bretschneideri]
TRINITY_DN43650_c0_g2	10.007	0.352835	0.0352587	0.0227871	868	-	-	virNOG08627;virNOG02836	P	sp|Q9P544|VDAC_SCHPO Probable mitochondrial outer membrane protein porin OS=Schizosaccharomyces pombe (strain 972 / ATCC 24843) GN=SPAC1635.01 PE=3 SV=1	gi|633910149|gb|KDD74990.1| porin [Helicosporidium sp. ATCC 50920]
TRINITY_DN43651_c1_g1	28.1433	2.02446	0.0719338	0.0274159	1165	GO:0016310;GO:0016301	-	virNOG06042	T	sp|Q01369|GBLP_NEUCR Guanine nucleotide-binding protein subunit beta-like protein OS=Neurospora crassa (strain ATCC 24698 / 74-OR23-1A / CBS 708.71 / DSM 1257 / FGSC 987) GN=cpc-2 PE=3 SV=1	gi|326515276|dbj|BAK03551.1| predicted protein [Hordeum vulgare subsp. vulgare]
TRINITY_DN43654_c0_g1	9.44158	0.570963	0.0604733	0.0368294	1684	GO:0016020;GO:0005783;GO:0080186;GO:0004605	-	virNOG03392	I	sp|Q9P381|CDSH_SCHPO Putative phosphatidate cytidylyltransferase OS=Schizosaccharomyces pombe (strain 972 / ATCC 24843) GN=SPBC13A2.03 PE=1 SV=1	gi|727553046|ref|XP_010448902.1| PREDICTED: phosphatidate cytidylyltransferase-like [Camelina sativa]
TRINITY_DN43663_c0_g1	26.3186	4.11538	0.156368	0.0239477	2361	-	-	virNOG03721	I	sp|O60135|LCF1_SCHPO Long-chain-fatty-acid--CoA ligase 1 OS=Schizosaccharomyces pombe (strain 972 / ATCC 24843) GN=lcf1 PE=3 SV=1	gi|1026082181|ref|XP_016540352.1| PREDICTED: long chain acyl-CoA synthetase 8-like [Capsicum annuum]
TRINITY_DN43667_c0_g1	101.666	13.9209	0.136928	0.00211395	1121	-	-	NOG00394;virNOG01539	QR	sp|Q10216|YAY8_SCHPO Uncharacterized oxidoreductase C4H3.08 OS=Schizosaccharomyces pombe (strain 972 / ATCC 24843) GN=SPAC4H3.08 PE=3 SV=1	gi|1000936728|ref|XP_002535207.2| PREDICTED: uncharacterized oxidoreductase YhdF [Ricinus communis]
TRINITY_DN43676_c0_g1	9.58369	0.285482	0.0297883	0.0320982	1616	-	-	-	-	-	-
TRINITY_DN43682_c0_g1	41.0274	4.25009	0.103591	0.034562	1986	-	-	-	-	sp|A0JNJ3|SPART_BOVIN Spartin OS=Bos taurus GN=SPART PE=2 SV=1	-
TRINITY_DN43690_c0_g1	65.0857	3.62784	0.0557394	0.00807397	619	-	-	virNOG18117	E	sp|Q0UBT2|CYNS_PHANO Cyanate hydratase OS=Phaeosphaeria nodorum (strain SN15 / ATCC MYA-4574 / FGSC 10173) GN=CYN1 PE=3 SV=3	gi|255083849|ref|XP_002508499.1| predicted protein [Micromonas commoda] gi|226523776|gb|ACO69757.1| predicted protein [Micromonas commoda]
TRINITY_DN43698_c0_g1	19.9687	0.575311	0.0288107	0.0174732	2390	GO:0016301	-	NOG00132;virNOG01318	T	sp|P11792|SCH9_YEAST Serine/threonine-protein kinase SCH9 OS=Saccharomyces cerevisiae (strain ATCC 204508 / S288c) GN=SCH9 PE=1 SV=3	gi|971518031|dbj|GAQ80193.1| serine/threonine protein kinase [Klebsormidium flaccidum]
TRINITY_DN43720_c0_g3	14.2524	0.570963	0.040061	0.00637017	1509	-	-	COG0580;virNOG10110	G	sp|Q4R691|AQP7_MACFA Aquaporin-7 OS=Macaca fascicularis GN=AQP7 PE=2 SV=1	gi|731189453|gb|AIZ50710.1| aquaporin NOD26-like protein [Fragaria x ananassa]
TRINITY_DN43720_c0_g1	8.39083	0	0	0.0313699	1548	-	-	-	-	-	-
TRINITY_DN43730_c0_g1	839.588	225.816	0.26896	0.0366735	1728	GO:0003824;GO:0044237;GO:0044710	K01602	virNOG17005;virNOG22700	CG	sp|Q02980|RBS_MALSP Ribulose bisphosphate carboxylase small chain, chloroplastic OS=Malus sp. GN=RBCS PE=2 SV=1	gi|540360866|gb|AGV08375.1| ribulose-1,5-bisphosphate carboxylase/oxygenase small subunit [Arachis hypogaea]
TRINITY_DN43736_c0_g1	34.5627	2.93956	0.0850501	0.0267632	1538	-	-	-	-	sp|P53694|RTN1_SCHPO Reticulon-like protein 1 OS=Schizosaccharomyces pombe (strain 972 / ATCC 24843) GN=rtn1 PE=1 SV=1	-
TRINITY_DN43739_c0_g1	30.8406	2.72143	0.0882418	0.00293939	1272	-	-	-	-	sp|Q5A4M8|SUR7_CANAL Protein SUR7 OS=Candida albicans (strain SC5314 / ATCC MYA-2876) GN=SUR7 PE=1 SV=1	-
TRINITY_DN43741_c0_g1	8.35608	0	0	0.00942999	1079	-	-	virNOG00124	I	sp|P0CT91|LIPA_ACRAM Lipase A OS=Acremonium alcalophilum GN=lipA PE=1 SV=1	gi|451774920|gb|AGF50213.1| lipase-3 [Hordeum vulgare]
TRINITY_DN43747_c0_g1	98.4956	22.0978	0.224353	0.0126675	2461	-	-	virNOG10927	S	sp|Q9SS87|SEOB_ARATH Protein SIEVE ELEMENT OCCLUSION B OS=Arabidopsis thaliana GN=SEOB PE=1 SV=1	gi|645235011|ref|XP_008224076.1| PREDICTED: protein SIEVE ELEMENT OCCLUSION B-like [Prunus mume]
TRINITY_DN43761_c0_g5	31.6539	2.43595	0.0769558	0.0195939	929	GO:0003723;GO:0006412;GO:0003735;GO:0015935	-	virNOG01410	J	sp|Q7RVI1|RS5_NEUCR 40S ribosomal protein S5 OS=Neurospora crassa (strain ATCC 24698 / 74-OR23-1A / CBS 708.71 / DSM 1257 / FGSC 987) GN=rps-5 PE=3 SV=2	gi|823134278|ref|XP_012466959.1| PREDICTED: 40S ribosomal protein S5 [Gossypium raimondii] gi|1029097467|ref|XP_016708088.1| PREDICTED: 40S ribosomal protein S5 [Gossypium hirsutum] gi|763747566|gb|KJB15005.1| hypothetical protein B456_002G154300 [Gossypium raimondii]
TRINITY_DN43764_c0_g1	83.7226	14.5931	0.174303	0.0217728	1276	-	-	virNOG03977;virNOG14730;virNOG07504;COG3717;virNOG32711	QG	sp|Q9RPT1|RHLG_PSEAE Rhamnolipids biosynthesis 3-oxoacyl-[acyl-carrier-protein] reductase OS=Pseudomonas aeruginosa (strain ATCC 15692 / DSM 22644 / CIP 104116 / JCM 14847 / LMG 12228 / 1C / PRS 101 / PAO1) GN=rhlG PE=1 SV=1	gi|255078452|ref|XP_002502806.1| short chain dehydrogenase/reductase family protein [Micromonas commoda] gi|226518072|gb|ACO64064.1| short chain dehydrogenase/reductase family protein [Micromonas commoda]
TRINITY_DN43769_c0_g1	47.5633	6.82812	0.143559	0.0273732	2060	-	-	-	-	-	-
TRINITY_DN43777_c1_g1	23.9539	1.0585	0.0441892	0.0307995	1065	GO:0006886;GO:0005634;GO:0006913;GO:0007264;GO:0005525;GO:0003924	K07936	virNOG00738	U	sp|Q9P4E9|GSP1_CANAW GTP-binding nuclear protein GSP1/Ran OS=Candida albicans (strain WO-1) GN=GSP1 PE=3 SV=2	gi|145353564|ref|XP_001421080.1| predicted protein [Ostreococcus lucimarinus CCE9901] gi|144581316|gb|ABO99373.1| predicted protein [Ostreococcus lucimarinus CCE9901]
TRINITY_DN43780_c0_g1	20.6611	0.70567	0.0341545	0.0465061	2102	-	-	COG0531	E	sp|O60113|YG64_SCHPO Uncharacterized amino-acid permease C15C4.04c OS=Schizosaccharomyces pombe (strain 972 / ATCC 24843) GN=SPBC15C4.04c PE=3 SV=1	gi|552841843|ref|XP_005850418.1| hypothetical protein CHLNCDRAFT_142334, partial [Chlorella variabilis] gi|307110079|gb|EFN58316.1| hypothetical protein CHLNCDRAFT_142334, partial [Chlorella variabilis]
TRINITY_DN43789_c0_g1	62.4294	7.18184	0.115039	0.0430392	1021	-	-	-	-	-	-
TRINITY_DN43792_c0_g1	745.415	164.741	0.221005	0.00589431	2712	GO:0006810;GO:0016021;GO:0005215	-	virNOG05537	P	sp|Q9LVE0|PTR33_ARATH Protein NRT1/ PTR FAMILY 6.4 OS=Arabidopsis thaliana GN=NPF6.4 PE=1 SV=1	gi|703153262|ref|XP_010110635.1| Nitrate transporter 1.3 [Morus notabilis] gi|587940657|gb|EXC27257.1| Nitrate transporter 1.3 [Morus notabilis]
TRINITY_DN43805_c0_g3	9.52929	0.285482	0.0299584	0.0184126	1635	GO:0000103;GO:0016310;GO:0005524;GO:0004020;GO:0000096;GO:0004781	-	virNOG01032	F	sp|Q0V6P9|MET3_PHANO Sulfate adenylyltransferase OS=Phaeosphaeria nodorum (strain SN15 / ATCC MYA-4574 / FGSC 10173) GN=MET3 PE=3 SV=1	gi|194690860|gb|ACF79514.1| unknown [Zea mays] gi|966762812|dbj|GAQ44682.1| uncharacterized protein LOC100192512 [Aspergillus niger]
TRINITY_DN43811_c0_g1	15.997	0.575311	0.0359636	0.0038709	4032	GO:0008152	-	virNOG02788	CG	sp|Q9M8Z7|U80A2_ARATH Sterol 3-beta-glucosyltransferase UGT80A2 OS=Arabidopsis thaliana GN=UGT80A2 PE=1 SV=1	gi|971520614|dbj|GAQ77601.1| UDP-Glycosyltransferase superfamily protein [Klebsormidium flaccidum]
TRINITY_DN43812_c0_g1	14.5956	1.56211	0.107027	0.0224468	1659	GO:1901700;GO:0043231;GO:0001101;GO:0044444;GO:0044710;GO:0004029	-	virNOG02747;virNOG01741	C	sp|O05619|VDH_PSEUH Vanillin dehydrogenase OS=Pseudomonas sp. (strain HR199 / DSM 7063) GN=vdh PE=1 SV=1	gi|694443118|ref|XP_009348183.1| PREDICTED: betaine aldehyde dehydrogenase, chloroplastic-like [Pyrus x bretschneideri]
TRINITY_DN43819_c0_g1	17.2443	2.09181	0.121304	0.0333949	818	GO:0006412;GO:0022625;GO:0003735	-	virNOG00086	J	sp|Q02753|RL21A_YEAST 60S ribosomal protein L21-A OS=Saccharomyces cerevisiae (strain ATCC 204508 / S288c) GN=RPL21A PE=1 SV=1	gi|168029413|ref|XP_001767220.1| predicted protein [Physcomitrella patens] gi|162681475|gb|EDQ67901.1| predicted protein [Physcomitrella patens]
TRINITY_DN43822_c0_g1	31.1882	2.99387	0.0959936	0.0228959	2422	-	-	-	-	-	-
TRINITY_DN43826_c0_g2	44.6015	3.461	0.0775982	0.00519011	1938	-	-	virNOG04849	G	sp|Q9HGZ2|G6PI_ASPOR Glucose-6-phosphate isomerase OS=Aspergillus oryzae (strain ATCC 42149 / RIB 40) GN=pgiA PE=2 SV=1	gi|971507827|dbj|GAQ90376.1| cytosolic phosphoglucose isomerase [Klebsormidium flaccidum]
TRINITY_DN43838_c0_g1	19.0011	0.70567	0.0371383	0.0087814	948	-	-	COG1028;KOG0725;virNOG23942	QI	sp|Q937L4|CPNA_COMTE Cyclopentanol dehydrogenase OS=Comamonas testosteroni GN=cpnA PE=3 SV=1	gi|971518904|dbj|GAQ79345.1| short-chain dehydrogenase reductase SDR [Klebsormidium flaccidum]
TRINITY_DN43842_c3_g2	16.5987	0.352835	0.0212568	0.0498507	993	GO:0006810;GO:0016021	-	virNOG01598	C	sp|P23641|MPCP_YEAST Mitochondrial phosphate carrier protein OS=Saccharomyces cerevisiae (strain ATCC 204508 / S288c) GN=MIR1 PE=1 SV=1	gi|326487708|dbj|BAK05526.1| predicted protein [Hordeum vulgare subsp. vulgare]
TRINITY_DN43844_c0_g3	35.7857	0.352835	0.00985967	0.0415143	963	GO:0015934;GO:0006412;GO:0003735	-	virNOG08830	J	sp|Q9HE25|RL17_NEUCR 60S ribosomal protein L17 OS=Neurospora crassa (strain ATCC 24698 / 74-OR23-1A / CBS 708.71 / DSM 1257 / FGSC 987) GN=rpl-17 PE=3 SV=1	gi|168007206|ref|XP_001756299.1| predicted protein [Physcomitrella patens] gi|162692338|gb|EDQ78695.1| predicted protein [Physcomitrella patens]
TRINITY_DN43848_c0_g1	404.316	89.9244	0.222411	0.0106889	2537	GO:0016021	-	virNOG09261	E	sp|Q0WQJ3|AVT6D_ARATH Amino acid transporter AVT6D OS=Arabidopsis thaliana GN=AVT6D PE=2 SV=1	gi|802778651|ref|XP_012091202.1| PREDICTED: putative sodium-coupled neutral amino acid transporter 7 [Jatropha curcas] gi|643704840|gb|KDP21692.1| hypothetical protein JCGZ_03363 [Jatropha curcas]
TRINITY_DN43860_c0_g1	17.2942	0.285482	0.0165073	0.00117713	2480	-	-	KOG0039;virNOG25799;virNOG02891	QP	sp|O61213|DUOX1_CAEEL Dual oxidase 1 OS=Caenorhabditis elegans GN=bli-3 PE=1 SV=2	gi|674940569|emb|CDX92671.1| BnaC07g39290D [Brassica napus]
TRINITY_DN43863_c0_g1	14.0241	1.91495	0.136547	0.0371128	1257	-	-	-	-	-	gi|922323669|ref|XP_013441227.1| secreted metal-dependent cyclase [Medicago truncatula] gi|657367682|gb|KEH15252.1| secreted metal-dependent cyclase [Medicago truncatula]
TRINITY_DN43869_c1_g1	13.7126	0.638317	0.0465497	0.049673	712	GO:0003723;GO:0006412;GO:0003735;GO:0015935	-	virNOG02326	J	sp|O60128|RS3_SCHPO 40S ribosomal protein S3 OS=Schizosaccharomyces pombe (strain 972 / ATCC 24843) GN=rps3 PE=1 SV=1	gi|326533734|dbj|BAK05398.1| predicted protein [Hordeum vulgare subsp. vulgare]
TRINITY_DN43878_c0_g1	24.4106	2.35121	0.0963192	0.00912066	3072	-	-	-	-	sp|P40485|SLM1_YEAST Phosphatidylinositol 4,5-bisphosphate-binding protein SLM1 OS=Saccharomyces cerevisiae (strain ATCC 204508 / S288c) GN=SLM1 PE=1 SV=1	-
TRINITY_DN43881_c0_g1	15.6886	1.0585	0.0674697	0.0415332	605	GO:0005622	-	virNOG05284;COG4352	J	sp|Q90Z10|RL13_DANRE 60S ribosomal protein L13 OS=Danio rerio GN=rpl13 PE=2 SV=3	gi|527206291|gb|EPS71909.1| hypothetical protein M569_02849 [Genlisea aurea]
TRINITY_DN43882_c0_g1	171.499	13.1366	0.0765986	0.000162529	781	-	-	-	-	sp|Q12207|NCE2_YEAST Non-classical export protein 2 OS=Saccharomyces cerevisiae (strain ATCC 204508 / S288c) GN=NCE102 PE=1 SV=1	-
TRINITY_DN43883_c0_g4	14.0589	1.49911	0.106631	0.0249215	682	GO:0003677	K09422	virNOG17373	K	sp|Q7XBH4|MYB4_ORYSJ Transcription factor MYB4 OS=Oryza sativa subsp. japonica GN=MYB4 PE=2 SV=2	gi|1035904996|gb|OAY34594.1| hypothetical protein MANES_12G032200 [Manihot esculenta]
TRINITY_DN43883_c0_g2	16.5489	1.71724	0.103767	0.0213447	814	-	-	virNOG17373	K	-	gi|209571366|dbj|BAG75112.1| transcription factor MYB828, partial [Fagus crenata]
TRINITY_DN43883_c0_g3	45.108	5.4433	0.120673	0.0365164	1331	-	K09422	virNOG17373	K	sp|Q9SJX8|MYB14_ARATH Transcription factor MYB14 OS=Arabidopsis thaliana GN=MYB14 PE=2 SV=1	gi|590659390|ref|XP_007035114.1| Myb domain protein 13, putative [Theobroma cacao] gi|508714143|gb|EOY06040.1| Myb domain protein 13, putative [Theobroma cacao]
TRINITY_DN43892_c2_g1	416.127	34.3965	0.0826587	0.00765335	1284	-	-	-	-	-	-
TRINITY_DN43925_c0_g1	9.29643	0	0	0.0344905	953	-	-	-	-	sp|Q9Y7K4|YGI2_SCHPO Uncharacterized protein C2A9.02 OS=Schizosaccharomyces pombe (strain 972 / ATCC 24843) GN=SPBC2A9.02 PE=3 SV=1	-
TRINITY_DN43927_c0_g1	50.7199	3.20028	0.0630971	0.0404888	913	GO:0019752;GO:0003824	-	virNOG21366	S	sp|Q5AF03|HSP31_CANAL Glyoxalase 3 OS=Candida albicans (strain SC5314 / ATCC MYA-2876) GN=GLX3 PE=1 SV=1	gi|1026776978|gb|OAE35570.1| hypothetical protein AXG93_2841s1030 [Marchantia polymorpha subsp. polymorpha]
TRINITY_DN43932_c0_g1	25.0199	2.11701	0.0846129	0.00821544	2248	GO:0016020	-	virNOG38470	R	sp|A0A0B5EMG9|FUB11_FUSOX Efflux pump FUBT OS=Fusarium oxysporum GN=FUBT PE=1 SV=1	gi|1004140093|gb|KXZ48094.1| hypothetical protein GPECTOR_30g189 [Gonium pectorale]
TRINITY_DN43933_c1_g1	99.6232	14.3928	0.144472	0.00170466	2776	-	-	-	-	sp|Q8YWW1|PHK1_NOSS1 Probable phosphoketolase 1 OS=Nostoc sp. (strain PCC 7120 / SAG 25.82 / UTEX 2576) GN=all1483 PE=3 SV=1	-
TRINITY_DN43935_c3_g1	96.2408	9.80592	0.101889	0.00977189	940	-	-	-	-	-	-
TRINITY_DN43942_c0_g2	29.1987	3.40971	0.116776	0.00740922	2546	-	-	-	-	sp|Q59VM4|RPN4_CANAL Transcriptional regulator RPN4 OS=Candida albicans (strain SC5314 / ATCC MYA-2876) GN=RPN4 PE=1 SV=1	-
TRINITY_DN43953_c1_g1	111.141	26.1019	0.234853	0.01331	642	-	-	KOG4658;virNOG04327;COG4886;virNOG06083;euNOG49855	ST	-	gi|1027086866|ref|XP_016652530.1| PREDICTED: LOW QUALITY PROTEIN: putative disease resistance RPP13-like protein 1 [Prunus mume]
TRINITY_DN44004_c0_g1	16.8543	1.91495	0.113618	0.01814	1180	-	-	-	-	sp|C8ZI10|RSB1_YEAS8 Sphingoid long-chain base transporter RSB1 OS=Saccharomyces cerevisiae (strain Lalvin EC1118 / Prise de mousse) GN=RSB1 PE=3 SV=1	-
TRINITY_DN44025_c0_g2	13.7307	0	0	0.0183717	1057	GO:0016829;GO:0008152	-	virNOG11106	C	sp|A8NR45|ACEA_COPC7 Isocitrate lyase OS=Coprinopsis cinerea (strain Okayama-7 / 130 / ATCC MYA-4618 / FGSC 9003) GN=ACU-7 PE=3 SV=1	gi|326491633|dbj|BAJ94294.1| predicted protein [Hordeum vulgare subsp. vulgare]
TRINITY_DN44027_c0_g1	20.572	1.28098	0.0622682	0.0038353	1428	-	-	-	-	-	-
TRINITY_DN44028_c1_g2	73.404	13.5685	0.184846	0.048232	1312	-	-	-	-	sp|P53252|PIL1_YEAST Sphingolipid long chain base-responsive protein PIL1 OS=Saccharomyces cerevisiae (strain ATCC 204508 / S288c) GN=PIL1 PE=1 SV=1	gi|694450932|ref|XP_009350753.1| PREDICTED: sphingolipid long chain base-responsive protein LSP1-like [Pyrus x bretschneideri]
TRINITY_DN44035_c0_g1	18.9376	0.285482	0.0150749	0.0190112	2078	-	-	-	-	-	-
TRINITY_DN44036_c0_g1	19.3397	0.70567	0.0364881	0.0269694	829	GO:0022625;GO:0002181;GO:0003735	-	virNOG01390	J	sp|Q9V3G1|RL8_DROME 60S ribosomal protein L8 OS=Drosophila melanogaster GN=RpL8 PE=1 SV=1	gi|326499265|dbj|BAK06123.1| predicted protein [Hordeum vulgare subsp. vulgare]
TRINITY_DN44043_c0_g1	41.026	5.61884	0.136958	0.0118675	2119	-	-	virNOG38470	R	sp|Q2U5H8|KOJT_ASPOR Probable efflux pump kojT OS=Aspergillus oryzae (strain ATCC 42149 / RIB 40) GN=kojT PE=1 SV=1	gi|1004140093|gb|KXZ48094.1| hypothetical protein GPECTOR_30g189 [Gonium pectorale]
TRINITY_DN44074_c0_g1	67.6936	4.62334	0.068298	0.0418305	1409	GO:0006508;GO:0030163;GO:0004190	-	virNOG00988;NOG00419	O	sp|O42630|CARP_ASPFU Vacuolar protease A OS=Neosartorya fumigata (strain ATCC MYA-4609 / Af293 / CBS 101355 / FGSC A1100) GN=pep2 PE=2 SV=1	gi|326523981|dbj|BAJ97001.1| predicted protein [Hordeum vulgare subsp. vulgare]
TRINITY_DN44077_c1_g2	35.9793	1.78894	0.0497213	0.0278167	1293	GO:0022625;GO:0003735	-	virNOG03666	J	sp|Q9P784|RL4B_SCHPO 60S ribosomal protein L4-B OS=Schizosaccharomyces pombe (strain 972 / ATCC 24843) GN=rpl401 PE=3 SV=1	gi|168002016|ref|XP_001753710.1| predicted protein [Physcomitrella patens] gi|162695117|gb|EDQ81462.1| predicted protein [Physcomitrella patens]
TRINITY_DN44092_c0_g1	28.5576	2.27213	0.0795631	0.00642951	1942	-	-	-	-	-	gi|971513667|dbj|GAQ84526.1| hypothetical protein KFL_001930040 [Klebsormidium flaccidum]
TRINITY_DN44135_c1_g1	47.4755	3.26763	0.0688277	0.0146034	1866	GO:0008233	-	COG1404;virNOG24396	O	sp|C5P4Z8|SUB8_COCP7 Subtilisin-like protease CPC735_031240 OS=Coccidioides posadasii (strain C735) GN=CPC735_031240 PE=3 SV=1	gi|326526633|dbj|BAK00705.1| predicted protein [Hordeum vulgare subsp. vulgare]
TRINITY_DN44144_c1_g1	63.0219	4.51906	0.0717062	0.0421472	415	-	-	-	-	-	-
TRINITY_DN44149_c0_g1	104.171	17.1168	0.164315	0.0143224	1183	GO:0016042;GO:0016787	-	virNOG08833;virNOG11314	I	sp|O48723|PLP2_ARATH Patatin-like protein 2 OS=Arabidopsis thaliana GN=PLP2 PE=1 SV=1	gi|694382775|ref|XP_009367377.1| PREDICTED: patatin-like protein 2 [Pyrus x bretschneideri]
TRINITY_DN44210_c0_g1	132.944	4.93793	0.0371429	0.0029185	2666	-	-	virNOG05936	K	sp|Q9LTS4|BH041_ARATH Putative transcription factor bHLH041 OS=Arabidopsis thaliana GN=BHLH41 PE=3 SV=1	gi|645274485|ref|XP_008242363.1| PREDICTED: putative transcription factor bHLH041 isoform X1 [Prunus mume]
TRINITY_DN44213_c0_g1	17.0629	1.28533	0.0753288	0.0191107	1254	-	-	virNOG00577	L	sp|Q9HGN2|YO48_SCHPO Putative nucleosome assembly protein C36B7.08c OS=Schizosaccharomyces pombe (strain 972 / ATCC 24843) GN=SPBC36B7.08c PE=1 SV=1	gi|460391939|ref|XP_004241575.1| PREDICTED: NAP1-related protein 2-like [Solanum lycopersicum]
TRINITY_DN44222_c0_g1	48.0683	8.30681	0.172813	0.0105274	1096	-	-	-	-	sp|O74631|FD123_TRAVE Protein FDD123 OS=Trametes versicolor GN=FDD123 PE=2 SV=1	gi|971518807|dbj|GAQ79355.1| Bacteriorhodopsin-like protein [Klebsormidium flaccidum]
TRINITY_DN44224_c0_g1	24.8127	0.86514	0.0348669	0.0211099	1320	-	-	-	-	-	gi|926789287|ref|XP_013903117.1| hypothetical protein MNEG_3862 [Monoraphidium neglectum] gi|761973926|gb|KIZ04098.1| hypothetical protein MNEG_3862 [Monoraphidium neglectum]
TRINITY_DN44229_c0_g1	30.0679	1.57081	0.0522421	0.0221512	2472	GO:0006979;GO:0020037;GO:0046872;GO:0004096;GO:0098869;GO:0042744;GO:0055114	-	virNOG34593;virNOG11018	R	sp|Q2H7U1|KATG_CHAGB Catalase-peroxidase OS=Chaetomium globosum (strain ATCC 6205 / CBS 148.51 / DSM 1962 / NBRC 6347 / NRRL 1970) GN=katG PE=3 SV=1	gi|326498909|dbj|BAK02440.1| predicted protein [Hordeum vulgare subsp. vulgare]
TRINITY_DN44238_c0_g1	49.7147	2.11701	0.0425832	0.00309725	836	-	-	-	-	-	-
TRINITY_DN44252_c1_g3	9.65173	0.285482	0.0295783	0.0328709	678	-	-	NOG187009	S	sp|P84675|PFM_CHAGB Putative fungistatic metabolite OS=Chaetomium globosum (strain ATCC 6205 / CBS 148.51 / DSM 1962 / NBRC 6347 / NRRL 1970) GN=CHGG_05463 PE=1 SV=2	gi|302839226|ref|XP_002951170.1| hypothetical protein VOLCADRAFT_91721 [Volvox carteri f. nagariensis] gi|300263499|gb|EFJ47699.1| hypothetical protein VOLCADRAFT_91721 [Volvox carteri f. nagariensis]
TRINITY_DN44252_c1_g2	29.6477	1.76417	0.0595046	0.0204918	1927	-	-	NOG187009	S	sp|D4AUF1|WSCD1_ARTBC WSC domain-containing protein ARB_07867 OS=Arthroderma benhamiae (strain ATCC MYA-4681 / CBS 112371) GN=ARB_07867 PE=1 SV=1	gi|302839226|ref|XP_002951170.1| hypothetical protein VOLCADRAFT_91721 [Volvox carteri f. nagariensis] gi|300263499|gb|EFJ47699.1| hypothetical protein VOLCADRAFT_91721 [Volvox carteri f. nagariensis]
TRINITY_DN44263_c0_g1	91.2177	16.9695	0.186033	0.00444944	2700	GO:0048046;GO:0006508;GO:0004190	-	virNOG06452	O	sp|Q8S9J6|ASPA_ARATH Aspartyl protease family protein At5g10770 OS=Arabidopsis thaliana GN=At5g10770 PE=2 SV=1	gi|645245370|ref|XP_008228848.1| PREDICTED: aspartyl protease family protein At5g10770 [Prunus mume]
TRINITY_DN44264_c0_g1	124.812	12.6238	0.101143	0.00602582	1600	-	-	-	-	sp|Q9Y7X6|ISH1_SCHPO Stress response protein ish1 OS=Schizosaccharomyces pombe (strain 972 / ATCC 24843) GN=ish1 PE=1 SV=1	-
TRINITY_DN44270_c0_g1	73.9165	6.00513	0.0812421	0.0370951	1936	GO:0015986;GO:0045261;GO:0015991;GO:0005524;GO:0005739;GO:0046933;GO:0046961	-	virNOG00391	C	sp|P37211|ATPA_NEUCR ATP synthase subunit alpha, mitochondrial OS=Neurospora crassa (strain ATCC 24698 / 74-OR23-1A / CBS 708.71 / DSM 1257 / FGSC 987) GN=atp-1 PE=3 SV=1	gi|326516490|dbj|BAJ92400.1| predicted protein [Hordeum vulgare subsp. vulgare]
TRINITY_DN44277_c0_g1	16.4748	2.15047	0.130531	0.0355594	3224	GO:0000166;GO:0006760;GO:0006730;GO:0009536;GO:0016874	-	virNOG04177	H	sp|P09440|C1TM_YEAST C-1-tetrahydrofolate synthase, mitochondrial OS=Saccharomyces cerevisiae (strain ATCC 204508 / S288c) GN=MIS1 PE=1 SV=1	gi|729310354|ref|XP_010529904.1| PREDICTED: formate--tetrahydrofolate ligase [Tarenaya hassleriana]
TRINITY_DN44282_c0_g1	24.7402	1.92364	0.0777538	0.00383505	2703	-	-	virNOG06372	O	sp|Q09925|LCB2_SCHPO Serine palmitoyltransferase 2 OS=Schizosaccharomyces pombe (strain 972 / ATCC 24843) GN=lcb2 PE=3 SV=1	gi|747053896|ref|XP_011073130.1| PREDICTED: long chain base biosynthesis protein 2b isoform X3 [Sesamum indicum]
TRINITY_DN44294_c0_g1	10.7222	1.0585	0.0987213	0.0398014	1437	-	-	-	-	-	-
TRINITY_DN44321_c0_g1	120.674	8.35331	0.0692223	0.0402914	1056	-	-	-	-	-	-
TRINITY_DN44326_c0_g2	26.4607	0	0	0.00182712	1895	GO:0019427;GO:0003987;GO:0005524;GO:0016208	K01895	COG0365;virNOG02885	I	sp|A8PDE3|ACSA_COPC7 Acetyl-coenzyme A synthetase OS=Coprinopsis cinerea (strain Okayama-7 / 130 / ATCC MYA-4618 / FGSC 9003) GN=ACS-1 PE=3 SV=1	gi|326508296|dbj|BAJ99415.1| predicted protein [Hordeum vulgare subsp. vulgare]
TRINITY_DN44329_c0_g1	452.828	6.01426	0.0132816	0.00480096	1462	GO:0006508;GO:0030163;GO:0004190	-	virNOG03198	O	sp|Q8RVH5|7SBG2_SOYBN Basic 7S globulin 2 OS=Glycine max PE=1 SV=1	gi|225436984|ref|XP_002272235.1| PREDICTED: basic 7S globulin [Vitis vinifera]
TRINITY_DN44351_c0_g2	197.071	0	0	0.0496231	1912	-	-	-	-	-	-
TRINITY_DN44360_c0_g5	173.226	15.1727	0.0875891	0.0297422	1032	-	-	virNOG15643;virNOG02087	Q	sp|P0C0Y5|MTDH_DAVTA Probable NADP-dependent mannitol dehydrogenase OS=Davidiella tassiana PE=1 SV=1	gi|545376198|ref|XP_005652202.1| NAD(P)-binding protein [Coccomyxa subellipsoidea C-169] gi|384254184|gb|EIE27658.1| NAD(P)-binding protein [Coccomyxa subellipsoidea C-169]
TRINITY_DN44374_c0_g1	13.3452	0.70567	0.052878	0.00814452	1158	GO:0006412;GO:0005488	-	-	-	sp|P87252|HEX1_NEUCR Woronin body major protein OS=Neurospora crassa (strain ATCC 24698 / 74-OR23-1A / CBS 708.71 / DSM 1257 / FGSC 987) GN=hex-1 PE=1 SV=1	gi|326498211|dbj|BAJ98533.1| predicted protein [Hordeum vulgare subsp. vulgare]
TRINITY_DN44388_c0_g2	27.5884	0	0	0.0247192	1357	-	-	-	-	-	-
TRINITY_DN44402_c0_g1	15.5843	0.352835	0.0226404	0.00609593	1784	-	-	-	-	sp|Q10347|YDA5_SCHPO Uncharacterized protein C1F12.05 OS=Schizosaccharomyces pombe (strain 972 / ATCC 24843) GN=SPAC1F12.05 PE=4 SV=1	-
TRINITY_DN44410_c0_g4	23.3643	0.285482	0.0122187	0.0122293	971	GO:0022625;GO:0002181;GO:0030687;GO:0003735;GO:0070180	-	virNOG02778	J	sp|Q96TJ5|RLA0_NEUCR 60S acidic ribosomal protein P0 OS=Neurospora crassa (strain ATCC 24698 / 74-OR23-1A / CBS 708.71 / DSM 1257 / FGSC 987) GN=p0 PE=2 SV=1	gi|449455034|ref|XP_004145258.1| PREDICTED: 60S acidic ribosomal protein P0-like [Cucumis sativus] gi|700210704|gb|KGN65800.1| hypothetical protein Csa_1G530120 [Cucumis sativus]
TRINITY_DN44414_c0_g1	18.7048	2.55327	0.136503	0.0267339	1981	-	-	-	-	-	-
TRINITY_DN44416_c2_g1	179.096	30.5037	0.170321	0.0159231	1539	-	K00122	virNOG11948	C	sp|Q03134|FDH_EMENI Formate dehydrogenase OS=Emericella nidulans (strain FGSC A4 / ATCC 38163 / CBS 112.46 / NRRL 194 / M139) GN=aciA PE=2 SV=3	gi|672128918|ref|XP_008787955.1| PREDICTED: formate dehydrogenase, mitochondrial [Phoenix dactylifera]
TRINITY_DN44423_c0_g2	15.6357	1.991	0.127337	0.033559	588	GO:0005840;GO:0006412;GO:0003735	-	COG2147;virNOG00811	J	sp|P05734|RL19A_SCHPO 60S ribosomal protein L19-A OS=Schizosaccharomyces pombe (strain 972 / ATCC 24843) GN=rpl1901 PE=1 SV=3	gi|145343549|ref|XP_001416382.1| ribosomal protein L19 [Ostreococcus lucimarinus CCE9901] gi|144576607|gb|ABO94675.1| ribosomal protein L19 [Ostreococcus lucimarinus CCE9901]
TRINITY_DN44433_c0_g1	8.17618	0.285482	0.0349163	0.030483	840	-	K07304	COG0225;virNOG34112	O	sp|Q09859|MSRA_SCHPO Probable peptide methionine sulfoxide reductase OS=Schizosaccharomyces pombe (strain 972 / ATCC 24843) GN=mxr1 PE=3 SV=2	gi|545355768|ref|XP_005643659.1| peptide methionine sulfoxide reductase [Coccomyxa subellipsoidea C-169] gi|384245622|gb|EIE19115.1| peptide methionine sulfoxide reductase [Coccomyxa subellipsoidea C-169]
TRINITY_DN44442_c0_g1	58.0073	5.39636	0.0930291	0.00243182	4982	-	-	COG0842;virNOG00813;virNOG03762;virNOG29386	QV	sp|I1RL06|ZRA1_GIBZE ZEB2-regulated ABC transporter 1 OS=Gibberella zeae (strain PH-1 / ATCC MYA-4620 / FGSC 9075 / NRRL 31084) GN=ZRA1 PE=2 SV=1	gi|326517709|dbj|BAK03773.1| predicted protein, partial [Hordeum vulgare subsp. vulgare]
TRINITY_DN44445_c0_g1	63.14	6.91721	0.109553	0.00705644	2920	-	-	virNOG01520;virNOG03715	R	sp|P53387|KHT2_KLULC Hexose transporter 2 OS=Kluyveromyces lactis GN=KHT2 PE=3 SV=1	gi|326504926|dbj|BAK06754.1| predicted protein [Hordeum vulgare subsp. vulgare]
TRINITY_DN44451_c0_g3	21.1661	3.26328	0.154175	0.0250385	1269	GO:0046872;GO:0055114;GO:0016491	K00121	virNOG06500	Q	sp|O74685|FADH_PICPA S-(hydroxymethyl)glutathione dehydrogenase OS=Komagataella pastoris GN=FLD1 PE=3 SV=1	gi|168038674|ref|XP_001771825.1| predicted protein [Physcomitrella patens] gi|162676956|gb|EDQ63433.1| predicted protein [Physcomitrella patens]
TRINITY_DN44452_c4_g9	113.266	10.1118	0.0892752	0.0333746	1319	-	-	virNOG24227;virNOG07546	E	sp|Q9Y8H7|SPEE_NEUCR Spermidine synthase OS=Neurospora crassa (strain ATCC 24698 / 74-OR23-1A / CBS 708.71 / DSM 1257 / FGSC 987) GN=spe-3 PE=3 SV=1	gi|145352221|ref|XP_001420452.1| Spermidine synthase [Ostreococcus lucimarinus CCE9901] gi|144580686|gb|ABO98745.1| Spermidine synthase [Ostreococcus lucimarinus CCE9901]
TRINITY_DN44461_c0_g1	236.431	7.97137	0.0337153	0.00496428	2293	GO:0009733	K14488	virNOG24497	S	sp|P33081|AX15A_SOYBN Auxin-induced protein 15A OS=Glycine max PE=2 SV=1	gi|778722820|ref|XP_011658574.1| PREDICTED: auxin-induced protein 15A-like [Cucumis sativus] gi|700187970|gb|KGN43203.1| hypothetical protein Csa_7G008990 [Cucumis sativus]
TRINITY_DN44461_c0_g2	12.5379	0	0	0.027906	1397	-	-	-	-	-	-
TRINITY_DN44471_c0_g1	27.8621	1.62947	0.0584833	0.0475082	1164	-	-	virNOG19238;virNOG17022;virNOG19296	S	sp|D4B327|PRY1_ARTBC Probable pathogenesis-related protein ARB_02861 OS=Arthroderma benhamiae (strain ATCC MYA-4681 / CBS 112371) GN=ARB_02861 PE=3 SV=2	gi|302844087|ref|XP_002953584.1| hypothetical protein VOLCADRAFT_94361 [Volvox carteri f. nagariensis] gi|300260993|gb|EFJ45208.1| hypothetical protein VOLCADRAFT_94361 [Volvox carteri f. nagariensis]
TRINITY_DN44482_c0_g1	13.2666	0	0	0.00797956	1179	-	-	virNOG08551	I	sp|Q9UUH4|MSMO_SCHPO Methylsterol monooxygenase OS=Schizosaccharomyces pombe (strain 972 / ATCC 24843) GN=erg25 PE=3 SV=1	gi|255084375|ref|XP_002508762.1| predicted protein [Micromonas commoda] gi|226524039|gb|ACO70020.1| predicted protein [Micromonas commoda]
TRINITY_DN44486_c0_g1	30.4401	6.40358	0.210366	0.0270114	1282	-	-	virNOG10319	R	-	gi|743943427|ref|XP_011016219.1| PREDICTED: uncharacterized protein LOC105119742 [Populus euphratica]
TRINITY_DN44497_c0_g1	15.8005	0.995499	0.0630041	0.00746816	745	-	-	virNOG01598	C	sp|P40035|PIC2_YEAST Mitochondrial phosphate carrier protein 2 OS=Saccharomyces cerevisiae (strain ATCC 204508 / S288c) GN=PIC2 PE=1 SV=1	gi|950931870|ref|XP_014507977.1| PREDICTED: mitochondrial phosphate carrier protein 3, mitochondrial-like [Vigna radiata var. radiata]
TRINITY_DN44528_c0_g1	21.464	3.56918	0.166287	0.0410069	2601	-	-	virNOG07791;virNOG03589;virNOG01454	CGV	sp|Q6PAM0|AAKB2_MOUSE 5&apos;-AMP-activated protein kinase subunit beta-2 OS=Mus musculus GN=Prkab2 PE=1 SV=1	gi|633905174|gb|KDD72719.1| hypothetical protein H632_c2978p0, partial [Helicosporidium sp. ATCC 50920]
TRINITY_DN44538_c0_g1	34.7562	0.860793	0.0247666	0.0225117	1929	-	-	-	-	sp|E9EPV1|MBZ11_METRA BZIP-type transcription factor MBZ1 OS=Metarhizium robertsii (strain ARSEF 23 / ATCC MYA-3075) GN=MBZ1 PE=2 SV=2	-
TRINITY_DN44551_c0_g1	14.1269	1.27663	0.0903692	0.0206299	1192	GO:0036381;GO:0042819;GO:0042823	-	virNOG06486	H	sp|O59905|PDX1_CERNC Pyridoxal 5&apos;-phosphate synthase subunit PDX1 OS=Cercospora nicotianae GN=PDX1 PE=1 SV=1	gi|326525218|dbj|BAK07879.1| predicted protein [Hordeum vulgare subsp. vulgare] gi|1027159302|gb|OAG19680.1| vitamin B6 biosynthesis protein [Alternaria alternata]
TRINITY_DN44552_c0_g2	10.9414	0.991151	0.0905875	0.0304527	2514	-	-	virNOG02788;virNOG04122	CG	sp|Q9M8Z7|U80A2_ARATH Sterol 3-beta-glucosyltransferase UGT80A2 OS=Arabidopsis thaliana GN=UGT80A2 PE=1 SV=1	gi|971520614|dbj|GAQ77601.1| UDP-Glycosyltransferase superfamily protein [Klebsormidium flaccidum]
TRINITY_DN44574_c0_g1	54.4679	7.03018	0.12907	0.0432774	2210	-	-	virNOG05696;COG1069	G	sp|Q04585|YDR09_YEAST Uncharacterized sugar kinase YDR109C OS=Saccharomyces cerevisiae (strain ATCC 204508 / S288c) GN=YDR109C PE=1 SV=1	gi|731354289|ref|XP_010688503.1| PREDICTED: FGGY carbohydrate kinase domain-containing protein [Beta vulgaris subsp. vulgaris] gi|870851276|gb|KMT03342.1| hypothetical protein BVRB_8g198780 [Beta vulgaris subsp. vulgaris]
TRINITY_DN44602_c0_g1	17.3819	2.33514	0.134343	0.029418	1909	-	-	virNOG30341;virNOG32408;virNOG05633	E	sp|P56859|MET16_EMENI Phosphoadenosine phosphosulfate reductase OS=Emericella nidulans (strain FGSC A4 / ATCC 38163 / CBS 112.46 / NRRL 194 / M139) GN=sA PE=3 SV=3	gi|1026777534|gb|OAE36009.1| hypothetical protein AXG93_93s1480 [Marchantia polymorpha subsp. polymorpha]
TRINITY_DN44606_c0_g1	203.101	21.5719	0.106213	0.000257096	1588	-	-	virNOG05633	E	-	-
TRINITY_DN44611_c4_g2	528.914	55.8025	0.105504	0.000136427	2297	GO:0020037;GO:0055114;GO:0006979;GO:0046872;GO:0098869;GO:0004601;GO:0005576;GO:0042744	-	virNOG31740;virNOG09590	RE	sp|P22195|PER1_ARAHY Cationic peroxidase 1 OS=Arachis hypogaea GN=PNC1 PE=1 SV=2	gi|1025230593|ref|XP_016484021.1| PREDICTED: cationic peroxidase 1-like [Nicotiana tabacum]
TRINITY_DN44623_c0_g1	9.05153	0	0	0.00669444	1816	GO:0016301	-	NOG00132;virNOG18950	T	sp|P36887|KAPCA_PIG cAMP-dependent protein kinase catalytic subunit alpha OS=Sus scrofa GN=PRKACA PE=1 SV=4	gi|303283562|ref|XP_003061072.1| predicted protein [Micromonas pusilla CCMP1545] gi|226457423|gb|EEH54722.1| predicted protein [Micromonas pusilla CCMP1545]
TRINITY_DN44631_c0_g1	850.234	208.483	0.245206	0.0157361	3175	GO:0016020;GO:0016705;GO:0020037;GO:0005506;GO:0004497;GO:0055114	-	COG2124;virNOG01057;virNOG00331	Q	sp|O48923|C71DA_SOYBN Cytochrome P450 71D10 OS=Glycine max GN=CYP71D10 PE=2 SV=1	gi|1035898787|gb|OAY28388.1| hypothetical protein MANES_15G062300, partial [Manihot esculenta]
TRINITY_DN44635_c0_g1	18.1514	1.9193	0.105738	0.0167925	783	-	-	virNOG22759	R	sp|O94183|NPC2_ASPOR Phosphatidylglycerol/phosphatidylinositol transfer protein OS=Aspergillus oryzae (strain ATCC 42149 / RIB 40) GN=pltp PE=1 SV=1	gi|743906061|ref|XP_011046442.1| PREDICTED: putative phosphatidylglycerol/phosphatidylinositol transfer protein DDB_G0282179 [Populus euphratica]
TRINITY_DN44642_c2_g3	226.333	23.8645	0.10544	0.000295188	3130	-	-	-	-	sp|Q10327|YD72_SCHPO Uncharacterized protein C32A11.02c OS=Schizosaccharomyces pombe (strain 972 / ATCC 24843) GN=SPAC32A11.02c PE=4 SV=1	gi|326529079|dbj|BAK00933.1| predicted protein [Hordeum vulgare subsp. vulgare]
TRINITY_DN44643_c0_g2	19.2673	3.63219	0.188516	0.0415079	1754	-	-	-	-	-	-
TRINITY_DN44651_c1_g1	39.1073	0.638317	0.0163222	0.0118943	964	-	-	-	-	sp|P53693|RDS1_SCHPO Protein rds1 OS=Schizosaccharomyces pombe (strain 972 / ATCC 24843) GN=rds1 PE=2 SV=2	gi|545359608|ref|XP_005645257.1| hypothetical protein COCSUDRAFT_57278 [Coccomyxa subellipsoidea C-169] gi|384247226|gb|EIE20713.1| hypothetical protein COCSUDRAFT_57278 [Coccomyxa subellipsoidea C-169]
TRINITY_DN44673_c0_g1	75.5208	7.87793	0.104315	0.000883218	2755	-	-	virNOG05194	S	sp|Q09766|YA7D_SCHPO Uncharacterized membrane protein C24H6.13 OS=Schizosaccharomyces pombe (strain 972 / ATCC 24843) GN=SPAC24H6.13 PE=1 SV=1	gi|848897522|ref|XP_012848847.1| PREDICTED: calcium permeable stress-gated cation channel 1-like [Erythranthe guttata] gi|604315019|gb|EYU27725.1| hypothetical protein MIMGU_mgv1a001730mg [Erythranthe guttata]
TRINITY_DN44691_c4_g6	58.39	9.47917	0.162342	0.00727138	542	GO:0007275	-	virNOG18932	K	-	gi|427199347|gb|AFY26892.1| YABBY2-like transcription factor YAB2 [Morella rubra]
TRINITY_DN44691_c4_g3	111.409	29.9466	0.268799	0.0277893	674	GO:0007275;GO:0010158	-	virNOG19277;virNOG18932	RK	sp|Q9XFB0|YAB2_ARATH Putative axial regulator YABBY 2 OS=Arabidopsis thaliana GN=YAB2 PE=1 SV=1	gi|590586089|ref|XP_007015607.1| Plant-specific transcription factor YABBY family protein isoform 1 [Theobroma cacao] gi|508785970|gb|EOY33226.1| Plant-specific transcription factor YABBY family protein isoform 1 [Theobroma cacao]
TRINITY_DN44691_c4_g7	294.145	99.8256	0.339376	0.0462516	758	GO:0007275;GO:0010158	-	virNOG19277;virNOG18932;virNOG15877	SKR	sp|Q9XFB0|YAB2_ARATH Putative axial regulator YABBY 2 OS=Arabidopsis thaliana GN=YAB2 PE=1 SV=1	gi|427199347|gb|AFY26892.1| YABBY2-like transcription factor YAB2 [Morella rubra]
TRINITY_DN44691_c3_g1	2751.78	767.574	0.278938	0.0452304	2753	-	-	virNOG23457;virNOG22124	SR	sp|Q9FK81|Y5258_ARATH Stress-response A/B barrel domain-containing protein At5g22580 OS=Arabidopsis thaliana GN=At5g22580 PE=1 SV=1	gi|802622132|ref|XP_012076209.1| PREDICTED: uncharacterized protein LOC105637371 [Jatropha curcas] gi|643725248|gb|KDP34382.1| hypothetical protein JCGZ_11265 [Jatropha curcas]
TRINITY_DN44697_c0_g1	34.59	4.33351	0.125282	0.00761278	3352	-	-	-	-	sp|C5DGV3|EIS1_LACTC Eisosome protein 1 OS=Lachancea thermotolerans (strain ATCC 56472 / CBS 6340 / NRRL Y-8284) GN=EIS1 PE=3 SV=1	-
TRINITY_DN44709_c2_g3	316.462	108.504	0.342867	0.046207	4943	-	-	virNOG00233	R	sp|Q9ZVC2|NPR5_ARATH Regulatory protein NPR5 OS=Arabidopsis thaliana GN=NPR5 PE=1 SV=1	gi|225441317|ref|XP_002275980.1| PREDICTED: regulatory protein NPR5 [Vitis vinifera]
TRINITY_DN44715_c0_g1	22.7838	2.42725	0.106534	0.0398298	1518	-	-	virNOG02141;NOG07877	SR	sp|D4AUX6|A8043_ARTBC Uncharacterized secreted protein ARB_08043 OS=Arthroderma benhamiae (strain ATCC MYA-4681 / CBS 112371) GN=ARB_08043 PE=1 SV=1	gi|720023945|ref|XP_010263486.1| PREDICTED: PI-PLC X domain-containing protein At5g67130-like isoform X2 [Nelumbo nucifera]
TRINITY_DN44716_c3_g1	1266.18	324.616	0.256374	0.0150053	1363	-	-	virNOG07937;virNOG10272	CR	-	gi|302144136|emb|CBI23241.3| unnamed protein product [Vitis vinifera]
TRINITY_DN44723_c6_g5	12.4834	0	0	0.0116445	1127	GO:0016020;GO:0000166;GO:0071944	-	virNOG03266;virNOG14834	O	sp|Q10284|SSB1_SCHPO Ribosome-associated molecular chaperone sks2 OS=Schizosaccharomyces pombe (strain 972 / ATCC 24843) GN=sks2 PE=1 SV=2	gi|590579679|ref|XP_007013854.1| Heat shock protein 70B [Theobroma cacao] gi|508784217|gb|EOY31473.1| Heat shock protein 70B [Theobroma cacao]
TRINITY_DN44723_c5_g1	12.5197	0.352835	0.0281823	0.0436555	612	GO:0005524	-	COG0443;virNOG14834;KOG0101	O	sp|Q5B2V1|HSP70_EMENI Heat shock 70 kDa protein OS=Emericella nidulans (strain FGSC A4 / ATCC 38163 / CBS 112.46 / NRRL 194 / M139) GN=hsp70 PE=1 SV=1	gi|38325813|gb|AAR17079.1| heat shock protein 70-2 [Nicotiana tabacum]
TRINITY_DN44723_c1_g1	10.8144	0.70567	0.0652531	0.0387386	570	GO:0005524	-	COG0443;virNOG14834;KOG0101;NOG01021	O	sp|G0SCU5|SSB1_CHATD Ribosome-associated molecular chaperone SSB1 OS=Chaetomium thermophilum (strain DSM 1495 / CBS 144.50 / IMI 039719) GN=SSB1 PE=1 SV=2	gi|1021562154|ref|XP_016172252.1| PREDICTED: heat shock 70 kDa protein 5-like [Arachis ipaensis]
TRINITY_DN44765_c0_g3	11.4328	0.991151	0.086694	0.031502	1039	GO:0005634;GO:0003677;GO:0006355;GO:0003700	K09286	virNOG20000;virNOG22344	SK	sp|Q9LYD3|DREB3_ARATH Dehydration-responsive element-binding protein 3 OS=Arabidopsis thaliana GN=DREB3 PE=2 SV=1	gi|590573465|ref|XP_007012129.1| Integrase-type DNA-binding superfamily protein [Theobroma cacao] gi|508782492|gb|EOY29748.1| Integrase-type DNA-binding superfamily protein [Theobroma cacao]
TRINITY_DN44773_c4_g3	45.3258	2.08311	0.0459587	0.000972944	1023	GO:0016020;GO:0046872;GO:0006511;GO:0016567	-	virNOG25335	O	sp|Q9SI09|XERIC_ARATH Probable E3 ubiquitin-protein ligase XERICO OS=Arabidopsis thaliana GN=XERICO PE=1 SV=1	gi|731370911|ref|XP_010648275.1| PREDICTED: RING-H2 finger protein ATL51-like [Vitis vinifera]
TRINITY_DN44773_c4_g2	22.4634	2.35121	0.104669	0.0111093	1001	-	-	-	-	-	-
TRINITY_DN44778_c1_g1	22.9365	0.638317	0.0278298	0.0172323	2006	GO:0003676	-	virNOG00187	A	sp|P0CP46|PABP_CRYNJ Polyadenylate-binding protein, cytoplasmic and nuclear OS=Cryptococcus neoformans var. neoformans serotype D (strain JEC21 / ATCC MYA-565) GN=PAB1 PE=3 SV=1	gi|552814484|ref|XP_005844200.1| hypothetical protein CHLNCDRAFT_59028 [Chlorella variabilis] gi|307103841|gb|EFN52098.1| hypothetical protein CHLNCDRAFT_59028 [Chlorella variabilis]
TRINITY_DN44811_c0_g1	7.41116	0.289829	0.0391071	0.0421325	872	-	-	COG0667;virNOG02502	C	sp|Q7XT99|AKR2_ORYSJ Probable aldo-keto reductase 2 OS=Oryza sativa subsp. japonica GN=Os04g0338000 PE=2 SV=2	gi|194700512|gb|ACF84340.1| unknown [Zea mays]
TRINITY_DN44844_c1_g4	42.928	5.266	0.122671	0.00357657	1764	GO:0050896	-	virNOG28886	P	sp|O13289|CATA_CANAL Peroxisomal catalase OS=Candida albicans (strain SC5314 / ATCC MYA-2876) GN=CAT1 PE=2 SV=5	gi|971505636|dbj|GAQ92572.1| catalase [Klebsormidium flaccidum]
TRINITY_DN44867_c0_g6	51.5061	4.23793	0.0822801	0.040122	1656	GO:0005524;GO:0005737;GO:0036156	-	virNOG01114	Z	sp|P20359|ACTG_EMENI Actin, gamma OS=Emericella nidulans (strain FGSC A4 / ATCC 38163 / CBS 112.46 / NRRL 194 / M139) GN=acnA PE=3 SV=2	gi|326529211|dbj|BAK00999.1| predicted protein [Hordeum vulgare subsp. vulgare] gi|326530362|dbj|BAJ97607.1| predicted protein [Hordeum vulgare subsp. vulgare]
TRINITY_DN44889_c0_g1	443.592	66.7508	0.150478	0.00130612	3659	-	-	virNOG17942	K	sp|Q8S3D2|BH087_ARATH Transcription factor bHLH87 OS=Arabidopsis thaliana GN=BHLH87 PE=1 SV=1	gi|590619805|ref|XP_007024383.1| Basic helix-loop-helix DNA-binding superfamily protein, putative isoform 2 [Theobroma cacao] gi|508779749|gb|EOY27005.1| Basic helix-loop-helix DNA-binding superfamily protein, putative isoform 2 [Theobroma cacao]
TRINITY_DN44909_c0_g1	62.7408	5.68619	0.0906298	0.00958736	2327	-	-	-	-	-	-
TRINITY_DN44922_c2_g1	47.0192	10.9609	0.233115	0.0293426	536	-	-	-	-	-	-
TRINITY_DN44922_c2_g5	746.647	229.816	0.307797	0.0293007	2421	GO:0005634;GO:0003677;GO:0006355;GO:0003700;GO:0046983	-	virNOG04887	K	sp|Q9FUY6|JOIN_SOLLC MADS-box protein JOINTLESS OS=Solanum lycopersicum GN=J PE=1 SV=1	gi|333408633|gb|AEF32137.1| MADS-box protein, partial [Betula platyphylla]
TRINITY_DN44951_c1_g1	42.7844	6.85898	0.160315	0.00861368	983	-	-	virNOG17788;COG0625	O	sp|P77526|YFCG_ECOLI Disulfide-bond oxidoreductase YfcG OS=Escherichia coli (strain K12) GN=yfcG PE=1 SV=1	gi|545373528|ref|XP_005651120.1| glutathione S-transferase [Coccomyxa subellipsoidea C-169] gi|384253101|gb|EIE26576.1| glutathione S-transferase [Coccomyxa subellipsoidea C-169]
TRINITY_DN44954_c0_g1	16.6412	0.70567	0.0424049	0.00230628	2024	GO:0005887;GO:1902475;GO:0015179;GO:0015297	-	virNOG33083;virNOG09432	E	sp|B9EXZ6|BAT1_ORYSJ Amino-acid permease BAT1 homolog OS=Oryza sativa subsp. japonica GN=BAT1 PE=2 SV=1	gi|302141768|emb|CBI18971.3| unnamed protein product [Vitis vinifera]
TRINITY_DN44967_c2_g1	302.025	31.1763	0.103225	0.000205429	2038	GO:0020037;GO:0005506;GO:0016711;GO:0055114	K17961	virNOG09201	Q	sp|Q9LSF8|C82G1_ARATH Cytochrome P450 82G1 OS=Arabidopsis thaliana GN=CYP82G1 PE=1 SV=1	gi|1035903249|gb|OAY32848.1| hypothetical protein MANES_13G050500 [Manihot esculenta]
TRINITY_DN45053_c0_g2	56.2732	11.1265	0.197722	0.0155645	2046	-	-	virNOG30572;virNOG02646	T	sp|F4KA50|LRL22_ARATH LEAF RUST 10 DISEASE-RESISTANCE LOCUS RECEPTOR-LIKE PROTEIN KINASE-like 2.2 OS=Arabidopsis thaliana GN=LRK10L-2.2 PE=3 SV=2	gi|1009122843|ref|XP_015878222.1| PREDICTED: probable receptor-like protein kinase At1g67000 [Ziziphus jujuba]
TRINITY_DN45074_c0_g5	155.035	44.597	0.287658	0.0346721	728	-	-	virNOG26889;virNOG36750	S	-	gi|700210260|gb|KGN65356.1| hypothetical protein Csa_1G369510 [Cucumis sativus]
TRINITY_DN45131_c0_g1	27.4601	6.45487	0.235064	0.0452014	2169	-	-	virNOG38470	R	sp|O94528|CAF5_SCHPO Caffeine resistance protein 5 OS=Schizosaccharomyces pombe (strain 972 / ATCC 24843) GN=caf5 PE=3 SV=1	gi|1004140093|gb|KXZ48094.1| hypothetical protein GPECTOR_30g189 [Gonium pectorale]
TRINITY_DN45154_c1_g5	30.0285	0.285482	0.00950702	0.0450877	1829	GO:0003994;GO:0006099;GO:0046872;GO:0051539;GO:0005739	-	virNOG20325;virNOG10099	C	sp|Q4WLN1|ACON_ASPFU Aconitate hydratase, mitochondrial OS=Neosartorya fumigata (strain ATCC MYA-4609 / Af293 / CBS 101355 / FGSC A1100) GN=acoA PE=1 SV=1	gi|326503140|dbj|BAJ99195.1| predicted protein [Hordeum vulgare subsp. vulgare]
TRINITY_DN45154_c1_g4	7.67571	0	0	0.0391033	636	GO:0003994;GO:0006099;GO:0046872;GO:0051539;GO:0005739	-	virNOG20325;COG1048	C	sp|Q4WLN1|ACON_ASPFU Aconitate hydratase, mitochondrial OS=Neosartorya fumigata (strain ATCC MYA-4609 / Af293 / CBS 101355 / FGSC A1100) GN=acoA PE=1 SV=1	gi|326503140|dbj|BAJ99195.1| predicted protein [Hordeum vulgare subsp. vulgare]
TRINITY_DN45183_c8_g1	1951.58	633.628	0.324674	0.0412106	289	-	-	NOG172094	S	-	-
TRINITY_DN45196_c0_g2	64.3934	9.98756	0.155102	0.0396794	2340	-	-	virNOG04742;virNOG07470;COG0515	T	sp|O64793|Y1675_ARATH G-type lectin S-receptor-like serine/threonine-protein kinase At1g67520 OS=Arabidopsis thaliana GN=At1g67520 PE=2 SV=3	gi|1035907157|gb|OAY36754.1| hypothetical protein MANES_11G045500 [Manihot esculenta]
TRINITY_DN45256_c4_g5	21.4458	2.79313	0.130241	0.0205029	714	-	-	virNOG03142;virNOG27119;virNOG37781;virNOG38920	SR	-	gi|731408444|ref|XP_010656855.1| PREDICTED: uncharacterized protein LOC104880786 isoform X1 [Vitis vinifera] gi|731408446|ref|XP_010656856.1| PREDICTED: uncharacterized protein LOC104880786 isoform X1 [Vitis vinifera]
TRINITY_DN45286_c1_g3	102.414	15.4508	0.150867	0.0371585	1147	GO:0016020;GO:0006811	-	-	-	sp|Q9UW81|NOP1_NEUCR Opsin-1 OS=Neurospora crassa (strain ATCC 24698 / 74-OR23-1A / CBS 708.71 / DSM 1257 / FGSC 987) GN=nop-1 PE=1 SV=1	gi|34559256|gb|AAQ75384.1| putative opsin [Oryza sativa Indica Group]
TRINITY_DN45304_c3_g1	52.5621	1.56646	0.0298021	0.0134498	1648	-	-	virNOG11165	B	sp|O24308|TOP2_PEA DNA topoisomerase 2 OS=Pisum sativum GN=TOP2 PE=2 SV=1	gi|1009129229|ref|XP_015881653.1| PREDICTED: DNA topoisomerase 2 isoform X1 [Ziziphus jujuba]
TRINITY_DN45334_c1_g1	160.383	11.6313	0.0725225	4.31662e-05	3051	GO:0016020;GO:0006633;GO:0051213	K00454	virNOG06110	E	sp|O24371|LOX31_SOLTU Linoleate 13S-lipoxygenase 3-1, chloroplastic OS=Solanum tuberosum GN=LOX3.1 PE=1 SV=1	gi|595894010|ref|XP_007213668.1| hypothetical protein PRUPE_ppa001082mg [Prunus persica] gi|462409533|gb|EMJ14867.1| hypothetical protein PRUPE_ppa001082mg [Prunus persica]
TRINITY_DN45374_c0_g3	30.402	0	0	0.0182861	1826	-	-	virNOG03276;virNOG03715	R	sp|P15325|QUTD_EMENI Quinate permease OS=Emericella nidulans (strain FGSC A4 / ATCC 38163 / CBS 112.46 / NRRL 194 / M139) GN=qutD PE=1 SV=2	gi|148909690|gb|ABR17936.1| unknown [Picea sitchensis]
TRINITY_DN45417_c0_g3	46.446	5.40506	0.116373	0.0201974	2003	GO:0046914;GO:0030001;GO:0005737;GO:0046916	-	virNOG24319	S	sp|O49613|HIP25_ARATH Heavy metal-associated isoprenylated plant protein 25 OS=Arabidopsis thaliana GN=HIPP25 PE=2 SV=1	gi|297734194|emb|CBI15441.3| unnamed protein product [Vitis vinifera]
TRINITY_DN45419_c3_g1	325.579	41.5767	0.127701	0.0175769	1292	-	-	virNOG34395;virNOG02085	R	sp|O49508|FB237_ARATH F-box protein At4g18380 OS=Arabidopsis thaliana GN=At4g18380 PE=2 SV=1	gi|590584550|ref|XP_007015207.1| F-box family protein, putative [Theobroma cacao] gi|508785570|gb|EOY32826.1| F-box family protein, putative [Theobroma cacao]
TRINITY_DN45420_c2_g12	13.8971	2.04966	0.147488	0.0427195	752	GO:0005840;GO:0006412;GO:0003735	-	virNOG17639	J	sp|P0CX52|RS16B_YEAST 40S ribosomal protein S16-B OS=Saccharomyces cerevisiae (strain ATCC 204508 / S288c) GN=RPS16B PE=1 SV=1	gi|297812013|ref|XP_002873890.1| 40S ribosomal protein S16 [Arabidopsis lyrata subsp. lyrata] gi|297319727|gb|EFH50149.1| 40S ribosomal protein S16 [Arabidopsis lyrata subsp. lyrata]
TRINITY_DN45441_c4_g1	579.67	87.0236	0.150126	0.00153581	7807	GO:0046872	-	virNOG01216;virNOG10945	SR	sp|Q947D2|PRAF1_ARATH PH, RCC1 and FYVE domains-containing protein 1 OS=Arabidopsis thaliana GN=PRAF1 PE=1 SV=1	gi|645243277|ref|XP_008227901.1| PREDICTED: uncharacterized protein LOC103327368 [Prunus mume]
TRINITY_DN45481_c3_g1	5016.85	221.507	0.0441526	0.00847356	2305	GO:0005524	-	virNOG01517	O	sp|Q7X999|RCA2_LARTR Ribulose bisphosphate carboxylase/oxygenase activase 2, chloroplastic OS=Larrea tridentata GN=RCA2 PE=2 SV=1	gi|920719006|gb|KOM58203.1| hypothetical protein LR48_Vigan11g123700 [Vigna angularis] gi|965611049|dbj|BAT97188.1| hypothetical protein VIGAN_09055800 [Vigna angularis var. angularis]
TRINITY_DN45595_c0_g1	22.9078	1.56646	0.0683811	0.00347929	2987	-	-	virNOG13457;virNOG04106	T	sp|O59763|OCA2_SCHPO Serine/threonine-protein kinase oca2 OS=Schizosaccharomyces pombe (strain 972 / ATCC 24843) GN=oca2 PE=1 SV=1	gi|763767535|gb|KJB34750.1| hypothetical protein B456_006G081600 [Gossypium raimondii]
TRINITY_DN45603_c0_g2	34.5827	8.19687	0.237022	0.0321935	917	-	K09422	virNOG10834;virNOG15542	K	sp|Q9C9G7|MYB62_ARATH Transcription factor MYB62 OS=Arabidopsis thaliana GN=MYB62 PE=2 SV=1	gi|645276370|ref|XP_008243255.1| PREDICTED: transcription factor MYB21 [Prunus mume]
TRINITY_DN45640_c0_g1	739.003	220.684	0.298624	0.0263753	4369	GO:0016021	-	virNOG04871	S	sp|Q9LMU1|EGY3_ARATH Probable zinc metallopeptidase EGY3, chloroplastic OS=Arabidopsis thaliana GN=EGY3 PE=1 SV=1	gi|225429195|ref|XP_002271890.1| PREDICTED: probable zinc metallopeptidase EGY3, chloroplastic [Vitis vinifera] gi|147804805|emb|CAN73523.1| hypothetical protein VITISV_010704 [Vitis vinifera]
TRINITY_DN45645_c3_g1	14.9417	0.285482	0.0191064	0.0357827	861	GO:0005840	-	virNOG11157	J	sp|Q7SBD5|RL7_NEUCR 60S ribosomal protein L7 OS=Neurospora crassa (strain ATCC 24698 / 74-OR23-1A / CBS 708.71 / DSM 1257 / FGSC 987) GN=rpl-7 PE=3 SV=2	gi|326527313|dbj|BAK04598.1| predicted protein [Hordeum vulgare subsp. vulgare]
TRINITY_DN45678_c2_g1	63.704	14.1416	0.22199	0.0332971	1380	-	-	virNOG19517;virNOG25354	R	sp|Q941L2|BAP1_ARATH BON1-associated protein 1 OS=Arabidopsis thaliana GN=BAP1 PE=1 SV=1	gi|1009156413|ref|XP_015896235.1| PREDICTED: BON1-associated protein 2-like [Ziziphus jujuba]
TRINITY_DN45682_c0_g1	1020.97	77.2939	0.075706	0.00117487	2207	GO:0020037;GO:0005506;GO:0016711;GO:0044550;GO:0016021;GO:0055114	-	virNOG00979	Q	sp|O48927|C78A3_SOYBN Cytochrome P450 78A3 OS=Glycine max GN=CYP78A3 PE=2 SV=1	gi|590675242|ref|XP_007039393.1| Cytochrome P450 78A3 [Theobroma cacao] gi|508776638|gb|EOY23894.1| Cytochrome P450 78A3 [Theobroma cacao]
TRINITY_DN45692_c0_g1	468.823	147.74	0.315129	0.0405609	2594	-	-	virNOG22334;COG0666;virNOG03143	SOR	sp|Q65XV2|XB3_ORYSJ E3 ubiquitin-protein ligase XB3 OS=Oryza sativa subsp. japonica GN=XB3 PE=1 SV=1	gi|297740384|emb|CBI30566.3| unnamed protein product [Vitis vinifera]
TRINITY_DN45711_c4_g3	17.7282	3.00257	0.169367	0.0457192	373	-	-	-	-	-	-
TRINITY_DN45727_c1_g4	1885.29	460.253	0.244128	0.0142634	2174	GO:0009506;GO:0004674;GO:0000166;GO:0006952;GO:0031625;GO:0006468;GO:0005886	-	virNOG02323	T	sp|O81905|SD18_ARATH Receptor-like serine/threonine-protein kinase SD1-8 OS=Arabidopsis thaliana GN=SD18 PE=1 SV=1	gi|1009108751|ref|XP_015886488.1| PREDICTED: receptor-like serine/threonine-protein kinase SD1-8 [Ziziphus jujuba]
TRINITY_DN45738_c6_g1	297.742	45.1588	0.151671	0.00684609	2091	GO:0016021	-	virNOG05964	S	sp|Q8S9J0|TAUE4_ARATH Sulfite exporter TauE/SafE family protein 4 OS=Arabidopsis thaliana GN=At2g36630 PE=2 SV=1	gi|1000947655|ref|XP_015580525.1| PREDICTED: LOW QUALITY PROTEIN: uncharacterized protein LOC8274876 [Ricinus communis]
TRINITY_DN45743_c0_g1	4.97255	0	0	0.0485992	1133	GO:0031012;GO:0006508;GO:0004222;GO:0005509;GO:0008270	-	virNOG32168	OW	sp|Q5XF51|3MMP_ARATH Metalloendoproteinase 3-MMP OS=Arabidopsis thaliana GN=3MMP PE=1 SV=1	gi|1009124713|ref|XP_015879219.1| PREDICTED: metalloendoproteinase 3-MMP-like [Ziziphus jujuba]
TRINITY_DN45778_c3_g1	83.1918	8.55972	0.102891	0.00962986	1154	-	-	-	-	-	-
TRINITY_DN45815_c0_g1	31.1187	2.37294	0.0762547	0.0272336	1929	GO:0055085;GO:0016021;GO:0022891	-	NOG124590;virNOG03715;virNOG00176	RG	sp|Q92253|RCO3_NEUCR Probable glucose transporter rco-3 OS=Neurospora crassa (strain ATCC 24698 / 74-OR23-1A / CBS 708.71 / DSM 1257 / FGSC 987) GN=rco-3 PE=3 SV=2	gi|326513122|dbj|BAK06801.1| predicted protein [Hordeum vulgare subsp. vulgare] gi|1027163170|gb|OAG23541.1| general substrate transporter [Alternaria alternata]
TRINITY_DN45825_c4_g1	3015.88	472.702	0.156738	0.000842327	1930	GO:0016705;GO:0020037;GO:0005506;GO:0016021;GO:0004497;GO:0055114	-	NOG132441;virNOG14028	SQ	sp|P48419|C75A3_PETHY Flavonoid 3&apos;,5&apos;-hydroxylase 2 OS=Petunia hybrida GN=CYP75A3 PE=2 SV=1	gi|590584713|ref|XP_007015254.1| Flavonoid 3&apos;,5&apos;-hydroxylase 2 isoform 1 [Theobroma cacao] gi|508785617|gb|EOY32873.1| Flavonoid 3&apos;,5&apos;-hydroxylase 2 isoform 1 [Theobroma cacao]
TRINITY_DN45834_c2_g2	456.562	104.355	0.228567	0.00873221	1593	GO:0006355;GO:0043565;GO:0003700	-	virNOG21128	K	sp|Q9SVB7|WRK13_ARATH Probable WRKY transcription factor 13 OS=Arabidopsis thaliana GN=WRKY13 PE=2 SV=1	gi|225438505|ref|XP_002279024.1| PREDICTED: probable WRKY transcription factor 13 [Vitis vinifera] gi|296082529|emb|CBI21534.3| unnamed protein product [Vitis vinifera] gi|383793376|gb|AFH53058.1| WRKY13 transcription factor [Vitis amurensis]
TRINITY_DN45843_c0_g2	609.621	59.5087	0.097616	0.0366038	1915	GO:0016020;GO:0008152;GO:0044434;GO:0042221;GO:0009579;GO:0046872;GO:0055072;GO:0009987;GO:0048367;GO:0016491	K00522	virNOG04154	P	sp|Q8RX97|FRI1_TOBAC Ferritin-1, chloroplastic OS=Nicotiana tabacum GN=FER1 PE=2 SV=1	gi|595828177|ref|XP_007205731.1| hypothetical protein PRUPE_ppa010086mg [Prunus persica] gi|462401373|gb|EMJ06930.1| hypothetical protein PRUPE_ppa010086mg [Prunus persica]
TRINITY_DN45856_c1_g2	1473.67	428.894	0.291037	0.029816	2692	GO:0008233	-	virNOG02317	O	sp|Q8S9J6|ASPA_ARATH Aspartyl protease family protein At5g10770 OS=Arabidopsis thaliana GN=At5g10770 PE=2 SV=1	gi|1009177566|ref|XP_015870042.1| PREDICTED: protein ASPARTIC PROTEASE IN GUARD CELL 1-like [Ziziphus jujuba] gi|1009177568|ref|XP_015870043.1| PREDICTED: protein ASPARTIC PROTEASE IN GUARD CELL 1-like [Ziziphus jujuba] gi|1009180022|ref|XP_015871403.1| PREDICTED: protein ASPARTIC PROTEASE IN GUARD CELL 1-like [Ziziphus jujuba] gi|1009180024|ref|XP_015871404.1| PREDICTED: protein ASPARTIC PROTEAS…
TRINITY_DN45868_c0_g2	43.2607	7.92443	0.183179	0.0200427	631	-	-	-	-	-	-
TRINITY_DN45884_c1_g1	18.543	2.62497	0.141561	0.0285899	1899	GO:0016779	K00963	virNOG04767	G	sp|P78811|UGPA1_SCHPO Probable UTP--glucose-1-phosphate uridylyltransferase OS=Schizosaccharomyces pombe (strain 972 / ATCC 24843) GN=fyu1 PE=1 SV=2	gi|971517294|dbj|GAQ80937.1| UDP-glucose pyrophosphorylase [Klebsormidium flaccidum]
TRINITY_DN45941_c3_g7	16.4794	2.65843	0.161318	0.0491215	457	-	-	-	-	-	-
TRINITY_DN45998_c7_g1	772.67	153.558	0.198736	0.00546407	2229	GO:0005634;GO:0003677;GO:0006355;GO:0003700;GO:0046983	-	virNOG19641;virNOG34466	K	sp|Q38838|AGL14_ARATH Agamous-like MADS-box protein AGL14 OS=Arabidopsis thaliana GN=AGL14 PE=1 SV=2	gi|333408623|gb|AEF32132.1| MADS-box protein, partial [Betula platyphylla]
TRINITY_DN46003_c0_g3	19.7132	0.352835	0.0178984	0.0120086	751	GO:0003723;GO:0015934;GO:0006412;GO:0003735	-	virNOG03223	J	sp|O74836|RL1B_SCHPO 60S ribosomal protein L1-B OS=Schizosaccharomyces pombe (strain 972 / ATCC 24843) GN=rpl101 PE=1 SV=1	gi|901819883|gb|KMZ72343.1| Ribosomal protein [Zostera marina]
TRINITY_DN46003_c0_g5	50.2029	2.64538	0.0526939	0.0468206	915	GO:0003723;GO:0015934;GO:0006412;GO:0003735	-	virNOG03223	J	sp|Q7RZS0|RL10A_NEUCR 60S ribosomal protein L10a OS=Neurospora crassa (strain ATCC 24698 / 74-OR23-1A / CBS 708.71 / DSM 1257 / FGSC 987) GN=crp-74 PE=3 SV=1	gi|694448802|ref|XP_009350200.1| PREDICTED: 60S ribosomal protein L1-A [Pyrus x bretschneideri]
TRINITY_DN46010_c0_g3	36.4344	1.27663	0.0350392	0.0121841	2584	GO:0005525;GO:0003924	K03234	virNOG10088	J	sp|A5DI11|EF2_PICGU Elongation factor 2 OS=Meyerozyma guilliermondii (strain ATCC 6260 / CBS 566 / DSM 6381 / JCM 1539 / NBRC 10279 / NRRL Y-324) GN=EFT2 PE=3 SV=1	gi|326526297|dbj|BAJ97165.1| predicted protein [Hordeum vulgare subsp. vulgare]
TRINITY_DN46036_c2_g8	270.936	11.9842	0.0442326	1.27634e-06	1678	GO:0005488	-	virNOG03182	R	sp|Q9ZUL3|IDD5_ARATH Protein indeterminate-domain 5, chloroplastic OS=Arabidopsis thaliana GN=IDD5 PE=1 SV=1	gi|743785378|ref|XP_011025044.1| PREDICTED: zinc finger protein MAGPIE-like [Populus euphratica] gi|743785382|ref|XP_011025053.1| PREDICTED: zinc finger protein MAGPIE-like [Populus euphratica] gi|743785386|ref|XP_011025063.1| PREDICTED: zinc finger protein MAGPIE-like [Populus euphratica] gi|743785390|ref|XP_011025071.1| PREDICTED: zinc finger protein MAGPIE-like [Populus euphratica] gi|74378539…
TRINITY_DN46037_c2_g3	15.902	1.20928	0.076046	0.00861594	419	GO:0005199;GO:0046872;GO:0030001	-	virNOG21681;virNOG24083	P	sp|Q9M8K5|HIP32_ARATH Heavy metal-associated isoprenylated plant protein 32 OS=Arabidopsis thaliana GN=HIPP32 PE=2 SV=1	gi|84468370|dbj|BAE71268.1| hypothetical protein [Trifolium pratense]
TRINITY_DN46116_c3_g1	141.977	30.0379	0.211569	0.0103123	1005	-	-	virNOG23938;virNOG25160	S	sp|Q9XI29|Y1540_ARATH Uncharacterized protein At1g15400 OS=Arabidopsis thaliana GN=At1g15400 PE=1 SV=2	gi|590617752|ref|XP_007023877.1| Uncharacterized protein TCM_028280 [Theobroma cacao] gi|508779243|gb|EOY26499.1| Uncharacterized protein TCM_028280 [Theobroma cacao]
TRINITY_DN46215_c1_g1	1962.24	247.936	0.126354	0.0350796	2066	-	K07766	virNOG19796	L	sp|Q93ZY7|NUD12_ARATH Nudix hydrolase 12, mitochondrial OS=Arabidopsis thaliana GN=NUDT12 PE=2 SV=1	gi|743819606|ref|XP_011020913.1| PREDICTED: nudix hydrolase 12, mitochondrial-like [Populus euphratica]
TRINITY_DN46235_c2_g1	5186.66	1003.41	0.19346	0.0102371	1747	GO:0008152;GO:0016758	-	virNOG04662	CG	sp|F8WKW1|UGT2_GARJA 7-deoxyloganetin glucosyltransferase OS=Gardenia jasminoides GN=UGT85A24 PE=1 SV=1	gi|1035928530|gb|OAY58117.1| hypothetical protein MANES_02G151400 [Manihot esculenta]
TRINITY_DN46240_c7_g3	824.134	280.112	0.339887	0.0390211	4522	GO:0005634;GO:0009938;GO:0006355;GO:0042538;GO:0009723;GO:0009737;GO:0000989;GO:0009863;GO:0009867;GO:0010187;GO:2000033;GO:0043565;GO:2000377;GO:0003700	K14494	virNOG02726	K	sp|Q84TQ7|GAI_GOSHI DELLA protein GAI OS=Gossypium hirsutum GN=GAI PE=2 SV=1	gi|566171353|ref|XP_006383329.1| hypothetical protein POPTR_0005s14540g [Populus trichocarpa] gi|550338938|gb|ERP61126.1| hypothetical protein POPTR_0005s14540g [Populus trichocarpa]
TRINITY_DN46242_c4_g5	81.1692	6.37579	0.0785494	0.000199773	362	-	-	-	-	-	-
TRINITY_DN46273_c0_g1	2067.05	637.483	0.308403	0.0479555	2102	GO:0016021	-	virNOG12220	S	sp|Q9SYB0|TAUE2_ARATH Sulfite exporter TauE/SafE family protein 2 OS=Arabidopsis thaliana GN=At1g61740 PE=2 SV=1	gi|595863487|ref|XP_007211594.1| hypothetical protein PRUPE_ppa005423mg [Prunus persica] gi|462407459|gb|EMJ12793.1| hypothetical protein PRUPE_ppa005423mg [Prunus persica]
TRINITY_DN46288_c3_g4	32.4551	1.34399	0.0414106	0.0485046	1080	GO:0030686;GO:0003729;GO:0006364;GO:0000028;GO:0032040;GO:0006412;GO:0003735;GO:0009536;GO:0022627;GO:0019843	-	virNOG05041	J	sp|O43105|RS7_NEUCR 40S ribosomal protein S7 OS=Neurospora crassa (strain ATCC 24698 / 74-OR23-1A / CBS 708.71 / DSM 1257 / FGSC 987) GN=crp-15 PE=3 SV=2	gi|1004135248|gb|KXZ43313.1| hypothetical protein GPECTOR_94g635 [Gonium pectorale]
TRINITY_DN46333_c1_g5	425.033	13.6571	0.0321319	0.0371908	1789	-	K09422	virNOG17373	K	sp|Q7XBH4|MYB4_ORYSJ Transcription factor MYB4 OS=Oryza sativa subsp. japonica GN=MYB4 PE=2 SV=2	gi|743850710|ref|XP_011028802.1| PREDICTED: myb-related protein Myb4-like [Populus euphratica]
TRINITY_DN46370_c0_g2	25.7062	4.45606	0.173345	0.0345368	2300	GO:0048046;GO:0004565;GO:0005618;GO:0009827;GO:0005975;GO:0048354	-	virNOG01260	G	sp|Q9FFN4|BGAL6_ARATH Beta-galactosidase 6 OS=Arabidopsis thaliana GN=BGAL6 PE=2 SV=1	gi|764519129|ref|XP_011468255.1| PREDICTED: beta-galactosidase 6 isoform X1 [Fragaria vesca subsp. vesca]
TRINITY_DN46378_c1_g5	89.5059	21.1149	0.235905	0.0156569	1202	-	-	virNOG02689	T	sp|Q940Y1|ORP2A_ARATH Oxysterol-binding protein-related protein 2A OS=Arabidopsis thaliana GN=ORP2A PE=2 SV=1	gi|823144323|ref|XP_012471987.1| PREDICTED: oxysterol-binding protein-related protein 2A isoform X6 [Gossypium raimondii]
TRINITY_DN46381_c0_g1	27.1169	0.638317	0.0235395	0.000162839	1259	-	-	virNOG04066	C	sp|Q9VWP4|SUOX_DROME Probable sulfite oxidase, mitochondrial OS=Drosophila melanogaster GN=CG7280 PE=2 SV=1	gi|971519024|dbj|GAQ79127.1| sulfite oxidase [Klebsormidium flaccidum]
TRINITY_DN46384_c1_g3	2828.4	278.109	0.0983271	0.0302874	1167	-	-	-	-	-	gi|973607640|gb|KUM50721.1| hypothetical protein ABT39_MTgene565 (mitochondrion) [Picea glauca]
TRINITY_DN46431_c5_g1	12.7677	1.41134	0.11054	0.0335911	541	-	-	-	-	-	-
TRINITY_DN46444_c4_g1	7.1799	0.352835	0.049142	0.0393428	1745	-	-	-	-	-	gi|848906718|ref|XP_012852602.1| PREDICTED: uncharacterized protein LOC105972213 [Erythranthe guttata]
TRINITY_DN46506_c2_g1	2037.1	649.434	0.318803	0.0389711	2516	-	-	virNOG37501	R	sp|Q3BAI2|YCX91_PHAAO Uncharacterized protein ORF91 OS=Phalaenopsis aphrodite subsp. formosana PE=4 SV=1	gi|870765728|gb|KMS65245.1| hypothetical protein BVRB_037930, partial [Beta vulgaris subsp. vulgaris]
TRINITY_DN46541_c1_g4	33.908	0.352835	0.0104056	0.0116742	816	GO:0009506;GO:0005618;GO:0005730;GO:0005794;GO:0006412;GO:0003735;GO:0022627;GO:0005886	K02984	virNOG00850	J	sp|P0CQ58|RS3A_CRYNJ 40S ribosomal protein S1 OS=Cryptococcus neoformans var. neoformans serotype D (strain JEC21 / ATCC MYA-565) GN=RPS1 PE=3 SV=1	gi|15236171|ref|NP_195193.1| 40S ribosomal protein S3a-2 [Arabidopsis thaliana] gi|19884297|sp|Q42262.3|RS3A2_ARATH RecName: Full=40S ribosomal protein S3a-2 gi|2661422|emb|CAA04689.1| Putative S-phase-specific ribosomal protein [Arabidopsis thaliana] gi|3096936|emb|CAA18846.1| Putative S-phase-specific ribosomal protein [Arabidopsis thaliana] gi|7270417|emb|CAB80184.1| Putative S-phase-specific …
TRINITY_DN46560_c1_g1	305.01	3.55746	0.0116634	0.025158	2166	GO:0010089;GO:0010051;GO:0005634;GO:0001708;GO:0006355;GO:0043565	-	virNOG10517;NOG132852	K	sp|O04135|KNAP2_MALDO Homeobox protein knotted-1-like 2 OS=Malus domestica PE=2 SV=1	gi|541135585|gb|AGV22122.1| KNOX transcription factor 3 [Betula luminifera]
TRINITY_DN46566_c0_g1	25.5415	3.81383	0.149319	0.0158035	1003	-	-	-	-	-	-
TRINITY_DN46577_c3_g1	882.596	174.29	0.197474	0.0035981	1477	-	-	virNOG02911	R	-	gi|470110423|ref|XP_004291483.1| PREDICTED: uncharacterized protein LOC101294330 [Fragaria vesca subsp. vesca]
TRINITY_DN46593_c4_g1	962.521	270.818	0.281363	0.0367254	2321	GO:0030246;GO:0004674;GO:0005524;GO:0016021;GO:0018108;GO:0004714	-	virNOG09592	T	sp|Q9M2S4|LRKS4_ARATH L-type lectin-domain containing receptor kinase S.4 OS=Arabidopsis thaliana GN=LECRKS4 PE=2 SV=1	gi|1009157838|ref|XP_015896968.1| PREDICTED: L-type lectin-domain containing receptor kinase S.4-like [Ziziphus jujuba]
TRINITY_DN46625_c1_g1	22118.9	7316.89	0.330798	0.0476156	2051	GO:0006810;GO:0016021;GO:0005215	-	virNOG06325	E	sp|Q9SX20|PTR18_ARATH Protein NRT1/ PTR FAMILY 3.1 OS=Arabidopsis thaliana GN=NPF3.1 PE=2 SV=1	gi|645276289|ref|XP_008243217.1| PREDICTED: protein NRT1/ PTR FAMILY 3.1 [Prunus mume]
TRINITY_DN46635_c1_g1	28.278	6.45052	0.228111	0.0393039	1226	-	-	-	-	-	-
TRINITY_DN46639_c2_g1	39.7454	1.41134	0.0355095	0.0109664	3176	-	-	COG2801	L	sp|P10394|POL4_DROME Retrovirus-related Pol polyprotein from transposon 412 OS=Drosophila melanogaster GN=POL PE=3 SV=1	gi|147787424|emb|CAN64443.1| hypothetical protein VITISV_005110 [Vitis vinifera]
TRINITY_DN46640_c0_g1	26.2142	0	0	0.00569021	1848	-	-	virNOG05281;COG2072	QP	sp|Q9LPL3|YUC11_ARATH Probable indole-3-pyruvate monooxygenase YUCCA11 OS=Arabidopsis thaliana GN=YUC11 PE=2 SV=1	gi|302801630|ref|XP_002982571.1| hypothetical protein SELMODRAFT_422043 [Selaginella moellendorffii] gi|300149670|gb|EFJ16324.1| hypothetical protein SELMODRAFT_422043 [Selaginella moellendorffii]
TRINITY_DN46643_c0_g2	175.587	18.3409	0.104455	0.00772903	948	-	-	virNOG26059;virNOG27184;virNOG22541	S	-	gi|1009111512|ref|XP_015901295.1| PREDICTED: uncharacterized protein LOC107434348 [Ziziphus jujuba]
TRINITY_DN46668_c0_g8	3082.37	975.735	0.316553	0.0343474	2442	-	K14829	virNOG17159;virNOG05712	R	sp|Q9M3B4|RID3_ARATH Protein ROOT INITIATION DEFECTIVE 3 OS=Arabidopsis thaliana GN=RID3 PE=1 SV=1	gi|1027109744|ref|XP_016651149.1| PREDICTED: protein ROOT INITIATION DEFECTIVE 3-like isoform X2 [Prunus mume]
TRINITY_DN46682_c3_g2	285.149	65.9752	0.231371	0.0132461	2684	-	-	virNOG26882;virNOG24657	S	-	gi|596291989|ref|XP_007226435.1| hypothetical protein PRUPE_ppa023622mg [Prunus persica] gi|462423371|gb|EMJ27634.1| hypothetical protein PRUPE_ppa023622mg [Prunus persica]
TRINITY_DN46697_c1_g4	214.936	30.6844	0.142761	0.00922447	273	-	-	-	-	-	-
TRINITY_DN46697_c1_g2	5128.9	926.413	0.180626	0.00278272	935	-	-	virNOG20784;virNOG23550	R	sp|Q00451|PRF1_SOLLC 36.4 kDa proline-rich protein OS=Solanum lycopersicum GN=TPRP-F1 PE=2 SV=1	gi|1029072348|ref|XP_016696423.1| PREDICTED: 36.4 kDa proline-rich protein-like [Gossypium hirsutum]
TRINITY_DN46698_c1_g1	54.5186	2.97345	0.0545402	0.0262719	3668	-	-	KOG1075;virNOG05766	OR	-	gi|595804680|ref|XP_007202194.1| hypothetical protein PRUPE_ppa018827mg, partial [Prunus persica] gi|462397725|gb|EMJ03393.1| hypothetical protein PRUPE_ppa018827mg, partial [Prunus persica]
TRINITY_DN46700_c2_g2	48.5567	6.87505	0.141588	0.00540735	1538	-	-	virNOG01420;KOG2922	S	-	gi|470107013|ref|XP_004289845.1| PREDICTED: probable magnesium transporter NIPA6 [Fragaria vesca subsp. vesca]
TRINITY_DN46740_c2_g1	43.8279	1.57081	0.0358404	0.0126376	2182	-	-	COG1657;virNOG38299;virNOG37452;virNOG29348	IR	-	gi|147802221|emb|CAN68269.1| hypothetical protein VITISV_029910 [Vitis vinifera]
TRINITY_DN46776_c4_g1	41.6265	9.01639	0.216602	0.0242063	686	-	-	-	-	-	-
TRINITY_DN46782_c0_g1	24.9625	4.20447	0.168432	0.0216529	2442	-	-	-	-	-	-
TRINITY_DN46963_c0_g5	36.2834	0.991151	0.0273169	0.0391033	2151	GO:0004674;GO:0005524;GO:0016021;GO:0006468	K04733	virNOG02548;NOG11846	T	sp|O04086|Y1105_ARATH Probable receptor-like protein kinase At1g11050 OS=Arabidopsis thaliana GN=At1g11050 PE=2 SV=1	gi|1000963922|ref|XP_015575393.1| PREDICTED: probable receptor-like protein kinase At1g11050 isoform X1 [Ricinus communis]
TRINITY_DN46972_c2_g1	21.4897	1.0585	0.0492564	0.0334914	1021	GO:0008152;GO:0003824	-	virNOG33454;COG0318;virNOG04570;virNOG08684	RI	sp|Q8RU95|4CLL6_ORYSJ 4-coumarate--CoA ligase-like 6 OS=Oryza sativa subsp. japonica GN=4CLL6 PE=2 SV=2	gi|641836699|gb|KDO55661.1| hypothetical protein CISIN_1g008895mg [Citrus sinensis]
TRINITY_DN46973_c3_g2	76.4596	17.593	0.230096	0.0446399	1143	GO:0003824	-	virNOG05735	G	sp|J9MJK9|TAL1_FUSO4 Transaldolase OS=Fusarium oxysporum f. sp. lycopersici (strain 4287 / CBS 123668 / FGSC 9935 / NRRL 34936) GN=FOXG_03074 PE=1 SV=1	gi|552809593|ref|XP_005842977.1| hypothetical protein CHLNCDRAFT_33289 [Chlorella variabilis] gi|307102605|gb|EFN50875.1| hypothetical protein CHLNCDRAFT_33289 [Chlorella variabilis]
TRINITY_DN46978_c5_g4	235.043	72.2276	0.307295	0.0438676	830	-	-	virNOG25034	S	-	gi|743857177|ref|XP_011030112.1| PREDICTED: uncharacterized protein LOC105129657 isoform X1 [Populus euphratica]
TRINITY_DN46994_c3_g2	358.117	70.4826	0.196814	0.00599172	1295	-	-	-	-	-	-
TRINITY_DN47001_c5_g2	971.025	318.249	0.327746	0.0374095	3488	GO:0003677;GO:0005634	-	virNOG08353	K	sp|P0DI11|SP13B_ARATH Squamosa promoter-binding-like protein 13B OS=Arabidopsis thaliana GN=SPL13B PE=3 SV=1	gi|443429769|gb|AGC92796.1| SBP-box transcription factor [Betula luminifera]
TRINITY_DN47013_c3_g7	5353.21	1164.31	0.217497	0.0130214	1046	GO:0005634;GO:0001046;GO:0048527;GO:0000122;GO:0043620;GO:0032107;GO:0010055;GO:0003700	-	virNOG19676	K	sp|Q9FYA2|WRK75_ARATH Probable WRKY transcription factor 75 OS=Arabidopsis thaliana GN=WRKY75 PE=2 SV=1	gi|590691967|ref|XP_007043929.1| WRKY DNA-binding protein 75 [Theobroma cacao] gi|508707864|gb|EOX99760.1| WRKY DNA-binding protein 75 [Theobroma cacao]
TRINITY_DN47021_c2_g2	831.378	18.4369	0.0221763	8.6707e-09	2933	-	K04454	virNOG19602;KOG0017	R	-	gi|1012329791|gb|KYP41351.1| hypothetical protein KK1_037277 [Cajanus cajan]
TRINITY_DN47051_c1_g1	35.4412	0.285482	0.00805508	1.6399e-05	997	-	-	-	-	-	gi|584292386|gb|AHI85951.1| AGL24 [Carya cathayensis]
TRINITY_DN47055_c1_g1	243.93	36.2607	0.148652	0.0217552	1192	GO:0004420;GO:0015936;GO:0055114;GO:0050662	-	virNOG07933;COG1257	I	sp|O64967|HMDH2_GOSHI 3-hydroxy-3-methylglutaryl-coenzyme A reductase 2 OS=Gossypium hirsutum GN=HMG2 PE=3 SV=1	gi|85542666|gb|ABC71313.1| 3-hydroxy-3-methylglutaryl-coenzyme A reductase [Gossypium barbadense]
TRINITY_DN47055_c1_g3	471.93	68.5776	0.145313	0.0394711	1218	GO:0008299;GO:0050661;GO:0004420;GO:0016021;GO:0015936;GO:0005789;GO:0055114	K00021	virNOG07933;COG1257	I	sp|O64967|HMDH2_GOSHI 3-hydroxy-3-methylglutaryl-coenzyme A reductase 2 OS=Gossypium hirsutum GN=HMG2 PE=3 SV=1	gi|144952796|gb|ABP04052.1| 3-hydroxy-3-methylglutaryl coenzyme A reductase [Corylus avellana]
TRINITY_DN47077_c2_g1	73.23	3.212	0.0438618	0.0352647	1739	GO:0004013;GO:0006730	-	virNOG00927	H	sp|P39954|SAHH_YEAST Adenosylhomocysteinase OS=Saccharomyces cerevisiae (strain ATCC 204508 / S288c) GN=SAH1 PE=1 SV=1	gi|226496353|ref|NP_001142249.1| uncharacterized protein LOC100274418 [Zea mays] gi|194707824|gb|ACF87996.1| unknown [Zea mays]
TRINITY_DN47082_c4_g9	13.8774	1.34399	0.0968471	0.022589	1010	-	-	-	-	-	-
TRINITY_DN47104_c1_g1	1105.7	305.761	0.276532	0.0295834	2612	GO:0006351	K09284	virNOG02276	K	sp|Q9SK03|RAP27_ARATH Ethylene-responsive transcription factor RAP2-7 OS=Arabidopsis thaliana GN=RAP2-7 PE=2 SV=2	gi|590564569|ref|XP_007009698.1| Ethylene-responsive transcription factor RAP2-7, putative isoform 1 [Theobroma cacao] gi|508726611|gb|EOY18508.1| Ethylene-responsive transcription factor RAP2-7, putative isoform 1 [Theobroma cacao]
TRINITY_DN47229_c0_g2	10.5664	0	0	0.0153169	1589	-	K02358	virNOG02914	J	sp|P02992|EFTU_YEAST Elongation factor Tu, mitochondrial OS=Saccharomyces cerevisiae (strain ATCC 204508 / S288c) GN=TUF1 PE=1 SV=1	gi|694453016|ref|XP_009351327.1| PREDICTED: elongation factor Tu, mitochondrial-like [Pyrus x bretschneideri] gi|531860281|gb|EQK98912.1| elongation factor Tu [Ophiocordyceps sinensis CO18]
TRINITY_DN47230_c1_g1	28.2235	2.67147	0.0946539	0.0295969	1616	GO:0016020;GO:0016310;GO:0004672	K04733	virNOG03159	T	sp|Q9M0X5|CRK25_ARATH Cysteine-rich receptor-like protein kinase 25 OS=Arabidopsis thaliana GN=CRK25 PE=3 SV=1	gi|1000967538|ref|XP_015574219.1| PREDICTED: cysteine-rich receptor-like protein kinase 15 [Ricinus communis]
TRINITY_DN47233_c0_g1	17.1673	0.638317	0.0371822	0.00293415	436	GO:0046872	-	NOG159758;virNOG26473	R	sp|P43390|MT2_ACTDE Metallothionein-like protein type 2 OS=Actinidia deliciosa GN=pKIWI504 PE=2 SV=1	gi|62856977|gb|AAY16439.1| metallothionein-like protein [Betula platyphylla]
TRINITY_DN47241_c1_g4	166.986	57.6377	0.345164	0.0486326	854	-	-	virNOG40678;virNOG23010;NOG201095;NOG117390	SR	sp|P47226|TES_MOUSE Testin OS=Mus musculus GN=Tes PE=1 SV=1	gi|168068200|ref|XP_001785975.1| predicted protein [Physcomitrella patens] gi|162662338|gb|EDQ49215.1| predicted protein, partial [Physcomitrella patens]
TRINITY_DN47259_c3_g1	35.5288	1.91495	0.0538985	0.0127698	1660	GO:0008152;GO:0016787;GO:0016021	K21604	virNOG14477	E	sp|Q8VYX0|ILL6_ARATH IAA-amino acid hydrolase ILR1-like 6 OS=Arabidopsis thaliana GN=ILL6 PE=1 SV=2	gi|1009136797|ref|XP_015885718.1| PREDICTED: IAA-amino acid hydrolase ILR1-like 6 [Ziziphus jujuba]
TRINITY_DN47267_c0_g1	7.37489	0.352835	0.0478427	0.0419445	1178	GO:0043231	-	virNOG05227	A	sp|Q4WV66|RU2A_ASPFU U2 small nuclear ribonucleoprotein A&apos; OS=Neosartorya fumigata (strain ATCC MYA-4609 / Af293 / CBS 101355 / FGSC A1100) GN=lea1 PE=3 SV=1	gi|902235919|gb|KNA24143.1| hypothetical protein SOVF_018210 [Spinacia oleracea]
TRINITY_DN47286_c2_g1	1040.58	156.621	0.150514	0.0468863	2365	GO:0006351	-	virNOG22963;virNOG21539;virNOG25816	RK	sp|Q9FGF8|ABR1_ARATH Ethylene-responsive transcription factor ABR1 OS=Arabidopsis thaliana GN=ABR1 PE=2 SV=1	gi|755257695|gb|AJK26923.1| ethylene response factor protein 3 [Betula platyphylla]
TRINITY_DN47304_c3_g1	1182.95	311.136	0.263017	0.0244625	1249	GO:0004674;GO:0005524;GO:0006468	K20604	virNOG01169	T	sp|Q9FX43|M2K9_ARATH Mitogen-activated protein kinase kinase 9 OS=Arabidopsis thaliana GN=MKK9 PE=1 SV=1	gi|694360170|ref|XP_009360049.1| PREDICTED: mitogen-activated protein kinase kinase 9-like [Pyrus x bretschneideri]
TRINITY_DN47305_c1_g1	14.7846	1.85629	0.125556	0.033136	737	-	-	-	-	-	-
TRINITY_DN47319_c3_g4	63.0296	5.4094	0.0858233	0.0237562	1862	GO:0019752;GO:0004451	K01637	virNOG11106	C	sp|Q86ZF1|ACEA_LEPMC Isocitrate lyase OS=Leptosphaeria maculans GN=ICL1 PE=2 SV=1	gi|326491633|dbj|BAJ94294.1| predicted protein [Hordeum vulgare subsp. vulgare]
TRINITY_DN47330_c2_g1	78.6097	13.2747	0.168869	0.00583366	1778	GO:0008519;GO:0015695;GO:0005887;GO:0072488;GO:0019740	-	virNOG00477	P	sp|Q9M6N7|AMT2_ARATH Ammonium transporter 2 OS=Arabidopsis thaliana GN=AMT2 PE=1 SV=2	gi|224091028|ref|XP_002309151.1| amt2-like family protein [Populus trichocarpa] gi|222855127|gb|EEE92674.1| amt2-like family protein [Populus trichocarpa]
TRINITY_DN47426_c2_g2	906.03	98.2573	0.108448	0.00952793	2759	-	-	virNOG22155;virNOG24891	K	-	gi|645244392|ref|XP_008228409.1| PREDICTED: uncharacterized protein LOC103327823 [Prunus mume]
TRINITY_DN47456_c1_g5	11.8651	0	0	0.00203136	1814	-	-	virNOG03505	OT	sp|B1AZ99|OTUD3_MOUSE OTU domain-containing protein 3 OS=Mus musculus GN=Otud3 PE=1 SV=1	gi|661894073|emb|CDP02514.1| unnamed protein product [Coffea canephora]
TRINITY_DN47456_c1_g3	171.578	40.8423	0.238039	0.0355371	3417	GO:0005524;GO:0004672;GO:0016021;GO:0006468	-	virNOG12096	T	sp|O82318|Y2579_ARATH Probably inactive leucine-rich repeat receptor-like protein kinase At2g25790 OS=Arabidopsis thaliana GN=At2g25790 PE=2 SV=1	gi|590573557|ref|XP_007012155.1| Probably inactive leucine-rich repeat receptor-like protein kinase [Theobroma cacao] gi|508782518|gb|EOY29774.1| Probably inactive leucine-rich repeat receptor-like protein kinase [Theobroma cacao]
TRINITY_DN47457_c3_g1	283.37	53.116	0.187444	0.00365213	990	-	-	virNOG40047	S	-	gi|965606090|dbj|BAT93266.1| hypothetical protein VIGAN_07220400 [Vigna angularis var. angularis]
TRINITY_DN47478_c5_g1	83.7133	4.78716	0.0571851	0.0167697	1810	-	-	-	-	sp|Q2UUZ1|EGLC_ASPOR Probable glucan endo-1,3-beta-glucosidase eglC OS=Aspergillus oryzae (strain ATCC 42149 / RIB 40) GN=eglC PE=3 SV=1	gi|326526463|dbj|BAJ97248.1| predicted protein [Hordeum vulgare subsp. vulgare]
TRINITY_DN47494_c1_g3	2504.58	601.301	0.24008	0.0125359	2555	-	-	virNOG05840	S	sp|Q9LMK2|LSH6_ARATH Protein LIGHT-DEPENDENT SHORT HYPOCOTYLS 6 OS=Arabidopsis thaliana GN=LSH6 PE=1 SV=1	gi|224105897|ref|XP_002313971.1| hypothetical protein POPTR_0009s07990g [Populus trichocarpa] gi|222850379|gb|EEE87926.1| hypothetical protein POPTR_0009s07990g [Populus trichocarpa]
TRINITY_DN47507_c2_g1	8.10661	0.289829	0.0357522	0.0308118	1772	GO:0005488	-	virNOG27289;virNOG34815;virNOG05592	R	sp|Q91VW9|ZKSC3_MOUSE Zinc finger protein with KRAB and SCAN domains 3 OS=Mus musculus GN=Zkscan3 PE=1 SV=1	gi|612391350|ref|XP_007511196.1| PREDICTED: similar to Zinc finger protein 271 (Zinc finger protein 7) (HZF7) (Zinc finger protein ZNFphex133) (Epstein-Barr virus-induced zinc finger protein) (ZNF-EB) (CT-ZFP48) (Zinc finger protein [Bathycoccus prasinos] gi|424513172|emb|CCO66756.1| PREDICTED: similar to Zinc finger protein 271 (Zinc finger protein 7) (HZF7) (Zinc finger protein ZNFphex133) (Eps…
TRINITY_DN47509_c0_g1	596.112	146.798	0.246258	0.0191628	2944	GO:0016020;GO:0006749;GO:0016755	K18592	virNOG06080	E	sp|Q9M0G0|GAGT3_ARATH Glutathione hydrolase 3 OS=Arabidopsis thaliana GN=GGT3 PE=2 SV=1	gi|731406667|ref|XP_010656240.1| PREDICTED: gamma-glutamyltranspeptidase 3 isoform X1 [Vitis vinifera]
TRINITY_DN47577_c8_g1	744.32	199.2	0.267626	0.0347837	2975	GO:0016020;GO:0003677;GO:0005634	-	virNOG15132	K	sp|Q6X7K0|WOX1_ARATH WUSCHEL-related homeobox 1 OS=Arabidopsis thaliana GN=WOX1 PE=2 SV=2	gi|359472618|ref|XP_002280774.2| PREDICTED: WUSCHEL-related homeobox 1 [Vitis vinifera] gi|297737692|emb|CBI26893.3| unnamed protein product [Vitis vinifera]
TRINITY_DN47593_c0_g2	13.2878	0.575311	0.0432962	0.00978328	1861	-	-	NOG01031;virNOG08136	O	sp|Q4IR87|PNG1_GIBZE Protein PNG1 OS=Gibberella zeae (strain PH-1 / ATCC MYA-4620 / FGSC 9075 / NRRL 31084) GN=PNG1 PE=3 SV=1	gi|255087630|ref|XP_002505738.1| predicted protein, partial [Micromonas commoda] gi|226521008|gb|ACO66996.1| predicted protein, partial [Micromonas commoda]
TRINITY_DN47594_c2_g2	28.1134	3.56181	0.126694	0.0321989	1120	GO:0016021;GO:0055114;GO:0016491	K08360	virNOG03854	C	sp|Q67ZF6|ACFR3_ARATH Probable transmembrane ascorbate ferrireductase 3 OS=Arabidopsis thaliana GN=CYB561C PE=2 SV=1	gi|743822590|ref|XP_011021733.1| PREDICTED: probable transmembrane ascorbate ferrireductase 3 [Populus euphratica]
TRINITY_DN47607_c3_g1	12017.3	3388.62	0.281977	0.0284903	3698	GO:0016567;GO:0004842	-	virNOG05995	S	sp|Q9SNC6|PUB13_ARATH U-box domain-containing protein 13 OS=Arabidopsis thaliana GN=PUB13 PE=1 SV=1	gi|802553823|ref|XP_012065019.1| PREDICTED: U-box domain-containing protein 13-like [Jatropha curcas] gi|643738235|gb|KDP44223.1| hypothetical protein JCGZ_05690 [Jatropha curcas]
TRINITY_DN47610_c6_g4	11.218	0.642664	0.0572884	0.033722	238	-	-	-	-	-	gi|641865912|gb|KDO84597.1| hypothetical protein CISIN_1g031889mg [Citrus sinensis]
TRINITY_DN47640_c4_g4	6.82307	0	0	0.0199816	1201	-	-	-	-	-	-
TRINITY_DN47664_c0_g1	444.497	111.513	0.250875	0.0228523	3539	GO:0055085;GO:0016021	-	virNOG06802	S	sp|F4HWB6|PILS1_ARATH Protein PIN-LIKES 1 OS=Arabidopsis thaliana GN=PILS1 PE=2 SV=1	gi|595846751|ref|XP_007209188.1| hypothetical protein PRUPE_ppa006413mg [Prunus persica] gi|462404923|gb|EMJ10387.1| hypothetical protein PRUPE_ppa006413mg [Prunus persica]
TRINITY_DN47664_c0_g2	1101.5	272.416	0.247313	0.0359395	3160	GO:0055085;GO:0016021	-	virNOG06802	S	sp|F4HWB6|PILS1_ARATH Protein PIN-LIKES 1 OS=Arabidopsis thaliana GN=PILS1 PE=2 SV=1	gi|694394507|ref|XP_009372645.1| PREDICTED: uncharacterized transporter YBR287W-like [Pyrus x bretschneideri] gi|694394510|ref|XP_009372646.1| PREDICTED: uncharacterized transporter YBR287W-like [Pyrus x bretschneideri]
TRINITY_DN47723_c1_g1	169.105	15.1918	0.0898365	0.00176011	1359	GO:0016829	-	virNOG14629	P	sp|P46513|CAH2_FLALI Carbonic anhydrase 2 (Fragment) OS=Flaveria linearis PE=2 SV=1	gi|645277148|ref|XP_008243629.1| PREDICTED: carbonic anhydrase 2-like [Prunus mume] gi|645277150|ref|XP_008243630.1| PREDICTED: carbonic anhydrase 2-like [Prunus mume]
TRINITY_DN47723_c1_g3	9.26328	0	0	0.00530925	589	-	-	virNOG31685	P	-	-
TRINITY_DN47724_c0_g1	61.8584	12.347	0.199602	0.0152182	414	-	-	-	-	-	-
TRINITY_DN47735_c5_g1	37.2147	4.69504	0.126161	0.00586082	876	-	-	-	-	-	-
TRINITY_DN47756_c4_g1	53.1073	4.9688	0.0935616	0.0107087	1055	-	-	-	-	-	-
TRINITY_DN47780_c0_g1	587.308	173.069	0.294681	0.0363738	916	-	-	virNOG01607	R	sp|P81370|TLP_ACTDE Thaumatin-like protein OS=Actinidia deliciosa GN=tlp PE=1 SV=2	gi|802538097|ref|XP_012066839.1| PREDICTED: thaumatin-like protein [Jatropha curcas] gi|643741092|gb|KDP46638.1| hypothetical protein JCGZ_04572 [Jatropha curcas]
TRINITY_DN47783_c0_g1	89.8699	7.4825	0.0832593	0.000291061	1549	-	-	-	-	-	-
TRINITY_DN47829_c0_g1	13.9439	0.289829	0.0207854	0.0137499	885	-	-	virNOG00725	C	sp|A0A097ZPF7|ANDE_EMEVA FAD-dependent monooxygenase andE OS=Emericella variicolor GN=andE PE=1 SV=1	gi|1012032147|ref|XP_015952282.1| PREDICTED: FAD-dependent urate hydroxylase-like [Arachis duranensis]
TRINITY_DN47836_c2_g2	8.15652	0.352835	0.043258	0.0334154	299	-	-	virNOG25560;virNOG27118;virNOG37760	SR	-	gi|731405652|ref|XP_010655867.1| PREDICTED: uncharacterized protein LOC104880575 [Vitis vinifera]
TRINITY_DN47840_c1_g4	5.96433	0	0	0.0390159	758	-	-	-	-	-	-
TRINITY_DN47846_c2_g1	462.191	143.287	0.310017	0.031199	1492	-	-	-	-	-	-
TRINITY_DN47850_c0_g1	241.107	47.57	0.197298	0.00874163	2817	GO:0016740	-	virNOG12183	T	sp|Q70DJ5|LECC1_ARAHY Alpha-methyl-mannoside-specific lectin OS=Arachis hypogaea PE=1 SV=1	gi|955373562|ref|XP_014623837.1| PREDICTED: mannose/glucose-specific lectin Cramoll-like [Glycine max]
TRINITY_DN47850_c0_g3	40.8794	3.461	0.0846635	0.0445154	834	GO:0005544;GO:0005509	K17098	virNOG11357;virNOG36829;virNOG08442	U	sp|Q9XEE2|ANXD2_ARATH Annexin D2 OS=Arabidopsis thaliana GN=ANN2 PE=1 SV=1	gi|590688602|ref|XP_007042996.1| Annexin-like protein [Theobroma cacao] gi|508706931|gb|EOX98827.1| Annexin-like protein [Theobroma cacao]
TRINITY_DN47879_c0_g2	72.7457	7.71934	0.106114	0.00969371	2772	-	-	virNOG10927	S	sp|Q9SS87|SEOB_ARATH Protein SIEVE ELEMENT OCCLUSION B OS=Arabidopsis thaliana GN=SEOB PE=1 SV=1	gi|566153007|ref|XP_002298571.2| hypothetical protein POPTR_0001s35870g [Populus trichocarpa] gi|550348979|gb|EEE83376.2| hypothetical protein POPTR_0001s35870g [Populus trichocarpa]
TRINITY_DN47879_c0_g1	61.4006	10.7219	0.174622	0.0383593	2782	-	-	virNOG10927	S	sp|Q9SS87|SEOB_ARATH Protein SIEVE ELEMENT OCCLUSION B OS=Arabidopsis thaliana GN=SEOB PE=1 SV=1	gi|566153007|ref|XP_002298571.2| hypothetical protein POPTR_0001s35870g [Populus trichocarpa] gi|550348979|gb|EEE83376.2| hypothetical protein POPTR_0001s35870g [Populus trichocarpa]
TRINITY_DN47934_c0_g1	163.951	27.2947	0.166481	0.00192222	2869	GO:0016020;GO:0016310;GO:0000166;GO:0004672	K04733	virNOG15441;virNOG12075	T	sp|Q0JEU6|LERK3_ORYSJ G-type lectin S-receptor-like serine/threonine-protein kinase LECRK3 OS=Oryza sativa subsp. japonica GN=LECRK3 PE=3 SV=2	gi|645264291|ref|XP_008237620.1| PREDICTED: G-type lectin S-receptor-like serine/threonine-protein kinase RLK1 [Prunus mume]
TRINITY_DN47956_c1_g3	2275.55	693.362	0.304701	0.0401179	4739	GO:0016020;GO:0050896	-	virNOG00842;COG4886	ST	sp|Q40392|TMVRN_NICGU TMV resistance protein N OS=Nicotiana glutinosa GN=N PE=1 SV=1	gi|731374250|ref|XP_010652769.1| PREDICTED: TMV resistance protein N [Vitis vinifera]
TRINITY_DN47970_c1_g1	38.6508	4.84147	0.125262	0.0172616	1384	-	-	virNOG21787;virNOG20134	S	-	gi|590693258|ref|XP_007044283.1| Copper-binding periplasmic protein [Theobroma cacao] gi|508708218|gb|EOY00115.1| Copper-binding periplasmic protein [Theobroma cacao]
TRINITY_DN48033_c1_g1	19.0797	0.352835	0.0184927	0.0242573	1450	-	-	-	-	sp|O94280|YGX1_SCHPO UPF0674 endoplasmic reticulum membrane protein C2G5.01 OS=Schizosaccharomyces pombe (strain 972 / ATCC 24843) GN=SPBC2G5.01 PE=3 SV=1	-
TRINITY_DN48038_c0_g4	160.968	25.2438	0.156824	0.0315671	5990	GO:0003950	-	virNOG01483	S	sp|Q9FJJ3|SRO5_ARATH Probable inactive poly [ADP-ribose] polymerase SRO5 OS=Arabidopsis thaliana GN=SRO5 PE=1 SV=1	gi|854930724|gb|AKN79304.1| delta-pyrroline-5-carboxylate dehydrogenase 1 [Betula platyphylla]
TRINITY_DN48040_c1_g3	818.907	261.212	0.318976	0.0428439	3418	GO:0016020	-	virNOG04955;virNOG33129	SC	sp|O81815|MO1_ARATH Monooxygenase 1 OS=Arabidopsis thaliana GN=MO1 PE=2 SV=1	gi|223545636|gb|EEF47140.1| monoxygenase, putative [Ricinus communis]
TRINITY_DN48091_c2_g4	38.7704	2.42291	0.0624937	0.00145705	1875	-	-	virNOG16721	S	-	gi|1009157195|ref|XP_015896642.1| PREDICTED: uncharacterized protein LOC107430318 [Ziziphus jujuba]
TRINITY_DN48107_c2_g1	266.345	16.7818	0.0630076	9.03934e-06	1405	GO:0003677;GO:0006355	-	virNOG17889	R	sp|Q9FZA4|DOF14_ARATH Dof zinc finger protein DOF1.4 OS=Arabidopsis thaliana GN=DOF1.4 PE=2 SV=1	gi|590624358|ref|XP_007025580.1| F-box family protein, putative [Theobroma cacao] gi|508780946|gb|EOY28202.1| F-box family protein, putative [Theobroma cacao]
TRINITY_DN48122_c0_g4	35.7953	3.51487	0.0981938	0.00241836	672	GO:0005634;GO:0003676	-	virNOG39061;virNOG39068	K	sp|Q9FMS6|CAF1K_ARATH Probable CCR4-associated factor 1 homolog 11 OS=Arabidopsis thaliana GN=CAF1-11 PE=2 SV=1	gi|694388425|ref|XP_009369921.1| PREDICTED: probable CCR4-associated factor 1 homolog 11 [Pyrus x bretschneideri]
TRINITY_DN48139_c1_g2	16.6925	1.63382	0.0978772	0.0154942	364	GO:0016021	-	COG2801;NOG141449;virNOG30511	RL	-	gi|985466622|ref|XP_015389621.1| PREDICTED: LOW QUALITY PROTEIN: uncharacterized protein LOC102627722 [Citrus sinensis]
TRINITY_DN48159_c0_g1	124.068	38.538	0.310621	0.0400028	2040	-	-	KOG0619;virNOG06218	TR	-	gi|719982250|ref|XP_010250380.1| PREDICTED: probably inactive leucine-rich repeat receptor-like protein kinase At3g28040 [Nelumbo nucifera]
TRINITY_DN48165_c1_g1	60.8361	6.40144	0.105224	0.00536467	1112	-	-	-	-	-	-
TRINITY_DN48178_c5_g2	59.2927	6.15591	0.103822	0.00105908	886	GO:0005634;GO:0003677;GO:0006355;GO:0003700;GO:0046983	K09260	virNOG27766;virNOG18055;virNOG08927	K	sp|Q9FIS1|AGL42_ARATH MADS-box protein AGL42 OS=Arabidopsis thaliana GN=AGL42 PE=1 SV=1	gi|985567400|ref|NP_001306730.1| MADS-box protein SOC1-like [Prunus mume] gi|1027102857|ref|XP_016649582.1| PREDICTED: MADS-box protein SOC1-like isoform X1 [Prunus mume] gi|916435595|gb|AKZ21470.1| SOC1-like protein 2 [Prunus mume]
TRINITY_DN48178_c6_g1	1378.13	308.151	0.2236	0.00655927	2040	GO:0005634;GO:0003677;GO:0006355;GO:0003700;GO:0046983	-	virNOG18055;virNOG08927	K	sp|O64645|SOC1_ARATH MADS-box protein SOC1 OS=Arabidopsis thaliana GN=SOC1 PE=1 SV=1	gi|584292384|gb|AHI85950.1| SOC1 [Carya cathayensis]
TRINITY_DN48278_c1_g1	420.733	36.3688	0.0864415	7.61277e-05	1487	GO:0016787;GO:0005777	-	virNOG03114	I	sp|I6YGS0|EPHA_MYCTU Epoxide hydrolase A OS=Mycobacterium tuberculosis (strain ATCC 25618 / H37Rv) GN=ephA PE=1 SV=1	gi|1009172893|ref|XP_015867522.1| PREDICTED: bifunctional epoxide hydrolase 2-like [Ziziphus jujuba] gi|1009174813|ref|XP_015868540.1| PREDICTED: bifunctional epoxide hydrolase 2-like [Ziziphus jujuba] gi|1009176128|ref|XP_015869264.1| PREDICTED: bifunctional epoxide hydrolase 2-like [Ziziphus jujuba]
TRINITY_DN48279_c2_g1	25.6369	5.09003	0.198543	0.0362954	1705	GO:0016042;GO:0016787	-	virNOG16743	I	sp|O48723|PLP2_ARATH Patatin-like protein 2 OS=Arabidopsis thaliana GN=PLP2 PE=1 SV=1	gi|694313435|ref|XP_009366768.1| PREDICTED: patatin-like protein 2 [Pyrus x bretschneideri]
TRINITY_DN48350_c2_g4	130.388	14.6214	0.112137	0.0476561	2256	GO:0018171;GO:0016702;GO:0070483;GO:0009061	-	virNOG18996;virNOG04683	S	sp|Q1G3U6|PCO3_ARATH Plant cysteine oxidase 3 OS=Arabidopsis thaliana GN=PCO3 PE=1 SV=1	gi|225459227|ref|XP_002284073.1| PREDICTED: probable 2-aminoethanethiol dioxygenase [Vitis vinifera] gi|302141991|emb|CBI19194.3| unnamed protein product [Vitis vinifera]
TRINITY_DN48387_c0_g2	74.5595	9.84505	0.132043	0.00242542	1028	-	-	virNOG19883;virNOG10010;virNOG24195	S	-	gi|658037955|ref|XP_008354534.1| PREDICTED: uncharacterized protein LOC103418171 [Malus domestica]
TRINITY_DN48399_c1_g1	1028.54	286.874	0.278913	0.0262995	2627	GO:0032440;GO:0008643;GO:0055085;GO:0016021;GO:0015293;GO:0055114;GO:0022891	-	virNOG03870	R	sp|Q07423|HEX6_RICCO Hexose carrier protein HEX6 OS=Ricinus communis GN=HEX6 PE=2 SV=1	gi|1035918529|gb|OAY48120.1| hypothetical protein MANES_06G132700 [Manihot esculenta]
TRINITY_DN48417_c0_g5	6.82002	0	0	0.0248238	655	-	-	-	-	-	-
TRINITY_DN48465_c0_g6	289.482	94.6717	0.327038	0.0456159	2449	-	-	virNOG04216	K	sp|Q39117|TGT2_ARATH Trihelix transcription factor GT-2 OS=Arabidopsis thaliana GN=GT-2 PE=2 SV=1	gi|965607815|dbj|BAT94306.1| hypothetical protein VIGAN_08089500 [Vigna angularis var. angularis]
TRINITY_DN48483_c0_g1	16.567	1.5078	0.0910125	0.0203204	3273	-	-	virNOG28698;COG0668;virNOG10037	M	sp|O14050|YEYH_SCHPO Uncharacterized MscS family protein C2C4.17c OS=Schizosaccharomyces pombe (strain 972 / ATCC 24843) GN=SPAC2C4.17c PE=3 SV=1	gi|1025365767|ref|XP_016438863.1| PREDICTED: mechanosensitive ion channel protein 6-like isoform X1 [Nicotiana tabacum]
TRINITY_DN48485_c3_g6	44.3568	9.311	0.209912	0.0174265	660	-	-	-	-	-	-
TRINITY_DN48508_c1_g2	169.695	47.3259	0.278888	0.031529	3071	-	-	virNOG10407	K	sp|Q9LZS0|PTL_ARATH Trihelix transcription factor PTL OS=Arabidopsis thaliana GN=PTL PE=2 SV=1	gi|743867725|ref|XP_011032809.1| PREDICTED: trihelix transcription factor PTL-like [Populus euphratica]
TRINITY_DN48516_c4_g1	133.073	20.1724	0.151589	0.00478267	1946	-	-	-	-	-	-
TRINITY_DN48533_c1_g1	84.995	7.81449	0.0919406	0.0385985	1679	-	-	-	-	-	-
TRINITY_DN48545_c2_g8	35.216	1.15932	0.0329202	0.0315755	802	GO:0009733	K14488	euNOG26662;virNOG24056	SR	sp|P32295|ARG7_VIGRR Indole-3-acetic acid-induced protein ARG7 OS=Vigna radiata var. radiata GN=ARG7 PE=2 SV=1	gi|694353712|ref|XP_009358224.1| PREDICTED: auxin-induced protein 15A-like [Pyrus x bretschneideri]
TRINITY_DN48616_c5_g4	11.7896	0	0	0.00205915	1089	-	-	-	-	-	-
TRINITY_DN48616_c5_g2	9.14381	0.991151	0.108396	0.047273	1602	-	-	-	-	-	-
TRINITY_DN48645_c2_g2	154.296	6.21154	0.0402572	0.00572384	2355	-	-	virNOG08903;virNOG33344	R	-	gi|645219471|ref|XP_008235975.1| PREDICTED: uncharacterized protein LOC103334783 [Prunus mume]
TRINITY_DN48655_c2_g4	97.5096	26.0785	0.267445	0.0302698	1182	GO:0016021	-	virNOG24558	S	sp|Q9FHH5|GDU3_ARATH Protein GLUTAMINE DUMPER 3 OS=Arabidopsis thaliana GN=GDU3 PE=2 SV=1	gi|1009124272|ref|XP_015878977.1| PREDICTED: protein GLUTAMINE DUMPER 3-like [Ziziphus jujuba]
TRINITY_DN48660_c0_g2	9.03187	0.289829	0.0320896	0.0218768	1101	-	-	virNOG26177	S	-	gi|552837320|ref|XP_005849333.1| hypothetical protein CHLNCDRAFT_143716 [Chlorella variabilis] gi|307108992|gb|EFN57231.1| hypothetical protein CHLNCDRAFT_143716 [Chlorella variabilis]
TRINITY_DN48697_c5_g4	79.9043	18.8345	0.235713	0.0169393	1359	GO:0016021;GO:0008270	-	virNOG23936	O	sp|Q9LF64|ATL52_ARATH RING-H2 finger protein ATL52 OS=Arabidopsis thaliana GN=ATL52 PE=2 SV=1	gi|595807647|ref|XP_007202646.1| hypothetical protein PRUPE_ppa012149mg [Prunus persica] gi|462398177|gb|EMJ03845.1| hypothetical protein PRUPE_ppa012149mg [Prunus persica]
TRINITY_DN48744_c4_g1	105.87	19.4093	0.183332	0.00736769	658	-	-	-	-	-	-
TRINITY_DN48747_c0_g4	8.13991	0.285482	0.0350719	0.0306651	968	-	-	-	-	-	-
TRINITY_DN48753_c3_g1	21.7952	0.570963	0.0261968	0.0161037	473	-	-	-	-	-	-
TRINITY_DN48811_c3_g2	183.412	29.161	0.158992	0.00129651	2365	-	-	virNOG22232;virNOG19678	SK	sp|Q9FJV5|KAN4_ARATH Probable transcription factor KAN4 OS=Arabidopsis thaliana GN=KAN4 PE=1 SV=1	gi|1035893174|gb|OAY22778.1| hypothetical protein MANES_18G025800 [Manihot esculenta]
TRINITY_DN48811_c3_g1	187.639	20.3866	0.108648	0.000233396	2207	GO:0006351	-	virNOG22232;virNOG19678	SK	sp|Q9FJV5|KAN4_ARATH Probable transcription factor KAN4 OS=Arabidopsis thaliana GN=KAN4 PE=1 SV=1	gi|255538462|ref|XP_002510296.1| PREDICTED: probable transcription factor KAN4 [Ricinus communis] gi|223550997|gb|EEF52483.1| hypothetical protein RCOM_1592640 [Ricinus communis]
TRINITY_DN48811_c2_g3	984.352	228.991	0.232631	0.00912926	791	GO:0006351	-	virNOG18480	K	sp|Q94AW5|ERF03_ARATH Ethylene-responsive transcription factor ERF003 OS=Arabidopsis thaliana GN=ERF003 PE=2 SV=1	gi|1012359090|gb|KYP70274.1| Protein PPLZ02 [Cajanus cajan]
TRINITY_DN48827_c8_g3	10.8446	0	0	0.00964534	568	GO:0042254;GO:0003723;GO:0005829;GO:0006412;GO:0003735;GO:0015935	-	virNOG09441	J	sp|Q8ISP0|RS18_BRABE 40S ribosomal protein S18 OS=Branchiostoma belcheri GN=RPS18 PE=2 SV=1	gi|294463827|gb|ADE77437.1| unknown [Picea sitchensis]
TRINITY_DN48839_c3_g1	288.606	51.2144	0.177454	0.00256002	2079	-	-	virNOG22502;KOG1075;virNOG09124;euNOG44956	SR	sp|P0C2F6|RNHX1_ARATH Putative ribonuclease H protein At1g65750 OS=Arabidopsis thaliana GN=At1g65750 PE=3 SV=1	gi|590645333|ref|XP_007031313.1| Uncharacterized protein TCM_016763 [Theobroma cacao] gi|508710342|gb|EOY02239.1| Uncharacterized protein TCM_016763 [Theobroma cacao]
TRINITY_DN48880_c5_g2	45.0161	9.15979	0.203478	0.0373514	2082	GO:0008168;GO:0032259	-	virNOG05337;virNOG29083	R	sp|Q9SPV4|SAMT_CLABR Salicylate carboxymethyltransferase OS=Clarkia breweri GN=SAMT PE=1 SV=1	gi|703127708|ref|XP_010103911.1| 7-methylxanthosine synthase 1 [Morus notabilis] gi|587909439|gb|EXB97352.1| 7-methylxanthosine synthase 1 [Morus notabilis]
TRINITY_DN48915_c3_g1	737.995	169.618	0.229836	0.00987526	895	-	-	-	-	-	-
TRINITY_DN48920_c1_g1	1013.98	218.452	0.21544	0.00594047	3615	-	-	virNOG10321	S	sp|Q9SJ62|WDL4_ARATH Protein WVD2-like 4 OS=Arabidopsis thaliana GN=WDL4 PE=1 SV=2	gi|659084568|ref|XP_008442956.1| PREDICTED: protein WVD2-like 4 isoform X1 [Cucumis melo]
TRINITY_DN48929_c3_g5	490.918	116.732	0.237783	0.0096208	1761	-	-	virNOG06566;COG4122;virNOG04102	QR	sp|O65162|CAMT_MESCR Caffeoyl-CoA O-methyltransferase OS=Mesembryanthemum crystallinum PE=2 SV=1	gi|1009143094|ref|XP_015889079.1| PREDICTED: probable caffeoyl-CoA O-methyltransferase At4g26220 [Ziziphus jujuba]
TRINITY_DN48942_c0_g1	331.274	58.919	0.177856	0.0409653	2854	-	-	virNOG02422	S	-	gi|596127226|ref|XP_007222008.1| hypothetical protein PRUPE_ppa002916mg [Prunus persica] gi|462418944|gb|EMJ23207.1| hypothetical protein PRUPE_ppa002916mg [Prunus persica]
TRINITY_DN48945_c0_g1	6815.05	2254.66	0.330835	0.0477149	4368	GO:0016020;GO:0016123;GO:0009540;GO:0052663;GO:0009414;GO:0052662;GO:0009408;GO:0055114;GO:0009688;GO:0009941;GO:0071949	K09838	virNOG13306	C	sp|O81360|ABA2_PRUAR Zeaxanthin epoxidase, chloroplastic OS=Prunus armeniaca PE=2 SV=1	gi|1009145098|ref|XP_015890147.1| PREDICTED: zeaxanthin epoxidase, chloroplastic [Ziziphus jujuba]
TRINITY_DN48992_c1_g2	100.031	4.53645	0.0453506	0.0023899	4637	GO:0055085;GO:0005524;GO:0016021;GO:0042626	K05658	virNOG01035	Q	sp|Q9LHD1|AB15B_ARATH ABC transporter B family member 15 OS=Arabidopsis thaliana GN=ABCB15 PE=3 SV=1	gi|590649301|ref|XP_007032373.1| ABC transporter family protein isoform 1 [Theobroma cacao] gi|508711402|gb|EOY03299.1| ABC transporter family protein isoform 1 [Theobroma cacao]
TRINITY_DN49089_c3_g1	751.587	107.634	0.143208	0.0248316	1922	-	-	-	-	-	gi|1026026719|ref|XP_016559631.1| PREDICTED: probable LRR receptor-like serine/threonine-protein kinase At1g07650 isoform X3 [Capsicum annuum]
TRINITY_DN49090_c1_g1	79.4532	13.4746	0.169592	0.00433381	1940	GO:0005488;GO:0016491	-	virNOG10091	Q	sp|Q9SRQ1|C89A9_ARATH Cytochrome P450 89A9 OS=Arabidopsis thaliana GN=CYP89A9 PE=2 SV=1	gi|731422264|ref|XP_002266528.2| PREDICTED: cytochrome P450 89A2-like isoform X2 [Vitis vinifera]
TRINITY_DN49102_c0_g2	199.152	25.3007	0.127042	0.00383025	1184	-	-	-	-	-	-
TRINITY_DN49103_c1_g8	391.937	119.483	0.304853	0.0351086	1128	-	-	-	-	-	-
TRINITY_DN49131_c0_g5	385.665	86.7272	0.224877	0.0109025	1427	GO:0016020;GO:0005524;GO:0004672;GO:0006468	-	virNOG02494;virNOG05661;COG0515;euNOG04248	T	sp|C0LGG9|Y5344_ARATH Probable LRR receptor-like serine/threonine-protein kinase At1g53440 OS=Arabidopsis thaliana GN=At1g53440 PE=2 SV=2	gi|147838007|emb|CAN73789.1| hypothetical protein VITISV_025000 [Vitis vinifera]
TRINITY_DN49133_c1_g1	267.181	67.4044	0.25228	0.0277782	1200	GO:0016021	-	virNOG07725	S	sp|Q8H112|PGL1A_ARATH PGR5-like protein 1A, chloroplastic OS=Arabidopsis thaliana GN=PGRL1A PE=1 SV=1	gi|1035930323|gb|OAY59909.1| hypothetical protein MANES_01G070000 [Manihot esculenta]
TRINITY_DN49198_c2_g6	51.5185	12.7159	0.246822	0.0322316	1221	GO:0006664;GO:0012505;GO:0046527;GO:0016021	-	virNOG04275;virNOG26637;virNOG05073;KOG2458	R	sp|Q6UW63|KDEL1_HUMAN KDEL motif-containing protein 1 OS=Homo sapiens GN=KDELC1 PE=1 SV=1	gi|731379337|ref|XP_010660876.1| PREDICTED: O-glucosyltransferase rumi homolog [Vitis vinifera]
TRINITY_DN49198_c2_g1	133.385	25.8933	0.194125	0.00765001	1583	GO:0006664;GO:0012505;GO:0046527;GO:0016021	-	virNOG04275;virNOG26637;virNOG05073;KOG2458	R	sp|Q6UW63|KDEL1_HUMAN KDEL motif-containing protein 1 OS=Homo sapiens GN=KDELC1 PE=1 SV=1	gi|645266994|ref|XP_008238869.1| PREDICTED: protein O-glucosyltransferase 1 [Prunus mume]
TRINITY_DN49208_c2_g1	32.9511	6.56916	0.199361	0.0254043	472	-	-	virNOG10093;NOG96741	TR	sp|Q9SZ67|WRK19_ARATH Probable WRKY transcription factor 19 OS=Arabidopsis thaliana GN=WRKY19 PE=3 SV=1	gi|596018232|ref|XP_007218901.1| hypothetical protein PRUPE_ppa000489mg [Prunus persica] gi|462415363|gb|EMJ20100.1| hypothetical protein PRUPE_ppa000489mg [Prunus persica]
TRINITY_DN49219_c1_g2	119.078	33.8712	0.284446	0.0381879	821	GO:0005634;GO:0001228;GO:0005515;GO:0001046;GO:0042335;GO:0006355;GO:0006366	-	virNOG19411	K	sp|Q9C8P8|BH080_ARATH Transcription factor bHLH80 OS=Arabidopsis thaliana GN=BHLH80 PE=2 SV=1	gi|802618580|ref|XP_012075470.1| PREDICTED: transcription factor bHLH80-like [Jatropha curcas] gi|643726369|gb|KDP35099.1| hypothetical protein JCGZ_10941 [Jatropha curcas]
TRINITY_DN49238_c3_g2	3432.16	753.396	0.219511	0.0246112	635	-	-	virNOG26649;virNOG38523	S	-	gi|1035905762|gb|OAY35360.1| hypothetical protein MANES_12G094900 [Manihot esculenta]
TRINITY_DN49246_c1_g2	41.1243	8.92906	0.217123	0.0222134	1227	GO:0043531	-	virNOG10093;NOG96741	TR	sp|Q40392|TMVRN_NICGU TMV resistance protein N OS=Nicotiana glutinosa GN=N PE=1 SV=1	gi|541129039|gb|AGV15494.1| NBS-LRR type disease resistance-like protein RGAPGDH3, partial [Juglans regia]
TRINITY_DN49267_c3_g3	11.2756	1.14193	0.101274	0.0420876	751	-	-	-	-	-	-
TRINITY_DN49281_c7_g3	146.859	31.556	0.214873	0.00877904	987	-	-	-	-	-	-
TRINITY_DN49313_c0_g3	3382.75	684.486	0.202346	0.00491785	1843	GO:0008270	K10666	virNOG18559	O	sp|Q6R567|RMA1_CAPAN E3 ubiquitin-protein ligase RMA1H1 OS=Capsicum annuum GN=RMA1H1 PE=1 SV=1	gi|1009109261|ref|XP_015889149.1| PREDICTED: E3 ubiquitin-protein ligase RMA1H1-like [Ziziphus jujuba] gi|1009109263|ref|XP_015889155.1| PREDICTED: E3 ubiquitin-protein ligase RMA1H1-like [Ziziphus jujuba] gi|1009109265|ref|XP_015889163.1| PREDICTED: E3 ubiquitin-protein ligase RMA1H1-like [Ziziphus jujuba]
TRINITY_DN49320_c0_g4	1051.8	160.51	0.152606	0.000626842	2507	GO:0005488	-	virNOG01025;virNOG15155	KR	sp|Q700D2|IDD10_ARATH Zinc finger protein JACKDAW OS=Arabidopsis thaliana GN=JKD PE=1 SV=1	gi|590585369|ref|XP_007015429.1| Nucleic acid binding protein, putative isoform 1 [Theobroma cacao] gi|508785792|gb|EOY33048.1| Nucleic acid binding protein, putative isoform 1 [Theobroma cacao]
TRINITY_DN49321_c3_g2	387.059	69.145	0.178642	0.0155991	2640	-	-	virNOG15942;virNOG14571	Q	sp|Q5C9I9|ISPD_MENPI (-)-isopiperitenol/(-)-carveol dehydrogenase, mitochondrial OS=Mentha piperita PE=1 SV=1	gi|225456658|ref|XP_002271524.1| PREDICTED: (-)-isopiperitenol/(-)-carveol dehydrogenase, mitochondrial [Vitis vinifera]
TRINITY_DN49325_c0_g1	72.2009	23.2871	0.322532	0.0490862	3605	-	-	-	-	sp|Q09666|AHNK_HUMAN Neuroblast differentiation-associated protein AHNAK OS=Homo sapiens GN=AHNAK PE=1 SV=2	-
TRINITY_DN49335_c1_g5	158.381	48.3939	0.305553	0.0335161	1955	GO:0050661;GO:0004499;GO:0050660;GO:0055114	K00485	virNOG09533	Q	sp|Q9LMA1|FMO1_ARATH Probable flavin-containing monooxygenase 1 OS=Arabidopsis thaliana GN=FMO1 PE=2 SV=1	gi|645260690|ref|XP_008235943.1| PREDICTED: probable flavin-containing monooxygenase 1 [Prunus mume]
TRINITY_DN49385_c1_g1	12.3852	1.70117	0.137355	0.0397928	1217	-	-	-	-	-	-
TRINITY_DN49385_c2_g2	408.337	124.971	0.306048	0.0374798	3107	-	-	virNOG02288;virNOG16777	O	sp|Q9SVD0|SMXL3_ARATH Protein SMAX1-LIKE 3 OS=Arabidopsis thaliana GN=SMXL3 PE=2 SV=1	gi|743868086|ref|XP_011032907.1| PREDICTED: uncharacterized protein LOC105131569 [Populus euphratica]
TRINITY_DN49407_c0_g1	43.2577	7.14012	0.16506	0.0195801	1866	-	-	virNOG18759;virNOG09632	S	sp|Q9SLL2|BIG1B_ARATH Protein BIG GRAIN 1-like B OS=Arabidopsis thaliana GN=At1g54200 PE=2 SV=1	gi|694312494|ref|XP_009362508.1| PREDICTED: uncharacterized protein LOC103952602 [Pyrus x bretschneideri]
TRINITY_DN49415_c0_g2	8.42572	0.289829	0.0343982	0.0402147	1799	GO:0008422;GO:0009251	K05349	virNOG00808	G	sp|A7LXU3|BGH3B_BACO1 Beta-glucosidase BoGH3B OS=Bacteroides ovatus (strain ATCC 8483 / DSM 1896 / JCM 5824 / NCTC 11153) GN=BACOVA_02659 PE=1 SV=1	gi|641835399|gb|KDO54375.1| hypothetical protein CISIN_1g006872mg [Citrus sinensis]
TRINITY_DN49444_c0_g1	5.52132	0	0	0.0471822	928	-	-	-	-	sp|O94264|YORF_SCHPO Uncharacterized RING finger protein P8B7.15c OS=Schizosaccharomyces pombe (strain 972 / ATCC 24843) GN=SPBP8B7.15c PE=4 SV=1	-
TRINITY_DN49468_c0_g1	82.1652	8.50409	0.1035	0.0248314	437	-	-	-	-	-	-
TRINITY_DN49497_c4_g1	63.6966	10.0467	0.157727	0.00593132	647	-	-	-	-	-	-
TRINITY_DN49520_c0_g2	745.588	158.977	0.213224	0.00602753	1103	-	K09338	KOG0483;virNOG34322;virNOG11730	K	sp|P46667|ATHB5_ARATH Homeobox-leucine zipper protein ATHB-5 OS=Arabidopsis thaliana GN=ATHB-5 PE=1 SV=1	gi|302141999|emb|CBI19202.3| unnamed protein product [Vitis vinifera]
TRINITY_DN49582_c0_g1	645.958	7.84535	0.0121453	1.84061e-06	1815	-	-	virNOG05810;KOG0017;virNOG24415	R	sp|Q94HW2|POLR1_ARATH Retrovirus-related Pol polyprotein from transposon RE1 OS=Arabidopsis thaliana GN=RE1 PE=2 SV=1	gi|720079795|ref|XP_010241784.1| PREDICTED: uncharacterized protein LOC104586305 [Nelumbo nucifera]
TRINITY_DN49624_c1_g7	47.5861	5.21604	0.109613	0.00365808	1681	-	-	virNOG15559;virNOG12556	S	-	gi|298204485|emb|CBI23760.3| unnamed protein product [Vitis vinifera]
TRINITY_DN49680_c3_g1	17.9793	1.42741	0.0793917	0.019564	951	GO:0005634;GO:0009416;GO:0009909	-	NOG107500;virNOG21551	S	sp|O50055|COL1_ARATH Zinc finger protein CONSTANS-LIKE 1 OS=Arabidopsis thaliana GN=COL1 PE=1 SV=1	gi|1009177769|ref|XP_015870156.1| PREDICTED: two-component response regulator-like APRR9 [Ziziphus jujuba]
TRINITY_DN49680_c3_g3	14.3415	0	0	0.0119936	1518	-	-	-	-	sp|Q8ZNY9|PRP1_SALTY Serine/threonine-protein phosphatase 1 OS=Salmonella typhimurium (strain LT2 / SGSC1412 / ATCC 700720) GN=pphA PE=1 SV=1	gi|545354908|ref|XP_005643282.1| Metallo-dependent phosphatase [Coccomyxa subellipsoidea C-169] gi|384245243|gb|EIE18738.1| Metallo-dependent phosphatase [Coccomyxa subellipsoidea C-169]
TRINITY_DN49722_c0_g1	1250.3	380.297	0.304164	0.0290634	2056	GO:0003993;GO:0016311	K14379	virNOG01778	O	sp|Q9SCX8|PPA17_ARATH Purple acid phosphatase 17 OS=Arabidopsis thaliana GN=PAP17 PE=2 SV=1	gi|595847507|ref|XP_007209339.1| hypothetical protein PRUPE_ppa008418mg [Prunus persica] gi|462405074|gb|EMJ10538.1| hypothetical protein PRUPE_ppa008418mg [Prunus persica]
TRINITY_DN49784_c5_g1	6.4859	0	0	0.0240334	1832	GO:0016491	-	virNOG01668	C	sp|Q7SGY1|ALO_NEUCR Putative D-arabinono-1,4-lactone oxidase OS=Neurospora crassa (strain ATCC 24698 / 74-OR23-1A / CBS 708.71 / DSM 1257 / FGSC 987) GN=alo-1 PE=3 SV=1	gi|902150727|gb|KNA05447.1| hypothetical protein SOVF_190280 [Spinacia oleracea]
TRINITY_DN49836_c3_g1	258.58	20.3401	0.0786609	0.0122634	1045	-	-	-	-	-	-
TRINITY_DN49883_c0_g1	187.874	9.70335	0.0516482	9.43309e-06	2176	-	-	-	-	-	-
TRINITY_DN49904_c0_g2	7.51547	0	0	0.0171016	497	GO:0006412;GO:0022625;GO:0003735	-	virNOG00086	J	sp|Q12672|RL21B_YEAST 60S ribosomal protein L21-B OS=Saccharomyces cerevisiae (strain ATCC 204508 / S288c) GN=RPL21B PE=1 SV=1	gi|168029413|ref|XP_001767220.1| predicted protein [Physcomitrella patens] gi|162681475|gb|EDQ67901.1| predicted protein [Physcomitrella patens]
TRINITY_DN49916_c1_g3	238.034	55.0101	0.231102	0.0154133	1466	-	-	-	-	-	-
TRINITY_DN49937_c1_g2	6.78375	0	0	0.0250224	780	-	-	-	-	-	-
TRINITY_DN49984_c3_g2	38.8446	9.34881	0.240672	0.0340128	1183	-	-	virNOG18468	S	-	-
TRINITY_DN50009_c4_g2	8869.55	2634.01	0.296972	0.0262368	2537	-	-	virNOG20903;virNOG19066	S	sp|Q8LGS1|MARD1_ARATH Protein MARD1 OS=Arabidopsis thaliana GN=MARD1 PE=2 SV=2	gi|590575092|ref|XP_007012589.1| Uncharacterized protein TCM_037491 [Theobroma cacao] gi|508782952|gb|EOY30208.1| Uncharacterized protein TCM_037491 [Theobroma cacao]
TRINITY_DN50011_c0_g1	3870.64	1168.82	0.301972	0.0325798	3717	GO:0005524;GO:0004672;GO:0016021;GO:0006468;GO:0055114;GO:0016491	-	virNOG06761	T	sp|O49318|Y2317_ARATH Probable leucine-rich repeat receptor-like protein kinase At2g33170 OS=Arabidopsis thaliana GN=At2g33170 PE=2 SV=1	gi|802633796|ref|XP_012077675.1| PREDICTED: probable leucine-rich repeat receptor-like protein kinase At2g33170 [Jatropha curcas] gi|643724081|gb|KDP33381.1| hypothetical protein JCGZ_12930 [Jatropha curcas]
TRINITY_DN50040_c1_g1	557.872	155.528	0.278788	0.0299528	4395	-	K04733	virNOG04329	T	sp|P0C5E2|LRL12_ARATH LEAF RUST 10 DISEASE-RESISTANCE LOCUS RECEPTOR-LIKE PROTEIN KINASE-like 1.2 OS=Arabidopsis thaliana GN=LRK10L-1.2 PE=2 SV=3	gi|1027110631|ref|XP_016651322.1| PREDICTED: LEAF RUST 10 DISEASE-RESISTANCE LOCUS RECEPTOR-LIKE PROTEIN KINASE-like 1.4 isoform X1 [Prunus mume]
TRINITY_DN50047_c0_g5	53.4233	7.63201	0.142859	0.0355027	632	-	-	-	-	-	-
TRINITY_DN50047_c0_g4	19.8946	1.9193	0.0964732	0.0350364	785	-	-	-	-	-	-
TRINITY_DN50178_c1_g3	18.2225	1.63382	0.0896591	0.0106533	1669	-	-	-	-	-	-
TRINITY_DN50189_c1_g1	216.814	42.8963	0.197848	0.00772588	2666	-	K19366	virNOG07350	S	sp|O48832|ERD7_ARATH Protein EARLY-RESPONSIVE TO DEHYDRATION 7, chloroplastic OS=Arabidopsis thaliana GN=ERD7 PE=1 SV=1	gi|1012355416|gb|KYP66603.1| Spartin [Cajanus cajan]
TRINITY_DN50246_c0_g1	35.966	6.59348	0.183326	0.0163242	1231	GO:0048046;GO:0016762;GO:0016998;GO:0042546;GO:0005618;GO:0010411;GO:0071555;GO:0033946	K08235	virNOG16959;virNOG10972	RG	sp|Q9SJL9|XTH32_ARATH Probable xyloglucan endotransglucosylase/hydrolase protein 32 OS=Arabidopsis thaliana GN=XTH32 PE=2 SV=1	gi|590590897|ref|XP_007016865.1| Xyloglucan endotransglucosylase/hydrolase protein 32 isoform 1 [Theobroma cacao] gi|508787228|gb|EOY34484.1| Xyloglucan endotransglucosylase/hydrolase protein 32 isoform 1 [Theobroma cacao]
TRINITY_DN50281_c4_g2	2873.7	788.535	0.274397	0.0268393	1039	-	-	-	-	-	-
TRINITY_DN50362_c0_g1	5144.78	912.846	0.177432	0.00360147	3118	GO:0008152;GO:0016021;GO:0016874	K10526	virNOG03720	I	sp|Q84P21|4CLL5_ARATH 4-coumarate--CoA ligase-like 5 OS=Arabidopsis thaliana GN=4CLL5 PE=1 SV=2	gi|854931039|gb|AKN79313.1| 4-coumarate-CoA ligase 3 [Betula platyphylla]
TRINITY_DN50397_c6_g1	1018.91	334.199	0.327996	0.0469753	1562	-	-	virNOG07723	K	sp|Q9LJG8|ASIL2_ARATH Trihelix transcription factor ASIL2 OS=Arabidopsis thaliana GN=ASIL2 PE=1 SV=1	gi|657967370|ref|XP_008375373.1| PREDICTED: actin cytoskeleton-regulatory complex protein pan1-like [Malus domestica]
TRINITY_DN50397_c5_g1	10.1477	0	0	0.0481686	998	-	-	-	-	-	-
TRINITY_DN50416_c6_g1	406.857	104.346	0.25647	0.0454445	3091	-	-	-	-	-	-
TRINITY_DN50501_c3_g1	2369.31	597.928	0.252363	0.0200615	1059	-	-	-	-	-	-
TRINITY_DN50561_c0_g1	150.275	19.8838	0.132317	0.0177542	718	-	-	-	-	sp|Q9UTI9|YKZ2_SCHPO UPF0591 membrane protein C15E1.02c OS=Schizosaccharomyces pombe (strain 972 / ATCC 24843) GN=SPAC15E1.02c PE=3 SV=1	-
TRINITY_DN50573_c0_g4	16.0636	0.860793	0.0535864	0.00738164	1808	-	-	virNOG13562	S	sp|Q9SD53|Y3720_ARATH UPF0481 protein At3g47200 OS=Arabidopsis thaliana GN=At3g47200 PE=2 SV=1	gi|657999899|ref|XP_008392384.1| PREDICTED: putative UPF0481 protein At3g02645 [Malus domestica]
TRINITY_DN50602_c3_g1	12.11	0.285482	0.023574	0.0427596	1163	GO:0005874;GO:0007017;GO:0005525;GO:0005200;GO:0005737;GO:0003924	-	virNOG01709	Z	sp|P79008|TBB_COPC7 Tubulin beta chain OS=Coprinopsis cinerea (strain Okayama-7 / 130 / ATCC MYA-4618 / FGSC 9003) GN=CC1G_04743 PE=3 SV=1	gi|902550499|gb|AKR76260.1| beta-1 tubulin [Dendrobium catenatum]
TRINITY_DN50611_c8_g2	65.4764	15.0133	0.229293	0.0150789	1104	-	-	-	-	-	-
TRINITY_DN50613_c2_g1	56.1932	14.1468	0.251753	0.0429806	1395	-	-	-	-	-	-
TRINITY_DN50632_c0_g3	125.972	24.1604	0.191793	0.0165254	1571	-	K13424	virNOG04752	K	sp|Q6B6R4|WRK24_ORYSI WRKY transcription factor WRKY24 OS=Oryza sativa subsp. indica GN=WRKY24 PE=2 SV=1	gi|1000951101|ref|XP_015579371.1| PREDICTED: probable WRKY transcription factor 33 [Ricinus communis]
TRINITY_DN50638_c1_g1	14.2206	0.638317	0.0448868	0.0261375	1828	GO:0016301	-	NOG00132;virNOG18950	T	sp|P06245|KAPB_YEAST cAMP-dependent protein kinase type 2 OS=Saccharomyces cerevisiae (strain ATCC 204508 / S288c) GN=TPK2 PE=1 SV=2	gi|303283562|ref|XP_003061072.1| predicted protein [Micromonas pusilla CCMP1545] gi|226457423|gb|EEH54722.1| predicted protein [Micromonas pusilla CCMP1545]
TRINITY_DN50663_c0_g1	6793.57	1495.88	0.22019	0.0190752	4012	GO:0005524;GO:0006468;GO:0042742;GO:0016045;GO:0005768;GO:0010359;GO:0006898;GO:0031514;GO:0004672;GO:0016021;GO:0005886;GO:0052544	K13420	virNOG03095	T	sp|Q9FL28|FLS2_ARATH LRR receptor-like serine/threonine-protein kinase FLS2 OS=Arabidopsis thaliana GN=FLS2 PE=1 SV=1	gi|595895257|ref|XP_007213718.1| hypothetical protein PRUPE_ppa000470mg [Prunus persica] gi|462409583|gb|EMJ14917.1| hypothetical protein PRUPE_ppa000470mg [Prunus persica]
TRINITY_DN50696_c2_g10	434.99	72.7635	0.167276	0.017992	2114	GO:0032440;GO:0050321;GO:0005524;GO:0016021;GO:0055114;GO:0018108;GO:0004714	-	virNOG04160	T	sp|Q9LVM0|Y5830_ARATH Probable inactive receptor kinase At5g58300 OS=Arabidopsis thaliana GN=At5g58300 PE=2 SV=1	gi|1012364902|gb|KYP76084.1| putative inactive receptor kinase At5g58300 [Cajanus cajan]
TRINITY_DN50739_c1_g1	38.0586	3.41406	0.0897054	0.00289432	1283	-	-	-	-	-	-
TRINITY_DN50740_c0_g1	50.693	8.06348	0.159065	0.00708169	3838	-	-	virNOG25088	S	-	gi|1009124829|ref|XP_015879280.1| PREDICTED: titin homolog [Ziziphus jujuba]
TRINITY_DN50740_c0_g2	38.468	9.69295	0.251974	0.0444261	2961	-	-	-	-	-	gi|694404701|ref|XP_009377221.1| PREDICTED: LOW QUALITY PROTEIN: golgin subfamily B member 1-like [Pyrus x bretschneideri]
TRINITY_DN50752_c5_g2	656.173	131.278	0.200067	0.0393372	1123	-	-	virNOG27252	S	-	gi|743804989|ref|XP_011017507.1| PREDICTED: uncharacterized protein LOC105120821 [Populus euphratica]
TRINITY_DN50765_c3_g1	302.729	44.7074	0.147681	0.00180908	2928	-	-	-	-	-	-
TRINITY_DN50834_c0_g1	11078.3	3530.85	0.318718	0.0495766	4126	GO:0004674;GO:0005524;GO:0016021;GO:0006468	-	virNOG00491	T	sp|Q9LJM4|IKU2_ARATH Receptor-like protein kinase HAIKU2 OS=Arabidopsis thaliana GN=IKU2 PE=1 SV=1	gi|590682847|ref|XP_007041450.1| Leucine-rich receptor-like protein kinase family protein, XI-23,RLK7, putative [Theobroma cacao] gi|508705385|gb|EOX97281.1| Leucine-rich receptor-like protein kinase family protein, XI-23,RLK7, putative [Theobroma cacao]
TRINITY_DN50842_c1_g1	48.0954	3.52835	0.0733614	0.0244962	1320	GO:0055085;GO:0016021;GO:0005743;GO:0005215	-	virNOG09086	C	sp|P25083|ADT1_SOLTU ADP,ATP carrier protein, mitochondrial OS=Solanum tuberosum GN=ANT PE=2 SV=1	gi|326503704|dbj|BAJ86358.1| predicted protein [Hordeum vulgare subsp. vulgare]
TRINITY_DN50955_c0_g1	59.6371	7.37998	0.123748	0.0259315	445	GO:0016020	-	virNOG28553;virNOG02232	S	-	gi|802777481|ref|XP_012090898.1| PREDICTED: uncharacterized protein LOC105648996 [Jatropha curcas]
TRINITY_DN50956_c0_g3	177.085	27.787	0.156914	0.0447892	1963	-	-	-	-	-	-
TRINITY_DN50958_c0_g3	857.752	164.068	0.191277	0.0497504	1928	-	-	virNOG02949	S	sp|O22773|TL16_ARATH Thylakoid lumenal 16.5 kDa protein, chloroplastic OS=Arabidopsis thaliana GN=At4g02530 PE=1 SV=3	gi|224142609|ref|XP_002324647.1| hypothetical protein POPTR_0018s12970g [Populus trichocarpa] gi|222866081|gb|EEF03212.1| hypothetical protein POPTR_0018s12970g [Populus trichocarpa]
TRINITY_DN50962_c5_g4	45.2003	10.5338	0.233046	0.0259718	659	-	-	-	-	-	-
TRINITY_DN50992_c3_g1	20.0202	2.13308	0.106546	0.014572	500	-	-	-	-	-	-
TRINITY_DN51019_c3_g1	419.032	88.4206	0.211012	0.0424598	1615	-	-	virNOG19630	S	sp|Q0J7V9|LSD1_ORYSJ Protein LSD1 OS=Oryza sativa subsp. japonica GN=LSD1 PE=2 SV=1	gi|698477079|ref|XP_009785779.1| PREDICTED: protein LSD1-like, partial [Nicotiana sylvestris]
TRINITY_DN51037_c2_g2	15.84	0.923798	0.0583206	0.0200957	722	-	-	virNOG28572;virNOG20498	K	-	gi|209172067|dbj|BAG74497.1| transcription factor MYBGAL1, partial [Fagus crenata]
TRINITY_DN51074_c5_g1	3892.2	120.92	0.0310672	2.37245e-06	2524	GO:0005634;GO:0003677;GO:0006355;GO:0003700;GO:0046983	-	virNOG04887	K	sp|Q9FVC1|SVP_ARATH MADS-box protein SVP OS=Arabidopsis thaliana GN=SVP PE=1 SV=1	gi|641387891|gb|AIA58526.1| SVP-like MADS-box protein [Carya cathayensis]
TRINITY_DN51074_c3_g2	15.0991	1.5078	0.0998602	0.0135016	866	GO:0004553;GO:0005975	-	virNOG01535	G	sp|A7LXU3|BGH3B_BACO1 Beta-glucosidase BoGH3B OS=Bacteroides ovatus (strain ATCC 8483 / DSM 1896 / JCM 5824 / NCTC 11153) GN=BACOVA_02659 PE=1 SV=1	gi|595835810|ref|XP_007207129.1| hypothetical protein PRUPE_ppa003012mg [Prunus persica] gi|462402771|gb|EMJ08328.1| hypothetical protein PRUPE_ppa003012mg [Prunus persica]
TRINITY_DN51180_c1_g1	16.5126	2.5033	0.1516	0.0434628	1125	GO:0007264;GO:0005525;GO:0005789;GO:0006888;GO:0005886;GO:0015031;GO:0000139	K07874	virNOG05410	U	sp|P33723|YPT1_NEUCR GTP-binding protein ypt1 OS=Neurospora crassa (strain ATCC 24698 / 74-OR23-1A / CBS 708.71 / DSM 1257 / FGSC 987) GN=ypt-1 PE=3 SV=1	gi|545360729|ref|XP_005645719.1| GTP-binding protein YPTC1 [Coccomyxa subellipsoidea C-169] gi|384247689|gb|EIE21175.1| GTP-binding protein YPTC1 [Coccomyxa subellipsoidea C-169]
TRINITY_DN51200_c0_g2	34.6414	5.10351	0.147324	0.01018	467	-	-	-	-	-	-
TRINITY_DN51246_c0_g4	30.9932	3.17551	0.102458	0.0447786	776	GO:0004784;GO:0019430;GO:0046872;GO:0055114	-	virNOG13359	P	sp|O49066|SODM_CAPAN Superoxide dismutase [Mn], mitochondrial OS=Capsicum annuum GN=SODA PE=2 SV=1	gi|216963163|gb|ACJ73901.1| MnSOD 1-1, partial [Solanum nigrum]
TRINITY_DN51260_c3_g5	1232.22	179.484	0.14566	0.00113852	1329	-	-	virNOG01738	R	sp|A0A1P8B554|THLP1_ARATH Thaumatin-like protein 1 OS=Arabidopsis thaliana GN=TLP1 PE=2 SV=1	gi|190613917|gb|ACE80962.1| putative allergen Pru du 2.04 [Prunus dulcis x Prunus persica]
TRINITY_DN51275_c1_g4	129.846	28.8468	0.222161	0.0180226	2464	GO:0016787;GO:0019538	-	virNOG02288	O	sp|Q9SVD0|SMXL3_ARATH Protein SMAX1-LIKE 3 OS=Arabidopsis thaliana GN=SMXL3 PE=2 SV=1	gi|590632783|ref|XP_007027938.1| Double Clp-N motif-containing P-loop nucleoside triphosphate hydrolases superfamily protein [Theobroma cacao] gi|508716543|gb|EOY08440.1| Double Clp-N motif-containing P-loop nucleoside triphosphate hydrolases superfamily protein [Theobroma cacao]
TRINITY_DN51290_c2_g2	43.5779	0.991151	0.0227444	0.0177846	1914	GO:0016020;GO:0044763;GO:0000166;GO:0015992;GO:0016887;GO:0043167	-	virNOG04331	P	sp|P83970|PMA1_WHEAT Plasma membrane ATPase OS=Triticum aestivum GN=ha1 PE=2 SV=1	gi|15149829|emb|CAC50884.1| plasma membrane H+-ATPase, partial [Hordeum vulgare subsp. vulgare]
TRINITY_DN51294_c1_g4	903.203	199.851	0.22127	0.00783184	1650	GO:0055114;GO:0016491	-	virNOG01206;COG1028;KOG1208	QI	sp|B2X050|MNR1_CAPAN (+)-neomenthol dehydrogenase OS=Capsicum annuum GN=MNR1 PE=1 SV=1	gi|590722392|ref|XP_007051882.1| NAD(P)-binding Rossmann-fold superfamily protein, putative [Theobroma cacao] gi|508704143|gb|EOX96039.1| NAD(P)-binding Rossmann-fold superfamily protein, putative [Theobroma cacao]
TRINITY_DN51317_c0_g3	3273.94	857.938	0.26205	0.011909	2232	-	-	virNOG25372	S	-	gi|645241036|ref|XP_008226886.1| PREDICTED: uncharacterized protein LOC103326446 isoform X1 [Prunus mume]
TRINITY_DN51324_c1_g1	910.731	151.042	0.165847	0.0147268	997	GO:0009733	-	virNOG23780;virNOG21837	S	-	gi|657977676|ref|XP_008380756.1| PREDICTED: uncharacterized protein LOC103443648 [Malus domestica]
TRINITY_DN51344_c4_g4	24.0661	3.63219	0.150925	0.0143092	853	-	-	-	-	-	-
TRINITY_DN51368_c1_g5	42.6847	6.15723	0.144249	0.0347996	740	GO:0005249;GO:0005887;GO:0034220;GO:0042391	-	KOG0498;virNOG13812	P	sp|O65717|CNGC1_ARATH Cyclic nucleotide-gated ion channel 1 OS=Arabidopsis thaliana GN=CNGC1 PE=1 SV=1	gi|590673753|ref|XP_007038982.1| Cyclic nucleotide gated channel 1 isoform 1 [Theobroma cacao] gi|590673757|ref|XP_007038983.1| Cyclic nucleotide gated channel 1 isoform 1 [Theobroma cacao] gi|508776227|gb|EOY23483.1| Cyclic nucleotide gated channel 1 isoform 1 [Theobroma cacao] gi|508776228|gb|EOY23484.1| Cyclic nucleotide gated channel 1 isoform 1 [Theobroma cacao]
TRINITY_DN51371_c4_g1	90.3485	15.2531	0.168826	0.00564826	1647	-	-	-	-	-	-
TRINITY_DN51395_c3_g1	6.44658	0	0	0.0313958	527	-	-	-	-	-	-
TRINITY_DN51524_c1_g1	1047	193.918	0.185213	0.0020564	2883	-	-	virNOG07351;virNOG18845	S	-	gi|731397241|ref|XP_010652810.1| PREDICTED: uncharacterized protein LOC100252502 [Vitis vinifera]
TRINITY_DN51555_c2_g1	78.3874	11.8812	0.151571	0.0347233	1064	-	-	virNOG04752	K	sp|Q8S8P5|WRK33_ARATH Probable WRKY transcription factor 33 OS=Arabidopsis thaliana GN=WRKY33 PE=1 SV=2	gi|566210133|ref|XP_002323637.2| WRKY family transcription factor family protein [Populus trichocarpa] gi|550321444|gb|EEF05398.2| WRKY family transcription factor family protein [Populus trichocarpa]
TRINITY_DN51565_c0_g1	15.1731	2.06573	0.136144	0.04688	300	-	-	-	-	-	-
TRINITY_DN51570_c0_g2	206.78	57.9282	0.280144	0.0359683	2706	GO:0005634;GO:0003677;GO:0006355;GO:0007275;GO:0003700	K09285	virNOG02630	K	sp|Q38914|ANT_ARATH AP2-like ethylene-responsive transcription factor ANT OS=Arabidopsis thaliana GN=ANT PE=1 SV=2	gi|731435089|ref|XP_010645298.1| PREDICTED: AP2-like ethylene-responsive transcription factor ANT isoform X2 [Vitis vinifera]
TRINITY_DN51596_c0_g1	136.234	39.0768	0.286835	0.0457213	2909	-	-	virNOG04204;virNOG04329	T	sp|F4HQ17|LRL14_ARATH LEAF RUST 10 DISEASE-RESISTANCE LOCUS RECEPTOR-LIKE PROTEIN KINASE-like 1.4 OS=Arabidopsis thaliana GN=LRK10L-1.4 PE=2 SV=2	gi|731426451|ref|XP_010663618.1| PREDICTED: uncharacterized protein At1g18380-like [Vitis vinifera]
TRINITY_DN51636_c0_g2	7.48835	0	0	0.00971084	1376	GO:0004674;GO:0005524;GO:0030247;GO:0016021;GO:0006468;GO:0048544	-	virNOG15954;COG0515	T	sp|Q9ZR08|Y4230_ARATH G-type lectin S-receptor-like serine/threonine-protein kinase At4g03230 OS=Arabidopsis thaliana GN=At4g03230 PE=3 SV=3	gi|703096534|ref|XP_010095870.1| G-type lectin S-receptor-like serine/threonine-protein kinase [Morus notabilis] gi|587873136|gb|EXB62338.1| G-type lectin S-receptor-like serine/threonine-protein kinase [Morus notabilis]
TRINITY_DN51681_c2_g7	152.494	32.2917	0.211757	0.0120537	1115	-	-	virNOG26961	S	-	gi|985470284|ref|XP_015380955.1| PREDICTED: uncharacterized protein LOC102612545 [Citrus sinensis]
TRINITY_DN51686_c1_g4	46.9468	12.2128	0.26014	0.0342769	796	GO:0004674;GO:0005524;GO:0006468;GO:0006950	-	virNOG01184	T	-	gi|567879131|ref|XP_006432124.1| hypothetical protein CICLE_v10000480mg [Citrus clementina] gi|557534246|gb|ESR45364.1| hypothetical protein CICLE_v10000480mg [Citrus clementina]
TRINITY_DN51700_c0_g5	61.361	18.4204	0.300197	0.0484121	767	GO:0005634;GO:0006355;GO:0009734	K14484	virNOG18288;virNOG18311	K	sp|O24543|AX22E_VIGRR Auxin-induced protein 22E OS=Vigna radiata var. radiata GN=AUX22E PE=2 SV=1	gi|720071799|ref|XP_010278166.1| PREDICTED: auxin-responsive protein IAA4-like [Nelumbo nucifera]
TRINITY_DN51701_c0_g1	22.2579	4.34655	0.195281	0.0306971	2225	-	-	KOG1176;virNOG20936;virNOG33508	IR	-	gi|802582140|ref|XP_012070035.1| PREDICTED: uncharacterized protein LOC105632300 isoform X1 [Jatropha curcas]
TRINITY_DN51724_c1_g8	26.4759	4.09018	0.154487	0.0201693	790	-	-	virNOG26845;euNOG45490	TR	sp|Q8RZB5|CML10_ORYSJ Probable calcium-binding protein CML10 OS=Oryza sativa subsp. japonica GN=CML10 PE=2 SV=1	gi|147866710|emb|CAN78405.1| hypothetical protein VITISV_023174 [Vitis vinifera]
TRINITY_DN51753_c1_g1	2419.69	590.097	0.243873	0.0139291	2760	-	K09422	virNOG16380	K	sp|Q5NBM8|CSA_ORYSJ Transcription factor CSA OS=Oryza sativa subsp. japonica GN=CSA PE=2 SV=2	gi|743907229|ref|XP_011047039.1| PREDICTED: uncharacterized protein LOC105141503 [Populus euphratica]
TRINITY_DN51755_c1_g2	8531.34	2196.49	0.257461	0.024995	1848	GO:0006694;GO:0003854;GO:0055114	-	virNOG01620;KOG1502	V	sp|Q0JKZ0|SNL6_ORYSJ Cinnamoyl-CoA reductase-like SNL6 OS=Oryza sativa subsp. japonica GN=SNL6 PE=3 SV=1	gi|723434762|gb|AIX92145.1| cinnamoyl-CoA reductase 1 [Betula platyphylla]
TRINITY_DN51771_c1_g2	10.4032	0	0	0.00350222	776	-	-	-	-	-	gi|703149277|ref|XP_010109562.1| hypothetical protein L484_018297 [Morus notabilis] gi|587936322|gb|EXC23166.1| hypothetical protein L484_018297 [Morus notabilis]
TRINITY_DN51774_c3_g4	15.6056	1.92799	0.123545	0.0223552	854	-	-	virNOG26447;virNOG40129;euNOG56652	S	-	gi|1035912871|gb|OAY42465.1| hypothetical protein MANES_09G181900 [Manihot esculenta]
TRINITY_DN51774_c3_g1	35.8134	3.49445	0.097574	0.00181096	1754	-	-	virNOG26447;NOG165629	S	-	gi|1009116506|ref|XP_015874810.1| PREDICTED: neurofilament heavy polypeptide [Ziziphus jujuba]
TRINITY_DN51787_c0_g1	36.1533	7.11057	0.196678	0.0273958	481	-	-	virNOG07655;COG1132;virNOG31531	QV	sp|Q9LYS2|AB10C_ARATH ABC transporter C family member 10 OS=Arabidopsis thaliana GN=ABCC10 PE=2 SV=2	gi|947059355|gb|KRH08761.1| hypothetical protein GLYMA_16G172500 [Glycine max] gi|947059356|gb|KRH08762.1| hypothetical protein GLYMA_16G172500 [Glycine max] gi|947059357|gb|KRH08763.1| hypothetical protein GLYMA_16G172500 [Glycine max]
TRINITY_DN51793_c0_g1	560.725	67.7325	0.120795	0.00029648	5797	-	-	virNOG25088	S	-	gi|1009159323|ref|XP_015897750.1| PREDICTED: titin homolog [Ziziphus jujuba]
TRINITY_DN51847_c2_g1	1316.38	267.388	0.203124	0.0129672	3355	GO:0016021	-	virNOG04295	R	sp|Q6AWW5|Y5262_ARATH Ankyrin repeat-containing protein At5g02620 OS=Arabidopsis thaliana GN=At5g02620 PE=1 SV=1	gi|223528535|gb|EEF30559.1| ankyrin repeat-containing protein, putative [Ricinus communis]
TRINITY_DN51850_c1_g6	327.681	36.2038	0.110485	0.0393368	2908	GO:0020037;GO:0005506;GO:0004129;GO:0009060;GO:0006119;GO:0022900;GO:1902600;GO:0005507;GO:0016021;GO:0005743;GO:0070469;GO:0005886	K02256	virNOG11095	C	sp|P20681|COX1_PODAN Cytochrome c oxidase subunit 1 OS=Podospora anserina (strain S / ATCC MYA-4624 / DSM 980 / FGSC 10383) GN=COI PE=3 SV=2	gi|409052456|ref|YP_006666415.1| cytochrome c oxidase subunit 1, partial (mitochondrion) [Trebouxiophyceae sp. MX-AZ01] gi|402746071|gb|AFQ93770.1| cytochrome c oxidase subunit 1, partial (mitochondrion) [Trebouxiophyceae sp. MX-AZ01]
TRINITY_DN51853_c0_g4	34.0653	3.34236	0.0981162	0.0457474	1173	GO:0016614;GO:0019752	-	virNOG00162;virNOG06448	C	sp|P83778|MDHC_CANAL Malate dehydrogenase, cytoplasmic OS=Candida albicans (strain SC5314 / ATCC MYA-2876) GN=MDH1 PE=1 SV=2	gi|37725953|gb|AAO27260.1| putative malate dehydrogenase [Pisum sativum]
TRINITY_DN51866_c1_g4	164.307	27.9973	0.170397	0.0103771	2080	GO:0005524;GO:0004672;GO:0016021;GO:0006468	-	virNOG04160	T	sp|Q9LVM0|Y5830_ARATH Probable inactive receptor kinase At5g58300 OS=Arabidopsis thaliana GN=At5g58300 PE=2 SV=1	gi|1009116274|ref|XP_015874682.1| PREDICTED: probable inactive receptor kinase At5g58300 [Ziziphus jujuba] gi|1009116276|ref|XP_015874683.1| PREDICTED: probable inactive receptor kinase At5g58300 [Ziziphus jujuba]
TRINITY_DN51901_c2_g1	2148.67	621.502	0.28925	0.0375128	1990	GO:0016757	-	virNOG00448;virNOG10081	G	sp|Q9XGN4|GOLS1_AJURE Galactinol synthase 1 OS=Ajuga reptans GN=GOLS1 PE=1 SV=1	gi|345114181|gb|AEN74905.1| galactinol synthase I [Populus alba x Populus grandidentata]
TRINITY_DN51903_c2_g2	140.185	38.8052	0.276814	0.0296405	1111	GO:0044763;GO:0016043;GO:0044767;GO:0005737	-	virNOG07210	S	sp|Q5XV99|GLYT7_ARATH Glycosyltransferase-like At3g57200 OS=Arabidopsis thaliana GN=At3g57200 PE=2 SV=1	gi|1032289172|gb|OAP03499.1| hypothetical protein AXX17_AT3G51780 [Arabidopsis thaliana]
TRINITY_DN51944_c2_g1	31.9853	8.37416	0.261813	0.0421743	847	GO:0005524;GO:0004672;GO:0016021;GO:0006468	-	virNOG09422	T	sp|Q9SJQ1|PXC1_ARATH Leucine-rich repeat receptor-like protein kinase PXC1 OS=Arabidopsis thaliana GN=PXC1 PE=1 SV=1	gi|449440185|ref|XP_004137865.1| PREDICTED: probable leucine-rich repeat receptor-like protein kinase At1g68400 [Cucumis sativus] gi|778684079|ref|XP_011651986.1| PREDICTED: probable leucine-rich repeat receptor-like protein kinase At1g68400 [Cucumis sativus]
TRINITY_DN52004_c2_g2	715.455	190.278	0.265954	0.0200622	1161	-	-	-	-	-	-
TRINITY_DN52053_c1_g1	3684.03	434.181	0.117855	0.0459168	1721	-	K10666	virNOG18539;virNOG18559	O	sp|Q8GUK7|RMA3_ARATH E3 ubiquitin-protein ligase RMA3 OS=Arabidopsis thaliana GN=RMA3 PE=1 SV=1	gi|657954266|ref|XP_008366895.1| PREDICTED: E3 ubiquitin-protein ligase RMA1H1-like isoform X1 [Malus domestica]
TRINITY_DN52065_c0_g3	99.6899	28.0847	0.28172	0.0316915	2475	-	-	virNOG04935	S	sp|O80386|CIP7_ARATH COP1-interacting protein 7 OS=Arabidopsis thaliana GN=CIP7 PE=1 SV=1	gi|645240574|ref|XP_008226668.1| PREDICTED: uncharacterized protein LOC103326239 [Prunus mume]
TRINITY_DN52069_c0_g3	326.332	57.8957	0.177414	0.0326963	1868	-	-	virNOG07442	K	sp|Q9C7T4|BH096_ARATH Transcription factor bHLH96 OS=Arabidopsis thaliana GN=BHLH96 PE=1 SV=1	gi|1035893642|gb|OAY23246.1| hypothetical protein MANES_18G063000 [Manihot esculenta]
TRINITY_DN52069_c0_g4	31.1009	6.63607	0.213372	0.0219723	1468	-	-	virNOG07442	K	sp|Q9C7T4|BH096_ARATH Transcription factor bHLH96 OS=Arabidopsis thaliana GN=BHLH96 PE=1 SV=1	gi|590595674|ref|XP_007018123.1| DNA binding protein, putative [Theobroma cacao] gi|508723451|gb|EOY15348.1| DNA binding protein, putative [Theobroma cacao]
TRINITY_DN52099_c0_g2	20.5146	1.69682	0.0827128	0.0176169	846	-	-	virNOG20349;euNOG22574	S	-	gi|645276084|ref|XP_008243121.1| PREDICTED: uncharacterized protein LOC103341387 isoform X2 [Prunus mume]
TRINITY_DN52115_c1_g1	181.887	29.682	0.163189	0.0276104	1706	GO:0004805;GO:0005992;GO:0016311	K01087	virNOG05679	G	sp|Q5HZ05|TPPJ_ARATH Probable trehalose-phosphate phosphatase J OS=Arabidopsis thaliana GN=TPPJ PE=1 SV=1	gi|1009160817|ref|XP_015898555.1| PREDICTED: LOW QUALITY PROTEIN: probable trehalose-phosphate phosphatase J [Ziziphus jujuba]
TRINITY_DN52116_c2_g1	1970.27	508.008	0.257837	0.0186198	4548	GO:0004674;GO:0005524;GO:0016021;GO:0006468	-	virNOG00650	T	sp|C0LGF5|Y1341_ARATH Probable LRR receptor-like serine/threonine-protein kinase At1g34110 OS=Arabidopsis thaliana GN=At1g34110 PE=2 SV=2	gi|694413861|ref|XP_009335176.1| PREDICTED: probable LRR receptor-like serine/threonine-protein kinase At1g34110 [Pyrus x bretschneideri]
TRINITY_DN52125_c1_g3	458.303	115.528	0.252078	0.0199525	1030	-	-	virNOG19630	S	sp|Q93ZB1|LOL1_ARATH Protein LOL1 OS=Arabidopsis thaliana GN=LOL1 PE=2 SV=1	gi|502152636|ref|XP_004509019.1| PREDICTED: protein LOL1 [Cicer arietinum] gi|502152638|ref|XP_004509020.1| PREDICTED: protein LOL1 [Cicer arietinum] gi|502152640|ref|XP_004509021.1| PREDICTED: protein LOL1 [Cicer arietinum] gi|502152642|ref|XP_004509022.1| PREDICTED: protein LOL1 [Cicer arietinum] gi|502152644|ref|XP_004509023.1| PREDICTED: protein LOL1 [Cicer arietinum]
TRINITY_DN52170_c1_g2	5.30667	0	0	0.0496962	673	-	-	-	-	-	-
TRINITY_DN52190_c0_g2	40.9625	10.7106	0.261474	0.0447312	429	-	-	-	-	-	-
TRINITY_DN52233_c0_g3	81.9707	2.55327	0.0311485	2.29971e-06	2727	-	-	-	-	-	-
TRINITY_DN52240_c0_g1	18.1652	2.49026	0.13709	0.0292557	799	GO:0004553;GO:0030246;GO:0005975	-	virNOG00843;COG1501	G	sp|Q9S7Y7|XYL1_ARATH Alpha-xylosidase 1 OS=Arabidopsis thaliana GN=XYL1 PE=1 SV=1	gi|1035917721|gb|OAY47312.1| hypothetical protein MANES_06G069200 [Manihot esculenta]
TRINITY_DN52285_c0_g1	778.488	91.0912	0.11701	0.000262764	2371	GO:0016760;GO:0016021;GO:0030244;GO:0071555	-	virNOG10711	G	sp|Q8VYR4|CSLG2_ARATH Cellulose synthase-like protein G2 OS=Arabidopsis thaliana GN=CSLG2 PE=2 SV=1	gi|470129172|ref|XP_004300499.1| PREDICTED: cellulose synthase-like protein G3 [Fragaria vesca subsp. vesca]
TRINITY_DN52296_c0_g2	139.948	24.9087	0.177986	0.00768805	2707	-	-	COG2801;virNOG15679	RL	sp|Q7LHG5|YI31B_YEAST Transposon Ty3-I Gag-Pol polyprotein OS=Saccharomyces cerevisiae (strain ATCC 204508 / S288c) GN=TY3B-I PE=3 SV=2	gi|147843077|emb|CAN83300.1| hypothetical protein VITISV_044100 [Vitis vinifera]
TRINITY_DN52319_c3_g4	40.0479	5.55148	0.138621	0.00739023	377	GO:0016760;GO:0016021;GO:0030244;GO:0071555	-	virNOG10711	G	sp|Q0WVN5|CSLG3_ARATH Cellulose synthase-like protein G3 OS=Arabidopsis thaliana GN=CSLG3 PE=2 SV=2	gi|590679436|ref|XP_007040580.1| Cellulose synthase like G3, putative [Theobroma cacao] gi|508777825|gb|EOY25081.1| Cellulose synthase like G3, putative [Theobroma cacao]
TRINITY_DN52319_c3_g1	908.983	184.528	0.203004	0.0040177	997	GO:0016020;GO:0016757;GO:0009987	-	COG1215;virNOG10711	MG	sp|Q570S7|CSLG1_ARATH Cellulose synthase-like protein G1 OS=Arabidopsis thaliana GN=CSLG1 PE=2 SV=1	gi|470129172|ref|XP_004300499.1| PREDICTED: cellulose synthase-like protein G3 [Fragaria vesca subsp. vesca]
TRINITY_DN52319_c3_g3	141.772	22.8022	0.160837	0.0152391	911	GO:0016740	-	COG1215;virNOG10711	MG	sp|Q0WVN5|CSLG3_ARATH Cellulose synthase-like protein G3 OS=Arabidopsis thaliana GN=CSLG3 PE=2 SV=2	gi|1009156123|ref|XP_015896079.1| PREDICTED: cellulose synthase-like protein G3 [Ziziphus jujuba]
TRINITY_DN52340_c0_g2	8.19279	0	0	0.0119676	2027	-	-	-	-	-	-
TRINITY_DN52346_c0_g1	536.188	14.9146	0.027816	7.00605e-08	3534	GO:0046872;GO:0016491	-	COG2124;NOG139673;virNOG31056	SQ	sp|O04773|C75A6_CAMME Flavonoid 3&apos;,5&apos;-hydroxylase OS=Campanula medium GN=CYP75A6 PE=2 SV=1	gi|1009105696|ref|XP_015886242.1| PREDICTED: flavonoid 3&apos;-monooxygenase-like [Ziziphus jujuba]
TRINITY_DN52453_c0_g1	16.0275	0.285482	0.017812	0.00404072	463	-	-	-	-	-	-
TRINITY_DN52465_c1_g2	108.964	33.365	0.306202	0.0410256	1988	-	-	-	-	-	-
TRINITY_DN52479_c4_g1	333.387	62.4556	0.187337	0.0142533	577	GO:0004674;GO:0005524;GO:0016021;GO:0006468	-	virNOG35895;virNOG05235	TR	sp|Q9LDM5|CRK31_ARATH Putative cysteine-rich receptor-like protein kinase 31 OS=Arabidopsis thaliana GN=CRK31 PE=3 SV=1	gi|1025226120|ref|XP_016480645.1| PREDICTED: putative receptor-like protein kinase At4g00960 [Nicotiana tabacum]
TRINITY_DN52483_c4_g1	455.025	142.064	0.312212	0.0375431	1847	GO:0005634;GO:0010229;GO:0008283;GO:0031347;GO:0009735;GO:0009739;GO:0009737	-	virNOG12284	K	sp|Q93Z00|TCP14_ARATH Transcription factor TCP14 OS=Arabidopsis thaliana GN=TCP14 PE=1 SV=1	gi|225456741|ref|XP_002268569.1| PREDICTED: transcription factor TCP15 [Vitis vinifera]
TRINITY_DN52572_c4_g5	33.3943	6.16938	0.184744	0.0206098	613	GO:0016020;GO:0042254;GO:0003723;GO:0022625;GO:0006412;GO:0003735	-	virNOG02786	S	-	gi|590664648|ref|XP_007036529.1| Checkpoint serine/threonine-protein kinase BUB1, putative isoform 2 [Theobroma cacao] gi|508773774|gb|EOY21030.1| Checkpoint serine/threonine-protein kinase BUB1, putative isoform 2 [Theobroma cacao]
TRINITY_DN52579_c1_g7	146.332	38.4454	0.262728	0.0186457	754	-	-	NOG81593;KOG4658;virNOG04327;NOG68038	ZTR	sp|Q9LRR4|R13L1_ARATH Putative disease resistance RPP13-like protein 1 OS=Arabidopsis thaliana GN=RPPL1 PE=3 SV=1	gi|731411141|ref|XP_010657856.1| PREDICTED: putative disease resistance RPP13-like protein 1 [Vitis vinifera]
TRINITY_DN52579_c1_g6	449.173	146.671	0.326535	0.0367666	958	-	-	NOG81593;KOG4658;virNOG04327;NOG68038	ZTR	sp|Q9LRR4|R13L1_ARATH Putative disease resistance RPP13-like protein 1 OS=Arabidopsis thaliana GN=RPPL1 PE=3 SV=1	gi|298204563|emb|CBI23838.3| unnamed protein product [Vitis vinifera]
TRINITY_DN52581_c2_g2	37.8844	8.38809	0.221413	0.0415234	654	-	-	-	-	-	-
TRINITY_DN52657_c1_g1	307.348	81.4266	0.264933	0.025465	4603	GO:0007018;GO:0005524;GO:0003777;GO:0008270;GO:0008017	K11498	virNOG06941	Z	sp|Q8W5R5|KN7D_ARATH Kinesin-like protein KIN-7D, mitochondrial OS=Arabidopsis thaliana GN=KIN7D PE=2 SV=1	gi|567861556|ref|XP_006423432.1| hypothetical protein CICLE_v10027716mg [Citrus clementina] gi|557525366|gb|ESR36672.1| hypothetical protein CICLE_v10027716mg [Citrus clementina]
TRINITY_DN52678_c0_g3	144.337	22.1238	0.15328	0.00201317	1651	-	-	-	-	sp|P53693|RDS1_SCHPO Protein rds1 OS=Schizosaccharomyces pombe (strain 972 / ATCC 24843) GN=rds1 PE=2 SV=2	-
TRINITY_DN52689_c3_g4	139.026	43.8227	0.315213	0.0444157	2048	GO:0046983	K16189	virNOG11788	K	sp|Q8GZM7|PIF1_ARATH Transcription factor PIF1 OS=Arabidopsis thaliana GN=PIF1 PE=1 SV=1	gi|643713763|gb|KDP26428.1| hypothetical protein JCGZ_17586 [Jatropha curcas]
TRINITY_DN52689_c3_g8	86.7755	24.9317	0.287313	0.0341912	946	-	-	virNOG11788	K	sp|Q8GZM7|PIF1_ARATH Transcription factor PIF1 OS=Arabidopsis thaliana GN=PIF1 PE=1 SV=1	gi|703149718|ref|XP_010109673.1| hypothetical protein L484_015158 [Morus notabilis] gi|587937331|gb|EXC24143.1| hypothetical protein L484_015158 [Morus notabilis]
TRINITY_DN52724_c1_g1	15.994	0.575311	0.0359704	0.0133798	2042	GO:0006457	-	virNOG05103	O	sp|Q5B041|HSP60_EMENI Heat shock protein 60 OS=Emericella nidulans (strain FGSC A4 / ATCC 38163 / CBS 112.46 / NRRL 194 / M139) GN=hsp60 PE=1 SV=1	gi|971511717|dbj|GAQ86498.1| mitochondrial (or chloroplast) chaperonin-60 [Klebsormidium flaccidum]
TRINITY_DN52748_c3_g1	116.741	30.5476	0.26167	0.0208522	901	GO:0006810;GO:0016021;GO:0005215	-	virNOG04704	P	sp|Q9SV31|PIP25_ARATH Probable aquaporin PIP2-5 OS=Arabidopsis thaliana GN=PIP2-5 PE=1 SV=1	gi|255578852|ref|XP_002530280.1| PREDICTED: probable aquaporin PIP2-2 [Ricinus communis] gi|223530178|gb|EEF32087.1| Aquaporin PIP2.1, putative [Ricinus communis]
TRINITY_DN52835_c2_g1	20.944	1.49911	0.071577	0.00332612	814	-	-	-	-	-	-
TRINITY_DN52850_c1_g1	22.9881	4.91752	0.213916	0.0432082	671	-	-	KOG1902;virNOG06308	AT	sp|A9LNK9|CPSF_ARATH 30-kDa cleavage and polyadenylation specificity factor 30 OS=Arabidopsis thaliana GN=CPSF30 PE=1 SV=1	gi|1012108102|ref|XP_015959242.1| PREDICTED: LOW QUALITY PROTEIN: 30-kDa cleavage and polyadenylation specificity factor 30 [Arachis duranensis]
TRINITY_DN52872_c4_g2	65.3615	9.97541	0.152619	0.00782362	724	-	-	-	-	-	-
TRINITY_DN52873_c6_g1	501.644	81.9529	0.163369	0.0136651	893	-	-	virNOG01738	R	-	gi|566173327|ref|XP_002306938.2| pathogenesis-related thaumatin family protein [Populus trichocarpa] gi|550339772|gb|EEE93934.2| pathogenesis-related thaumatin family protein [Populus trichocarpa]
TRINITY_DN53025_c2_g1	5755.7	380.973	0.0661906	5.03628e-06	1986	GO:0003677;GO:0046983	-	virNOG17778;virNOG01698	K	sp|Q9LSL1|BH093_ARATH Transcription factor bHLH93 OS=Arabidopsis thaliana GN=BHLH93 PE=1 SV=1	gi|590706337|ref|XP_007047694.1| DNA binding protein, putative isoform 1 [Theobroma cacao] gi|508699955|gb|EOX91851.1| DNA binding protein, putative isoform 1 [Theobroma cacao]
TRINITY_DN53040_c2_g1	47.7735	5.45156	0.114113	0.00339228	934	-	-	-	-	-	-
TRINITY_DN53091_c0_g3	97.9671	5.95126	0.0607475	0.0459992	1456	GO:0003746;GO:0006414;GO:0005525;GO:0005737;GO:0003924	K03231	virNOG10116	J	sp|P0CN30|EF1A_CRYNJ Elongation factor 1-alpha OS=Cryptococcus neoformans var. neoformans serotype D (strain JEC21 / ATCC MYA-565) GN=TEF1 PE=3 SV=1	gi|326520936|dbj|BAJ92831.1| predicted protein [Hordeum vulgare subsp. vulgare]
TRINITY_DN53097_c1_g1	18531.4	6109.38	0.329677	0.0451802	3738	GO:0050794;GO:0006351	K14484	virNOG16865	K	sp|Q8LAL2|IAA26_ARATH Auxin-responsive protein IAA26 OS=Arabidopsis thaliana GN=IAA26 PE=1 SV=2	gi|645244415|ref|XP_008228419.1| PREDICTED: auxin-responsive protein IAA26-like [Prunus mume]
TRINITY_DN53099_c3_g2	5862.39	1599.37	0.272819	0.012972	1820	GO:0016020;GO:0009664;GO:0005618;GO:0005576	-	virNOG00689	R	sp|Q9LNU3|EXP11_ARATH Expansin-A11 OS=Arabidopsis thaliana GN=EXPA11 PE=2 SV=1	gi|1012361811|gb|KYP72994.1| Expansin-A8 [Cajanus cajan]
TRINITY_DN53125_c1_g1	248.226	14.0604	0.0566434	0.00745339	2318	GO:0016787	K01076	virNOG03616	R	sp|Q5XIJ5|AB17A_RAT Protein ABHD17A OS=Rattus norvegicus GN=Abhd17a PE=2 SV=1	gi|702290350|ref|XP_010047142.1| PREDICTED: alpha/beta hydrolase domain-containing protein 17B-like [Eucalyptus grandis] gi|629114277|gb|KCW78952.1| hypothetical protein EUGRSUZ_C00381 [Eucalyptus grandis] gi|629114278|gb|KCW78953.1| hypothetical protein EUGRSUZ_C00381 [Eucalyptus grandis]
TRINITY_DN53137_c0_g1	89.5348	27.6419	0.308728	0.0460229	1681	GO:0006355;GO:0043565;GO:0003700	-	virNOG09154	K	sp|Q93WY4|WRK12_ARATH Probable WRKY transcription factor 12 OS=Arabidopsis thaliana GN=WRKY12 PE=2 SV=1	gi|590724039|ref|XP_007052352.1| WRKY family transcription factor [Theobroma cacao] gi|508704613|gb|EOX96509.1| WRKY family transcription factor [Theobroma cacao]
TRINITY_DN53156_c0_g4	86.6512	16.628	0.191896	0.0449398	1427	GO:0005634;GO:0009536;GO:0009824;GO:0008033;GO:0009691	K10760	virNOG14048;virNOG08121	HJ	sp|Q93WC9|IPT3_ARATH Adenylate isopentenyltransferase 3, chloroplastic OS=Arabidopsis thaliana GN=IPT3 PE=1 SV=1	gi|325112793|gb|ADY80558.1| adenylate isopentenyltransferase [Malus domestica]
TRINITY_DN53188_c2_g1	26.8586	0	0	0.0268426	516	-	-	-	-	-	-
TRINITY_DN53202_c1_g1	306.777	60.429	0.19698	0.0398795	3415	-	-	virNOG14274	S	-	gi|645275990|ref|XP_008243079.1| PREDICTED: uncharacterized protein LOC103341344 [Prunus mume]
TRINITY_DN53221_c2_g1	66.0658	11.3776	0.172216	0.00888778	2491	GO:0055085;GO:0016021;GO:0022891	-	KOG0254;virNOG03870	R	sp|Q07423|HEX6_RICCO Hexose carrier protein HEX6 OS=Ricinus communis GN=HEX6 PE=2 SV=1	gi|703162812|ref|XP_010113151.1| Hexose carrier protein HEX6 [Morus notabilis] gi|587983621|gb|EXC68072.1| Hexose carrier protein HEX6 [Morus notabilis]
TRINITY_DN53222_c1_g3	111.051	34.9024	0.31429	0.0449185	642	-	-	COG4886;virNOG10093;NOG96741	STR	sp|F4KIF3|CSA1_ARATH Disease resistance-like protein CSA1 OS=Arabidopsis thaliana GN=CSA1 PE=4 SV=1	gi|657977181|ref|XP_008380493.1| PREDICTED: TMV resistance protein N-like [Malus domestica] gi|657977183|ref|XP_008380494.1| PREDICTED: TMV resistance protein N-like [Malus domestica]
TRINITY_DN53252_c0_g4	192.442	30.262	0.157253	0.0150273	4692	-	-	virNOG00819;virNOG33673;virNOG19602	R	sp|Q94HW2|POLR1_ARATH Retrovirus-related Pol polyprotein from transposon RE1 OS=Arabidopsis thaliana GN=RE1 PE=2 SV=1	gi|1023989617|gb|KZV25004.1| Cysteine-rich RLK (receptor-like protein kinase) 8 [Dorcoceras hygrometricum]
TRINITY_DN53307_c0_g1	258.585	39.7534	0.153734	0.00245764	1859	GO:0055085;GO:0016021;GO:0022857	-	virNOG01041	R	sp|Q9SA38|OCT3_ARATH Organic cation/carnitine transporter 3 OS=Arabidopsis thaliana GN=OCT3 PE=2 SV=1	gi|720015231|ref|XP_010260769.1| PREDICTED: organic cation/carnitine transporter 3-like [Nelumbo nucifera]
TRINITY_DN53316_c8_g2	11.2846	0.638317	0.0565651	0.0115045	1340	GO:0043170;GO:0044238	-	COG2801	L	sp|P0CT40|TF29_SCHPO Transposon Tf2-9 polyprotein OS=Schizosaccharomyces pombe (strain 972 / ATCC 24843) GN=Tf2-9 PE=3 SV=1	gi|147774273|emb|CAN76793.1| hypothetical protein VITISV_026680 [Vitis vinifera]
TRINITY_DN53328_c2_g1	22.1369	4.97183	0.224594	0.0420215	819	GO:0003677;GO:0008152;GO:0003824	-	virNOG10834;COG5147;virNOG15542	K	sp|P81391|MYB05_ANTMA Myb-related protein 305 OS=Antirrhinum majus GN=MYB305 PE=2 SV=1	gi|147773702|emb|CAN76459.1| hypothetical protein VITISV_010827 [Vitis vinifera]
TRINITY_DN53375_c2_g1	863.318	205.583	0.238131	0.0122996	3903	-	K04733	virNOG02494	T	sp|Q9FXF2|RKF1_ARATH Probable LRR receptor-like serine/threonine-protein kinase RFK1 OS=Arabidopsis thaliana GN=RKF1 PE=1 SV=1	gi|1035896793|gb|OAY26395.1| hypothetical protein MANES_16G044200 [Manihot esculenta]
TRINITY_DN53413_c0_g5	677.622	111.534	0.164596	0.00142364	1930	GO:0046983	-	virNOG00147	K	sp|Q9XEF0|BH051_ARATH Transcription factor bHLH51 OS=Arabidopsis thaliana GN=BHLH51 PE=2 SV=1	gi|694319004|ref|XP_009345143.1| PREDICTED: transcription factor bHLH51-like [Pyrus x bretschneideri]
TRINITY_DN53413_c0_g3	102.855	16.7831	0.163173	0.0440875	3163	GO:0046983	-	virNOG00147	K	sp|Q9XEF0|BH051_ARATH Transcription factor bHLH51 OS=Arabidopsis thaliana GN=BHLH51 PE=2 SV=1	gi|1012345308|gb|KYP56500.1| Transcription factor bHLH51 [Cajanus cajan]
TRINITY_DN53419_c7_g1	3166.03	873.121	0.275778	0.024666	1702	-	-	-	-	-	-
TRINITY_DN53428_c4_g1	69.59	18.6585	0.26812	0.034634	988	-	-	KOG0192;virNOG04923	T	sp|P0CC37|NU2C2_BUXMI NAD(P)H-quinone oxidoreductase subunit 2 B, chloroplastic OS=Buxus microphylla GN=ndhB2 PE=3 SV=1	gi|947043701|gb|KRG93330.1| hypothetical protein GLYMA_19G009500 [Glycine max]
TRINITY_DN53471_c0_g3	5.79045	0	0	0.0352657	518	-	-	-	-	-	-
TRINITY_DN53474_c2_g1	21.96	1.4361	0.0653963	0.00248774	670	GO:0009733	K14488	virNOG24056	R	sp|P32295|ARG7_VIGRR Indole-3-acetic acid-induced protein ARG7 OS=Vigna radiata var. radiata GN=ARG7 PE=2 SV=1	gi|694353712|ref|XP_009358224.1| PREDICTED: auxin-induced protein 15A-like [Pyrus x bretschneideri]
TRINITY_DN53479_c2_g2	68.7265	12.7924	0.186135	0.0160738	533	-	-	-	-	-	-
TRINITY_DN53506_c4_g1	289.159	66.0505	0.228423	0.0186211	3408	GO:0016020;GO:0016310;GO:0016301;GO:0016491	-	virNOG13615;COG4886;NOG39621	ST	sp|C0LGK4|Y2165_ARATH Probable LRR receptor-like serine/threonine-protein kinase At2g16250 OS=Arabidopsis thaliana GN=At2g16250 PE=2 SV=1	gi|1009134789|ref|XP_015884634.1| PREDICTED: probable LRR receptor-like serine/threonine-protein kinase At2g16250 [Ziziphus jujuba]
TRINITY_DN53513_c0_g2	1668.79	517.855	0.310318	0.0370026	2754	GO:0009506;GO:0006950;GO:0005886	-	virNOG17891	S	sp|Q8LGG8|USPAL_ARATH Universal stress protein A-like protein OS=Arabidopsis thaliana GN=At3g01520 PE=1 SV=2	gi|1009157959|ref|XP_015897028.1| PREDICTED: uncharacterized protein C167.05 [Ziziphus jujuba]
TRINITY_DN53544_c0_g1	49.8599	10.1088	0.202744	0.0163289	1312	-	-	-	-	-	-
TRINITY_DN53654_c1_g2	2461.7	743.765	0.302135	0.0499943	623	GO:0008061;GO:0006032;GO:0016998;GO:0005975;GO:0004568	-	virNOG01205	G	sp|P21226|CHI2_PEA Endochitinase A2 OS=Pisum sativum GN=CHI2 PE=1 SV=2	gi|312191345|gb|ADQ43720.1| class I chitinase [Casuarina equisetifolia]
TRINITY_DN53658_c2_g4	26.2735	2.56196	0.0975111	0.0251414	858	-	-	COG2124;virNOG14028	Q	sp|P48418|C75A1_PETHY Flavonoid 3&apos;,5&apos;-hydroxylase 1 OS=Petunia hybrida GN=CYP75A1 PE=2 SV=1	gi|951042719|ref|XP_014518221.1| PREDICTED: flavonoid 3&apos;,5&apos;-hydroxylase 1-like [Vigna radiata var. radiata]
TRINITY_DN53681_c1_g5	59.2641	20.0773	0.338776	0.0487222	1454	GO:0006032;GO:0008061;GO:0005576;GO:0004568;GO:0005975	-	virNOG06215	G	sp|Q7M443|CHIT2_TULBA Chitinase 2 OS=Tulipa bakeri PE=1 SV=1	gi|743901551|ref|XP_011044097.1| PREDICTED: chitinase 2-like [Populus euphratica]
TRINITY_DN53683_c2_g3	15.3607	2.43595	0.158583	0.0358644	366	GO:0046872	-	NOG159758;virNOG26473	R	sp|P43390|MT2_ACTDE Metallothionein-like protein type 2 OS=Actinidia deliciosa GN=pKIWI504 PE=2 SV=1	gi|566243522|ref|XP_006371559.1| hypothetical protein POPTR_0019s13150g [Populus trichocarpa] gi|550317438|gb|ERP49356.1| hypothetical protein POPTR_0019s13150g [Populus trichocarpa]
TRINITY_DN53712_c1_g1	871.707	263.043	0.301756	0.023524	3947	-	-	-	-	-	-
TRINITY_DN53712_c1_g9	606.078	202.334	0.333842	0.0363172	3945	-	-	-	-	-	-
TRINITY_DN53780_c3_g2	17.128	1.14193	0.0666703	0.00655217	1917	-	-	COG2801;virNOG15679	RL	-	gi|147774273|emb|CAN76793.1| hypothetical protein VITISV_026680 [Vitis vinifera]
TRINITY_DN53791_c1_g1	469.182	149.48	0.318598	0.0419182	1869	GO:0009535;GO:0009765;GO:0046872;GO:0016021;GO:0016168;GO:0018298;GO:0009522	-	virNOG07463	R	sp|P10708|CB12_SOLLC Chlorophyll a-b binding protein 7, chloroplastic OS=Solanum lycopersicum GN=CAB7 PE=3 SV=1	gi|1009183021|ref|XP_015873030.1| PREDICTED: photosystem I chlorophyll a/b-binding protein 2, chloroplastic [Ziziphus jujuba]
TRINITY_DN53817_c5_g1	62.33	5.56321	0.0892541	0.000788535	2776	GO:0005887;GO:1902475;GO:0015179;GO:0015297	-	COG0531;virNOG33083;virNOG09432	E	sp|Q9ZU50|BAT1_ARATH Amino-acid permease BAT1 OS=Arabidopsis thaliana GN=BAT1 PE=2 SV=2	gi|566156817|ref|XP_002302219.2| hypothetical protein POPTR_0002s07860g [Populus trichocarpa] gi|550344512|gb|EEE81492.2| hypothetical protein POPTR_0002s07860g [Populus trichocarpa]
TRINITY_DN53863_c1_g1	23.3659	2.9148	0.124746	0.0150297	1015	-	-	-	-	-	-
TRINITY_DN53881_c2_g4	9.33277	0	0	0.006318	307	GO:0003677;GO:0006355	-	virNOG17889	R	sp|Q9FZA4|DOF14_ARATH Dof zinc finger protein DOF1.4 OS=Arabidopsis thaliana GN=DOF1.4 PE=2 SV=1	gi|297740408|emb|CBI30590.3| unnamed protein product [Vitis vinifera]
TRINITY_DN53918_c2_g5	5.59088	0	0	0.0464152	436	-	-	-	-	-	-
TRINITY_DN53938_c1_g5	13.761	0.285482	0.0207456	0.00234042	846	GO:0048283;GO:0005634;GO:0080155;GO:0003677;GO:0006355;GO:0046983;GO:0048316;GO:0048481;GO:0003700	-	virNOG06993	K	sp|Q38836|AGL11_ARATH Agamous-like MADS-box protein AGL11 OS=Arabidopsis thaliana GN=AGL11 PE=1 SV=1	gi|1035920696|gb|OAY50286.1| hypothetical protein MANES_05G123600 [Manihot esculenta]
TRINITY_DN53947_c3_g4	12.6831	0.856445	0.0675266	0.01876	411	-	-	-	-	-	-
TRINITY_DN54010_c1_g5	15.8325	0	0	0.0127214	1923	-	-	-	-	-	-
TRINITY_DN54019_c3_g3	5.61664	0	0	0.027369	905	-	-	KOG1075;virNOG36647;virNOG34138	R	-	gi|586748060|ref|XP_006851004.1| PREDICTED: uncharacterized protein LOC18440803 [Amborella trichopoda] gi|548854675|gb|ERN12585.1| hypothetical protein AMTR_s00025p00218070 [Amborella trichopoda]
TRINITY_DN54138_c2_g1	8.914	0	0	0.0070548	662	-	-	-	-	-	-
TRINITY_DN54142_c1_g5	51.6366	13.8979	0.269148	0.0320607	461	GO:0004674;GO:0005524;GO:0016787;GO:0006468;GO:0006950	-	virNOG01184	T	-	gi|502137085|ref|XP_004502962.1| PREDICTED: proline-rich receptor-like protein kinase PERK14 [Cicer arietinum]
TRINITY_DN54147_c4_g3	1856.18	336.059	0.181048	0.00346946	2837	-	-	virNOG24249;virNOG26102	S	-	gi|694448650|ref|XP_009350163.1| PREDICTED: uncharacterized protein LOC103941689 isoform X1 [Pyrus x bretschneideri]
TRINITY_DN54147_c4_g2	1268.84	198	0.156048	0.0216574	2589	-	-	virNOG24249;virNOG26102	S	-	gi|657987700|ref|XP_008386012.1| PREDICTED: uncharacterized protein LOC103448526 [Malus domestica]
TRINITY_DN54175_c4_g1	131.169	22.1529	0.168888	0.0134363	1160	-	-	-	-	-	-
TRINITY_DN54214_c3_g3	107.371	3.80035	0.0353947	0.00718371	1537	-	-	virNOG11859	S	sp|Q6NNI3|LSH1_ARATH Protein LIGHT-DEPENDENT SHORT HYPOCOTYLS 1 OS=Arabidopsis thaliana GN=LSH1 PE=1 SV=1	gi|645222798|ref|XP_008218325.1| PREDICTED: protein LIGHT-DEPENDENT SHORT HYPOCOTYLS 1 [Prunus mume]
TRINITY_DN54214_c3_g1	688.281	86.2667	0.125336	0.00411282	2510	-	-	virNOG11859	S	sp|Q6NNI3|LSH1_ARATH Protein LIGHT-DEPENDENT SHORT HYPOCOTYLS 1 OS=Arabidopsis thaliana GN=LSH1 PE=1 SV=1	gi|645222798|ref|XP_008218325.1| PREDICTED: protein LIGHT-DEPENDENT SHORT HYPOCOTYLS 1 [Prunus mume]
TRINITY_DN54261_c1_g1	13.2848	0.70567	0.0531185	0.00964467	848	-	-	-	-	-	-
TRINITY_DN54304_c2_g6	37.0453	4.11973	0.111208	0.00438146	665	GO:0016021;GO:0055114;GO:0006629;GO:0016717	-	virNOG00362	I	sp|P48619|FAD3C_RICCO Omega-3 fatty acid desaturase, chloroplastic OS=Ricinus communis GN=FAD7A-1 PE=2 SV=1	gi|590561927|ref|XP_007008948.1| Fatty acid desaturase 8 isoform 3, partial [Theobroma cacao] gi|508725861|gb|EOY17758.1| Fatty acid desaturase 8 isoform 3, partial [Theobroma cacao]
TRINITY_DN54374_c1_g2	76.7032	8.46628	0.110377	0.0040082	1977	-	-	-	-	-	-
TRINITY_DN54381_c3_g4	191.025	50.8212	0.266045	0.0239007	1922	GO:0009506;GO:0016021	-	virNOG16402	R	sp|Q9ZU94|CRR12_ARATH Cysteine-rich repeat secretory protein 12 OS=Arabidopsis thaliana GN=CRRSP12 PE=1 SV=2	gi|596176411|ref|XP_007223202.1| hypothetical protein PRUPE_ppa009320mg [Prunus persica] gi|462420138|gb|EMJ24401.1| hypothetical protein PRUPE_ppa009320mg [Prunus persica]
TRINITY_DN54381_c3_g6	10.3034	0.642664	0.0623737	0.0165855	1218	GO:0009506;GO:0016021	-	virNOG16402	R	sp|Q0WPN8|CRR60_ARATH Cysteine-rich repeat secretory protein 60 OS=Arabidopsis thaliana GN=CRRSP60 PE=1 SV=1	gi|596176411|ref|XP_007223202.1| hypothetical protein PRUPE_ppa009320mg [Prunus persica] gi|462420138|gb|EMJ24401.1| hypothetical protein PRUPE_ppa009320mg [Prunus persica]
TRINITY_DN54391_c3_g3	31.8114	5.33033	0.16756	0.00943922	1104	-	-	-	-	-	-
TRINITY_DN54430_c3_g8	8.49514	0	0	0.0442257	543	GO:0003677;GO:0005634;GO:0046982;GO:0000786	-	virNOG17611	B	sp|P0CO04|H3_CRYNJ Histone H3 OS=Cryptococcus neoformans var. neoformans serotype D (strain JEC21 / ATCC MYA-565) GN=HHT1 PE=3 SV=1	gi|937921359|dbj|BAS96276.1| Os06g0160100, partial [Oryza sativa Japonica Group]
TRINITY_DN54460_c0_g2	13.2259	1.85194	0.140024	0.0343513	553	-	-	-	-	-	-
TRINITY_DN54603_c7_g1	64.6157	2.49026	0.0385395	0.0113585	2085	-	-	-	-	-	-
TRINITY_DN54611_c2_g4	3456.35	1143.94	0.330969	0.0496021	913	-	-	virNOG24825	R	-	gi|694448069|ref|XP_009350020.1| PREDICTED: uncharacterized protein LOC103941539 [Pyrus x bretschneideri]
TRINITY_DN54711_c0_g1	2557.95	725.172	0.283498	0.0268709	2487	-	-	virNOG07937;virNOG10272	CR	-	gi|1009108426|ref|XP_015884679.1| PREDICTED: uncharacterized protein LOC107420273 [Ziziphus jujuba]
TRINITY_DN54723_c1_g1	97.3119	24.9443	0.256334	0.0231827	614	-	-	-	-	-	-
TRINITY_DN54766_c5_g2	198.46	25.8229	0.130116	0.000974526	1350	-	-	KOG1075;virNOG36647	R	sp|P0C2F6|RNHX1_ARATH Putative ribonuclease H protein At1g65750 OS=Arabidopsis thaliana GN=At1g65750 PE=3 SV=1	gi|723749711|ref|XP_010314573.1| PREDICTED: uncharacterized protein LOC104645185 [Solanum lycopersicum]
TRINITY_DN54767_c3_g4	19.8087	0.575311	0.0290434	0.00937431	1298	-	-	-	-	-	-
TRINITY_DN54780_c1_g3	10.7569	0.352835	0.0328008	0.0308214	1102	-	-	virNOG08796	O	sp|O74790|GLRX4_SCHPO Monothiol glutaredoxin-4 OS=Schizosaccharomyces pombe (strain 972 / ATCC 24843) GN=grx4 PE=1 SV=1	gi|971514890|dbj|GAQ83344.1| Glutaredoxin-related protein [Klebsormidium flaccidum]
TRINITY_DN54832_c0_g3	821.793	14.8338	0.0180506	2.58864e-09	2344	GO:0005634;GO:0003677;GO:0006355;GO:0016021;GO:0046983	-	virNOG19641;virNOG36884;virNOG08927;COG5068;virNOG25809	K	sp|O64645|SOC1_ARATH MADS-box protein SOC1 OS=Arabidopsis thaliana GN=SOC1 PE=1 SV=1	gi|596062054|ref|XP_007221139.1| hypothetical protein PRUPE_ppa019267mg [Prunus persica] gi|462417601|gb|EMJ22338.1| hypothetical protein PRUPE_ppa019267mg [Prunus persica]
TRINITY_DN54837_c1_g1	21.8843	3.75039	0.171374	0.0464475	237	-	-	-	-	-	-
TRINITY_DN54870_c2_g2	94.9663	21.6294	0.227758	0.0390502	984	GO:0009733	K14488	virNOG24456;virNOG19935	S	sp|P32295|ARG7_VIGRR Indole-3-acetic acid-induced protein ARG7 OS=Vigna radiata var. radiata GN=ARG7 PE=2 SV=1	gi|694409905|ref|XP_009379568.1| PREDICTED: indole-3-acetic acid-induced protein ARG7-like [Pyrus x bretschneideri]
TRINITY_DN54906_c1_g1	2274.99	599.155	0.263366	0.013176	2009	-	-	virNOG04327;COG4886	ST	sp|Q9LRR5|DRL21_ARATH Putative disease resistance protein At3g14460 OS=Arabidopsis thaliana GN=At3g14460 PE=3 SV=1	gi|297745513|emb|CBI40678.3| unnamed protein product [Vitis vinifera]
TRINITY_DN54999_c2_g3	39.4236	4.47256	0.113449	0.00309723	395	GO:0016020;GO:0016310;GO:0004672;GO:0005488	-	virNOG02646	T	sp|P0C5E2|LRL12_ARATH LEAF RUST 10 DISEASE-RESISTANCE LOCUS RECEPTOR-LIKE PROTEIN KINASE-like 1.2 OS=Arabidopsis thaliana GN=LRK10L-1.2 PE=2 SV=3	gi|1009166677|ref|XP_015901722.1| PREDICTED: uncharacterized protein LOC107434750 [Ziziphus jujuba]
TRINITY_DN55014_c2_g3	31.6254	2.62931	0.0831394	0.0230991	673	-	-	virNOG22022	S	-	gi|1035914207|gb|OAY43800.1| hypothetical protein MANES_08G099100 [Manihot esculenta]
TRINITY_DN55021_c1_g3	52.093	8.94078	0.171631	0.0116511	568	-	-	-	-	-	-
TRINITY_DN55078_c1_g1	1660.68	386.634	0.232817	0.00730886	1909	GO:0016760;GO:0016021;GO:0030244;GO:0071555	-	virNOG10711	G	sp|Q0WVN5|CSLG3_ARATH Cellulose synthase-like protein G3 OS=Arabidopsis thaliana GN=CSLG3 PE=2 SV=2	gi|1009156067|ref|XP_015896048.1| PREDICTED: cellulose synthase-like protein G3 [Ziziphus jujuba]
TRINITY_DN55080_c1_g1	29.8777	1.78024	0.0595844	0.00272091	1026	GO:0009987	K14484	virNOG23450;virNOG22916	SK	sp|Q93WC4|IAA29_ARATH Auxin-responsive protein IAA29 OS=Arabidopsis thaliana GN=IAA29 PE=1 SV=2	gi|743816395|ref|XP_011020165.1| PREDICTED: auxin-responsive protein IAA29-like [Populus euphratica]
TRINITY_DN55112_c1_g3	115.582	5.60277	0.0484743	0.00753365	684	-	-	-	-	-	-
TRINITY_DN55112_c1_g4	123.837	8.71093	0.0703418	0.0205755	684	-	-	-	-	-	-
TRINITY_DN55136_c3_g3	5.96433	0	0	0.0390159	410	-	-	-	-	-	-
TRINITY_DN55143_c1_g2	6.80188	0	0	0.0249228	399	-	-	virNOG01002	K	-	gi|296086011|emb|CBI31452.3| unnamed protein product [Vitis vinifera]
TRINITY_DN55156_c1_g3	67.6427	16.9361	0.250376	0.0190006	2511	-	-	euNOG49046;NOG46471;NOG93815;NOG114555;NOG186210	S	sp|P11369|LORF2_MOUSE LINE-1 retrotransposable element ORF2 protein OS=Mus musculus GN=Pol PE=1 SV=2	gi|125537847|gb|EAY84242.1| hypothetical protein OsI_05624 [Oryza sativa Indica Group]
TRINITY_DN55228_c1_g4	354.026	32.3952	0.0915051	0.0152564	762	-	-	-	-	-	-
TRINITY_DN55255_c1_g1	478.362	119.126	0.249029	0.0409916	1218	-	K04733	virNOG05235	T	sp|Q9M0X5|CRK25_ARATH Cysteine-rich receptor-like protein kinase 25 OS=Arabidopsis thaliana GN=CRK25 PE=3 SV=1	gi|641856836|gb|KDO75602.1| hypothetical protein CISIN_1g006155mg [Citrus sinensis]
TRINITY_DN55295_c1_g3	43.6401	4.10366	0.0940341	0.0440583	1446	-	-	COG5040;virNOG34604;virNOG27355	TR	-	gi|731334763|ref|XP_010678384.1| PREDICTED: uncharacterized protein LOC104893941 [Beta vulgaris subsp. vulgaris]
TRINITY_DN55309_c2_g1	26.8477	2.00707	0.0747576	0.0204497	1974	GO:0003824	-	virNOG05960	T	sp|Q09172|PP2C2_SCHPO Protein phosphatase 2C homolog 2 OS=Schizosaccharomyces pombe (strain 972 / ATCC 24843) GN=ptc2 PE=3 SV=1	gi|823226377|ref|XP_012446010.1| PREDICTED: probable protein phosphatase 2C 21 isoform X1 [Gossypium raimondii]
TRINITY_DN55324_c2_g1	219.634	2.93956	0.0133839	0.00562343	3111	GO:0009536	-	virNOG05810	R	sp|Q94HW2|POLR1_ARATH Retrovirus-related Pol polyprotein from transposon RE1 OS=Arabidopsis thaliana GN=RE1 PE=2 SV=1	gi|22773264|gb|AAN06870.1| Putative gag-pol polyprotein [Oryza sativa Japonica Group] gi|108706314|gb|ABF94109.1| retrotransposon protein, putative, Ty1-copia subclass [Oryza sativa Japonica Group]
TRINITY_DN55361_c1_g1	36.8458	7.81189	0.212016	0.033752	592	-	-	-	-	-	-
TRINITY_DN55361_c4_g2	27.4299	4.70373	0.171482	0.0247783	2442	-	-	-	-	-	-
TRINITY_DN55395_c3_g2	34.4268	5.05657	0.146879	0.0125581	678	-	-	-	-	-	-
TRINITY_DN55437_c5_g6	26.8704	1.34833	0.0501792	0.018792	1130	GO:0009733	-	virNOG24497;virNOG24127;virNOG24352	S	sp|Q9FK62|SAU24_ARATH Auxin-responsive protein SAUR24 OS=Arabidopsis thaliana GN=SAUR24 PE=2 SV=1	gi|823162385|ref|XP_012481139.1| PREDICTED: auxin-induced protein X10A-like [Gossypium raimondii]
TRINITY_DN55444_c4_g3	15.2608	1.86064	0.121923	0.034541	846	-	-	-	-	-	-
TRINITY_DN55450_c1_g1	921.341	265.815	0.288509	0.0229742	794	-	-	NOG81593;KOG4658;COG4886;virNOG39487	SZT	sp|Q9LRR5|DRL21_ARATH Putative disease resistance protein At3g14460 OS=Arabidopsis thaliana GN=At3g14460 PE=3 SV=1	gi|590561310|ref|XP_007008775.1| LRR and NB-ARC domains-containing disease resistance protein, putative isoform 2 [Theobroma cacao] gi|508725688|gb|EOY17585.1| LRR and NB-ARC domains-containing disease resistance protein, putative isoform 2 [Theobroma cacao]
TRINITY_DN55450_c1_g2	454.515	105.091	0.231215	0.00915067	869	-	-	-	-	-	-
TRINITY_DN55464_c1_g3	121.109	32.2569	0.266347	0.0325076	1394	GO:0045548;GO:0009800;GO:0005737;GO:0006559	K10775	virNOG03421;virNOG33740	Q	sp|P52777|PALY_PINTA Phenylalanine ammonia-lyase OS=Pinus taeda GN=PAL PE=3 SV=1	gi|854930815|gb|AKN79307.1| phenylalanine ammonia-lyase 1 [Betula platyphylla]
TRINITY_DN55464_c1_g2	43.0763	8.72959	0.202654	0.0263586	581	GO:0045548;GO:0009800;GO:0005737;GO:0006559	-	COG2986;virNOG03421;virNOG33740	QE	sp|P52777|PALY_PINTA Phenylalanine ammonia-lyase OS=Pinus taeda GN=PAL PE=3 SV=1	gi|720019034|ref|XP_010261982.1| PREDICTED: phenylalanine ammonia-lyase-like [Nelumbo nucifera]
TRINITY_DN55526_c1_g4	11.6489	0.928146	0.0796764	0.0285334	1636	-	-	virNOG04155;virNOG03048	KR	sp|Q9SK55|NAC42_ARATH Transcription factor JUNGBRUNNEN 1 OS=Arabidopsis thaliana GN=JUB1 PE=1 SV=1	gi|645238540|ref|XP_008225724.1| PREDICTED: transcription factor JUNGBRUNNEN 1-like [Prunus mume]
TRINITY_DN55528_c7_g2	74.6001	13.4529	0.180334	0.022605	646	-	-	-	-	-	-
TRINITY_DN55576_c3_g2	406.096	126.127	0.310585	0.0286929	679	-	-	NOG81593;KOG4658;virNOG04327;NOG68038	ZTR	sp|Q9LRR4|R13L1_ARATH Putative disease resistance RPP13-like protein 1 OS=Arabidopsis thaliana GN=RPPL1 PE=3 SV=1	gi|645280728|ref|XP_008245309.1| PREDICTED: putative disease resistance RPP13-like protein 1 [Prunus mume]
TRINITY_DN55589_c2_g4	7.46411	0.285482	0.0382472	0.0378723	1179	GO:0006833;GO:0009506;GO:0034220;GO:0015254;GO:0009992;GO:0005773;GO:0015250;GO:0005887;GO:0015793	K09872	virNOG04704	P	sp|P93004|PIP27_ARATH Aquaporin PIP2-7 OS=Arabidopsis thaliana GN=PIP2-7 PE=1 SV=2	gi|1035920947|gb|OAY50537.1| hypothetical protein MANES_05G144100 [Manihot esculenta]
TRINITY_DN55598_c3_g2	1641.56	244.62	0.149017	0.045625	1107	GO:0005506;GO:0055114;GO:0051213	-	virNOG07799	Q	sp|Q9FFF6|DIOX5_ARATH Probable 2-oxoglutarate-dependent dioxygenase At5g05600 OS=Arabidopsis thaliana GN=At5g05600 PE=2 SV=1	gi|950950389|ref|XP_014495382.1| PREDICTED: flavonol synthase/flavanone 3-hydroxylase-like [Vigna radiata var. radiata]
TRINITY_DN55610_c2_g6	32.428	2.9865	0.0920961	0.0135349	516	-	-	-	-	-	-
TRINITY_DN55681_c0_g3	28.0981	4.61162	0.164126	0.0165935	645	-	-	-	-	-	-
TRINITY_DN55681_c1_g3	19.1312	3.4271	0.179137	0.0475599	355	GO:0016020;GO:0005488	-	virNOG02646	T	-	gi|950985593|ref|XP_014503376.1| PREDICTED: glycerophosphodiester phosphodiesterase protein kinase domain-containing GDPDL2-like [Vigna radiata var. radiata]
TRINITY_DN55685_c4_g1	6.85629	0	0	0.033859	536	-	-	-	-	-	-
TRINITY_DN55752_c1_g1	77.2399	19.8126	0.256508	0.0412232	4478	-	-	COG2801;virNOG15679	RL	sp|P04323|POL3_DROME Retrovirus-related Pol polyprotein from transposon 17.6 OS=Drosophila melanogaster GN=pol PE=3 SV=1	gi|1025145498|ref|XP_016467122.1| PREDICTED: uncharacterized protein LOC107789765 [Nicotiana tabacum]
TRINITY_DN55758_c0_g1	5.27345	0	0	0.0403474	975	-	-	-	-	-	-
TRINITY_DN55789_c2_g1	13.1502	1.56646	0.11912	0.0328308	344	GO:0050896	-	virNOG13489;virNOG10093;NOG101937	ST	sp|Q40392|TMVRN_NICGU TMV resistance protein N OS=Nicotiana glutinosa GN=N PE=1 SV=1	gi|567907787|ref|XP_006446207.1| hypothetical protein CICLE_v10014074mg [Citrus clementina] gi|557548818|gb|ESR59447.1| hypothetical protein CICLE_v10014074mg [Citrus clementina]
TRINITY_DN55801_c0_g1	687.028	13.8892	0.0202163	0.0152282	1551	-	-	NOG82782;virNOG21305;virNOG22697	SR	sp|Q9ZP41|EGC_CITJA EG45-like domain containing protein OS=Citrus jambhiri GN=CjBAp12 PE=1 SV=1	gi|645233878|ref|XP_008223552.1| PREDICTED: EG45-like domain containing protein [Prunus mume]
TRINITY_DN55816_c4_g1	8.65996	0.70567	0.0814865	0.0446338	485	-	-	-	-	-	-
TRINITY_DN55822_c0_g1	93.928	28.3362	0.30168	0.0348457	797	-	-	virNOG10093;NOG96741	TR	sp|Q9SZ67|WRK19_ARATH Probable WRKY transcription factor 19 OS=Arabidopsis thaliana GN=WRKY19 PE=3 SV=1	gi|1027103181|ref|XP_016649669.1| PREDICTED: TMV resistance protein N-like [Prunus mume]
TRINITY_DN55841_c3_g2	10.3835	0	0	0.0269754	598	-	-	-	-	-	-
TRINITY_DN55856_c3_g1	188.51	54.9722	0.291614	0.0467948	1599	-	-	virNOG05505	S	sp|F4JN35|NTL9_ARATH Protein NTM1-like 9 OS=Arabidopsis thaliana GN=NTL9 PE=1 SV=1	gi|703124511|ref|XP_010103069.1| NAC domain-containing protein 78 [Morus notabilis] gi|587906664|gb|EXB94718.1| NAC domain-containing protein 78 [Morus notabilis]
TRINITY_DN55872_c1_g1	15.7083	2.11701	0.13477	0.0287886	613	GO:0004672	-	virNOG05235;virNOG07470;COG0515	T	sp|Q8L7G3|CRK7_ARATH Cysteine-rich receptor-like protein kinase 7 OS=Arabidopsis thaliana GN=CRK7 PE=2 SV=1	gi|641811799|gb|KDO37223.1| hypothetical protein CISIN_1g037520mg, partial [Citrus sinensis]
TRINITY_DN56016_c0_g1	6.73232	0	0	0.0278659	1315	-	-	-	-	sp|Q03799|RT08_YEAST 37S ribosomal protein S8, mitochondrial OS=Saccharomyces cerevisiae (strain ATCC 204508 / S288c) GN=MRPS8 PE=1 SV=1	-
TRINITY_DN57158_c0_g1	6.44658	0	0	0.0313958	696	-	-	-	-	-	-
TRINITY_DN59566_c0_g1	5.13279	0	0	0.0465275	1191	-	-	virNOG00379	E	sp|O60113|YG64_SCHPO Uncharacterized amino-acid permease C15C4.04c OS=Schizosaccharomyces pombe (strain 972 / ATCC 24843) GN=SPBC15C4.04c PE=3 SV=1	gi|545369757|ref|XP_005649615.1| amino acid transporter [Coccomyxa subellipsoidea C-169] gi|384251594|gb|EIE25071.1| amino acid transporter [Coccomyxa subellipsoidea C-169]
TRINITY_DN59903_c0_g1	7.83748	0	0	0.0383657	898	-	-	virNOG01406;NOG08384	TD	sp|O74558|MOB2_SCHPO Maintenance of ploidy protein mob2 OS=Schizosaccharomyces pombe (strain 972 / ATCC 24843) GN=mob2 PE=1 SV=1	gi|242078295|ref|XP_002443916.1| hypothetical protein SORBIDRAFT_07g004310 [Sorghum bicolor]
TRINITY_DN59929_c0_g1	7.3915	0.352835	0.0477352	0.0463332	1138	-	-	-	-	-	-
TRINITY_DN60142_c0_g1	20.8789	3.27198	0.156712	0.025295	1293	-	-	virNOG06682	R	sp|O34812|YFMJ_BACSU Putative NADP-dependent oxidoreductase YfmJ OS=Bacillus subtilis (strain 168) GN=yfmJ PE=2 SV=1	gi|1026051449|ref|XP_016570217.1| PREDICTED: 2-alkenal reductase (NADP(+)-dependent) [Capsicum annuum]
TRINITY_DN63941_c0_g1	30.7513	1.15062	0.0374171	0.0410685	906	GO:0046872;GO:0005739;GO:0051536	K22068	virNOG18316	C	sp|Q6CFQ0|ISU1_YARLI Iron sulfur cluster assembly protein 1, mitochondrial OS=Yarrowia lipolytica (strain CLIB 122 / E 150) GN=ISU1 PE=3 SV=1	gi|703116797|ref|XP_010101221.1| Iron-sulfur cluster assembly protein 1 [Morus notabilis] gi|587899496|gb|EXB87895.1| Iron-sulfur cluster assembly protein 1 [Morus notabilis]
TRINITY_DN64151_c0_g1	16.6426	1.21797	0.0731842	0.0352619	1460	GO:0005750;GO:0045153;GO:0006122	-	virNOG00410	O	sp|O60044|QCR2_NEUCR Cytochrome b-c1 complex subunit 2, mitochondrial OS=Neurospora crassa (strain ATCC 24698 / 74-OR23-1A / CBS 708.71 / DSM 1257 / FGSC 987) GN=qcr-2 PE=2 SV=2	gi|194703242|gb|ACF85705.1| unknown [Zea mays] gi|584127173|gb|EWG36592.1| ubiquinol-cytochrome c reductase core subunit 2 [Fusarium verticillioides 7600] gi|584127174|gb|EWG36593.1| ubiquinol-cytochrome c reductase core subunit 2 [Fusarium verticillioides 7600]
TRINITY_DN68616_c0_g1	6.306	0	0	0.0279144	743	GO:0000149;GO:0005484;GO:0006906;GO:0031201;GO:0006887	-	virNOG09263;COG5143	U	sp|P33328|SNC2_YEAST Synaptobrevin homolog 2 OS=Saccharomyces cerevisiae (strain ATCC 204508 / S288c) GN=SNC2 PE=1 SV=2	gi|125585044|gb|EAZ25708.1| hypothetical protein OsJ_09541 [Oryza sativa Japonica Group]
TRINITY_DN68791_c0_g1	20.2181	1.27663	0.063143	0.0205365	789	-	-	-	-	-	-
TRINITY_DN68976_c0_g1	21.148	4.58685	0.216893	0.0417879	2132	-	-	virNOG01954;virNOG03359	C	sp|P47515|ODPB_MYCGE Pyruvate dehydrogenase E1 component subunit beta OS=Mycoplasma genitalium (strain ATCC 33530 / G-37 / NCTC 10195) GN=pdhB PE=3 SV=1	gi|545354737|ref|XP_005643202.1| Thiamin diphosphate-binding protein [Coccomyxa subellipsoidea C-169] gi|384245163|gb|EIE18658.1| Thiamin diphosphate-binding protein [Coccomyxa subellipsoidea C-169]
TRINITY_DN69181_c0_g1	6.78375	0	0	0.0250224	1511	-	-	virNOG05409;virNOG18611;virNOG08341;virNOG10080	TDRB	sp|Q9UKB1|FBW1B_HUMAN F-box/WD repeat-containing protein 11 OS=Homo sapiens GN=FBXW11 PE=1 SV=1	gi|545369488|ref|XP_005649489.1| WD40 repeat-like protein [Coccomyxa subellipsoidea C-169] gi|384251467|gb|EIE24945.1| WD40 repeat-like protein [Coccomyxa subellipsoidea C-169]
TRINITY_DN69626_c0_g1	13.3785	0.285482	0.0213389	0.0266456	780	GO:0015986;GO:0016020;GO:0046933	-	virNOG08611	C	sp|Q9P602|ATPO_NEUCR ATP synthase subunit 5, mitochondrial OS=Neurospora crassa (strain ATCC 24698 / 74-OR23-1A / CBS 708.71 / DSM 1257 / FGSC 987) GN=atp-5 PE=3 SV=2	gi|194689268|gb|ACF78718.1| unknown [Zea mays]
TRINITY_DN69745_c0_g1	6.01873	0	0	0.0373772	1761	-	-	virNOG01461;COG3733	Q	sp|Q12556|AMO1_ASPNG Copper amine oxidase 1 OS=Aspergillus niger GN=AO-I PE=1 SV=2	gi|971516982|dbj|GAQ81207.1| Copper amine oxidase [Klebsormidium flaccidum]
TRINITY_DN72932_c0_g1	9.56556	0.642664	0.0671852	0.035956	1439	-	-	COG0722	E	sp|P32449|AROG_YEAST Phospho-2-dehydro-3-deoxyheptonate aldolase, tyrosine-inhibited OS=Saccharomyces cerevisiae (strain ATCC 204508 / S288c) GN=ARO4 PE=1 SV=2	gi|1023966640|gb|KZV14989.1| hypothetical protein F511_09458 [Dorcoceras hygrometricum]
TRINITY_DN73129_c0_g1	7.84053	0	0	0.0116643	1052	-	-	COG1680	V	sp|Q9Y7D1|LOVD_ASPTE Acyltransferase LovD OS=Aspergillus terreus GN=lovD PE=1 SV=1	gi|223499962|gb|EEF22362.1| d-aminoacylase, putative, partial [Ricinus communis]
TRINITY_DN73462_c0_g1	19.3308	3.52835	0.182524	0.0297449	638	-	-	-	-	-	-
TRINITY_DN73522_c0_g1	11.8439	0.70567	0.0595807	0.0417178	1220	-	-	virNOG06948	HC	sp|Q0UEY4|NCB5R_PHANO NADH-cytochrome b5 reductase 1 OS=Phaeosphaeria nodorum (strain SN15 / ATCC MYA-4574 / FGSC 10173) GN=CBR1 PE=3 SV=2	gi|1025189367|ref|XP_016474792.1| PREDICTED: NADH--cytochrome b5 reductase 1-like isoform X2 [Nicotiana tabacum]
TRINITY_DN73542_c0_g1	7.94484	0	0	0.0126127	1639	-	-	-	-	-	-
TRINITY_DN73566_c0_g1	9.27982	0.638317	0.0687855	0.0408811	1227	-	-	-	-	-	-
TRINITY_DN73908_c0_g1	9.05001	0.285482	0.0315449	0.029484	438	-	-	-	-	-	-
TRINITY_DN74807_c0_g1	18.0124	1.49476	0.0829852	0.0102014	866	-	-	-	-	-	-
TRINITY_DN77229_c0_g1	18.1666	3.17551	0.1748	0.0396382	1059	-	-	virNOG04721;COG0057	G	sp|P75358|G3P_MYCPN Glyceraldehyde-3-phosphate dehydrogenase OS=Mycoplasma pneumoniae (strain ATCC 29342 / M129) GN=gapA PE=1 SV=1	gi|760444149|ref|XP_011399143.1| Glyceraldehyde-3-phosphate dehydrogenase A, chloroplastic [Auxenochlorella protothecoides] gi|675353807|gb|KFM26247.1| Glyceraldehyde-3-phosphate dehydrogenase A, chloroplastic [Auxenochlorella protothecoides]
TRINITY_DN77244_c0_g1	9.42192	0	0	0.0123946	2034	-	-	virNOG07243;virNOG13457	T	sp|O14019|HAL4_SCHPO Serine/threonine-protein kinase hal4 OS=Schizosaccharomyces pombe (strain 972 / ATCC 24843) GN=hal4 PE=1 SV=1	gi|474374521|gb|EMS64096.1| CBL-interacting protein kinase 32 [Triticum urartu] gi|475155163|gb|EMT00033.1| CBL-interacting protein kinase 32 [Aegilops tauschii]
TRINITY_DN77579_c0_g1	8.37422	0.289829	0.0346097	0.0267716	1205	-	-	virNOG10196	S	sp|Q49W60|2NPD_STAS1 Probable nitronate monooxygenase OS=Staphylococcus saprophyticus subsp. saprophyticus (strain ATCC 15305 / DSM 20229) GN=SSP1854 PE=3 SV=1	gi|971508090|dbj|GAQ90113.1| hypothetical protein KFL_006020020 [Klebsormidium flaccidum]
TRINITY_DN77894_c0_g1	5.64529	0	0	0.0458307	1367	-	-	virNOG03550	O	sp|O13754|CNS1_SCHPO Hsp70/Hsp90 co-chaperone cns1 OS=Schizosaccharomyces pombe (strain 972 / ATCC 24843) GN=cns1 PE=3 SV=1	gi|475621695|gb|EMT31584.1| Tetratricopeptide repeat 4-like protein [Aegilops tauschii]
TRINITY_DN80911_c0_g1	67.0708	6.60564	0.0984877	0.0371445	369	-	-	-	-	-	-
