# Supplementary material for: Transcriptome-based analysis of the hormone regulation mechanism of gender differentiation in Juglans mandshurica Maxim
Source: PeerJ. 2021 Nov 9;9:e12328. doi: 10.7717/peerj.12328 (PMC8588858; doi:10.7717/peerj.12328)
Supplement: Supplemental Information 11 [file peerj-09-12328-s011.zip › T1_vs_T2.Up.xlsx]

## Sheet: Sheet1
ID	T1	T2	foldchange	pvalue	Length	GO	KEGG	eggNOG	eggNOG_Category	Swissprot	NR
TRINITY_DN8342_c0_g1	3.82959	22.0056	5.74622	0.0294138	559	-	-	virNOG26484;virNOG37682	R	-	gi|823194841|ref|XP_012492439.1| PREDICTED: uncharacterized protein LOC105804387 [Gossypium raimondii] gi|763777325|gb|KJB44448.1| hypothetical protein B456_007G253600 [Gossypium raimondii]
TRINITY_DN9720_c0_g1	0	5.74573	Inf	0.0401326	830	GO:0007018;GO:0005524;GO:0003777;GO:0008017	-	virNOG09976	Z	sp|F4J2M6|KN14L_ARATH Kinesin-like protein KIN-14L OS=Arabidopsis thaliana GN=KIN14L PE=3 SV=2	gi|703144136|ref|XP_010108212.1| hypothetical protein L484_003410 [Morus notabilis] gi|587931129|gb|EXC18225.1| hypothetical protein L484_003410 [Morus notabilis]
TRINITY_DN12049_c0_g1	0.783153	9.52478	12.1621	0.0394071	1181	GO:0016788	-	virNOG05265	R	sp|Q8VY93|GDL66_ARATH GDSL esterase/lipase At4g26790 OS=Arabidopsis thaliana GN=At4g26790 PE=2 SV=1	gi|567920898|ref|XP_006452455.1| hypothetical protein CICLE_v10008798mg [Citrus clementina] gi|557555681|gb|ESR65695.1| hypothetical protein CICLE_v10008798mg [Citrus clementina]
TRINITY_DN12134_c0_g1	0.267604	8.16908	30.5267	0.0378331	704	-	-	virNOG19118;KOG1721;NOG168275	KR	sp|Q5RCJ2|ZN614_PONAB Zinc finger protein 614 OS=Pongo abelii GN=ZNF614 PE=2 SV=1	gi|595947745|ref|XP_007216232.1| hypothetical protein PRUPE_ppa016813mg [Prunus persica] gi|462412382|gb|EMJ17431.1| hypothetical protein PRUPE_ppa016813mg [Prunus persica]
TRINITY_DN12428_c0_g1	0	5.96298	Inf	0.0378049	769	GO:0003824	-	virNOG08548;virNOG00254	E	sp|O00088|GLNA_AGABI Glutamine synthetase OS=Agaricus bisporus GN=glnA PE=3 SV=1	gi|1004142286|gb|KXZ50274.1| hypothetical protein GPECTOR_17g913 [Gonium pectorale]
TRINITY_DN12440_c0_g1	5.10863	48.47	9.48786	0.00126604	793	-	-	-	-	-	gi|731406536|ref|XP_010656195.1| PREDICTED: uncharacterized protein LOC104880632 [Vitis vinifera]
TRINITY_DN20951_c0_g1	0	11.5019	Inf	0.00636077	861	-	-	-	-	sp|P30152|NGAL_RAT Neutrophil gelatinase-associated lipocalin OS=Rattus norvegicus GN=Lcn2 PE=1 SV=2	-
TRINITY_DN21295_c0_g1	1.08703	17.7912	16.3668	0.0432546	1049	-	-	-	-	-	-
TRINITY_DN25469_c0_g1	0	8.86605	Inf	0.0165372	1595	-	-	-	-	-	-
TRINITY_DN30683_c0_g1	0.535209	52.2446	97.6154	0.000156765	1002	-	-	virNOG25619	K	sp|Q9SKX1|IBH1_ARATH Transcription factor IBH1 OS=Arabidopsis thaliana GN=IBH1 PE=1 SV=1	gi|1009151500|ref|XP_015893583.1| PREDICTED: transcription factor IBH1-like [Ziziphus jujuba]
TRINITY_DN32633_c0_g1	4.90001	49.1422	10.029	0.0160062	1082	-	-	virNOG19075	S	-	gi|590675257|ref|XP_007039397.1| Uncharacterized protein TCM_015652 [Theobroma cacao] gi|508776642|gb|EOY23898.1| Uncharacterized protein TCM_015652 [Theobroma cacao]
TRINITY_DN32938_c0_g1	0	6.38317	Inf	0.0312424	842	-	-	-	-	-	-
TRINITY_DN33252_c0_g1	2.67299	18.2409	6.82416	0.0362659	886	-	K13448	virNOG19826	T	sp|Q8L3R2|CML41_ARATH Probable calcium-binding protein CML41 OS=Arabidopsis thaliana GN=CML41 PE=2 SV=2	gi|1035905808|gb|OAY35406.1| hypothetical protein MANES_12G099300 [Manihot esculenta]
TRINITY_DN33819_c0_g1	1.76434	29.7024	16.8348	0.00100526	1827	GO:0046274;GO:0048046;GO:0052716;GO:0005507;GO:0055114	K05909	virNOG15999	Q	sp|Q56YT0|LAC3_ARATH Laccase-3 OS=Arabidopsis thaliana GN=LAC3 PE=2 SV=2	gi|703109971|ref|XP_010099447.1| hypothetical protein L484_011146 [Morus notabilis] gi|587889861|gb|EXB78522.1| hypothetical protein L484_011146 [Morus notabilis]
TRINITY_DN34090_c0_g1	0.801288	9.30534	11.613	0.0477461	1368	-	-	-	-	sp|P53693|RDS1_SCHPO Protein rds1 OS=Schizosaccharomyces pombe (strain 972 / ATCC 24843) GN=rds1 PE=2 SV=2	-
TRINITY_DN34454_c0_g1	0	6.9346	Inf	0.0231909	953	GO:0055085;GO:0005524;GO:0016021;GO:0042626	-	virNOG08828	Q	sp|Q9LHK4|AB8B_ARATH Putative ABC transporter B family member 8 OS=Arabidopsis thaliana GN=ABCB8 PE=5 SV=1	gi|802627848|ref|XP_012076854.1| PREDICTED: putative ABC transporter B family member 8 [Jatropha curcas]
TRINITY_DN35188_c0_g1	2.51275	27.0596	10.7689	0.00654649	1681	GO:0004014;GO:0006597;GO:0006557;GO:0008295;GO:0005829	K01611	virNOG09416	T	sp|Q3E9D5|DCAM4_ARATH S-adenosylmethionine decarboxylase proenzyme 4 OS=Arabidopsis thaliana GN=SAMDC4 PE=1 SV=1	gi|225432472|ref|XP_002277316.1| PREDICTED: S-adenosylmethionine decarboxylase proenzyme 4 [Vitis vinifera]
TRINITY_DN35238_c0_g1	0	5.87956	Inf	0.0430999	618	-	-	-	-	sp|P64515|YECN_ECOLI Inner membrane protein YecN OS=Escherichia coli (strain K12) GN=yecN PE=1 SV=1	-
TRINITY_DN36751_c0_g1	0	7.82059	Inf	0.0159809	1041	-	-	-	-	-	-
TRINITY_DN37735_c0_g2	0	10.7193	Inf	0.0454245	1442	GO:0015074;GO:0008233;GO:0006508;GO:0008270;GO:0003676	-	KOG1075;KOG0017	R	sp|P10978|POLX_TOBAC Retrovirus-related Pol polyprotein from transposon TNT 1-94 OS=Nicotiana tabacum PE=2 SV=1	gi|1012350828|gb|KYP62017.1| Retrovirus-related Pol polyprotein from transposon TNT 1-94 [Cajanus cajan]
TRINITY_DN37830_c0_g1	0	6.32407	Inf	0.0273207	817	GO:0015074;GO:0008270;GO:0003676	-	virNOG36504;KOG0017;virNOG26380	R	sp|Q94HW2|POLR1_ARATH Retrovirus-related Pol polyprotein from transposon RE1 OS=Arabidopsis thaliana GN=RE1 PE=2 SV=1	gi|731419016|ref|XP_010660874.1| PREDICTED: uncharacterized protein LOC104881667 [Vitis vinifera]
TRINITY_DN38038_c0_g1	1.33802	16.7136	12.4912	0.0160602	1451	GO:0005634;GO:0006355;GO:0043565;GO:0003700	-	virNOG07114	S	sp|Q9SN22|SCL32_ARATH Scarecrow-like protein 32 OS=Arabidopsis thaliana GN=SCL32 PE=1 SV=1	gi|1035903570|gb|OAY33169.1| hypothetical protein MANES_13G074700 [Manihot esculenta]
TRINITY_DN38604_c0_g1	2.38725	16.1161	6.7509	0.0400117	1133	-	-	virNOG37161	S	-	gi|645255134|ref|XP_008233358.1| PREDICTED: uncharacterized protein LOC103332400 [Prunus mume]
TRINITY_DN38913_c0_g1	0	8.29812	Inf	0.0138993	959	-	-	-	-	-	gi|326512020|dbj|BAJ95991.1| predicted protein [Hordeum vulgare subsp. vulgare]
TRINITY_DN38915_c0_g1	1.17473	52.1782	44.4172	0.0243675	1716	GO:0043231;GO:0016620;GO:0008152;GO:0044444	-	COG1012;virNOG03113;virNOG00876	C	sp|O74187|ALDH_AGABI Aldehyde dehydrogenase OS=Agaricus bisporus GN=aldA PE=3 SV=1	gi|971513571|dbj|GAQ84628.1| putative aldehyde dehydrogenase [Klebsormidium flaccidum]
TRINITY_DN38934_c0_g1	3.60283	54.6541	15.1698	0.00824246	495	GO:0004089;GO:0008270;GO:0006730	K01674	virNOG14621	R	sp|O04846|ATCA1_ARATH Alpha carbonic anhydrase 1, chloroplastic OS=Arabidopsis thaliana GN=ACA1 PE=1 SV=2	gi|1009160993|ref|XP_015898654.1| PREDICTED: alpha carbonic anhydrase 1, chloroplastic [Ziziphus jujuba]
TRINITY_DN39005_c0_g1	1.44233	19.7127	13.6672	0.0156873	1564	GO:0020037;GO:0005506;GO:0004129;GO:0009060;GO:0006119;GO:0022900;GO:1902600;GO:0005507;GO:0016021;GO:0005743;GO:0070469;GO:0005886	-	virNOG11095	C	sp|P05503|COX1_RAT Cytochrome c oxidase subunit 1 OS=Rattus norvegicus GN=Mtco1 PE=2 SV=3	gi|385153435|ref|YP_006073039.1| cox1 gene product (mitochondrion) [Nitella hyalina] gi|335354166|gb|AEH42853.1| cytochrome c oxidase subunit 1 (mitochondrion) [Nitella hyalina]
TRINITY_DN39152_c0_g1	0	13.8118	Inf	0.00481033	791	-	-	-	-	sp|P14423|PA2GA_RAT Phospholipase A2, membrane associated OS=Rattus norvegicus GN=Pla2g2a PE=1 SV=2	-
TRINITY_DN39238_c0_g1	125.547	960.004	7.6466	0.0482035	1434	GO:0016787;GO:0008152	-	virNOG05209	V	sp|Q9LFR7|CXE17_ARATH Probable carboxylesterase 17 OS=Arabidopsis thaliana GN=CXE17 PE=2 SV=1	gi|802574227|ref|XP_012068726.1| PREDICTED: probable carboxylesterase 17 [Jatropha curcas] gi|643733727|gb|KDP40570.1| hypothetical protein JCGZ_24569 [Jatropha curcas]
TRINITY_DN40276_c0_g1	0	45.4422	Inf	0.00502858	951	-	-	virNOG21917	S	sp|Q1G3T1|TDL1_ARATH TPD1 protein homolog 1 OS=Arabidopsis thaliana GN=TDL1 PE=2 SV=1	gi|659067542|ref|XP_008439976.1| PREDICTED: protein TAPETUM DETERMINANT 1 [Cucumis melo] gi|659067544|ref|XP_008439984.1| PREDICTED: protein TAPETUM DETERMINANT 1 [Cucumis melo] gi|659067546|ref|XP_008439993.1| PREDICTED: protein TAPETUM DETERMINANT 1 [Cucumis melo] gi|659067550|ref|XP_008440012.1| PREDICTED: protein TAPETUM DETERMINANT 1 [Cucumis melo]
TRINITY_DN40400_c0_g1	8.0855	44.8482	5.54674	0.011155	982	GO:0016021	-	poaNOG24946;virNOG26910	S	-	gi|566192478|ref|XP_002316422.2| hypothetical protein POPTR_0010s24040g, partial [Populus trichocarpa] gi|550330485|gb|EEF02593.2| hypothetical protein POPTR_0010s24040g, partial [Populus trichocarpa]
TRINITY_DN40595_c0_g1	4.0261	23.4795	5.83183	0.0261531	662	-	-	-	-	-	-
TRINITY_DN40838_c0_g1	28.8814	106.846	3.69948	0.0245297	1493	GO:0016020;GO:0016310;GO:0000166;GO:0004672	-	virNOG14681	T	sp|O80888|M3K17_ARATH Mitogen-activated protein kinase kinase kinase 17 OS=Arabidopsis thaliana GN=MAPKKK17 PE=1 SV=1	gi|1009116070|ref|XP_015874578.1| PREDICTED: mitogen-activated protein kinase kinase kinase A [Ziziphus jujuba]
TRINITY_DN40891_c0_g2	351.293	1498.89	4.26677	0.0143068	763	-	-	virNOG26046;virNOG24331;virNOG24453	O	sp|Q9FYB5|DNJ11_ARATH Chaperone protein dnaJ 11, chloroplastic OS=Arabidopsis thaliana GN=ATJ11 PE=1 SV=2	gi|720040656|ref|XP_010268660.1| PREDICTED: chaperone protein dnaJ 11, chloroplastic [Nelumbo nucifera]
TRINITY_DN40978_c0_g1	0.409712	11.0156	26.8863	0.0158916	1721	-	-	-	-	sp|P02454|CO1A1_RAT Collagen alpha-1(I) chain OS=Rattus norvegicus GN=Col1a1 PE=1 SV=5	-
TRINITY_DN41043_c0_g1	14.6138	80.6057	5.51574	0.00758846	1588	GO:0046872;GO:0055114;GO:0016491	-	virNOG12051;COG3491	QR	sp|Q84MB3|ACCH1_ARATH 1-aminocyclopropane-1-carboxylate oxidase homolog 1 OS=Arabidopsis thaliana GN=At1g06620 PE=2 SV=1	gi|470127518|ref|XP_004299716.1| PREDICTED: 1-aminocyclopropane-1-carboxylate oxidase homolog 4-like [Fragaria vesca subsp. vesca]
TRINITY_DN41077_c0_g1	1.49674	17.0369	11.3826	0.0206351	522	-	-	-	-	-	-
TRINITY_DN41119_c0_g1	0	7.49208	Inf	0.0196462	1436	-	-	virNOG05334;COG4886	SR	sp|Q01129|PGS2_RAT Decorin OS=Rattus norvegicus GN=Dcn PE=1 SV=1	gi|255089435|ref|XP_002506639.1| predicted protein [Micromonas commoda] gi|226521912|gb|ACO67897.1| predicted protein [Micromonas commoda]
TRINITY_DN41147_c0_g1	40.9776	122.148	2.98085	0.0435282	1150	-	-	virNOG30136;virNOG18753	S	sp|Q9ZUF7|LOR6_ARATH Protein LURP-one-related 6 OS=Arabidopsis thaliana GN=At2g05910 PE=2 SV=1	gi|703075814|ref|XP_010090173.1| hypothetical protein L484_027406 [Morus notabilis] gi|587848711|gb|EXB38970.1| hypothetical protein L484_027406 [Morus notabilis]
TRINITY_DN41156_c0_g2	1.06889	20.2662	18.96	0.00750988	3387	-	-	virNOG21008	S	sp|P04937|FINC_RAT Fibronectin OS=Rattus norvegicus GN=Fn1 PE=1 SV=2	gi|926785378|ref|XP_013901163.1| fibronectin type III domain containing 3A, partial [Monoraphidium neglectum] gi|761971587|gb|KIZ02144.1| fibronectin type III domain containing 3A, partial [Monoraphidium neglectum]
TRINITY_DN41202_c0_g1	0.391577	1909.06	4875.33	5.92776e-19	2094	GO:0042254;GO:0022625;GO:0002181;GO:0030687;GO:0003735;GO:0070180	K02941	COG0244;virNOG02778	J	sp|Q42112|RLA02_ARATH 60S acidic ribosomal protein P0-2 OS=Arabidopsis thaliana GN=RPP0B PE=1 SV=2	gi|147776317|emb|CAN76468.1| hypothetical protein VITISV_030042 [Vitis vinifera]
TRINITY_DN41203_c0_g1	1.33802	14.0182	10.4768	0.0319582	1498	-	-	-	-	-	-
TRINITY_DN41250_c0_g1	4.52961	100.365	22.1575	0.0114339	1011	GO:0015035;GO:0009055;GO:0005623;GO:0055114;GO:0045454	K03676	virNOG20657	O	sp|Q8LF89|GRXC8_ARATH Glutaredoxin-C8 OS=Arabidopsis thaliana GN=GRXC8 PE=1 SV=2	gi|719978309|ref|XP_010249120.1| PREDICTED: glutaredoxin-C1-like [Nelumbo nucifera]
TRINITY_DN41264_c0_g1	0	8.01263	Inf	0.0160866	560	-	-	-	-	sp|O74631|FD123_TRAVE Protein FDD123 OS=Trametes versicolor GN=FDD123 PE=2 SV=1	gi|971518807|dbj|GAQ79355.1| Bacteriorhodopsin-like protein [Klebsormidium flaccidum]
TRINITY_DN41515_c0_g1	55.4284	211.392	3.81378	0.0307621	1117	-	-	virNOG17751	R	-	gi|225433764|ref|XP_002271254.1| PREDICTED: uncharacterized protein LOC100251518 [Vitis vinifera] gi|297745164|emb|CBI39156.3| unnamed protein product [Vitis vinifera]
TRINITY_DN41664_c0_g1	2.9406	21.4129	7.28183	0.0205796	1445	-	K10760	virNOG11927	J	sp|Q5GHF7|IPT_HUMLU Adenylate isopentenyltransferase OS=Humulus lupulus PE=1 SV=1	gi|147778591|emb|CAN73470.1| hypothetical protein VITISV_000274 [Vitis vinifera]
TRINITY_DN41919_c0_g1	0	6.68169	Inf	0.0267321	942	-	-	-	-	-	-
TRINITY_DN42005_c0_g1	4.31184	27.5011	6.37804	0.0157641	2780	GO:0000226;GO:0000910;GO:0008017	K16732	virNOG09290;KOG4302	ZD	sp|Q9LZY0|MA654_ARATH 65-kDa microtubule-associated protein 4 OS=Arabidopsis thaliana GN=MAP65-4 PE=1 SV=2	gi|590722943|ref|XP_007052041.1| Microtubule associated protein (MAP65/ASE1) family protein, putative isoform 2, partial [Theobroma cacao] gi|508704302|gb|EOX96198.1| Microtubule associated protein (MAP65/ASE1) family protein, putative isoform 2, partial [Theobroma cacao]
TRINITY_DN42263_c0_g1	4.98618	34.211	6.86117	0.0118178	2074	-	-	virNOG22502;KOG1075;virNOG37104;virNOG34604	R	-	gi|147823314|emb|CAN77450.1| hypothetical protein VITISV_016971 [Vitis vinifera]
TRINITY_DN42421_c0_g1	0	8.4867	Inf	0.0101752	916	-	-	-	-	-	gi|147767491|emb|CAN60203.1| hypothetical protein VITISV_036059 [Vitis vinifera]
TRINITY_DN42472_c0_g1	0	20.7629	Inf	0.00639414	1276	-	-	-	-	-	-
TRINITY_DN42728_c0_g1	0.391577	8.04566	20.5468	0.0307513	1230	-	-	COG0386;virNOG14437	O	sp|P46412|GPX3_MOUSE Glutathione peroxidase 3 OS=Mus musculus GN=Gpx3 PE=1 SV=2	gi|303289056|ref|XP_003063816.1| glutathione peroxidase [Micromonas pusilla CCMP1545] gi|226454884|gb|EEH52189.1| glutathione peroxidase [Micromonas pusilla CCMP1545]
TRINITY_DN42743_c0_g1	4.28167	498.81	116.499	3.32237e-10	1684	-	-	virNOG24145;virNOG08788;KOG4660;virNOG23836	D	sp|O65001|TE1_MAIZE Protein terminal ear1 OS=Zea mays GN=TE1 PE=2 SV=1	gi|778708476|ref|XP_011656209.1| PREDICTED: protein terminal ear1 homolog [Cucumis sativus]
TRINITY_DN42754_c0_g1	96.9597	461.464	4.75933	0.00748426	2208	GO:0005634;GO:0003677;GO:0010197	-	virNOG15405	K	sp|Q9SGS2|HMGB9_ARATH High mobility group B protein 9 OS=Arabidopsis thaliana GN=HMGB9 PE=1 SV=1	gi|590594728|ref|XP_007017933.1| High mobility group family isoform 1 [Theobroma cacao] gi|508723261|gb|EOY15158.1| High mobility group family isoform 1 [Theobroma cacao]
TRINITY_DN42856_c0_g1	0.819424	16.578	20.2313	0.00824794	630	-	-	virNOG00819;virNOG05810;NOG140541;KOG0017;virNOG24415	SR	sp|Q9ZT94|POLR2_ARATH Retrovirus-related Pol polyprotein from transposon RE2 OS=Arabidopsis thaliana GN=RE2 PE=4 SV=1	gi|1012333571|gb|KYP44960.1| Retrovirus-related Pol polyprotein from transposon TNT 1-94, partial [Cajanus cajan]
TRINITY_DN42899_c0_g1	1.7296	23.4166	13.5387	0.00505121	1334	GO:0008375;GO:0016020	-	virNOG14547	R	-	gi|731385893|ref|XP_010648671.1| PREDICTED: uncharacterized protein LOC100254263 [Vitis vinifera] gi|296082044|emb|CBI21049.3| unnamed protein product [Vitis vinifera]
TRINITY_DN42916_c0_g1	11.6657	117.316	10.0565	0.0470223	1489	GO:0016747	-	virNOG15340	S	sp|Q70PR7|VINSY_RAUSE Vinorine synthase OS=Rauvolfia serpentina GN=ACT PE=1 SV=2	gi|743875277|ref|XP_011034885.1| PREDICTED: vinorine synthase-like [Populus euphratica]
TRINITY_DN43003_c0_g1	30.5928	171.071	5.59186	0.00369718	1512	-	-	virNOG15861;virNOG16764;virNOG07442	K	sp|Q9C7T4|BH096_ARATH Transcription factor bHLH96 OS=Arabidopsis thaliana GN=BHLH96 PE=1 SV=1	gi|731396893|ref|XP_010652690.1| PREDICTED: transcription factor bHLH94-like [Vitis vinifera]
TRINITY_DN43019_c0_g2	4.09872	23.9941	5.85404	0.0368077	1779	-	-	virNOG05403	I	sp|Q55CU8|PITC_DICDI Phosphatidylinositol transfer protein 3 OS=Dictyostelium discoideum GN=pitC PE=2 SV=1	gi|225432650|ref|XP_002282170.1| PREDICTED: random slug protein 5 [Vitis vinifera] gi|297737041|emb|CBI26242.3| unnamed protein product [Vitis vinifera]
TRINITY_DN43055_c0_g1	2.83324	23.5022	8.29516	0.0115123	1408	-	-	virNOG22458;virNOG24147	K	sp|Q9CA27|EF118_ARATH Ethylene-responsive transcription factor ERF118 OS=Arabidopsis thaliana GN=ERF118 PE=2 SV=1	gi|1009131758|ref|XP_015883014.1| PREDICTED: ethylene-responsive transcription factor CRF1 [Ziziphus jujuba]
TRINITY_DN43208_c0_g1	0	18.522	Inf	0.00126132	602	GO:0005634;GO:0003677;GO:0006355	-	virNOG03478	K	-	gi|743825780|ref|XP_011022632.1| PREDICTED: homeobox protein BEL1 homolog [Populus euphratica]
TRINITY_DN43252_c0_g1	0	6.04337	Inf	0.0369979	456	-	-	-	-	-	-
TRINITY_DN43297_c4_g1	0	8.78566	Inf	0.0231507	1546	GO:0006097;GO:0004474;GO:0005737	K01638	virNOG07104	C	sp|P28344|MASY_EMENI Malate synthase, glyoxysomal OS=Emericella nidulans (strain FGSC A4 / ATCC 38163 / CBS 112.46 / NRRL 194 / M139) GN=acuE PE=3 SV=3	gi|159475042|ref|XP_001695632.1| malate synthase [Chlamydomonas reinhardtii] gi|37955146|gb|AAP75564.1| malate synthase [Chlamydomonas reinhardtii] gi|158275643|gb|EDP01419.1| malate synthase [Chlamydomonas reinhardtii]
TRINITY_DN43327_c0_g1	3.22329	26.8693	8.33598	0.0497138	697	GO:0020037;GO:0070330;GO:0005506;GO:0016021;GO:0055114	-	virNOG11637	Q	sp|P48422|C86A1_ARATH Cytochrome P450 86A1 OS=Arabidopsis thaliana GN=CYP86A1 PE=1 SV=2	gi|167460238|gb|ABZ80831.1| CYP86A32 fatty acid omega-hydroxylase [Quercus suber]
TRINITY_DN43327_c0_g2	7.13905	39.1429	5.48292	0.0313555	1226	GO:0020037;GO:0005506;GO:0055114;GO:0018685;GO:0010345;GO:0005773;GO:0006631;GO:0070330;GO:0016021	-	virNOG11637	Q	sp|P48422|C86A1_ARATH Cytochrome P450 86A1 OS=Arabidopsis thaliana GN=CYP86A1 PE=1 SV=2	gi|1009114673|ref|XP_015873811.1| PREDICTED: cytochrome P450 86A1 [Ziziphus jujuba]
TRINITY_DN43333_c0_g1	11.6702	62.8527	5.38575	0.0118668	2261	GO:0016614;GO:0050660;GO:0055114	K22395	virNOG39063;virNOG25927	R	sp|O64743|BBE15_ARATH Berberine bridge enzyme-like 15 OS=Arabidopsis thaliana GN=MEE23 PE=1 SV=1	gi|568828024|ref|XP_006468345.1| PREDICTED: flavin-dependent oxidoreductase FOX2 [Citrus sinensis] gi|641856428|gb|KDO75194.1| hypothetical protein CISIN_1g009399mg [Citrus sinensis]
TRINITY_DN43432_c0_g1	24.4909	93.3104	3.81	0.039828	2887	GO:0044763;GO:0007275;GO:0050789;GO:0009888;GO:0031497;GO:0006310	K10750	virNOG06211	B	sp|Q9SXY0|FAS1_ARATH Chromatin assembly factor 1 subunit FAS1 OS=Arabidopsis thaliana GN=FAS1 PE=1 SV=1	gi|645223145|ref|XP_008218490.1| PREDICTED: chromatin assembly factor 1 subunit FAS1 [Prunus mume]
TRINITY_DN43471_c0_g2	0	6.87071	Inf	0.0380478	1056	-	-	virNOG33894;virNOG04413;virNOG00608	R	sp|A0QV10|Y2408_MYCS2 Uncharacterized oxidoreductase MSMEG_2408/MSMEI_2347 OS=Mycobacterium smegmatis (strain ATCC 700084 / mc(2)155) GN=MSMEG_2408 PE=1 SV=1	gi|971506867|dbj|GAQ91342.1| Aldo/keto reductase family protein [Klebsormidium flaccidum]
TRINITY_DN43560_c0_g1	1.48013	68.6911	46.4088	0.000936697	2282	-	-	virNOG02436	I	sp|Q9XTR8|LIP1_CAEEL Lipase ZK262.3 OS=Caenorhabditis elegans GN=ZK262.3 PE=1 SV=1	gi|1009111523|ref|XP_015901348.1| PREDICTED: uncharacterized protein LOC107434392 [Ziziphus jujuba]
TRINITY_DN43612_c0_g2	5.16304	62.2192	12.0509	0.0165115	1363	GO:0045330;GO:0030599;GO:0005618;GO:0045490;GO:0005576;GO:0043086;GO:0046910;GO:0042545	-	COG4677;virNOG02047	G	sp|O04887|PME2_CITSI Pectinesterase 2 OS=Citrus sinensis GN=PECS-2.1 PE=2 SV=1	gi|225453983|ref|XP_002280446.1| PREDICTED: pectinesterase 2 [Vitis vinifera]
TRINITY_DN43662_c0_g1	0	5.61014	Inf	0.0450676	700	GO:0015934;GO:0006412;GO:0003735	-	virNOG13886	J	sp|Q9FJX2|RL262_ARATH 60S ribosomal protein L26-2 OS=Arabidopsis thaliana GN=RPL26B PE=2 SV=1	gi|302759947|ref|XP_002963396.1| hypothetical protein SELMODRAFT_227399 [Selaginella moellendorffii] gi|302785820|ref|XP_002974681.1| hypothetical protein SELMODRAFT_442622 [Selaginella moellendorffii] gi|300157576|gb|EFJ24201.1| hypothetical protein SELMODRAFT_442622 [Selaginella moellendorffii] gi|300168664|gb|EFJ35267.1| hypothetical protein SELMODRAFT_227399 [Selaginella moellendorffii]
TRINITY_DN43674_c0_g1	16.4267	128.864	7.8448	0.0176905	1495	-	-	virNOG12232	R	sp|Q4UMH6|Y381_RICFE Putative ankyrin repeat protein RF_0381 OS=Rickettsia felis (strain ATCC VR-1525 / URRWXCal2) GN=RF_0381 PE=4 SV=1	gi|743879300|ref|XP_011035893.1| PREDICTED: serine/threonine-protein phosphatase 6 regulatory ankyrin repeat subunit B-like [Populus euphratica]
TRINITY_DN43784_c0_g1	148.004	904.928	6.1142	0.0034935	2606	-	-	virNOG18003;virNOG19056	S	-	gi|359475821|ref|XP_002285150.2| PREDICTED: uncharacterized protein LOC100266444 [Vitis vinifera]
TRINITY_DN43798_c0_g2	0	17.1233	Inf	0.0385185	1536	-	-	-	-	sp|P50325|CDA_AMYRO Chitin deacetylase OS=Amylomyces rouxii PE=1 SV=1	gi|118489941|gb|ABK96767.1| unknown [Populus trichocarpa x Populus deltoides]
TRINITY_DN43899_c0_g1	0	15.2844	Inf	0.0114586	1120	GO:0044435;GO:0018130;GO:0005488;GO:0009507	-	virNOG05676	R	sp|Q4PC85|THI4_USTMA Thiamine thiazole synthase OS=Ustilago maydis (strain 521 / FGSC 9021) GN=UMAG_11400 PE=3 SV=2	gi|302839162|ref|XP_002951138.1| hypothetical protein VOLCADRAFT_74899 [Volvox carteri f. nagariensis] gi|300263467|gb|EFJ47667.1| hypothetical protein VOLCADRAFT_74899 [Volvox carteri f. nagariensis]
TRINITY_DN44321_c1_g1	0	18.9953	Inf	0.000199242	706	-	-	-	-	-	-
TRINITY_DN44344_c0_g1	8.31082	52.262	6.28843	0.0476427	3128	GO:0003677	-	virNOG04378;COG5147;virNOG32291	K	sp|Q9S7G7|MB3R1_ARATH Transcription factor MYB3R-1 OS=Arabidopsis thaliana GN=MYB3R1 PE=2 SV=1	gi|590722464|ref|XP_007051901.1| Homeodomain-like protein, putative [Theobroma cacao] gi|508704162|gb|EOX96058.1| Homeodomain-like protein, putative [Theobroma cacao]
TRINITY_DN44401_c0_g1	0	21.7893	Inf	0.0309244	1153	-	-	-	-	-	-
TRINITY_DN44416_c1_g1	0	10.9861	Inf	0.0132405	880	-	-	virNOG11948	C	sp|Q03134|FDH_EMENI Formate dehydrogenase OS=Emericella nidulans (strain FGSC A4 / ATCC 38163 / CBS 112.46 / NRRL 194 / M139) GN=aciA PE=2 SV=3	gi|302772779|ref|XP_002969807.1| hypothetical protein SELMODRAFT_440990 [Selaginella moellendorffii] gi|300162318|gb|EFJ28931.1| hypothetical protein SELMODRAFT_440990 [Selaginella moellendorffii]
TRINITY_DN44441_c0_g1	5.86764	50.7452	8.64832	0.0484336	3356	GO:0005524;GO:0006298;GO:0030983	K08737	virNOG13079	L	sp|Q9SMV7|MSH7_ARATH DNA mismatch repair protein MSH7 OS=Arabidopsis thaliana GN=MSH7 PE=1 SV=1	gi|645275086|ref|XP_008242642.1| PREDICTED: DNA mismatch repair protein MSH7 [Prunus mume]
TRINITY_DN44452_c4_g3	0	6.81942	Inf	0.0238923	547	GO:0016021	-	virNOG25055	R	sp|Q4HXT6|PMP3_GIBZE Plasma membrane proteolipid 3 OS=Gibberella zeae (strain PH-1 / ATCC MYA-4620 / FGSC 9075 / NRRL 31084) GN=PMP3 PE=3 SV=2	gi|760441629|ref|XP_011397883.1| Plasma membrane proteolipid 3 [Auxenochlorella protothecoides] gi|675352555|gb|KFM24995.1| Plasma membrane proteolipid 3 [Auxenochlorella protothecoides]
TRINITY_DN44468_c0_g1	5.78747	39.6034	6.84296	0.00666113	1628	GO:0044425;GO:0009987	-	virNOG01136	R	sp|Q9SSD1|TMM_ARATH Protein TOO MANY MOUTHS OS=Arabidopsis thaliana GN=TMM PE=1 SV=1	gi|567902614|ref|XP_006443795.1| hypothetical protein CICLE_v10020031mg [Citrus clementina] gi|568851645|ref|XP_006479498.1| PREDICTED: piriformospora indica-insensitive protein 2 [Citrus sinensis] gi|557546057|gb|ESR57035.1| hypothetical protein CICLE_v10020031mg [Citrus clementina] gi|641841514|gb|KDO60426.1| hypothetical protein CISIN_1g012260mg [Citrus sinensis]
TRINITY_DN44487_c0_g1	2.36912	1666.22	703.307	7.04976e-16	2409	GO:0005634;GO:0003677;GO:0006355;GO:0003700;GO:0046983	K09264	virNOG02463;KOG0014	K	sp|P23706|DEFA_ANTMA Floral homeotic protein DEFICIENS OS=Antirrhinum majus GN=DEFA PE=1 SV=1	gi|802595925|ref|XP_012071963.1| PREDICTED: floral homeotic protein DEFICIENS-like isoform X1 [Jatropha curcas]
TRINITY_DN44517_c0_g2	22.5089	352.579	15.664	1.79492e-05	1854	-	-	virNOG09400	R	sp|O81829|GH35_ARATH Indole-3-acetic acid-amido synthetase GH3.5 OS=Arabidopsis thaliana GN=GH3.5 PE=1 SV=1	gi|567920216|ref|XP_006452114.1| hypothetical protein CICLE_v10007746mg [Citrus clementina] gi|557555340|gb|ESR65354.1| hypothetical protein CICLE_v10007746mg [Citrus clementina] gi|641855601|gb|KDO74387.1| hypothetical protein CISIN_1g006862mg [Citrus sinensis]
TRINITY_DN44589_c2_g1	0	15.5899	Inf	0.000631764	1185	-	-	-	-	-	-
TRINITY_DN44591_c0_g2	611.606	1917.72	3.13554	0.0267899	3462	-	-	virNOG02771	I	sp|Q93ZE9|SFH3_ARATH Phosphatidylinositol/phosphatidylcholine transfer protein SFH3 OS=Arabidopsis thaliana GN=SFH3 PE=2 SV=1	gi|1027107831|ref|XP_016650709.1| PREDICTED: phosphatidylinositol/phosphatidylcholine transfer protein SFH3 [Prunus mume]
TRINITY_DN44611_c3_g1	32.9392	193.89	5.88628	0.0041616	1697	GO:0020037;GO:0055114;GO:0006979;GO:0046872;GO:0098869;GO:0004601;GO:0005576;GO:0042744	K00430	virNOG07421	G	sp|Q9SJZ2|PER17_ARATH Peroxidase 17 OS=Arabidopsis thaliana GN=PER17 PE=2 SV=1	gi|645219292|ref|XP_008235027.1| PREDICTED: peroxidase 17-like [Prunus mume]
TRINITY_DN44664_c0_g2	5.04204	51.6034	10.2346	0.0141342	2899	GO:0016021	K21989	virNOG00373	S	sp|F4JCY2|CSCL8_ARATH CSC1-like protein At3g54510 OS=Arabidopsis thaliana GN=At3g54510 PE=3 SV=1	gi|743897721|ref|XP_011042157.1| PREDICTED: CSC1-like protein At3g54510 [Populus euphratica]
TRINITY_DN44709_c2_g2	0	5.60233	Inf	0.0417969	358	-	-	virNOG17344;virNOG15746;virNOG08480	S	-	gi|694316834|ref|XP_009335611.1| PREDICTED: protein SHI RELATED SEQUENCE 1 isoform X1 [Pyrus x bretschneideri]
TRINITY_DN44772_c0_g1	5.90086	66.7257	11.3078	0.000889164	1779	-	-	-	-	-	-
TRINITY_DN44796_c0_g2	335.654	1052.56	3.13584	0.0423865	1926	GO:0006351	K09286	virNOG05998	K	sp|Q8H1E4|RAP24_ARATH Ethylene-responsive transcription factor RAP2-4 OS=Arabidopsis thaliana GN=RAP2-4 PE=1 SV=1	gi|1035906264|gb|OAY35862.1| hypothetical protein MANES_12G136800 [Manihot esculenta]
TRINITY_DN44805_c6_g1	3.45767	33.9121	9.8078	0.0285234	2366	-	-	virNOG05810;virNOG33673;virNOG19602;KOG0017	R	sp|P04146|COPIA_DROME Copia protein OS=Drosophila melanogaster GN=GIP PE=1 SV=3	gi|147787640|emb|CAN60829.1| hypothetical protein VITISV_012059 [Vitis vinifera]
TRINITY_DN44859_c0_g3	12.4895	56.4265	4.5179	0.034412	3152	-	K13457	virNOG05463	T	sp|Q39214|RPM1_ARATH Disease resistance protein RPM1 OS=Arabidopsis thaliana GN=RPM1 PE=1 SV=1	gi|595792539|ref|XP_007200018.1| hypothetical protein PRUPE_ppa024623mg [Prunus persica] gi|462395418|gb|EMJ01217.1| hypothetical protein PRUPE_ppa024623mg [Prunus persica]
TRINITY_DN44956_c1_g5	262.244	872.651	3.32763	0.0234697	1784	-	-	virNOG17405	S	-	gi|731426747|ref|XP_002279421.2| PREDICTED: uncharacterized protein LOC100244084 [Vitis vinifera]
TRINITY_DN44979_c0_g1	48.0894	183.432	3.8144	0.0154592	1166	-	-	-	-	-	-
TRINITY_DN45125_c0_g1	7.49893	40.7211	5.43026	0.0361728	2242	-	-	KOG1075;NOG175038	R	-	gi|720061953|ref|XP_010275342.1| PREDICTED: uncharacterized protein LOC104610424 [Nelumbo nucifera]
TRINITY_DN45138_c1_g1	5.28998	36.6092	6.92047	0.041218	1454	GO:0016788	-	virNOG10226	R	sp|O80470|GDL38_ARATH GDSL esterase/lipase At2g23540 OS=Arabidopsis thaliana GN=At2g23540 PE=2 SV=1	gi|1035904253|gb|OAY33852.1| hypothetical protein MANES_13G130400 [Manihot esculenta]
TRINITY_DN45176_c0_g2	29.2051	117.545	4.02482	0.0355993	1791	GO:0004674;GO:0005524;GO:0005509;GO:0006468	K13412	virNOG06714	T	sp|Q9ZV15|CDPKK_ARATH Calcium-dependent protein kinase 20 OS=Arabidopsis thaliana GN=CPK20 PE=3 SV=1	gi|703152527|ref|XP_010110446.1| Calcium-dependent protein kinase 20 [Morus notabilis] gi|587939750|gb|EXC26388.1| Calcium-dependent protein kinase 20 [Morus notabilis]
TRINITY_DN45192_c0_g1	11.4963	59.612	5.18532	0.0163305	2875	-	-	virNOG05723	S	sp|Q08179|MDM38_YEAST Mitochondrial distribution and morphology protein 38 OS=Saccharomyces cerevisiae (strain ATCC 204508 / S288c) GN=MDM38 PE=1 SV=1	gi|694315972|ref|XP_009377914.1| PREDICTED: uncharacterized protein LOC103966463 isoform X2 [Pyrus x bretschneideri]
TRINITY_DN45244_c3_g3	47.7088	223.934	4.69378	0.0136682	1869	GO:0005634;GO:0001228;GO:0030154;GO:0006355;GO:0001085;GO:0006366;GO:0005667;GO:0000977;GO:0003682	-	virNOG23879;virNOG26068	K	sp|Q8LG10|GAT15_ARATH GATA transcription factor 15 OS=Arabidopsis thaliana GN=GATA15 PE=2 SV=2	gi|1009116759|ref|XP_015874948.1| PREDICTED: GATA transcription factor 16 [Ziziphus jujuba]
TRINITY_DN45301_c0_g1	19.7073	132.081	6.70215	0.00129063	2538	GO:0046556;GO:0048046;GO:0010214;GO:0009505;GO:0005975	-	virNOG11677	G	sp|Q9FGY1|BXL1_ARATH Beta-D-xylosidase 1 OS=Arabidopsis thaliana GN=BXL1 PE=1 SV=1	gi|703091336|ref|XP_010094323.1| Beta-D-xylosidase 1 [Morus notabilis] gi|587866265|gb|EXB55743.1| Beta-D-xylosidase 1 [Morus notabilis]
TRINITY_DN45302_c9_g1	3.22481	39.8133	12.3459	0.00136451	1215	GO:0071554;GO:0016413;GO:0005794	-	virNOG02030	R	sp|Q8VY22|TBL38_ARATH Protein trichome birefringence-like 38 OS=Arabidopsis thaliana GN=TBL38 PE=2 SV=1	gi|951043670|ref|XP_014518423.1| PREDICTED: protein trichome birefringence-like 38 [Vigna radiata var. radiata]
TRINITY_DN45350_c1_g3	23.9663	120.833	5.04178	0.0353451	1871	GO:0005634;GO:0003677;GO:0006355	-	virNOG07136	S	sp|Q9FLJ2|NC100_ARATH NAC domain-containing protein 100 OS=Arabidopsis thaliana GN=NAC100 PE=2 SV=1	gi|1006589253|gb|AMQ47457.1| NAC domain-containing protein 1 [Betula luminifera]
TRINITY_DN45350_c1_g1	52.3636	258.157	4.93008	0.00468903	1990	GO:0005634;GO:0003677;GO:0006355	-	virNOG08088;virNOG07136	S	sp|Q9FLJ2|NC100_ARATH NAC domain-containing protein 100 OS=Arabidopsis thaliana GN=NAC100 PE=2 SV=1	gi|590650200|ref|XP_007032595.1| NAC domain containing protein 80 [Theobroma cacao] gi|508711624|gb|EOY03521.1| NAC domain containing protein 80 [Theobroma cacao]
TRINITY_DN45385_c3_g1	16.8303	131.038	7.78583	0.000949475	2829	-	-	virNOG18016	K	sp|Q8GYJ2|Y2608_ARATH B3 domain-containing protein At2g36080 OS=Arabidopsis thaliana GN=ARF31 PE=2 SV=1	gi|359482026|ref|XP_002275955.2| PREDICTED: B3 domain-containing protein At2g36080-like [Vitis vinifera]
TRINITY_DN45411_c0_g1	16.6049	95.7103	5.76399	0.00500686	1778	-	-	-	-	-	-
TRINITY_DN45434_c1_g4	1.85357	33.242	17.934	0.0102805	1430	GO:0055085;GO:0005524;GO:0016021;GO:0042626;GO:0005886	-	virNOG30868;virNOG06757	Q	sp|Q93YS4|AB22G_ARATH ABC transporter G family member 22 OS=Arabidopsis thaliana GN=ABCG22 PE=1 SV=1	gi|225463881|ref|XP_002263430.1| PREDICTED: ABC transporter G family member 22-like [Vitis vinifera]
TRINITY_DN45434_c1_g2	3.93543	37.167	9.44422	0.0332111	1325	-	-	virNOG30868;virNOG06757	Q	sp|Q93YS4|AB22G_ARATH ABC transporter G family member 22 OS=Arabidopsis thaliana GN=ABCG22 PE=1 SV=1	gi|720086945|ref|XP_010244001.1| PREDICTED: ABC transporter G family member 22-like isoform X1 [Nelumbo nucifera]
TRINITY_DN45440_c1_g1	3.74646	24.1027	6.43345	0.0451983	1405	-	-	-	-	-	-
TRINITY_DN45482_c0_g1	672.06	7481.38	11.132	7.30154e-05	3016	GO:0006099;GO:0006097;GO:0004474	-	virNOG07104	C	sp|P08216|MASY_CUCSA Malate synthase, glyoxysomal OS=Cucumis sativus PE=2 SV=2	gi|702497321|ref|XP_010037447.1| PREDICTED: malate synthase, glyoxysomal [Eucalyptus grandis]
TRINITY_DN45505_c0_g3	0.409712	355.756	868.308	1.75811e-13	1535	GO:0005634;GO:0003677;GO:0006355;GO:0003700;GO:0046983	-	virNOG09302;virNOG15493	K	sp|P29382|SEP1_ARATH Developmental protein SEPALLATA 1 OS=Arabidopsis thaliana GN=SEP1 PE=1 SV=2	gi|576235988|gb|AHH28273.1| MADS-box transcription factor, partial [Rafflesia cantleyi]
TRINITY_DN45505_c0_g1	0	57.7328	Inf	1.79654e-05	1045	GO:0005634;GO:0003677;GO:0006355;GO:0003700;GO:0046983	K09264	virNOG15493;virNOG20785	K	sp|Q7Y040|EJ2_SOLLC MADS-box protein EJ2 OS=Solanum lycopersicum GN=EJ2 PE=1 SV=1	gi|720006367|ref|XP_010257958.1| PREDICTED: developmental protein SEPALLATA 1 [Nelumbo nucifera]
TRINITY_DN45505_c0_g2	0	641.803	Inf	2.3108e-16	1662	GO:0005634;GO:0003677;GO:0006355;GO:0003700;GO:0046983	K09264	virNOG09302;virNOG15493	K	sp|P29382|SEP1_ARATH Developmental protein SEPALLATA 1 OS=Arabidopsis thaliana GN=SEP1 PE=1 SV=2	gi|567876719|ref|XP_006430949.1| hypothetical protein CICLE_v10012593mg [Citrus clementina] gi|557533006|gb|ESR44189.1| hypothetical protein CICLE_v10012593mg [Citrus clementina]
TRINITY_DN45514_c3_g3	8.93822	314.98	35.2396	0.000573843	2442	GO:0005634;GO:0003677;GO:0006355;GO:0003700;GO:0046983	-	virNOG17975	K	sp|Q38847|AGL15_ARATH Agamous-like MADS-box protein AGL15 OS=Arabidopsis thaliana GN=AGL15 PE=1 SV=1	gi|861779224|gb|AKO90065.1| MADS9 [Carya illinoinensis]
TRINITY_DN45514_c3_g8	1.60258	32.1622	20.069	0.000357169	961	GO:0005634;GO:0003677;GO:0006355;GO:0003700;GO:0046983	-	virNOG17975	K	sp|Q38847|AGL15_ARATH Agamous-like MADS-box protein AGL15 OS=Arabidopsis thaliana GN=AGL15 PE=1 SV=1	gi|861779224|gb|AKO90065.1| MADS9 [Carya illinoinensis]
TRINITY_DN45517_c3_g6	6.35743	28.5887	4.49689	0.0337958	633	GO:0005634;GO:0006355;GO:0010097;GO:0044212;GO:0046872;GO:0010094;GO:0043565;GO:0003700	-	virNOG17395	R	sp|Q9LG97|SL1_ORYSJ Zinc finger protein STAMENLESS 1 OS=Oryza sativa subsp. japonica GN=SL1 PE=2 SV=1	gi|922408075|ref|XP_013470171.1| zinc finger protein, putative [Medicago truncatula] gi|657405768|gb|KEH44209.1| zinc finger protein, putative [Medicago truncatula]
TRINITY_DN45525_c0_g1	242.583	1051.76	4.33567	0.0129802	2710	-	-	virNOG09124;virNOG11810	SR	sp|P0C2F6|RNHX1_ARATH Putative ribonuclease H protein At1g65750 OS=Arabidopsis thaliana GN=At1g65750 PE=3 SV=1	gi|568876828|ref|XP_006491472.1| PREDICTED: uncharacterized protein LOC102626455 [Citrus sinensis]
TRINITY_DN45526_c0_g1	12.1691	76.1375	6.25661	0.0115067	2116	-	K10635	virNOG13529	O	sp|Q5QLR5|ZFP1_ORYSJ Probable E3 ubiquitin-protein ligase ZFP1 OS=Oryza sativa subsp. japonica GN=ZFP1 PE=1 SV=1	gi|595881245|ref|XP_007212380.1| hypothetical protein PRUPE_ppa003782mg [Prunus persica] gi|462408245|gb|EMJ13579.1| hypothetical protein PRUPE_ppa003782mg [Prunus persica]
TRINITY_DN45538_c0_g2	324.297	1288.15	3.97213	0.0418295	2114	GO:0052889;GO:0052887;GO:0052886;GO:0055114;GO:0016788	-	virNOG05265	R	sp|Q9SJB4|GDL34_ARATH GDSL esterase/lipase At2g04570 OS=Arabidopsis thaliana GN=At2g04570 PE=2 SV=1	gi|645247404|ref|XP_008229819.1| PREDICTED: GDSL esterase/lipase At2g04570-like [Prunus mume]
TRINITY_DN45592_c0_g2	0	9.25972	Inf	0.00737794	1218	GO:0016616;GO:0072350;GO:0046872;GO:0055114	-	virNOG10835;COG0538	C	sp|P50218|IDHC_TOBAC Isocitrate dehydrogenase [NADP] OS=Nicotiana tabacum PE=2 SV=1	gi|16305085|gb|AAL16965.1|AF367449_1 NADP-dependent isocitrate dehydrogenase [Prunus persica]
TRINITY_DN45598_c1_g1	92.1349	302.121	3.27912	0.0279814	1841	GO:0005634;GO:0003677;GO:0006355	-	virNOG09217	K	sp|Q9LD44|NAC56_ARATH NAC transcription factor 56 OS=Arabidopsis thaliana GN=NAC056 PE=2 SV=1	gi|590608668|ref|XP_007021327.1| NAC domain protein, IPR003441 [Theobroma cacao] gi|508720955|gb|EOY12852.1| NAC domain protein, IPR003441 [Theobroma cacao]
TRINITY_DN45659_c7_g1	0.267604	84.3596	315.24	0.0136798	843	-	-	-	-	-	-
TRINITY_DN45661_c0_g2	911.248	3623.98	3.97695	0.0239966	2933	-	-	virNOG19283	S	sp|Q75RY2|PAIR1_ORYSJ Protein PAIR1 OS=Oryza sativa subsp. japonica GN=PAIR1 PE=1 SV=1	gi|566158305|ref|XP_002302589.2| hypothetical protein POPTR_0002s16140g [Populus trichocarpa] gi|118481861|gb|ABK92867.1| unknown [Populus trichocarpa] gi|550345129|gb|EEE81862.2| hypothetical protein POPTR_0002s16140g [Populus trichocarpa]
TRINITY_DN45672_c1_g1	1.33802	48.3287	36.1195	0.000148029	1266	-	-	virNOG16601;virNOG16986	K	sp|Q8L3W1|VRN1_ARATH B3 domain-containing transcription factor VRN1 OS=Arabidopsis thaliana GN=VRN1 PE=1 SV=1	gi|823160877|ref|XP_012480291.1| PREDICTED: B3 domain-containing transcription factor VRN1-like isoform X3 [Gossypium raimondii] gi|763765189|gb|KJB32443.1| hypothetical protein B456_005G240900 [Gossypium raimondii]
TRINITY_DN45724_c2_g1	25.5176	101.157	3.96421	0.0412334	2365	GO:0046872	-	virNOG00396	K	sp|Q9FT92|Y5843_ARATH Uncharacterized protein At5g08430 OS=Arabidopsis thaliana GN=At5g08430 PE=1 SV=2	gi|802760827|ref|XP_012089569.1| PREDICTED: zinc finger CCCH domain-containing protein 19-like isoform X2 [Jatropha curcas]
TRINITY_DN45760_c4_g1	50.8654	478.606	9.40927	0.000201928	2786	GO:0004575;GO:0016021;GO:0005975	K01193	virNOG01930	G	sp|P29001|INVA_VIGRR Acid beta-fructofuranosidase OS=Vigna radiata var. radiata GN=INVA PE=1 SV=1	gi|645266446|ref|XP_008238615.1| PREDICTED: acid beta-fructofuranosidase-like [Prunus mume]
TRINITY_DN45772_c2_g1	4.73519	85.1509	17.9826	0.0176631	1360	GO:0005506;GO:0055114;GO:0051213	K04125	virNOG07456	Q	sp|Q9XG83|G2OX_PHACN Gibberellin 2-beta-dioxygenase OS=Phaseolus coccineus GN=GA2OX1 PE=2 SV=1	gi|1035899546|gb|OAY29147.1| hypothetical protein MANES_15G121600 [Manihot esculenta]
TRINITY_DN45989_c1_g1	36.5073	126.888	3.47568	0.0400176	1823	GO:0016705;GO:0020037;GO:0005506;GO:0016021;GO:0004497;GO:0055114	-	virNOG12432	Q	sp|O81117|C94A1_VICSA Cytochrome P450 94A1 OS=Vicia sativa GN=CYP94A1 PE=2 SV=2	gi|566156184|ref|XP_002300789.2| cytochrome P450 CYP94A1 family protein [Populus trichocarpa] gi|550344257|gb|EEE80062.2| cytochrome P450 CYP94A1 family protein [Populus trichocarpa]
TRINITY_DN46003_c0_g1	0	8.61838	Inf	0.0105842	601	GO:0003723;GO:0015934;GO:0006412;GO:0003735	-	virNOG03223	J	sp|Q7RZS0|RL10A_NEUCR 60S ribosomal protein L10a OS=Neurospora crassa (strain ATCC 24698 / 74-OR23-1A / CBS 708.71 / DSM 1257 / FGSC 987) GN=crp-74 PE=3 SV=1	gi|694448802|ref|XP_009350200.1| PREDICTED: 60S ribosomal protein L1-A [Pyrus x bretschneideri]
TRINITY_DN46016_c0_g1	16.7923	147.233	8.76787	0.000368725	1671	-	K01183	virNOG15637	G	sp|Q13231|CHIT1_HUMAN Chitotriosidase-1 OS=Homo sapiens GN=CHIT1 PE=1 SV=1	gi|645275686|ref|XP_008242939.1| PREDICTED: chitotriosidase-1-like [Prunus mume]
TRINITY_DN46028_c0_g5	1.49674	12.2758	8.20167	0.0429518	279	-	-	-	-	-	-
TRINITY_DN46028_c0_g1	0	9.65514	Inf	0.00674555	423	-	-	-	-	-	-
TRINITY_DN46074_c6_g1	49.1529	1118.63	22.7581	1.64951e-06	2629	GO:0005634;GO:0003677;GO:0006355;GO:0003700;GO:0046983	-	virNOG02463	K	sp|P35632|AP3_ARATH Floral homeotic protein APETALA 3 OS=Arabidopsis thaliana GN=AP3 PE=1 SV=1	gi|14041689|emb|CAC38765.1| putative apetala 3 protein [Juglans regia]
TRINITY_DN46088_c3_g7	0.391577	65.1506	166.38	0.000816623	1521	-	-	virNOG25143	K	sp|Q9LRJ4|BH117_ARATH Transcription factor bHLH117 OS=Arabidopsis thaliana GN=BHLH117 PE=2 SV=2	gi|731409839|ref|XP_010657339.1| PREDICTED: transcription factor bHLH117 [Vitis vinifera]
TRINITY_DN46099_c1_g1	24.5573	276.131	11.2444	4.66148e-05	1941	GO:0016787	K16904	virNOG21516	S	sp|Q91VC0|DCTP1_RAT dCTP pyrophosphatase 1 OS=Rattus norvegicus GN=Dctpp1 PE=2 SV=1	gi|590655942|ref|XP_007034128.1| RS21-C6, EAR, NTP pyrophosphohydrolase MazG catalytic core, putative isoform 1 [Theobroma cacao] gi|590655945|ref|XP_007034129.1| RS21-C6, EAR, NTP pyrophosphohydrolase MazG catalytic core, putative isoform 1 [Theobroma cacao] gi|508713157|gb|EOY05054.1| RS21-C6, EAR, NTP pyrophosphohydrolase MazG catalytic core, putative isoform 1 [Theobroma cacao] gi|508713158|g…
TRINITY_DN46136_c0_g5	0	16.8383	Inf	0.0004083	1332	-	-	KOG0017;virNOG08281	R	sp|P10978|POLX_TOBAC Retrovirus-related Pol polyprotein from transposon TNT 1-94 OS=Nicotiana tabacum PE=2 SV=1	gi|147777007|emb|CAN61288.1| hypothetical protein VITISV_013728 [Vitis vinifera]
TRINITY_DN46136_c0_g1	6.18355	472.811	76.4628	1.05669e-09	2532	GO:0032440;GO:0005634;GO:0003677;GO:0006355;GO:0003700;GO:0055114;GO:0046983	-	virNOG01690;COG5068	K	sp|Q38876|AGL8_ARATH Agamous-like MADS-box protein AGL8 OS=Arabidopsis thaliana GN=AGL8 PE=1 SV=1	gi|641846785|gb|KDO65667.1| hypothetical protein CISIN_1g035470mg [Citrus sinensis]
TRINITY_DN46136_c0_g3	1.3365	2896.2	2167.01	1.28145e-18	1748	GO:0005634;GO:0003677;GO:0006355;GO:0003700;GO:0046983	K09264	virNOG13194	K	sp|Q41276|AP1_SINAL Floral homeotic protein APETALA 1 OS=Sinapis alba GN=AP1 PE=2 SV=1	gi|1483228|emb|CAA67967.1| MADS3 protein [Betula pendula]
TRINITY_DN46136_c0_g6	0	8.34027	Inf	0.0113091	685	-	-	-	-	-	-
TRINITY_DN46136_c0_g4	2.6352	1501.57	569.812	1.74211e-12	1575	GO:0005634;GO:0003677;GO:0006355;GO:0003700;GO:0046983	-	virNOG01690;virNOG13194	K	sp|Q9SBK9|CAL_BRARP Transcription factor CAULIFLOWER OS=Brassica rapa subsp. pekinensis GN=CAL PE=2 SV=1	gi|672231722|dbj|BAP28174.1| MADS-box transcription factor [Fagus crenata]
TRINITY_DN46196_c5_g1	1.72807	28.0799	16.2492	0.0014686	2487	-	-	-	-	-	gi|147825256|emb|CAN71089.1| hypothetical protein VITISV_033976 [Vitis vinifera]
TRINITY_DN46229_c3_g3	31.4502	368.909	11.7299	0.000134349	2608	GO:1901363;GO:0097159;GO:0016787	K11594	COG0513;KOG0335;lilNOG03414;virNOG04340	AL	sp|Q9M2F9|RH52_ARATH DEAD-box ATP-dependent RNA helicase 52 OS=Arabidopsis thaliana GN=RH52 PE=1 SV=1	gi|1009133340|ref|XP_015883848.1| PREDICTED: DEAD-box ATP-dependent RNA helicase 52C-like [Ziziphus jujuba]
TRINITY_DN46238_c0_g1	124.636	900.061	7.22155	0.000438929	7769	GO:0055085;GO:0005524;GO:0016021;GO:0042626	-	virNOG11242;COG1132	QV	sp|Q9C8H0|AB12C_ARATH ABC transporter C family member 12 OS=Arabidopsis thaliana GN=ABCC12 PE=2 SV=1	gi|470137931|ref|XP_004304713.1| PREDICTED: ABC transporter C family member 12-like [Fragaria vesca subsp. vesca] gi|764619523|ref|XP_011468355.1| PREDICTED: ABC transporter C family member 12-like [Fragaria vesca subsp. vesca]
TRINITY_DN46260_c3_g3	6.16999	113.757	18.4372	5.00782e-05	1643	GO:0016020;GO:0005975;GO:0016798	K07964	virNOG01433	R	sp|Q9FZP1|HPSE3_ARATH Heparanase-like protein 3 OS=Arabidopsis thaliana GN=At5g34940 PE=2 SV=2	gi|641854633|gb|KDO73427.1| hypothetical protein CISIN_1g008762mg [Citrus sinensis]
TRINITY_DN46261_c0_g2	2.26176	20.9028	9.24183	0.0251047	662	-	-	-	-	-	-
TRINITY_DN46378_c1_g4	119.769	381.136	3.18225	0.0469293	2716	-	-	virNOG17812	K	sp|Q8LMR9|Y3209_ORYSJ B3 domain-containing protein Os03g0120900 OS=Oryza sativa subsp. japonica GN=Os03g0120900 PE=2 SV=1	gi|823214246|ref|XP_012439872.1| PREDICTED: B3 domain-containing transcription factor NGA1-like [Gossypium raimondii] gi|823214248|ref|XP_012439873.1| PREDICTED: B3 domain-containing transcription factor NGA1-like [Gossypium raimondii] gi|763785346|gb|KJB52417.1| hypothetical protein B456_008G261100 [Gossypium raimondii]
TRINITY_DN46378_c1_g3	80.3604	432.857	5.38645	0.00399055	2740	-	-	virNOG17812	K	sp|Q8LMR9|Y3209_ORYSJ B3 domain-containing protein Os03g0120900 OS=Oryza sativa subsp. japonica GN=Os03g0120900 PE=2 SV=1	gi|590674963|ref|XP_007039313.1| AP2/B3-like transcriptional factor family protein, putative [Theobroma cacao] gi|508776558|gb|EOY23814.1| AP2/B3-like transcriptional factor family protein, putative [Theobroma cacao]
TRINITY_DN46460_c1_g1	1.87323	22.6513	12.0921	0.00879454	1038	GO:0005634;GO:0016021	-	virNOG03245	D	sp|Q6YXH8|CCD41_ORYSJ Cyclin-D4-1 OS=Oryza sativa subsp. japonica GN=CYCD4-1 PE=2 SV=2	gi|1009115319|ref|XP_015874167.1| PREDICTED: cyclin-D4-2-like [Ziziphus jujuba] gi|1009175368|ref|XP_015868845.1| PREDICTED: cyclin-D4-2-like [Ziziphus jujuba]
TRINITY_DN46473_c0_g1	4.34361	70.42	16.2123	0.0335054	1379	-	-	virNOG02079;COG1064;virNOG39678	QC	sp|Q9P6C8|ADH1_NEUCR Alcohol dehydrogenase 1 OS=Neurospora crassa (strain ATCC 24698 / 74-OR23-1A / CBS 708.71 / DSM 1257 / FGSC 987) GN=adh-1 PE=3 SV=1	gi|326501504|dbj|BAK02541.1| predicted protein [Hordeum vulgare subsp. vulgare]
TRINITY_DN46575_c3_g3	355.257	980.428	2.75977	0.0468265	1525	-	-	-	-	-	-
TRINITY_DN46581_c0_g2	0.391577	14.7134	37.5748	0.0234704	1644	-	-	-	-	-	-
TRINITY_DN46600_c1_g5	39.1306	1155.22	29.5223	3.29241e-07	1732	-	-	virNOG02205	K	sp|Q7XUN2|MAD17_ORYSJ MADS-box transcription factor 17 OS=Oryza sativa subsp. japonica GN=MADS17 PE=1 SV=2	gi|743856847|ref|XP_011030020.1| PREDICTED: truncated transcription factor CAULIFLOWER A-like [Populus euphratica] gi|743856851|ref|XP_011030021.1| PREDICTED: truncated transcription factor CAULIFLOWER A-like [Populus euphratica]
TRINITY_DN46619_c4_g4	19.9915	77.0648	3.85489	0.0287332	1171	-	-	virNOG20445;virNOG26163	SK	sp|A0AQW4|TCP12_ARATH Transcription factor TCP12 OS=Arabidopsis thaliana GN=TCP12 PE=2 SV=1	gi|297734164|emb|CBI15411.3| unnamed protein product [Vitis vinifera]
TRINITY_DN46619_c4_g3	4.97407	40.9648	8.23567	0.00683723	897	-	-	virNOG20445	S	-	gi|359490932|ref|XP_002275255.2| PREDICTED: transcription factor DICHOTOMA [Vitis vinifera] gi|731426265|ref|XP_010663543.1| PREDICTED: transcription factor DICHOTOMA [Vitis vinifera] gi|731426267|ref|XP_010663544.1| PREDICTED: transcription factor DICHOTOMA [Vitis vinifera]
TRINITY_DN46619_c4_g6	1.21252	36.1021	29.7743	0.000162718	1078	-	-	-	-	-	-
TRINITY_DN46782_c1_g3	2.01229	14.3332	7.12286	0.0291618	505	-	-	-	-	-	gi|703099729|ref|XP_010096724.1| hypothetical protein L484_025842 [Morus notabilis] gi|587876489|gb|EXB65576.1| hypothetical protein L484_025842 [Morus notabilis]
TRINITY_DN46806_c1_g4	0	68.2313	Inf	1.41411e-08	1399	GO:0005634;GO:0003677;GO:0019827;GO:0080166	-	virNOG21015	K	sp|Q6YBV1|WUS_ANTMA Protein WUSCHEL OS=Antirrhinum majus GN=WUS PE=2 SV=1	gi|661894909|emb|CDP01908.1| unnamed protein product [Coffea canephora]
TRINITY_DN46821_c1_g6	0.391577	11.9525	30.524	0.0139056	769	-	-	-	-	-	-
TRINITY_DN46871_c0_g1	4.13804	54.7381	13.228	0.0477936	2919	GO:0016021;GO:0015238;GO:0015297;GO:0006855	-	virNOG13195	R	sp|Q8L616|DTX25_ARATH Protein DETOXIFICATION 25 OS=Arabidopsis thaliana GN=DTX25 PE=2 SV=1	gi|255580258|ref|XP_002530959.1| PREDICTED: protein DETOXIFICATION 24 [Ricinus communis] gi|223529474|gb|EEF31431.1| multidrug resistance pump, putative [Ricinus communis]
TRINITY_DN46879_c2_g1	0	8.51624	Inf	0.0117698	780	-	-	-	-	sp|O42799|ALL7_ASPFU Allergen Asp f 7 OS=Neosartorya fumigata (strain ATCC MYA-4609 / Af293 / CBS 101355 / FGSC A1100) GN=AFUA_4G06670 PE=1 SV=2	gi|326506628|dbj|BAJ91355.1| predicted protein [Hordeum vulgare subsp. vulgare]
TRINITY_DN46919_c1_g1	0	25.5175	Inf	0.0447936	2045	GO:0015074;GO:0008270;GO:0003676	-	virNOG08281	R	sp|P10978|POLX_TOBAC Retrovirus-related Pol polyprotein from transposon TNT 1-94 OS=Nicotiana tabacum PE=2 SV=1	gi|1167523|dbj|BAA11674.1| unnamed protein product [Nicotiana tabacum]
TRINITY_DN46998_c4_g1	50.9818	200.499	3.93276	0.0132984	2339	GO:0047763;GO:0009809;GO:0016206;GO:0032259;GO:0046983	-	virNOG09300	R	sp|Q8GU25|COMT1_ROSCH Caffeic acid 3-O-methyltransferase OS=Rosa chinensis GN=COMT1 PE=2 SV=1	gi|239586194|gb|ACN41351.2| putative caffeic acid O-methyltransferase [Betula pendula]
TRINITY_DN47187_c4_g3	10.4516	87.729	8.39386	0.0347135	1096	GO:0016020	-	virNOG31458;virNOG17588	S	sp|Q9M897|DMP5_ARATH Protein DMP5 OS=Arabidopsis thaliana GN=DMP5 PE=2 SV=1	gi|702469152|ref|XP_010030168.1| PREDICTED: uncharacterized protein LOC104419998 [Eucalyptus grandis] gi|629090861|gb|KCW57114.1| hypothetical protein EUGRSUZ_I02761 [Eucalyptus grandis]
TRINITY_DN47315_c0_g4	21.3009	94.9862	4.45926	0.0453013	2144	GO:0044212	-	virNOG04765	K	sp|Q9MAT6|HMG15_ARATH High mobility group B protein 15 OS=Arabidopsis thaliana GN=HMGB15 PE=2 SV=1	gi|590656754|ref|XP_007034361.1| HMG box protein with ARID/BRIGHT DNA-binding domain isoform 2 [Theobroma cacao] gi|508713390|gb|EOY05287.1| HMG box protein with ARID/BRIGHT DNA-binding domain isoform 2 [Theobroma cacao]
TRINITY_DN47380_c3_g1	345.292	2352.05	6.81177	0.000587022	2256	-	-	virNOG22599;virNOG11081	K	sp|Q9SU44|GRF8_ARATH Growth-regulating factor 8 OS=Arabidopsis thaliana GN=GRF8 PE=2 SV=1	gi|595859874|ref|XP_007211032.1| hypothetical protein PRUPE_ppa019752mg [Prunus persica] gi|462406767|gb|EMJ12231.1| hypothetical protein PRUPE_ppa019752mg [Prunus persica]
TRINITY_DN47425_c1_g1	409.822	2693.21	6.57166	0.0493799	1055	-	-	-	-	-	-
TRINITY_DN47448_c2_g1	9.5459	39.9794	4.18812	0.023618	2599	-	-	-	-	-	-
TRINITY_DN47460_c4_g2	26.6257	119.485	4.48759	0.0497376	1163	GO:0016787	-	virNOG08304	T	sp|Q94B74|NUDT2_ARATH Nudix hydrolase 2 OS=Arabidopsis thaliana GN=NUDT2 PE=1 SV=1	gi|694451625|ref|XP_009350938.1| PREDICTED: nudix hydrolase 2-like [Pyrus x bretschneideri]
TRINITY_DN47460_c5_g1	2.92399	33.415	11.4279	0.0037818	916	GO:0016020	-	virNOG08963	S	sp|F4I9E1|NFD4_ARATH Protein NUCLEAR FUSION DEFECTIVE 4 OS=Arabidopsis thaliana GN=NFD4 PE=3 SV=1	gi|702463645|ref|XP_010028708.1| PREDICTED: uncharacterized protein LOC104418928 [Eucalyptus grandis] gi|629089251|gb|KCW55504.1| hypothetical protein EUGRSUZ_I01398 [Eucalyptus grandis]
TRINITY_DN47493_c2_g1	0	616.951	Inf	3.30746e-16	776	GO:0005634;GO:0003677;GO:0006355;GO:0003700;GO:0046983	-	virNOG06921;virNOG09302;COG5068	K	sp|O04067|AGL9_SINAL Agamous-like MADS-box protein AGL9 homolog OS=Sinapis alba GN=AGL9 PE=2 SV=1	gi|1025408123|ref|XP_016438828.1| PREDICTED: MADS-box protein CMB1-like [Nicotiana tabacum]
TRINITY_DN47524_c0_g1	0.659181	8.97121	13.6096	0.0497344	731	-	-	lilNOG20960;virNOG10199;euNOG34921	S	-	gi|595897977|ref|XP_007213786.1| hypothetical protein PRUPE_ppa026541m3g, partial [Prunus persica] gi|462409651|gb|EMJ14985.1| hypothetical protein PRUPE_ppa026541m3g, partial [Prunus persica]
TRINITY_DN47577_c8_g2	14.7694	87.3139	5.9118	0.0119472	1949	-	-	virNOG15132	K	sp|Q6X7K0|WOX1_ARATH WUSCHEL-related homeobox 1 OS=Arabidopsis thaliana GN=WOX1 PE=2 SV=2	gi|1009131248|ref|XP_015882736.1| PREDICTED: WUSCHEL-related homeobox 1 [Ziziphus jujuba]
TRINITY_DN47592_c0_g1	2.40844	110.135	45.7288	0.00680238	1746	GO:0046872;GO:0055114;GO:0016491	K04124	virNOG03785	Q	sp|O24648|G3OX_PEA Gibberellin 3-beta-dioxygenase 1 OS=Pisum sativum GN=LE PE=1 SV=1	gi|61651585|dbj|BAD91162.1| gibberellin 3-beta hydroxylase [Prunus subhirtella]
TRINITY_DN47598_c1_g1	29.0417	198.425	6.83241	0.00617541	1040	GO:0004674;GO:0005524;GO:0016021;GO:0006468;GO:0048544	-	virNOG02323;euNOG09728;COG0515	T	sp|O81832|Y4729_ARATH G-type lectin S-receptor-like serine/threonine-protein kinase At4g27290 OS=Arabidopsis thaliana GN=At4g27290 PE=3 SV=4	gi|595887576|ref|XP_007213399.1| hypothetical protein PRUPE_ppa026218mg [Prunus persica] gi|462409264|gb|EMJ14598.1| hypothetical protein PRUPE_ppa026218mg [Prunus persica]
TRINITY_DN47656_c1_g1	76.1319	248.497	3.26403	0.0346703	1539	-	-	-	-	-	-
TRINITY_DN47688_c0_g2	1.22914	11.0552	8.9943	0.0480617	684	-	-	-	-	-	-
TRINITY_DN47697_c4_g1	0	5.63188	Inf	0.0447983	948	-	-	KOG0017	R	-	gi|848860545|ref|XP_012831113.1| PREDICTED: uncharacterized protein LOC105952144 [Erythranthe guttata]
TRINITY_DN47712_c6_g1	10.6194	47.73	4.49462	0.0257874	1091	-	-	-	-	-	-
TRINITY_DN47725_c0_g1	122.282	399.136	3.26406	0.0425955	2307	GO:0030246;GO:0016853;GO:0005975	K01792	virNOG13383	G	sp|Q40784|AAPC_CENCI Putative glucose-6-phosphate 1-epimerase OS=Cenchrus ciliaris PE=2 SV=1	gi|255541784|ref|XP_002511956.1| PREDICTED: putative glucose-6-phosphate 1-epimerase isoform X1 [Ricinus communis] gi|223549136|gb|EEF50625.1| aldose 1-epimerase, putative [Ricinus communis]
TRINITY_DN47754_c3_g2	1.60563	14.4884	9.0235	0.0405471	1397	GO:0006810;GO:0005622;GO:0005215	-	virNOG02771;virNOG07653;NOG19154	SI	sp|Q94A34|SFH12_ARATH Phosphatidylinositol/phosphatidylcholine transfer protein SFH12 OS=Arabidopsis thaliana GN=SFH12 PE=2 SV=1	gi|1000960234|ref|XP_015576263.1| PREDICTED: phosphatidylinositol/phosphatidylcholine transfer protein SFH12 isoform X3 [Ricinus communis]
TRINITY_DN47787_c2_g1	17.6149	84.0585	4.772	0.0256154	1896	-	K09419	COG5169;virNOG18108;virNOG12884	K	sp|O80982|HSFA2_ARATH Heat stress transcription factor A-2 OS=Arabidopsis thaliana GN=HSFA2 PE=1 SV=1	gi|566176503|ref|XP_002309214.2| hypothetical protein POPTR_0006s15050g [Populus trichocarpa] gi|550336377|gb|EEE92737.2| hypothetical protein POPTR_0006s15050g [Populus trichocarpa]
TRINITY_DN47844_c1_g1	89.604	272.271	3.03861	0.0348881	761	-	-	-	-	-	-
TRINITY_DN47845_c0_g3	35.4852	206.952	5.83206	0.00401455	2527	GO:0004144;GO:0016021;GO:0045017	-	virNOG07308	S	sp|Q93ZR6|WSD1_ARATH O-acyltransferase WSD1 OS=Arabidopsis thaliana GN=WSD1 PE=2 SV=1	gi|590721221|ref|XP_007051549.1| O-acyltransferase family protein, putative [Theobroma cacao] gi|508703810|gb|EOX95706.1| O-acyltransferase family protein, putative [Theobroma cacao]
TRINITY_DN47954_c3_g1	18.8152	123.613	6.56984	0.0144788	2032	-	-	virNOG24336	D	-	gi|571499135|ref|XP_006594414.1| PREDICTED: uncharacterized protein LOC100790797 isoform X1 [Glycine max] gi|947071931|gb|KRH20822.1| hypothetical protein GLYMA_13G202600 [Glycine max]
TRINITY_DN47965_c0_g2	53.9148	200.88	3.72589	0.0189937	2875	GO:0016021;GO:0003824;GO:0005777;GO:0009850	-	virNOG11097	I	sp|Q84P17|AEE18_ARATH Probable acyl-activating enzyme 18, peroxisomal OS=Arabidopsis thaliana GN=AAE18 PE=2 SV=1	gi|595842080|ref|XP_007208343.1| hypothetical protein PRUPE_ppa002031mg [Prunus persica] gi|462403985|gb|EMJ09542.1| hypothetical protein PRUPE_ppa002031mg [Prunus persica]
TRINITY_DN48002_c0_g1	1.22914	62.2993	50.6854	0.00104123	2662	GO:0006273;GO:0003910;GO:0051103;GO:0003950;GO:0005737;GO:0006471	K10798	virNOG11481	L	sp|Q9SWB4|PARP3_SOYBN Poly [ADP-ribose] polymerase 3 OS=Glycine max GN=PARP3 PE=2 SV=1	gi|645218210|ref|XP_008229450.1| PREDICTED: poly [ADP-ribose] polymerase 3 [Prunus mume]
TRINITY_DN48014_c4_g1	7.72867	42.1677	5.45601	0.0102452	1526	-	-	virNOG01977	S	sp|F4IWA8|TBL41_ARATH Protein trichome birefringence-like 41 OS=Arabidopsis thaliana GN=TBL41 PE=2 SV=1	gi|645281280|ref|XP_008245550.1| PREDICTED: protein trichome birefringence-like 41 [Prunus mume]
TRINITY_DN48038_c0_g1	280.861	856.507	3.04957	0.0498203	1908	-	-	virNOG03018	S	sp|Q9SVM9|CER26_ARATH Protein ECERIFERUM 26 OS=Arabidopsis thaliana GN=CER26 PE=2 SV=1	gi|645232328|ref|XP_008222816.1| PREDICTED: protein ECERIFERUM 26-like [Prunus mume]
TRINITY_DN48038_c0_g8	271.8	857.429	3.15463	0.0438393	1908	-	-	virNOG03018	S	sp|Q9SVM9|CER26_ARATH Protein ECERIFERUM 26 OS=Arabidopsis thaliana GN=CER26 PE=2 SV=1	gi|645232328|ref|XP_008222816.1| PREDICTED: protein ECERIFERUM 26-like [Prunus mume]
TRINITY_DN48090_c0_g1	2.38725	16.1895	6.78165	0.036188	860	-	-	KOG1187;virNOG01817	T	-	gi|743932693|ref|XP_011010642.1| PREDICTED: inactive protein kinase SELMODRAFT_444075-like isoform X1 [Populus euphratica]
TRINITY_DN48178_c4_g1	0	70.1798	Inf	1.38706e-08	1230	GO:0048827;GO:0048437;GO:0006351;GO:0048438;GO:0005488	K09264	virNOG09302;virNOG15493;COG5068;virNOG20785	K	sp|Q7Y040|EJ2_SOLLC MADS-box protein EJ2 OS=Solanum lycopersicum GN=EJ2 PE=1 SV=1	gi|1009154523|ref|XP_015895218.1| PREDICTED: MADS-box protein CMB1-like isoform X2 [Ziziphus jujuba]
TRINITY_DN48279_c0_g1	2.15745	69.8087	32.3571	1.40121e-05	1351	-	-	virNOG21917	S	sp|Q1G3T1|TDL1_ARATH TPD1 protein homolog 1 OS=Arabidopsis thaliana GN=TDL1 PE=2 SV=1	gi|657965128|ref|XP_008374209.1| PREDICTED: uncharacterized protein LOC103437510 [Malus domestica]
TRINITY_DN48283_c1_g4	77.3798	490.87	6.34365	0.00401669	2175	GO:0005634;GO:0003677;GO:0006355	-	virNOG12743;strNOG12799	K	sp|O04017|NAC98_ARATH Protein CUP-SHAPED COTYLEDON 2 OS=Arabidopsis thaliana GN=NAC098 PE=1 SV=1	gi|920700326|gb|KOM43551.1| hypothetical protein LR48_Vigan05g115600 [Vigna angularis] gi|965605419|dbj|BAT92595.1| hypothetical protein VIGAN_07135500 [Vigna angularis var. angularis]
TRINITY_DN48283_c1_g1	57.8052	400.386	6.92647	0.00148917	2353	GO:0006351	-	virNOG12743;strNOG12799	K	sp|O04017|NAC98_ARATH Protein CUP-SHAPED COTYLEDON 2 OS=Arabidopsis thaliana GN=NAC098 PE=1 SV=1	gi|659127436|ref|XP_008463701.1| PREDICTED: protein CUP-SHAPED COTYLEDON 2-like [Cucumis melo]
TRINITY_DN48399_c1_g6	12.2085	57.432	4.70429	0.0238647	671	GO:0055085;GO:0016021;GO:0022891	-	virNOG03715	R	sp|P23586|STP1_ARATH Sugar transport protein 1 OS=Arabidopsis thaliana GN=STP1 PE=1 SV=2	gi|68271836|gb|AAY89231.1| hexose transporter 1 [Juglans regia]
TRINITY_DN48401_c0_g1	0.409712	29.3713	71.6876	0.00301983	944	-	-	-	-	-	-
TRINITY_DN48405_c1_g1	0	13.7866	Inf	0.0011719	470	-	-	-	-	sp|P22151|GRG1_NEUCR Glucose-repressible gene protein OS=Neurospora crassa (strain ATCC 24698 / 74-OR23-1A / CBS 708.71 / DSM 1257 / FGSC 987) GN=grg-1 PE=2 SV=1	-
TRINITY_DN48449_c1_g1	123.172	1648.61	13.3846	1.2149e-05	3111	GO:0003677;GO:0006355	-	virNOG00610	K	sp|O48559|UNI_PEA Protein UNIFOLIATA OS=Pisum sativum GN=UNI PE=2 SV=1	gi|345651765|gb|AEO14879.1| leafy-like protein [Juglans regia]
TRINITY_DN48610_c1_g2	1.70994	43.748	25.5846	0.00430565	4222	-	K10875	virNOG04033	L	sp|F4I8S3|CLSY3_ARATH SNF2 domain-containing protein CLASSY 3 OS=Arabidopsis thaliana GN=CLSY3 PE=1 SV=1	gi|595859856|ref|XP_007211028.1| hypothetical protein PRUPE_ppa019972mg [Prunus persica] gi|462406763|gb|EMJ12227.1| hypothetical protein PRUPE_ppa019972mg [Prunus persica]
TRINITY_DN48666_c3_g2	11.3013	54.1683	4.79309	0.025388	1465	-	-	-	-	-	-
TRINITY_DN48670_c0_g1	9.79994	92.2731	9.41568	0.00674944	2898	GO:0055085;GO:0016021	K22048	virNOG10037	M	sp|F4IME2|MSL8_ARATH Mechanosensitive ion channel protein 8 OS=Arabidopsis thaliana GN=MSL8 PE=2 SV=2	gi|449444568|ref|XP_004140046.1| PREDICTED: mechanosensitive ion channel protein 6-like [Cucumis sativus] gi|700191498|gb|KGN46702.1| hypothetical protein Csa_6G124170 [Cucumis sativus]
TRINITY_DN48769_c4_g1	4.56131	27.8587	6.10762	0.0200737	3515	-	-	virNOG16537	S	-	gi|703097226|ref|XP_010096057.1| hypothetical protein L484_008713 [Morus notabilis] gi|587873687|gb|EXB62863.1| hypothetical protein L484_008713 [Morus notabilis]
TRINITY_DN48813_c1_g1	0.391577	48.8294	124.7	0.0116426	840	GO:0009415;GO:0006950	-	-	-	-	gi|985560754|gb|AMD11608.1| dehydrin [Betula platyphylla]
TRINITY_DN48840_c1_g2	1.56631	17.2259	10.9978	0.0368684	943	-	-	-	-	-	-
TRINITY_DN48862_c4_g1	38.1177	234.579	6.15407	0.0257178	2415	-	-	virNOG15746;virNOG08480	S	sp|Q9XGX0|SHI_ARATH Protein SHORT INTERNODES OS=Arabidopsis thaliana GN=SHI PE=1 SV=1	gi|590703107|ref|XP_007046785.1| Lateral root primordium protein-related, putative [Theobroma cacao] gi|508699046|gb|EOX90942.1| Lateral root primordium protein-related, putative [Theobroma cacao]
TRINITY_DN48862_c4_g5	6.27735	54.6502	8.70594	0.00389022	760	-	-	-	-	-	-
TRINITY_DN48862_c4_g3	20.5269	111.164	5.41555	0.0384686	784	-	-	-	-	-	-
TRINITY_DN48862_c4_g4	4.54775	36.2463	7.97017	0.00964769	924	-	-	virNOG15746;virNOG08480	S	sp|Q9XGX0|SHI_ARATH Protein SHORT INTERNODES OS=Arabidopsis thaliana GN=SHI PE=1 SV=1	gi|1035931232|gb|OAY60818.1| hypothetical protein MANES_01G141500 [Manihot esculenta]
TRINITY_DN48866_c2_g1	44.8864	223.145	4.97133	0.0355539	1877	-	-	virNOG12366	S	-	gi|1009167173|ref|XP_015901978.1| PREDICTED: uncharacterized protein LOC107434963 [Ziziphus jujuba]
TRINITY_DN48869_c1_g1	100.422	524.835	5.22631	0.00545866	2153	GO:0005622;GO:0008270	-	virNOG12627	S	-	gi|596055947|ref|XP_007220934.1| hypothetical protein PRUPE_ppa023785mg, partial [Prunus persica] gi|462417396|gb|EMJ22133.1| hypothetical protein PRUPE_ppa023785mg, partial [Prunus persica]
TRINITY_DN48993_c3_g1	0.659181	12.4831	18.9372	0.0149376	1241	-	-	-	-	-	-
TRINITY_DN49019_c5_g1	0	11.146	Inf	0.00287506	1174	-	-	-	-	-	-
TRINITY_DN49074_c1_g1	70.4381	242.01	3.43578	0.0262293	3034	GO:0032440;GO:0008234;GO:0006508;GO:0055114	-	virNOG09238;virNOG01052	O	sp|Q9FMH8|RD21B_ARATH Probable cysteine protease RD21B OS=Arabidopsis thaliana GN=RD21B PE=1 SV=1	gi|1009149978|ref|XP_015892770.1| PREDICTED: cysteine proteinase RD21a-like [Ziziphus jujuba]
TRINITY_DN49147_c7_g1	86.9493	295.008	3.39287	0.0289056	2602	GO:0006351	-	virNOG15387	K	sp|Q9C6P5|RAVL2_ARATH AP2/ERF and B3 domain-containing transcription factor At1g50680 OS=Arabidopsis thaliana GN=At1g50680 PE=2 SV=1	gi|720010218|ref|XP_010259177.1| PREDICTED: AP2/ERF and B3 domain-containing transcription factor At1g50680-like [Nelumbo nucifera]
TRINITY_DN49152_c0_g1	3.9944	24.3199	6.0885	0.0371358	2492	-	-	virNOG32502;virNOG04211;euNOG08477	SR	-	gi|502166178|ref|XP_004513813.1| PREDICTED: uncharacterized protein LOC101489594 [Cicer arietinum]
TRINITY_DN49183_c5_g1	1598.06	6123.51	3.83184	0.0166913	4492	GO:0016020;GO:0005634;GO:0048507;GO:0006355;GO:0042802;GO:0010305;GO:0009734;GO:0044212;GO:0048364;GO:0009908;GO:0009942	K14486	virNOG03586	K	sp|P93024|ARFE_ARATH Auxin response factor 5 OS=Arabidopsis thaliana GN=ARF5 PE=1 SV=3	gi|645229083|ref|XP_008221297.1| PREDICTED: auxin response factor 5 isoform X1 [Prunus mume]
TRINITY_DN49243_c2_g2	51.7924	219.159	4.2315	0.0382523	2284	-	-	-	-	-	-
TRINITY_DN49351_c2_g1	4.61274	410.939	89.0878	0.00352851	1715	GO:0004805;GO:0005992;GO:0016311	K01087	virNOG05679;COG1877	G	sp|Q67XC9|TPPD_ARATH Probable trehalose-phosphate phosphatase D OS=Arabidopsis thaliana GN=TPPD PE=2 SV=1	gi|224096201|ref|XP_002310573.1| trehalose-6-phosphate phosphatase family protein [Populus trichocarpa] gi|222853476|gb|EEE91023.1| trehalose-6-phosphate phosphatase family protein [Populus trichocarpa]
TRINITY_DN49403_c0_g1	30.1954	219.103	7.25617	0.0138496	1863	-	-	-	-	-	-
TRINITY_DN49452_c0_g2	38.0404	590.453	15.5217	8.78754e-06	2749	GO:0006541;GO:0005829;GO:0009646;GO:0006529;GO:0042803;GO:0004066	K01953	virNOG03325	E	sp|P31752|ASNS_ASPOF Asparagine synthetase [glutamine-hydrolyzing] OS=Asparagus officinalis PE=2 SV=2	gi|1035929277|gb|OAY58864.1| hypothetical protein MANES_02G212800 [Manihot esculenta]
TRINITY_DN49452_c0_g1	1273.38	6096.2	4.78742	0.0111235	2681	GO:0006529;GO:0004066	-	virNOG03325	E	sp|P49092|ASNS1_LOTJA Asparagine synthetase [glutamine-hydrolyzing] 1 OS=Lotus japonicus GN=AS1 PE=2 SV=2	gi|1035929277|gb|OAY58864.1| hypothetical protein MANES_02G212800 [Manihot esculenta]
TRINITY_DN49460_c5_g1	53.112	442.073	8.32341	0.00034764	4904	-	-	virNOG06035	S	-	gi|1009120161|ref|XP_015876771.1| PREDICTED: uncharacterized protein LOC107413354 [Ziziphus jujuba] gi|1009120163|ref|XP_015876772.1| PREDICTED: uncharacterized protein LOC107413354 [Ziziphus jujuba]
TRINITY_DN49484_c2_g6	144.269	557.64	3.86528	0.0170049	2986	GO:0046872;GO:0003950	-	NOG80727;virNOG05426	R	-	gi|590607852|ref|XP_007021103.1| Transcription factor [Theobroma cacao] gi|508720731|gb|EOY12628.1| Transcription factor [Theobroma cacao]
TRINITY_DN49489_c1_g2	90.1316	315.311	3.49834	0.026048	1808	-	-	virNOG12741	Q	sp|Q6RVV4|TIC32_PEA Short-chain dehydrogenase TIC 32, chloroplastic OS=Pisum sativum GN=TIC32 PE=1 SV=1	gi|922402425|ref|XP_013468348.1| short-chain dehydrogenase TIC 32 [Medicago truncatula] gi|657403544|gb|KEH42385.1| short-chain dehydrogenase TIC 32 [Medicago truncatula]
TRINITY_DN49518_c3_g4	3.9384	21.8349	5.5441	0.0345429	772	-	-	virNOG01568;virNOG04300;strNOG15083	KLB	-	gi|1012357201|gb|KYP68386.1| hypothetical protein KK1_022010 [Cajanus cajan]
TRINITY_DN49738_c2_g1	4.04576	68.015	16.8114	0.000135787	3507	-	-	COG2801;virNOG30511	RL	sp|Q99315|YG31B_YEAST Transposon Ty3-G Gag-Pol polyprotein OS=Saccharomyces cerevisiae (strain ATCC 204508 / S288c) GN=TY3B-G PE=1 SV=3	gi|985456405|ref|XP_015387388.1| PREDICTED: uncharacterized protein LOC107177692 [Citrus sinensis]
TRINITY_DN49831_c1_g1	15.3591	62.7094	4.0829	0.0246852	1783	GO:0043231;GO:0080043;GO:0080044;GO:0009813;GO:0052696	-	virNOG03830	CG	sp|Q9SBQ8|KGLT_PETHY Kaempferol 3-O-beta-D-galactosyltransferase OS=Petunia hybrida PE=1 SV=1	gi|225446150|ref|XP_002270947.1| PREDICTED: anthocyanidin 3-O-glucosyltransferase 7-like [Vitis vinifera]
TRINITY_DN49843_c0_g6	0	5.68619	Inf	0.0441365	794	-	-	-	-	-	-
TRINITY_DN49846_c2_g3	16.7455	65.2296	3.89535	0.0276466	1365	GO:0016787;GO:0016021	-	KOG4287;virNOG11558	M	sp|B9DFR3|PAE9_ARATH Pectin acetylesterase 9 OS=Arabidopsis thaliana GN=PAE9 PE=2 SV=1	gi|629126264|gb|KCW90689.1| hypothetical protein EUGRSUZ_A02777 [Eucalyptus grandis]
TRINITY_DN49884_c2_g4	1.46199	14.0377	9.60178	0.0315234	524	GO:0016021;GO:0008270	-	virNOG05250;KOG0800	O	-	gi|965665084|dbj|BAT80572.1| hypothetical protein VIGAN_03016300 [Vigna angularis var. angularis]
TRINITY_DN50005_c1_g1	0.819424	10.4955	12.8084	0.0497612	1490	-	-	virNOG09873	R	-	gi|848874744|ref|XP_012837883.1| PREDICTED: uncharacterized protein LOC105958419 [Erythranthe guttata]
TRINITY_DN50035_c0_g1	43.1265	261.107	6.05443	0.00564007	2917	-	-	virNOG05381	S	sp|Q9FZ47|ACR11_ARATH ACT domain-containing protein ACR11 OS=Arabidopsis thaliana GN=ACR11 PE=1 SV=1	gi|657978470|ref|XP_008381175.1| PREDICTED: unknown protein DS12 from 2D-PAGE of leaf, chloroplastic [Malus domestica]
TRINITY_DN50035_c0_g2	30.8832	149.517	4.84136	0.0152866	2101	GO:0016597;GO:0008152	-	virNOG07069;virNOG05381	S	sp|Q0J709|UP12_ORYSJ ACT domain-containing protein DS12, chloroplastic OS=Oryza sativa subsp. japonica GN=Os08g0242700 PE=4 SV=2	gi|1025030719|ref|XP_016488502.1| PREDICTED: ACT domain-containing protein DS12, chloroplastic-like [Nicotiana tabacum]
TRINITY_DN50095_c1_g2	0	33.1135	Inf	2.03596e-05	2305	-	-	-	-	-	-
TRINITY_DN50095_c1_g1	1.17473	54.5503	46.4365	4.23958e-05	4646	-	-	-	-	-	-
TRINITY_DN50097_c2_g1	0.391577	9.46701	24.1767	0.0192381	769	-	-	-	-	-	-
TRINITY_DN50185_c0_g6	6.99695	56.0486	8.01043	0.00570086	4012	GO:0003677;GO:0006355	-	virNOG21544	K	sp|P68350|DOF15_ARATH Dof zinc finger protein DOF1.5 OS=Arabidopsis thaliana GN=DOF1.5 PE=1 SV=1	gi|645237611|ref|XP_008225286.1| PREDICTED: dof zinc finger protein DOF1.5 [Prunus mume]
TRINITY_DN50227_c0_g1	3.79477	346.694	91.3609	5.30674e-10	1680	-	-	virNOG08833	I	sp|O48723|PLP2_ARATH Patatin-like protein 2 OS=Arabidopsis thaliana GN=PLP2 PE=1 SV=1	gi|698550850|ref|XP_009769117.1| PREDICTED: patatin-like protein 2 isoform X1 [Nicotiana sylvestris]
TRINITY_DN50267_c0_g2	143.848	657.085	4.56792	0.0411927	1476	GO:0009987	K14486	virNOG00104	K	-	gi|641859030|gb|KDO77720.1| hypothetical protein CISIN_1g004106mg [Citrus sinensis]
TRINITY_DN50302_c3_g1	7.41428	34.639	4.67194	0.0411261	1188	GO:0046872;GO:0055114;GO:0016491	-	COG3491;virNOG08227	QR	sp|Q39224|SRG1_ARATH Protein SRG1 OS=Arabidopsis thaliana GN=SRG1 PE=2 SV=1	gi|595805475|ref|XP_007202302.1| hypothetical protein PRUPE_ppa007932mg [Prunus persica] gi|462397833|gb|EMJ03501.1| hypothetical protein PRUPE_ppa007932mg [Prunus persica]
TRINITY_DN50318_c2_g1	6.80493	30.3285	4.45684	0.0352719	1644	-	-	virNOG06911	K	sp|Q9S7W5|TCP13_ARATH Transcription factor TCP13 OS=Arabidopsis thaliana GN=TCP13 PE=1 SV=1	gi|590650945|ref|XP_007032773.1| Plastid transcription factor 1, putative isoform 1 [Theobroma cacao] gi|590650949|ref|XP_007032774.1| Plastid transcription factor 1, putative isoform 1 [Theobroma cacao] gi|508711802|gb|EOY03699.1| Plastid transcription factor 1, putative isoform 1 [Theobroma cacao] gi|508711803|gb|EOY03700.1| Plastid transcription factor 1, putative isoform 1 [Theobroma cacao]
TRINITY_DN50343_c5_g1	3.2959	73.447	22.2843	0.00372355	1600	GO:0016020	-	virNOG14498	S	sp|B9GXD6|CSPLO_POPTR CASP-like protein 3A1 OS=Populus trichocarpa GN=POPTRDRAFT_553757 PE=3 SV=2	gi|1009153318|ref|XP_015894573.1| PREDICTED: CASP-like protein 3A1 [Ziziphus jujuba]
TRINITY_DN50380_c0_g1	305.077	1157.79	3.79508	0.0194533	1405	-	K01802	virNOG03949	O	sp|Q8W171|CYP1_SOYBN Peptidyl-prolyl cis-trans isomerase 1 OS=Glycine max GN=Cyp1 PE=2 SV=1	gi|694439506|ref|XP_009346636.1| PREDICTED: peptidyl-prolyl cis-trans isomerase 1 [Pyrus x bretschneideri]
TRINITY_DN50386_c2_g1	48.9575	244.068	4.9853	0.00545203	1979	GO:0006662;GO:0015035;GO:0005623;GO:0055114;GO:0045454	K03671	virNOG22482	O	sp|Q43636|TRXH_RICCO Thioredoxin H-type OS=Ricinus communis PE=3 SV=1	gi|567865939|ref|XP_006425592.1| hypothetical protein CICLE_v10026781mg [Citrus clementina] gi|557527582|gb|ESR38832.1| hypothetical protein CICLE_v10026781mg [Citrus clementina]
TRINITY_DN50478_c0_g4	0.267604	8.90342	33.2708	0.0233709	1012	GO:0015074;GO:0008270;GO:0003676	-	virNOG05810;virNOG35631;KOG0017;virNOG27473	R	sp|Q94HW2|POLR1_ARATH Retrovirus-related Pol polyprotein from transposon RE1 OS=Arabidopsis thaliana GN=RE1 PE=2 SV=1	gi|147767257|emb|CAN62447.1| hypothetical protein VITISV_024007 [Vitis vinifera]
TRINITY_DN50545_c0_g4	1.58597	28.7495	18.1274	0.00593557	1787	GO:0001758;GO:0055114	K12355	virNOG03113	C	sp|Q56YU0|AL2C4_ARATH Aldehyde dehydrogenase family 2 member C4 OS=Arabidopsis thaliana GN=ALDH2C4 PE=1 SV=2	gi|255546541|ref|XP_002514330.1| PREDICTED: aldehyde dehydrogenase family 2 member C4 [Ricinus communis] gi|223546786|gb|EEF48284.1| aldehyde dehydrogenase, putative [Ricinus communis]
TRINITY_DN50561_c0_g2	0	7.53379	Inf	0.0171436	621	-	-	-	-	sp|Q9UTI9|YKZ2_SCHPO UPF0591 membrane protein C15E1.02c OS=Schizosaccharomyces pombe (strain 972 / ATCC 24843) GN=SPAC15E1.02c PE=3 SV=1	-
TRINITY_DN50571_c5_g2	0	5.51022	Inf	0.0463402	464	-	-	KOG1075;virNOG27119;virNOG28452	SR	-	gi|147801137|emb|CAN71042.1| hypothetical protein VITISV_019062 [Vitis vinifera]
TRINITY_DN50637_c1_g7	1.08703	13.2322	12.1728	0.0317301	403	-	-	-	-	-	-
TRINITY_DN50730_c3_g1	5.82527	50.3841	8.64923	0.00623177	910	-	K06685	virNOG15851	D	sp|Q2WBN3|MOB1B_MEDSF MOB kinase activator-like 1B OS=Medicago sativa subsp. falcata GN=MOB1-B PE=2 SV=1	gi|823234676|ref|XP_012449974.1| PREDICTED: MOB kinase activator-like 1A isoform X1 [Gossypium raimondii] gi|1029037228|ref|XP_016682403.1| PREDICTED: MOB kinase activator-like 1A isoform X1 [Gossypium hirsutum] gi|763798322|gb|KJB65277.1| hypothetical protein B456_010G087500 [Gossypium raimondii]
TRINITY_DN50772_c5_g2	12.3474	53.6282	4.34326	0.0423729	1785	GO:0043562;GO:0009744	K07199	virNOG07791	G	sp|Q9SCY5|KINB2_ARATH SNF1-related protein kinase regulatory subunit beta-2 OS=Arabidopsis thaliana GN=KINB2 PE=1 SV=1	gi|645236209|ref|XP_008224627.1| PREDICTED: SNF1-related protein kinase regulatory subunit beta-2 [Prunus mume]
TRINITY_DN50821_c0_g3	11.5446	46.734	4.04812	0.0328996	3036	GO:0009506;GO:0016021	-	virNOG13678	R	sp|Q9FL59|FTIP1_ARATH FT-interacting protein 1 OS=Arabidopsis thaliana GN=FTIP1 PE=1 SV=1	gi|595842124|ref|XP_007208351.1| hypothetical protein PRUPE_ppa001743mg [Prunus persica] gi|462403993|gb|EMJ09550.1| hypothetical protein PRUPE_ppa001743mg [Prunus persica]
TRINITY_DN50867_c4_g1	199.53	688.205	3.44912	0.0221319	4077	-	-	virNOG22260;virNOG21821	S	sp|Q9FFF1|FRL1A_ARATH FRIGIDA-like protein 1 OS=Arabidopsis thaliana GN=FRL1 PE=1 SV=1	gi|1035912600|gb|OAY42194.1| hypothetical protein MANES_09G160600 [Manihot esculenta] gi|1035912602|gb|OAY42196.1| hypothetical protein MANES_09G160600 [Manihot esculenta] gi|1035912603|gb|OAY42197.1| hypothetical protein MANES_09G160600 [Manihot esculenta]
TRINITY_DN50925_c3_g3	3.2082	19.4611	6.06604	0.0374649	686	-	-	virNOG00819;virNOG05810;NOG140541;virNOG40216;virNOG24415	SR	sp|Q94HW2|POLR1_ARATH Retrovirus-related Pol polyprotein from transposon RE1 OS=Arabidopsis thaliana GN=RE1 PE=2 SV=1	gi|147779900|emb|CAN63683.1| hypothetical protein VITISV_030301 [Vitis vinifera]
TRINITY_DN50986_c1_g1	9.23608	49.4237	5.35115	0.0449304	2627	GO:0016021;GO:0009507	K14347	virNOG05476;NOG31350	RU	sp|Q6ESG1|BASS4_ORYSJ Probable sodium/metabolite cotransporter BASS4, chloroplastic OS=Oryza sativa subsp. japonica GN=BASS4 PE=3 SV=1	gi|731349505|ref|XP_010686026.1| PREDICTED: probable sodium/metabolite cotransporter BASS4, chloroplastic [Beta vulgaris subsp. vulgaris] gi|870853616|gb|KMT05497.1| hypothetical protein BVRB_7g176210 [Beta vulgaris subsp. vulgaris]
TRINITY_DN51029_c4_g1	6.27887	167.987	26.7544	5.00332e-06	2129	-	-	-	-	-	-
TRINITY_DN51103_c2_g1	29.1535	120.828	4.14452	0.0207586	758	-	-	virNOG22482	O	sp|Q43636|TRXH_RICCO Thioredoxin H-type OS=Ricinus communis PE=3 SV=1	gi|802639291|ref|XP_012078402.1| PREDICTED: thioredoxin H-type [Jatropha curcas] gi|643723017|gb|KDP32674.1| hypothetical protein JCGZ_13672 [Jatropha curcas]
TRINITY_DN51161_c3_g3	6.30904	46.4138	7.35671	0.0377718	1031	GO:0016787	K22522	virNOG13635	S	sp|Q84MC2|LOG8_ARATH Cytokinin riboside 5&apos;-monophosphate phosphoribohydrolase LOG8 OS=Arabidopsis thaliana GN=LOG8 PE=1 SV=1	gi|635542674|gb|AHZ89695.1| cytokinin riboside 5&apos;-monophosphate phosphoribohydrolase LOG8 protein [Dimocarpus longan]
TRINITY_DN51171_c2_g3	25.1396	132.064	5.25322	0.0105794	1661	GO:0005773	-	virNOG00528	R	-	gi|595949684|ref|XP_007216312.1| hypothetical protein PRUPE_ppa019779mg [Prunus persica] gi|462412462|gb|EMJ17511.1| hypothetical protein PRUPE_ppa019779mg [Prunus persica]
TRINITY_DN51230_c0_g1	146.182	802.674	5.49093	0.00353917	4127	GO:0009987	-	virNOG01895	S	sp|Q9XIN0|LHW_ARATH Transcription factor LHW OS=Arabidopsis thaliana GN=LHW PE=1 SV=1	gi|1009156042|ref|XP_015896035.1| PREDICTED: transcription factor bHLH157 [Ziziphus jujuba] gi|1009156598|ref|XP_015896324.1| PREDICTED: transcription factor bHLH157-like [Ziziphus jujuba]
TRINITY_DN51232_c2_g1	0.926785	11.1043	11.9815	0.0393989	700	GO:0046872;GO:0030001	-	virNOG23221;virNOG19847	P	sp|Q8LDS4|NAKR1_ARATH Protein SODIUM POTASSIUM ROOT DEFECTIVE 1 OS=Arabidopsis thaliana GN=NAKR1 PE=1 SV=1	gi|1009160451|ref|XP_015898357.1| PREDICTED: uncharacterized protein LOC107431855 [Ziziphus jujuba]
TRINITY_DN51260_c3_g2	226.177	646.78	2.85962	0.0375117	1910	-	-	virNOG28502;virNOG01738	R	sp|A0A1P8B554|THLP1_ARATH Thaumatin-like protein 1 OS=Arabidopsis thaliana GN=TLP1 PE=2 SV=1	gi|566173327|ref|XP_002306938.2| pathogenesis-related thaumatin family protein [Populus trichocarpa] gi|550339772|gb|EEE93934.2| pathogenesis-related thaumatin family protein [Populus trichocarpa]
TRINITY_DN51266_c1_g1	2.40539	15.9592	6.63479	0.036745	1243	-	-	-	-	-	-
TRINITY_DN51276_c0_g2	15.1293	2726.71	180.227	1.42161e-09	2802	GO:0005634;GO:0003677;GO:0006355;GO:0003700;GO:0046983	K09264	virNOG11353;COG5068	K	sp|Q07474|MADS2_PETHY Floral homeotic protein PMADS 2 OS=Petunia hybrida GN=PMADS2 PE=2 SV=1	gi|354683070|gb|AER30449.1| PISTILLATA [Passiflora edulis]
TRINITY_DN51281_c1_g4	18.6368	115.58	6.20172	0.00304002	2125	-	-	virNOG23693;KOG3399	R	sp|Q9LY56|YIPL4_ARATH Protein yippee-like At3g55890 OS=Arabidopsis thaliana GN=At3g55890 PE=2 SV=1	gi|567873529|ref|XP_006429354.1| hypothetical protein CICLE_v100131022mg, partial [Citrus clementina] gi|557531411|gb|ESR42594.1| hypothetical protein CICLE_v100131022mg, partial [Citrus clementina]
TRINITY_DN51317_c0_g2	128.495	723.995	5.63444	0.00266376	1824	GO:0016021;GO:0006633;GO:0016747	K15397	virNOG16406	I	sp|Q5XEP9|KCS2_ARATH 3-ketoacyl-CoA synthase 2 OS=Arabidopsis thaliana GN=KCS2 PE=2 SV=2	gi|1009111174|ref|XP_015899633.1| PREDICTED: 3-ketoacyl-CoA synthase 20-like [Ziziphus jujuba]
TRINITY_DN51331_c1_g1	9.63672	43.3899	4.50256	0.0309551	1068	-	-	virNOG24299;virNOG21370	S	sp|Q3E9B4|OFP8_ARATH Transcription repressor OFP8 OS=Arabidopsis thaliana GN=OFP8 PE=1 SV=1	gi|1009171464|ref|XP_015866752.1| PREDICTED: transcription repressor OFP8 [Ziziphus jujuba]
TRINITY_DN51341_c1_g6	1.05076	17.0264	16.204	0.0308597	1283	-	-	virNOG28007;virNOG20471	S	-	gi|567877953|ref|XP_006431535.1| hypothetical protein CICLE_v10003979mg, partial [Citrus clementina] gi|557533657|gb|ESR44775.1| hypothetical protein CICLE_v10003979mg, partial [Citrus clementina]
TRINITY_DN51341_c1_g1	679.703	1982.19	2.91626	0.0495908	5250	GO:0008080	-	virNOG08048	R	sp|O64815|HLS1L_ARATH Probable N-acetyltransferase HLS1-like OS=Arabidopsis thaliana GN=At2g23060 PE=2 SV=1	gi|1035904043|gb|OAY33642.1| hypothetical protein MANES_13G112800 [Manihot esculenta]
TRINITY_DN51443_c0_g1	0	7.23048	Inf	0.033521	673	-	-	-	-	-	-
TRINITY_DN51457_c0_g3	49.7527	477.024	9.58789	0.000165771	1660	GO:0005634;GO:0016799;GO:0005829;GO:0009691	-	virNOG07475	S	sp|Q8LBB7|LOG5_ARATH Cytokinin riboside 5&apos;-monophosphate phosphoribohydrolase LOG5 OS=Arabidopsis thaliana GN=LOG5 PE=1 SV=1	gi|147866206|emb|CAN79419.1| hypothetical protein VITISV_025067 [Vitis vinifera]
TRINITY_DN51577_c5_g2	284.555	1047.65	3.6817	0.027505	3647	GO:0008270	-	virNOG01859	O	sp|Q61703|ITIH2_MOUSE Inter-alpha-trypsin inhibitor heavy chain H2 OS=Mus musculus GN=Itih2 PE=1 SV=1	gi|1035893536|gb|OAY23140.1| hypothetical protein MANES_18G054800 [Manihot esculenta]
TRINITY_DN51674_c0_g1	234.323	705.64	3.0114	0.0498201	4338	-	-	virNOG14057	S	-	gi|731429907|ref|XP_002279991.3| PREDICTED: uncharacterized protein LOC100243848 isoform X1 [Vitis vinifera] gi|731429909|ref|XP_010664810.1| PREDICTED: uncharacterized protein LOC100243848 isoform X1 [Vitis vinifera]
TRINITY_DN51920_c1_g3	0	9.16326	Inf	0.00808666	650	-	-	-	-	-	-
TRINITY_DN51927_c2_g4	20.3453	93.143	4.5781	0.0322772	983	-	-	virNOG00501	K	sp|Q653H7|ARFR_ORYSJ Auxin response factor 18 OS=Oryza sativa subsp. japonica GN=ARF18 PE=2 SV=1	gi|225439992|ref|XP_002281486.1| PREDICTED: auxin response factor 18-like [Vitis vinifera]
TRINITY_DN51927_c1_g1	0	607.291	Inf	0.000286583	2010	-	-	virNOG26029	S	-	gi|802589807|ref|XP_012071183.1| PREDICTED: uncharacterized protein LOC105633212 [Jatropha curcas] gi|643731774|gb|KDP38966.1| hypothetical protein JCGZ_00723 [Jatropha curcas]
TRINITY_DN51978_c0_g1	66.5617	273.374	4.10707	0.0104111	1024	-	-	virNOG20984;virNOG24323	S	-	gi|703141574|ref|XP_010107536.1| hypothetical protein L484_024389 [Morus notabilis] gi|587929043|gb|EXC16218.1| hypothetical protein L484_024389 [Morus notabilis]
TRINITY_DN52051_c2_g1	13.2924	112.397	8.45568	0.000952413	2054	-	-	virNOG01705	T	sp|Q5XQC7|BON3_ARATH Protein BONZAI 3 OS=Arabidopsis thaliana GN=BON3 PE=1 SV=1	gi|359487953|ref|XP_002265395.2| PREDICTED: protein BONZAI 3-like isoform X2 [Vitis vinifera]
TRINITY_DN52081_c2_g2	0.783153	16.953	21.6471	0.00335006	1018	GO:0004364	K00799	virNOG09627	O	sp|P30109|GSTF1_TOBAC Glutathione S-transferase PARB OS=Nicotiana tabacum GN=PARB PE=2 SV=1	gi|590594721|ref|XP_007017931.1| Ubiquitin-like superfamily protein isoform 3 [Theobroma cacao] gi|508723259|gb|EOY15156.1| Ubiquitin-like superfamily protein isoform 3 [Theobroma cacao]
TRINITY_DN52287_c0_g2	0.267604	7.76496	29.0166	0.0408217	704	-	-	-	-	-	-
TRINITY_DN52298_c2_g2	1.19439	33.6544	28.177	0.000308898	881	-	-	virNOG17450	R	sp|Q9LXG0|ZHD8_ARATH Zinc-finger homeodomain protein 8 OS=Arabidopsis thaliana GN=ZHD8 PE=1 SV=1	gi|225425682|ref|XP_002273802.1| PREDICTED: zinc-finger homeodomain protein 11 [Vitis vinifera]
TRINITY_DN52364_c0_g1	350.48	1173.5	3.34828	0.0356685	7356	GO:0016021;GO:0008270	-	virNOG06357	A	-	gi|595823792|ref|XP_007205129.1| hypothetical protein PRUPE_ppa005009mg [Prunus persica] gi|462400771|gb|EMJ06328.1| hypothetical protein PRUPE_ppa005009mg [Prunus persica]
TRINITY_DN52486_c1_g2	4.01406	87.0241	21.6798	5.98135e-05	444	GO:0016020;GO:0016310;GO:0048236;GO:0000166;GO:0048229;GO:0004672	-	virNOG05699	T	sp|Q9M8T0|Y3288_ARATH Probable inactive receptor kinase At3g02880 OS=Arabidopsis thaliana GN=At3g02880 PE=1 SV=1	gi|1009122548|ref|XP_015878060.1| PREDICTED: leucine-rich repeat receptor protein kinase EMS1 isoform X2 [Ziziphus jujuba]
TRINITY_DN52486_c1_g1	149.695	1238.83	8.27571	0.000810973	4386	GO:0032440;GO:0004709;GO:0005524;GO:0005622;GO:0055114;GO:0004721;GO:0006470;GO:0016021;GO:0000186	-	virNOG05699	T	sp|Q9LYN8|EMS1_ARATH Leucine-rich repeat receptor protein kinase EMS1 OS=Arabidopsis thaliana GN=EMS1 PE=1 SV=1	gi|802769190|ref|XP_012090287.1| PREDICTED: leucine-rich repeat receptor protein kinase EMS1 [Jatropha curcas] gi|643706175|gb|KDP22307.1| hypothetical protein JCGZ_26138 [Jatropha curcas]
TRINITY_DN52646_c1_g1	0.783153	10.1892	13.0105	0.0314048	1208	-	-	lilNOG22706;KOG0017	R	sp|Q94HW2|POLR1_ARATH Retrovirus-related Pol polyprotein from transposon RE1 OS=Arabidopsis thaliana GN=RE1 PE=2 SV=1	gi|1009108669|ref|XP_015885937.1| PREDICTED: uncharacterized mitochondrial protein AtMg00810-like [Ziziphus jujuba]
TRINITY_DN52668_c2_g5	1.6041	39.7365	24.7718	0.000190425	1917	-	-	COG2801;virNOG15679	RL	sp|Q7LHG5|YI31B_YEAST Transposon Ty3-I Gag-Pol polyprotein OS=Saccharomyces cerevisiae (strain ATCC 204508 / S288c) GN=TY3B-I PE=3 SV=2	gi|147861248|emb|CAN79321.1| hypothetical protein VITISV_018984 [Vitis vinifera]
TRINITY_DN52674_c0_g2	47.1902	1051.39	22.2799	0.00130508	4109	-	-	virNOG01082	T	sp|Q8VZ20|ASR3_ARATH Trihelix transcription factor ASR3 OS=Arabidopsis thaliana GN=ASR3 PE=1 SV=1	gi|223549991|gb|EEF51478.1| hypothetical protein RCOM_1498350 [Ricinus communis]
TRINITY_DN52732_c1_g2	10.0993	49.2752	4.87906	0.014878	1654	-	-	KOG0192;virNOG05595	T	sp|F4JTP5|STY46_ARATH Serine/threonine-protein kinase STY46 OS=Arabidopsis thaliana GN=STY46 PE=1 SV=1	gi|1009108986|ref|XP_015887661.1| PREDICTED: serine/threonine-protein kinase STY46-like isoform X6 [Ziziphus jujuba]
TRINITY_DN52765_c0_g1	465.647	1970.59	4.23193	0.0102784	5411	-	-	virNOG08439;virNOG16633	SR	sp|Q9LMH6|FDM4_ARATH Factor of DNA methylation 4 OS=Arabidopsis thaliana GN=FDM4 PE=4 SV=1	gi|1009115075|ref|XP_015874034.1| PREDICTED: factor of DNA methylation 4 isoform X2 [Ziziphus jujuba]
TRINITY_DN52845_c0_g1	16.0502	108.931	6.78691	0.00611324	1880	GO:0045493;GO:0004553	-	virNOG09714	R	sp|A3DH97|RSGI6_CLOTH Anti-sigma-I factor RsgI6 OS=Clostridium thermocellum (strain ATCC 27405 / DSM 1237 / NBRC 103400 / NCIMB 10682 / NRRL B-4536 / VPI 7372) GN=rsgI6 PE=1 SV=1	gi|645260812|ref|XP_008235994.1| PREDICTED: probable endo-1,4-beta-xylanase C [Prunus mume]
TRINITY_DN52855_c1_g1	28.3051	137.383	4.85365	0.0182399	725	-	-	-	-	-	-
TRINITY_DN52926_c4_g4	0.267604	7.53902	28.1723	0.0426664	792	-	-	-	-	-	-
TRINITY_DN52928_c1_g1	242.124	720.265	2.97478	0.0478694	2595	GO:0015112;GO:0016021;GO:0005886;GO:0015706	-	virNOG05618	P	sp|Q9LQL2|PTR14_ARATH Protein NRT1/ PTR FAMILY 7.3 OS=Arabidopsis thaliana GN=NPF7.3 PE=1 SV=2	gi|590561095|ref|XP_007008714.1| Nitrate transporter 1.5 [Theobroma cacao] gi|508725627|gb|EOY17524.1| Nitrate transporter 1.5 [Theobroma cacao]
TRINITY_DN52944_c3_g1	80.9695	1006.41	12.4295	0.0157421	2178	-	-	virNOG17293	S	sp|Q9SKP0|ECP63_ARATH Late embryogenesis abundant protein ECP63 OS=Arabidopsis thaliana GN=ECP63 PE=2 SV=1	gi|1009160876|ref|XP_015898588.1| PREDICTED: embryonic protein DC-8 [Ziziphus jujuba]
TRINITY_DN52985_c1_g1	0.801288	20.3228	25.3626	0.0221074	716	-	-	-	-	-	-
TRINITY_DN53035_c1_g2	61.9595	805.671	13.0032	0.000921671	2316	-	-	virNOG05254;virNOG02804	SD	sp|F4JWR0|ACR2_ARATH ACT domain-containing protein ACR2 OS=Arabidopsis thaliana GN=ACR2 PE=4 SV=1	gi|567916760|ref|XP_006450386.1| hypothetical protein CICLE_v10010775mg [Citrus clementina] gi|568859744|ref|XP_006483395.1| PREDICTED: ACT domain-containing protein ACR2 [Citrus sinensis] gi|557553612|gb|ESR63626.1| hypothetical protein CICLE_v10010775mg [Citrus clementina] gi|641842886|gb|KDO61789.1| hypothetical protein CISIN_1g048063mg [Citrus sinensis]
TRINITY_DN53035_c1_g1	0.391577	14.7408	37.6448	0.00299127	1215	-	-	virNOG13451	WMG	sp|Q3E7Q9|GLYT6_ARATH Probable glycosyltransferase At5g25310 OS=Arabidopsis thaliana GN=At5g25310 PE=3 SV=2	gi|1009166375|ref|XP_015901559.1| PREDICTED: probable glycosyltransferase At5g25310 [Ziziphus jujuba]
TRINITY_DN53042_c3_g1	5.73757	81.5219	14.2085	0.0401222	2264	-	-	-	-	-	-
TRINITY_DN53207_c4_g1	2.24515	42.0359	18.723	0.00552	2016	GO:0005634;GO:0003677;GO:0006355;GO:0003700	-	virNOG21959	K	sp|Q9SFE4|ERF12_ARATH Ethylene-responsive transcription factor ERF012 OS=Arabidopsis thaliana GN=ERF012 PE=2 SV=1	gi|743845752|ref|XP_011027567.1| PREDICTED: ethylene-responsive transcription factor ERF014-like [Populus euphratica]
TRINITY_DN53261_c0_g1	7.55632	147.452	19.5138	0.00276513	3851	GO:0005488	-	virNOG12906	R	sp|Q9VCA8|ANKHM_DROME Ankyrin repeat and KH domain-containing protein mask OS=Drosophila melanogaster GN=mask PE=1 SV=2	gi|1009125027|ref|XP_015879390.1| PREDICTED: uncharacterized protein LOC107415561 isoform X2 [Ziziphus jujuba]
TRINITY_DN53357_c2_g1	0	6.59783	Inf	0.0253382	589	-	-	virNOG00746;virNOG02988	S	-	gi|731424375|ref|XP_010662860.1| PREDICTED: uncharacterized protein LOC100252197 isoform X1 [Vitis vinifera]
TRINITY_DN53357_c2_g3	114.293	434.685	3.80325	0.0280767	5435	-	-	virNOG00746;virNOG02988	S	sp|Q94A79|DMS3_ARATH Protein DEFECTIVE IN MERISTEM SILENCING 3 OS=Arabidopsis thaliana GN=DMS3 PE=1 SV=1	gi|590674066|ref|XP_007039063.1| Gamma-irradiation and mitomycin c induced 1, putative isoform 1 [Theobroma cacao] gi|508776308|gb|EOY23564.1| Gamma-irradiation and mitomycin c induced 1, putative isoform 1 [Theobroma cacao]
TRINITY_DN53359_c1_g1	22.8187	97.1914	4.25928	0.0168919	1439	-	-	virNOG17395	R	sp|Q9LG97|SL1_ORYSJ Zinc finger protein STAMENLESS 1 OS=Oryza sativa subsp. japonica GN=SL1 PE=2 SV=1	gi|743784361|ref|XP_011022192.1| PREDICTED: zinc finger protein JAGGED-like isoform X1 [Populus euphratica]
TRINITY_DN53490_c0_g1	0.391577	593.158	1514.79	3.90455e-15	4632	GO:0004008;GO:0000166;GO:0005507;GO:0016021;GO:0010273;GO:0060003	-	virNOG03878	P	sp|Q9SH30|HMA5_ARATH Probable copper-transporting ATPase HMA5 OS=Arabidopsis thaliana GN=HMA5 PE=1 SV=2	gi|255537433|ref|XP_002509783.1| PREDICTED: probable copper-transporting ATPase HMA5 [Ricinus communis] gi|223549682|gb|EEF51170.1| copper-transporting atpase p-type, putative [Ricinus communis]
TRINITY_DN53563_c1_g1	25.2527	84.105	3.33053	0.0347047	1242	-	-	virNOG11621	R	sp|Q9FYG4|GLOX1_ARATH Aldehyde oxidase GLOX1 OS=Arabidopsis thaliana GN=GLOX1 PE=2 SV=1	gi|645229114|ref|XP_008221312.1| PREDICTED: WSC domain-containing protein ARB_07867-like [Prunus mume]
TRINITY_DN53621_c0_g1	11.4101	48.7368	4.27136	0.0404889	2125	GO:0006508;GO:0006629;GO:0004190	K08245	virNOG30123	O	sp|P42211|ASPRX_ORYSJ Aspartic proteinase OS=Oryza sativa subsp. japonica GN=RAP PE=2 SV=2	gi|1009163646|ref|XP_015900075.1| PREDICTED: aspartic proteinase-like [Ziziphus jujuba] gi|1009163648|ref|XP_015900076.1| PREDICTED: aspartic proteinase-like [Ziziphus jujuba]
TRINITY_DN53692_c2_g1	5.88577	50.6178	8.60003	0.0401928	493	-	-	-	-	-	-
TRINITY_DN53736_c1_g2	194.699	921.139	4.73109	0.00564041	1138	-	K14156	COG0510;virNOG04838	MI	sp|Q8L518|CK2_ARATH Probable choline kinase 2 OS=Arabidopsis thaliana GN=At1g74320 PE=2 SV=1	gi|645263951|ref|XP_008237467.1| PREDICTED: probable choline kinase 1 isoform X1 [Prunus mume]
TRINITY_DN53745_c1_g2	100.418	294.295	2.9307	0.0402264	1648	GO:0016829;GO:0016740	-	virNOG17932	R	-	gi|590682068|ref|XP_007041249.1| Lactoylglutathione lyase / glyoxalase I family protein [Theobroma cacao] gi|508705184|gb|EOX97080.1| Lactoylglutathione lyase / glyoxalase I family protein [Theobroma cacao]
TRINITY_DN53750_c2_g2	6.21677	43.9579	7.07086	0.00465392	1294	GO:0019310;GO:0005506;GO:0055114;GO:0005737;GO:0050113	K00469	virNOG00518	R	sp|Q8H1S0|MIOX4_ARATH Inositol oxygenase 4 OS=Arabidopsis thaliana GN=MIOX4 PE=2 SV=1	gi|703063190|ref|XP_010086904.1| Inositol oxygenase 2 [Morus notabilis] gi|587833890|gb|EXB24695.1| Inositol oxygenase 2 [Morus notabilis]
TRINITY_DN53777_c0_g4	2.58377	17.0938	6.61584	0.0291048	1110	-	K09264	virNOG04380;COG5068	K	sp|Q6EP49|MAD27_ORYSJ MADS-box transcription factor 27 OS=Oryza sativa subsp. japonica GN=MADS27 PE=2 SV=2	gi|1029108124|ref|XP_016715672.1| PREDICTED: MADS-box transcription factor 23-like isoform X2 [Gossypium hirsutum]
TRINITY_DN53913_c2_g1	5.51081	83.7474	15.197	0.031723	1013	-	-	-	-	-	-
TRINITY_DN53938_c1_g6	0	56.1407	Inf	9.26136e-07	662	GO:0005634;GO:0003677;GO:0006355;GO:0046983	-	virNOG04525;COG5068;virNOG36704	K	sp|Q40704|MADS3_ORYSJ MADS-box transcription factor 3 OS=Oryza sativa subsp. japonica GN=MADS3 PE=2 SV=1	gi|593691589|ref|XP_007146364.1| hypothetical protein PHAVU_006G034400g [Phaseolus vulgaris] gi|561019587|gb|ESW18358.1| hypothetical protein PHAVU_006G034400g [Phaseolus vulgaris]
TRINITY_DN53938_c0_g1	21.502	999.217	46.4709	1.77036e-08	1571	GO:0005634;GO:0003677;GO:0006355;GO:0003700;GO:0046983	K09264	virNOG04525	K	sp|Q40872|AG_PANGI Floral homeotic protein AGAMOUS OS=Panax ginseng GN=AG2 PE=2 SV=1	gi|358357314|gb|AEU08497.1| MADS1 [Corylus heterophylla]
TRINITY_DN53988_c5_g1	110.104	459.066	4.16939	0.0437292	2134	-	-	virNOG00277	K	sp|Q8LPR5|TCP4_ARATH Transcription factor TCP4 OS=Arabidopsis thaliana GN=TCP4 PE=1 SV=1	gi|778697547|ref|XP_004137216.2| PREDICTED: transcription factor TCP4, partial [Cucumis sativus]
TRINITY_DN54068_c4_g2	205.013	593.132	2.89315	0.0443126	1510	GO:0006952;GO:0016021;GO:0005516;GO:0009607	-	virNOG02472	S	sp|O80961|MLO12_ARATH MLO-like protein 12 OS=Arabidopsis thaliana GN=MLO12 PE=2 SV=2	gi|590564884|ref|XP_007009792.1| Seven transmembrane MLO family protein [Theobroma cacao] gi|508726705|gb|EOY18602.1| Seven transmembrane MLO family protein [Theobroma cacao]
TRINITY_DN54117_c0_g6	4.99221	110.346	22.1037	1.70827e-05	3526	-	-	COG2801;virNOG15679	RL	sp|P04323|POL3_DROME Retrovirus-related Pol polyprotein from transposon 17.6 OS=Drosophila melanogaster GN=pol PE=3 SV=1	gi|147774273|emb|CAN76793.1| hypothetical protein VITISV_026680 [Vitis vinifera]
TRINITY_DN54161_c1_g1	6.43911	47.4015	7.36149	0.00937425	1976	GO:0016705;GO:0020037;GO:0005506;GO:0016021;GO:0004497;GO:0055114	K04123	virNOG15329	Q	sp|O23051|KAO1_ARATH Ent-kaurenoic acid oxidase 1 OS=Arabidopsis thaliana GN=KAO1 PE=2 SV=1	gi|333394171|gb|AEF32085.1| ent-kaurenoic acid oxidase [Castanea mollissima]
TRINITY_DN54169_c0_g1	3.63453	27.3182	7.5163	0.0108286	524	GO:0005773	-	KOG2233;virNOG02379	GU	sp|Q9FNA3|NAGLU_ARATH Alpha-N-acetylglucosaminidase OS=Arabidopsis thaliana GN=NAGLU PE=2 SV=1	gi|223543058|gb|EEF44593.1| alpha-n-acetylglucosaminidase, putative [Ricinus communis]
TRINITY_DN54172_c1_g1	6.07321	32.5824	5.36494	0.020051	1124	-	-	-	-	-	-
TRINITY_DN54185_c5_g2	0	12.1576	Inf	0.00343948	793	-	-	-	-	-	-
TRINITY_DN54197_c0_g7	51.1106	345.496	6.75976	0.00181378	1773	GO:0016787;GO:0046856	-	virNOG07706	U	sp|Q8H0Z6|IP5P3_ARATH Type IV inositol polyphosphate 5-phosphatase 3 OS=Arabidopsis thaliana GN=IP5P3 PE=1 SV=1	gi|659113744|ref|XP_008456733.1| PREDICTED: type IV inositol polyphosphate 5-phosphatase 3 isoform X2 [Cucumis melo] gi|659113746|ref|XP_008456734.1| PREDICTED: type IV inositol polyphosphate 5-phosphatase 3 isoform X2 [Cucumis melo] gi|659113748|ref|XP_008456735.1| PREDICTED: type IV inositol polyphosphate 5-phosphatase 3 isoform X2 [Cucumis melo]
TRINITY_DN54198_c0_g1	0	7.87925	Inf	0.0158168	715	-	-	-	-	-	-
TRINITY_DN54202_c1_g1	197.453	562.548	2.84902	0.0446084	283	-	-	virNOG25436;virNOG24131	WR	sp|Q93X17|SNAK2_SOLTU Snakin-2 OS=Solanum tuberosum GN=SN2 PE=1 SV=1	gi|224085870|ref|XP_002307720.1| GAST-like gene product family protein [Populus trichocarpa] gi|222857169|gb|EEE94716.1| GAST-like gene product family protein [Populus trichocarpa]
TRINITY_DN54218_c2_g3	1.4786	12.2267	8.26907	0.0407876	1940	-	-	virNOG02379	G	sp|Q9FNA3|NAGLU_ARATH Alpha-N-acetylglucosaminidase OS=Arabidopsis thaliana GN=NAGLU PE=2 SV=1	gi|920699235|gb|KOM42460.1| hypothetical protein LR48_Vigan05g006400 [Vigna angularis]
TRINITY_DN54249_c4_g1	0.391577	109.93	280.736	2.02136e-09	675	GO:0005634;GO:0003677;GO:0006355;GO:0048833;GO:0010093;GO:0046983;GO:0048481;GO:0001708;GO:0003700	-	virNOG09302	K	sp|Q03489|AGL9_PETHY Agamous-like MADS-box protein AGL9 homolog OS=Petunia hybrida GN=FBP2 PE=1 SV=2	gi|590692038|ref|XP_007043949.1| K-box region and MADS-box transcription factor family protein isoform 3 [Theobroma cacao] gi|508707884|gb|EOX99780.1| K-box region and MADS-box transcription factor family protein isoform 3 [Theobroma cacao]
TRINITY_DN54249_c4_g2	2.83171	252.711	89.2432	8.63318e-10	1226	GO:0005634;GO:0003677;GO:0006355;GO:0048833;GO:0010093;GO:0046983;GO:0048481;GO:0001708;GO:0003700	-	virNOG09302	K	sp|Q03489|AGL9_PETHY Agamous-like MADS-box protein AGL9 homolog OS=Petunia hybrida GN=FBP2 PE=1 SV=2	gi|590692030|ref|XP_007043947.1| K-box region and MADS-box transcription factor family protein isoform 1 [Theobroma cacao] gi|508707882|gb|EOX99778.1| K-box region and MADS-box transcription factor family protein isoform 1 [Theobroma cacao]
TRINITY_DN54252_c0_g2	95.0226	845.073	8.89339	0.00164762	2665	GO:0055085;GO:0005524;GO:0016021;GO:0042626	-	virNOG11242;COG1132	QV	sp|Q9C8H0|AB12C_ARATH ABC transporter C family member 12 OS=Arabidopsis thaliana GN=ABCC12 PE=2 SV=1	gi|567913267|ref|XP_006448947.1| hypothetical protein CICLE_v10014028mg [Citrus clementina] gi|557551558|gb|ESR62187.1| hypothetical protein CICLE_v10014028mg [Citrus clementina]
TRINITY_DN54368_c3_g1	147.441	583.642	3.95847	0.022774	2446	GO:0005634;GO:0003677;GO:0006355;GO:0009734	-	virNOG00104	K	sp|O23661|ARFC_ARATH Auxin response factor 3 OS=Arabidopsis thaliana GN=ARF3 PE=1 SV=2	gi|947071484|gb|KRH20375.1| hypothetical protein GLYMA_13G174000 [Glycine max]
TRINITY_DN54421_c0_g2	1.9972	19.6284	9.82793	0.0169852	726	-	-	-	-	-	-
TRINITY_DN54449_c2_g2	2.422	23.4322	9.67474	0.00643425	1844	-	-	KOG4361;virNOG00827	T	sp|Q0WUQ1|BAG1_ARATH BAG family molecular chaperone regulator 1 OS=Arabidopsis thaliana GN=BAG1 PE=1 SV=1	gi|645266801|ref|XP_008238779.1| PREDICTED: BAG family molecular chaperone regulator 1-like [Prunus mume]
TRINITY_DN54576_c3_g2	4.39802	286.282	65.0933	2.68424e-09	1943	GO:0005634;GO:0003677;GO:0006355;GO:0046983	-	virNOG20785;COG5068	K	sp|Q03489|AGL9_PETHY Agamous-like MADS-box protein AGL9 homolog OS=Petunia hybrida GN=FBP2 PE=1 SV=2	gi|1012345529|gb|KYP56721.1| Agamous-like MADS-box protein AGL9 isogeny [Cajanus cajan]
TRINITY_DN54576_c3_g1	0	213.82	Inf	1.25145e-12	1421	GO:0005634;GO:0003677;GO:0006355;GO:0003700;GO:0046983	K09260	virNOG09302	K	sp|Q03489|AGL9_PETHY Agamous-like MADS-box protein AGL9 homolog OS=Petunia hybrida GN=FBP2 PE=1 SV=2	gi|747079265|ref|XP_011086825.1| PREDICTED: agamous-like MADS-box protein AGL9 homolog [Sesamum indicum]
TRINITY_DN54576_c3_g4	1.22914	10.1084	8.22395	0.0455778	1368	-	-	-	-	-	gi|283476340|emb|CAX65571.1| GRCD5 protein [Gerbera hybrid cultivar]
TRINITY_DN54631_c4_g1	9.26785	121.563	13.1166	0.0465847	1667	GO:0031463;GO:0004842	-	virNOG10570	R	sp|Q8GX29|SKI25_ARATH F-box/kelch-repeat protein SKIP25 OS=Arabidopsis thaliana GN=SKIP25 PE=1 SV=1	gi|224106600|ref|XP_002314220.1| F-box family protein [Populus trichocarpa] gi|222850628|gb|EEE88175.1| F-box family protein [Populus trichocarpa]
TRINITY_DN54659_c0_g1	0.267604	9.06724	33.883	0.0212325	1508	-	-	-	-	-	-
TRINITY_DN54752_c0_g3	0.535209	10.6676	19.9317	0.0251267	460	-	-	virNOG01433	R	sp|Q9FZP1|HPSE3_ARATH Heparanase-like protein 3 OS=Arabidopsis thaliana GN=At5g34940 PE=2 SV=2	gi|1035901921|gb|OAY31521.1| hypothetical protein MANES_14G118800 [Manihot esculenta]
TRINITY_DN54874_c2_g3	0.267604	17.0829	63.8364	0.00125351	781	GO:0005634;GO:0003677;GO:0009506;GO:0006355;GO:0005829	-	virNOG03478	K	sp|Q38897|BEL1_ARATH Homeobox protein BEL1 homolog OS=Arabidopsis thaliana GN=BEL1 PE=1 SV=2	gi|743852702|ref|XP_011029331.1| PREDICTED: homeobox protein BEL1 homolog [Populus euphratica]
TRINITY_DN54874_c2_g2	2.70927	20.5748	7.59422	0.021938	1256	GO:0005634;GO:0003677;GO:0009506;GO:0006355;GO:0005829	-	virNOG03478	K	sp|Q38897|BEL1_ARATH Homeobox protein BEL1 homolog OS=Arabidopsis thaliana GN=BEL1 PE=1 SV=2	gi|743852702|ref|XP_011029331.1| PREDICTED: homeobox protein BEL1 homolog [Populus euphratica]
TRINITY_DN54894_c0_g1	0	19.8808	Inf	0.00480833	1531	-	-	-	-	sp|P03386|ENV_MLVAV Envelope glycoprotein OS=AKV murine leukemia virus GN=env PE=1 SV=1	-
TRINITY_DN55055_c1_g7	0	11.6379	Inf	0.00243291	1418	-	-	-	-	-	-
TRINITY_DN55084_c2_g3	10.7692	49.0839	4.55782	0.0390504	1133	GO:0015035;GO:0009055;GO:0005623;GO:0055114;GO:0045454	K17479	virNOG08163	O	sp|Q9LH89|Y3885_ARATH Uncharacterized protein At3g28850 OS=Arabidopsis thaliana GN=At3g28850 PE=4 SV=1	gi|1009182680|ref|XP_015872845.1| PREDICTED: uncharacterized protein At3g28850-like, partial [Ziziphus jujuba]
TRINITY_DN55163_c2_g2	0.267604	101.403	378.927	0.000854101	739	-	-	-	-	-	-
TRINITY_DN55327_c0_g2	0	8.04263	Inf	0.0121716	947	-	-	-	-	-	-
TRINITY_DN55381_c0_g1	9.13626	41.4737	4.53946	0.025145	2257	GO:0008289;GO:0016021	-	virNOG01874	R	sp|B6ETT4|SYT2_ARATH Synaptotagmin-2 OS=Arabidopsis thaliana GN=SYT2 PE=2 SV=1	gi|694435203|ref|XP_009344776.1| PREDICTED: synaptotagmin-3 isoform X2 [Pyrus x bretschneideri]
TRINITY_DN55521_c5_g1	494.45	2243.06	4.53648	0.0380465	927	-	-	-	-	-	-
TRINITY_DN55553_c2_g2	22.3681	76.5907	3.4241	0.0467303	902	GO:0006508;GO:0004185;GO:0008239	-	virNOG06432	O	sp|Q1PF50|EDA2_ARATH Probable serine protease EDA2 OS=Arabidopsis thaliana GN=EDA2 PE=2 SV=2	gi|661894929|emb|CDP01928.1| unnamed protein product [Coffea canephora]
TRINITY_DN55567_c0_g2	7.573	107.417	14.1843	0.00156511	2432	-	-	COG2801;virNOG15679	RL	sp|P0CT39|TF26_SCHPO Transposon Tf2-6 polyprotein OS=Schizosaccharomyces pombe (strain 972 / ATCC 24843) GN=Tf2-6 PE=3 SV=1	gi|147774273|emb|CAN76793.1| hypothetical protein VITISV_026680 [Vitis vinifera]
TRINITY_DN55679_c1_g1	3.47581	43.4277	12.4943	0.00854521	471	-	-	virNOG03633	G	sp|O82390|ANTR1_ARATH Sodium-dependent phosphate transport protein 1, chloroplastic OS=Arabidopsis thaliana GN=ANTR1 PE=1 SV=1	gi|590588214|ref|XP_007016154.1| Phosphate transporter 4,1 isoform 2 [Theobroma cacao] gi|508786517|gb|EOY33773.1| Phosphate transporter 4,1 isoform 2 [Theobroma cacao]
TRINITY_DN55868_c5_g2	18.4146	92.2028	5.00704	0.026442	1259	GO:0019252;GO:0005978;GO:0008878;GO:0005524;GO:0009507	-	virNOG04573	M	sp|Q00081|GLGL1_SOLTU Glucose-1-phosphate adenylyltransferase large subunit 1 (Fragment) OS=Solanum tuberosum GN=AGPS1 PE=1 SV=1	gi|356538761|ref|XP_003537869.1| PREDICTED: glucose-1-phosphate adenylyltransferase large subunit 1 [Glycine max] gi|571488279|ref|XP_006590891.1| PREDICTED: glucose-1-phosphate adenylyltransferase large subunit 1 [Glycine max] gi|734418875|gb|KHN39792.1| Glucose-1-phosphate adenylyltransferase large subunit 1 [Glycine soja] gi|947080646|gb|KRH29435.1| hypothetical protein GLYMA_11G116600 [Glycin…
TRINITY_DN55872_c3_g2	15.0629	69.6556	4.62433	0.0451684	570	GO:0009506;GO:0004674;GO:0000166;GO:0006952;GO:0006468;GO:0005886	-	virNOG02323;virNOG30432	T	sp|O81833|SD11_ARATH G-type lectin S-receptor-like serine/threonine-protein kinase SD1-1 OS=Arabidopsis thaliana GN=SD11 PE=1 SV=1	gi|566258193|ref|XP_006388693.1| hypothetical protein POPTR_0118s002202g, partial [Populus trichocarpa] gi|550310666|gb|ERP47607.1| hypothetical protein POPTR_0118s002202g, partial [Populus trichocarpa]
TRINITY_DN55900_c1_g1	0.409712	7.98397	19.4868	0.0331515	366	-	-	-	-	-	-
TRINITY_DN55913_c7_g4	26.033	85.7822	3.29514	0.0467691	579	GO:0015074;GO:0008233;GO:0008270;GO:0016779;GO:0004518;GO:0003676	-	virNOG34595;virNOG08281;virNOG39982	R	sp|P10978|POLX_TOBAC Retrovirus-related Pol polyprotein from transposon TNT 1-94 OS=Nicotiana tabacum PE=2 SV=1	gi|1012355299|gb|KYP66486.1| Retrovirus-related Pol polyprotein from transposon TNT 1-94 [Cajanus cajan]
TRINITY_DN56429_c0_g1	0	14.7	Inf	0.00339219	1462	GO:0004252;GO:0006508;GO:0005618	-	virNOG01263;virNOG06066	O	sp|Q9LZS6|SBT4F_ARATH Subtilisin-like protease SBT4.15 OS=Arabidopsis thaliana GN=SBT4.15 PE=3 SV=1	gi|566175731|ref|XP_006381297.1| subtilase family protein [Populus trichocarpa] gi|550335999|gb|ERP59094.1| subtilase family protein [Populus trichocarpa]
TRINITY_DN56768_c0_g1	0	6.04729	Inf	0.0317483	529	-	-	COG5126;virNOG00835;virNOG29035	ZTD	sp|Q9QVP4|MLRA_MOUSE Myosin regulatory light chain 2, atrial isoform OS=Mus musculus GN=Myl7 PE=1 SV=1	gi|672209337|ref|XP_008780730.1| PREDICTED: myosin regulatory light chain 2-like, partial [Phoenix dactylifera]
TRINITY_DN64350_c0_g1	4.39802	44.4071	10.0971	0.00106488	685	-	-	-	-	-	gi|359485926|ref|XP_003633356.1| PREDICTED: periaxin-like [Vitis vinifera]
TRINITY_DN64791_c0_g1	0	13.8922	Inf	0.0094529	602	-	-	-	-	-	-
TRINITY_DN64886_c0_g1	0.391577	7.45995	19.0511	0.0493812	1009	-	-	virNOG25560;KOG0017	SR	sp|Q94HW2|POLR1_ARATH Retrovirus-related Pol polyprotein from transposon RE1 OS=Arabidopsis thaliana GN=RE1 PE=2 SV=1	gi|147796443|emb|CAN74819.1| hypothetical protein VITISV_034590 [Vitis vinifera]
TRINITY_DN74162_c0_g1	0	5.48067	Inf	0.0475554	609	-	-	-	-	sp|P97430|SLPI_MOUSE Antileukoproteinase OS=Mus musculus GN=Slpi PE=1 SV=1	-
