# Supplementary material for: Transcriptome-based analysis of the hormone regulation mechanism of gender differentiation in Juglans mandshurica Maxim
Source: PeerJ. 2021 Nov 9;9:e12328. doi: 10.7717/peerj.12328 (PMC8588858; doi:10.7717/peerj.12328)
Supplement: Supplemental Information 12 [file peerj-09-12328-s012.zip]

Archive with 1 entries (1 files):
- unigene(1)/unigene(1).txt
