# Supplementary material for: Transcriptome-based analysis of the hormone regulation mechanism of gender differentiation in Juglans mandshurica Maxim
Source: PeerJ. 2021 Nov 9;9:e12328. doi: 10.7717/peerj.12328 (PMC8588858; doi:10.7717/peerj.12328)
Supplement: Supplemental Information 12 [file peerj-09-12328-s012.zip › unigene(1)/unigene(1).txt]

>TRINITY_DN0_c0_g1
CGGTAGTGTTAGCAATTGGCAATAAATTTCACGTCTAATTGCAGCTGTGTGTAGGACAGGCTGTAGGACGTCTTTCTGAAGTCTCTTTAAATTCAATTCAAACTCACTGTTCTGAATATCTTCCTTGAAGTAGCTCAGTTTTTGTACGTGGCAAGTTAGAACTCTGATGAGCTTAAGTAGACCCGTTTGGTGGATCTCTCACACCTGTAAAAGTTAATTTCTTCATTTACTCTAGCCTGTATTGGGTTTTAATACCCGGCAGAGGGTCAGGGCAGCCACCCTTGCAACTTAGGATACCCGGAAATGGGCATGGCACACATAATGAG
>TRINITY_DN10005_c0_g1
ACCGACTCGTGTGCGCGGGCGCTCCTGCACCAAGGGTCCAAAGCGTCGAGGGCTACGTTCGTGTCGTGCAGAGTTCAGGCAAAGTAGAGGCGTATCGACATCTGACTGTGCCTGATCGCCAAAAAGTCGCAGTGTGCACCACGCAGCGAGCCGTGTTCACTGCCGCCGCCGCCGCCGCTGCTGTGCAACGTGATCTGGCTTCGAAGGAGCTCGTCCCGTCCTGTGACACTCGAACTCGAAG
>TRINITY_DN10005_c0_g2
GGGGTGTTGGTGCTGGTGTTGGTGCTGGTGCATCAATGCAGAAGCATCAAACGGGTCCTGAGCAGCTGAAACGGCCGTGCCAGCTTGCATTGTCTCGAGCCGATTGCCGCAATGTCCTCCTACGATCAGCACACTCGAGGCCCGCAGACTCCCTGCTGCTGCCCGCTTGCGCCCAATGCTGCGTCTGCGCCTCGTGCTGTCGTCCCTGCGCGGTCCCGGTGCAGCTCCCAATCCCAGCCCTACGATCCCCTATCCGTGCGACTCATGCGCCGTGTCGATCGGAAGCGAGCGCCGAACCGACTCGTGTGCGCGGGC
>TRINITY_DN10006_c0_g1
TCAAACCCAAGGCCAAAAACATTAGGAAAGTTGATTGGAAATAACTTCCAGAGTTTCTGTACCATTAATCCATTAATTTTTCAGAAATGTTTACTTCAAAACTCCCCTTGCTACAGAGGTATTGTAGGCACTCCTTTGCTTTGAAGTTGTCTCTGGATTTAAAGTGAACCTAGCCAAGTTAGAACTGGTTCAAGTGGGAAATGTTCCCAATGTGG
>TRINITY_DN10008_c0_g1
AAGCTGGTGAAGGGGGTGTGAGGTGCATGCTTATGATTTATGAAGCAGGTGGGGGTCTGTGTTGCATTTTAGTGAGGTTTTCCTTTGATTTCAAATAGTGAGTGGTTATGGGAAGTGTTTAGAAAGGAAAAATAAGTTTGGTTGAGGGGGCTAAAAAAATTAAGCTGAAGGTGAAAAAAAATTTGAACCACCAACAATAATCTGACATGGTCAACAATATATTAGTAGTTCCTTGTATGTAACGTATGTAGGGACATACCAACAACTAATGCTCACATGAAAACTTATCCATCTTGGAGCTGTGAAAATACTTTCATTTTTTTCTTCTGGATAGACAGCAGCCCTAGAAAGGATAGAAGCTACACGTGATACTATATCAAGTTTGTAACTCCAGGCTCCTCCATCCATGAGGTCTAGTGTGAAGTTCGTTGTGGAAGAAGTAAATAGGACCGGATAACTTGGTGGTTCAAATTTAATTTGCAAATATATAGCTTGTGGTAATCATCTGATTTCTCATATGCATGGATAGTAATTTTGTCCACAGATGTGTTACAAATAAATAATCAAGTCTCCGGAG
>TRINITY_DN10008_c0_g2
TGTGATCTTATGTTTTTGATTTATAGTTAAGTGGTCTATCTTGTTATGCAAGTGTAACTTGTGGAATGCGGAAATAATTAGTGGGAAAATTTATGGATGGTACAATACATAGCACTTAACAGCCAGCCGATTGAGCTTAAACTTGGGGCTTATTTAGAAAACTTGTGGGATGGGGTATTCTTAGTGGAGTTTATGAAACTAAATATGACATCCTCAGATTAGTCATTAGGGTCAAAAGTCTGGTTTGAGTTTGAATTTGTAACGGAGTGTATTGATGAAAGTTCTGAACCCAAGCAATAGAGTTTTGG
>TRINITY_DN10013_c0_g1
GCAGGTAGTTCTTCGAGGTTGGTACATCGTAGAGCTTTTGCGCCCATGGATTCTGAAAGCTTGATAAAGTCGGGGTTGGTCATTCTAGTGTGAGAGTATCGGTTCTCGTAGAAAAGGTCCTGCCATTGTTCAACCATTCCCTGGAACTCGTTGTTCATAAGGAGAACCTTGACTCCAATGTTGTATTGACTGGCGGTGGCTAGTTCCATGGCAGTCATGGAGAATGAAGCATCGCCATCGATATCGACAACGATCTTTTCAGGTTGTCCGACCTTGGCACCGATAGCTGCTGG
>TRINITY_DN10014_c0_g1
ATCATTTCTGACAGTTGATATGAATGATTGTCCTCCTTGAAGCTATATGACAAGACTTGAAATATATCTCCGAGTACAATATGGACGAAGAGTTTTCGCACAGAAATATCTTCATGAAGTTATTTATATAGAGGCGAGGTTGTGGTTTTCAAACATGGTGAACGATCCATATTAACATGTGTAGTAATGATTAGGAATATATATCCCCA
>TRINITY_DN10015_c0_g1
GAAAAGCTGTGAAACACATCCTTAACAACCAATCTTGTAATTTTCCAAATTAATTCAATACATATGCGATAAATAACAGGCTAGGACTTTAAAGAATTAGCACCATGGAAATATACTCAACGGTTCTAAAGAATCCTATTCTCTGATACCACCTATATATATATATATATATATATATATATATATTGAGTGTATGTATTCGGTGCATAAGTTTTTAATTTATTTGATTATTTA
>TRINITY_DN10016_c0_g1
GGCGCAAAGCATTCTTTGGTAGCCATTCGTAGACGTGACCACCGTCGGTCGCTGCAGATGAACTAGGCAGTAGAGCTAGGCCAAATCATTGTCTCGCTGCAGATGGCATCGGCTCGGTTGACGAAGGTGTTTCATTTGCGAGTTACGGCGGCAACCAGCGCTTGCCTCAGCGCGCGCGCAAGGGGAATGCACAGTGGTGGCACCGGC
>TRINITY_DN10017_c0_g1
GCCGCAACTGCAAACAAAAGATTTCGACAAGCAGTAGTAATAACTCGCATAGCATGTGATAAAGGGAGAAAAAAAAAAAAAAAAATGGTTTTCCCCTCAAGATAACTCATACAGAATAATAATAGACCAACCTATGGTAGTACTCCTTTCGTGCCAGCAATAATTGAAAATGGTGTCGTTTAAAACGTCGTTTATATATATTTATATATTATACAATGAAATGTTATTATAAATAAAAAAAATTCTTTTCATCAATCATTATTCATTAATTCATACTCTATAAAAAATACTCCAGCACAT
>TRINITY_DN10018_c0_g1
ATTTCCTTGCCTTTGCCCTTGTCCTCTACAGCTTCTGTCTCTGGAATTGACCCGTCCACTTCCTTCGCCGCCTCATCCTCTTTCACACTCTCGGCCTCGCTGAACTGCCGCCTCCGTCCGGGTCGAATCGGAAGCCCAAACTCGTCAACCGCGGGGAGAGAAGCATCTTGATTCAGCTCCCGAACATTTACTTTCAGCTCGTGGCTTGTGGCTGCATCGTGTTGCTGG
>TRINITY_DN10019_c0_g1
GTCTCTCCGAATATGGCAGTGCACCTTCGCGCAGCACGATCAATGACGGATGGTTCCCAACCTCTCATGGCGGCTATACCAAGGACCTCACTCCAGTCTCGCTGGCCAACTTTCCTGTGATGTCTACGTGGTTGCTGGAAATACTTCGAACCATCTTCAGCGTACCCGCCCTCGATTTCCGCTTCCACATCAAGGCAAACAGCGCCGGAGACGGCACGTTTGCGCTTGCGCGATGATTTGCCCGGCTTCTCATTGGGAACCGCAGAACCAGAGCGGGACTGCGCTTTTCGCTTTGCCCTAGTGGAAAATGTATGATCCATTCGATGTCCTCGTCGGCTATGGTGAAGCGCAATGAGAAGATCATCATGCCTGGATATGATATGTCTTACGTTGGGTAGAAGTATGTTGCTGGCTACATCGTCATCGGCCAAGAACAGCGGCAGGGCCGTAGCTGCAGGCTTAGATTGTGCGTCCGTCTGCGTCTCGTCCCTGCCATCATCCTCGGAATCATCAAGCGGCTCATGTGAACGAGAAGGAAGTCTTGAATGCGGTTCGTGCGAAGAGTAATCCTCCCACTGCCTCGCGTTGAAGCGATCCTTCGCCTGGCGAAGAAAGCCTGCTTTCAGCTGTTCTTGCAGGTTCAAACTTGGCTTCCACGGCTCCGTCAATGAATATGTTTCCGCTTCCATACCGGGATGGGGAGCAGAGGCTCCCCACACTTCGCGCGTACGCGGAACCGAGTCGGGTTTCAGCGGCCATGCAGTCCACTTAGGCGGAGGCTGAAATGGCATCTTGCCATCTTGATTTGGTTGAATCCATCGTCCTTTGCTGTGCCATGGCTTTGCAGAGATACGATATGGGTTGCGAGCTCGTGCTTTCAAAGCATGTACATTGTAGAGGGCTATGCTGAGATCGTCGTTCTCGGCTTGCTGAAGGGAGTTTGCAACCGCACGCTCATCCTGGGTGTAATATCTCCAGCTGCTGTCCGGGCCATAGAAGCGACCAGCTCGCTGGTCATCTGACGATTCGTAGTCGCTGTCGGCTTGTCGACCATCATTCTCAGAAATTTCATCTGCTTCACGGTCGCGCCCGTACTCCTTGGCTGAGAACATCCAAACGGTGATAAATTCGCCAGCAAGTATGTCGCGGCGAAGGCGCCGTCATATTGCTGATCGCATGTGTGATACAGTTGTGTGAAGTGAGCTTTGAATCTTCTTTCCAGTCACGTTTGCGCTTGCCAGTTT
>TRINITY_DN10020_c0_g1
GTGCCGGCGAAGTTGTTAGGCACACCGTAATTCCCAATCAGGGGCTGGGTGAAGGTGAGGATCTGGCCCTGATAGGATGGGTCCGTGAGGGACTCAGTGTACGAGGTGATGGAGGTGGTGAAGACGACCTCTCCGAATGTACGAGGATTGGGGGCCCCGAAGGACTGTCCCTGCCAGGAGTGGCCCGACTTGAGGTGCAGAGTCGCTGGCTTGGAGGCTGGCGCGGGTGTCCAGGTGACAGGGGGAGCAGCTGTAGCCAGAGTGCGGACA
>TRINITY_DN10021_c0_g1
ATTTTCGGCTGTACGCTGGCCCATGTTATCTTTATGCGCCGTTGCCGTTGTACGCCAGAGAGTTGGGGCTGCCAGCACCAGGGTCGACAATGACGTTCTTGGTAGAAAGCGCCTTGAGGCGTACTCCTAGAGCAGCAGGGAAGGTAGAACCATCCAGCCCAACAATATAGGCCGCAAGACCAGTTACGTGTGGGCAGGCCATTGAAGTGCCACTGATACCTAGGTAGTGTTGGTAGCGGTGCGACTGCCAA
>TRINITY_DN10024_c0_g1
GTCCCCTTATGATGGCGCGGTCCTCACAATAACATATGAGCCTTAATTATTAAATCAATAATGAAAATAAAAAAGATAAATGAAATCATAGTATTTAACATAAATTGGAAACCTTGTACCATGTAAAGAAACACTTCTAGAAATTCCTCCATAGGGAACTACCCTCTCTAAAAGTAGTTATTATTCTCATAAACTCATCTCCATTTGGGGTCTACACATTCTCAATGTTCGTCAGTGTAGGTATCATTTCCATTTACTTTTTTGTTTAGAGTCTACACATTCTTTG
>TRINITY_DN10024_c0_g2
GCGCCATCATAAGGGGACAAACCACTTTCTAAGGGCAAGTGGAAGGCAAAGAAGAGAGTCTTTCTTTGGAAAGATGGAAGACGAGGCAACAATGACCTGCAAAGTGCAGACAGGGCGAGCAACATTATGTGGAAGGTTGGGCTGGCACATCTCAGCACAAGGTGTAACAAAGGACCTTCCACCCTGTGTCGGGCGAGCATGAGGTACTAAAGAGGCTAGTAGTTCTGGAAAACGTGC
>TRINITY_DN10025_c0_g1
AATCCACCTTGGTTTCAGTGGCTACCGATCAATTATGGAGAATGCCCTGGCAAATGCTCGTTTGCTGTCCAAGGCTCTCGAGTCGACTGGCTGGTTCCGCTGCGTCTCGGACATCCATCGAAAAAAGGGTCAATTCACCTTGGATCCGGCCAACCCAGTCTACACGCCTGAGAACGAGACAAGCGCCGCCTACAATGCTGGCCTGCCAGTCGTTGCCTTCACTCTTAGCGATTCTTTCAAGAAGGACTTCCCCAATGTCAAGCAGGTGTCCATCAGCAACCTGCTACGAGCCAAA
>TRINITY_DN10026_c0_g1
GTCGTGACCAGCTTCTTCTTTTATGTGACTGTGTGGTCTATCTCTCTTGAGTGATTTATTTTGTCCATATGATGATTTATCAGCTTCTTCAGTTGTAATATCGAAATCTTCGTCATCAAAGTCTTCCGTCTCTCTTTCTTTGTGTTTTTTGTAGTGATTCACTTTGAAGAAGGTGGGATAGTCTTTAGCTACGAATTCAACCAAGTTGTTGTATCGGCATTCTTGGAAAAAGGCTGGTATACTGTTGAGCTTGTTCTTAGAGAATTGAATTAG
>TRINITY_DN10027_c0_g1
ACCGGTCCCTCGAGCACTCATCAACTCTACAACATCATGTTCTTCTCGCATCGTCTATACTGTACAACGTGACACCACGCTAATCCGCGCATGATTGTGACACCTGAGGGCTGGTGAGGCAGCGGTGATCGGTGTCGTTGTCATAGACACAGACATAGCGTCGGGAAAGATGGCGGATTCTGTTGATCGAGTCTTTGGCCATGCGCTCAATACGGTCAACAAGATACGGCCAGGCTCGCAGAAGCCGCCCTCGAGCGATCGACTTGCGTTGTATGGCTTGTACAAGCAAAGCATGGAAGGCGATGTAGCGCTCATCGCGGAAAGACCGACCCCTCAGCCGAGCATCCCTACCGACATGTTGAAAAAGGAGCAGGAGAAGTGGGATGCGTGGAAGGAGAATGAGGGCATCAGCAGGACGGAAGCGAAGCGGAGATATATCGAAAAGCTGATTGACACCATGCACAAATATGCATCCACAACTGCAGAAGCCAGGGAACTTGTGGAAGAGCTCGAGTTTGTGTGGGATCAGATTCGGAACAATTCGAACCATTCGAGTTCGGAAAACTCGTCTCCTCTACAGACGCTCGAACGGCGAGACTACATGCAGCACTCTGCAGGCTCAGTGAACAACGGTGGAGGGGTGAGCTCATCGACCGCGGCATTGGATAGCAGAAGCAAAGGTCTACGCGTGCTGTCACCGGTGTCACAAGCTGACGAGGACGAGGCCATGGAGGAGGAAAGGGAGGAG
>TRINITY_DN10027_c0_g2
AAGATCACCAGCCACAATATCACGGCGTCAGCCACGACCAGCTGTACTGCCCATCCACTTAATCGTAAGATCCATCCGAGCCAGCTGTTTTTCCGCTGGTAATTGAGGTACCGTCGCGACTCGAGCTGCTCCCGTAAGGCCGCAATCTCAGTAGTTAACCTGATCAGAGAAGCCTCCATCCGCTTCCGCCACCGGTTGTCGGTAGGCGAAGCGGATGTCCTCGGAGGAGGCACGAATCGACTGTTCGAAGCTCCATCATCGCCCGGCTCGGACTGGTCATTGAGGTCACCTTCGTCGATTTGGCTCACGGGCGCATCAACAA
>TRINITY_DN10028_c0_g1
GGCTTCAATAGGCTTTACATATAATATTCCTTTAAAAACCACGACATGAGCAATGAGCTTTTCGTTTATAAAATATGTTCATAATTGCTTTGCAAAAATATGCATTGAAAGACATGATCATAAATACTAACATAGCTTTATAAAATATGCATGTCCAAATAGCATGATCTTATTACTTACATAACTTAGAAAACATGCATGACGATGAAGGGCGTGATCATATTACTTACCTTGCAAC
>TRINITY_DN1002_c0_g1
GGCGCATATGTGCTGAGTATTGTTCGTGTTCCAGCGGGTCCGACACAGCCGTACAGTGTGGTCCCATCGACAGTTTCGTTGCGACACTGTTGGTAAGTGACTGTCGCCTGGGCGGCCACGCCACGGAGCGCCAGCGCCGCAAATGTGAGTGTATTCAGCAGCATGGTATTTCGACTCCCCTGATCAACCGTAGACAACAATGTAGAATTGTCGTTCACTGATTATGCTCAGTTCAGGTTCGTAAACAGACGTTGCAAAGAAATATCGATATCGGGTCCATCCTAGTCCGCCACGCGAGCGAATCGAATCCCTCAATCTGGGTGCCGACCACAACCTGCGCATCATGTTGCGATGCCCAGAGACGATGAGGGAGTGCCCAGAAACACCTTGATGGATATTGCTTGGCTGTCGGACAGCCCGCGGGCGAGCGATCCAATTGGGAAAAGCGCGAAAAAAGCGCATCCCGTGCCCAGAGCTACCGCTACAGATGAAGCATAGGAGTGGCCGAGGCCCTGGCCCGATGAGAATTTAGTCATGATCAATGGAGAAGTTCTCCGAAAGAGCGGCGTGG
>TRINITY_DN10031_c0_g1
AAGAAGCTTCAGAGGCAGCTGCGTGGGGAAATGTCCCGTCTTCCCTGCTTTCAGCCAAGCAGACCTGAGCTGTATTGCTTTATACAAAATACTTGTACTGCTTTAGACCTCTCTCAACTTTTTAGTAGTTTCAATGTTTATTATAATAATTGATTTACTTTTTCATTGTCAAAATTTTTTAAAGTTATTTTTGTGTGTCTGTGTAGATGGTGTGTGCGTG
>TRINITY_DN10032_c0_g1
TGATGAATTGAAATCTCATATATCTTCTGTGTTCAATTCTACTTTTAAAAAAGTGGTCGGATCATAACCCATATTATCGTCAATGGAGGTTGTTCTAGAATGCGATTGATTCCTAGATTTGAGTGGTTTAAGAGCTGCTTGACTTGCCTAGAAGTGTGGGGTTTCTGTTTGGAGGAATGGAGGATGGGGTTGAAATGTTCAAGCTTAGAGTTTTATGATCTTAGTATTCAATTAATTTTATTTAAACTTTCAGCCTATAGATATCCTTGGTGTGACA
>TRINITY_DN10037_c0_g1
GTACAGAAGAGAAAGCCCACTAAGCGTAGCAAGAAAAAATCTCAGATCGGATTCTTACATCTTTGCTCCAATCATCTCTTCCTAATCTAAGACTTCGTTCTTCTGTTGAAAGTAATTACTTTTTTTTTTCCTTTTTCGATTATCATCGAAAATTACAACTTAAAATAAATTAAGGAAATGAGGGTCAGAAATAGAAGGGATTAGAGATAAATATTTGTAGAGAGATACTTTTTGGTGCCTTGAGGGACGACAAAACCTTCATAGCGGTCGAGACCGTTCATATCTTTTTTTCTTCTTCTTCTTCTACCATTGCTTCTGC
>TRINITY_DN10039_c0_g1
GGATAGGGCCGACACAAAGTTTGCTTCGATTCGGTTCAAATTTTGGACTATAAAGTGATTTGGTGAAGATGTCAGCAACTTGCTCTTGACCAGGAACATGTGTGAGATGCATCAATCCGCCAACTACTTGTTCCCAAACGAAATGGAGGTCAATTTCGATTTGTTTGGTCTAGCGATGCTTATGGCACTGATATTATCGGAGTGTAGTGTTGGAGGAAGAAGGCTATTCCCGAGAGTCTTTGAGTAAATGCATGAACCACATGAGTTCCGTTGAGGTGGGTGCCAAGACTCGATACTTAGCTTTGGCGGTGGAGCGAGCAACCGTTGTTTGTTTCTTGGCTCCCCAAGACAACAGGTTACTACTTATAAAAATCGCAATTTCAGTGGTGGAGTGCCTATCGTCGCTAGACCCCACCCAATTTGTATCACAAAATCCTTGCAGTGTCAAAATGGG
>TRINITY_DN10043_c0_g1
GGGGTTTGGACTTCACGTAAATGACGCATGAGGTTGGCGGAATATGATTTGTCACCGATATTTGAGTCAGTGTTGGCAGGTAATGGGAATGAGTCCTCGATTTCCAATACGCCATCCAGATCCAAACCGACTAAAACACCAAGAGAGTCGACGTGTGCGCTGAGTGCGGTGGTTGGGGGAGCAGCTCGGTCGGTATATGAAGGTGCAGGTGGTGCGGGTAAGATATCGGTAGAATGCTTCATGATCTTTAGAAACACCAAAGAGT
>TRINITY_DN10045_c0_g1
GTTGCTTCTCATTTAGCCCCATTTATTCTAATGGAAAACCCCCTACATTTAACCCCCATTCAAGTATTGGAGAGATGTGATCTTTTCCTCTCGAGCCTTTGGTCTCTATGGGGGCGATTTTTATGCCTAGTGTAGTCTTCTTTCTTTCCATTTTGTTGTTGGCTTCTATTATGTGAATTAATCCTTTCGGGGTCAACATTGTTTCCATGGGTGAGAATTAATGATCTGAACGAACTCTATCGACTTTTGTCGCTGATGGAGAAGGAAGAGGAGGAGGAGGTGTTAGAATCTAGTAGGCTGGAAGAAGTTTTCCTCTATGGAGGAAAATGACTGCTGGTGACTGTTTTGACGGACAAGAATTTCAATCGAGAAGCCATTAATGTGACAACGAGGAGGGTTTGGCGGTTAATAAAACCAGTTACACTTAGGGATCTTAGTTCCTTTCTTTTTCTGGCTGAATTTGATGATCTTCGGGATAAGGTCCTTGGTCTTTTGACAAGCAGTCGGTGTTGCTGAAGGAAGTGGATGGCAGATAACAGGTTCATCAAATTGAGATTACTGAGGTTTCTTTTTGGGTGAGAATCATGAT
>TRINITY_DN10046_c0_g1
GGGAAATGAAAGACTTGAAGGAGAAGATGAACCAGGTGGAAGATGAGGTGTTTGAAGAGTTTTGTCGGGAAATTGGTGTGCGTAACATCCGAGAATTTGAGGAAGAAAAGGTGAAGCGGCAGAATGAAATTGCCAAGAAACGCTTGGAATTTGAGAATCAGAAGACTCGCTTGGGCATCCAATTGGATTTTGAAAAGAATCAGTTGAAGGAGGACCAGGATAAAGTACACATGTGGGAACAGACGGTGAAAAAGGATGAAAATGAGATAGAAAAGCTTAAGAAGGAGGAACAAAGACACATGA
>TRINITY_DN10046_c0_g2
GAGGAACAAAGACACATGAAGATAATAGATGAAACCATGGCTCAGCTTCAAGACCTTAAGAATCAGCACCTGGCCAAAAAGTCAGAAGTAAACGACAAGAATCATGAGATGGAAGAGATTCGCAAGAAGCTTGGGGGTGCCAACAAGGAAATGACTCATTTACAGAAGGAAGTGACAGCCATTGAGACCAAACTTGAACAGAAGCGCAGTGACCGCCACAACCTGCTACAGGCCTGTAAGATGCAGG
>TRINITY_DN10048_c0_g1
GCCAGATCTAGATCCCAACCTGAAGCTTTCATCAAGCTAATTAAAGGCTTTGCAAAATCATGGATGGACTTAGAAGAGGCTTTGAAAGCATCTTCCAGAGTTGTCATGCTCAAAACCCTTGCATTCTTCTTCTCCATACTTATTTGCCTCATCTTCTCAACCAGTCCCACATTTGCCAACTCCAACTCCTGAAGCTCTTGTTTCAAGCGAAGAATCTCAAAGTCTTTAGCATTGACTTGGGACTTCAAGTCTTCCAACAGCCTCTCACTAGATTCAATTTCCACTTGCAAGTGACTGCATGCAGAGGAATCAAGCTTAGCTTTGTTTGTGACTTTCTTCTCCTTGTATGCATGCTTAATCTTGCAAAGCACTTCAAGCTGAGCCACAACAAGTTCATCAGCAGCCATAATTTTTTCTGGTTTATAGGGAATATGGGCCTCCTGAAACTGAACATAAGCCAATTTCAGCGCTGAAACTCTATCAAATAACTTCATAATCTCCCCGTCAGCACAGACATTACTTCTTCCCAAAACTTCAACTGGCTGAGGATGAACCTTCTCTCCATAACATTCTGTCTCCTCAGTTGCATCGCTGCTATCCTCACCCAATGAGGAAGTATTGTTATTTGGGTTGTGGTAATTGTGATGGTGGTGGTTTTTCTGGTTAGCATTTTCAGTGGAGATGACACCAATGGATCTCAATTTACAAACTCTTGCAAATTTGGACACAATTTCGGATATGTTTGAGGATGGTTTAGAGGGTCTTGTGGCGGCATGTTCCATTACTTAAAGATCAAAATTCAAATACCCTAAAGTTGATAAAGACCTAATTGGGTGGGCTTCCAACTTCCAGGAGCAAATTTAAAACTAATATATGAAAGCGGGGTACAAAATGTTAATAGCAACACAAATTGCCCCAAGAAGAAGCGGGATTCCCGGTAATGTGCCTTAAACCCTGTAGTAGTGGCAGGGAACAGACCATATAAAACAAAAATAAATAATTACAATTGGGTTTTAGTTAGCTCCCATTAATTAAGACTAAACTACTTCAGGCGTAAACTCTCCTAGATGATTACCAAATTGGCAAATAACAGGCTGTCCATGATCAACCTTCAGCGTCAAGAGGCTTTAGCATCAAGATTCAAAAACAGAAGCACCTAAAACCCAGAGCCTTTCTTTTGGTGGGGGGGCGGGTGTACTATGGAACTAATTAAAGAAGCTCACGCTACAAACACAATGTAACAAAAGTGGACGGCATTAACGAACGATCAAAGACATTTAGCAGCAACTGGCTTTAACATCAAGCTTCAGTACAGGAGCAAGAAGGCACCTAAATTTCTACCATGAAACAGTGAGCATGAGCTTCTTACCCGAAATACAATGTCGGGGTTGAGCGCAAACACAAGAAATAGAGAGAAAAGACACCGAGTTTCACAAACCCCAGAGAGAAAGAGACAGCAACAGCGAGTGAACCTCGGAGTTTCGGATCCACCACACTGCCAGCTAAACCACATATATTATGCAGTTGTAGAGCAGAACAGAGAGCATTTGGACTAACGATAGCGACGACGTTTCAGCTTCAGCAGGTTGTAACGTGCATCCATCAACGCCAAAGTAT
>TRINITY_DN10049_c0_g1
GCGGGACGTAGTGAGGTTTGAAGTGCAAGGCTGGCACGTGCATGTAAACAATGACAAGACGGGCTGGGCACCATGCAAGATGTGGCTACACACATGCTCATGGCCAGTGAGATATGTCCGTTGGACTGGCTCTCCGTATCTTTCTTCGCTCTCTCCACCACGCTGAGCGCATAAATGGCGAGTCCGCCCAAGAAAGCGACATCAAGCATTGCTTGACGAGTATTCGATCAGAAACCCGGCTCCA
>TRINITY_DN10051_c0_g1
GTTGCAGCCAAGGGGGAGTTCATGCCCACTGTCAAGACAGATTCTGCCAATCAGCTTGTATGCAAGCTCAACAAATCTCTATATGGCCTGAAACAGGCATCAAGGCAGTGGTTTTCTAAGTTTTCTAATGCTTTGTTGAAACATGGTTTTATCCAATTTTCAGCTGATCCGACTTTGTTTACAAGACAGAAAAACAGTTCCTTCATTGCTTTATTGGTGTATGTCGATGATATCATCATCTCCAGCAATGATGATTCAGCAGTAAGTGACTTAAAGGAATTTCTTCATTCTCAATTCAAGCTCAAAGATCTTGGAGCTTTGAAGTATTTTCTTGGTCTTGAAATTGCAA
>TRINITY_DN10052_c0_g1
GGGGGGGCCTCGGTGGTTGGCAGCACGTCGTGTCGTAGGGGTGGTGGCAGTGGGAACGGTGCGCAGCGTCGGTTGTTTGTGGGGGAAGAGGCTCACGGTGTGGAGGCCGTTGCTCGGTCTTCGTTTCTCACAGTGCCGCATAGTGGGGCTTCCTCTGGTGGTTATTCCTAGCTTGGCCGTGCAAAAGGTGGTGCTGTACTGCCTCAGTTGGACTTCTGGTTGGCAACATGAAGCGGCTGAAGGGCGGCCTGCTGTACGTGGGGAGTGGCTTGGTAGACCTGGCTGGCCGTGTATCATGGTGAGGGAGAGGAGGTCTGCGGCCGAGAGGAAATCTTTTGTGAAGGCTGTTTGTGTGGTGCGGCGACC
>TRINITY_DN10052_c0_g2
AACGGGAATGCTCTAAACAGGAGTTGACTTCAAAGGGCGAGGCCTCATGTGCTGGTTGCTACAATCCGAGAAGCACCTTGGGGTTAGGCAGTTCAGAACCGGCGACGACGGTGGCTAGCCAGAGCCTCCACGAGCTTCCACGCTGTAACTTCGGTTGGACTTTTGGTCCAGCATTAGGGAGGCCACAAGGACGCACGGCGGGGCTACTGTCCTGCTTGCTCTGTTTCCAGTGGCGATGGCGTCTGCGTCAGCTTAAGGTTGGAGGTCTGAACGGTGAAAGTTTTGCTGTGTTTTAGTGTATTGGAACAATGGCAAACGTACATGGCTTATTGGCTGTTCCTATGGTGGAGTTAGGATTGTTTCTTTGGTGGAGAGGGGGGGCTTCGG
>TRINITY_DN10054_c0_g1
GGATCATCTCTTCAGATTCTTATATTTCAATTTTGTCTTATATATCCATAATGATTCCATATGAATCTACATTCCTACTGGGATTTTTAGAAAGTGACAGCCCTCTTAGAAGTGGTGGTAATGTGACTAATGTCGAAGCTGTATTGCTTCAATGAAAGCATATAATTTTACCAGGCAATCAGCAGCTATGATGGCTCTCACTTTGATCAATGACTCACGTAGTCTCTACCTTCAAATGTCATGTATAAAGCAATGTAGATCAATTTTGTGAAACATCCAAATCCCCTTTT
>TRINITY_DN10058_c0_g1
GGTCGCTGTTCGCGCCCTTCAGGTTCAGCACTGCAGAGCGGGCGCGCAGCAAGGCCACGCCACCGCCCGGAACGATGCCCTCTTCCACAGCCGCGCGGGTCGCGTGCAAGGCATCGTCGACACGGTCCTTCTTCTCCTTCATCTCGACTTCGGTGGCTGCGCCCACCTTGATGACGGCAACGCCGCCGGCAAGCTTCGCCACGCGTTCCTGCAGCTTCTCGCGGTCGTAGTCGCTCGTGGCCTCGTCGATCTGCACGCGGATGGACTTGACGCGGGCATCGATGCTGGCCTGGTCGCCGGCACCGTCGATGATGATGGTGTCGTCCT
>TRINITY_DN10059_c0_g1
GATCGGTGCAGTGACGGCTCGTAATACCTCCTATACGCGCCCTCTGGAGCGCTTTTCCGTTGATGCGGAGGCCGTATTTCGCGTGGATTAAAGTCGAGTCGGAGAGGATGTGGGCGGCAGGGGAGACGGTGCCGTCGGAGGTGGAGGGTTCCCCGGATATTTCAACCAAACCGAGGGATTGGGAGACGGCGATGAGGCCCGGGGTAAGGTGACCGTTTTGGAGAGGGATGATATGTGCGTCTTCTTTGGTGAAGGAGGAGGCGCA
>TRINITY_DN10060_c0_g1
GCGGCGACGAGAAGACAGAAATCGTGAGGGCGCGCCGTCGTGGTGTTGAGACTTCGATGGAGGTTATTCGATACGAGCCTTGGGCGGGAGGCGTTCCTTGCGATATGGGTTGGAGGCTGACTGTCGGCACTGTTGTCGTCTGGCTGATCGCTGAACTTTTGGGGTTGTTGCTGCTGTAGCCTGAACATGATCAGCCAGAATGATGCCCTTGAAATTCTTTGTGCATTGTTGTCTATTGTCACCCCCTGTGTAGATGTGTAGA
>TRINITY_DN10064_c0_g1
GAGCCAGCAAGATGATGGGATCTCCTTTCTACTACGACGTTCTTTTCGACGAGGGGCCCGGCGATGTCGTCTTCCATGATTGCATGTGGAGTGGCATCTGCACGTGCTGCATTCAGTTATTACATCAAGACTCATTCTACTATGCCAGCGAACCACCAGATCTCAAGACAGTCATAACAGACACTCAGAACCGAAAAATAAT
>TRINITY_DN10065_c0_g1
CGCATTTACACACAATTTGCATTGGTTTGAAGGTGCTAATACTTCTCATGTTAGATAACCATGTCTGGTCCATCCCTTTTCTTCGCTTTTTTCCTTTCTCCCAGGACATGCTTTGATGATTAGTTACAATTGCGTTGACGTTGAGATCCAAACGAACTCTTGGTCTTTGGTCTTTGTTCTTTACTCACCACCTCTTTTCATTCACACGCAGCCCAGCCCAGAAAGAAGGAAGGTCATAAACAGATAATCCTTACATTCCTGTCTTCAGAAACTGACAGATCATCCACATAGCATGGAAG
>TRINITY_DN10067_c0_g1
ATCGTAGTTATATCGGCTCGCCTTGTTTGCTGTCCTGGTAAGAAATATTTCTCTCACTTTCGTTTGCATTCTCCCAAACAACATCAACAACTGCATTCACCGTGACCATGGGGAAAGCTGGACGAGCAGCATGCATTCTCACGCCTATGCTTCTTTCGCTGGCCGCCTTTATCTGCCTTCTCCTCATCCAACTCGGCGGCATATCCAATGGAAACAACACACTAAATGGCTACAACTTCTTTTCGGCGGACCTCACGAATCTTACCGTGCCGTCGGGCAGTAGCAACGAGTTGTCAGCGGCAATACAGACGGCCAGGGATAGTGGCGCGCTGGCAGATTTATATCAGATCCACCTCTGGAACTATTGCTCGTCAAACAGCAGCAGCGACGGCGACATCGACTATTGCTCGAAGCGAACGACCAACTTCGTGTTCGATCCTCTAGACGTTTGGGGAATATCGATCGCGAACTCTACTGCCGCCACGGCAACTTCGACGGGTGACAACGCGCTGGAGTCGGCGATCAACAGTGTAACGGAAACTTTGTCGCAATACGAAGACACACTGCTTGGAGAGGGCGGGAAGAAGGCGCTGAATGCGTACCGTAGTGTAGCGAAGTGGATGTTCATTTCATATCAGGTTGCCTTTTGGACCACGCTCGCAACGATTGCTGTGGGCCTTCTGGCACTCTGCTCTCGATGGGGAAGCCTTCTTACCTGGATCATTGCTTTTGTAAGTGTTCTCGATGCAAATACGACAGGAACAGCTCTAACAAGCAGTCAACAGGTGGCCTCTCTGTTCACATTCGCTTCTGTTTTGACGAGCACAATCTTGTTCTCAATTCTGACGACAGCTCTCAACAAAGTCATGGACGACTACGGCATCTCCCTCTCGACCACCAGACAAACCTTGATCGTCGGCTGGCTTGCAGTGGCGTTCTCATGGGGCGCACTCTTGTTCTGGCTCTTCAGCATCTGCTGTTGCTCTGGACGTTCAAACCCACATCACAAGAGCAACAAGGGCGGGCTGTTGAACGCCGAACCCAAAGGCATGGGTTACGGAGACTCTGCCAGTCGCGGCCGGGGTCTTCAGGTTGAGAAGACAGGCGCCGTTTACGAGCGCGTCGCGAGCCCATATGCTCACGACGACCAGGTGCCACTGAAAGAATTTCCACAGCCTACTGGATATGCAAGGCCGCAGCACCACCAAAGAGGTGGCCTGGAGCCTTACAGACACTCGTAGAGTGCTATGACCGGATGGTCTGTGTCTGGCGGGCACAATTTGGAATAAAGATTCAGCATGGCGATGGCGTATGAGCTTTGATATGCAGTGATGATGATACCACG
>TRINITY_DN10070_c0_g1
GCCCTCAACACCACATCGTATCCGCTGACTGAATCGCTTTCGCAATGTCAAGTCCGGAGTGTACAATGGGTTTCCAGGCTTTACAGTGTCCGCAAAGGCATTAGAAAGAATTGAAGTTCGAGTCGAGTCGATAGTCGGCATTCCAGATGTCGTCAAGCGTGTACGCGTCGCAGAAGTAAAGAGAGGAAGTCCAGTCCCATGGTCCCATTCGCACAATCCGTCCCTTAAACATGCATTCATTCCACCCGTGGTTCTTTCTCTGTATCGACCGTGAGGTCTGTGATCCCTTCTTTGCATTGCATGCCTCCCGAGATAAAATGCTTGTTCCATCGCTCGTCAGATATCCAAACCAGAA
>TRINITY_DN10073_c0_g1
AAGAGCGAGATCGCCCTTCATTCGGTCAAGGAGGTGATCCATTTGAGAACCCAGAGGAAGTTTCGCCAAGGACAAATTCTGCTCCGTCAATCGAACAACAACTTACCGACGAGATGGGTGAAGGCAAGAAGGACAACAAGGGCATGACCCCTTCGAATTCTCAATTCTTCTCCGAGCACTACTCTCCTGCAGTGAGTAGCGATGGTCATGTACCCGACGCGGATTCCCCTCCAGCTGCCGATTACTCGCCCACTCAGGAAATGAGATCACCTTCCTACTCTACCGATGTCATCCCGGGACTT
>TRINITY_DN10074_c0_g1
CCGAAGCCGACGCCCTCTCGTACGTCGCGGGCTACACGACTGGCAACGACGTCAGCTGCCGCGACTGGCAGATGGACAAGGACAAAGCGGGCATGATGCCGCAGTGGAGTTTCAGCAAGAGCTTCGACAAGTACGCTCCTCTGGGTCCGTGTATTGCGTCGACGGAGTTGCTGGGGGATGCGAGTGGGCTGGCGTTGAGGACGTTTGTGAATGGGGAGAAGAGGCAGGAGAGCGATACGGG
>TRINITY_DN10076_c0_g1
AAGGAATGGATTTGTCCACTTCAATCAACCGAATGCGATTCGATGGTCTTGCCGCTGGTGTCTACCGTCAAGTTGGTTCCAAATTGACTTCTATCGTCAACGAGGCCGGATTCGATCTCGCTCAAATCGATGAGGTCCTACTTGCCGGAAGTTCCACCTTGTTCCCCGGTCTTCAATCTCACCTCTCTCTGCTAGTTGCACCAACCACCCCCGTCACCGCCACCATTGACCCCAGTCAGGCTATCGCTATTGGATGTGCTCTCCAAGCATTGCACTTG
>TRINITY_DN10077_c0_g1
AGTGTCGACGTATCAAATGTGCCCAATCTCATTGCGCAGCTCGGTGTAGCAAGTGCTTCGGATGCTAGCTTGGAAGACAGCGTGTCAGTGCAGCTGGACGGCCGCATCCTTGGATTCTGCTCGCCGAAGCAGGCCAAAGTCATTGGTGATACTCTGCGCTACTGGAAAGTCGAAGGCACGCACAACATTCCCGTCGAATTGGAGATTGGTTACATCCCACTTTCCAACGGTGGACAATACCCGGG
>TRINITY_DN10079_c0_g1
GGCAGTTATTGGAAGTGTTGGCTACACTTCTCTGTCTCTCTCTATCTCATCCTCTTTGTCCTTTTTCTTTCGGTTGGAATATCCGATACCTCCCAGGAACAGCTATTTGATACGTATAGTACTTTACTATTAATTTCTTTAAGATTGGTTTTGCAGAGGGAGAAGGTAGTGGGGAAGGTGAACGGCAGGGGGAGCTGGAAGTTCTGAAACTGCAGAAAGTGATTCCCCTCTTTT
>TRINITY_DN10079_c0_g2
CAACACTTCCAATAACTGCCCTGCACCACCATCGCTGGAAAGAGAAAAAACCAGGCCATTACTTGGGCAAATAATCCTCTAGGCTCGGTTTTAGGTTGAGTTTTAAGACACCAATCCTGTGGTTTGAAGCAGTTTCGGGGGAAGTCTATTTAACCAAGTGCTGGTTGGAGCAATGGACAGTATTGGAGGTTTGATGCACATCCTTGGCTCTCGAATATTGTCTCCAAAATTGAGG
>TRINITY_DN1007_c0_g1
GTAGCGGCGAAGATCGATGAGCTCGACGTTGACAATAACGATTTGCTTGATCTCGATGGCAAGGAGCCGAAGACAACAGATGAACACCCACTGTCTGAAACAAGTCCCACATCGCCCTATGATAATTCTCTGCTTGGTCGACCTTCTATCAACAGGTTCGGTCAGACAAGATACAAGAACGCGTCTGCGAACGTTGCTTTGGATCCTTCAAGCCCGCTCCACA
>TRINITY_DN10082_c0_g1
ATCAACAATAAAGCAAAGAGAAAAGCAAAGAAAATGAAGCTCCTGACCCTCAACTTCCTCACCTGTGCGCGCAAAACATGCAAATCCACGGCCGCGGCATTTCCGCTACATCCCAAGGAGGCCGAGCTCGAACAGATTGACATTGATATGAACCCGCTCTTCATTACGAATATGCTGCCGAGGTTGGATTGGGAGGCTATGAAGACGTTGACGCAGGAACTCGGACTTCCCAGTCTGCCGGCCGAGACTCCTTCGGCAGAGGAAATGCAGACAGAAGACGGCGAACCTACACAGACACTCAAGGACCTTCATACCTTACTCATGGAAACGAGTATTGCGCAGGGAAAGCTGGCATGTGGGAACTGCGGCCATGAGTATGCGGTCAAAGAGGGCATCGCGAACTTCTTGTTGCCAAGTCATATGGTGTGAGGCCGCGGCGAGCTGAGCGGATCAAGAATCGAACGAGAAAGCACAACGGTCGCCGTCGAGAAAAATCACGGCTTCAGTATTTGGAGTGCTCATCGTCCAGATGCCCTCACGACCGACGTAAAGCCTTCCGCGAACCGGAGACAACCTCTAAAGAGTGATCGATATCATGGCGCTCTCTTTCTCTG
>TRINITY_DN10083_c0_g1
ATCCATTCGACAGCTTCTGGCGCCCAATCATCCTCGTCGTCAATGTCTGCCCATTTCGAATCATTGCCGCCTTCGTCGGTCTGGAGGCGTGTTGCGAGGTGTATGCCATACTGCTGCTTCAATTCCTCGTCTGTGAACTGTTTCGGGGGTGCTTGAGGAACCGGTCGGTTCTTGTTCCAGACCTTGCTGGCATCTGGCCCACCCACGGTCTGAGGTCCCGGACGAGCCTTCTGCAGATTTCCAAGAGAAGGTCCTGCTTTGGCTACGAGTCGTGGTCCGAGTTTCGCAGTCGAGGTTGCAGCAGAAGCTGGACTCGGCTTTTCGCCACTTTTGGGGGCCGCAGCCGTGGCAGGCGCAGCCTTGTTCAAGAAGTTCTTCGTGATTGACACCTTACTGAAAGTTGTAGGCTTCTTGACCGAATCCGAGCGTATATGGTGCGCGTCTGCCTTCTTTTCCGTATCCGAGG
>TRINITY_DN10084_c0_g1
ACGCAGCATCCGGCTGAGCGCGGAAGGAAAATGTGTTAACAAGACGTCGGACGTCGTCCTTGTTCTCATGCGACCTGCAGTCGACTAAAACTACCAGGTATCGGGCCAACTATCGGCGCCTTCTCAACGATCGTCATCGGACGGACCCAGACCGGAGGAAATATCGAATCGAGACCACAACGCCCTGGGCACTGGCCCTTCGTGCGAGAATGCCTCACCTCGAGAACTTCCCACCATTGTATCCACCGCA
>TRINITY_DN10084_c0_g2
TGGTGTCTGAGCGTCGAATCGAGATCTTTGCGCAAGTCTAGCATTTGCTGGGGATCCTTCTCGTGATCCGGCGTCACGTCGCCACTCGACGGGCTGCTGTTGGTATTGGTGTTGCTGTTGCTGTTGGGAGTCATCATGCTGCTTTTCGCGAGCAGAGACTGCGACGAGTTGCGCTTGCGGTACAGTCCGATGTCGCTGGAATCCGTCTCGTGGCAGGAACAGACACCGGCCTGGTGGATGTTGATGTGGGTGGACGATTCGGTGGAGTTGTGCGGTG
>TRINITY_DN10087_c0_g1
GAGGAAGACCGCAGGAAGAAGGAACGTGTTGAAGCAGTTAATATGGCTGAAGGAATTATTCATGACACAGAAACCAAGATGGAAGAATTTAAGGACCAGTTGCCTGCTGATGAGTGCAACAAGCTAAAGGAAGAGATTTCCAAAATGAGAGCGCTCCTTGCTGGAAAGGGCAGTGAGACAGGAGAGAACATCAGGCAGGCAGCATCTTCCCTACAGCAGGCGTCATTGAAACTCTTCGAAATGGCGTACAAAAAGATGGCATCTGAACGGGAAGGTTCTGGAAGTTCTGGCACTGGGGAACAGAAGGAAGATCAGAAGGAAGAGAAACAGTAATCGTGGCAGTGCATTGTGGAGCCAGAAGGACATACTATGAAGCTTGGGACTAAAGGGACTTCCTGAGCAGAAAAGGGGCA
>TRINITY_DN10088_c0_g1
GATGCTTCCCTAGTTGATTTCAAGTTCAAACCTGCAACAGCAAGAGAAAGCTCAGCCGCAGGATTCATGACAGCTACTTGGGTAAGTGGTACTTATTATTATTTCCAATGGCATTTAGTTGTCACGTACGTACTAATTAGTCTTTCGTTTTATGATTATGATTGTTGGTACATGACTTTTTTTCTTGTTTCGTAAAAAGAACAAATCAGGAATGCAGAATAATCGTAAGGTTCCTTCAGCACCTAATCCAATTGGTAATCGGCACCCACCATCCAGG
>TRINITY_DN10089_c0_g1
TAGTAATATCCCCTGCAGGCGTCACTGTACCATGAAACTACGAAAAGAGCGACCCATCACCCCTGAACCAGAAACAATGGCGCAGCGAGAAGAGAAGAAGAGGCGCCTGGGCAGCTTGTTCGCGAGGAAAAAGGATAAGGATGGTGAAGTGACACCTCCATCTGTGACTGTAAACGACAGCAATGTCTCTCAAGTGACACCTGCCCATGATTCGGCATACGCGAGTAGCGACCCGAGCGCTTCTGCGAACAATACTTCTGCAACGTCCTCAACGAACACCGTGCCTATGGAAAACCATGGCCAGATATCCGGGGTGAGCCAGGACAGGAATCTTGCATTCAACAAAAGTACAGGAGATGTGCTAGATAACGACACCGGCGAAATTGTGTCGACTGTTACAACTACGACCACGACAACCACGACAACTACCACAAAGGGAGGAGGAAGGAAAGAAAGCAAAGTCGAAGTTACCACAACACCAAGCTCCGTCCCCGCCCAACGTCCGCGAGACCACAGCAGAGAGAACAGCGGGCTTTCAGAGATGCCAGCCGAGCCAGTCCATCTTCGACCCGAGACCAGCACCCCACCCGCGGCAACAACTCCGCCCGAAGCGTTTGAGTCTCCTGCAGCTCCTGCTCCATTCATCCCAAACAGGAACCCGGGAAGAAGGTCCCGAGACTTCGAGCGTCCCTACGAAAGTATACCAGAGAGCGAGGAACCAGTCAGCCCAGTGGCGTCCGTCAAAGGTTGGGGTCGAGGAAGCATGCCCCAGCCAGCAAACGCGCCCCCCCCTGTACCGCAGAATACAGAACAAGTGGCCTCCAAGGCTCCAATGCAGAACATACCAAGATCGCGAACGAATAGCATTCCGCGAAAACCGGTGAGCAACACAGCCAGCCCTACGGCGGAGCAGACATTGGCCTCTCAACCTAGCTTGGCCGAGAATTTGAAAGCTGCTGCCAAGGGAATTCATGTAAGACAGGCCTGCGTCGTGAAGCGACGAATACGGTAAATTGACAACGATCATAGGGTGTTGGTGAAAGTCTGAGAGGAACTCTGAATAACGAAATCGATACACGATTTCCACGGAAGAATCCCGACAAAGCTGCGGCCGCGAATGCGAAGAACCAAGCTGCGATCAAAACTGGAAATGAAGAGATCCAGGGCCTGCGGTATTAGCGTGCTTGAAGAAACCCGAACCAACGGACGAAAGTTCGAGCATGATTCTTGGCATATTCGCGAGTGAACGATCATGACCTGGAACGAATTGACGAGAAATGATTTGGACGGTTGAAAGAAAGGTGTAAGCGCTGACATGTGGAAATGAAAGACCATACTGTATGTATATGACGAACAAGGGAGGCCTTTTGATACTCGATGGGACCTGGGACTTGTTTTCCGCGGAGTTGGATTTATCGTTGGTTGGGTTGGATGATGAGTGCGGGCGTTAGGCCTTTGAGACTCCGAAGTCGCTGTTGGGG
>TRINITY_DN10093_c0_g1
CGACCATGTGTTTGATACAATGTATTGGCTCCCGATACTTGCACTCCATACCAAAGGACTTGAAAGCCCATTAAAACGAGGCAATGCCTTGCACCACCCGCCATAACACAGGTCACGACCACGCCTCCAAGGCATCGACCTCTGTAAAGCAGCAACCGCACTCTCCTTCCAAACAGACATCTCCAATGTCCTCAATGCCCTCCTTCCCTACCCCATCCCTTACTTCTCAAAACCTCCGCATGTCCTACGCCTTAGCTCGCGGCGAACAAGGCGTCCTTACCTTTGAACCTTACAAGTCCATCCTGCTCCCTCACTGGCGGTTCCGCACAGTGCCAATCGCGAAAGAATCAAGTACGACCTTGAAAGGAGCTTTCGATCTTTATGTCCGAGCGGAGGACTTTGTGGGTGCGGATATGGTGAGGAAGTTCATACAGATGGGGATGACGAGAGCGAGGAGGTACGCTAACCATAAAGGCGGGAAGAAGTACAATAAGAGTGAGAGGGAGTTGGAGAGGGATGGTGGGGAGCGGAAAGTTTTGCCGAAGAGTACGGG
>TRINITY_DN10099_c0_g1
GGGGGTGGGAAAACTAGTTCCCATGTACCATGCCGCATCAAGGCAGTGAGTTCATCTGACATGGCTTGTCTCCAATGAGGTTCACGGATTGCTTGTCCCACACAAGTAGGTTCAATACATGGTTGGAGAGGGTGCTTGGTGACAGAGTTGAACTGTTTAGGTTTGTGAATATTATTCATTGACCGAGTGGTCATTGTGTGGGTGCGGTTGGTATTTTCAGGATTTGAGGCCGAGTGAGAGTCATCAAGAACTGTGGTGATTTGTGTGGCTTGAGTGGTGCGTGAATCAGAGGAAGAAGACGCATGCTCATGTGAGGAAGAAAAATTAGGGCAATCATGTGAAAGAGAAACATCTCGAAAATTAGAGGAAGTGTGGAGAGATTGGTTACCTATAGATGCTGCGAAAATGGTGTCGA
>TRINITY_DN10099_c0_g2
GAAAATGGTGTCGATTCCCGTTGGTGCTGGCGGCGGTTCCGGCAGAGACGACACAAGAGTGGGTGACCCAAATGTTGCGGACGAATGGGTTCGCATGAGAGACTCTGTTTCTGCCGAGCGAAAATGAGGATGAGTTTGATCCTCATCAAACACAACGTGGCGAGACAAGTAGAGTTTATGGGCTTTCGGGTCAAAGCATTTATATGCGTTCTGGGTTAAAG
>TRINITY_DN10101_c0_g1
GCCGGCGGAATGCACTGTATCGCCATCACCCACGACAACAAGATTCTCACCTGGGGAGTCAACGACCAGGGCACACTCGGCCGCGACACCACCTGGGACGGCGGACTCAAGGATATGGACGCCGCGGCCGACGACAGCGACAGCGAGGACGGTGACGATAATGGCATGAACCCCAAGGAATGTACACCCGGCGAAGTGGACTTGTCTCAGACTGAGCTCGCACCCGACACGCGCTTCGTCCAGGTCGCCGCCGGCGACTCCTCCTCATTCGTACTCACCGACGACGGCAAAGTGTACGGTTGGGGCACATTCCGCAGCAACGACG
>TRINITY_DN10103_c0_g1
TGTGTTGCTGCTCGTGAAGTGGACGGTTGTTGCAGGCGCCGCTGCTTCTTGAAAGTTGATGACGATGGCGCGCGTGTGTCGCGGTCGCTTGAGAATACACACTGTGGTGCAGGTCGTTTGAACAGCGCCGCTGCAGTGGATACAGCGAAACTCCGCCGCTGACCCGAGATGGACGGTTGTTCAGGCGCCGCTGTTTGGCTTCACGCGATCAGGTCTGGTCTTCAGCCTGTCGAGCTTATCCGAGAGTTGGATACAGCAAA
>TRINITY_DN10107_c0_g1
GCCTCGTTCACTCCACGCAAGTGAGGGCCCAGTTTGATCCCCACGACAGCAGCGATGTCGCGCACGCCCAAGACGGCTTTGCCAAAGGGGACGCCGTAGTTGTAGCCTTTCACCACGCCTAACACCTGTCCTGCCTTGTGCGTCGTCGTCGAGGAGGAGCCCGAGGCGAGACCTACAAGGCGGTTTGTGAACTGCCAGGATCCTCCGTTCATGGCGACGGTCTCTGCTCCCTCGAACCTGCCTAGGAGCAGGCAGGCTGCCATTCCACCCACCAGGATCAAGGACGTGGGGATGGGTAGGCCCTCGAAGTACTTTGCCTTGCCTGACTTGTCGTGGGGTACGGTGGCGGAGGTGACGTTGAATCGGGCCAAGCGGGCCACTCCGGCGCAGATGAAGAGGGTGAGGAAGATGGTGTCGATGTAGGTCCGCAGTCCGAGGGTGTACGCTGCGAGGCAGGGCGCTGCGCCAAAGGAGATCGAGTCAGCCAGACTGTCCAACTCTTGACCGAGCATGCTGCCGCCACCCCTCCACCTTGCGATTTTCCCGTCGAGGAGGTCGA
>TRINITY_DN10113_c0_g1
CAAATTGACTATTTCAAGGTATGTGATATATTAATTCAAGACTAAGAACTTTACATAAAACATTCGAACATACACATTTTGATTGTGATCAGTTATTTACATGCATCCTCACAATATAATAAAAATAGCTAAACTAAATTGCAGATATAAACACATTCCCTTTATGTTGGCTGTGAATTTAGGAAATTAGTGTTGCAGTAGCCAATAGACTTTAGGGTTTAGTGCAACTATAGTATTTTTAACCGGGTTCTTGAATGTGGGACAGTGTGTGCTCAATTGGTGAAGCAAGAAAAAAAAGGGAATGGACTATGGTATAGTATATTCGTGGGCTTAATTTACTTGGTGTGAGATACAGAATTGACCAAATATGCAAACTGTTGTGTTTGCCATAATGGTTTTTTTAATGGCCTCCACACATGTAATATCCAAAAGTTTTCAAATATGCAAATGCAACTTGTTTTTGTATAAAGTTCCCTGATGATATAAAGTTCCAAATGCTGGATGTGCCAAAGCCCAACCGCAACTTGTTTTTATATTTTTTTTTAATTATGCATAATATAAAAAAATGTCTAGTTGTCAATCAAATGCTGCTATGGAGAATGAATTATTTATTTGACAATCATTTTTTTGTTTTTAAGTTCATGTTCATAGATGGTGATTTAATTTTTTTGTATATATACACACATAATCATATATATAGCAGTTATTTCAAAATGGTACACTAGTACGTACTAATACCGCAATATTTCTTTCCAATACTTACATTGAAATGGCCACTGGAATGAAATTCAAAATTTTGATCTTTGCACCTTCCTCCAAAGAAACAGGAG
>TRINITY_DN10114_c0_g1
GATGAGACATGGGTGCATGTTTGCAGGGTTTTGGAGGCAAAATTTGGACTTGTTGCAATTTAATTTGATTATTTCGTTCTCTTACTTTCCCTTTAATTTTCTGTGGCAAGGCAGAGCTGCAACTTGTTATTTGACTTGACGAGTTTGGATGGAGATAGTGAAATAAGGTACCATAATACAGCGCTCTACATATATTGCTTTGCTGACTTTTACATTCCTTGTATTGTCCAAATGTTGGAGAAGCATCTGCAGCAAGAATGATTATAGAGGAGGCCGTCTCAATGGGTTTGAAGAAAATTCTAGTAGCAAGTGACTCTAGCTTGGTAGCACAGGCCATCAACAATCCGACTGAGTCACTGAACTGAAAAATGCAGCCTATTATAAGAGATATCAAACATCAACTTTGCAACTTTGAAAATTGGAAAGTTGTAAGAATTCCTCGATCTGAAAATCGATACGCGCACAACTTGACGCAATGGGCAGCTTCAACACAAGCCCTTGGAAATATCCCTCTAATCTTTATCTCTCCTAGTTTATTGAACTTCCATAGTGTGAAAGACCCTCCCATG
>TRINITY_DN10118_c0_g1
CTTTGATCTCGCTTCCAGTCTGGCTGAGGGCGTGAGGAACACAACCACCGTCTTCGATCAAGAAGGTTTAGATCGCGTCAGGCTGACCAGATTCATCGGCACAGATGGCATTGTGCGCCCTTACTCACAGCGTGAAGCACTTGGGCAATTCTGGCTCAAGACATTGGACAACGGCAAATACTTCAACGAGAACTACATTGCTCATCTGGAGCTCAACTCGGGATCCCAGGGTAATATGAGTTCGCCAACCAGCCCAACATCGCCTGGTGGAGGACGACAGAGCAGCGAGGCGACGATGCTGGTGGTCATTACGTACAATTCCATTATGCTTGTGCGGGCTAAGAAGCTCACGAGTGAGTGGGAGGTGTCGTTGAAAGATATCCAGAAGATCTCAAAGGAGAGGACCGGG
>TRINITY_DN10119_c0_g1
AGTGTATGCCAATACGCCAACAATGGATAGCCGATCATTTGCTCCGTCTGGGCGTTGGCGGCATCTAGGTTGAACTCTGTTGTTTGAGGTACGCCGAAAGCGACATTGAGAGTTATGAGTCCGGACATGCGGTCTTTGTTCAGCAGGTAAAGTCGCTGAGCAAGGAACGATCCCCAATCATGGCCCATGGGAATGATTTTCTGGTTGATGTTCTCTGCTTCAAGGATCTCTATCACGTCGTCCACCATGGCCTTGATCTCAAAGGCCTTTGGATCCGTGGGCTTGGAGGTTTGGCCAGCACCAAGGAGGTCAGGGACGATGATTCTCAGCTTGGACTTGAGCAAGTGAGGG
>TRINITY_DN10121_c0_g1
ATGACCCTCTTGGCTAGCTCGCGTTACACTGGCATTCGAGCGACATTGCACAAATGGGGAATTTTCATTCATTCATCTAAATGTTCGCGTCCAAAATCCATCAATCTATATTAGCCGCCTGTTTCTATTTCCTCTTCTCTGTCGAGCGAGCCCACCGTCTGTTTGCCAAAACTAAACGAACACCAACAATGGCGGCGCTCTTCTTTGTGCTCCCAAACTAGCATACTAGCAGACCAATTTCAACAGGCAAGCTGCAATCATTCTGTGAGTGTAGAGATTTCTTTCTTTGTACTTTGCGTGTTGTTGGTGGTGGTTGTGGTGTGTAGTTGATGGCTTTCAAACAATGACCACATGTTGTTGGTGCTGGTGTATAAATGCGACGCTTGATGACTGAGTGACAATTAACTGATGATGACGATTGATTGATGCGGTTTCTTCTCGTGTTGTTGATGTTGTTGTGTTTGATAGCCAACTTGTTTAGCTCGGTAACGACGATCGACAGTTTGGCCGACAGCGATTGACACATCGAGGGGGGTTGGGAGGGTGAAATTCGAAATGGTGCGCAATTGAGAGGCTACAGGCTCAAAGCCAAAAGCGAGCAAACAGCGAGACAAACACTAGAAGAATGCCGGAAGTGCCCATGGAAACCTCACGGCAAACAAATCAAAGCTTGCTCGCTCGCTTGCCCACTAGGGGGAGCCCCTAGCCTGCAACGCTCACCTAGCCTACAATCGCCCCGCCCCCGCCCGCGTCCATCTCCGTCCATTACCAAGTGTCATGGTGAAGGGTTACCCTTGAGCCGCTCACTTCTTACCAACGTAGTAACCTGGGTAGGCGGCGTATCCGTAGCTTGGGTAAGCATAGCCGTAGCTATAGCTTGGGTAAGCTGCGTATCCTCCGTAGTAGTACTGAGCTGTGGCGACAGCTGAGACAATGGCGAGAACGGCCAACAAGATGATTGCCTTGTACATTTTGCTTGTTTTGTTTGTCTTGGTTTGTGGTTGCTAGAGTAGCGAAAGAGTTTGCGAGTTTGCAATTTTTGAGTTTTGATCTGCTTGTGAGAGCTAGCTGAG
>TRINITY_DN10127_c0_g1
CGGAAGTGGATTTGTGGATGGCACCTTTGAATATCCCCCTAGTCAAGTCAACCAGCTAACACGCCTGGAGGGCGTAAAGAAGATCATGGACATGGGCTTTGGTAGTTACCGCTCAACCAGCTCACCTACGACGATCAGCAAGCCTCCCATGGCCGCTCCGGCATCCGCGATGCCTCCAATCGTTACTAAACTTGAGCCTCACTTCAAACAGCCCCGTAGTGCCACCGCGAGTAGTTCTTCGAAGACGCACGACAATGCTAGTGATGCCTCGAGCGAGCAGCCAACGCCTAGTCCATCTACATTGCATGCCGGAATGTTTGCCTCATTCTCCAGTGCAAGAGCCAAAATCCCTGGCCTGAGATCAATAAGCGACGCAGTCACGAAGGATG
>TRINITY_DN10128_c0_g1
GTAGGGTTCGCCATTAAAAATTAAATTTTTCCTAGAACTACAAATATCATTTCCCTTAAATGATTGGCAAATAAGTAAAGAGGGTAATGATATATGCATTCAAATTTCAACTCCTTTTACAACTACATTTTACATGAAGGGGAAAATAAGTAAAATCTGAAATTCAAATAAAAGATTTCAATAATTTTTATAGGGTGATTTTACATATTTGAAAGTGTGATTTTTAAAAG
>TRINITY_DN10129_c0_g1
GATGCTGACGCAGCTTGAGCTTCAGCTCGACCTCGCGCTTCTCCAACGCGATTCTTTGAAGCTCCAGCTGCATTGTCTCCTCATCGTCAGGGAGAGCACTTTGCAAGTCCAGGGACGGCACAAAGTGCTGCTGTTGCGGAGATAACTGCGCGGCGGAGAGTTGTTGTGGTTGCTGCAGCGCATTGGCAAGATGCTGACGCAGCTTGAGCTTCAGCTCGACCTCGCGCTTCTCCAACGCGATTCTTTGAAGCTCCAGCTGCATTGTCTCCTCATCGTCAGGGAGAGCACTTTGCAAGTCCAGGGACGGCACAAAGTGCTGCTGTTGCGGAGATAACTGCGCGGCGGAGAGTTGTTGTGGTTGCTGCAGCGCATTGGCAAGATGCTGACGCAGCTTGAGCTTC
>TRINITY_DN10130_c0_g1
TAGCGGCCTACCGCACGGATAAACACATGACAAGCTTAATCATATTACAAGAAACAATCAATCAAGGGTGCTGCCTTCCCAAGCCTTACACACTCCAGATTATTCTCAACGGGTGTCAGGTTGAGATCCAGAAACATGACTCTCCGACTAGTCGTTTTCTTTACGACGGGTACTACTTGTGAAGAAGAAGAAGAAGAACTAGCACCCAGATCAGGAACCTGCAGCAGGCTTTGTGTGAGATTGAAAGGAGCTTGATTTTCGTGATGAGTCGAGGCTGTCCTGTGCCTCCTCATGTGACCCCCCAAAGCCTGCCCTATGGCAAACTCTAGGCCGCAAATAGAGCACTCGTGGGTTTTGGGTTTGGTTGGGGATGAGCCATGTGACTGCGACTGATCAAGATTTCCTCCGTCTGCGCCTCCCATCATCAACCTCGGCTTCTTGTGGCTCGCTCGGTGACCGCCTAGCGCTTGGAACGACTGGAATTTCCGGTTACATGTCTTGCACTCAAAGACACGGCTTGGAGAGTCGTCGGAGAAAGCGTTCATTTCTCCCCCGCGAGCGAGTAGCATCAAGCAGTTTGCCATAGTCATGTTATCGATCTCTCTTTCTGCTATGCTTCTCTTCATGTGTGCCAAAAACTAATTAAACAAACAGAAATCAGGAAATATTCGGGGTGTGAAAAAGGGTAAAGGATACGTCCTTTTGAATGAATAATATGGCTTTGGTGTGAAAGAAGTTTGGCTTTGGTGTGATGAAAATCTGAA
>TRINITY_DN10133_c0_g1
CTTTGATCCATTTATCACTTTTTTGTTTCGGTTACATTGTGATTTAGTTAGGTAATGTAATTGCATTAAAAGATGGGCAAACCTAGTAGCTATTGTAATGACCAAGATCAATTTGGCGATACTTTAATTTCCGATTCTTGTGTTTTATTTTCTTTTGTTTTGAAGCAATTTCGGGGTTGACTATCAATTAGGTGAAATCTGAGATTGTTCCTGCTGGTGATGTGGAAGTTTGGCCAGTATTCTTAGCTGTAAAATTTCTTCTTTACCGATGAAATATTAGGGTTTGCCTTTGGGTGCTTCTTATAAAGCTATATCTATTTAGAATAGCATACTTGGAAAAGGCTGTAGTCGTCTAAGGATGGTCGATTGACTTTAATAAAAAGCGCTTTTTCAAATTTGCGAACATATTATTTGTCTTTGTTCCCCATTCTAGTAGGAGTTGCTATTAGGCTTGAAAAGCTTTATAGAGACTCCTCACTCAAGGAATTGGTGATGAGCTTAAATTTGATTTAGTAACTTGATCGAGTAATTGTACATTGTACTTCAATAAAATCAGGTGGTTTGGGGGTCAGAAAATTGATTCAATGCAATCGAGCATTATTAGGTAAATAGTTAAGGCATTATGCAATGTTATGCAATGGAGGGGGAGGCTTTATGGAGATAGATGATAGATACAAATTATTGCAGTTTGAGGGTTGGTTGGTGTTTGATCAAGGTAACTCGGCCTTTTGGTGTAGGTTTGTGGAAACATGTCAAAAGGGGGAGAGATTATTTGTCAAAATTTATTAGATTTCAGATGAGTGATGGTTGTAAGGTTGGTTTTTGGCGTGAAGTGTGGTGTGGGTTTCAACCTTTCAAATTTCAGGGTAAGACAAGGTGGTGTGAGTGGTATATATTGAATCCCATCCTGGAAACACAAGTTTGAAGTGCGGTCATATTATAAGGATTTAACATTACCTACAGGTTCTCTTTTGTTGGGAGAACATTTGGGGAGTGAAGGTCCTTTGAGGGTGGATTTTTGTTTTTTTTTTTTTTTTTGTGTGTGGACAACAACATTGGGGAAGATTTGGATGTTGGACAACCTAAGGAAGCGGAACATTACTGTGGTGAATTGGTGTAACTCTGGGGAGGACAGCAGAGGCATGATAATGTTTTCATAGTGTGG
>TRINITY_DN10135_c0_g1
CACGAAGGTTGGTAAGTTAAGGGACTTGTGTTCAACTTTTGCATCGCGACAAGTCAAGGGACTCAGCTTTGTTGGTGAAGGTGCTTGTCTGTGTTAAGAAAGCCAACCTAGTTAGCGTAAATAATCCAAATCACAAATGTGAGGTTTGCAAACCTGAATCGCTTTGCTAGTGCATGGTGAGGGTTGGAAGGGTGCCGGCGAGGCCTGTGGGCAGCCGTGTTTCGGCGATGACGAAGATCTGGGTGCCCGCGATGCCAAGCAGCTTATTCTGATAGAGACATATTAAGATGTTCGAGTGACGCCCGAGTGGGCCTGCGTAGTGGGTGTTCCATACCACAGAAACCAATTCTATTAGTACAAATGAAATTCACACAAATCTTGAGAGAGATTAACCGAGATTTTTTAGCCGTTGTAGCTGATCTTTGTTTGAC
>TRINITY_DN10142_c0_g1
GAAGGATTCCGAGAAGTTCTTAAGGAGATCAAGGATATGACGGCCAGCAACTCGCGGAGGGAAAGTGAAGCCGCGGACTCCGGTGGTGGACCTTCCCAGAACGCGAGGTCTAAACTTCTTATGCGGCCAAAAGTCGACATGAATGCTTTGGGCAGCATTGGCCCCAAGACGCCGATTGGGCGTATTGGAGGTGTCGAGACGAGAGCGAGGAAGAGTCCGAAGAAATTTGACAAGCCTACTATCACGGGAAAGAAGAAGGAACGGCCAGGAAGTGGCGG
>TRINITY_DN10142_c0_g2
GTTCATTCTCGCAAGCATAATGCGGTTCATCATGCCCTTGTCTTCTTCTTCGCCTCTTCGACGTTCCTCATCCGCGCGACGCTGGAAATCGCGCTCTCGCATCATTTGTTCGCTGAAAGAAGCGGGAAACCCGGCAATGCCGCCAGCTTCCATGCTGTGTCCTGCAGGTCCCCATTTGTTATCGCCGATCTCGCTAGCGAGATCCAGCGCTCGAGCGTTGAAGGAGG
>TRINITY_DN10145_c0_g1
ATTTTGACTATTTTTGCTCCCCAAGAATATATCAGAGTTACATACAATATACACCATTTCTTAGCTGATGGGGGCCAGAAGAGAAATTACGAAATTACTCTTCGAAATCACTCCAATCCCCACAACATTTCTAGCCAAGCTAACTTCTGATCCTTCAGATAGGAAGTCAGTTGGAAGGCGGTTAATGGAGGAAGCTTAGAGGGTGAGATGCAATTCGAAGAGGGTGATACCTCTTCCTCTATTACTGAGTCTAGTTTAAGAAGAAACAAGCAAACCCTAAGTAATGTGTTCATCTAATCCATAGGACCCAATCAAATTCAAGAGCAGGTAAAATATCATCAGTGAACTATCATTGGCAACAGAGCATAACTGAATGCAATCCTAGTCATTGGGAAATGCACAGCCACTGAAATGATCAATGTAAAGAGAATTCCATGGCCTTCTCCTCCAACTTTTTCAAGTAGGTATCTGCACAGAGAA
>TRINITY_DN10147_c0_g1
GAGGTGTGTTTCGGTTTCAGTAGGCGTGTTGCCTTCGTGTCTGAGTCCCAGTGGGACTCTGGGTCCAAGGCTCAGGTAGCCATTTATTTTTTTGTTAGGTCCCCGTAGGGACTTTGTGATAGAGGCTTGTGCATGGAACACTAGGCCTTAAGTGAGTTAAGTCACTCAGGTCCCATGATAAGCACTCACTCCCGATATTCACTCAACCACGGCACTAGCACATCTTGTGCCCTAGCTGAACCCAATTCTGCCCACTTCTCGCGATTTTGATTTGATTGGTGTCTAATCTCAAAGGAAAACTGATTCTCTACAAGTTCCTCAATCAAGGTCTTGATGTAGACATAGTCTGGGAGGAGATTCCCAAAGAGGAAGGACCGAACGTGCTCGAGTGTTAGAGACGAAGGCATGTCTCGTCTATTAATCATTTGTACTAGTGGGAATGTACTATTTACTCCAATGATAAATTGTGTTCGGTATCGACAATATGTCGTACTTGGACGAGAGTGATAA
>TRINITY_DN10148_c0_g1
AATCCGATTTATTTCAGATTCGAGGTTCACGAGAATCATAGATGGTGGATGGGTTTGGATTGGACGTCGGCTCTACTCCCACAAGAAAGACCCAGTTGGTGCGATTCCCATCTGTTACCAGTCTCGCCACCCGCTTCATTTTCTCTTCCTCCACCCGCTTCTATCATTCTTCCTGCACCGACTAAATCTGACCCTCACGCCAAAGTGAA
>TRINITY_DN10149_c0_g1
CTGGCGTTGACGAAGCAAAGCAAGATTTCCAAGAGATTGTCGAGTTCTTAAAAACCCCAGAAAAGTTTGCCGCAGTTGGAGCCAGAATTCCCAAAGGAGTTCTTTTGGTTGGGCCACCTGGTACTGGAAAGACGTTGCTGGCCAGGGCGATTGCTGGAGAAGCAGGGGTTCCTTTCTTTTCTCTATCTGGGTCAGAGTTCATTGAGATGTTTGTTGGTGTAGGGGCTTCAAGAGTGAGGGACTTATTCAACAAAGCGAAGGCCAATTCGCCATGCTTAGTGTTCATTGATGAGATAGATGCTGTAGGGAGGCAGAGAGGAACAGGTATTGGCGGAGGAAACGATGAGAGGGAACAAACACTGAATCAGTTGCTTACCGAAATGGATGGCTTCAGTGGGAATAGTGGAGTGATTGTTATCGCTGCTACCAACCGACCGGAAATTCTTGATTCGGCTTTGCTTAGGCCGGGGAGGTTCGACAGACAGGTACGATATGGTTTCTTGGTCATGCTTTGTACATTTGCCGTTAGGTAACATTATGAAAGAGATATTCGTTTAAGACCTTAATTGGAAATTCATGGAGATGTTGTGTTACTGCTTATATAGGTCACTGTTGGATTACCGGATGTGAGAGGGAGGGAAGAAATATTAAAGGTGCATAGCAACAACAAGAAAATTGATAAGGATGTCTCTCTCAGCGTTGTTGCCCTAAGAACCCCAGGGTTCAGCGGAGCAGACCTTGCAAACCTCATGAACGAAGCTGCCATTCTAGCCGGTAGGAGAGGCAAGGAGAAAATTACAATGAAAGAGATTGACGACTCCATTGATCGGATTATCGCAGGAATGGAGGGAACCAAAATGACAGATGGG
>TRINITY_DN1014_c0_g1
ATGAAACTTCATGCCATTAAAATCAATTACAATAGACCAATGTAATAAAGCATTAAGAAAGAAAATTCTAAGCTCATCTATTGACCGCTCACGATCTTCAAATCTCTGGAAACGATCTGAATTTTAGACTACTGCATGGTCTTAAATGGACATTTATGGCTAAACATTTTCTTTCCTTTTATAATTTCTTCCAGGAAGCAGGATAAGGGAGTCCTTGGACAGCCATTTATGGAGCACAAAAAAGCTCCTAACCTCAGTTCACACTTTGGACAAATTGTATGAAATAATCATCCGACATCACCAAAATGACATTAGTTTATTTGTGCATTTTTCTTTTTTATATTACATTTTTTCTTCTCTCTATATCCTTCCATGCAGGAAGAAGCTTAATGGTTTATTTTTATTTAATTAAATCTACTCGGGTGAAAAAAAAACACAAGACAAAGAAGGCGTTGGTAAATTTATAGAATATAAATTGTCAGAATTTTAAACGTGTATTTAATTTAATAGAAGTGCGATCCCAGTTCAAACCATTGTCCCCGTTGCAAATGCAATCAATGGAGAAAGGGCTTTTACTTGTAAGTATGCTCTTGCAGGGGCTGCCACAAAAACTAAAATAGAACCTATCAAATATTTTAGAAAATTATTTTGGTCAATAAATTTGTTTCAAATGGATTTCTTAGCATCCATTTCATATATTAAATTCTTTGTTCTTCCAACAAGTTTTGTGTGTCATTTATGAGGATAGGGACTTGCGAAATTGATAAGGTACTAAGCTCTCCTAACTAATTTGAACAAGTAGAGAGGGCCGAGTATCATCATCTTCTCCCATTTCAACTGAGGAATCAAAAAGTTTGGAACTTAAAATACCACAGGTAACGCAATGCCTTGCACTATATATTGACCGAGATCAGTAAACAGTTAAATAATGCATTGCGGAAATACAACAATAATTTTTTTTTTTCTGTACG
>TRINITY_DN10153_c0_g1
AGGGTATTGGTGAGGTCCGTAGACATTGTTTCCTCTAGTGATAATAATAGGAAGCTTAAAGGAGTGGTTGTATGATCTTACAACGAATTCAGCACTAGCTTTAGTAGCGGCATATGGATTGGTGGGATTCAAGAGTGAGGCCTCTTCATCACAACCAAGATGGTCATCACTAACTTCTCCGTACACTTCATCTGTACTAATATGGATAAAACG
>TRINITY_DN10155_c0_g1
GTTTATTCAAAAAAAAAAGTTGAAGGCTATGAAAAATGGAGACTATGAAGTACAATCTCAAATGCCACACAAATTACAATGATAGGCCACATTCGACAAGTAGTACGTTCTCCCATAGGTTGTTGGTCAGAGACTGCTATGTTATTTGCCAAAAAACAACGTACACGTCGAGTAGAGAAGTTTGGGGGTAGCTGGGCTTGCGATACGACAAAAGGAACAAAACAATTAAAATCCCAACCAACAAGTGTTTGCTTTCACATGGATAATAAAAGCCGAACAACCATATGCATATGAAAGAGACCTATTCACAAAACCAATGAAAAAGGGAAAAAGGGGGGGGGGGGGGGGGGGGGTGGG
>TRINITY_DN10156_c0_g1
TCACAAGGCAAATGGGGCAATAATATTTTACCTCTACAACACTGGTTTTTTGGAATGAGGGCAAGGAAAGTTGCATTGAGGCTCTTTTCAAATCTTCCACTTGCATGGAACTCATGAAACACCATGACATAATCTTTGATCAATTCCCAGCATGTCTTAAAAAATGCCATGGTAAACCCATCAAGACCTGGAGCTTTGTCACTAGCCATG
>TRINITY_DN10159_c0_g1
GATCTCTAATGTTAAAGAGAAGACCTGTCTTCTCATTCCTAAGAAAATATTTTCCTCTAGATCATACAAGCGAAGCAATGATAGTGGATAGCTCAGGTGTAGTTTGGTTTACAAATTCTGCAGTTGTTATGACATCCCAATCTGAATAAATTATACAATGTGTTATTTTGTTTTCTTTGTAATCACTTCTCCAATTGTGTAATATTGTCTGTAATTTCAGTGAGAAGACAAAGAAGGTTTCCCCGCCAACACAAAAAAGTGATAAGCATATCAAAAACAAAACTTT
>TRINITY_DN1015_c0_g1
TAACAGGGGTCCTCTCTTGAGGAAGGGGACGGCATCAATGGCGATTGGAGGTGTGCACGCGATGGTGATTCACAACGGCGAAGGCAGATTCACGATGGCAGAGAAGAGAAAAGTAAGAAGGGAGTACCTCGACCGGCAAAGGCAAACGGTGAAGGACCTGCTTAGGGCTTAGAGAGCTGATCCCCTGGCATCGAAAGTGTAATCCCTTTCTCTTAAGCGTTTCGCTTAATGAGGTCTGCTTTGCAGTCCGGACTGCAAATAGAATTATTCCACCATAA
>TRINITY_DN10162_c0_g1
ACACGCCAGCACCGGCCGGGCCCAGCATGTCGCACATCGGAGCGTCGGTGCCTGTCGTGCGCACCCCGGCCGCCAATGGTCACGGCAAGGCCACTGTCCGCCTCGGCCAGTACAATGTCATCAAGACGCTCGGCGAGGGCTCTTTCGGCAAGGTCAAACTCGCGACACACGTCGTTAGCGGCCAGCAAGTTGCGCTGAAGATCATCTCCCGCCGCAAGCTCGTGACTCGCGACATGGCTGGGCGCATCGAGCGCGAGATCCAGTATCTGCAGCTGCTACGCCATCCGCACATTATCAAGCTGTTCACAGTCATCACCACCCAGCAGGACATCATCATGGTGCTCGAGTACGCCGGCGGAGAGCTCTTTGACTATATCGTTAAGCACGGTAAAATGCAAGAGGGCAAGGCCCGCAAATTCTTTCAGCAGATTGTCTGTGCCGTCGAGTACTGCCATCGCCACAAGATTGTGCACCGCGACCTGAAGCCTGAGAACCTGCTGCTGGACGAGAACCTGAACGTGAAGATTGCCGACTTTGGGTTGTCCAACATCATGACTGACGGCAATTTCCTCAAGACGAGCTGTGGCAGTCCAAATTACGCCGCTCCCGAAGTCATCAGCGGTAAGCTATACGCAGGACCGGAGGTGGACGTCTGGAGCTGTGGCGTGATTCTCTACGTGTTACTAGTTGGCCGCCTTCCCTTTGACGACGAGTACATCCCCGCGCTGTTCAAGAAGATCGCTCAAGGCAACTACCAAGTGCCGCACTATCTCAGCGAGGGTGCTGTGCACCTAATCAGACGCATGCTGCAGGTCAATCCGGTCAACAGAATCACCATCCAAGAGATTCGAAACAACGATTGGTTCAAGACTGATCTGGCCGACTACTTGCAACCTCCCGTAGAAGACTTCTTGGACACCGGCGTCGACCCCAACAAGGCCATCGATCCCCA
>TRINITY_DN10162_c0_g2
GCCGGTGCTGGCGTGTCACGGGAGCCGCGGCGATTGGTGCCCATGCTGAGCGAGAGATCCTCATCGTCGAGTGCGGACGTCATGCTGGATCTGGTGTCGAAGTACTCGTCCTCGTCGCTGTCGTCGTCGTCTTCGCTGGAGCTGGAACTGTCGTTGTCACAAACGTGGCCGTCGTTGTCGTCTTCGTCGGAGGAGGAGGAGAACGACGAGAACGCGGATACTATTCCGAATGGCGACCAGTCAAGGACCCCAGCTGCTGGGACTGTGGAAGGCGGGGCAGGAACGACAAGAATTCTTGGAATTGGTGGGAGGGGCCTCGACGGCGGGGGATTCTCGCGGATCCACTCATCGAACGGGCGGTCTTGATCGCGGCGCCCTGTTATTGCGAGCGATCTCGACGGCCGGCAGGCCGAGTCCTGGGTAGGGTTGTGTTGTTGTGGTGAGAATACAAG
>TRINITY_DN10169_c0_g1
GGCCTTTACTTGAAGCAATCATTGCACAATCAAGTAGGATAAATGTTTGTAGCAAATGAGTCTTTTATATGTTCATACTTTTTTACCTATAAAAAAAGCATGTTCATTCTTTTTCCATTCTGTAATCGTCTTTTGGCTTGTCATCCAGAGCTCTCCGTTACACTCTCTCACTCCTGTCATGTGGAATACATCTAAGCTTGTTGCATTGTATTTTTTATTTTGTTCATTTGGTTTTCTTTGGACGCCTT
>TRINITY_DN10169_c0_g2
GGTTTTCTTTGGACGCCTTGTAATCTTGTCAAACTCTCTCATACATTGGTCCATCTTCTGCTTTAATTGACTTTTCATGCATGTACTTGTATCTAGAGTCTCTACTAATTGTAGATTTTTATGCTTATTTAAATGAGTGGCATAATGGCACAACACAATACGTAGGAATACTTGATGTCCACCTCCCTAGTTTATTCTTTTATGTTAATTTACATTCTTAAATGCTGGTTCTTTGTCTTGGTCAGCTGAAAGTAAATCAACGAATGATACAAACAGAGACCAAC
>TRINITY_DN10170_c0_g1
GGGGCCACCATCTCAAAACGGCTCTTCATATAAACCCCTATGTAAATCCAACCATGTGCACTTTCAAGAGAGCCTGTAAGTGAACTTTTAAACTCTGCTGTTCTAATTTTACAGTAACAAATTTCTTGAAAAGCTACGCCACTCTAAAGCTCTTTCTCTGTCTATTCCTCTATCGTGCGAGGACTCATTGTGTGTAGATCCCAACATTTGTTTGTAAACATATGCTCTGTACCACACCATTTTTCT
>TRINITY_DN10173_c0_g1
GTCGAGGTAGGTGAAGCTGTGATACAGTATGCAAGATCGAGATGATCATGCTGCCGCTATACAATGTGTGTTTGTTCAACAAGTCATACGCGGCAAGAGAAGTCTTCTCACTCATCCTGCTCCATGAGACCCAGCACTTCCAATTCGGTGCGTACGATCCTTTCAAACTCTGCCCTCGCCATGCCCGTAGTTTTCGCCAAGCGGAACAGACTTTTGAGATTTGTGCTGATATGTTGCATGACAGCAAGATGCGCTCTGTCCGACCCTCCGTCTGTGCTCATTTCTGCCGCTCTTTCCTCCAACTTGTCGATGCTTGAATGTGATGCAGAAGGCGATATGGCGCGCGGCATAGAAAGCTCTCCGCCAGTAACTCGTTCAGCGGCCGTCGAATCCTGCGATTTCGCCCAGGCTGCATGCGGCTGCAAAGAGCTGAGGTAGTCCGCTTGATCTTTGATCCCGCTACTGGAACCTGCTCCAGTATGGGAATGCACGATTGAGTTTCCGTTGCGGGTGCTATCTCCAAGCTCAGGGTTCTCTCCGTCAGGGTCGTGAGAATCAAGTGCCGGTTGTACCTCCGAGCCATAGCGGGCAAAGTATTCCATTTCTGATCGCGATCGGGAACGTTTTACATGAGCAGACTGGTCGTCGGTGCTAGATACCGGTGCAGGCGATCGCTTGGGCGCTGGTGTGCGACTGGGAGTTTCGTCGTACTGGGCCCAATAGTCATCGTTGATGTCGTCTTCCTCCTCTAGCTGCTGAGCCGCTAGGAGTTTTGCGGCATGCCCATTTATTGGCACATCTGCGTGCGATACTGAGATTGAACGCGCAGTATTCGCATCGTTGGCCTCTGCGGGCGACTCATACCATTCGTTCCCATTTTCGGCATCGTCCAACGCGCGGAGATCTGCTAATTTCCACCCAGGATCACTGCCACCGTGCTCATCCTTCTCACACCAAACGTACACCGGCAGAAGGCCAAACTGCTCCACCTCAACGCGAGCGTGCAACGTCTCTTCGTCCAGCCTCCTATACTTGGCGGGACGTGGATCTTCGATCTCCAGCTCTCCCGAAACGGGGTGTGGTTCCAAATCCATTCGACCAATCACAGCGGGCAGTCTTGAGGCCCGCTGGGGGTCCCAGGATAGCAGAGGTAGCCAACCATCGTTGCCAGAGGTGTTTAAAAAGTTGACCCTCTGCCGTAGTAGGGGAGACAGCAGGGGCAGCAGCGCGGGCGGCGGTCGCGGCGAGACGAAGGAAGTCGGCAGACAGGCCAGCAGCGGTGGAAGCAGCTCGCGCGAATTGGGCGGCGGTGGTGCGTGCATTGCGCGCAAAACAAGAGCTCCCGGACAATGTACAGCAGTGTCGATCTGCGTTGGTCCTGTACCTTTTAGCTGATGCAGCCCCACTAGCGGGGAGAAGATTGGGAGAAATGAAGCAGAGGGAGTAATGTATACAACAACAACGATATGGATGCAATACTTGACCTGTGTGAGATTGCGAGGACTTGTGGCTCTTGTGCAAGTTGCCGTAAAGCGCCGAAA
>TRINITY_DN10175_c0_g1
GCGTTGATTTCACCAAGATCAAGTACCCTGCCGGTACTGGTGAAAACCTCCCTCACTACCCTGCCCCCCCGGGCGGATGGGCCGCTGTCGACTACTCTGGCAAGAAGCACGTCGCCGTCCCGGCGCCCCCGTCGGAGGTCCCTGTCAAGTACATGATCGCGTCTCCTTTCACCTTCACCTCTTTCTTCTCCGTCAAGGCGGTACCTGAGGAGGTTGTCAACAACGACGACGAACCCACGGGTGGTCTCGAGGGTGCTTCCGGTCTCTA
>TRINITY_DN10177_c0_g1
TCAATGGCAACCGGACCTGCATTGAATCGAAGACTCCTCACCCAATCGAGCTTCTTCCCATTGGAAACCGGCAGAAATGGTTGCATGTTTTCTGATCTAGAAGTCCGAGGCCGACCCTTCTCCTGATGATGATCATGAGCTTCTTTCTTGCTTGAAAGGTTTCAAATCCAGGCCCTTCTTTTGCAATTCTTTCCTTTTGCTGCTGATACAGTCGGTGCAATCTGAGAGCATGACGACTCTTTGGGATAAATCGATGAACTATATGTGACTGTCTTTACCTCGTTGTGGTTGTGCAACAAATTGTATTTGTGAAGTCTTGAAAGCTGCTCTTGAACACCGACAACGAGAGTATGTGATGCATTTTTTTATGGAACTTAATAACACATTTACACATGTTCGAG
>TRINITY_DN1017_c0_g1
GGGGCAGACCCAAGAAACTGGAGAAGGAGGAAGAGGAGGGCATCTCCCAGGAGTCCTCTGAGGAGGAGCAGTGATCACCACTCGCAGTGCCGCCTGCTCCATAGCCACTGAGGAGCAGCTGTCCCCTGGGACTGGAAGCCCTGCTCCCAGGCCCCTCCCCGCCCCCACTGCACACTACCGCACCAGGCACCAGCTGCAGGCTCTG
>TRINITY_DN10182_c0_g1
AAGAAGCTTCAGAAGTCGCAAAGTCCCTGGTGGAATATCTCGAAACAAGATTCAAGGAGCTCGATTCGAACAACCGACTTACGGTGACAATCGACCATAAAGCAGAACCTTGGCTGGGAGACTGGACAAACGACCTCTTCAAGACCCTTGAAGAGGCCATCATGGAAACTTGGGGACCTATCGATCAGTCACACAGTCGCCACGCCTCAATCGCCCATCTCAAGGCACAGTCCTCGCAGCAGAGCAACGGCTATTTCCCCAACAAGCCTTCAGCTACTACTTCTTCCGTCCTGGCAAACGGAAGCCAAACACCACTCCCCGAGCAACCTCTGACACCAATGGCCGAGGTGGCGCAGAAGCTGGAGAACATCGCTTCTCCGCGACGGAAGCTGCGTCAGAAACCCCTTTACATTCGTGAAGGGGGATCAATCCCCGCGATTCGGTTTCTTGAGAAGGAGTTCGATGCGCCAGCTGCGCATCTTCCTTGTGGACAGGCGAGCGACTCGGCGCATTTGGATA
>TRINITY_DN10182_c0_g2
CAGCGAGCATGCATTGGGATCGGACATCATCTTTCTGATTGAAGGCGAGGAAGAATGTGGGTCCCGTGGATTCGAGAACGCTATCACGGCAAGCAAGGACAAGATCGGCGAGGTCGACTGGATCTTGCTTGCCAACAGTTACTGGCTGGACGATAGAACGCCGTGTCTGACATATGGTCTGCGAGGCGTCATTCATGCGACTGTACAGATTGAGAGCAGCCATCCTGATTTGCACAGTGGTGTTGACGGAAGCGCCCAACTTGACGAGTCGCTGAAAGACTTGGTCATGCTGCTTGGCACGTTGACCGGTAAGAACGGGGAGGTCAATATTCCTGGCTTCTATGATCCCATTCCCACTGTCAGCGACGATGAAGCAGGGCTGTACTCCGATATCACCACAGCGTTGATACAGAGGAACCCAGAATTGGGAGATCCGGATGTTCTGGCAAGATCGTTGATGAGGCGGTGGAG
>TRINITY_DN10184_c0_g1
GGTAGGTGTTGGCTTCGGTGACATCATGATCGTAAATCTCCATCCATTCCCCTTGCGGCTGCCAGAATGTGTCAAAGGGAGCGACCTGGAAAGACTGCGAAGCAGATCCAACAGCGTTGCCAAACGGCGGTGTCAAGTACTCGACCGAGGCCTCAATCGCATCAATCTCCGGAGAACTCCTGCTTTTGCCCGGAGACGGGTGGTCAGCATCG
>TRINITY_DN10184_c0_g2
CCGTGCATGTAGGAGTTTTTTGGGAACTCGTAACCCGCTTGCGACCAATGCGTCAAGTTTGGGTTTGCATAGGGCTCTGGGTGGTTGCGGATGTATCGAGTTGTTGGATATCCGACAGGATCACAGGTCATCTCGCCAGTTTCGTCCTGATAGATTCTAATGTAGTCTAATCGCATTGTGGCGGGCATGAGAGGCAGTAGTCCGGTGAGGTTCAGGGCAGCGAAGCTATCACTCATGCCAAAGTTGGCAATGATTGACATGGGCTCCTCTGGAATGATGCGCTGGCCAATGTTACCGTTCGGTCCAACAGCGTTAGGCGTGACCTTGAAAGTTTTCTCCTTTCCAACGTAAAAGGTAATGTAGCCATCGTCGCCCGGGGTGTACTCAAAGGCATAGGTCTGGTATTGCTTTCCATCGTACCAGTCGTTGTTCAAGG
>TRINITY_DN10186_c0_g1
CCGCTCTTCAGACGGCAACCTCGAACACACCCTCTCCGCAGATATGTCCAGCTCCCGTCCCTCAACCCTCACCCTCCATCTAGCGTCCACGAAAACCCCTCCTCTGGGCTCCCTCATCTTCCCCGCCACCCACAACGACTTCCAAATCCACACTTCCAACCCATTTCAAACTCCAGAGAATCCAAACCCAGTCTCCTTGATCCAGATAAAAGCCCGCATCGGTAATCCTCACCCGAAAACATATCATTTCAACCTCCCCGCAACTCCCACCACTCAAGCCAGGAAAGTCGTCTGGACAATCCGTCCTCCTTCCAAAGCCGGACACATCTGCTACAGTCTCTCCGATGAGACGACCAACGAGCCGCTAGCTTTCTGGACGACTGTGCAGGGTGCTAAGCATACTGCTATTCTTCGTTGGCACGTCCCGCCGAGGAGTGAGCGGG
>TRINITY_DN10188_c0_g1
GTTTACTGCCTGACTGGCTCACCGGTGGAGAGCAGCATATTCTTGCAGCTGGCCAGAAAGACGAAAATGAGGAGACCGATTTCCGATCTCTAAAAGATGGCTCAGACACTGGTGAAGGCGACTCAACGCCCAAAGCTGACCACGAGCGCCCGGCCAGCGAAGTTCCCAAGTTCGTATTGAGCGACAACGACGGAGGAGAAGAGGAGGAGGTGGGGGACTCTGCTCAAGATCATACCGTTCCTCTGTTCCCCGCTGCAAATAGCGCCCAGCGAGCATCAGCGATGCCGCCACCTCCTAAACCTGCGCAAACCGCGCCTGGCTTGATGTTGCCGCCGGGAAGACCTGCCCCTGTCACTGCACCGAGACATAGTGCAGCTGCCTCATTGCGGCTACCCTCCAATGGGCCTCTGCCGAACCGCGGACCACCAGCAGGCAGCCAGCAGCGTGTGAACTCCAGCCTCTCCCCCAACGGCGTGGTTTCCACGCCAAACGCGCGTGGAAAAGTACTGCTTTCGCAGGGCCACTCGCCCATGGACTGGGCAGCGTTGACACGGAGCGGTAATCTGTCCGGTGTAGGCACATTCCAGCGTGTCACTCCCAGCCATCTGAAAAAAATGACGGGAAGGAAAGGCAAGCCGGCATGGAGCAGCTGGCAGGGCAAGGTCTACAACATCTCGCCATATTTACCGTTCCACCCAGGGGGCGAGGCAGAGCTGATGAAAGCGGCAGGCAGAGACGGCACGAAACTTTTCATGGACGTTCATCCATGGGTCAACTGGGAAAACATGCTGGGCTCTTGCCTGGTGGGAGTTATGGTACCCGAGGACTATGGCTCTGGAGAAGGCTCACTAGA
>TRINITY_DN10189_c0_g1
GTGACTTCTGCGATGATGAAGGCAAAAGCCCACAGCACGGCGAGGATGCCGGCCCAGCCTGCCCAGCCAACGACGGTGTGCGAGGTCATGTGGTGCGTGCCGGCGAAGAAGCGGAAGAAGAGGAAGCGTGCGGAGACGGAGGCGTAGAGGACGCCGAGGAAGATGATGGTCGGGATCATGAAGCTGAAGCTGACCTTGAGGTAGACTTCGTTGCCGAGGGAGCCGAAGGCGGGTGCCACGTTGT
>TRINITY_DN1018_c0_g1
GTGGGGATGCGCGTCCCTTTTTGTCGACAGGGATTGAAATGTGTAATGTTTTTAATGAATGATACCTCTCCCGCGAAGCGCAGCGACGGTGTTACTCGAGTTGTGGTTTTCTGCTAGCTTTCTTCACGGCAGGTGTTCAAGAAGTTATGGTCAAGAGACTTATAATCTTCGCAAGATGTACATACTTTTCTCGCTCGATGGGTGCTCGTTGTGAGAGCTGTTTGCATCGAAGCGGTT
>TRINITY_DN10193_c0_g1
GGGAGAGATGCATGCACCCTTACTATAGGTCTTTAACCCTTACTATTTGCTATTATTGACCATCAAATTTCTTTACATATCAAAAAACTGATTATAGGTCTTTAACTATAAATACGCTATGTTCATTTTGATTCTTTCTGTAGAATATTATGGTAGACTGGTAGACAAAGGTATATAACTTTATCAATTAAATAGGAAAGAGTCCAAGCCACTGAATAAAAATTTCACTGCAGCTGTTGGTGAAGGCACCAGGTGCACCAAAGCGCAAATCATGCCCAGAGTCTGATTGAAGTAAAAGTGCATATCTA
>TRINITY_DN10194_c0_g1
GTTGAAGGTGGAGGTGGGCCCAGTGGCGGGGGAGGCTTCGTTGGTAGAGTAGAAGCTAGAAGCGTCGTCGTCGTCGTGATCGTGGATGAGGACGAGAGGGTCAGCGCCCTTCTCGAAACTGTCTGAGGAGTGCGACGGCTGGATGGAGCGATCGAGTGATCCGATGACGTTGCCCTTCTCGTCTACCAGTTCCAACCTCCCACCCAGGTCTGCGCCTGCCTTGACCAGGCCACAGTACTGCTCTATGATCTCCTGGAAGGCCTCCTCGTCCTTGGATCCAGGCGGAAGGGTGAGCGAGATGGTAGCGCCCTGCACCTCTTGGGACTGAATGCTATACTTGCTTCCCCCTGTTGTTCCGGATGCCGGATGGAACTCGACGATCTGTTGGGTGCCGAGTACCATTTCGAATCCATCCTTTGCCTTTTCCTTGCCGTTGGCGTCTGCGTCGATCTTGATGACGAGGTAGGCGTCGTCGACTGTGGTGGTGAGG
>TRINITY_DN10195_c0_g1
TACGTTCGCGCGCCTCGGCCTGGCGGTGGTGGATGAGCAGCATCGATTTGGCGTGGCACAGCGGCTTGCCCTGCGCGGCAAGGCAAGCAACGGCGATGCACCTGCCGCCAACGCCCAGGTGCCGCACCAGCTGATGATGTCCGCCACGCCGATCCCGCGCACGCTCGCGATGACGTACTACGCCGACCTCGACGTCTCCGCCATCGACGAGTTGCCGCCCG
>TRINITY_DN10198_c0_g1
ATTCACAAGGCGAAGAAGGCCAACGATGCAATGACAGCGGCCACGGCTGCAAGACGCACGCCTGCACCTGCCTCTATCGAGCAGGAAACCTCAACTTTATCCTTGAGCGATGAGACTGAAATGAACGAGGCTGGTAGCAAGCCGTCTCCGAAGGAGCCAGCAGTCGAAGCTTCAGACGGGAAGCAGTCATTGCGACAAACACAGGCTGACGATGGCTGTGAAAATGCGAAG
>TRINITY_DN10198_c0_g2
AAACGGGCCTCCGCTTCACACGCTGCAATGACGACCGCTGCCGAGCTGGACCTTTCCTCGCTGGATAAAGATCCCCGCCTGTTCCTGTACACGTCTTTGACAGCCGGTTCATCGCACATTGTCACGGCCACAAGCCGCATGGAAACAATTCTCAAAGCAAATCGGATCCCGTTCTTGGCCATCGACATCGCAACAGATGAGAAATGCAGAAGGCTATGGCAGCGGAGAGGAGGCGCGAAGAAGAAGCTGCCGGGCCTGGTCAAAGAGGGATACATCATCGGAGATATCGATGATATCGAAGAGCTCAATGAGTTCGGGGAGCTGAAAGAGGCTATCGGACCTGTGCCCGCCAGCATTGCTGCTGCACCCCCGGGAGCTCACACGGGAATCAGCACTGCGCCGCCGTTGTCGGGCCATGTCCAGGGCAAGTCAAGTCAGGCGGACAAGGTGCCACAGCCAGACCTTAACAAGCCAGAACCGGTCGCCCTGCCTGGGGCGGTCGAAATCGCGGCTATTCACAAGGCGA
>TRINITY_DN10202_c0_g1
TCCGCCTCGGACCCTGCAGCCGCCGCGATGTTGATGCCTAAGAAGAATCGGATTGCCATCTACGAACTCCTTTTTAAGGAGGGCGTGATGGTCGCCAAAAAGGATGTCCACATGCCTAAGCACCCGGAGCTGGCAGACAAAAATGTGCCCAACCTTCATGTAATGAAGGCCATGCAGTCTCTCAAGTCTCGAGGCTACGTGAAGGAACAGTTTGCTTGGAGACATTTCTACTGGTACCTTACGAACGAGGGCATCCAGTATCTCCGAGACTACCTGCACCTACCCCCGGAGATCGTGCCCGCCACCCTGCGTCGCAGCCGTCCCGAGACCGGCAGGCCTCGGCCCAAAGGTCCAGAGGGTGAGCGACCTGCAAGATTCACAAGAGGGGAGGCTGACAGAGACACCTACAGAAGGAGCGCTGTGCCCCCTGGAGCTGACAAGAAAGCTGAGGCTGGGGCTGGCTC
>TRINITY_DN10203_c0_g1
GTTTATTATGTTAAGCAGATTACAGATTCTAGCATTTATGGATATTTAGATACATACAGAATATATGAAATTGACATGTGTCAATATAACATATAGACCTTGTATAGTAGATTCGTAGAACTAAGTTCTTAGAAGTTGGGTGGAAAGGTGTATATGCTTGTTGATTATGGGTATAGCATCTATGGCTTTGTATAGTAAATTGCGCATGATTAGTT
>TRINITY_DN10203_c0_g2
TTTCTAGACTATTTATGGAGATAATACTCTGTTACTCAGGTTTTAGAAATTTAGAAATATTCTCCATCAAAGTCTGAAAGTTGATTACCTCTAGGGGTCTACTAGCGTTTTGCTTGTTCAGAAATGGGAGGAGTTGGAAAATCTGATTTGACAAGATGAAACAATTGAATGCGAACTTTTAGTGTAAGCCTAACATTAAAACGTGGCGTGATGAATGAGTCATAATAATTAGTGCAGTTGTATGAGGGCATGATGACTTACAACAGG
>TRINITY_DN10206_c0_g1
AAAATCCGTTTAACATCATGCCTTGACAAGAAGTTTTAATTTGGTCATAGATGGTTAACAGTAGGAGATCCAATTAAAAGAAAAGAGCGTCAAGTGGAGGTCTGAAATCCAATTAGTTAAGTAGGCTGGAATTAATACTGAGCTATTTCTTTGGCAAATGATGTCAACCAATAGTGTTTTGGTTGAGTGGTCTAAATCAGATCTCATTCCTGCATAGTGAATTATGAAACACGGTTGAAAGAAAGTGAAGAAATCCTAATTGATTAATCCTTACAAAAGAATTCACATCAATTGACAAT
>TRINITY_DN10208_c0_g1
TATTTTTTTGTTATAACTTGGCCATTTTTCTTAATTGGATTACATCTCATTCTCTGTTTCAATGAAGATTTCTAATTACTTTTAGAATAATATTTTGAAGGAAAGAAAAAAATTCATGGAATACATGGTTTTGGCTCCAATTTTTGGCAGTGAAAAGATTTTGAGATCACTTAAAGTTTCATCTAACTTGATAACTCTTGTAGTTAGAGATTATTGAATTTTTAGAATTTTCCAAAATGGATTTGTTCTCAATAGCTAGAACCAATGCTTGAGAACTCTTTCCGAATTCTACCTATAGCTTGCAAGTCAGTTTGTATTTTTAACAACTATCCGCAGGCTCCTGCATGCTTGTCAGTTCAATGTAGAAATGGCAACAATGGAAGGTTCTATAAATAGCTGATGTTACTTTACATGGAATTATTTTCTTCTTTTAAAATTCCGCCTTCTTTCATTAGAGTTTAATTTTCCACTTACTGTGAAAAATCACTGTTCGTTCTTTCTTATTCTCTTTATACATCAGTTCAAGACCTTATATGGCATTGTCTCTCTTCTTTTCCCACCCCACACCAAAGTTAGTAACAGTATGTTTGCACTTTAACCTTATTATTGCTGTTTTTCAATGCTTTCATGGTGTGCTAATAAGAGGTGTTTAGTGCAGCATTGTTGCACTGTGGAGTGAACTTGCTCTCCATAGGCCCATAATGTTATTAGTTAATGTCCAGGGACAGTACTGTTTTGCTTTCTTTCTTCATATTATTTTTTTTTATTGTGGACGACTATGTAATATGTTTCTAACCTTTGGCTCTGTACTTATCTACTGTTTTGCTTTCTTTCTTCA
>TRINITY_DN10209_c0_g1
CTTCTCTTGCGGATTCCCAAGCCAACCAATCTGATCTCGTAGTCGGCAGCAATCCCATCCCATTAACTTTCCATATCCCCAATGCCAATGCCAAACAGTTGCATCCAATGAACGCCGCTTTGACCAACAACATCTGTTGTGCGATACCCGGACTCTCCAATCTCTGAAAAGTGCCCTGAATCCCAATAATGGCGAGGATGGGTCCCTTGAACAGCATAAAGACCATCATAATGCTGAAAATCTGCAGCGAGTTTCCCGACATGTACATCCCGATAGCGCTCATGGGGAGCTGTTTAGCGGGCGCGAGTGCAATCTCCCAGGCTTTCTTGAGCTTCAGGGTATCCATTTGCTGGGGAGTGGGCTTCTTGCGGGGAGTTGCGATGGCAGACTTGGACTTGGAGGTGGAGGTGCTGGCTTTGAGCGTGCTGAAGCCTGGCGGGTCCGCGTACGTTGTGCGCGTCGGCTTGGGAGCTGGCGGGGCGGAGAGGTCGATGAGCCATTTTGGCTGGGGCGGCGGAGGTGAAGCCATGGCTGGTATGTATGTCTAGTCGTTGTAGAAAGATGCCTGTATGTGGG
>TRINITY_DN1020_c0_g1
GGAAGCAGAGGACAAGCACCGCAGAAGCAGGATCAAAGCAATCGCATGCGCAGTCGCTGCCATCGAATGGTGTCAAGCGTGGTCGCGAAGTGAGCAGCTCGTCAGAGAATGAGATGAGGGGCGTAGAAGATAGGAATGGCAACAAAGTGGACAGGAACACCAGACACAAGGTCCGATCCATTTCACCACGAGAGCGTGGCAGGCGCAGTCGCCGCGACAGCCGCTCCATAAGCC
>TRINITY_DN10210_c0_g1
ACCCCACCGGCCAGAACTGTGGATTAGGTAATCTAGGGAACTTCTAGTGGGGAATCAAACACAGGACGTTTGATCCTTCAGCTCTTCCTTTAGCCACTAGGCTGTATCCTGACGTGCCTTTCACAAATATTATCAGCCCTGAAGGGTAGATAGTGGAGGAAATACAGTGGGCAGAAAAATTGGAAAAAGCAGAGCAAAATTTATGCTCTTGTAACTGTAGCACTAGCAGTTTCTGTAACCAAGGTCAAATTTATGCATTTAAATCTTTCGCTAAAAGACTATGCTAAATAGCCCCCATAATAACCAATGGAATAGGGAATCACTACAAATTAAATTTTCTAAAACTGAGAAAAGAAA
>TRINITY_DN10219_c0_g1
TATGGTTTCATCAAAATGAACTGTATTTCTGGTACAAGAAATGGGTAATTGATCTCTACAAGATATGGCAATCACAAACTGGGCAAAACTTAAATAAGGGAGAGGAAAACCAATCCAATGCTGTGAATGGACTAGAGATACCTTCAATACTAAAGTCTTCCAATGGTTAGAAATATTGTTTCAACTGATGCATTCAACCATCTATCTTAACTTGAACAAAAAAAAA
>TRINITY_DN10220_c0_g1
GCAGATCTAACGAACTAAAAACATGCACCAACGAAGGAAAAGGTACTGCATATCAAGAATCAAATTAACTAGTCGGTGAGAAAATGATATTGAAGAAACACAGATCTGACGAATAAAAATCGACTAGCGAAAAGAAAAAGACCAAAATGAGGTGCGGAACTTCCAGATCTGACTAAAAGTAAAAGAATTCAGCGGAGAAAACCACAGATATTACCAAACAAAAGCATCTTAGAGATATTTCTATATCGGTACTACAACAATGGAAAGAGAAGG
>TRINITY_DN10221_c0_g1
GGTGCGATAGTCAACAGCGACGTGTTCTATCTGGTCGTCGTCCAGCTGCTATTCGGACTCTCGAACGGCTTTCTAGGAAGTACGTGCATGATCGGTGCAGGAGTCTGGGCTGCAGAGGACGAACGCGAGGCCGCCGGAGGGTTCATGGGACTGTGCTTAGTGAGCGGTCTCGCTTTTGGCAGTGTCTTGAGCTTCTTCATTACTTGAGGCCGAATGCAAAGCTTGTATCTACATTTGTTGTTTGGTGTCCTGTGGGTACGGGTACATCTGCCATTCCCACCACGAACGTTGCTTGGGAGATGAGCGAGTATCGACTGGTACAGGCTTCTCAGTCGGCTTCTCAGTCGGTGCAACGGAATCACCAGAAAGCTGACAGCCTTCGGCAAAGCGATATACGGATCCGAGCGAGCCTGAGACACAAGGCCCGCAGTGGCGGATTATTGTCATGCTGCGAACGCCCGGAATGACTGCGCACCGTCTGATCTCGGCAACTTTTCGTACTGCGACCCAGCACGGACGACAGGGTCTCCAGTAACTATTAGATCTCAGACCGACTCTGGGGCTGTTTCGGGATCGACCATGTCACATCGCCGCCTCGACTGACATGTCTCGATGGAATGCAATTATAAACCACGACACTGTTGACTCGCAATGACTGAAACAGATTTTGAGCTCGAGGAGATGCGAGCGAATGTGAAGTTATAATCCTTGTTGGCCCTTACGAGGAGCCTCTAGCAAAATCTCACACAGAAACGCATTACTCGCATACTCATCAAACTCGAAGCAACTCGGAC
>TRINITY_DN10223_c0_g1
GCGTTGCTGTACAGTCTGGGAACCTTGCGGTCACTGACGAGCTCCTCCATTATGTGGAGTCCAACGCCACCGAGGAAGAGCTACAAAGCTACCTGGCGATACAAGACAACAAGGGTCGCTGTTTTGCACACTATCTGTTCCACCAACCGCACCTAATACGGAGGTTTGGGAAGAAACTTCCATGGCGATTAAAAGACAAAGCCGGGCAAACGCCTCTGTTCGCACTGTGCAGATCCTACGATCACGAACAGTACCACACCATGATCGGAGAGGCTCTTACGCTAGCAACGGCAAGCCAGGGTGACGGGGAAGCCCTCCATTTGGATGACCATATCGATGCTAAGGGCAATACGCTCCTTCATATCATCAATGATATGGATCT
>TRINITY_DN10224_c0_g1
GATTCATGAAAGCCCATATGTCTGGAGTAGAGATTATTTTGTGCTTTTCTAGTTGGGCCACGAGCATCATTTCACAAATGAATTGGAAGTTAGAAGAAAAATGCACTTCAAATTTTCAAATGTTATACACGATTAAATTGAGAATATAAAATTATGTTATTACATTTTTTGGGTACATAATCCATCGTTTTTTTTTTTTTTTGAGAAGTTAGAAACATTAATATCAAATTCTCGAATTACTATTTTTAAGTAGAATCCGAGGATATTTAGTATTGACTACTGATATAGTTCCACTAAAGCCAAGCGAGCG
>TRINITY_DN10225_c0_g1
CTACATTTGAAGAGTTTATCATCGAAATGGTCCATATAGTACTATAATTGGTAGTGTCAGAATATTCAATAGAGGCTTTTCAGTTTGTAGATTAATGGAAAAGCAATTTTTTAGGGATAGCCCCATGTGGGAGACTATCATGGCAGAAAGCATTAGGGGTCAATTTGCATACTACATTTCTCCTCAGTTTTGATAATACAAAAGCTATTAAGGAAATTTTGTGGTGGTTCGGAAGTTTAGATATGTTTATTCTAGTTATTATGATTTATATCATTGTCATTATTCATATTATTTTTAGCATTATTATTCGTTGATTCAAGA
>TRINITY_DN10226_c0_g1
GAGGAAGGTACCAAAGTAGCGGACACCGACGTGCTCAGCCATCTCGAGGCAAGTGATCTTGTCGTAGCCACCTTCTGGAACAGGGATGTCGCGGTAGTCCATGCAGAGGATGCGGGATTGCTCCTCAGGGATACCAATCTTGCGCATACCGCTGTTACCCCATGCTGTTTGGTTGCGACCAAGAGTGACACCAGTGACGTTAGCGCCGTAGTTGGCAGATGCGAACTTGGCGAGAGTGCCCCAAC
>TRINITY_DN10230_c0_g1
GAAGAAGTCGGCGGTGTGGTCGATGCCGTTTTCATCACGACAGGCGGCAAGACTGCTCTGAGTACACACATCTCCTCGCTCTGCCGACGACTTCGAATACCAGTCAACGTTGCTGATGCACCGAATCTCTGCACCTTCACTCTGCTGTCCACATACAATAATGGTCCTGTACAGGTCGGGATCACCACCTCTGGCAAGGGTTGCAAGCTTGCTTCGCGAATCCGCCGCGAAATCGCTTCCGGTCTACCTTCGAACTTGGGATCCGCTGTTG
>TRINITY_DN10237_c0_g1
GGCAGGTTCATTTCAAAGACTTGGATTCCATTTATTTGAATGATTTTTTAAGACTATTTTTCTATTTGGAAGGGGGTACTAGTTCGAGATAGGCTTGCTTGTGATAACTAAAGAACACCTCTGCCTAACTTTATTGCATTGTTGGAAACATTGAGCCATAAGAACGTGGAATATAGGAATATGAGAAATGATTTGTACAAGCCCCAAATAGACAAGCCT
>TRINITY_DN10238_c0_g1
CTATCATCCATACACTACATACAACAACAACAACAATGTCAGCACTACCACCACAAATCCCAAAGGACAAGGCCGACCCACACAAGATGTCTCAGGCTGCAAATCTCCAGCATGCAACTCAGAAAGTTAACCGATTCGCTAAACGAGATCCCGCACTTTACCCTCTATCATTCATTGTAGCTGGTGGACTATGTGCCGCCGGGTATTTCTTCATGTCCAAGACTACCTCTGGCGAGGTTCACACTAAATTAATGGCCGATGGTGTAGTAAACCCATGGGATAATACCAACAAGCACGATACACACCCTTCCCAAGTCGCATCATTCAAATACCGACATCAAACCCGAGAAGGTCACATGGAAGATTCTTTACCTACATTAAACGAGGATGTACGGGATTTGAAGACGGCTGCTGCTCATAAATACCATACCAACAAATAGGGCACTCTTTCTCTTCACTTGGTTTGACTTGATTTGGATCTCGATCTCGGGTTTCTGGTGAAAGCGGGG
>TRINITY_DN10240_c0_g1
CTTCACAAATCTTTTAAACAATAATGACTTTTTAATGAGTGCCAGAACTGATATTAATGGATCTCAACTCTCTCCACCCCGAGTTGAGATTATTGAGGTTGAACCAAGTGGACGAAAATCACAACGAGGTAATAATTTTACTAACGAGGAAGATTTGATACTTGTGGAGGAATGGCTTGAAATTTCATTAGATGCGGTGCAAGGAAAAGATCAAAAGCATACAATGTTATGGAAAATAATTCATAAATATTTTGAGGG
>TRINITY_DN10243_c0_g1
TTGTTGTTTCCGCCTCTCTTGTGGGAGGCTTCCATCGCACCATCACCGGCTGGTTGGGAATTTCTCGGACCGGTGGGCTTGCGAGGTCCACCGACGTGCACAGGCGCAACCTGGAACCCTGGCTCGCTGCTACCTCTTCGCCCACGAGTGCCCTTGGTCTCGCGGGCGGCCTTGTTGGGCAAAGACTTCCGATCGTTGATCCGATCCTGGCTATTCTGAGCCGTAAATGACTTCTTCGCGTGGCCATTACGGTCCACGACAAACCGACACATCTTATTCAGTGCTGTAAGGGGGATTTTGGCAAAGCAGCCTTGGGCGCTCGGGAGAAACAGTACACGCTCGATCATGG
>TRINITY_DN10244_c0_g1
CGTGACCAAGTCGACTCGTCTGCTGGGATCCCACGGTTGGAGCAAGACGATGTACGTCAAGCTCCTCCAGCGCTTCGGCCTGGAGACGGACGTTGCCAAGCACCTCTCGGCAACCTACGGAGATCGAGCCTGGTCCGTATGTTCCATCGCCGAACCCACCGGACAACGTTGGCCCGTTCACGGTAAGAGGTTAGACCCCCAATACCCTTACCTAGAAGCCGAAGTCCGATACGCCTGCAG
>TRINITY_DN10245_c0_g1
GCGATCAAGACTGCGGTCAAGGGTGGAGACCAAATGCTCCAGTTCTTCGGTCCGGCGTGAGTCGCCCGAGAGGAAGAGCGTCCAGAAATAATGCAGAAACTCCGTGGTGGTGTTGTGCGTCATCTGCAGAGTGTCAAACGTGGCTTGCGAGAGTCCATGGAGGTCTTGTGGGTCGGTGGAAGCTGCGAGACGGCGTGTGCGGATGGAGGACAGGATTGTGTCGGTAGCGGACGTCATTGCTGAATGTGAGCCCGTTTGAATATTTTGTACAGTTGCATCTTCGTCATCTTCGTCTTCGTTGGCATCGAATCCGATGACTTGATCTAGCCTCAGAGCACCACTGCGTTCGTCGGCGCCGAGTTTAACGGGCTGGAGGTCTGCGTGAATGGATGTGAGGACTTGGGCGGGATCTTGTTTCGCGTAAAGTTTTGCTTCGACGGAGATATCGTCTTGATCGCCGCCGACGTAGCGCTGCTGCTCACGGACGTTGAGCACGACTCTGTTGTCGACGTCTTCGCGAGCCAGATCTCGAAGTCGTAGCTGGTCGAACGTCTCCTCGTCCATTCCGATCGGCGCATGTGCCTCCCCATCTTCAGACGCAACATGCGAGAGCATCTTTTCACTCAGGTTATTCAAAACACGCAGAATAGGAACTTTGTTCGGCCGCATATCCTGATCTGGACGGTTTCCCA
>TRINITY_DN10247_c0_g1
TCAAGGCCCACGAAATTCAGGGTGTCATTGCCCTTGAAAACTCCTTCAACCGAGTTGGTCTCGACCACGTTCTCCTTGTCAAGCTCGCTTCCACCGCCGTTGTTTCGAAGATGCTAGGCAACAGCCGAGAGCAGACCATCGACGCCATCACCCACGCTCTCGTCGACGGACAGTCTCTCCGAACCTACCGACACGCTCCCAACGCTGGCTCTCGTAAGTCCTGGGCCGCCGGTGATGCCTGCTCTCGAGCTGTGAACCTGGCTCTGCTGGTGCAGAAGGGTGAGCCCGG
>TRINITY_DN10251_c0_g1
GTCCCCATGATCTTGAAGCTGCTCTCATCAGCCTTTATGGGCCCAAACAGCACCATCTCCGTCTGATATCGCTTGTTATCACTCGTTGCCAAATCCAGAACTACCGTATCCGCGTTGAAAGCAACTGTGCTCCGCGCCTTGTCAATCTTCTTCAAGTACAGACTGGCAATCACCGTGACAGCCGTCTGGTAGAAGTCATTCCGCACCTCCTGCAACATCTCCTCTGCCTGATCATCTTTCTTCTTGCCCACGAACAAGTGCTGCGTCTTAGTCTTACAGCCCACAATCTTCATGAACTCGTCAAACTCTAGCACGCGGCGCTTGCAGCATGTCCACCCTTTGCTGCCTTCGTGAAAGATGGCCTGGCCAGGATGATGCACGCATTCCTCGTCTTTCCTGTCCCCTGTATAGCTCTTTCCACATCCTTTGCGCTTGCAGCTTGCTCCTGCCGGGATCGGTAGACTTGGATCGTCCTCTTCGTCCTCTGGCGGTGGTGCGGGGGTGGGTGTGGGGCGTGCGGCGGTGACAGGAGCTCGTGCGGCGGGTGGTGGAAGCGAATCGGTCTTCTCCTTTTGTGCTTGTATCTTCGCTTCGACGTCCTCAGATGAGGGTTTGGGCTCTTCGGGCGGCGTGTCGTCAACGGTGGTGTGCTTTCCAGTTGTGCATGGTGGAATGGTCATGAACTCGTCGAAGGTCAGGACACGTGGTTTGCAGCATTTCCATCCCTTCTGGCCTTCGTGGAAGACTGGCGGTCCCGGATGATAAACGCACGGCTCATCCTCTTTAAAAATCTTGCCGCAGCCTTTGTGAACACACTTGGCTGCCATGCTTGCTGGTGCTGTGGGAACGTTGTCCGTGGAGATTAATGTG
>TRINITY_DN10252_c0_g1
AGCAGTAACCTTCTTTCCGTTCTTGATCAATTGTACACGGACAGCCTTTCGAATAGCAGAGTTAGGTTGCTTGGCTTCTACTCCAATCTTCTCAAGCACGATTCCCTTGGCGTGCGAGGCGTTACCGAACGGGTTGGATCGGAAAGCTGTTCCTAACAGTCTCTTCTTGTAGGACTCATCTGCCCATCTGTTCTCCCTTCGGTATGTTCGCAACTTTCGTCCGGTGTTGATACCGTTAGCTTTACCCATGATTGTCTATTTCAAGGAA
>TRINITY_DN10253_c0_g1
GTTGCAAAGATGACATCTGTAAGAACGGAAACGCCGGAGTTGAAGAACGCCGCGAACCTGAGGTCTCGTGCAGCAATGCACTGTCCATCAACAGCTGAGTTCCAAACGTGCTCCAGTGGCCTGCACTGTAACATAACTACCAAGAAATTCGCCGTGAAGCTGAGAATCGTGAATATGATGGATGCCCAAATGAACCTTTTGAAATTCTTTGAAGTCGTCAGGCGCAGGAGCAGTAGGCCAATGCTTATCTTTACCAACGCCAGCGCAATCAGACATAACGGCTGTGTAGCGAAGTTCAGATGTAGTCCTCGAACGTTGTCCTCTG
>TRINITY_DN10253_c0_g2
GCCGTCTCTCATAGCATTCGACTTGCTCCGGCCTTTCCCCCCATATCGTAATCGCTAGGTCTCCGTTCGCTCACGAAAACCGCCAGATCGGTGGTCTTTATAATCATAGACTCTTCACGGTGGTGAAAGCTACTCCCTTGCGAAGAGTTCGTGGGGTTACTGTTCCCATGCGGAAGTCGCTCATGCTGTGCTGCAAGTTCGACCCCGTCGCAGCCAGGTCCCAACCTAATTCCCCGGGTGACGCTGCCATTGGGTGAAAGTTTGACACCGTATTTCCGGCGGGTAGAGTAGCTGTTGGAGGCTTGAGTCCGGTCTTTGAGAATGGCGTAAAATAGGGGCTTGAGGGCATAGGCGGATGCAGCGATGATGGCGACACAGATCTCTACTGTTGTCCAGATGGTGATGTAAGTGCTATCCCAGAGGAAGTCCCCGTATTGGCCGTAGTCTTCCAGGTAGAACATCTTGACCACGCCGGCTACGCAGGCGAGTACACCCAGTGACAATACCGGAATCGTAGCGATTTTCGTCCTACGGTTTAGTTGCACTCTCCATAGGAGAACAGCCGGCAGGATTGCAA
>TRINITY_DN10254_c0_g1
ATCAGCTCGCGGATGATGGGCGAAACTTCATCGCATTCACGTGACCAAGTCGTCATCCATAGCGTTAGGAGAGGAACACGTGTGCTTGCTGATGCGAGGAGCAGCGTGGCCAGTTCATCCTCATTGCGGACGCGAGCTGGATAGATTCTGTTTTTGGGGGCTGGTACCGGACGTGTCGTGGAGAAGGCCCGTACGCTATTGGCGATGGCGGTCCGGTTGCTACGAAGAGCTGATGGTATCAGTGTTGTGCGCATGG
>TRINITY_DN10255_c0_g1
GTAAGCTTCCCATGACTAGTCCATCATGATCTCTAATGAGCACTCTAATTCCAATTCTCCCTTCCTCTAAGTTGACAGCCGCATCCCAGTTCACCTTTAAGGAACCCACCTCAGGTTTTTTCCATTTTGGCACCCCTGCACGAGCATTAAACTTAACTGCTCTATCCTCTGTAATAGCTTCCTGGTAGACTGCAAGATCTGTCTTGG
>TRINITY_DN10256_c0_g1
GTACCACTTACATATAGAAAAACCTACGTACGTACGTACGTATATCTCGACCTTAAAAAAATACAAATCTATATGTGTTTGTTTTCTTGTGCATAACAGTACTGTATTTGTATAAAAACTTTCACGTACGATTCCAAGGAACTAGCTAGTGACCGGCGCCTCTATCGCTGGGTCCGGAGGGCAACCGTTCAAGCCAAGACGCCATAGTGTGCTTTGCCTTCTCATAGAATTGTGTCTCGAGGTGATTAACACTGGCAAAGTCCTCGGATAACACTCTGGCTGCTTCAACCCTTGCATGGCTCATGATGGCCACAGTGATGACAAAGATGACGATCAAGAGGGTGCTTGTCCTTCTGAAACTCATTTTCAGAGCGCTCAAGTTATAAATTACTGCAATGTTTGAAGTTTCTGCTCAAATGAAAAGGATTTTGCTGGTATATATGAACAGCTAGCTAGCTTTCAGCTCAAAATAAAGCTTTTGTTGCTAT
>TRINITY_DN10257_c0_g1
TGGTTGTGACTTTTTGGTTTGTTTTTATCATGCATGCAGCTAGCTTGTGTTGTGGAAATCTCAGAAAGGGGAAGTTTAATTTGGGGCTCCATTAATCCATTTGGTACTTTGGGAAGGATGGATTGAAAACCGTACCATATATGCATATTAGCTGTAAGTTTTCCTGATCTACTCTCTGTGGCGTGGCATCCTACGTACTCATGAAGGTCCTTTCATGGCATGCATATAACAGATACGCTCCAGATTAGGTTTTTGTAGCTTTCTCACGAAAAAGTATATTTATTGGTAGATCTATTGACCTGATCAGGATGTAATGTACGTTG
>TRINITY_DN10259_c0_g1
GATGGATTGCAACCACGCATACGTACACAAGTGGCTTGTATAGAAATAGGGGATTTTCTGAGGTTGGTAAATGTAGCCTCCATCGTAGAGCACAAACACCGCAGTTTAGTGGCTCTTACAACTAGCCCGAAATGAAGGACATTCACGGGAGAAGCAGTTCTAGGTTGCACCAAAAGTTTGTAATGGGAATAGGGGTATGCCCACAAACTACTCTTGGTGTGCGTTTAGGAGGCAGAGCACCAGTGTGCGGTTACTACCATAGGTCTCAAGAGGGAGAGTGTCGTCAGGCTTCACTCTCATGTTAAAGGTTCGGTCAAGCAGGGTATTA
>TRINITY_DN10260_c0_g1
GTTGGAGGCCACTCTGGGTCATTGTTGTCGACTGGGAGAACTCGGTCCTTTGCTGATATGGTTGCACAGTCATCGCAACCACTTCCTGTGGTTCACGTCCCGTTTCGGCCTGCTAAAATAATTGATGGTGAATATTGTGTAATCTTCTCTAAGGAAGAGGTTGATCGGTCAGCTGTGCCTTTCAAGTATTCTATGGTCTTGAAATTCTTAAGGAAGTGCCCTACGTTAGATGTCATTCATTCTTTCATCTAGAGTCGCTAGGGGCTGGAGTTCCAACCTGTGGTATCGGCAATGTGTAGGCCTCGCAATGTTTTTGTTCGTCTATCGAATGAAGAGGATTTTTTTAAGGCTTTATCGAGGGAAGTCATAGACATAGAAGGGGTACCGTATCGAGGCTTTCACTAGACTCCAAGCTTTGATGAAGACAAAGAACCCTCTCTGGTTCCGGTGTGGGTTGTACTCCCAGGACTACCTCCCAATTTCTATCATGAGTCCTTTCTGGAAACGATTACAGGCCCTA
>TRINITY_DN10261_c0_g1
GTGGCATTGCTGCTGAGGTTGATAAAGTAAGCCAGGATCAAATCATTCTTTGGAGTTTTGGGTCAGTGAGAGACTCTGCCACGATCCAAATTTCGCAGAGATGCTTGTGGTATCCAGAAAGCAGCATTGTCGTATCCCCTGTCTGCAATGGAAATCCGTGACACAACACGCGGTCATAGAGCCCGGTGCCAACATAACCATTGTAGATCCACGTCAAATAGCACTTGACAAG
>TRINITY_DN10263_c0_g1
GCGTGGAAGGTCTTCATTTGGCAACAGGTCGTCCGATCTACGTGTCACTGCTGCCACAGCCTCCTCTATGCACATGCACCGCCCAATAGCTAAGCGTCCGTCCGCTCCAGGCAGCAATCTCGAGCCTCCACCCCGTGTACCTACTCCCGTCCCACAGCGTACACTGCTGCCACACCAGCGAGGACGACAATTGACTGGCCCTCGAAGCATGCTCCGACAGTCGTCAGTTGCAGACTCAGATTTTATGTCTGATAATGACCAATTCTCGGAAGCAGCGCAGAGCTCGCCCGAGGGCAGTTCGCCTGGCAACAGCATTGCTGGCGAGGGTACCCCGATGGAGATTCCATCCTCA
>TRINITY_DN10265_c0_g1
GGGGGGATTAGCCAATGTTCAATAAATTGTTGTTCTTTCGTTATATTTTCCTTTCTTCTTTGATTATGACCTATTAAATCAACTTTTTTCTTTCTTCACAGAAACTGAAAGTTGTAGCCGCAGAAACAAACATCATCAAATTGGTATATTGATTGAGGAAATCTGTACCTGAAACAAACTTCTAATACAAGTTTAGAAAAAAAAATTATAGACCAAAAAAACAGAGTACCTTGCAGGCTTTCAACAATCAGAGTGAAATTCATCATTTTTCATTTGAAACCAAACAAGATGATTTTTCAAAGACCTCTCTTTCACCAAAACAACCTCCACACCCAAAATAAAATACATAAAACATAAAAAAAAAAATACTAAGAATTGCTGAAAGTTTC
>TRINITY_DN10266_c0_g1
TGCTTGATCTCTTCTACTTTCGATCATTTTGTTAGGATGTCGGCAGTTATAGGAACACTATCAATATTGGGTAGGAAAAATTATGACCCTCCTCCCGAGTTTGCGAATGCTCGAATCACATACTAAACCATCAGTAGTGGAAATACTCGTGCATCCAGCACAAGCAGCAACGCCAGTCAAACTAAACCACCAGTAGGCTTAGGGCGCTTCACGACCGCCTCGAAGCCATGGTTCTTCAGGTTGAAGAGAACATGGGCTCTTCAAACTAAAAGCTAGAAAAGTTTATTGCATAAGCAGAGTTGGAACCGGATTTCTGGTTTTCATCGTTATAGGGTGTCTGTTAAAATAAACTCCTATAGATATAAAATGAGGATCACATACTATTTATGACTTATAATTTAGAAATCTCTAAGGGTATCACCGAGAGTTGTCGTTGCTTTGGAG
>TRINITY_DN10271_c0_g1
AATGTTAATTATTATATAATATTTGAGACATTAAACATACAGATACTTGTCTTAAAAAAGGTTCAAACATGAAGCCAACGACGTTTGAACTCTCTTGTGCCATGTTCAAGCAGAGTGGATCGATCGTGGACTCATCTAGTGCCACAGTCCCACCCTTCAGCGGCTCTAATGGCTTGTACACCTACCAATATCCAACCATATACAAAACAAACAAATAAATAAAAATACTGGCACATGTCGCTCATGCAACGCCCAA
>TRINITY_DN10273_c0_g1
GGGAGGTCGTGGTGCATTCTGCGCAGCGTAGTAGTCGCGCGTCTCATGGGCGCCAGCGGAAAGAGACGGAGGCGCAGGATCAGGTGGTTGCTGTTGATTCTCTGAAGATGCTATGGCTGTGGCCAGCAGCAGAAGTCGGGAATACCATAGTCAATGTCGGTCATGCGACTTGAGGTCTTTGTATGGTTGTCTGAATGGCGTCCCGCTGCTGGACCGTTGTTGTCGCGGTCCTCTGTAGAGAGTCGAGGACACGCTGTGTCGCCACACATGACCCTTGTCCGCGAAGGAGTGTTGTTGAAGTCGTCGTTGATGGGGGGACGCTCTCCTC
>TRINITY_DN10279_c0_g1
GACGACTCCGCCAAAGACCATTCTCAAGCCAATGGCCAAACTTGGTGACCCAACGCAGCATCCAGGCGTTGTCCAGGCTCGACCATCGACTCCGACCGAACCACTGATCAATTTTCCTTCACTTATTCCCTCTCCTTCTACCTTCATCTCATCACAGAACGCAGTCGTTTCAACCTCTCCAAGCAGCGAGGCGAAGGCCATCAAACAGCACTCTCTCACTGCATCTCTCAGGTTCGATGCTCCTGCGAGAACCGCCAACCGTTCTTCTCCAAAGCCAGCCGCGAAAACAACCAAGATCTTCGTTCCGGCTG
>TRINITY_DN10283_c0_g1
GCATTTCATCCTATTCTTCTTTTCTTGAATTGTTGATTGTCCATTTTCTGTTGAATAAATGCGATTGTGAAATTCTCTTTATTGAGAATGTTGTATGATTGGATGCTGGCGTAGGCAGCAGGGGCATTCCATCCTTTTCTTCTAATCCTCCACTTCTGTCTTTTGCTAAAAATGTGCCAAAGCTTTGGCCTGTCATGTCTTT
>TRINITY_DN10284_c0_g1
ATATCTAATCTGATCGACTGGGCTCAGAATCAGGACGACCAGAGTCTGCCCCGTGCCACTGCTCCCTCGAGATACGAAGTGGTGACGACATAAAGTCGGTCGATTACATATCTCTCGCATCGTCTGCAGCCGGCCTTCCTGCCAGCATCAACACATGCCTGATATGACGCCTCACGCTACATTCGACTACCCGCGCTCATCGTCGGCCCGCTCGAGCAGCGTGGCAAGTGGTGCATCCTCGACGGGCTCCCGTCACGGTACCATCGCTGCGTCTCCCTACCTGCGCCATGTTCCAGCAGAGGAGTTGCACGACCTCGTCTGCATTGGTTTCGGCCCAGCATCTCTGGCTGTAGCTGTCGCTCTCCACGACAGTTTCAGCCACTCCACCTCTGGCCAGTCCGCGTCCGCACTTCCCAAAGTAGCGTTCCTCGAGCGCCAGCCCAATTTTGCCTGGCATGCTGGTATGCAGATCTCGGGCGCGAAGATGCAGATTTCCTTCCTGAAGGATCTCGCAACCCTCCGTGATCCTCGCAGCGAGTTCACCTTCATCAACTACCTCCACAAGAACAAGCGCCTCACACAGTTCTCCAACGTCGGCACCTTCCTCCCCCGCCGCATGGAATATGAAGACTATATGCGCTGGTGCGCCACCGCTTTCGAGGACGTCGTTAATTACGGCCAAGAAGTCATCGCCGTCGAGCCCGAAATCTCCTCCTCTGGCAAGCCCGTCCGTCAATTCAGCGTGACCTCCCGCAACATCCAGACCGGCGAGACCTCGACCCTCAAATCCAAGCACGTCCTGATTGCCGTCGGCGGCCGGCCTCGCATCCCATCGACCCTCCCCCAGAAGTCCCCCCGCGTCATCCACAGCAGCCAGTATCAGCGCTTCCTCTCCAGCACAACGATCGATCGCTCCTCTCCGCTCCGTATCGCCGTGATCGGCGGCGGTCAATCTGCGGCCGAGATCTTTGCCGACCTCCCCAACTCCTTCCCCAACAGCAGCTCCAAGCTGCTGATCAAGGCCTCCGCCCTGCGCCCCTCGGACGATTCCCCCTTCGTCAACGAGATCTTCGACCCGGAGCGTGTCGACGGCATCTACTCCACCCCGGCGGAGCGTCGCGAGGCCCAGATCCTCCAGGATAAGGCTACCAATTACGGCGTGGTGCGCATAGAGCTCCTGGAGCATCTGTACGAGGAGCTGTATACGCAGCGCATCACCATCGGGAACGAGGAGGCGGACTGGCCCAGGCGGATCGTGGCGAATCGAGTCGTGACGGCGAGCGAGGAGGCCGGTGACAGTGTGAGATTGGTCGTCCGACAGACGGACGAGAAGGGGGAGACGGTCGAAGGTGGTCAGCACACGGAGGTTGCGGATCTGGTGTTCGTGGCTAGCGGGTACGAGAGGGACATGCACGAGTGGATGCTCAAGGGATGCAGGGGACTGCTGGAGCAGCCAGAGGGCAAGTTCAAGGTCGAGAGGGATTACGGTGTCAACTTCAGGGAGG
>TRINITY_DN10287_c0_g1
AAAGGCTGATGTCGGTGATGTGGGAGAGGCCGGGTGCGTATAGTGAACCGAAGCCTCCACCGCCTCCACCTGTGCTTGTGCTTCGCTGCCAGAAGGCTTGGGTGCTTGTGATGGAGTAGATTTCGCTGCCGTACCATATTGCAACGCTCTCGTCGGCTTGGCCGGTGCGTGGATTGTTGGAGTGAACTGTGATGCCTCCGCTGGGAGCCACGCCGGGTGCTCTGACGGTGCCTGTGAAAAGCTGCTCGGCTTTAGTTTTGCGGGTGTTTGGAGTCATTGGCGCGAGTTTTGAGACGCCCTTTTTGGCGGGCGTGGTGGATGCTGCCTGCTCGGTGGAGCTGGAAGATCCAAGGAATCCACGCAGAGCAAAGTCTTCCACTCGCCTGCCTAAATGTG
>TRINITY_DN10289_c0_g1
AGAGAGGGTTGTGAGCATAATTCCGGAAGAAGAAACGAGTGAGGCTGCCAGGGGACTAGTTTCTGAGGGAACTATCTTGTACTGGATGCTAGAGTTAGTGAAGGCTGTAACGATATGGAGAATGAGGAGGAGAGGGTGGATTCAAAAATTGGGGGTGAAAGTGATGGGCCAGACGATAGAGTTGTTTGCAGTAACAAGTGTGAGATATTATCGAAAGGGGATGTTGAGTTTGTGGAGGATAGTCTGAAAGATTATCGATCGGACCATGGGGTGCAAATGCAAGAGGTTTCAACGATGAGAAAGTCCAGTAGGGTGAAAGCCCAACCTCAAAATTGAATCTATGATTGA
>TRINITY_DN10291_c0_g1
GTGTTACTAGCATATCCATAACGCTCGTCTTTCCGTGATGAAGGTGTCCGCAGAGCGCAATATTTCGTATTTGGTCGGGAAAGCTCATCAAATCTGTGAGGAAGCCGCGATCGAAGTAGACTGGAGGAAGATCCTCCTCCTCAACAGTGAACTTCTTGCGCTCCACCGGCGCCACAATCGGTTGCTGCAGCGTCTGTGTATCCTCCTCCTGCACCAGCGTCTCGACATCGGGACCATACATTTGCGATGCTGACGGATAGTAC
>TRINITY_DN10295_c0_g1
TTCTGAAAGAACAGATGTTATCCTGAAGTCAGTTGGATTTGATTTGACTACAGGATTTTTGAAGCTTGGTGTTTCAGTGGTTTTTTTAGTGGGATGTGTGTGTCATGTTTCACAGTTGGTGTGCTATACAAATTTAAGATTTTTTTTTTAAGAAAAGTTTAAGGTGCTTGACTGCTTTCTGCTTTGAATGCAATCTTTCGACTTTTGGCTTTTGGGAATATTTTCAATTTTTTATTGGTTTCAGTTGTGAACACGGTTCTATTACTTCTGGGAACCAAGAGTTTAAATTATGCAACTATCCTGCTATTTACATACAATTAAGTCAATACTTGGGGTTCTTGCCCATTCTTATGATCCATAAAATCTTGTTTACCGATCACAAAAATAATAATTTAGTCCTTTAGCAGCGGTTGGCAGTAGTAGTAGTAATTTTTATGGTATGTTGCTATAATTCCATCATGTATGTATATGTCCCTTGTACTTGGGTTTTGCCTATTCCTCATCCATAAAATCGTTATTACTGATAAAAAAAAAGATTCCATCATTTTTTTTTTTTTTTTTTTGTATTTAGATGCAGGCATGGCAGGAAGAAGTCGAACGTGCACG
>TRINITY_DN10296_c0_g1
TAAAATCTTGATGTTCCCTTAATTCCAGAAATTCAATAACCAGTCCATGCAATTTAGTTGATCGAACTAATGTTTCAAAAGATCTTAGCAGCCTTCATGGCCTACCATATTTTAATTGAAATTCAAACGGTAAGGCATGACACTCTTGTAGGCAGAAAATTTAGCTAGTTCCGTTTGGATTCAGAATTAATTTCCACTCATCTCATCTCATTTAATTTAAAGAGAAAATCTACCCTTCAGCCGGTTTTACCATCACATGCCACACGGAAGCTGATGTGGCAAACTCGATTTATTTACATTCCAGTTAGCAGCTAAATCCCCATCCTCTCTCTCCCCCTGTGAATTCCTAAGAAAAAATTTCTCTCTCCCCATGAAGATTTCATCTTTTTCATCTAAAAACTACTCTCCGCGTGAGTCCCAATTTCTAGTTTTCCGTTTTCAGGCTATAACCATGG
>TRINITY_DN10298_c0_g1
TGACGGAATTGCTTGATATACAGAGTGAGGGAACTTGAGGAAAGCTTCAGGGGAACCAAGCCAGGCACCACTCAGAAGGACAAGGGAAAAAAGGGAGAGAGCCGCTCCAGGGACGGGCAGGCAATCTACTCGGCGGCATTGTGAGGGTACGAGTAGTGCTCGACGTCGATCATGTTCTCCTTGGTGGTCCTCTGGTTGACGAATCGGTAGAAGATCGAGATCGAGCCGGCCTTGTCGTTGGTACCACTGGCTCGTCCACCTCCGAAGGGCTGCTGGCCTACAACAGCACCAGTGCACTTGCACTGTACGTAGAACATTCCACTGGCGTTGCGCAGGTACGAGTTGGCCTCCACCACGGCCTGGCGGTCCTTGGCGAAGACGGCGCCGGTCAGAGCGTACTCGGTGCAGCCGTCAACCTCGGCGCAGATCGCCTTCCAGAAGTCGGGCTTGGAGTCGTCGTAGACGTAGGCGGTCAACACGGGACCGAAGATCTCGTTGACCATGGTAG
>TRINITY_DN102_c0_g1
CATGAATAGAAATTTTGTTTCTTTTGATAATGATGAAACACACCATAATGTTTTTGATACATTGCGCAGTATTGGAGAAAATTTTGAATGCAGGATAGAATGCTTGAAATTATGTGCGCAGACTTGGGCCGTGCTCGGTCCAAGTTGTAATAGGCCGAGCTCAGAGTAGCAGAGTTGGTCATACCAAGGTCATCTGTCCTGTGGCCTTGACTATTATTATATTGGGTTAAAAGATCCCAAATTTGAGCAGTGTCTGCAATGCCGGGTGGATGTATCTTTGTCAAGAAAGTATAGATGATTCAACTTTCGACAAGGGTGGGTGCGGGCTACCTCTACGGGATTGGATCCACCCAACGAGTAACTGGTCTCTTTTAACTATAAAAGAAAGTTGGATATTCGGATTAGATCAACGAGAAAGGGCAGATGTACAGAACCTTTCAACTAGTTAATGCTTTTTCCAAACATATAGCCATTGAATTTAATTTACAAGTGGAACCTTACAAAGATCATATTGATTCTTATCAAAGAAGGACATGATTAATTGAGACTGTTCAAACGGG
>TRINITY_DN10300_c0_g1
TATCTCCCCAGTAAGAGTGCCGCGGATCAGCTGATTGCGCAGTACTTTCGGGCTGTGCATTACATGTGTCGGTGTGTGCATCGGCCGACTTTCGAAGCGCAGTATACTTTGTTTTGGAGTCAAATCTCAACAGGCAGTGAGCCGATACCCTCCGTACAGGCTATAATCTTCGCGGCCATGTTCTCCGCTGCTGTTAGTATGACCAACGAGCAGGTCGTGCAGAGATTCGGAGCTTCAAAGGATATGCTGGTGGACAGCTTGAGGA
>TRINITY_DN10301_c0_g1
GTGCATCATACAAACAAAACTCAGCCCCTAAATAATTCTTATATCTACCAGAATACTAGACTGGCAGAGATTTCATATATCCAGGCAGGTCAACAAGTTGAGTAAAAGATCAGAAAAAAGTATATTCAAATATAAAGACATTATAGTGATATCACTTAAAACTTGATATAGACATTGTGCTGCAATGTAGGCAACTGTGTTGAAGACTTGGAAAAACCACTCCATTATTAACAAAGAACGTTTCAAATTAATTATTTGGAAAAATCAATGAGAATACAATGTGTGTGGGGTGATGTTACGTAGACATGGGCTTGATGCATAACTGTTGTTGTGGGACTCATATGTGATGGGCGTTGGCTTAGATAAAGTAAAAGTTTAGATGGGATTTTGATTCTTGCTTCTTCTTGCAAATAGAAGTTTATTATTTCCTTCTTCAGAAGTCTAGGTATTTTGTCAATACCCTTGTGTCTATATCATAAAAAGAATTGTTTAAGTTAAATTATATCAGGTTTTCCCACACATGCCAAACAGATTTTGCATTATTTTCAGATGTTCCCAAAAAAGTGGAAGACAACAAACATTTTCACTGAAACATTATCAATGACCTTTAAAATTCTATGAACTTTATAATTATTTTAAATTTATGATCATTTAACACATGAATGGATGGCGTGGCTCAACAGGTTCAAAGCTATTGCTTTGCAAATTATATCTGTTGTAGATAGATTTGTAATAGG
>TRINITY_DN10302_c0_g1
AACCTTTTCACTACAACAAATACTCAACCGTATGGACAGCTGTGGCTTGTCTTCTTCAATCTAGGCCAAGCAGGTCGCATAGTCAGAATTACATCGCCCAACTTCCTCTAGCTCCCCATGCATCTGCCCAAGCTGATCGCGTAAAGCATCATGCTCTTCCTCCAGAAACTTCGCCTAGAGGTTACATCAAGCCAACTCCTCATGACATATCCACAAATCACGTTGGATAACGTTTGTCTCCTCCTGAAGAAAGGATATCTGATCCTCCAATCAGTGACAATATGATTCCGCCTGGGATAAGTTCCTCGCCATCTCTTCCTTAACGGCTTGGGCGCTTAGGACAACATGATGCTCCCGAGCCATAAAGGATCACATTGACTATTTCTCCTCTTCCAAGTCAATCTAGCTATCCACCATCCAA
>TRINITY_DN10302_c0_g2
AAAAGGTTAGTGTCGAGGTGCAGCTAAAGTTGGTTAACTGGGAGCTTAAAGGCCTCAAGGGTGGCTAATTGAAGACCGACCTAGAGCTTTCTCGGGAGGAGATTGTACGCCTTTCTCCCAAACTAGCTGCTGCTCATTCCATTTGAAACCGAGCCTGAGGTATGGGTTACAAGCTCAGGCTCAAGCAATTGGGGGAGCATCTCCTTTCTCATCCTAAGTCAGATTTGCGGAAGCTGAACTTGAAATCAATTAAGGCCAGTCGCGCTGCTTACCAAGTTTTCGATTCCCTGGGGCAAGATAAGATGCCTGAATGCCATCAAACTTGATTTTTTTTTTCCTCTTAATCATTTATTTTAGTTTGGGAGATGTATAAGACATTTATTTAGTTGTTACTCTGATAACAGCTAGG
>TRINITY_DN10303_c0_g1
TCCTCCAACATGGGAAAGTTATCCTTCCTATAAAAACAATATCAATTTTTATGTATCAACTCCCAACTCAGTGACATGTTAATCCTAATAAAATTGTGATCAGCCGTATGGATCATTTTCAACCAATCAGGGTCAGTCTCATTTATCCTATTCCTCCATTCTATCCTATATATTCAAACTCTTTATCATCACCCTATTACTCGTATCCTTTTTCGCTATTCCTATTGATGCTGTTTTAGGCCTCCCAACCATTTTTTTTTCATTCCAACTTGAACAAGAAGGCTTAAACAACTCAAACCAAGTAATCTGAAAAAACTTTGAAAGAATCTGGCTCCCTTGGAAGACCAAAATCTGGCAGGAAAATACATTAGTTTGCAAACAAAACAAGCCATTTTGAATAGCTAAAAAATAAGATTTCATCCTTAAAATTATCATGAACTTCACTCCCAAACTTTACAGGTAGATTGGTTGATGTTGTCAGAGAGATGTGCATGGCGAATGGGATAATTCTAATGTAGTTCCAAAGAAATTGGCCTCTTGCAAGACCAGAGACCAAAAGGAATACGCATCGAGTACCAACCAAAACAAGCCATTGTGATCAACTCGACAAAAG
>TRINITY_DN10306_c0_g1
GTCCAGTTGTTAAAAGCAGCCATACCAGAAAAGTGATAAAGACATTTATATTCTTTGCTTCAAAGGAGGGTGCGTTTTTTCTCTTAGTCATGGGAAACATAATGGCAAAGTACATTATTTGGCATTGATCACCACATTACATAATCAAATGGTCAAATTGCTAAATGCTAACCACTTTTTACATTTAAACAAGTTATGGTTGCTAGCTAGGGTACCTCTAAACTCAAAGAGAACATAAACGTAGCATCTTATATTACACTATCAGATACTAAACGTTCA
>TRINITY_DN10307_c0_g1
GGCTCAGGAAAAAAAATAATCAATATCATTGCATAATTTAAAACAGACTTCACAATTTACATAGCCATTGCATGCTACGATAAATTAGACCAATAAATGTGAAGGTGATGAAATATGGTAAAGACTAACAAAGACGACCTCTGCATGTTCAGGTCCAATTTCAAAATTCCTTTCGAAATTAATGGCAGTGGTAACATTGGTGCCCAATCAGCATATGGAGCGAGTACAATGGGGTATAAGAGCTGGGTATGGTTGCATGGGGAAGGGATGAGTGAAAAATATACCAATCCCTGCTCTAGAAATATATCTAGAGCAGGGATGGACCTTCATAAAACA
>TRINITY_DN10307_c0_g2
GCTGTATTTTGTTTTCAATGTCAACAATTGAAGCTACTGGTGGTTGTGCTGAGACCGATATACATCAATGTGTCCCCTTGGCATCCCTTTACATTATTACCATACAGTGATTGTTGGTGAAGATGAATTGTTTGATATGTCATCATTCTAAATTGCTTGCACTTGGTCATACAAGTGTAGTGTTGATGTCATGTGAGCGTATGTTTGTTTGTT
>TRINITY_DN10311_c0_g1
CCCTGAGTAAAAAAAAATGTCGTACCAACTGAAATCAAGTGCGTACTAAGTTAGGATTAATACTACTATGGATGAGGTTCATAAGCAAAGGTTTCAAAAATAGATATTTACAAAAATACCCATAATCTTTCAAAAATTACCGCTAAGGCCCTAATTTTTTACTAATTGCAAACAAATTTCAAATTCAGCCAAATTTCATAGTGTCCATATTTTTGGCATTTTAAAACCATCTATGCCCTTGGAATTTTAAAAATCAAAGTGGAGCTAGCTCAAACAGTCCCAAC
>TRINITY_DN10312_c0_g1
GAGTAAATCAAAAGTGTAATCAATTATACACAACATAAAATTTATGTGATTATGGTTATGTTTACGTAACTGTAAATAATTTTATTAATATGAAAATAAAAAATACAGTATGGCGACCGTACAGATGTTTAACACAATATATAAAAAAATCTTAATTAGCAGATTGGGTGAGATTAGTAAACTCTAGTTGACAAATCAAGTTGAATCAAGTCATCAAACTAGATTAGACACAAACCAAATCAGAATTAGGCCCTGGATACAGATGTTGTTTCATCTCATTTCATCATTACAG
>TRINITY_DN10315_c0_g1
GCTTGCGAACATATTAAAGGCCAGTTTCGGTAATAGCGTTCTGCCTTCCGGGTTCATCTTCAAGTCTGTCAACGTCTCTCCGTCGAGTGAGGCGGCATGCTACTCACAAGTGTTCCATTGGACAATGCTCGTACGGTGTCGTTGTGCTCACATAACTTGGGCGGCGCCGTGAAATGCACAAGCCGGCATGGCACTCCAAACTTGGTCGCGAGCGCGATCCATGCTGCCCTGGTATCCAAGTCTGCATTGGTGTTATCGACAACCACGGAAGTCGTCTCTTTCAGGAGCTGCGTCGCGACCCTGAAACATTT
>TRINITY_DN10317_c0_g1
GAAGTATCCCCCTTGAAATGAAGAGGCGCAAAAATTGGTATTGAACATACTCAAAAGTTGTATGATATTGCAATTCAAGAACCAATTGTAAAAGTGTAATCTAACAAACTATGAAAAACAGCAGTTGCGCAACCTTGTTTTTTTATATAGGTAGCCATAGTGCAACTTTTTGGAAGTTGGATGGGAGAATGTGTTTATTTTATTACTTTGGGGGGCAAGGTGCAAGTTGGAGGGTAGAAAGTGTATTTTCCCCTAATAAAATTGTCAATATTTTACACTAGCATGTGAATCACAAGTCACAAACATTTATGGAAGTTGCACAATACTAAAAACCTTCTATATGTAATTAAATGTTTC
>TRINITY_DN10319_c0_g1
GAAGATGAAGGCTGCGACAACAGCCATTCGCAGAGAAGCTCTCATGTCGAGGAGGCTCCCCAGTGTAATCATGGCTGGTCTGTGGCGTTGCTGTTTGATGTCGTTCCACTGTCAGGCGGGAATGTTCGACGTTGAAAACCTGGGGGAAATCGTTGTGGCAAGAATTTGAAGAAACGGGCAAGGAAAATATCTGGCTGTATACTTATTCATGC
>TRINITY_DN1031_c0_g1
GCAGGTACATAGCATACTACAAGACTCCTCCCTCCTGTTGACGCAAGACTCGTCGCCCGCCCCATGCAGCAAGCAGGTATACACAACATGCACACAAATCACTGACCCTCTCCTATGAGCTAAATCTCAGCACAAAATTCACCACTACGGCCGCCAACAGGGCAATAGCCAAGACGGTAGGGCCGAATCTATCGTCAAAGCCGCCCTGGCCTCGCATGCGGATGCTCTTGGCCCGCCAGTGAAAGGTGATGAGGGCGTAGAGCATGGCGGCGATGGCGACGAGGGTGAACATTATGGCGGCGATGCGGCCGGTGCGGTCGCCGAAGTTGAGTAGACCCATAGCGAGGCCGCCGAGGATCACGGTGAAGTTAAGCCAGGAGAGAAAGGTGCGTTCGTTGGCGAAGAAGACTTTGGGCTCGACGCGCGTGGGTAGGGCGATGCGCTTGCCCGGAGCAGTCTGGAGGAGTGGCTGGCTGGACATGGCTGCGAAGGTGTTTGCTTGTGTGTGGTAGGAACGTGTGTGTGAGACGATGTCTCGGTTAGGCAAAGTTGTGGGTTGTCCAGGTCCCCTCTCTCTCACTCTCACTGGCAGGCTATCGAACACGAATTATTGTCCAAGAAAAGTG
>TRINITY_DN10320_c0_g1
AAGTTGTACTCGCAAGGAGCAGTAGGGGTAGCTCCGACACCTTGAAGAGCGGTGGAGAGGAAGGCAACATGTGCAGCCTCATCAGAAGAGATGGTCTGGATGCGCTGGCGGACTGAAGCATCAACACCGGCAGAGGTAAAGTCAGATTCGGAGAATCGAGCAAGAGCCTCTCTGTAGAAGGTATCTTCGAGATGCTCTAGGG
>TRINITY_DN10321_c0_g1
GAAAGTTTATATGTGCATCATTATTCCTCGCATAAAGGGGAGTATTGCGGTACTTTTGAGCGTGGGAGTGCCATTGGGTGCATTGGTTCCTCTCATGAAGAGAATACTGAGGTAGTTCTTTTGAGTGTGAAACACCACTAGGTGTATTCAGTTTACACGATGTCCTATGGCTTGTAGGAGTTATGCTTGTGTTTGTAATCTATATCATTGACGGTTTATTTTGTTTAGTATTCCCGTAAATGTCAAATGGAGTCAGCTGTACCACGTTAAGCCCTGTTTGGATTGAGAAACACTCTCAACTCATCTCATTTCATAATTACAACTTTCCCAAATTC
>TRINITY_DN10321_c0_g2
TGCAGTATCACATTGGTTGGTTGTAAAAGAGTTGTATGAATATCATTAATCTTATGCGAGAACCATTACAAGCCAAATACCCCCTCTTGGGCTTAAGCCTCCGCTTGAGTCTATGTTCCCATTTGGACAGAAGTTACTGAATTGCTAACACCAATATATATAAAGTTACAGCTACAATTCATTACTCTATTTATTTGTGTATGATCATGCCTTTTCTCTACTCTCCAATATAAGATTTACTACATGTTGAG
>TRINITY_DN10322_c0_g1
AAGAGAATTCATTTTGATGAACTCTCTACGACCATGCAAGATTATTCAGTAAAGTAATTTATGCTGTTTCGGCGAGATACGAGGAGCTTGAGCAGTCAGGACGAGGTAATTCCAACCGTAGCAATGTTTTATTATGGTAGCTGATCGACAAAGAAAGAAGGTGATGGGAGTGTGGGAGACAGGCTAGCTAGGCTCTTCGCCTG
>TRINITY_DN10323_c0_g1
TCAGATCTTTCACTTCAGGAAGGCAGGTCGTCTACGAGAAGCAAAAGTTCCCTGAGTTATGGCTTGCTTTTCAGGCTCGCATGAGGCAGATCTCTGACCAGACCCACGTTCGAAAGTACGTCGAGCTCTCTTCCTCCTCTTCTTCCCCATGACACTGCTATGGGAAAGCAAGAGTCATGTAGCCTTAGGAAGAGCTGATATCCGAAGTCGAGTAGATGCACG
>TRINITY_DN10323_c0_g2
GAAGTCGAGTAGATGCACGCATCCGAGGGGCCGGAGCTGAGTTTTTCGGGCTCGTTGCCAGGAGTTGTTCCCTCGTATTCGACACAGATATCAGAGACGCCAGACGCCACGATGTTGGTCAGGGTAGCGGTGTCACCGAAGTTGGAGTTTATGCCCGCCAGAATCTTGCCGTCCGTGGCACTGATGTTGTCGAGGATGACGTGTCTCTCGTTGCTAGCTTTGCA
>TRINITY_DN10332_c0_g1
CGTGGGTCTCAACAATGCCATGCCAGATGTGCTTGCCGATAAATCCGAAGTCGCGGTCGATAGTGGCGGTCGCACCACGGGCGTAGTTCCATTCACCCTCTCTGTAGTGTGGCAGAGCTGGGTCGGTGTGCTGCAAAAAAGTGATCATAACCAAATTGTGGTTGACCACGAAGTATGGCAGACCGTAGAAAAGGAAAGTAGTGAGAGCACCGAATTTCTGGCAAGCCAAG
>TRINITY_DN10332_c0_g2
TCTGGCAAGCCAAGTAGAGACACAGTGATGTGAACATAAGTCCTAGATCTGACAGCATGATCTCAACCCGTTGCTCTGACTTGAAGAGTGGAGAGAAAGGCCAGAAGTGGTTGACCTCCTTGGTGGAGTAACCCTCGTACTTCTGTCCAGTGACGTTGACAAACAAATATGCAGGCCAGCCTCCAATCTGTTGCATGATCAAGGTCCAAG
>TRINITY_DN10334_c0_g1
GGCATAGTCAATTGTCTCGTCTAGAGTTGCATGGAGTGGGTCGCCGAAGATACTAGCAGAACGTAGCTCCGCCATGACTTGAACATGACACGAGTCGGCACCGACCCCCGCAGAGTCAAGAACAGGACGCTTGAAACCCGTCGGGACCTTGTTGAGATCTTGTGACCAGACCATTTGTTGAGAAGATATCTTCGCAAGGGCAGGGCTCATGCAATTGAGCGTACTGTCAAGACGAGGATACTGAATGACGTCGAGCATCTCAGTGGTATCGACCGTGTCATTCATATTTGGCTGAGAGCATCCATTGCTTGATTTTGGGGAACCTGTATTAAGCCGCCGCTGCGGCTTCGAGAGCGTGGTCATCGTGTGAAGCCGTCTTGTCCTGCTGGGTTCACGTGAGTGACGAAACGGAGTACAAGAAAGGTGGAAAGTGGAGCGTGTAAGGACGCGCACAGGTTGCGCAGGGAACTTTTCACATGTGCTCCCTTCATCTCAAGCGGTTGCCGGAAACGGTGTCTGCTTTGACAGCTCTCCAGCCGTGAGACAAGGAGCTCACAGGATGCCGAAGTTGAGGGAAGCCCCGACTGGCTTCACTTACCCAAGAGAACCTGTTGGCAAGTCTGCGAGCGGTTAGCATTCGCTCTGTATACGTGTCACCTGCGGCATCGATTTGAAACCACCAAGCACATTCGCCATGAAGTCTTCATAGGCTCCGAGGTCTGCCTTCAAGCTGTGAGCCAGTCTGCAGTCGTAGAGTTCTGAAGAGCACGCCGAGGTTGTCCCTCCTCTTGAGCGGGAAAGCCGTCAGGTGTAAGGATCTTCAC
>TRINITY_DN10339_c0_g1
AAACAGATTGGGAAGCAATACACTCTGTCTTGGAAACAGAATTAGACGCAACATTCCCTGAAACTTCTTGATCAGAAATTACACGCTCGGTGTTGTAAACGGAATTAGAACCAACATTCTCTGAGACTCCTTGATCAGTACAGGCTTTGCATGCCGTCCGAAGCGAATAAAAACATCTTCCCTTTGGTGAAGTATAGCGTAACTCACGCCTTGCTCCCTTCTGTCCATACCAAAACACCCACCCCAATGCAGCAAGATGCCTTCTTGCCTTTTCTTTCACATCTGGGATACTACTGCTGTAGCCCCTATCTTCACCCAACACATACCAATCCACAGCAGCCTGGGGGCAATATTCAGGTTCAACAACAAGCATATCAGAAGGCGAATGACAAATACCAGTAATAGTTTTCTCCACTGTAGCCTCCCCCGATCTCTTGTGGGAAACCAGGCGGCCCATCCCGCATATCGCTTTAGAGCGCGAGAGTGATTCTTGCCCTCAGGTAGAAGAACAGAGATGGGAGAGTTTAGACTTGGCAAGGACTTCCGGTTTCTTGGGGTTCACGGTAGGGCAGGGAGGCAGTCTCGGCA
>TRINITY_DN10339_c0_g2
AGGCAAAGTCAATCTCTCCACTCCTAGTGCCATCAGTTGCTTTTCAAGCTCATCCATCAATATACGACACATTCCACGTCTACGGTATTGAAGCCTGGTGCAAAGAAGGGGTACTTCCGCCACCTTTTCTCCATGAATCCTCACAGTAGCCACACAAATTACTTCATTGTTTCTCTCCAATAGCACGGTGTAGAACCCTCGGAAGTTCAATCTGTTAAGGTCTGATCCTCTACTGAAAATCACATCTTCACAAAGGTCTCTGTTGGTACGAAGTTCTTTGACAGGCTCAAAACACTCGTGCATCAGATTCAGAGCAGCACTGAGCTTGCCGTCATTCTGTGTCCCAGCCTCAATGTTAGCATCATCAAGATTACAGCTTTGAGAATATGCGGACTTCAATAATGTCCAAGTCAAATTATAAACACCCACGAGAATTGATTTTCCCAGAAGCTTAGACAGGCCCAAAAAAATATATTCACACTTTCTGTCACAAAACCAATGATTTTCATTGACAAACTCTTTACTCCTTAGGCACCCCATATGAAATCTAAGCTCACATTGCTTGCAAGTAATGAAACTATTGTCCATAGAATCTCCACCGTTTTCTTCGAACCTGCTATGACGGCAAATTCCACAAGTACATGATGGACAAAACCAATCACCATTTGGAACATCCTTCAAGCCAAGGCAGCACTTGTGAAATGATGATGGACACCGGTCACATAAAACTAACTCACCCCCATAGTGACAAACAGAGCATACAGCATCATTCTCTTGTAACGTTGTTGTGAAGCTTTTATTCTGATTACTCTCAATCACTTGATTTTTACAATCTTGCAAGGACCTCCCATCTTCGAGTAGAATATTAGCAGCCGGTCTGTGATTTGAACTACCCGCATGAACTTCAAAACCAGTGAGAGTAAACACCTCACAGCAACAATCGCACTCGATCCCATCACGAGTTATGTGTCCCGCTTTCATTTTACCACCACGGTAGCGCACTCTTGTCCTAGGAAAGACCACATCGTTATCTATCAACCAAGATAAAATCGATCGACGTTTGTGGTTTGAGAAACTAGGAATTACGGCATCCCGTGCTCTTTTTCTTGATCCGATCACATTGTTTGACTGACAATCGGTTGAATGTTCCCTTTTCTTCTTCGAATCTGGTAATTCCTCCCCTTTTTTCCTCTTAGGGTGACCGGCTAAGTCACCCTTAAAATCATCACCGAAATTTATATCTTCCGCAGGCTTACCATTACAAGCAAAAGTTTCGCAACCAGGGCCAGAAGCAACCCTTTCGCAAACAGAACTAAAAGCAACCTTCTCAGTAAAAGATAGAGAATTAGAACCAATACTAACGCAAACAGAAGTAGAAGCAACATCCCCGGTTT
>TRINITY_DN10340_c0_g1
TAATGAGGAGACTAGAGCTTTATTGGAGAAGCAATTTAAGTCTGAAGTTGCCTTGCTTTCACGTCTCTTTCATCCAAATATAGTGCAGTTTATTGCAGCTTGTAAAAAGCCGCCTGTATACTGTATCATCACTGAATACATGTCACAAGGAAATCTGAGGATGTATCTTAACAAGAAAGAGCCATACTCGCTTTCGACAGAAACAATACTGAGGTTAGCTCTTGACATATCTCGAGGAATGGAATACCTTCATTCCCAAGGGGTGATCCATAGAGATCTCAAATCAAACAACTTGCTTCTTAATGATGAAATGAGGGTCAAGGTGGCAGATTTTGGTACATCATGTCTTGAGACACAGAGCCGGGAAACTAAGGGGA
>TRINITY_DN10341_c0_g1
ACTGGACAAGGTTGCCCGTAATAGTAGAGGGAATTTCTTCCCCCACATTACCGGAATCACCGCGGCGCCTCTCGCGGCGGTATCAGCCCGCCCAGCGAAGAAGCAGGACATCATCGATATATTGGCCGCAAAGCCGGCAAAGGCCAGGAGGCAGACCATTGCTGCCCCGAGTGCGTCGGGAATTTCTCCTAGCGACAATATATTCTCTGTGGTCGCGCGAAACGGTGAGGAG
>TRINITY_DN10341_c0_g2
GTCCGAGCACGGCATTGAAGAGCTCATCGGCGGTCGGTTGGCGAGTTCTGCCGAGAGGCAGTTGCTCGTTCGCGAGCTCGGATGCACGAGCAATGAATGTTGATAGAGGAAGGAAGATTCCCAGTGTGTCTTTTACACGTTTCTGCGTAGCAATGACAGATGTGAGGCTAATGGGCATGGCGATCTCAGTCTCCTTGGGCAGTTCGGCCTCTACAGCCTTCTCAGCGTGCGGACTCTCCGGCTTCGACTCTACCTTCTTTGCAAGTTGAATGTTTGATAGGTCGAGGTGCGCGAGTTTCTCGAGACGAGCAGATGCCTTGCCAGGTGACTCCTTATTGATCTTGCCTAGGTATGCCAGGACATCGCCCTTGAGCAGTCTACCTTTTGGACCTGTTGTTGGAATGCTATCCGCGTCTGCTGCAGAGAGGCCGTTGAGGTGTAGCAGATGTTCGACTGAAGGGTACAGCGGGTACTTTTGCTTTCGTAGCGCACCGCCCCGCTTCTCCGATCCTGATTCCGAGCGTGAGGATTCTGCCTGTGGCTGCGACTTCTCGGGTGCGTTCTCCTTCTTACTCTCCTCCGGCTTGGGCGCGGGCTTCCCCTGCTTGGCGGATATCTGCTCGTCAGCGGGCAGCTCAAGACTGCTGATATCGTCGCCGGGCTCCGCAGTGACGCCTATCCGCTCTCCGACCTGCACGCCCTTTGACCCGTCTCCCTTGGTAATTTTCACAAGAATGCCATCGTCCTGCGCTTCCACGTCCATTGTCGCCTTGTCCGTCTCGATCTCCAGCAGGACATCACCGGCGGAGAACGAGTCACCCTCTTTGAGCTTCCAGCTCGCAATGCTGCCCTCGGTCATGGTCGGCGAAAGGGCAGGCATGGTGTAATTCTGGGCAGCACGGTCTTGCGCAGAGGCCTGAAAACCTCTGCGCGAAACGACATATCGAGAAACATATCTGTTGGCCAGGCGAGCGGACAGCCGCGCGTTATTTGCGACTCCGGCCATGGCTTCCACTAAGTTGCAATTGGGACGTGGTCG
>TRINITY_DN10342_c0_g1
GCCGCAAAAATTCCCCCACACATATCTAATCTATTATGTAAAACTAAACAGACATAATAAAATAGTTATTAGCGAGGTAGTCCACTGGGTAAAAAGGGTCACATGAAGTGATTCTGATTGCGACGTTAGAAGTTCAACTGAAAATCTGCAAGTAGCCACTGATGGATCAACGGTTGTGATTAAACCCAAACCACCAAAGTCACAACTGTCTGCCCTTTGATCATGCTGCTGATAGTAGCTATTAAATGCATATGATATATTCCCAGGCCAGGTAATATTGAAACAAGACCCACCAGGAGAGAGTGCAGTGCAATCAGCAACAGAACATGCCTCTAAAGCACTTGCAGTTGCATTAAACATGTCTTTATTGTTGTTCACAACACACCACTTGGATGGAAGATACTCCACATTTTGTGCATTCACCAGGTTTTTTGAACCCTGGCCAAACTCAACGCGATACTTGGCTTGTCCATCAAAAGTAAAAACACCCCAATGTCTCTCAAAATTTCCAGCGGTTATGCTTCTTTGATCCTCGTCTAAAAGGCTAAATATGTATGTTTGAATTGGTGGATTCCGAGGTCTAAGTGGGGTACCCGATTTGCCATGAAGATGGTTCATCAGGCCTTTCATGAAGGTCTCCGCAATGGATGAGGTTGCATTAGTTCCTCCATCCGTAGGCCAACCAATCTGTGCCACAACAATATCTATTTTGGGAAATCCCGCTGTTGATAATGCATTAACCAGGGTATCATAGCTTAAGTCAAAGCTGTTTTTGTATGTCCTGTGGCTGTCATTATGAGGGTGTGCAGTTTCTTTGAAGAGAGTAAAGTCAAGAGAGATGTTCTTGTTTTGGTGGAGAGTTACGAATGGAGAGATGGTCACAAAGAATGGTGAGCCATGCTTGGTAAGGAATGCAAGGAGTTGGATCATGGTTTTGTTGAGATCAGACCTGAAGTGTCCTTTCGATGGCAGGCTGGATTCTGACTGGAAGCTATCAAAACTGCAAGGGACCACAACGTTCACCTTATTTTCCAACTTTGCTCTTATCAAAGCTGCCTGGATGTTTGTGGCTGCTCCAATGACGAAGGGATGGAACTGTTCCCCATAACTTTGGAGAAATGGCTCATCTCCAACAGCAACATACTCAATCCGAGCTCCACTGCCTCCAGTAGAGAGGTAGCGTGTGACATTATCGTGTACCCAACTCTCCGCAGCCTTCTTGGAAGAGTTCAGGCTTCTGAGCATGCTATTCGGAATGCCCACAGTGACACCAATGTTTGAACCAGATAGCGCTTGGAGAACAAGTGGGTCAGCATCGAAGAGCTTCACCCTGGTGATGTTGTTGGACTTCAAGAGCTCCACCACCTTGGGCGGTGGAAGAGGGTGCGAGGCCGTGGTGCCCCAGTTCACTCCTATGGCTCCAGCCCCAGAGGCCAAGCTCAGAATGGCGAAGAAAAAGAGGAGGATGATTGGGCAAACATTCGGAGGCATTTGCGCGACTTTGGTCTGGACTCTGGACTCTGGTTGGAG
>TRINITY_DN10347_c0_g1
GTAAAATCTCATGTCTTTCCACCCTTTCCTCCAACTCTTGGATAATACTACCAACACGACCAAAGGTCTGTTTATTCCACACCCTAAGCCTTTGTTTCAATCGCTTCAATTTACCCACCAGAGTACACAAACTTGAATCAGCCACTATATGTTCATTCCAGGAACCAACAACCACATTCAAAAAATCGACATGTGACGTCCACATGTTCTGAAATCTAAATGGCACAGGACCATACCTCTCCGTAT
>TRINITY_DN10349_c0_g1
ATCAATTTGAACCTAGCATATATTTCAGGGCCAACGGTATAGTGTTACCAAAATCTTACCTGTTTTGTAAATATGCCAATGTTAGGGATAGCATGCTCAACCCTTCCGTCGTGCCCCTCTTAGACATGGAATCTTTGCCAGGCTAATTTTAATATTGGAAATGCCTTCACGTGTGACACATGCAACCAACGGCGGACCTATGAAGGGG
>TRINITY_DN10352_c0_g1
TCTCTTTATATACAAAACTACACCGCTTAATTGTAAAAGCATAAACCCAAAAGTACACCGTTTGTTGAATATTAAACTATGTCGTTTTCTAGCCACACAGTACGAGCCCTAGTTATCTTCACTTTACGTTTGTCTATTTCTTTCACATGGTATCTTGCCCCTGTCGCATCTTAAGCTTCCACCTTTTATCTTCTCTGATCTCCCTTCATGAACCTCATAACACCAAACAACCATTTGGTGACTAAAAATATGATGAAAAAGAAGTTTTTAATTCTGAGATATTTTTTATAATTTGTCAAAGTTACCCAACAACGATTTATAAAAGCTTGAGCAATCTATAAATTCTTACTTTTTCTTGTTTTATTGGCATGTTCACCTACAATGGAGAAGTCCTTGTTCTTGTCCTTGAGTATTTGACTAG
>TRINITY_DN10355_c0_g1
GTCGGGCTCGAGATGATCGGGCAAGAGTATTTTGCGCTCCTGGTCCTTCGAAGCAAACTCCTCCATGGCGAGCTTTTTCGAACGTTGATGTTCAATCTTTCGCTTTCTCGTTTCCGTCATGTCCTCCATGCACTGTTCGAGCGATTCTTTGATGGTGTCAGTTCGAATAGAGAGCATGGTCAGCATCTGCAGCGCCGTGATCCGCAGATTGATATTCAGAAAGGCGTATTGCTCGAGCGCAGTTTCTTGGGTGGGTTCCATATCCATTGGCGCAAGCTCTGCCAGAACCCTGTCGCACTTCTCCTTGAGCTTTGAGTTTGCCGAGAGTTGGTGAAGAATGCCGATTACAATGATTTGCCACCCTCCATCCGCGTAGTCCCGGGCCGTAAGCCTGTCAATCCATCCGCGCTCTGCCATCATTTCTCCCGCCCGATTGCCCTTCTCTGCACCCAGTTGGTCGGCGGCTGACTCGACATGGCTCAACCTGCTGCGCGTTGACCGTGCAGGTGCATCCGGGATCGGTGTAGAGGCTTCGCTACCGTCCACAAGATCAGAGTCGTCCGAGGTCGGTTCAGTTTTCTTGGGCAGGTCCTTGACCTGCAATTTGCCACTATCGTCGATGATCATCCCCAGAACGGAGCAATGGATCTCCTCGAACAGCTCGCACTTGACGTCCACGGACTGGAACCTCATCGCATCAACGAAGTCGTCGAACGTGAAGCTGTCCAGCTT
>TRINITY_DN10356_c0_g1
GATATACCTTTTTGGTAAAGGCCGCGTTCAGGCCATCTTGCCTGTTCCTGCCCGCGGAGCAAGTCCCCATACACTCCAGTTCTGTGCCGAGAAGCTGGTGTGCTTGGACTCGAAGCATGACGTTTCATTGTACAGCATTGAGTTGAAGAGATTGATCACCTCTCACTCGCCTCCGGGTGTTGTAACCGTGCTTTGTACTGACCCAATGTT
>TRINITY_DN10359_c0_g1
CTTGGATCTTCTGCCATCAAGTTTACAGACAACGGAAAGGAGATCTACCAGCTCGAGGTGCCCATCAAGGTCAAGGGCAACGTGCCGAAGAACTGGAAGCAGATGTCGGCTACCAAGCAGTGCAAGCGCTGGTATTCGCCGGAGCTCGAAGAACTTGTCCAGAATTTGAAGGAGGCGCAAGAAATGCACAATCAGGTGGTGAAAGCGCTCGCGGGTCGATTTTTCGCTCGATTCGATACAAATTACTCGGTTTGGCTCGCAGCTGTGAAGATAGTGGCTCAGCTTGATTGCCTTATATCGCTGGCCAAAGTCTCAGCGAGCCTCGGATCGCCATCTTGCCGCCCCAAGTTCGTTGAAGATGACAGCGCTCGCAGCGTCCTTGAGTTCAAG
>TRINITY_DN10360_c0_g1
AAAAAAAAAAAAAAAAGGTGATATAGTGTGTGCAGGTATGGGGTAGATGTATAACATTTCTCCTGTTCGATGTCCCGCTCGTTCGTGAAAGCAAATACAAACTCGACAAAACTCTACTCGATTCGATTAAATCTCGTCAAGACTTCTTCATTTATGTTCGAGTAAACTCGTTTACTCGATTCGATTAAAATTTATTTATATATTGATAAATATATACATATATATAGTAACTAATAATATAAGCATGCCACTTTTATAATTAAA
>TRINITY_DN10364_c0_g1
GGAAGATCACGACTACCACCATCCGACAATCACCCTCACAACACCGCCATCATGGGTCGCCTTCACAGCAACGGAAAGGGTATCTCCTCCTCAGCACTCCCATACTCCCGCCAGGCCCCGGCGTGGCTCAAGACCACCCCCGAGCAGGTCGTCGACCAGATCTGCAAGCTTGCAAAGAAGGGTGCCACCCCTTCGCAAATCGGTGTTGTCCTCCGTGACTCCCACGGTGTCGCTCAGGTCAAGATCGTCACTGGTAACAAGATTCTGCGCATTCTCCGATCAAATGGCCTCGCTCCGGATATTCCAGAGGACCTTTACATGTTGATCAAGAAGGCCGTCTCCGTCAGGAAGCACCTCGAGCGCAACCGAAAGGACCGCGATGGCAAGTTCCGACTCATTCTCATCGAATCCCGTATCCACCGTCTCTCCCGATACTACAAGACCGTCGGTGCCCTTCCTCCCAACTGGAAGTACGAGAGCGCCACCGCCAGCACTCTTGTCGCATAGAGGATTTGAGATGTTGAGGTGGACATGAGGGGTCGGCGCAGGGATTTGGGAAAGTCATCGGTCTACCGATGATGACCAGGGACGAGGTATAGACGTTGGCACGAACAGACGCC
>TRINITY_DN10366_c0_g1
GGTGTATGTTTGTGTGTGCGTGAGAGAGAATTTGGACCTTTGGGAAAACGTCAATTTCTGCACAGAGGGACAAGAAGATATTCGGTCAGTGAGAGAGGAAAGTGCGTGGAACATGTGCGTGTGTGAGATTGAGAGAGAGAGAGAGAGAGAGGGGGTAGAAATGTGTGTCAGTAATGCGAGGTGTGTGTGTGTGATTGAGAGAGTTAATAGATGTAAATGTGGGAAGGAGAGAAGGTGTATGT
>TRINITY_DN10368_c0_g1
CTGCTGCTTCCTATTTTATTCATATTTTATATTGTGTACTTGGTTTATAATTATTAATTTTTAAATACAACCCAATTCACCATTTCTTGTGTTAATCATTTGGGCAACAATTGGTACCAGAACAATGACTCTTTATAAGATTTACTATCTTTTGAGTTAAAATCTTATGACTAACATTGCAGCTACATTTGGTGAAGGCTAATCTAGCAGTCAGCCTCCACTATTTTGTGGAGACAATTACACATTTTGGAAAGCTAG
>TRINITY_DN10370_c0_g1
GCTCCCAAAATCTGTACAGTACATCGTCCGCCGCAACTCCTTGCCCCCTTGCCCCCTTCCGTTGCCCTAGTGATCGGCCTGCTTGCCTTGTCTGGTCAGGCGCAGCGTCTTGTCCGTGGTAATTTTGCGGCCCATGCTGTATACGGCGGCAAAAATGGCAGCCGCCAGAACAACGCCGAGCGGGATCAACTCTGGGGGAATCTTCTTAAGGGTACGCAGGCGCTGGGAGATGGTGTGTGCGGACTGCTCCTCCTTGGGGACCGACAGGCGTTTTGGGGTGGATTTGAAGCCCCTCACAGGCTGCAGACGGAGCATGGGCACGGCGCGGGAGCGGAGCATTGAGGTAGGCGCGGACTGTGCGCGCAGAATGTTGGCTGCCAAGAAGTGGGTTGACTGCATGGCCGCGGTGGTTTCGTGGATCGGAGGAGTGGAGTGGAG
>TRINITY_DN10371_c0_g1
GGCCATTTACGTGCTACTATACATCAAAGAAACTGACATGTAAATTACTTTACATAAAATGGATAGCATGCTCATAATTTCATATGATATTTACGAAATGGATCGCTCATAATTTTTATATTGCTTAGCTAATGAACCTGAAATTCTTTATGCAAGCAGAAAAGTGTTAGGACTAGGCAGACACATGTTACTTTTCCTCCATTGTAAGGAACGCCAACTGACAAATCATAGATGTATTACACAGGCCTAATATTAATCAGCACCCTCCAGTAACCAATTTGAAATTGTAAGGGAATGAACCAGAAGGTCCAGTACCAATAACT
>TRINITY_DN10372_c0_g1
GAAACCAGTCATGGGGACAGTACTCGAATGAGCATTATCCAAAAGACAATTCCTTCCCGCCATATTGAAGCAGCCTGAAAAGGAGAAGGTGGGGTGTTTTTAGGAGTACATGTACATGCTTCGAGTTCTTGTCATCTGAGATGTTCTGCTTAGCCACATGTTCTCATGGTGAGAGTAGCACGTCAAACTGACGTGAGGTTAGCCATAGATGGATGCAAGGGGTTTTTTATTAAACTTTCAAAGGATAATTGAAGAAAAAATGTTCAATAATATTAAGAAGGATAGAAAATTTAAAATTATCGGTTAGAAAATATATATATGTTGGCTTCTGAACAATATGAGTCTTCGTACCCCCCCCACAAACACCAATTGTG
>TRINITY_DN10379_c0_g1
GTGACGATGCTGCTTGCTCAACCGCAACACCACAATAATGGGCGCCGAAGAGGACCAGCAAGCGCTTGGATACACCCGTGACCAATATCAGATCTGGCTTAACAGAACGGGCAAGCTTGGGCGAGTCCTCTCAGGCCAGGATCCGAAAGGCTATGTTCCACACGCCATGAAGGAGCTAGCTGAAAGAATTAAGGAACGGCAGGAAGGACAGGCTTTGGAGGTTTGGACCGATCTATCGATTGACGAGAAAGAGGAGGCAAGAAAAGTTGTCAATAGTGCTCTAGCGAAAGAGGCGATAAGACCAGTAACGATACAGGAGATATTCGATCGACGTATGGCTGAAGCCATTCGTCAGCCGCGGAAGAGGACACCACGGTCGAAGACTCAGGAGTCTCCCGTCGAAGCGTACGCTCAAACAGAACCTCCCCGTCAAACGCCTGTGCTGCCGTCCATTCGTGAGTTGCTACCAGATTTCGTCGACTGAAATATGGCACCACATGGGCAGGCTCACCGGCAATCGAAAACGGAAGGAATCAGACTTGCTCTAGAAAGGCAGGCACACAAGGAAACTTCTTCGGATGCGGAGTAGAAGCAAGAATGCCTACTGCTGTTCTTGTTCTGCTGCACAG
>TRINITY_DN10380_c0_g1
GATAAAGAACACAGCGCACATATAAAATCCAAAACGAGTCAAAGGCAGAATTTAAAACGCACAGAAAATCTTAAAAGAGAGATGGCAATCAGCTCCACACTGTCATCCAATAAAATAAAATAAAAAAATTTATAGGTGTCATCCAATAAAAAAATAAAAGTGCAATGCAGTTTAAAACACCTGCCTCTGCAATCAAGAAATGAGTAGAAGAAGCAATTGCATAAGCAAATATGCAATATAGAAAGGTG
>TRINITY_DN10382_c0_g1
GGTATACGCGGCAGAGGTGGCCTGGCCAGAGGTAGGGATGCATCGAAGGGCCCAGGAGGTAGTGTCCCACCCCGGCCGACGCAGGACGATGCAACAAGTACACGATCCTCTTCAATGGGCGGGTGGGCCAGGTTTGGACGTAGCGTCAGTCGCGCCAGAGGTGCCGGAGCTCGGGAGGCGAGCGTAAGCAGGACGAGAGGGGAGGCCTTGGTCGAGGACGCAGACGGCTCAGAAGATTCTGCTTCAGGAATGTTTCTCGAGAAAGG
>TRINITY_DN10384_c0_g1
TGCATAGCCTCCCTATCCATGGCCTGATTTTCCTGTTCCAGTACACCGATATGGATCATTCAAATGATGACGCTGGGGGGCATGTCAGCGATGTCTGGTTTGCTAACCAAGTGCCGGACTTCTCTTGTGCAACTATTGCGCTTCTCAATATCGTGAATAACATCCCTGACCTGGAGCTCGGAAGGGAACTCCAAGAATTCAAAAAGTTCACCAAGGACATGGACCCACTCTCAAGAGGCGACACCATTGACAGTTTTGACTTTGTCAAGCACATTCACAACTCATTTGCTCGTGAGAATGATATGCTCAACGCAGACATGGTCACACAAGGTAAGGTTCAGAAAGCAAAAGCGCAGCAAGCAA
>TRINITY_DN10386_c0_g1
GGTTAATCCTGCCGTGAGGGGTGATATAATTCCTTGTCCTCTCCCAACAATGAACAGGTCATGAGCGTTGTCCATTGACCTTATCACAGCCACTGTCTCCTCCCCATTGCTCACCACCTTCTCGGTATAGACAATGGTTTCATCATTCATGTTTTTCAATCCGAAATCGTTTACAAGCGCTTCATCTAGTTGCTTCTCTCTTTCATCCTCTGTTTCCACTGTTAACATTCCGGAGCCGCCACCCTCTAGCTGAGATGC
>TRINITY_DN1038_c0_g1
GTCATGAGTTCAGGCAAGAGGATCGAGCCAATGTTTAATCTGGCAGTCCACAATGTCATGCAGCCTACTGTCGTGACTGACGCAGCCACCGATACCAAGGTCGCCAAGTTCATGAAACGCCAAGTTGATATCGCCGGCGTGGGTTCCCTTGAACCTTGTGAAGTATGGCTACCGGTGCCCGGCGCCAATCCTCTCAAATCCACCAGCTCCAGCTCTGACGAAGGCATCTCTCCGCCACACGGTCGGGCATCTCGCCCATTATCAATGGTATCCTTCAATGCTCCCCTCACGCCTACCATGTCACGCGACGGCAAGCAG
>TRINITY_DN10390_c0_g1
GGACATCTTGGCCCTGATGGAAGTGAAGATGAAGGAGATGAAGGGTAGCATCCGCCATCTGCGTCTCACCGAGGCCAAGCTCCGTGAAGAACTTCGAGAGAAGGATCGTCTGCTTGCCATGGCTGTCATCCGTAAGAAGCACGGCATGTGAATGGTTCCCCCCAGAAACCTGCAGAATTCGTGACTCCTTCCAGCCCAAGGAATCCTCAGGCAAATGTTGTACTCCCCAGTATTCCTGTTGACAGTGCCGAGGTTTAGGACAGCGGGACTCCAGTTGGTCAGTTGGCACCTTCTTTCGTCTCCTCGTGAAGTAAGAGTTGGGGACTTCAGAATCTGGTGACACCAGCAGTTATGACTTTGTCTCTCACTCCCCAGTTTATGTTGC
>TRINITY_DN10394_c0_g1
TCACCGAGATCAAAGATGCTGCAACAAGAGCACGGGTGGAAACCACACTGAAACCGTTTCTGACACTGCGATCTCCTACGCCCGCAAGTTTAAAGGTCATCACGGATTTCGCGCGTAAAACTGGAGACTTGGCTGTACTCAGCAAGCCTGATATTCAAATCATAGCGCTTACGTATGAGCTCGAATGCGAGCGGAATGGCGGAGACTGGAGGTTACGGCGTGCGCCTGGACAGAAGCGGGTGAATGGAGCACCTCCCGCGCGACCGGAAGTGCAGGCGGATGTGGAAGTGGAGGCACCAACGTCCAAGGTGGACTTTTCTGAAGCGAGCGAGCAGTCCCAGGCCAATCTCGCAGAACCTGCAGCCGTTGAGAGTGAGAATAATGCCCTTGCTTCGAGCAAGCTACCCACAACGGAGGCCGCACAGCCGGCAGCGGAGGAGAGTGACGAGCTAGCAAATGCCAACTCGGTGGTTACCCCAGAGGTGAGGGAGGACGAAGAGCCACAAGTCCCTGCCGAGATTTTACAGGATCCAGATGTTGCCGTACAGATCACCTCAGAGCTGCGGTCTTTCGATTTGGCGGCTAAACAAGAGATAACATCCGGGCAGCCTGAGCAGCTCCAGAAACCCACTGAGACCGGAGACGATTTGAACGCAGATTCAGATGGAGGTGGCTGGATTACACCAGGCAACCTGAAGAAGAAGCAGGCAGAGGACGCATCCGCCTCGACAAAGCAGACTGCCGAGCCGAAAACGATGCAAGTGGCTGTTCTGACTACGGATTTCGCCATGCAGAATGTGATTCTTCAGATGAATTTGAACCTTCTATCGCCCTCCATGGCCCGCGTCAAACATCTAAAGACATATGTGATGCGATGCCATGCCTGCTTTAACGTCTCCAAAGACCTAAGCAAGCAATTCTGCGCACGTTGCGGGCAGCCCTCTCTCACTAGGGTCTCTTGCTCAACGAGCGCGAATGGCGAGTTCAAGCTACATCTGAAGAAGAACATGCAGTGGAACAGCCGCGGGGACCGCTACAGCATCCCAAAGCCCGTACACGGATCGTCGAATGGACGGATAAAGGGTGGTGGCAAGGGAGGTTGGGGCAATGAGCTGATATTGGCAGAAGATCAGAAGGAGTATCAACAGGCGGCTGTGCTTGAGAGGAGACACAAGGAGAGAAATCTTATGGATGAGGACTACCTGCCCGGTATTCTTACTGGGAACAGGGCGAAGTCCGGAGGCCGTGTTCGTGTGGGCGCTGGGAGGG
>TRINITY_DN10395_c0_g1
TGGCGAGTAGTAATTTTTGTTTGAGAATCTGTTTAGAGGAATAGAGTGGGACATAAAGTCGAGAAATACAAGTATTTGCAGTAGGAAGATGTTGGTCATCTGGTGGTCTTATTGTGATCGAGGGCATAGGCTGAAAACCTTCTTCACTGGCTGGCAATGATGGGCTAGATGTCCAGAAGTAAACCAGGTCCTGCCGTTCTGTCATGCTCATTTTCTCTACTATTGACCAGAACCACCGTTTGAACTGGAGGAGCTTCTCAGCATTTTCTCCTGACTCATCATTGAAAGAAGTGAAACTGATCAGCATCTGCACATTG
>TRINITY_DN10399_c0_g1
GCAACAGCAACAGCAACAGCAACAGCAATCGCATCAAATCCAGCAGATCCAAACAGCCACCTCGCCACCTATCACTGGCAGTGGGGGCGCCATAGTCAGCGAGGAGGCCAGCAAGAAGCGCGAGCTTAGGCTCCAGAAGAATAGGGAGGCGGCCAAGGAGTGTAGACGGAAGAAGAAGGAGTACATCAAGTGCTTGGAGAATCGGGTTGCCGTTCTGGAAAATCAGAACAAGGCGTTGATTGATGAGCTCAAGACATTGAAGGATTTGTATTGTAAATCGACAACTGAGTGACAGCAACAAAACGTTGTGGCAATAAT
>TRINITY_DN1039_c0_g1
CAGCTATTATAGGTGTAGGATCACCCAGGATGGCTGAGACTATAGCGCTAACAGCTCCTCCAGCAATCTGACAACACTTTTTGATATTGCCTTTTCCTCTTTGCCCATGATTGTTTCCCAGTGTTCCCTTAAGGCTGGGAATCCTAGTCTGCATCTCCCTGACCTTGTTTTTGTCGACATTAAGATAGATTGCGTGCCAGCTTTCCACAAGCAACTCCTTCACACACGAGACGTGAAGATTATACGTCTTGCACTGAGATCTGTACGACCAACCGGATCCCTTTCCCCCACAGTGATGACATGGGCTGGAGAGCTTGAAACACAGGTAAAGGTTCTGCTCCCCATCGTCGAGTACCTGTGGCAGATTAGCACAACAAGGATGCAGATCGAAACCACAACTCTTGCAGTTATACACAAAACCCAGAACATTTTTCCCACATGCGTCACATCTTCTCAGAGCTGGACCGGGGGGAGCATGGTGAAATTGGAACTCGCATTTCTTGTAAAAAGAATGATAAATGGTGGAAGTTGCCAAAGCGCATGACTTGTGCAGGTGAAACTCGCATTGCAAGCATTTGTATTGGAAGCCGATGCCAGCTTCTTTGCACCCGTTACAGTTGAATGGGGTCTCCGTGTATCCAAGCTTTAGCTTGTGCTGTGGATGGATCGGGTGAGAAATCTGTTTGTCGAACTGCATGATGAGTTCTTGTTTTTCACTCTACCTTTGAG
>TRINITY_DN10402_c0_g1
GCTTGAGTAATCTCCCATCATGCCACTGTATTAGCTAATTGAGAATTAGGGTTGAGAAAAAATTATATAACTCAAACTCCATCAGACACCCGATTCAATTCTGACTTTGTTGGAGTCAGAAAAATCAGAGCTCGTAGTCAAAATTGAAGTTGGGATGTTCTGAGCAATTGAAGTCAGAGTTTGGGGTCTAGGTGAACTCTGAAG
>TRINITY_DN10403_c0_g1
GTTTTCACCATTGATTTCGCTGCATTATTTCACACTCCAAATGCCCACGTTGCTGGCAACTATCACTATATTTATCATCATTTAATCAATATAATTAACTTAAAAATAACTATTGAATAACTTGGAATTAATCTTGGCACATAAATCCGCTAATAATGGGAAAACCAAAGGGATTAAGAACAGCCCGTAAGTTGAGGAATCATCGCCGTGAACAAAGATGGGCAGACAAAGACTACAAGAAGGCACATTCAGGTACTAGATGGAAGTCGAACCCTTTTGGTGGCGCGTCTGCAGCCAAAGGAATTGTACTTGAAAAGGTCGGTATTGGTGCTAAG
>TRINITY_DN10405_c0_g1
GCGGTCCTTGCTGATGGAGGTGTAGTAGTTGTGTTTCTCATCCATGGGTGGTGGTGGGGTGTCAAAGGAACGCCTCCAGATCTTCACCTGCTCCTCCCCGTGCTTTGCAGCCGTCTCAGCCTTATTGAGGCCTGTGAGGCCACCATAGTGCCGCTCATTGAGGCGCCAGGTACGCACCACGGGCACCCACATTTGGTCCGTAACATCCAGGATGGTCCAAAGGGTGCGGATTGCCCGCTTCAGCACCGACGTGTAGCAG
>TRINITY_DN10406_c0_g1
GAATCAATCACCTATCATAACGGTGATAAATACCTGGCAATTGCTCCTCCTATCATTAAGCAAAGCACTATTGTGTGCCATAACCGGGTGGATCCTAATGGCTCGCGGTACCTTCTGGGAGATATGGAGGGACGGCTTTTCATGCTGCTCTTAGAGAAGGAGGAGCAGATGGATGGCACTGTCACCCTCAAGGACCTTCGAGTGGAACTCCTCGGAGAGACCTCCATTGCTGAGTGCCTAACTTATCTTGATAATGGTGTTGTATTTGTCGGGTCTCGCCTAGGTGACTCCCAGCTCGTAAAGCTCAATGTCGACAGCAACGAACAAGGCTCCTATGTAGTGGCCATGGAAACCTTTACCAATTTAGGACCCATTGTGGATATGTGTGTGGTGGACCTGGAGAGGCAGGGACAGG
>TRINITY_DN10407_c0_g1
CACCCTCTACCTCCTTGTCACGGTAAAGGTCCAGGAGGGGCTTCTGCCTTTACGGATCTCCTTGCTCGACTTGGATTCGTTCGACCTCACGGCCATGGGCATGGGCATGGGCATGGAAACGAACAACAATATGAACATGGTCATCAACAACATCAAGACTCTGCTGTATCCCACCACGATGCGAGTGAATGGAAAGTCATCAAAGCATGGAAACATCACGTTGAAGAGGTTGGGAATAGGTTCATTCCGATCATAGAAGGAGGTGCCGTTAGGATCCTTCCTTTCACCGAAGAGGGGGATGACAAGGTCAAGATGGAAATGGAAGAG
>TRINITY_DN10408_c0_g1
GTTCAGAATCTTCACTGCTGAAACTGACAGATCGCACTGGAGTTTTGACTTCATCCTCCCCAAAACTGATGGACTTGACGATGATAGATTCTAAGCCATTTTCCACATCACTGTATTTGGCAAATGGGCATGAAAAAGATATCCCCATTTAACATGGAAAAGTGTCTTGGCAAAAATAAACCAAATTCCTCAAATTGAGGATTATTGAGAGGGTTGGCTTTCAAATGATATTGCAGAGACAGAGACAGAGACAGAGACAGAGAGAGTAAATGCTTTTCTTTCTCTCTTTCTATACAGAGCTTGCACTTTCAAAG
>TRINITY_DN10413_c0_g1
GGGAACACGTCCAACTTTGCGCCTTCTGGCTATACGAAACAGACAGAAGTGACATCGCATCCACAACACCGCCACAGTCAGAATGGTCGCGACCAGGAACCACCCAAAGCCGTTTCCCGATCCCCCGGCTGTAACGGAAGCACCCAAACCGTCACCAACGAAACGTGCCACTCGCGCGTCGACGGCTAGTGCGAGCTCGACGACGAAGGAACTCTCGCCGCCGCCGTCCGTCAAAACCCGCATGTCGCGACGATCAGAATGGACACACACGCCTAGCAATCTCGCGCTGATATGGCTGGCCGTCAGCCTACCTCTTGTCCTCTGGGATATGGGCTATGTGCTTCTCAGGCCTCACAGTATGCCTGGGGGATGGCTCCATAAGCCGATATGGGGACCTTATGAGCTCTACGGCCGTGTGGACTATGTGTACGGTTTCAAAGCATACGAGGCGGGAAGTGGCTGGACCGCAGCGCAGACCTACTTCAATGTCCTCGAGACAATGGCTTATTTTATCTACCTGGGAGTTGTGTACACTTATGGGGAGCAACAAGCTGTTCAAGGGCGTGGAGCACCTGATAAGAGCGTCATGGGTCGGTTCAAGGCGCTGAGTGAGAGTCGAACGCTGTCTGGACGGACTGCTATCTTTGCTGTGTTGCTTGGATACAGCACGACGTTCTTGACATTCTCCAAGACTGTCTTGTATTGGCTGCTCGAGTATTGTGAGG
>TRINITY_DN10415_c0_g1
TCTCGGCGTACAGCATACCAACGAAGACGTTCGAAAGACTTCAGGAGCTGCCATACTCAATGACATCTGCAAGCTGTATCGTTCGTCTCAGCCCCTGCCGGAGCTACCTATGGATCGATGGGCGAACATGGACGTGGAAGACGAGTGCTTTCCGCTGCTAGCAAAGAAGTTGATGCAGGAGGTTGTTTCGCTCTCCACGTCGTCGAATCCGTCTGCGATAGCGCGCAGCTCAG
>TRINITY_DN10416_c0_g1
CGGCTGTCATTTACAACTACACAACCCGCAACGCCATCCAGCATTCAACATGGGCCAAGAAAACCTCTCCTTTGTTCTCGAAAAGGCCGGAAAAGTCACGTTCGAGGACCGGCCTGTTCCGACACTTAAATCGCCCTACGATGTCCTCGTCAACGTCAAATGGACTGGCATCTGCGGATCCGATGTTCACTACTGGGTTCACGGCGAGATCGGACACTTCGTAGTCAAATCGCCAATGGTGCTGGGACACGAATCGAGCGGTGTCGTCTCGGCTGTTGGTGATGGCGTCAAGAGCTTGAAGGTGGGAGATCGTGTGGCCATGGAGCCTGGCGTTCCGTGTAGGAGATGCATTCGCTGCAAAGACGGCACGTACAACCTGTGCCCAGACATGCAGTTCGCCGCTACACCTCCGTTTG
>TRINITY_DN10416_c0_g2
CTTCCGTTCAAGCATCCTCCACGCCTTGGATCAGTGTCTTGATTCCTTTGGCCGCCTTCACCTCGCTGAAGGCCCTCTCCGCATCCCGGAACTTGACCTTGCCAGTGATCAAAGACTTGACATCCACCCGTCCACTCGTTATTAGTTCCACCGCGAGCTTGTAATCTCCGCTGCCGTACCTGAAAGAGCCCTTGACGATAAGCTCTTTGGAACACATGGCACCGATCGGAAAGGTGATGTCGGCCTTGCCCATTCCACCCTGTACGTAGGTACCACCTATCCGAACGACATGGATGGCGGTCTGTATGCAGGGTTCCGCTCCACTGGCGTCAATAACGACGTCCGCACCCGAGCCCAAATCGCAACTATTGATGATGCGTTTAGCAGCATCTTGTGCAGACTCTCTCTGTGAGATAACGGTGTGTGTGGCGGCGTAGTTTGCCGCAAATGCTAACCGCTCCTCGTTGATGTCGACCGCTACGATAGTCGTAGCGCCGAACGCCTTCGCCACGGCGCAGCAAAGCAAGCCGACCGGTCCGCTTCCAAAGACGACGACGGATGCACCTGGGGTCACCACGGCCTGGCGAGCAATGATATGTACGCCAACGGCCAATGGCTCGACGAGAGCGCCTTCTTCGAGCGATACGGTTTCGGGAAGTCGATAGCAGAAGTCCTCTGG
>TRINITY_DN10419_c0_g1
ATTCAAGAAGCCTTATTGCCACAAACAAATGGTTCTAGCAGTACTACTACTTTCAATCTATGAAAACCATCCAAACTTCTAAGTTGTCCTGCAGTATCAAATTTCCAATGCCCTTGCATTCTAGATCATGAAATTAGGAACTTGAAAGGAGCCTAGCACAGTTGCGCAGCAAGTTTTCTTTCACAAGTTTGATGCAAGTTGTACCTCCCAGCCGCCTTAGCTACTCATAATAAAAACTAAGGCCCTATACGGAAATTCATGCCTGTTATCCAGGCTACAATAACTATCAAAAAG
>TRINITY_DN1041_c0_g1
TTCCGGGCAGCAAGTCAGGTGTCCTAGATCATGATCAAGAGCCAAAGCAAAAGCCACAGTACTCCAATATTCATGATCTCTTGCCGGATTCAATTTTCCAGCAACAAAGCTTAATGGAGCTCTTGACAGAGATCAATGAAATGAATGAGGAAGAAAATTTGATCGAGATTGATCTTTCAAAGGGACCCCATCAAACGTTCAAGG
>TRINITY_DN10422_c0_g1
TTGGCTTTGGCTTTGGCTTTGGCTAAGTTTGCACACGAGACGGCCAATCCTGATGATGGTCGTTAGTGTCACTCGCGGAGAAAAGTGGTTTGTTTTTTCTTGGTTGACTTGGGCGGCTAAGCCGACGAATCCCAACTACCTGGCTTTCAAATGATAACTCTATTGAATTTCTGGGACGAGGATAGGGTAGGCAGGGATGGTTTGAGTTTCTATATATAAAAGTATGAGAAAAGCTATTTTGCCG
>TRINITY_DN10425_c0_g1
GCTTATTCTAGGAAGATTGCTGATCTGGCCTGCATTTGCACGCTGGACTGCTTCTTAATTTTCCAGCATGAGTTGTTCCGAAGAGATGGGTGCTAATACTGGTGCGAGCACATCTCAGCAGAAGAAATACAAGGGAGTGCGCCAAAGGAAATGGGGCAAGTGGGTCTCCGAAATCAGAGTCCCCGGCTCCCAAGAACGCCTCTGGCTCGGCTCCTTTGCCACACCCGAGGCTGCTGCGGTGGCTCGTGATGTTGCTTATTATTGCCTGCGCGGACCATCGACGTTGGACAACCTCAACTTCCCTCTTATGTTGCCTTCTGGTGTCCGGCCCGGCATGTCGCCGAGATCGGTCCAGAAGGCGGCCTCCGACGCTGGTCTGGCTATCGATGCACAGTTGATCACAAACAAGTTGCCCGAAAATGAAGGACTGAAGGATGATAAAAGTGGTCATGTAGGCGCTTACGGCTTGGAGACGGGATGTTGGGAGTTCGCGGGAGACAATTGTGGGACATGGGAAGGCAGCGAGTTGAAAGAAGGAGATGATCAGGCA
>TRINITY_DN10429_c0_g1
GAGCCTTTCACAGCCGCGCTCTTCGAACCATGCCAGGTCCTCTGGAGAGAAGAGGTACAGATCTCTCCAATCCGCCTCTGTGCAACCCTTCTTACGAGTCTCAGCGAAGAATTGGTCGAAGAGCTTACTTGATCCTTTCATGACAATGAGGCCACCATCATTTGGTCCGTTGTGCTGGTAGTTGATAAGACCTTGAACGCACTGCATTCCCTCGCGATGTGGAGATTGGTCGCAGTGCGGCCAGGGCGACCAGGTGATGTCCTTCTGGCGGGGAAGCGTT
>TRINITY_DN10429_c0_g2
GGAAGCGTTATGTTCTGGCCGTCAAACGAGACGGTTAATTCGTCGGTCCCCCACAACTTGGAGAAGGTTTCCATGACTTTGGGCTCCATGCGGGCTTCCCAGACATACTTTTCGTGGTTTGAGGCGTAACCGAAGTACATGCCGCCTTTAAAGGCCACAGGGAGATGCGCTTGCGTCCATGTCGACTCATCGTTAGGGTCAAACCCCAAGCCGAATGATTGGAGCCAAGTGATCTGCTTTTGGCGATAGTAGGCGGCGCGCTCGGGTGTTATGACACTCTTTATGATTACAAAGCCTTCCTTGAGGAAGTCGTCCCGCCAGTCACCATACTGTTTGGACGATTCAGGTTCGATAGATTTG
>TRINITY_DN10430_c0_g1
TATCTCTTCCTCGTCAATCTCCATCACCTGCCCACCCCCTTGCACGCCATTCGAGTGTCCATTCGCACCGTGGAGACTCAGTCCTTCCAGATGTGCGCTCGGCACGGACGCCTCCTTGTCAATCATCTGTCTTGAGACGGATACGATGTTGTCCTCTATCAGCTCCGTGCTCACACTCTCGATGTGTTTCTTCGGATCCACCTTGCCCACGTATCGCGTCCGCAATTGCTCCTTTGTCAACTCCGTCTCCTCCTTGACCCTCTTCTCGTATCCTTCCGCCAGG
>TRINITY_DN10433_c0_g1
GAAAGCTTTTCGATTTTGTCAATGCGAAAAAGCTCAACATCAAGAACAGAGGACTGAAAGAGGGCATTAACCCAGGCTATGACGATTATGCTGACTCTGATGAAGACCAGCATGATGCCTATTTGGAGAGGATGAAGGAGGAGGGCAAGATCCGGGAGGAGAATGCCAATGACAGCAGCGACGACTCAGGAGAAGAGACTGATGAGTCCTTCAATCCTGGTGAAGAAGAAGAAGATGTGGCAGAGGAGTTTGATAGCAATGCCTCTGCCAGCTCCTCCAGTAATGAGGGCGACAGCGACCGAGAAGAGAAGAAGCGGAAACAGCTCAAA
>TRINITY_DN10433_c0_g2
GACAAAATCGAAAAGCTTTCCATACTCCTCCCTTTCAATGCTGCTGAAGGTATACTGAGTGCCTTGCTTGGTCTCAATCTCAAAGTCGAAGGAACGAGTGGTCGTGGTGCCACGGGCAAAGTTGACAAAAGAGATCTCATCAAAGCGGATGTGCACAGGGGGCTTATGCACGTAGATGAAGCCCCGCTCCAGTGGGTACAGGAGTCCTG
>TRINITY_DN10438_c0_g1
GCGGTGTGCTTTTATTATACCGGCTGCAGATAAGATTTTTCCTTCCTTACTGGTGTTCCAAATATAGATTAGTTACAATGCACACCCTTAGGGCTATACACCGATGGGCTCGGTGTCGGTTTCGGCGTAAAACTGAGACACTACTGACGTCTGCCATGGGTCTATTGAACCGGCCGAAACTGTGGGTTTGGGAAGAGAAAAATGATCATATCGGTCTCGATGTGCTTCGGCGCGGTCTTCGGTCTATCGTCGGCGTGTTTTGTGAAGGAGGAGGAAATGAGGAAGAACGAAGAAGCATCGCGCCGTCGCTGTCATGGAAGAAGAAGAGAGTTGCAGAGACTAGAGAGGC
>TRINITY_DN10439_c0_g1
GGCCCCTATAACCCTAAATCTCACTCATTGTGATTTTTGGTCCTACTTGCATACTATTAAAGACTTAATCCGAATTTAGCACTTAATCACCTTTTTAACTCAAGCTTAGTAACATGTTAAGTCACTAGATTCATATCCTTCATGACCATATTTTTGTCATATGAACAAACAAACACAAACACAACACTAACCTTGGAACCCGAAACCCTAGCATGGTGTTCTTAGCTTTTCTCTTGCA
>TRINITY_DN10440_c0_g1
GTTACATAAGGTGTGCTACATTTAACCTTTGGCTTGCATGATTGCATAATCTGGCCTTGTTTGAGGAATTTATTGCAACATGTTATGTACACCATGGATCACTATATATTGGCTGCTATGTTTCCAGATGGGGTGACTTGACTTTGACCTTCTGGATATATGAAGTATAAGGATTTTTTTTTTTCCATAAGTGCAAGGATACTGAGAGTGTTGATAGGGAGTTTTCAGTTTTATGAGACACTGCAATGCTATTATAATTTGGAAAGTGGACATTCAGGCTAGAACCATCATGGTTTTTTTATTCATATGTACAAAGTACAAGGACACTGTGAGTATTGACAGGCAGTTCCCAGTTTTATGAGACACTGCAATGCTATTATAACTTGGAAAATGGACATTCAGGCTAGAACCATCAACCTAATAGTACACATCAGCCTAGAACCATGCAAGATGTACCACACATCAACCTATACTTTCCAGTTTCCAGTTAATGAGAATTTTACTAAAAGAAAAGAATTAATACATCCTTTTTTATGAGTTTATTAAATTGAAAATTGTTTAGGCTCCAAACGATTAAGATGTCCAAGGCACTGCTAATAGTACAAATCAACCTAGAACGATAAGTGAATGGTTTAGAAACTAACAGTGGCGAAAATCATCAATAAGTCGTCATGCATTTTCTTCAGCAACTCTAGTTTCTGTGGAGAGGAATGTTGAATGTCAAGTTTTACTAGATAGCCGTTGCATTTTTTAAGACTGAATCCAGCAAGAACAGAACATGCTCGCGAATGGCCCTTGAAAATGTCCTGTGCTGTCACTGTTTCCAACAGTTTATGATTGATGCGTTAGGTGGTAAGATCAAACTACCTAAAGTAGAGAACCAGCCTTACCAAAAAATGAGAAAAAGAGAAGCCAAATGGTTAATATTAGAGGCTGGAAAGACTTTCTATAAGGATCATTCAATGAGCCTAGATTACATTCAAAACAAGGCCAATCTTTAAATATTTCAAGCTTGTGCATGTTATGGCTAATGATCTCCCATATTAAGTGCCGAATTATCATGCTAATCTACATTGACTGTGAACTCTATTTTGTTTGGATAACAGGGGTATCGAGATTACTG
>TRINITY_DN10442_c0_g1
CGCGCTTTCTATCTACGCTCTCTTTCCGTTGCCCGTCGACTTATAATACCTAGCGGCGTCTCTCACTCGTTCCGAGACGCTTCTCTCTTCCTTGAGGTGCTCAACTTGTTGCCGTCACACTTGCTTGCCTGTATACGGTCCGGCCACGGATGCCCTCAATCCATCACGGTATCATGATGAGCGCCTTCGCCTTCGTGGCGGTCACGGCTGCATTGGCCCACGCCGCGGCTGCCCTGGCACCGGCCAACCAGGCTGCCTCCAGCACGAGCTCCGGAAGCTTCCCCGCCGTCTCAGTCAAGGGCAACGCTTTCTTTGCCGGCGAGAGCCGCTTCTACATCCGCGGGGTCGACTACCAGCCCGGCGGCAGTAGTGACGCCAGGGACCCCATCGCCAGGGTCGAAGAATGCAAGCGTGACATTGCCAAGTTCAAGAAGCTGGGAATCAACACTGTCCGCGTCTACACCGTCGACAACACCGCGAACCACGACGAATGCATGTCCGTCCTGGCCGATGCTGGCATCTACCTCGCTCTCGATGTCAACACGCCCAAGTATTCCATCAACCGCGCTGATCCGGCGGTTTCGTACAACGACGTTTACCTTCAGAGCGTTTTCGCGACCATCGATGCTTTTGCCGACTACGACAACACCCTTCTGTTCTTTTCTGGAAATGAGGTTATTAACGCGGACAACAACACCAATTGCGCGCCTTACATTAAGGCCGTTACGAGAGACATGAAGCAATACATTGGCAGCCACGGCTACCGCCAGATTCCCGTCGGATATTCGGCCGCAGACGTCGAGAGCAACCGCTACGACATGGCTCAGTACATGAATTGCGGTACTGACGACCAGCGCGGCGATTTCTACGCATTCAACGACTACTCCTGGTGCGATCCCTCTGATTACACCACTTCCGGCTGGGTCAAGAAGGTCGAGCAGTACAGCAACTACAGTCTCCCAATCTTCCTCTCCGAGTATGGCTGCATCACCAACGACCGAAAGTTCGGAGAGGTAGCCGCCCTATACGACACCAAGATGACCTCTGTTTACTCGGGCGGCCTCGTCTATGAGTATTCTGAGGAAGGCAGCGGCTACGGCCTCGTCGAGATCTCCAGCAACTCTGTCTCCGAACTCGCCGACTTCGCCGCTCTGAAGTCTGCTCTCGCAGACACCCCAGCACCCTCCGGAGATGGCGGCTTCAAATCCTCGGGTGAGGCCAGCCCTTGCCCAGAGACTAGCACCACCTGGGAGGTGACTGAATACACCGGCGAAAATCTCCCAGCAATGCCTGAGAAGGCTGAGCAGTACATGAAGAGCGGCGCTGGCAAGGGCCCTGGCCTCAAGGGTGCTGGTAGCCAGAATTCGGGTACTGAGGAGCACTCTACTGCTTCTGCAGGCAGTGGAGCTCTTACCGAGACGGGCTCGGCTGCTTCGGGAGGTGCCGCGAACGCGGTACAGATGGGTAGCATGGGAGTCGCTCCGTTCATCTGCACGGGTATGGTTCTGGTTTTGGCGCTGCTTGGTGCGGCATTGGTGTAGAGGCCTATGTGCTGAAGTCGTTGTTCGCATTCGTCGTGCAGACAGAAATGTGTCGGATCGCAGATGGGCCAG
>TRINITY_DN10443_c0_g1
TTTTGCTTTACAATCACAGAAGATGCTATGCTTTTGTTCTCTTCAAATTGTTTCTTACTTGAATGGTCGCCAGGAAGCCCAAGATTCGATTGAAGTGCTCACGTTACACTTGTAGTTATGATTAGGCAGTCCAAAAAAGAGTGCTTTTTGGGGTGTTGGATTGATGTTAATAGTTTTTGGTGCCCTTTTCCTTGGGGTATGAAGCATCAAACTGCAAACTAAAACGATAAAAGAAAAAGAGGAGGATAATAAGCTTTTGG
>TRINITY_DN10446_c0_g1
GCCTGAGCCGAATTCCTTGCTTTCAGTGGTTGTGGCAGTGACGTTGTTGGTGTTGTTTTCATCGTGATCTCGTTTCAGCCCGCGGTTTAAGCTAACATTACCGCTTTGTTCCTCCTCGGAATTTTGGGGTTGGTGGTTTTGGAATTGATGGTGGGGGTGTAGATGAAGATCTCTGGATAGGAAAGGCGGAGGGAGAGGACGGCCATGTGCTGTGATCGGATCCATTACAGCTTTGTTACCCTCAAACCCTAGCTAATTAGCTCAAGCTTACAAAACCCAAGCAAATAGAGAGAGCAAAGGGGGTTGTGTTGTTGGTTTTCACCCTACTTCTAGCTTGGCGACTTTCTTTCTGGAATTTTTT
>TRINITY_DN10448_c0_g1
GTTCATTTATAAAATAACGTGGAAAGAAACAAACCCTTCCGTTTATTTACTCACCCTCGGCTTTTGACAGCTGTGCTGTAACACAAGTAGATGCCTGAACTTGAATTAATATACAAATCAGTAATGTATTCTCGCTTTCTCTCTTTACATTCTGGTCTCTACATTACATGATTCATGGGTTTTGTGTACTGTAAAAAAAAAAATTAGCTGTATCAAACTAGTGCATGAATAGATTCTCTCCTAATTATTTATCACATACATAGCCCCTTAGCCCGTTGTATATTATTCTTGTGGTTTGTGGCCCGGAAAAAACTCCTACTTGAAATATGCTTTAAAAATCGATGGGGGATGCTTCTTGTGAACGTGGGC
>TRINITY_DN10450_c0_g1
CAACTCTCTATAGCTAGGGTTCTAGAATCTGACATCTTCATGCAGACATATATGCCGGCAAAACACCAATGAGTGTAAAATAATACAGTGAAAAGAAAAAGAAAATGTCCTATACACTTGCGTACCACTCTGTCTTATGGAGGCATTTTCTCAATTGAGGCTCCCTCCTCCATGATTATAGCTTGTGTCAGGTTGACATAAAACTAGCCAGCACATCTGCTAAATAGAATTTATATGCATTACATGGCTTTAAAAGGAAG
>TRINITY_DN10453_c0_g1
TGGTGGTGAACTTGTCCTGCTCGCCAGCGCCAGTGCCAGGGACGGGTGTGGCTGATGCCTCCTTTTCACTGGCTGCTTCACTGGCGAGAGGGCCAGAGGGAGTGCCTTCTGTCTTGGTGGTAGTGCCCTGGGAGGAAGTGCTCTTGGAGACTCGTTCGCCCAAGGAGCGATCGAGCTGCGAGAGGTAGTTCTTGAAGGTCTCTGTCAGCCCGTGCTTGTTGTCGACGTCGATGGCGCGCTTTGTGACTTCATCACCGAGGGCGTAGCCGTGGGCGAGGAGCTCTGCGACGACGGCTGTACGCGGCTTG
>TRINITY_DN10454_c0_g1
GTGAAGGTGCCTGAGAACCCACCCTCCATGGTCTTTAAGCAGATGGAACAGGTGGCTCAATTCTTGAAGGCAGCTGAAGATTATGGAGTCATCAAGACTGACATGTTCCAGACTGTTGACCTCTATGAAGGTAAGGATATGGCAGCAGTGCAGAGGACTCTAATGGCTTTGGGCAGTTTGGCTGTGACCAAAAACGATGGAAACTACCGTGGAGATCCCAACTGGTTTATGAAGAAAGCCCAGGAGCATAAGAGGGACTTCACAGACAGCCAACTGCAGGAGGGGAAGCACGTCATTGGCCTTCAAATGGGCAGCAACAGAGGAGC
>TRINITY_DN10454_c0_g2
GTAGAGGTGGGGGTACAGCTGGGAACAGGGGCCAGGGCAGTGGTGGCTCTGGGGTAAGATGCTGGGCTGAGGCTAAGGATAGGTGGGAGCTGCCCATGTGCAGTCATCTTTGCCCAGTGACACCTCAGAGCTGTCAGGGCTAAGAACCTACATAGGCATTTGTGAGGCAGGCTAAGCAGGATGCTGCAGCTCAGGGCTGGCCTTCCCTTTCTAACTGATGATCTGCCGGGGTCGCCCATAGCCTGTCATGCCAGCCTGCGAGGCTCCTCTGTTGCTGCCCATTT
>TRINITY_DN10457_c0_g1
GACTCTGGCAGCAAAAATGCTCGGAACCACAAAGGTCCATGGTGGTGGGTTTTCTGGTGATAAGTTGTAATCTCTCGGATGCAAATCTCACGACACAGAATCGGACCATTTTGTGAAGAGTCATTCATTCGAGCGCTTCTACTAATATTCCGCATCCATCACTGCATCATGATATTCTCAAAGGCCAGAACTCTGTTCGTCTGGGTCTCATCTGCCCGCTTGTCTCTCGGCTACAAGGTGAGGTCTGCTGAAGTTCTACAGCAGCAGGCTCTGTTCGAAAAAGGGAACGCAGACTTCGATTGGACCAAAACACCACCAAATACTGAGCTTGACTATACGCCTTGCTATGGTGGACTGCAATGCGCTCGGCTCGATGTGCCTCTCAATTGG
>TRINITY_DN10458_c0_g1
GGTCAAGGACCAGATACCAGCAGATTGTCCTTTCAAAAACTGAATCTCTTTTCCACTGAACAAAGTCGCCTTGTCGAGGTCTACCTTGTCGAGAACCTTTTCGTCCCATCCGAAAGGGGTTGGACCACCGTGAAGACTCTGTCCCTTGCTAGGATGAGAAGGGAGCGTGATGGACTCTCCGGAAGGTAGCTTTAAGGGTGTCTCGGCAGGTAGTCGATTGGCATATCTGCCGATCAAGCAATGTCGATAAGCCTTCTGGTCCACATAGTGAGCGGGGTCATCGCTTCCAATGATGATATCGTGATCATTCCCTTTGGCATCTTTGAACCTGATGCTGGTAACATGAAGACCCTTCTCGACGAATGTCAGAGTCAGGCCAGACGCCGAAGGCACCGAGAGTTCCACAACGTTTCCATAAG
>TRINITY_DN10462_c0_g1
GGGGCTCTCAAACACTCACAAGTTGAGCTGCTTTCTTAGTGGCCTCAAAGACGAGATCTGCCTCCCACTCCGTATGTTTAATCCGGTGAACTTGAGTGCTACATTTGGCCTTGCAAAAATACAAGAAGAATACCTGGTCAGTACAAGGAAAACAGTGAAACCATGGATGGAAAGAAGCAACTCATCATCATCAGGTGGTGGTCAAGGGGCAAATTCTGATGAAGGTCAAAACCAAGCCCCTAAACATGCAGCCCCTACCAAGAGAGTTTTCTCTACACAGATGGATGAGAAGAGAAAAAAAAAATGATTATGTTACCATTGTGAAGAGAAATGGGACCCCTCCCATGTATGTAAAAGCCCCAAAGTGTGTATGTTGCAAGGGTATGATGAAGGGGAAGATGAGAAGTCAAATGAGGTTTTTTATGATTCCAAGGATTCTGAGGAAGGAAGTGTGTTACCTACTATCCAAGGGGGACCTAAGATTTCTATTAATGCAATTACGGGAACTCCTACTTCAAACACTATGAGAATCTATGGTCAGATTGGAGAAGAGAGGTTGGTGATTTTGGTGGACTCGGGTAGCACCCACAATTTCTTAGACCCTACCATAAGCAAAAGAATATGCTTATGTATAGAACCAACAATGAAGTTGTCAGTCAAGGTGGCAAATGCAGATACAATTCATAGTGGGGGACTTTGCCGGAAAGTCATCACCAAAATTCAAGGTAATTCTTTCCATCCATCTTATTACATACTTCCTTTGGGTAGTTGCGATGTTGTGTTAGGAGGAGC
>TRINITY_DN10463_c0_g1
GCCAGGCAAACCACAATCACAATGATATCATGTAATTGAACTCAAATTACAATTTCTATTTTAAAAAGTAAATCAATTACCATGAGAGAAATAGAAAAAAAACGCCTGCCAGCTCAAAGAACAAGATCATGATCCTGTACTAATATACATCACGATAAGCCATAGCAAGGTTTTAACAAGTAGCTGAGTCTATATATTTTTACGAAATTCGGAAAATCTTGAAAACGTATTGACTTGAGAAAGGAATATTGAAGTCGTATAAACGAACTTCTTTTACGTTAAAGATTGAACTCTTTATCCTCCTTATGGCA
>TRINITY_DN10469_c0_g1
ATCCATTATAACCTGGAAATTTTCCCTGGAATCGTTCACTGGCTATAAACTACAAAACTGCACACCATGGCGCGATCGGCATCAGACGCCACGCGCTTCACCTCGACGGGTCCTCACGCCGCCACGAAACCTCCCACGGGCGCGACCAACTTTTCCGCCAACCCAGCAATGCCTTCTTCAGCAACTCAAATAAATTTTGGCTCGTCACCAGCGCCTGCAGGCGAGTCACCACAGCAGAAGATTGCCAGATTAAGGGCCGCAGCAGCCCTGGCGAAACGTGGAAAGGAGAGCACATTCGATAAGACGGTTCGCATAGGCCGGGTTTGGGCAGACAGGGCACATCGTGTAACAGCAATCACGTTGATTGGATTCACTGTCGTCAGCGCGGTCGTGGCAACGGCAGGCATTACCGATATGATGCTGCACAATCGGCGGAGGAGGAAGGAGTGGTTCGCGGAGAAGCAGGCAGAGAGCGCGAGGGAGTTTGCCATCGCTAAGCAGGCCGAGTATTACGGTGTAGCGACGGAAGATCAAATGCTGCTGATCAACCGGGCGAAGGTGGCAATGGAGGCTGAAGAGGCAAAGAAGAACAGACCCGGCTTGTTCAAGAGAGCGGGGACGTGGCTGGGTCTTGCAGAAGAAGAGCAGAAGGGGG
>TRINITY_DN1046_c0_g1
TGACCCTCCCAGCCAATGCTCTGCCCCCAAGGACCGCCATTCCGGTACAACATGCATGCCCGACGATAGCGCCCATCGTGACCAACCAGTAGTCCTGCCCGGCAGCCATCGCAATGGTCGCAATCTGACTGCGATCACCCCATTCGCCAAGGAATGTCATGATAAAAGTGCTCACCCACGCTGGAGAAAGGACAATCTCCAGCAGGTTTCGGATTCCACCCAACGCGGAAGAAGGACTTGCTTTCGAAG
>TRINITY_DN10471_c0_g1
TCCAGATGGTATTTCCACCGACAGATGTACAACAAAGCCGGGCTCACATGTCCGGAAAAGCGGCCTATACATTACCAGCCGGACAGCATGAGTATCCGTTCAGCTTCAAGCTCCCCTTCAACAATGCGTGCTCTGTGCACCAGAAGAGCCAAGTACCAGTGATGATTGGTATGGAGGTTGCGATGCCTGCAACCCAGCATGTCAAGAGAACGCTGCCTCCTACCATGTCAGGTTTTCCGGGCGAAGCTGAAATCCGTTACTTTGTCAAAGTGACCGTCAGTCGGCACTCGTTTTTCAAGGAGAATCCGAGAGCTTATGCACCTTTCAATTTCTTCCCAATAGAGCCGCCGCGGCCTGCCGGGTCCGGCTCAGAAATTTATGCCAGACAACGCCATGCTTTCAGTCCATTTCCAGACGACATCCCTTCCAAGGACAAAATGAAGAACCTTTTCAGCAAGAAATCGAATGTTCCGAATTCTCCGACGAGTCCTGGGTCAATGAAGGAAG
>TRINITY_DN10475_c0_g1
CGCGGTGAGTGGCCGTCTCTCCCTGTTTCGAAGACGCCTGTTCCGTAAGGCCTGCAGGGGGTTGTATGGCCGACCAAGACCACGTTGGACACTGGTGTGTGAAGGAATACGGGTCACATCGTAGTGCGCACTGCCAGGGCTGCTCATGGCTTTCATCGAATAGTTCCCAGGAGCGGAAGAATCTGTTTTCAAAGGAGGCAAATGCTCCAGGAGTCGTCGATGTGCTTTCATCAACTCGAAATACCTGCGAGCTTTCTCCGCCCGGGACAACGTCGCTGGCGAAAAGGAAAACACTGGACTCTCATGCTCGTTGGCGATAGTCAGCACATCATCCCCGTACTGCCCACTCGACTTCTGCGAGCTCGGCGTCGAACGATGCCACTCGCTGTTCGGG
>TRINITY_DN10476_c0_g1
GGCAGATGTGCCTCCGAGGGTAAATCCTTTCGTGGGATCAGCACCAATGCTGGAGGCATTGGCAACAGCCCATTTCGTGGCGTCATAGCAATCATTGTGGGCAGCTGGGAACTGAAACTCTGGGCCCATTCTGTAGTCGACACTCGCAACGACCATACCCAGCTCACTGACAAGCAAGCGGGACAGAACCTCCTCACCCGTGACATCACCCACGCACCATCCACCTCCATGAAACATGATCGCCAACGGACTTTTCTCCGAGGCAGAACTTCCAGCAGCGTAAGTCCTAACCAGAATCTTCTGGCCGTCTCGCATCTCGACCTGATGATCGGTCTCTTTGACATTAGGGAATGCTCCAGCGGCAACACTGGCTTGAGCCTTGGCAGCAGCGAGAAAGTTTCGCATGCTGGCGATATCTGGAAAGACGCCCAGATCTGGTGCGCCTCCAAGGGCTTTGGCAGTCTCGAGAAACTCTTGATCGGGCTCAGCGAGCGAGGGCCAATCTTGACTTCCAGCCATCTTGGACTGGTTACTTGCTAGGGATGAGTTTGATGCGTTTGAAACGGTCCAGCAAGTTATGTTAAGAACTCAGTGTGTCACGCTGAGATGAATTTCGTCAAACGAAAAAT
>TRINITY_DN10476_c0_g2
ACTGGTTGTCATCTAATGGTACCGGCGCTGTGCAATTCTGAGGTCTATCCCGAAGAGTTCAAGAATGATTACCAGTCGTATAAACAGTTGCCTAACGCGGCTATATTGAGCCACAATGCCATGGATCTGTTTCTTGAAAACTACGTACCGAACCCCAAAGATCGAGCTGATCCGTTGTTTAGCCCTTTGCTCTGGCCTAATGGGCATAGCAAGCTCCCACCTCATTACTTCCAAGTCTGCGGTGCAGATCCCCTGAGGGACGATGGCTTGATCTACGAGCGCCTCCTTCGGGAGAAGGAAGGCATTAAGACAAAACTTGATGTATACAAGGGACAGCCCCACGCATTCTGGGCCATTTTTCCAGACATGAAAGCGTCAAAGCGATTTGTG
>TRINITY_DN10477_c0_g1
CGACCATTGGACTCTGAGCTATGAGGTTTTAAGTGCAAACTAAAATGTAATTGAAATTAATAATATCTCACTTCTACTCTGTCCTAAATATTTGAACAAGCTTGTTTCATATGATGAAAACCTTGGCTATAATAATGAAGAACGCACTGAATTCGTACACAGATTAGTCAAGATGCTTAACGAATTATGTTTCCATAGTCAAAATGCTTTACTAATTATCACTTTCCCTTGGTATTGTTTTGGAAACGTAAGGCTTTCAAGCTCGTTATAAGCTCTAGTAAATTTGTTCCAAGGGATTAACATTGAATCTCGTTAATCGCAGGAGGATGTTGTAAAAACCGAGTATGGAGGCCTTTAACCTCCCCACTCAACTGAG
>TRINITY_DN10478_c0_g1
ATTGCTGTTGATCTGAAGAGGAGGGGGAGGATCGGGTAGAAGCCCCTCCTTCCCCCCCTGCCTGGTACTCCTTAATTTCCTCGTTCTTCTTCATATCAAACTTGGCATATGAGAGAGAGAGAGAGAGAGAGAGAATCATCCAACCGAAAGAAGTACAGATCCAACATCTAGCGTTCGAGTGGTAACAAACTTAGAAATGGCTCTATATAGTACTGAATTCACTGAAGCAAGGAATATATTTAACAAATCATTTTACCATATTAATTAATTAATA
>TRINITY_DN10479_c0_g1
GCAAGTCAGAGACCGTTACCTTAACAAACTTCGTCCAAACATCAGATGTGGCGACTGGAGTATTGAAGAAGATGAACTTGTCGTCAGTCTCTGCAAGGAAATTGGAAACAGATGGAGTTTGATTGCCACTCACCTACCCGGTAGAACCGAAGCCCAAGTTAAGAATCGTTATTATTCCCACATCAAGAAAAGACTAGATTCAAATGGAGCTCTCAGTCAGACAACTGCTAGCCAAACTATGTCAGAAGGCTACAGCAGCCAGATTACTTCCCCACAAGCTGATGATCTTTCTTTCGATTACAGACAAGGATTCGATTTCAACACTTTCAATGGATCTTACCTAAACCAAGCTTCAAACTGCG
>TRINITY_DN10483_c0_g1
TCATATTATTGTGACAGATTGAGCCCATAAATCACAACAATATGAAAGATGACTCTTATCCGTTTAATGTGGTGTATTTGTAGGGAAATGAATGATAAAAATTCCGAGGATTGCGAGCTAATGATGGAAGAGCTTATAACTTTTGTTTTTCTTCAATACTCTGTTCGTTTCATGATGGAAGAGCTTATCCTTTTATGTTTCTAATTTGGTGTTCTTCTTTTATACGTCCTATATACTTTGGTTATGCCTTTTACATTTTTTAATAAAATCCTCAATTACATGCAAAAAAAAAATCCTTCCTTTTGGTACTAAGTTGTTATAGCAAATTCCCTCTCTCACTGGAAATGCCATGAAAAAGGATGAGGATTATCCTGCAGGGCATAAGCCTTTTATAAGTTAAGATGGGATATTCCTTCTTTTCCATAGTTTTGCCCCCATGCACTTTCTTTTCTATTTTTTCTCTTAACCCTTTGCAGATGCACAAATAAAATAGCTGTATAAAAGAAAAGGAATAAAAGTAGCTAGTACAATTGAGTTCTCCCACTATTAAGCCCTTGCAATAGTACCCTAAAGATGGCTTCAGCAAGAATTCTCTCTAAGGGTATTTCCCTTTTTTTTATCGGTAAATAATAATTTTATTCATGGTAGAAAGTAGGTATAGCCCAAGTACACAAG
>TRINITY_DN10484_c0_g1
ACCTTGTTGGGCCATTTTCGGACGGTGTTTCTGTTCCTTGCTCACTTGGAGAAGGGTGTGGACTATTAGGGCCACGTTGGTGGGTGAAGTGGTCTGTTTGCAGCAGGCTACAATGGCGGGTACGACACCCACGTCGAGGAGTTTGCGAGCGCGGGCGGTGACAAATGTGTCGTTGTCCAAAGGGTCCTCTGGAGTCGGTTTGGAGGAGTTCGCGTAAGCTTTGAGCTGGGCAATATTCTTCTGCTCGGCTGTTTGAGCTGGTCGGTAGGATGTGAGGTTGGAG
>TRINITY_DN10484_c0_g2
AGCCAGATTCGTAAGCGCTAGCAAACTTTCAAATGTAGGTAGAAGATTTCGCTGTTCGCTCTCGGGATCCAAGTCCAGCAACGGGATCAGTGCGCTTACAGCTGCGGATGCGGACAGTGTTGCGGAGAAGACGTGCGAAGGATTGACGGAGATTAGTAGACGTGCAAGGGCATGTGAGGCACTTCTCAAGATCCCAGAGGCTTCGGCCGTGGACTTGTCTGTTGCGGCTACGCGTT
>TRINITY_DN10485_c0_g1
TGCCACGAGTTTAATTTCCAAGACCATCGCTAGTGGAAAACAACGTGATTTTGCCACCCAACATAGGGGTCAAAATAACATTAAGCTTTTACAACCAAATCTCGTGCGGCAAGTGAAACATGGTGGGGAAAAATGTGTATTACGATGAGAAAATTGTTGTGGCAAAAGGGTTCCCTATTTTATACTCTAAGCTTTACCAAACATCATTTTGGGACGAAAGTGGAGTACGGTGGCTTCATCTAAATATAACATTACAAACGAG
>TRINITY_DN10486_c0_g1
GTGGATTTGGATCCCAACCCGCCGAAGCCAGGAGAGAAGCTGGCTATCAAGGCGTCTGGCGATTTCAAGGAAGAGGTCGGCCAGGGCTCCAAGATGCATCTCCAAGTCAAGTACGGACTGATCACGTTGATCAACCAGGAGCGCGACGCGTGCGACACGATCGAGCAGGCGGATCTCAAGTGCCCGCTGAAGAAGGGCGAGCTCAGCTTGACTAAGGATGTTGAGC
>TRINITY_DN10487_c0_g1
TCTCCCCCTCATCATTGCGTGGTGCCATTTCCCCAATCCACCTTTCCACCAACATCCCTGATCTCATCGAACTTCGTTCCAACCTTAACCATCGAGTAGCGGATCAAGCGGGGATCCAGACCAAGAGTCCTCTTCACGGCGTGCTGTGTCTTTGCGCTCGAGTCGAAGCGCATGATGAAGTAGTGGCCGTTGTGGTAGGTTGCGCCTTGCTTGCGCGCGGGTTTAGGGAGGAGGAAGGTGCCCCAGTTTGTGATGCCGCGGACGACGCCGCCTGCGGTGAGGACTTGGTTGCCAGCTGTGCGAGCGATTTCTTTGATCTCGTTCACTCCGCGGCCGGGACGGACCACTCCTATTAATTCGTACAACATGGCTG
>TRINITY_DN10488_c0_g1
TATGTGTCTGTGGGTCCAGCGGGTTATACTGCTGCTGGTTTGATCTCTCTGGGCACTCAAGCCATGAACGTCCTACCAGAGAACACATTCAGCGCTCCAACCTCCACCCCCGACGGTGAGATCATCCGCATCCTAGGAATCATGTCAGGAATGTTCATTGTAATCTTCTCCTTCTGGTTCTTCTGCATCACCACACTCGCCGTCCTCTGCGGAGTCAAGAAAATGCACTTCACATTAAATTGGTGGGCTTTTGTATTCCCCAACGCCGGTCTAACCTTGGCCGCCATTCAAATCGGCAATGTCCTCGACAGCGAGGCTATCAATGGCGTTGCCAGTGCAATGACCATTCTGCTGGTGATTTTCTGGGTCTTGACTGCGGTGGCACATGTGCGTG
>TRINITY_DN10489_c0_g1
GGTGAATCTTAAGTCGAAAGGTGGTTGACGGGGGGCGGCGCCGAGCGGATGTGAAGTCAGTGTGGTATACGTTTTTGGTTTGTCGGACTGAAACGTAGACGTGTTCACTGTGCACGCATGCAGGCAGAAGTGGCGGTCCACTTGAATCGCCACTTCTCACTGCAATGATGGAAATTTGAGACTGGAGGGTTAGAACGGCGGATGCGTGACCCCGAGATGCTCACCGCTCTCGAGCCGCTGTACGAAGTCTTTGCGTCGCAGAAGTTTGATCTTCTTC
>TRINITY_DN10491_c0_g1
GTGTTGTTTCCCTTGCGAACAATCTCTCCTTCAGGGTTGCAGAACATGGCTTCGCCCATGGAATTGAATGTTCCATCACTTCCGGCTAGAGCGACAGAGACAGTCCACATCAGGTTCGTGAAGGCATTGCTGCGGTTCGTGATTTCCCAGGAGCCTTTGATAGGACTCGTGTATCCTGCCGTACGCAGACAGATCTCGGCACCCTTGTAGGCACATTCGTGGGCCATCTCCGGGAACTGTCCATCATGGCAGATTATATGAGCCATGCGGATTCCATTCGGTCCAGTGAAGACTGGAATGCCTATGTTTCCCGGGTACCACGGCTCAACCGGGATCCAAGGATGCAGCTTTCGGTAGTAATTAACAAGCTCGCCTGCCGGAT
>TRINITY_DN10494_c0_g1
CCACCAACACCCATCGACACAGACAGAGATGAGGTCAACAGCAGCCCTAGCCATCGCCCGCTCACTGCCAGCCTACAACGCTTCTGTAGCCCCATCCCCCTTCACAGTGGCCCACAAGAGCTACGTAAAGAGCCTCTACAAGCGCTATCTCACAAACGAACTCAACTGGTGCATCAGGAGAGACATCTGGAGGGACAGGGCCATCGAGATCAGAGCAGAATTCGAACGCAATCGCTACATCCGTAACCCAAGGGAGCTGGCCAGGGTACTGGAAGCAGCAGAGGCTCGTCTGAAGGACATTGCGCACCCAGACCCATACAAGCCACCCATGGGCGAAGACGGAACCAAGTGGGAGCGCAACATCCCCCCTCGCATGTTCACAGAAGCGGAGAAGAGGGAAGCGATTGCGAACCAGCACTTCTAGAGGGGGAGGAAGGAAAGGAGTCACGG
>TRINITY_DN10495_c0_g1
GTAGTCTATAATATTCTGGCCTGACAAGAGCCATATATCTGGAGAATATTAAGTTATTGTGTAAGCATATTGTCTATTTACCGGAGATCAGTTGGCAATTAAATAAAAATCTATCAGATAACTAGTAGCTAAAGAAAATGGAAGAAAGAACACAAAATAGAGGAACCGTGGAGATGAAAATCATCTCTTTGTTCAAAGATGTAAAGGTTTCAGTAGTGGCTGTTGAGGGATTTGAATCATATCATTATAATCATTATAAGAAGCTAAAGGAGATTGGATAGTATCTATTGTAATCACAAGAACTGCCAAGTGTTATAACTCGTATACATCGCTATGTTATTTTTTATTACATCTATGTACAAATGTGTGTGTGAGTGCACATTTTCCCTCTGGGGTGCATCTTTGTCACCCTAATGCTTATATTGTCTCTCTTTACCCTTTGAGTT
>TRINITY_DN1049_c0_g1
TCTCTCGCCAGGCCGTCGTCCTTCAGGTCTGGTCGCATCAATCCGAGGCCGCCAGCACCGCCTGTCGGCCACTTTCACACTAGGTGTGCTGTAGCAGCGACTACTTGCGTCATCCGATCCACCCCGCCAAGATGTCGACGCAAGAGAACAAAGACCAGCAGACTGCTCCAGCAGTGCGCTTCGCATCAGAACATGAGGAGATATCTCCAGAGACCAGTCTGAGCCCGGTAGCGACCCTGACAGGAGACAAGGGCGGCAAG
>TRINITY_DN10501_c0_g1
GGGACAACGAGGGATTCAAGGTCGCATCTGCGACTTGATTTTTACAAATTTGATGGTGGACTGACTGATTGGATCTTTCAAACCCAACAATTGCTAGAGGTGTTGAATGTTATAAATGCTTGTGAAAGTTAAGTATGGCAGCATGTTGTGCTATTCTACTAGAGTGAGCAGGTCTTATGCAACTTTGCCAAAATTGTTCTGGAATTCTCAA
>TRINITY_DN10503_c0_g1
GGTGGTGTTCGTGGTTGGAGGATATGGCGGCTGATCATCTATGCTTCTCTGGGCGGATTGTGGAAGCATCGAAACTGGATCTGTGCCAGTGACTTGAGCTGTCTTCTCACGTGCGTAGGAACCGGCATTGGCAGTGGCATTTCCAGCAGCTGCAGCACCTTGAGCGAGCGTATCGGTGAAGTTCTGCTGACCACTGCTGGCG
>TRINITY_DN10504_c0_g1
GGGAAACCATTAGTAATTGGACCCATAGTTAGGCTTTTCAAGCCAATTGGACAATTGCTCATTGAATTTCAAGAATTTCTTAGGAATGTTTTAGAGGAGTTTGTTCTAGGGAAGAGGAATGATGAGAAAATAACCATTGCATATATGGCTTCTAATCTGGAAAAGTTGGCTGTGGAAATATTTGAATTTGCTTCAGAAAATGGTATGAAATCTAATGGTTACCTGGGGGAAATTCTATTTCAGCCTTACCGGGCAATATTAATTGACATTCAAGGCTTTAAACATGATGTAGACAGCGTCAGAAGGTGTTGTGTAAAAGGCTGTTTATTTCTATCATTTGAAAGTGGTCCAAACATAGCTCATTATTTAAAAGTGGTTGTCAAGAAACTGATTTTGAAATTCCACTTATTGAAGATTTAAATGGGATTATATTCTATGCTATTACAGGAGGAGGTGGGTTATGGGAAAAGAAGTTTATAACTCGCTCCCTCCAACCTTTTGAGAAT
>TRINITY_DN10506_c0_g1
TGTTGAGCTAAATTTTATGGTATAATTTATGTCCATCGTCATGAGCGTGCTCCTTTAACTGAACTAGATTTCTGGTTTATTTAGCCTAGTGTAAATTATTTATGTGACAGAAAATGATCTTTCACTTATCATTGTACTTTTGATAATGATCTACCTTCTCGAGGTAGTCGAGTGCTTTTAACGTCATCTCTTCCCGCTGGTTTTGCGCTGATCTACCTTCTTGAGGTAGTCCAGTGCTTTTAATGTCGTCTCTGTCAGCCGATCATCATCGGGCTCAGATTCCCCTGCATGAGCTAAAATTTATGATATAATTTATGTCCATCTTCATGAGAATGCTCCTTTAACTGAACTAGATTTCTGGTTTATTTAGCCTAGTGTAAATTATTTATGTGACAG
>TRINITY_DN10507_c0_g1
TGTTTGTAGTGATCTTAGCCACTTCCAGAGAAGTCGCTGTGAGGCTCTCTTCCTTGTTCTCCCTGACTTTGGTTGCCCGATAGCATTTTTCACATTCACAGCCCTATTCCTCGGCTTCTTCCACTGCCGTTGGAGTAGAGGTCAACACCCCATTGGCCGAGACCCAACCCCTAGGTCGCTGACTTTCAGCAATGGTTTCTGTGTAACTTTTGGTAGGTGGATCAACGACACCAGTAGTTGAATAGCAGTTCCAGAGGTGAAGTCTGTTTCAAACGAGACAGACCGAACTTTCTTGACCTGCCAAATGGATGAAGGTCTTTGGGCTGAGCTTTCATCTTTCCTTTCTTAGCCCAAGAGAATCTTTACACCTAGGCGAGCCTTTTGTTTCGCGGGGCCATATTTCATTTCCGTACCCACCTTTGAACCAAAAACCCTTTTCCTTCAAACCCGAGCCCAAATCTGATTCCACCTTTTGTAATAACCCATTGACCGCTTGCCTTATGTTCAGCAGTTACAATTTTACACTTCCAAATCTGATTCCACCTTTTGTAATAACCCATTGACCGCTTGCCTTATGTTCAGCAGTTACAATTTTACACTTCCAAATCTGATTCCACCTTTTGT
>TRINITY_DN10509_c0_g1
GCAATTGGTGTTCAAGCGGTGGCCACGCCATTGGCAATTGCCATATCCTGCACTTCAGGTCCGCCCTTCTTGCTAAGATCGTTGCTGGCATCTTTCTTGCTGAAGTAGTCGTATATGTATTCGTTGTAGCAACAGAAACGCCCAAGTGTAATGCGTGCAAGGATATCTCAGAACATAAACCAAAAAACGCTCGTCCAAACATAAATGCCCAAGATGGCTTCCAGTGGAAGCATCATT
>TRINITY_DN10511_c0_g1
TGTAGAGTTCGTCGAGTAGCCCGAATTGTTGCCCTCGTTATGGAATGTGGACCGCTGCAACAGGGCCAATGCTTGCTGGTATATTTGTGGCTCGAAGTCCGGCGCGTTGTAGTATGGTTGTTCGGTGAAGAGAGGGTTGTATGGTGCGTTGAGATAGTTGTGCTTGGAATTCGAATTCGAGGAAGAAGAGGTGGTTATGATCAACGTCATCTCGGCTCGCTCTTTCCTTTCTAAGGGTCCAGTGCTTGGCGGGCTTCGTTCTAGTATGTCATCAAGACGAACTTCGTCCGCGGTGATGATGAATCGGCAGCGAGGTCGGTGGCGAGAAG
>TRINITY_DN10513_c0_g1
GCCCAAATATTTTTTGAAAAGGTTGGACCATTTTTAGTGGCCCAACAATAAGGACCATGATCTGCTAGTAGCCCATGACCTCCCCATGTGCATGTTTGGGCCAAAGGGTTGCAACACAGTGCGCTGGTGTGCAACCCATCGAATTGATCCAAGTTCAATCTATTTTGGCTCATTAGAGGCAAAAATGTTAGGTGGTGTTTTGAACCAAGACCTCACACAAAAGGGTAATG
>TRINITY_DN10514_c0_g1
GGAAGGGCCTCAAGGCATGATCTCCAAAGGAATACTTTGTCCCCAGGTTGCACCTTTAATTTCCATATCTGTTTCCAAACTACTTTGAAGGAGGAACTGCTTGAAGCTTGACTTGATTCGTGGTGAGTTCTCTCTAGTTCCTTATGATTGTTTGTACGTAGGTCCCAATGCTTGAACAAAATGATACACTCTTGAACTTGATCCTCAAGAGACTGAGGCCAGTGTACTATAAGGAGGGCAGCTACATTTTCCGGGAGGGAGAACCAATCGATCGGATGGTCTTCATCACGTCTGGCATCGTGTTGAAACTGATCAGAAGGACCATCAATGGCGAGGGATCCGGAACCGTACTCGAGTGTATTCACGAAGATCATGGTGGTTTGGATGAAGTTAACGAAATTCTAAATTGGGGTGTAAAAAAACTCGAAGACTCCTCCCCACACGGCCTATCCAACCTCCCAATCTCTAAAATAACTCTAAAAACACATACGGAAGTTGATG
>TRINITY_DN10519_c0_g1
GATGACCAATGGACATATTTATCACAAGTATCCATTCAATAAAGTTTTGGGTTTCAGGCTTCTTGGTGGCTGTATGTAGTAAGTCCTAGGGTTCATATTCTCTTTGTTTACCTGTTTTCCCAACTTGTGTTCAATATCTTTATTATTTTATAAAACTCGACAATACTTTTATTATCTCATAACTTGACATCAAATGATTGAATAAATATTTGTTATTTTTCACTTATTTGTCAATCATTTGATGTCACTTCAGGAGATAATGGTTAAAATAATGATGAAAAATATCTTTCTTGCTCTAAAGGAAGTGGTAATCATTTTGGGACATCAGAAAATAAG
>TRINITY_DN1051_c0_g1
GGCAGTTGCTTAGGCATCACTCCGCCGTCATTGAATAGGTCACCGGTCGCCAACAACCCTCTAGCTCCTAAGTCAGCGCCGATTTCCGTCTCGCATAGGGTGAACAGTGGTGGAGAGGTTGTAGAAACTTTTACAGCCACGCGAAATGAGGTTTCTTTCGGTACCCAAGGCATCGTTGGCCTTCCTATTCATTCCGATTGTCCACAGTTGCCCCCCTCTGCTTCTGGTGACGTCGTTTTTTATGAATGA
>TRINITY_DN10522_c0_g1
GGGAACAATGTCATGTCTCCGTTGTCAGCCACACGGCCGAGACTGCCGAGCTTGAGCTCGAGCGAAGCGCGCGCGGACGAGCCGGCGGCGACGTCGTGGACGCGAGAGTAGGCTTTCAATTGCTTTTTGGGGTAGGGCGCAGGACCGAATTGGCCGGTGAGGTAGCCGAGGACGACATAGTCGGAAGCAACGCTGCCGGTGTTCTGGACGGAGACGTCGAGGATCTCGAAGGGGCAGAGGTCGGGGTAGCGCTCGCCGCAGTTGCCGGTCAGATCCTGGATGGAATAGGTAGAGGAACTGCTGGAGTTGGTAGAGTTGCTGGCGTATGACAC
>TRINITY_DN10523_c0_g1
AAAAGAGAACAGCACACTCATGGGTGATAACCATCTCACGTTGGACCCTTGCACGTATATAAGGGAAAATGACTTCTTAACTTATTCTTTATGGAGCACATTATTAGTTTGGTGATCTATATTAGCTGTTGACCAAAGTAGAGCTTCCCCAGTAGAAAAAATTTCTTAATGCCAAATCAACTTCAGACTAGAAGGGTTAAGAGTAAAGCAGGAAATGGAGATGAGTAAAGAGGGAAAAAAATTGCCCATTGGATCAAGAGTCCGTCATCTTCTATCAGGACTTAGAGGGAAAGG
>TRINITY_DN10526_c0_g1
TCCACATGCGCGATCTTCACCTTCACCGGGTAATCCTTCTCCTTGCCATCATTCTCAAACCCGGTAATTCTCCAAGGCCTCTGCACCTTTGTGTTGTTCTTCTCAAGATCGTTTATGAAGACACGCTCGATCAATCCCTGGTGCAATAGCGTCGTGAACGGATATCTCGCATCGATGAATTTCGGACAGCTCGCCCATGTCCCGGTTCTATGAATGCCCTCCTTTGAAGGATCCCAAAATGCCACCTCGTAAACCTTTGCGGGCTCGTGCTCCATAATTGCGCGTTTGAGGCCCATGTTCCGCAGGAGGTCGAGGGAGCGGGGCTGGATTCCGTCGGCGCGACCTGTCAAAGTGGGTTCGGGACGCATGTCGATGTGCTTGATCTTGTAGCCCCATCGTGCTAGACAGGTGGAGAGGAGAAGGCCGACGGGGCCGGCGCCTACTATTACTATGTCGTATTTGTCTGCCATTGTGAAGAACGGAAGGCCTGCCTAAAGCTGGAGATATGGGAGTAGTCCTGTGACGTGCTCTAAGGTTTGGTAATGGCAAACCGGAAAGGGTGGTGTAGAGGCAGTCGGAAAGGTAAATGCAGGTGAACGGGAGAGGGGAGGGGGACTATGAAGCCTACATGTAGTTGTCGAAGCG
>TRINITY_DN10526_c0_g2
TGGCGAATGAGTGTGACAAGCATCTCCACCCATGAAGACGCGTTCGTCAAGTGTGTACCTGTCTGCGATACCCTGACCAATTGGGTAGACCGAGAACCACTCCACGCGATCCCAAGTGATGGAGTAAGGCTTCATGATCTGCTTGGCTTTTTCCTGGACTTCCTCGGTGGTTGCGGTTTTCCGAGGGTTCCAATCCTTGTCGGTGGATGATGCAATTTGAATGTACAGACGTACCATGTTATCCTCGCGAGGAATGACCATGATTGAGCCAGCATCAGAGTGGATCGTGCATTTCATCTTGATATCTGGAAAGTCGGTCCGCACTACACCATCCATGACACCCCAGACGTGTGCGATAGGATCCTTGTGAGTAATTCCCACCTTCAGCTGATCTCTCACAAAGCTTCGAGCACCCTCACCGCTGAACAGATACTTCGCCCGGACAATTTCTTCCTCACCGCTA
>TRINITY_DN10528_c0_g1
GACAACCGGAGAATAATTCGCTATCCGGACAGTCATCAGCTTTTCGTTGGTAACTTGCCTCATGATATTGATGAAAATGAACTGAAAGAATTCTTTATGAGTTTTGGAAACGTTGTGGAACTTCGCATCAATACCAAGGGTGTTGGGGGAAAACTTCCAAATTTTGGTTTTGTGGTTTTTGATGACTCTGAACCAGTTCAGAGAATCTTAATTGCAAAACCAATTATGTTTCGAGGAG
>TRINITY_DN1052_c0_g1
GGCCAATGCTTTTCGCCAGTATATGACAAAACAAGTGGAATACGACGCCGGGGGTATCGGAGCAAATGCGTGTATGTCCAGAAAAGTCTCACATTGGAGAGTAGTAGTTATACAAGAGAAGAAGGATGATCGCTAAGCATGAGTGCTGCAAGGAGCGCTGTTGAGATCAGCTGAACCACATTGGCAGTGATCAAGTCGGCTTTGAATAGAGGCAACGGTTGCGCCCATTGCGTCCAGACGCTGGTTCAAAGCCTCCATTGATTTTCCGAAACCCTCGATCAAAGCGACGAGCTTCTCCATCGAGTTGTCTTTCTTGGTGGGTGACACTTCGCGATACCGGCAATCGAGCTTCTGCTCTTTGCATGACTGGCAAGGGCTCTCGCCATCGCACTTCTGCTTTCGCTTTCTGCACTCTTCACAAGCCGTTGCTGTTCGCTTCGCCTTTTGTCTTGGGACAACGTGGCTGGGAGTTATCGGGACCGCAGGGAACTTGGTTGGGGCATAGTGGTGCGGCGCGGGTGGTGGTGTTGCTGGGCCAATAGACACGTTGCAGGATGAAGAGCCGCTGCTCATGGAAGAGAATGAGTCGTTCGCGTTGGGAATGAACCCCTCCGAGAGCGCTCTATGCGATTGAAAGTAGCCGATTGGCTCCGCAGTGGGCAGGTAGCCATCAGAGTGATATTCGTTGGGCGAGGGAAACGGGTTGCTGAAGAGAACCTGCGCCGGTGGTGGAGGTGCAGGTGTGTAGAAGTGGCCAGGTTGAAAATCCTGGTATGATATGTTTTCGATATTCATCATACCATGACCATGTGTGTGGTCATGGATCATCCTCTGGTAACTCCTCTTGAGGCTCTTGGAGGGTGTCTCTGCCATCATGGTGAAATGAGAACGTTGGAATGTGACAACGGTGCTTGTTGGGTAGAGGAGTGAAGATCGTGTGCCGGTGATGGGACTGGTAAATTGTTCGATGATCGGAAATTGTTGTTG
>TRINITY_DN10532_c0_g1
GTCTTCTTTTACATATTTATCAAAGAAAGTGTCTTGTTTTACAAAGTGAGATTAACCAGCAATAACAAGGCTCCAGAATAATGAAATAGCCGCAAAATGCAGAAATGAAAAATAAATCTGGTTTGTATCCGGTCCTCAAAAGCATTTATTTTATAGATAACATCTAAAACATTTGCAACTATATAAGTACATTTGGAAACTGGATATTATTTGAAAATATTTCTTATGTGGAAATCCTGCTTATAAGTACT
>TRINITY_DN10532_c0_g2
GAAGACGCTTCCTTAGATAAGGCAGAATGTGCATTCAAAAGGCAGTTACCTGGCTTCTTTCATTAATTTTCAAAGACTTTCGCACTTATTTTGACAAATTTGTGAACTTATAATGTCTTTTTCACAAAACTGACAGTTCTTGTTTCTTGGACAAAGTACAGTTTCCACCCTTGAACCATGGTTGTTTTACACTTCGCACTCCAAACTACCACATGTGACACAATACACCCTAACTACTAGAAACTGATAGCAACCTTGTCCCATTTTGGCTGTTAAGGTGGATGCAAAATAGGTAAAAATAGGCAGTGTGCCACAATCTTGATGATTGGATCTTAACAATGGGTGGGCATTGCAACTTTTTGTTCATTTAAGGGTGCAATGTGCTCGTTTTGGTAGTTTAGGTGCAAAGTGTAAAATACTTTATAGTTTGAAATTGGAAATTGGGGTTTCCCCTTGTTTTTCAA
>TRINITY_DN10536_c0_g1
CGGAAAGAGTCAAGATGAACGTAATCCGAGGTGATATGTTGGGAAGGACTGCGAAAGAGGTGTCTCCAACTAGACCACGAGTGACGCTCTTTACGGCTTCGGTGTTGACTGGTAGTTTCAGATATGGCGCGAGGTATATGAGCACTCTGTCGCTGAACGAGTACATCGCCCACACGTTGGGGGCCCAGTATGCATGACATAGTCCTCTTGAGAATGGGAACAGTCTGCTG
>TRINITY_DN10537_c0_g1
GTCTGTACCACCAATGTAAGGGACGTGTTCCGAGTCGAGTTCCTGTTCGATGCCAGTCTCGCCGAGCACGAAAACCTTGTTCTTGGGAGCCTCGAGCTTCATTATCCTTGAGATGTAGATGGATGCACTGTAGCTTGATCCAAAGACTTCTTCCTCGTAGGCAGTTATGCCAACTTTGTCAAACTTCTTCTTGTAATCACTGCGAGACTTTGTGCTATTGTTTGTCACGAACACAAGCTGCTTGCCTCTGGCCCGCAGCATGTCGATAGTCTCGGGCACTTTGGGGAAGAGATGATTGCCGGACCACAGCACGCCATCACAGTCCAACAGGAAGGTGTCGAATCGATCGATGAACTCATCAATGCTCGCCTTATCGCCGGTCAGATACGCTGGTGGAGGCATGATTGCAGTCAAG
>TRINITY_DN10538_c0_g1
GCCTCGCGTGTGCTCTGGCTGCGGAAGGGCGAGGAGGTGCGCGCCGTCAAGGCGTGGACGGCTGGGTTCGTTTCTCGGATAGCAATGCTTTCTCTTCTGCTGCTGAAAATGGACCGGGGCATTATTTTGATTACAACATCATTGCCCTATCGAAGCAAGTGCAGCTGGAGCGATGGTGCCGGATCCCATTCGTCCTCATCCTCGCGCTCAACACCGCGGGTGATGGGTGATGCGTTGGTAGGCAGGTGTG
>TRINITY_DN10538_c0_g2
CGGCACGGCGACCTTGCGCCTGCGATTTCCAAACCTCATACGAACCTCCCAGACGGTCCCTATTCGCCTTCGATATGGACGTCGTTCGCTGAATCTTTGCCCTCTGCCAGTCCACGACCACGCAAGCACTCGCGGAGTCCCGACATCAGTTGCCCCCCACTGCTTCAGCGTTCGCCGCCGTCACTGCCACCATACTACTCGCTCTCCAAGCGTAAACTAGCGTGGGAGACGCTACAGGAGCG
>TRINITY_DN1053_c0_g1
GGAGGCCCGGGCGGCCAGCGCGAGCAGCGGGGACCATGTTCCGACGCAAGCTCACGGCCCTGGATTACCACAACCCCTCAGGCTTCAACTGCAAAGATGAAACAGAATTTAGAAACTTTATCGTTTGGCTTGAAGACCAGAAAATCAGACACTACAAGATTGAAGACAGAGGTAACTTGAGAAACATCCACAGCAGTGACTGGCCCAAGTTCTTTGAAAAGTATCTCAAAGATGTTAACTGTCCTTTCAAGATTCAGGATCGGCAAGAAGCGATTGACTGGCTTCTTGGTTTAGCTGTTAGACTTGAATATGGAGATAACGCTGAAAAGTACAAGGACTTAGTACCTGATAACAGGAAAAATACTGACAACGCAGCTAAAAATGCAGAGCCACTGATCAACTTGGATGTAAATAATCCTGATTTTAAGGCGGGTGTCATGGCTCTGGCTAACCTCCTTCAGATTCAGCGTCATGATGACTACTTGGTAATGCTTAAGGCAATTCGAATTTTGGTTCAGGAACGTCTAACACAGGATGCAGTTGCTAAAGCAAATCAAACAAAAGAGG
>TRINITY_DN1053_c0_g2
GAGGGCTTACCTGTTGCTTTAGAGAAACATATTCTTGGCTTTGACACAGGCGATGCAGTTCTTAATGAAGCTGCTCAGATCCTGCGGTTGCTGCACATAGAAGAGCTCAGAGAGCTACAGACAAAAATTAATGAAGCCATAGTAGCCGTCCAGGCCATCATTGCTGATCCAAAGACAGACCACAGACTGGGAAAAGTTGGGAGATGAGCACATGAGGATGTCAGCTTCTCACCTGCCTAGTGATGGGAACCATTACACCA
>TRINITY_DN10540_c0_g1
CAAAAATATATAACCTAGAGGTAAACTCGTAATGGGTTGTTGCAAATTATTGTTCTCTCGTGCCTTTTCTTATAGATGATCTGTAGTAGTTTCACTGAGTCCCGGTTTTCTTATTTTCATACATGATTTATACGAACACAAATAGGATTTATCAAGTGATCCTGAAGATTTTGTTGAAACTTGAGATCTTGTGTCTCCATATCTTGATTTTGAATTATCATTTCTTTTAGCATGTATGGACCGTCCCTGTCCTAAACTAATGCGTTTGGATAGTGAGGTATTCTGTGAATAGCAGTGAAAAATAATGAAAAATTAATGATAAAATATTGAATAATAG
>TRINITY_DN10542_c0_g1
GCCGCCCTCTCTTGAACAGCACCATTGGAGCGCCAGCCGTACTCGTCAGGAACGTACTGAATACCATTGCTGCCAGAACTAATCTTTCTTCTTTCATTTGCCCCGCTGAGCAACACTCTTCTCGGATCCGGCGTGGGCGAGTCGGGTTCGCGCAGCTTGAGAGCATCGCCAGGTGTGTTCGGGGTGCTTTCCCTACATGGAGTACTCATGCCGAGAGAAGGAGAAATGAGCCCGGTTGTTGGGTTAGCACCCCTTGCAGTAAGGTAGTCGTCAGAGTCTTTCATCCGCATTGGATCTGGTCGATACCGTGACCCTATCCGTGGCGGTCGAGATTGAGAGTGCAGCGCGAGGCCTTCCCAATCTTTGGAGATGATGTCTTTGAGGGCTGATCGTAGGCTCAGACGAAAGGGGGGGCTGATAGTAGGGTTTGGAGTGATTTCCCGCGTTCGCTGCGGTGTATGAAGGCTGTTGGAACGGCCTCTAGTCTGAGGGTGTAACTGTCCGAACTGTAAGGGCACTGCGGTGTGCTCATGCGCGAATTTTTCCATGTGTGGATCTCGATATCAATGCTATACATGAGGAATGCAAAAAGCTGTCAGAGCAACCCACCTACCTCAGCGAGAGATGCCACTCGGTAGATGACATTACTGAGGAGCAGCGGCGCTCGTTGCCAAATGCAACTTCCTTCACAGTATGCAACTCAATGCTAGAGCAGCAGCTGCTCACCTTCCGGGTTGCTATTACTTCGCGGAGACGTGCTCCAGCAAGGTGATCAACCTGAAAGCTGTGTGTTCTGGGGTGTGCATGTTGGCGGAAACAGATGCGCAATGGCGCAAGAGACGTGGCTTTGGGGTGTGAGCGCAGCGTCGCAGGTGTTTAGTCAAAGGATGCACAATCCTCGCAATCCTCGCTTCGTACGATGGCTCCTGTACCTGCCTGACCTTTGGCCGGAGATGTCATTGCAAGGCTTGCCAAGTCCGGGGTGGGGAAGTGCAGAGTGGTTGATCTGCAACGCGACCAGATATACCAAGAGGCCAAGCGTTCCAGTTGCGCTTGCAAGAGCTTCCTTTGGTTACGGATGGGGTGAGGCGGATTTGAAATTGTCTGCAGTTCAGGTCATATGAGTCCACACCCATGCAGTGAAACGGTTTCATCGAGGACATCGTATTGAGGGCCAGGGCTCAGTAAAACGGACGCAGGCTGGGTATGCGCTGCATGTTACATGCAGGGCAGATTCCGGAGCACATCTCGGGCCAAGTCGCAATGGTTGAACGAAGAGCCGGGGCCCCAACGATTTCCAAG
>TRINITY_DN10546_c0_g1
GGCTCCCTCGAGCAACCAATTCATCTTTGGAATTCGTGAAGCGGATTGATGTGTATGCGAGGGTTTTGCCGAATTTATCGCAAGTGGCTTCGGCTCGGATAGTATCGCCCACCTTACCGCCAGAATTCAGGTACGTTACGTTGAGATCAGTGCTGACGCCCGTGGCGAACAGTCCGCGAGACGCGACAGCCAGACTGCCGCCAAGATCTACCATGCTGGCGATCGTTCCGCCATGGAGGATCGAGAGGCGGTTCGTATGCTCTTTCTGGATATCGAGCTCGAAGTTGACGGTCCCTGGACGGGCAGCTGTCACGCGAAGCCCATCGAGGAGCCTGGGCTCCAACCCGGAATTGGCTCTGAACGATTCCCACACAGATCGCACAAAAGGAAGACAGCGTGAACTCATGGTTGTTGG
>TRINITY_DN10551_c0_g1
ATGTAGTAGGTGCATTCCCTCCTATGTGATGGGCTTGCAGAGTAGATTTCTTGTAGCAGCTTTACTCCTTCCGTCTGTAGTTCCGGATTCGTAGATTTGACAAGTCCCCACCCATAATTGAACTTCGATTGCGTACTGACATGCCCCTGTTCTATTTCTCGGTAGTATTGTCTTCTCAAAACCTCCAGCTCGTCGGGTGAGAGGGTCATTTCCGCCTCGGCGGCGTAAGGTAAATCTGTTGCCATTTTGTTTTGTTGTCTGTGATTCTCGATGTTGAAGGGGAGATTCGGCGTGCAATGTGATTAGTACTTGTACTGGAAATGTGGTCACAGATCCTGGTGTCGATACAAATTTGTCTAAAG
>TRINITY_DN10555_c0_g1
AGTTCTGGTTTTCCTTATATCCTTGAAAGTTGACAAACTTTTTGAGGACAGTCCTATAATATTAAACATTAGGTAACCACAGGTGTTGGGAAACCTAACTACACAAACTGATTTAAAATACTCACCATGACTTTGTAGTGTTTAATACAATTCAGCTCGTAGTTAAGGGCACAAGACAACATTTAACAAAAATAATCACATCAATTG
>TRINITY_DN10556_c0_g1
ACATAAAGGAGGTCTAATTGAAGGCATTGCTCTCTGTTTTTAAGGTCGAGCAGGCTCTTCCATTTTGATATTTACTTTTTGCAATTTCTAGTCTTAAGTTATATGGATTGTTGTGAAATCGCATACCAGGTTGTTTATATAAACTTTGAAGTCTTATTGCTTTACTTTGATGTAAGATTTTCTTAGGTTCAATAACCATGAATTTTGCGTAGTGTTAGGGTTTGATGTGGATAGGTCACAGAGTGGCAAATGCTTGATAAAAGATAGTAGCGGG
>TRINITY_DN10556_c0_g2
CTTCCATTAGACCTCCTTTATGTAGGTAGTTTTACCGCAACTACCTAGATGAATAATACGATATATATACATGAAGACCACAGAGCATATATATCCATGCAAATTGTAATTTTTTAATGTGGGACACCATAAAGGATTAATTATAAGAAAAAAAAATGATGAAAAATCACAACTTAAAAACCATGAAATTATGTATCTTTCCCTCTCTCAAGACTGTCTTAATACTCACTTGCGAGAAGTAGATACCATCTGATGCAAAATAGGGGAAAAGGTGAAACTATTAGCCAGACCAAGATGAAAATGCAAAGATCCATGGGAAGGTCTTTTCTTAAAAGACATTTGAGTTCATTTCTGTAACTTCTAATACCACAGTTCTTTCAAATTCTCTAAGTTAATATCAATGCTGCACTAAAACACATGAACGAAAAAAAGAAATATTTGAAAGAAACAACATTACGAAGAATGAGATATGGGCATCAGAG
>TRINITY_DN10557_c0_g1
ATCAAAGTACCGCCCAGCACTTGGAGGGACTGGCTTGACTGGTGCAGAGAAATTGGCAGTACTACGTCGTGCAGTTGATGACGAAGATGAAGGATTGGGTAAGGAAGAAAATACAAGACGGATTTTGGAGTTTGAGAGGATGGAACGAGGTGTAAAAGCGCCCAAAGAGAGGAGAGAGAGGGTCAAGGATGAAGGTAAAGATGAGGAG
>TRINITY_DN10561_c0_g1
AAGAAGAGGCGGTTGAGCCCTCCTGGAAATGAGGAAATTGCTGCTCCCGGTTTCCTCCAGTGGGATCTGGAACAAGATTACGAGAACCGGTCGCGCAAGAAGAAGAAAGAGTCTGCAAAGCAGGACCGTCTGATGATCAAGACGCAAGATGGACAAGTCAAGGAAAACCCGCGAGTCGATGTTGTGGTGGAGAAGGAGAAGACGGGAAAAGATGAGGATGCAGACAGCTTCTTGGCCAGTGACGACGACGAGGTGGTCGTGGAAGCCGTCAAGAAGCCCTCAATTCCTGTGAAAGAGCAGATCAGGA
>TRINITY_DN10566_c0_g1
TGGGGTTATTTCTCACCAAAACCAATCCAGCAAATGTTGTTATTTGTCAGTAAATATTACCCATCTTAAATACTGATGATTACAGAAAGTTGAGACCCTTTACTACTGAATTATGGCTAGAAGTTTCCTAGAAAAGGTGGGGTTGGAATCGCCATTAGAGTTTTCCTTTGTTGGGTTTCTTATTGTGATGCAACCTTAAATATCATACCTCAGTTTCTGAG
>TRINITY_DN10566_c0_g2
TTTTTTCCCTTCCTGTATTTTTCCAACATGGATGATTGTTTGTTTCGGATCACCATGTGATAAAAAGACTAAATACCAAACCAAACCACGTGACTCCATTGACAATATTGCAACACCTAGCCCCTATAATAATGTACAAATTTAAAACAATCAGCAGAGTTTTCTGTAGCAGAAACAGTGGCAGAAGAGTCCAGGACACTTCCTCCCTTAATGTCAACGTGTGTGGTCTCAATCCAAAGTCATCTTAGAAATGTCCTCAAAAACCTTTGAATCACCCACCACTTGTTATCTCTCATGCATTAACTTGCAAACCCAGCTCCTTGTGTCTCCATTTGCATGACAAAAGTAGCAGCACTTTCTAGACAGACACAGACATTCTGCCCCCCCTCCCTCTCCTCTCACACTTCTTGAGTTCAATCACAAACGACCGACCCTTTCATCAGCACAACCTTGCCCGCCCCCACCATCCCAACTCATCCCACACAAAAGACAAACCTCAATGTTTTGTACTACTTTTACAGCCCGG
>TRINITY_DN1056_c0_g1
GGGGGCACTAGGCCTGCGTACAGTGTTCGTGCGGTCAAGTCCATTCTGGTCTGGGTGGTTGGTCTTATCTTGAAGTGGATGGCGGGCGTTGAAGAGCGAAGTAACAGCAGAATTGCGTCGATTCAACGTATCCCCTCTGAAGTGACCCGATCTTTTCTCTCGGAGCGTGGATTGCAATGTGTAGCCAGAATCATTCCGCGATCCACCGG
>TRINITY_DN10571_c0_g1
ATTTTATTCAACTTTTAACTTTCATCTAAAACCATCTCATTTCATCTTACTATCCAAACAGGGCCTAAGTCAATTTTATTGGATAATGAACTTTTAAGTTTGTATGTTCTTCTGCTTCTTCTTTTAAGGTCTTTTTGTGAACCCATAGCTCCTGGGGCCAACCTTGTTGGACATGCAGACGATCATATTTCAATTTCTGACTTTTCATGCATA
>TRINITY_DN10576_c0_g1
CTTCACCTCATATCCCGAAATATCATCCGATGTGGCCCAGTCCGCCGGCACGGGTCTCTTTCTGCGAGTGCTCGAGAGCCGCTCGTGTGTTTCCGTGATCTTTGCAATGGCATGCTCCGAAAGTGCTTGCCCATCAACCTGCATAGCATCACCATTCGAACCATTGGTGCCATTCGCGCCGCCCGTGACCGATACTCTTGAGAGCGCATCACGCGCCTGGTCTCTTTCTTGCTGCAAGCGCGCAATGACCCGTTGAGCAGAGTCGTTGTAGTATAGCGCGGTGCTCAACTCCTGTCTCGTTTCCGCCAGCTGCTGCTTGAGCTGGTAGGTCTCCAGGATCAACGCATCCCACTCATTCTGAAAGGTCGAGAGCAGAGCTGGAATTGAAGTGAGGGTGGGAGGACGCGGCTTGACAACGCGCGATTGCTTAAGGTCGACCAAATCCTCGACCGAGAGCTCTTCTCCGTTCACGGGATCGGAGCCGTGCTCGGAGATGTAGGCCTGGATCAATCGGCGCTCAAAGACGTTTCCTGATTTACGCGAGGCCACTGGCTCTTGCGGTGCTTCGCCTGAGATTGCGCACAGCATGATGAGCTGTTATGCTGGGG
>TRINITY_DN10577_c0_g1
ATCGCGGACACTGCCGCCCCGCCTTCCTTCAGGGCCGACAGCAGACGGTCCAGCATCGGAAGCGAGACACTCTCTCTCGCGCCCCCGCCGATGATGCCCGCGGCTGCGGCCGAGAGGGGTCGCGTGGACAGTCGGAGCAGCAGTCCGGCAAGGAGCAAGCGGGAGAGCGTGCTGAACCTGGGACTAGAGGCGATCCCGCTGCCCACTAACATGGG
>TRINITY_DN10579_c0_g1
TCGCCGTACAAGCCGTGCTCGCACTTGCCGCCTCCTGGACCTCCTCAAAGGTTCAGGATCGATCGCTCACTGGTACAGTCATCGATTCTGGAGAGGGTGTCACCCATGTCATTCCCGTAGCCGAGGGATACGTCATTGGCTCTTCAATCAAATCCATACCCATAGCCGGTCGTGACATCACATACTTCGTCCAGTCTTTACTCCGCGACCGTGGTGAACCGGACAGCTCGCTCAAGACCGCTGAGAAGATCAAGGAGGAGTTCTGCTACG
>TRINITY_DN10580_c0_g1
ATATTGTCAGGTTTTTTCTGAAAAGGCAGCTGCATTGTTGTTCAATTGGAAAAGATTTTCTGACGGTATAATAACAGTATGGTTTGGAATGCTACTCCTTTATGCCTCATGTTGACTATTTGGGTGGAGCTTGCTATGCTTGATCTGAAATCCTTGTAGGAGTGGATGCTTGCTTTTAGCCATATACATGTGTTTTCTCTTTTAGATTTTGTTGAGCAGTTATGTTTTTCTTGGAATCTTTAGGACTGAATACCATGGCACCTTTTACCGATAAAAAAAAAAAA
>TRINITY_DN10582_c0_g1
ACGTGATTCTCTTTCCTTACTTGCTATCACTGCTATATATATACCTCCAATTTCTCTTTTTCTGAATCATATTCGAAATAATTCTCTCGTTCTTTTCAACACAACCATGGCCATGTATGCCTCCTTTACACATGCTGTTGCCTCTCTTTTACTTTGTGTGCTTGCATTTGGTCTCTCTGTTATGGGTCGACCCACCACTTTTCTTCAAGATTTCAAAGTCACATGGGCTGATTACCATATCAAGCAGATCGATGGAGGGAGGGCCATCCAACTCATTCTGGACCAAAATTCTGGATGTGGGTTTGCTTCCAAGAGTCAGTACTTGTTCGGGCGTGTCAGCATGAAGATTAAGCTGGTTCCTGGAGACTCTGCTGGAACTGTCACTGCCTTTTATATGAATTCAAACACGGATTCAGTTCGTGACGAGCTGGACTTCGAGTTCCTGGGGAATCGAACTGGGCAACCATACACTGTCCAGACCAATATCTACGCTCATGGGAAGGGAGATAGGGAACAAAGAGTGAACCTTTGGTTCGATCCTGCTGCTGATTTCCACACTTACACAATACTGTGGAACCACCATCATATTGTCTTCTATGTGGACGATGTGCCGATAAGGGTGTACAAGAACAATGAAGCTAAAGGAATTCCATTCCCAAAGTTGCAGCCCATGGGGGTCTATTCCACGTTGTGGGAAGCCGATGACTGGGCTACGAGAGGTGGGCTGGAGAAGATTGATTGGAGCAAAGCACCTTTCTTTGCTTATTACAAGGACTTTGACATTGAGGGATGCCCTGTGCCAGGACCTACTACCTGTGCCTCCAACCCCAGAAACTGGTGGGAGGGAACCACTTATCAAGCACTTAATGCCCTTGAACTTAGGAAGTATAGATGGGTTCGTATGAACCACATGATCTATGATTACTGTACCGACAAATCGAGGTACCCGGTGACCCCACCGGAGTGTTTCGCCGGCATCTAAATTTGCTTAACAATCGAACCGGAAGTCCATGCATCCACCAACTGATGAACCATATTCCATATACTTTGTGTACGTACATGTTCTTGTACGCTACGTACGTTGTGTGATAAAAGTCATGAATATAGGAGGGGTGTAAAGGGGGAGTTATATGAATTAATCTTGTGTATAAATGTCCATGAAGGCTAAGCTCTGGGATTGGGCAAAAGTCAATTCCTGCATGTGGCCTATATAATAGCCTATTTGTGTCTGTACTTGTTAGGCATTTTATGTGCCAATAAAGCTTCTGCATAATTGTGAAGAGG
>TRINITY_DN10588_c0_g1
GCAACGATTATTTCGCGGGGAGGAGGCTGGACTTCGTGCAATTCGTGCCGGCTTTTCATCGATATGTCGGCATCTTGTCCAGATGGGGCGAGGACAAGCTGTGGAATTCGATGCAGGGAGGCCGCGCTGATCAAGCACAAAAGACCCCAAGAAAAACCACGCACAGCGCGAGCCCGATGCTGCGACCGACGCAAGCTGCACGCCCGCTCACTGTAAATCGGATTTCACGACTGCTCCATCGGGGTCGACTCCTCCTTGGCTTGTTCGTCCCCCAGAGCCCCGTTTTCTTCCGGACCTCCAGCGAGTATTTTCGTCTTCACTCTCTCGTCTATGGGCCCACCAGGTGTGTATGACATCACCTCGCCGTCCTCATCCACGAACTCCCATCGATACCGGCTGAGGTAGTGTGGAATAGCACTCAGCTGTGGACCATATCGTTGGCTGTTGTCGTACAGCTCGAACAGTGGCACCGCCAGAAGCTTCATGTTCTTCGGCACGCTGAGCACCTTGGCCTTCGGTAGCTGGATCAGGTATAGTTTCTTA
>TRINITY_DN10588_c0_g2
TGAGGCTCGTCAAGCTTCATCTTCGAGTTATGTCCGTTGATCGCTTCCGAACCGGCCATCATCACTCGCTATCGTGTAAGATGGCCCAAATTCGTACCAAAGGATCTTCTAGGCCCGCGACTCGGCTGGGCGATCGGCCGCTATATCAGACTCACTCGCTCATAGGATAGTCCGCAGCGTATGTTGGTGGTTCCGCGGCAAAGCACGAACCAAGTGATGCGCTGAAGAA
>TRINITY_DN1058_c0_g1
AGCCGTCGGTTTTTGAATTAGAATAAACAAAAAGGCCCGTGCTACTCGGACCGACAAACAAAAGGAGAAGGAAAATGCTTGGCTTAGCGAGCACCCTAAACAACAAGCCACTTTCTTCGTTTCAAAATCAATATTATTTTAATATTTTGTCTTTATCTAGTCCTGTCAGATCGATTTGGGTTTTCTTTTTTAGATTTTTTCGAATCTTAGGATTATATATCTTTGACAAACTTGCATGCATCGAAACTCATTTCAGTCAGTCAAAAACAAAATTAAATTCAAGTTTTCTTTCGGACGCTTCTACGTCCACCGCTGGATCCACCGTTATTT
>TRINITY_DN10590_c0_g1
TGGCATTGCGTCGAGCTTTTGATGTTTCCCCCACCTCAATTACTTTCTCTGGGATAGTATTCTCGTTCTCCCGATTACCCACCACCTTCCAAATATTTTTCAGACCATTCTTTTTCCCTTCCATCTCCCCACCAATTGGTTTCTCCTTCTTTTCTTTCACTTGCCGCTGTAAACATTTATCCTCTAGATGCCCTTGCTTTCTGCTAAAAATACAGAAAGAAGGACTGGATTCAAATATCACCTCTTGAAAATGACTCAAGGCAAGACCCGGAGGACCTAGCCAAAAGGATTTACGCAGCGGTAATGAAGCATCTAATTCCACACAAATCCGGGCCGATTCTGGACGAGTCACGCAAGCCGTCGCGTTATCTCGCTTCAAATATCGACCAAACCCATTACCAATACTTCGCAACATTGATTCCTAAAAATAATTGGTAGGTAATCCCGGCAAAGTGATCCATACTGGTACCCAATGGGAATCCTCATCTTCCA
>TRINITY_DN10592_c0_g1
CAGCGCAAAGGCTTCCGAGGCCATGGGCCAAGCCAGTGCGAAGACACAAGAGGCGTACGGTCAGGCCAGCGCGAAGACACAAGAGACATTTGCTCAGACCAAGCAGGCTGCTGTCGAGAAGGGCTATGTTAGCGGAGAGACAGCGGAGAAGGCTACACCAAGCCAGCTCGACGGAACTGCTGAGAAGGTGACATCTCAGACCGCTGTCAGCAGCGCTGACTTCCCAACGGCACCAAAG
>TRINITY_DN10594_c0_g1
GCATTTCTCATTACTGGCAGCCGCAGTGAGTCTAGTAAGCCATGCATCAGCACACGGCGAACATGCTCACCATCAACGGCCCATCGTACCCGAGGGCGCAGACTGGACGACTCGACACATGATTGAGGAGCACCACATAGCCGACTTCGACGCCGGCGCCTTCTTCACCCTCCACGACTTCGACAGCACAAACGAGTGGACGCACGACGATATCTACAAGTTCTACGGTCTGCACCATGAGTCCACAAAGCACATCTCAGAGGAGGAAAAAGAGAAGGGTGTGGCTCAGGTACTGGCGCTATATGATCATGACCGAAACGGAGCAATATCGTTTGCTGAATACACGATAACGCATGCGCATGGGGTGAGATTGCCTGACTTGGGGTTTGGCCCGGGACATCATGGGGATGACGAGTATGAGTATGAAATACATCATTGGGAGCTGTATCATGACGAGAACACGACTGAGGAGGACCTGATACATCCTGAGGACATTGAGCATTTCAAGCACCACGAAGAGATGGAGGCCGCCCAAGAGCGCCAGGAAAAGCTGGACCGTATGCCCATTAACGAGGAGAACATCCCTTTGAAGTACCGAACCAGCCGATGAAT
>TRINITY_DN10595_c0_g1
TTTAACTTACTGTGCATGTGGATATAAACATGATAACAATGTTTGCCGGTGATATCATGCAGAGGGCTTGAGTTGCTATCTGCAACTTTTGTGCTCAGTTTTCTTGCAAGTTAAAATTGATAATTATTATTTTTCTCCTATTCGGTGGCTGAAATTTTATGAAACTTACTCAGCTCAGAGGGTTCAGCTGTGATAAACTTATATTAAAGTTGTTGAATAGTACTTCTTCAATTTTCAACTGTCTATTTGTTCATACATGGAAGAGTCTTCATAGTTCATATATATGGCCATGGGATCCTCAAATCTGTACAGACTATTGACTTTAGTTATATTCACCTCACCAGGTCAAAGATATACCTTTTATTTGATATCAAGAGACACCAATGGGGGAAATCCCTTTGCTCCTTGAATCTACATGTTGATTGAAAAAAATGACAAATATAGTTTTAGCCATTCGTTGAAGGTTACCGGCACTCATAAGTTCTGTTGTGGTCATACATAGTAATTCAGAAACTCACCAGG
>TRINITY_DN10595_c0_g2
GGGAAGAAGAAAACCAAACAAAAAAAAAAATTCCTGCAAAGCCTTCAAAACTGCACGCTATGACTCATTAGTAGTGGTTTCTTATGAATTGGTCCAAGTACATCCGAGCAACCGACATATCCATAGAAGTTTATGGCAAACAAAATGTAGGTGACAACCTAGTTGTTATTTGAAAGTGGGATACGCCCAATATGCATAAAATGCAGTACTGGATTTTCCAGCAGGGTTTTGGGCGTCTAAG
>TRINITY_DN10596_c0_g1
GAAACGAAGAAAGTGTCGTCCATTCAAATGGATGAAAAGAGAAAAAAAGGGTTATGCTATCACTGTGATGAGAAATGGAACCCACAGCACATGTGTAAGAACCCGAGAATCCACTTGATGCAAGTGGATGAAGAGTTTCCTAGAGCTGGGAAAGAACCAGTAGTGGTAGAGGTCACGGAAGATGAAATAGGAGTGGCTGAGACTAATGTGGAAGCACCTGAAATTTCTCTAGCAGCCATTACAGGAACACCCACCATGAGTACCATGCGTTTAATAGGAACTTTGATGGGGGAACCTGTCGTAATCCTAGTGGACTCAAGGAGCTCACACAACTTTGTAGAGTCCACTTTGATAACTAAGTTAAAGCTGCCTATTGATGCTTCCAGCAACTTGAATGTAAGGGTGGCTAATGGACAAAGTTTGAGGAGCGATGGGGTATGCAAGGAAGTGAGATTAAAGGTGCAAGGTATAGTGTTCCAAC
>TRINITY_DN10597_c0_g1
TTGATTAGAGCGTTGATTCTTATCAAGTAATGCAAAAGATATTGGTACATTATACCTTATATTTTCTCTATTCTCAGGTTTACTTGGAACAGCCTTTTCAGTTTTAATAAGACTTGAATTGTCTGGACCTGGTGTTCAGTACATAGCTGACAACCAATTATACAATAGTATAATTACAGCACACGCCATATTGATGATTTTCTTTATGGTTATGCCAGCAATGATAGGAGGTTTTGGTAATTTTTTATTACCTTTATTAGTAGGAG
>TRINITY_DN10603_c0_g1
GTTACTGCTGCATGCATGTGCATAAAGGCTGGAACGATGGTTAATCCCATACTGAGTCATTATTCTTCACGATTGCGACTTGCTGTTTAGGGCTTTTCACTATTATCAGATACATATCCATATATATATATAGATATTCATGGGGAAAATCGTAATTTGCCAATCTACTCAGTATGTACATGCATTTTTACATGTTTCGAGAGAAAAATCGAAGATAATTTACGGCATG
>TRINITY_DN10605_c0_g1
GTCGAGACCCAAGTCCGCCTCTTTTAGTACTGCTGGAAGCTCCTTGACGACCAAATCGTACATGTTGTAGTGCTTTCGCCATTTAGGATCCGTGGCAGTCAAGTAGAAACCAGCGCCAGTTCCGAAATCCCAATCATCATCTTCCCCCTCGATACCTGCTCCTCGAGGACTGGTATCGGGAAACACAACTGCAATACCCTCTTTACCAGCCGTATTCAATATCCCACCCTTCTGAGCACCAGTGTCTTCATTACACGTAAGACCGGCCAAGT
>TRINITY_DN10610_c0_g1
GGTGAGAGATGCGGCTACAGGAGAGCCCTCGTCGATCGCGAACCTTCGCGCCCTTGGCTCTAGGGCGAGATCCAGGTTGATATTGATGTCGAGACTCGTCTTCCACGAGTACCGATGCCCGCACCGTGTCGCCCGTCCTGGATCGTTGGAGGTATAGAGACGCGCCTCGCCGCGACAGCTAATCTGAAGCTTCACTGCCGTCGGTCTTCAATCATCTCGGACGAGCAGACGTGAGATCGTGCCCTGTGGTGGGGACCCGCACGC
>TRINITY_DN10613_c0_g1
TGTGGCGCCTGAGTCTGGAGATGGCGAGCACGCCCTCTAGCATCTGCCGCCTGACCACAGCCTCTTCGTTCAGCCGTGGCGAGATCATGAGAGTATCAATCCGCACACCACGTTTGGAGAATTCCGCTTCAACCCATGCAATGAAGTCTCTCTCAAGCGGATCGAGGATGATCAGCTGCACGTCCGGGACTTCGTGTGGCGCGCGGCGCGGTAGGGGAAGGTCGTCTTCGTGCTCGCGGCGTGGGCTAGCGCGCGTGTATCGACTCCTGTCTCGATTGTTATACGCTGGTGATCTTGAGCGTGTTGAGAACCTGTCATCCCGTCGGTCACGGTATCCGCGAGGAGAAGGAGACCGCTGTCCGGGCCTATAACCATCTCTGAGTTCTCTCGAGTCTCGATTACGGCCATGTCCTCCCCGTCCTTGTGACAGGTAGCGATCGCCATCATTACCACGCTTGCCTCTGCTGCCGTGGTCGGGTGATCGTGATCTTCGG
>TRINITY_DN10614_c0_g1
TGACAAACTGCTTAAACAGCGCTATGCTGTCGCGGATGGATCGGCTCCTGCATCCTCGTTGGTCCCGGTCGAAGAAAAGGCTATCAGAGACATCGTGAAACTGCAATTGGACTGCGGTATTCAGTCCCTCACCAATGGCGAATTCTCAAGGCATCAGTTTTGGGGGACGTTCATGGAGACGCTCAACGGCATGGAAGAGATCAACTTGCGAAAAGACGGCTATGACCAGTCCATCTTCCGCATGTACGCACCAGATGTGCAAAGTTTCATGCATGCGAAGACGATACCGAACCAAGTAACTGTCGCGACTGGGAAGCTCTCGCATACTGGGCGGAGCACATTCCTGCCTGAGCTGGAGTTCTTGAAGTCGATTCTGCCGGAAAGCCAGTGGGGGAGTATCAAGCTGACTTTAACGAGTCCTTCATGGTACCATTTCCGCTATGGTCCAAAGAAGGCCTATATCAGCGGGGTCTATGAGAACGATGACGAGTACTTCGCGGATCTCGCCAAGGCATACCAAACAGAGCTAAAGATCCTGTACGATGCCGGCTTGAGGAACGCACAGATTGACGACCCCAACCTGGCCTACTTCTGCTCGGAGTCGATGCTCGAGGGTTGGAAGAACGACCCCGAGAACTTTCAGACTGCGGACGAACAGTTGGACGCCTACATCAAATTCTACAACGCCTGCATCGTCCGCGAGGAAGACTTCCACATGGGCATCCACTTGTGTCGTGGCAACTACATGGGCAGCAAACACTTCTCCGAAGGAGCCTACGACCGCATCGCCACCAAACTCTTCAATCATCTGAATGTCTCGACCTATTATCTGGAGTACGACACGCCCAGGGCTGGAGGCTTCGAGCCGCTGAAGCACCTGCCTAAAGACAAGAACGTTGTTCTTGGAGTTGTCACGAGCAAATTCGCGGAGCTGGAAGATCAACATGAGATGATCGATAGAATCTACAAGGCTGCTGATTTCATGGCCGAAGGTTCTGGGCAGACTAGAGAGGAGGCTTTGCAGAGGATTAGTGTCTCTCCGCAGTGCGGATTTGCATCGCATGCCGAGGGCAACTCGTTGACTTCGGAGGATATGAAGAAGAAGCTGTCGTTG
>TRINITY_DN10617_c0_g1
CAAACTTATAAACGACTTGACCTAACGAAAGGTCAAACTATACCTATCTACCTTATCTTGCCAACAGCTTTTAAAACACCGTTAAATCGAAACACCGAGAACGGGCCGAACGCGGTACAATTAACTATTCCAGCTCCACAAGGTTCACACTAGAATCAACAACACGATACACTCTTGCAGAAACTATTACAACAAACATCCTTTGATACTCTCACCCCTATCCCCCCCACACACAACAATGTCATTCACCACCCTCGGACTTCGAGCTGCCCGACTCGCTCGGACCCAGACCCCTGTCGTTTCCCGACGGACAGTAGGAGCAGGCCCCAGCTTCACTGTGGGACTCAGGAACTATTCCTCCCCTTCGAATCCCACTCAATTTTCAGCTCCTTCAAACCCTGCCCTCAACACGGACGAGGCCAAGAACAGGCCTGGATATGAGGAATACAGGGAGGAAGTAGAGCCTAAATATGCGAATGTTGATCAAAGTTTCGTATTTGATCACCCCAAGAAATGGTCAGACGACGATCCAGG
>TRINITY_DN10619_c0_g1
TAAAGATGAAATCAATGAAGAAATAACTAAAATGATTAAGCTAGTTGGACTAGAGGGCTCTGAAAATAAAAAAATTTCAGAGCTTTCAGGAGGAATGAAACAAAGAGTAGCTCTTGCTAGATCTTTAGTTATTGAACCTGAAATTTTACTTTTAGATGAGCCTCTTTCTGCTTTGGATGCCAAAATTAGAACCAAAATGCAAAGACTTTTAATTGAACTACAAAAGAAAATTGGAATCACCTTTATTTTTGTTACCCATGATCAAGATGAAGCTTTAGAGCTCTCAGATAGAATTGCCGTTATTAGAG
>TRINITY_DN10623_c0_g1
GCCCTCATGCGCAGTCGTAAAAGAGTTGTTAGAAGCAGCCGAAGCCTGAGAGTCTATAGAAGCTCTGTTCTTGTGCTTCCGTTTGGGCACCGGGAAAGTGTGTGATCGTGGTGACGTGGGTGACGTTGGTGAGATGGGTGCAGGGTGGGCGTCTTCATAACATGTTGATGGGGGATGGGTAGATTCGTCGACGTCGAGGGAGAGGCGCGAGGGGATAGAAGAGGATCTAGTTGGAGAACTTGTCGGGGACATCCTTGCCGGTGGCTTTTTCGAACATGTTGCGGGCTCCATCTGTGACCTTCTCGTTTACGCCACGGTTCTTTTGTGTGTCCTGGCCCAAAGAACCACCGTACTTCTTCTCGGCAGTATCGAGACCCTTGTCAAGGTAGTCTTCCTTCTGGCCGGCAGCAGCGTTGTTGGTGTTGGAGCTCATTGTTGTAG
>TRINITY_DN10628_c0_g1
ATGTATTCAACGACCGCAACAACCACCTCCGTATCCCGCTTCATCCGACGACTCTTTCTCTCATCCAACAACATGCAGAGAATAGCCCTCCAGACAAGACGCACCTGTATCCCACTCCTACAGTCACGTTCCCTCGCCACCGACCATCCCCTAACTGCACCCAAGCAAGAAGAAGACCTCAAAGCCGACACCATCATAAAAGAAGCTGAAAAGACAGCAAATGCCCAAATCTCCACTCAAACCATGGCCGAAAAGGACGCTGAACTCATGCAAAAACTCGCTGGAATATCCGGAGATGGTGGCGAATCG
>TRINITY_DN10629_c0_g1
GCGCTCGCAGTAGGCACTCTTCGCCTCCTTGAATACGTTAACCAGGTGCTTTGAGGTGCCCACGACCTTTCCCGACTTGTTGATGACTGTTATTGTTTGTCCGACAGCGACCATGGCTGTGGGGGATGTTGATGCGTATTGTGAGTATCTTCAACTGGTCCAGCAAGGATGATGTTGGTTTCGGCCGTAAATGGGGGTGCAGTGAACTTTTGCTGTCTGTCGGTATGTACAAGGCTTCGCTGGGGAGTGTAATCAAGGACGTTGAGATCGACGCTCTTTGTGGCGGTAACAAAGGTCCAGAATACCTTAGGTAGACCTCCCCAAGACAAGGCGAACAAGGAAGAGCGGGTTCGGTGACTTCATTCCATGTGACAATGTAGCGATTAAGGTATGCTGCAATCTAGGCAACAGCTGGCAGGTCCGAGGCGAGAGCAGTAGCAGAGCGATGGAGCAAACAGGTCAGGGACGTTTCTGTCGAGGTTCAACGTTCCTGCTGGTT
>TRINITY_DN10632_c0_g1
GTGGGCGCTCTTTTGCAGCATATACTTTGGGAACATCATTTTCTAGCTTTGCCGAAAATGGTGGGTAGCCTTCAATCATCTAAATTAGAGTACATTGCAAACATCACAAATGAAGCCAGTTGACCAAATTGAATTTATGGAAGAAGCATAAGATAAAGCCCCATAAAGTCAGAGACCACAATTATCATCCAAAGAGAATAAAAGTTTACGATAAACGCCTTACTTAGTATTATTAAAACTCACAAAAAATAATACAGAAAGAAATAGTATGTGACATGACCAAACCAATTTGTAAAGGGAGAAAAGCCAGTTTTAGACACAATATTAGATAATGGAGATGACTACCAATGCTTCAAAGAAACGAACTCAAAATTGTACATTCCTTCTAGATCCGGGTATAAATAATCTTCCATTATCATCGAACATAAGTTCGCTTAACACTCACAGAGACAGCCATGAGGGGAAACAATTTCTATTCAACTGCAGAATCATGGAGCAGTCACAAATTTGATACGAATAGATATATTGCACAAAAATTTCGTTAAAATCTATATTTAATATA
>TRINITY_DN10632_c0_g2
TTTTCAGTCATGTATTCTACATTCATTAATTTTGCATATACAGGGTACGAGGTGACTTTCCTTCTATCATCATATAGGGTATATCATTACATGCATGTGTCACATCTGCCAACAGGTTGGCTCATTATTCAGAAATAACCATAAATCAGGGAGCATAAAGTCATAGATGAGTTAGCCTATACATGCACCTATATTGCTTATGAGAATTTGAAATGGTCCTCTTCAAAGATTGACAAATACCAAACATGAAACAGGATTTATAAGTAGAAGCAAGTCCTCATATGAAATAGCCAATCTTAAAGATGTGAGTTTTAG
>TRINITY_DN10640_c0_g1
GGCTTCAACGTCATATAGGGAGGATGGGCTTCGTTGAGGCACCACCCTCCTCGTCTGCTCAGCCTGCTACGCGAGTCACGGCTAAGCCCCAATTGGTATGACAGGCTGAGCCAATGGGGTTTGGCTCGAGCTTACAGGGTGGGAAGAAGCCCCTTCCCCCAAGCTACCAGTGGAGTTCGACAACCCATGCGTGATCTCGACGAGACCCAGGCTATGATGCCTTTTCTCATTGCGAAAATCAAATGTCTCCCTCAGGAAATTGCAACAAAAAACGCTCAGCTAGTCAAGCATCACCATAAACTGGTCGATGTTCGCTTTGGTCAGTAGGGCCTCACTCCAAACCTCCTCCTAATTCCCTTCTACCTAGGTGTAAACCCTCCAAATGC
>TRINITY_DN10641_c0_g1
ACCACAAGAGGGTATACTGAAGAACTGCATCAACATGGAGAAATACAAAGATTAAGAAAAGAGAAATTATCCACGCTACGCATACCATATATTGAATCTGGCCAAGATGCCACTGAATGCAGATTCAGAACACTACGTGTCAGAATTATTTCAAGTAACCATGCATGCATTATGCAGAATTCGGGAGATAAGGATAAGAAGTCCAATGTAATTATCAGGCCAG
>TRINITY_DN10645_c0_g1
GTGAAACTGGGACACCTACAAAGCCAGAGAAAAAAAAATCATTCCAAGAGGAGGCTTCATCACTAAAAGATTACCGAAGGAACATAATCCATTAGAATGCTATAGCCTATAGGGCTTCATCACGATAGAGTTATGAACACCCACTAACCCATGGATTTTGGTCTGAAATCTGTGGCGAATGGAAAAAGAAAAATATATTTACTTGAAAATAATTCCTGGAAGCCTTTGATAAAATATAAGATTTAGACACAGCATTAAGAGTTCCACCAGCCATTATCAGTAGCATTGCTAAGTGTACTCCAATTAGGGCAAATCGACAGGCAAGTCAGGTCCTTTCAAGAAAACCTACGGCAACCACAAATTGGATTGCATTCCGGGCATTGTTAATATAAGGTATTCCCAGAATTTTTCTCCTCCTCGTAGTAAAATGAACGTCTACCCAAAAGAACATGCATGATGCATGAACTTTTGTGTCAATGTATACCGTGGATGATTGTACGGAATACAACAACTTGCACCAATTAAATTAAAGGAAAAGTGAACGAGT
>TRINITY_DN10647_c0_g1
AACTACATGTAGCTGTAAAAAGTACATTACAAATCTTAAATTCACAATTTACATCAAGCAAACCACAAGCATTATATGTCTAGTTAAGTGGTCATGTCGATATATGAATTTGAAATCAAATTTTACAGAAGGTAAGCAACATCAAAGTAACATACAAACTATATAAGAAAAGAAAGATATTGCTAATTATTTTTTGGTAAGAATAAATATTATTAAATTGGCAAGGAAAAGTGTTAGTTGTCTTTGAAATATCTTAGAATATTACTTTTTTCATGGTCATTGTCAAGCAGTATAACTTCTCTATTCAGAAAACCACCTCGGTGAAAATATGCACTTTTCCTGAAGTTCCACCGAACAAACACCTCCACTCCAACAAAACCTTTAACAAAAAACTATATACAACAGCCAGATCTGAAATTGGCCACTTTCTTAGCAGGTAAAGTGAGATCAAGTTAAAGCAGGTCTGCCTGTCTTGGAACTTCTTTTTTGGCACAAATGAACTGCAGATAATTCCTCAATATCACAATTGTTCAGAAAAAAAAAAAAAA
>TRINITY_DN10649_c0_g1
GCCTTGGTGGCCCTCCTCTGGGCTCATGGCTGGGTGTGGGCTGAGGTTGTACTCTGTTCTGCCCTGTTGCGCCGATTGCTGGTAGGGGTTGGGAGTGTAACCCGAGAGATGTGTGTCTTCGTACACCTGACCGTGCCCATATGTCCCTGGCATTCCGACTACTTCGTATGTCGGCTGTGCAGCCAATCGATCGCTTGACTCATGAGCGTAGGGCACCGGTCCGACTGGTATTGGTAGCGGTTGATCATGGAACGGTCGATCGTGCAGCTGGTAGGACTGCTGTGGGCCTGGAGAGGGCGAGGGCGAGTGGTATCCACCGGCCGATGGCTGTCGGTGGTCGATGAACGGATTGGTGTCGCGTTCGTCCCGCGGATCGCGGCCGTAGCCGAGCGGATTGTAGCTCATCGTGAGCTAATCCTCGTGCCTGTCCTGTTGCGCCAGGTCCCCTTTTAATGCTGAACGATGTGTGTTGCGGCGCCCGCAAGATTGGACGGCTCTGACGATGTGCGGTGCAATTAGTACGTAGTAGTAGAAATAACCGACAGAATCTGCG
>TRINITY_DN10652_c0_g1
GCTCGTTTTTCCTCTTGGATATGCAAATTTTGGTGGTTTTGGGCTGTCAGTTTTTTCCCTGAATTTCTGGGGCTGGAATCATCAAAGTCACTGTTGTAAGTTTCACTATCAGAAACATTTGGCATATTTCTCTGAGAAAGTGGTCTTGCTGATAACTGAGTAGCATCTGAGTCCTCTGAACACACAGACATACCCACAATTTGCTTTTTATTTCCTGG
>TRINITY_DN10653_c0_g1
GCGGGGTCGGAGAAGTCGAAAAAGTTCAGTCCCGATCGGCAGACGGCATCGTTGCGTGGCTGAGCTCCAACAGCAGCGAAGTACTTCAGCTCATTGTTGACGACAATGTTGTGTGCACGACCGAGGGGAAGAAGTGCACGCGTCCAGGAAGTCAGATCCTGCTGGGTAAACACACGAGGGCTCGATGGGCTGAGATCCAACAGCTTCTTCATGTCGAAGACTTGGACACCGTGGTCCCGTGCCTCGGAGCCAACGATGATGTAGTCACCAAGGGTACGGATTTCACGCCAAATGGATCCGACCGGATCGTAAGCGGGGAGTCTCCCAAGGTAGAGCATCTTACCCTCGGAGGTGATCTCTACAAATGCAGTGCCGCGGAACTGACCGATGGCAACGAACTCGCGACCGGTCGACGAAGTCCATCCCCATGACGAAGATCCCTCACCACGTGGATCGCCGAGAGTATCGTGGTTGAGGAAGTGGTAAAGATCGAAGTTCTGGCAACGGAAGGTGTTGTTACGATCTCCGGGGATAGCCTCTGCGAAACCGTTGACACACTTGGTGAATCCCAATTCTGGGTACTGCGCAGAGTTCATCACGCCA
>TRINITY_DN10654_c0_g1
GGCTCGACTTCTTCGCTTTGTAAGACTTTGACTAGCAAGTCGATTTGCTCAATCTGTGCCTCTTCACGAACACCAGCCTTAACTTCAGGGTCAGTTTCGCTGTAGTTCTTTATCTTGTCCGTGAGGGTCGGTTCGTCGATCTTTGTTGTCAAGCTGTCTATCGATCGTTGAAGTGCACGAATGCCATCTCCGAGTGCCAGCCCAAAGATGCGCTGTAATAGTGATTTGGCACCCATTGGCTGTGCCATGAAGATGTCGAGGACGCTGGCCATCACAGCGGCTGGGTTCGTGAATCGAATCACCTGTTTGAGTGCAGTGTATGGAACGAGGCTGTGTATTCGCTTGGCTTGGGCAAACAAGTCCGGAGAGTTGTCCTCGGCCAGGAAGAGGTGATAGAGCGTTGCAGCGACCTCAATGCGAAGCCACTCCGCAAATTTCTTGTACTCAGGCTCGAGATCCGCAATAGTTTCTTTCTTCTTGATCTCCGTAAAAAGATTGCGCAAACCATTACGCTCGACAACGCCTCGTCTGAACTTCTCCATATGCACGTCCAACTCTCGGGCTCGGTTTTTAGCGACCTCAAAGAACTGTCGCTGCTCTACCATACGTTTCTCGTCCATGGTCTTTCGCTTTTCAATGTCTAACTGCTCCTCGTCACTCAACGTGGTTGGCTGCTCGGTAAGGAAATCGTGCATGGCTCCCGAATTTGCAATGGCCTCGTTCTGGAGGAAATTTCTCAAGAAGGCCCGTAGCGAGACTCTCT
>TRINITY_DN10655_c0_g1
CTGAAGAATGCTAAGCGATGCCTAGCTCTGCGTGTCCAGTCCGACAGGGAAACCACCACATACAACGTCCTGAAGGTCCAATTCTTCCTGAGCCCGGCCTGATATTCATCCACACAGATTGAAGAGTCCTCTGTGAGAACTTTGAAGCTGCCCGTGATCGGTCTCTGGTGTGGAACGGGTATGGCCTTGGTGATCTGTACGATGGAGGTGTGCGAGTCTGCGTTCCCTGCTCTTGAAATT
>TRINITY_DN10655_c0_g2
GTTCTGCGTGTCCAGTCCGACAGGTTAACCACCACATATAACGTCCTGAAGGTCCAGTCCTTCCTGAGCCAGGCCCGATATTCATCCACACAGACTGAAGAGTCCTCTGTGAGAGCTTTGAAGCTGCCCGTGGTTCGTCTCTGGTGTGGCATGGGTATGGCCTTGGTGATCTGTACGATGGAGGTGTGCGAGTCTGCGTTCCCTGCTCTTGAAATT
>TRINITY_DN10658_c0_g1
CTTCAATCCAAGAGTTGTATATGAAATTCTTAAAGTGGTTATCTCTCCTGGCAACATACCAGATTAATGGACTTGGAAGTATGAGAGGAATGGTCAGCTTTCTGTTAGAAGCTGTTGTAGGCATATATGTTCTCAGCAAAGGGTTTTCTGAGCAGAATCATCAGATATGAGTAGACAACAGAGGGTGTGGAATGCTTTGTGGAACATGCAGGTTCCTAACAAGATTCAAGTGTTTGCCCGGCATGTTTGTAGAGAGGGTCTTCCAACTAAGACTAATCTGGTTCTGAAACAAGTAATTGACAATGG
>TRINITY_DN1065_c0_g1
GTTCAAACGATTATGGGTGCCGAAGTCGGAGGAGCACATCCCTCAGCAGGTCAGGATGAGATTACTGCAGTAGCCATTGCAGAAACACGCGGTCTCGAGAGGCTGCAGCCCCTAGCGAAGGCGGATGTGATCCCCAATCCGAAAGAGAAGAGCACATACAACACGAGTCGACTGGGCTATCGACTGGCAGCAGATGGCGCCGCAGCACTGTCTGCCGGTGCACTGGTCTCGCCTCTCATCACTATGATAGACAAAGCG
>TRINITY_DN10660_c0_g1
GGATGAATAAACTAATTAAGGGACTCTTCCGATCCGGAAGAGTTCCCCAAGTTTCTCAATAGTCTATATATATATATATATTTGAAACTTCCCCATGCATCTTAATTAATTTACTCTTATATTTATGATCTCTCGATCAATAAGTCGAATAAAGTTAAGGGGTAGTGGGAAACTATGGGTGCGTACATGTACATGCATGACCATCATGTGTCCCCACATAAGTTATAAATT
>TRINITY_DN10664_c0_g1
GTCGGAGAATCATAATGGACTTGTTGCGGTTCAGTCTGAGATCGAGCCTGTCACGCAGCAGCGGATGGCTTTTGTGCCAGCGGTCGAAGTAGAAGATCTCGGTCGTACAGAACATGGAATTGTTCCGGCAGATATCGCTCCGCAACCTTCTAAGCCCATGCCAGCGCCGCAAAGCCCTCGCCCGTCTGATTCAGACAATTCCTACATCCCTGCTTTCGCCACAGATGGCACTGAGACGTTCGACAGAGCGTACGTCCAGGCACATCCTGATGAACACTTTTACCACCGCGGC
>TRINITY_DN10665_c0_g1
GCAAAAACCGCATTGATCTTAGCATTTAAAAGAAAGAAAGGTACTTCAACAATGCTAATTGAATAATGCTGAGAAAATAAATAAATAAATAAAATGCCTTTATTATATTTTAGACCGAAAATCACAATAAGCTATATTCCTTCTATAGAACATGTACAGAAAAGCAGTAGAGTGATTGTCAGAAAACTTCCTTAGGAGGCCGTGCAAGCAAAAAAAAACAATTAAATTCGAAACCTTTTTTCTTTTTTGGCG
>TRINITY_DN10666_c0_g1
GCAGAACATCTCCCAGTGCTGGCGATTCTGCTCGACTGGTGTGTTGTGTGGGAATGTATTGTACATGCTCTGTCTCGAGCCTCTCCTCTGCATCTACACCCTTTTCTGCACAATCGTTCAGCCAGGCATTGACAGCCGAGGTGAACTTTGCATTCCGCTTCTCGATAAGTTTCAGCATCTGCTTTTGACTGAAGACGGGCATCTTGAGCTCCTCCTCCCGGATCTTCT
>TRINITY_DN10666_c0_g2
GCGCCAGCTCTCCTCCTGTGGGAGAATGGTCAGGTGCAACATGTCGGGATTGGTGAAGATGATCCTCGCTTCGTCTCGGATTTCATTCCTCTCGGCAAATGCAGTGTCGCCGTCGAAAGTCTCACACATGACATGCTCCAGACCGGGAAGGTAGGAGAGGATGTTCTTCAGACTACGCTTCTGGTCTTGAGCCAGAGCCTTTGTTGGAAAGATGTACATTGCCCTCGTCTCAGGGGCAGTTTCCAGAGCATGAAGAACAGGCAGCTGGTAGATGAGCGACTTTCCCGAAGAAGTGGAAGTGGCGATGATGACATTCTGCCCGGCATGAAGGGCATTGATGGCTTCTGTCTGATGGCTGTAAAGGTACTGTATGGATCGAGTGTTGTAGAGAGCATTCACCAAGTCCTGGCTGAGAGGAAAGTCCAGCTCGCCGTAGACTGGTTCCTGCGGATCAAAGACACGATGGCCGTCGGGC
>TRINITY_DN10668_c0_g1
TTTTATTTTGAGATTTGAAAAAATTGAATTATTTTTTATATTTTGTTTAGAAGTTTGGGAAAATTATAATGATTAGATAAAAAATTTGAAAATTTGAAATTAAAGTGTTTGTATTTCTGGTGTTTGGATATTGAGATGAGATGAGATGAGATGGTATAGGATGGGATCAACGATCATGGGATGAGTTGGGAGTACTTTGCTATCCAAACCAGGCCTTATAGAAACTAGTAAAATGGGAATTCTTCCGCTGTTGGAGAGAGCATTTAATCATATACTCAACCAGTTCGGAATATCAGAAGTACAGTGGTGCAGCTAGAAGAAACAAAATCAATTAAATAAATATAAAATAATGTCATTTATCTAGCAGGAGCAAAACCCAATACTGAAGAGTCCCAGAAAAATAGAACTACCTAAGAAACCTTGAAGGCTAACCAACAAACCCACAG
>TRINITY_DN10673_c0_g1
AAAATATATATATTTGCAGTCAATGTCCCAAGTAGACACCATGTCGCCTTTTTTTCTTTAATATATAAGATAATATTTATTAAATAAAAAAGGGTTTTACCTAACTTTAGCATTTAAAAATTTTTATCTTGCCCATAGGGCCTTTTCTCTAGCATCAGCTCCTCATTAAAAAAGCCAAACTCCTGCGGGTTGACTCAAGTGTAAGGCCTTGAGTGTGTTATACTAGTCTAGGGAATACCGGTAAAAGATATGCTGTATGCACGGTCTCTGG
>TRINITY_DN10673_c0_g2
GTGGGCATAAGTCAGATATGGGTGAAAGTTCATGGGAACAGTATTATTTATCCCATATTTTACCAAACTCCGGCAGTTAAATATATATATTTTTAAATGGAAGTAAACAGGTTACTCTGATACGCGTCCAAATTAAACAATTACATAGCAGCAACCCTCATGTTATAATGGTGATACACGTATTCAGGGTCTTTGGAATTTTTTTTTTAATGATGAGGAAA
>TRINITY_DN10677_c0_g1
GTTCAATGCAACTGCAGAGACCGGCTCGCTGCCCTCTCGATATGCACCGTTGTTGGCCGCCGCGGTTTGCGCCTCGCTGTGCGATCGTTTCCCCGTGACCGTGGGCGGTGTCTTGCTGCGTGGCGGCGACAGAAGAGTGGGCGAACATACCATCTCCGCTGCCTGATTGCGGGCTGCGGGCGCGACGTCGGGGTGCGACGAACTCATGGTAAGCGAGTGCGATCGGCGATGGCTGGACACGCGCGACAGAGTTGTGTTGGAGATCGTGCAGCAG
>TRINITY_DN10677_c0_g2
GCAGCAGCGCACGCTCTCCTCGAGGGCAGACAGTCCTATCCAAGTTGCACACTTTGCAAGCGAAAAGTGAAGTCCTTGCGCGAGGAGGGTGATGAAGGCGTGAGCTACCGCGAACGGCTCGTTGCTATGCGCCAGGGGGACCGCCCCTTGGTCGGTGGTCTTTCAGCGCGCGGGCGCGGCGGTCGGGGATGGGGGCAATAGCAGAGCAGCACGCATTGCTCGATGAATGAATGCGCCGGCGGATTTACCGTCGTCGGTT
>TRINITY_DN10678_c0_g1
GGGAATTTGAACAAATGGACCAACAAAGTTTTTAATAGTTTTTTCAATTGTTAGATTATCAACTTTTAAATTAGAAGAGTTAATAATTTTGCCTTGGCTATCAAAGCTTTGACTTTGAAGGCCTAAAATCATTGTAGCTCTGTAGGATTTAAACTTTTTATCAACATAGTCTAGTAATTTTGTATCTTCATCACTGGCTAAAAGTAAAAGTCCAGTGGCCTCAGGGTCTAAAGTTCCTGAATGGCCAATTTTTTTAATATTATTTTGCCAAGCAAAATCTTTGATGGCTTTAAATGAAGAGATGCCTTTTTCTTTATAAATTAGATAAAACATAAATAACCTTAAGTATTTTTAAAGGGGATAAAAAATACCGTTGTTAGACGGTATTTTGGTCAAAAAAACTTTGATATGGTGCACGAGGAGGGACTTGAACCCTCACACTGTAAAGCACTAGAGCCTAAATCTAGCGTGTCTGCCAATTTCACCACTCGCGCAAAAACAAGGTAGTTTTAAACTATATGGTGCCGACTATAGGAATCGAACCTACGACCTACTGATTACAAGTCAGTTGCTCTGCCTGCTGAGCTAAGTCGGCATGGTGGAAGATGAGGGGCTCGAACCCACGACCCTCGCCTTGTAAGGGCGATGCTCTCCCAACTGAGCTAATCTTCCAAAATGGTGACCTATGCGGGATTCGAACCCGCGCATGCATGGATGAAAACCATGTGTGTTAACCTCTTCACCAATAGGCCTTAATGGCGCCGATTACAAGATTTGAACTTGTGACCAACTGGTTAACAGCCAGCTGCTCTACCACTGAGCTAAA
>TRINITY_DN10680_c0_g1
CATGACAATATTTCATCTTATCATTTATGAAAACACCAAAAGACTATAAATGGGTAACTACATAAAATTAAAGAGTGGATATAGAAAAAGAGACGACTTTATTAGTATTGGAATTCAAGGATGAATATGCCCTGCCCCTCATCATATCCGATTCTCAATAAGTAGTAGGGTGTTGCTACAGTCACACGGCCTAGATAAGAAAG
>TRINITY_DN10685_c0_g1
GTTACATATAATTATAGAATGAATAAGTGTCCTATAATCTTTTTGAGAAAGTGTAGAGTCCATTAATAAAAAATTAATTCTTTTTTATATGAATCTCATATTTATTTATTTTTTTAAAGAGATTGGACGGCATTTACAGATATCACAATTGCAAATATCATTTGTTAATATGAAATTACAAACATCCATATCAAAACCATGCGACAAGAGGAGAGTCCATACTCACCGAGTGAGAAGGGGACACGCGACGGAGAAGGG
>TRINITY_DN10685_c1_g1
GTTCTCTTCGGCCTCTTACCCAACTTCTTACATATACGCTTCAATTACACGAAGATCTAATCAATGAAAAACTAATATTGGATTATATATTATGCGTTTACGTCTCTTTCACTTTAGTTCTAAAGTTCAAGAAAGATAATTTTTTAAAAAAATTTCGCAATTAAAAAATAATTTTTTCATATAATTTCATATTTATTTATTTTTTTAAAAAAGAATACGCGAGATTTACATATTTTA
>TRINITY_DN1068_c0_g1
ACGAGCTCCAGAACTTCATCGTAAACACGTTCCGGCGTGCGAAGCTAGCAAAGCCGCACGGGGAGTTGTGCAAACGATTGGAGAGTGTCGTCGCGCCGAAGCAGCTGGAGTACCTCCGGCCAGTGTTTGCATCCTTCGAGCCTTCGACGAAGCTGTCCGCGCTGCAGGCCACTGTAATTTGTCATATAATGGATGTGTTCGACGAGCCCCTGTTATTCGGTTTGCCTGATCAACAATGGCGCGAAACTTTGCTTGCCACGGTCACCA
>TRINITY_DN10695_c0_g1
TGGGTATTTAAAAATCTTGTTTCTTCTAATACTAATGAATGAAGAACCCAAAGAACTTAGGTACTTAATTTTTTTTGTAGGTATGCATGAAGTCCTCCATAAGCAAAAGCAAATAGTTTTTAGATAGTAGATGTTCAAGACACATGATGGAAGACAAGTCTTAAATCTTAAATCTAAAGAAGAAGGACACGTGACATTTGGAGAAAACTCGAAAGGAAAGATCATAG
>TRINITY_DN10696_c0_g1
AATGAGGTTACTATCAAGGATAGATTTCCAATTCCAACCATTGATGACATGTTAGATGAGCTTGGAGGTTCGATATTCTTCTCCAAACTTGATCTAAGGGCCGGATACCATCAAATAAGGGTGCATGAAGGGGACATTCACAAGACGGCTTTTCGAACTCACAATGGCCACTTCGAGTACTTGGTGATGTCGTTTGGTCTATGCAATCAGCAATGCTCCTTCAACTTTTCAAGCATGCATGAACCAAATCTTTAAGCCGTATTTGAGGAGGTATGTGTTGGTATTTTTCGATGATATTCTTGTTTATTCGAAGACATGGGAGGATCATTTGGAGCACTTGGAG
>TRINITY_DN1069_c0_g1
GATCACGACCTTGGTTAGATGGAGTTGAGGATGGTCTAGTGATAGTAGTGTGGGCTGCAAGAGGGCTACCTGAGAGAAGGGGTTGTGTCTGATGTGCTAGTCGTGACTCGTGGTTGAGAAGATAACTATAAACTTGTGATGTGGACAAAGGATCTGGTCGAGTGGTGATAGAGGTGGTGATCCAGACCAAGGGAAGTGGTGATCTAGACCAACCAAGAGGTAAGTTAGAAACTCAGAAGAAGAAAGTGGTTGTCCAGCAACACCAAGGGAAGCAGCTAGCGATTTAGCTTTGTGGAAATACTCAGTGATGGTTTTAGATCCTTTCTTTAGTGTTGCCAACTAGTACTGGGTTTGCATAGTATGTGCTGAAGTTTGGGCAAAGAACAAGCTGTGTAAGGTGGTGCATTCAAGCACTCGGGCTAGAATTGTGTCTGTAAGGGAGGAATTAATGGCAAAAATAATCAACTGGTCTTGTAAAACCCATTTTG
>TRINITY_DN10702_c0_g1
GAATCTTTTACCAAGGAAAGGTTAGATAGGGTTGTTGCAAACACTGAGTGGAGAGAGGTGTACAAGGAATCTCGGGTTGAAGTTCTGGTGGCTAGTTCTTCTGACCATAAACCTCTGTTAGTTCATTTACTAAAGCAAAAAGAAGCTGAAGGGGTTAAGAGGAGATCTTTTAAGTATGAGGCAAGCTGGGCCTTAGAAGATGATTGTGAACTAGTTCTAAAGATAGCATGGAGGAAGGAAGAAGTGGGGAGGAATCCTTCAAACAAGGTGGTGAAGTTACTGGAGAATAGTAAAGTAGCTTTTCAGAAGTGGAG
>TRINITY_DN10708_c0_g1
CGAACACAGAGAAACCACACATCACCATTATGGAACCCCACAGAGAATTGACTCGTCCCAGTAACACACACAGCAACCCCGCCAGTGTCTGCACCACCCACAACCCCCACAGCCTCCCTCTCATTCCAAACCTCTTCCCCATCTCGTCGGAAATCACCCCTCCTATCGGCCGGGAAAACAAATTGGCCATTCCAAAGCTCGCCGCTATCGTCCCAGCCAGTTCCAGATCCACATTAAACCTGTCGTAGAAGTACTGCGCTATGATATTATTTGTTGTCAGCTCCACTCCAAAACAGTATCCGTATGTTAAAGCCAGTATCCACCCTCTGTAATTCTTAATCCCATTGCATAGAATTTTCAGAAAGTTCTCTTTTGGGGTCTTAATATTGGAGCGTTTGTATTTCCCGGAAGGAAGGTCTTGGCCATAAACCAAGACCAATATTGCTGTCACTACTTGGAATATTGCAGGGACGATAAAAGCAGCACGCCAAGCGGTGGAAGATGGTATGTGGAGGGATATGAAGAGAGTGTATATGAGCGGCATGACCAATTGGGTGACGCCCGAGCCCATGTTAGCCCAGCCGGCGGCGAGTCCGTTGGCAAGCCCGACGACGGGGCCGGAGAACATAGAGCTCATCCAGAACTGGTTGGCGACGAAGTTAGCAAGCGAAAAGCCTACTAGGAAGCGAATAAGAATGAACGATTTCGGCGATGATACGAGAGACATGGAGAGGATGGCAGGCGCGGTGAGGAGAGACAGCGTGGCGGAGGCGACGCGAGGGCCAACGAGGTCGCATGTAGGCCCCATGGCGAAGCGGGAGAAGATGGAGCCGACAAAGGAAGCTATGCCGGCGTTGCCGATATCAGTGTCGGTGAGGTTGAGGTCTTCACGGATGATGGCGAGGAGAGGAGGGATAGAGAATGTGGAGAAGAAGCATGAGAAGAGAGAGAGCCATGCAAGGTGGAAGGCTCGCATGTGGGGCGGCGCTATCAAGAGAGGTCGGATTTCGGTGGCTTTTGAATCAGCATCGACAGGTAAGGAGAAGGTCGGTGCTTTTTTGGATTCATGGTCAGCTTCCATGGAAGAATTAAAGTTCAGGAACTGGATACCTTTGTGGGACTTTTAATAACTAGATGTTCTAATAGTGGCTGA
>TRINITY_DN10710_c0_g1
CTGCTGGGTCGTCTGAGGGGATGGGATCGAGGTCAAGCGTCCCATGGCGTTTAATGAGGTAGTCGCGATGCTCTTGGGTCAACCCGGCAGCTTCCCCGGTATTGATGTATGTTGCTCGTGGTCCAAGGGCGAGGTTGTCACTGGCATTGTCGCTGAAAGCAGGATCATCGAAATGCTCTGGTTGAGCTTTGGGCGAGGCCGCGAAGTCCTTCTGGCCACTGCCTACATCTGTTAAGTTCCCCATGGTGAGGTGAAAGTGGCAGGAGTGAATGGTCCGAGGAACAAGGAATTAGTGGAG
>TRINITY_DN10711_c0_g1
GCGTGAGTTGCGGGTTGCAGTAGATGGCATTGATGACCATCTCCATTAGATGGATCTTGTAGGATCTGACCTTGGCCTGATCATCGATCAAGATGGACATGGCGAGCGTCACAAACTCGGGAATGAACTGATCAACATGACCACGGAGGTTCAGCATGATGACCTCGGCAAGCTTGCACCCGCAGATGCGGTCGACACCACCAGTCTTGTCATCTTTGAAGATCTTGCGG
>TRINITY_DN10712_c0_g1
GCAGAGTTGTAGTTTGATCTCTCGGCTACACAAGAACGAGCATATTCCGGTCCGGATCCTGTGGCTGGGAGTAATGGTGTAGTGATTGTGGGTGTTGGTGAAGCAGTCGAGTTGTATGCGAAAATTGCCACCAATAAAGTGGGTGGAAGTTCAAAAGGCTTCATCTTGATTCTTCCTGTTTCGCGCCCCTTGAGAAAATCCCACCCAACAGGA
>TRINITY_DN10713_c0_g1
GTCAATACTATGGCTTCACTTCGTCTGGCCATTCCCCGTGGATCGGGCCTTTCTCTCCATTCGAAACAGCTCCAGCAAAGATGGCTTCTTCCATCAATATCCTACCGAATCCGCCATGCATCGACCGAAAGACCTCCTCCTCCCAAACCTCGCGTATTGGAGAAACCAGACAAGTTCCGTCCACCCTCCCACCCATCGCGGATCCGTAACAAGCCTCGTTACAACTATGGCCCGGATCTCACTCAAGAGCAAAGGACCGTTCGCAAATACCCGCACA
>TRINITY_DN10713_c0_g2
GCCCATCCTCCAAAAATCCCCTCGCCCTGCGCAATGCCGTGTGCTTTGCGGTAGTCGCTGCGCTTCTGTACATCGTCGACTTTCTGCTTCCGCCTCTCCATGGTCTGTGCGGTTGTATAGGCGACATGCATCTGGTAGACTTCGACATAGCGCATTATCCAGCGGAAGGGATGTTCAAAGAACATGCTGTTTGGTGGGAGGAGATCTTGGTAGGGTGTGTTGTGGAGGAAGTCGGCGGTCCAGACGCCCAGGACTAGGAAGACGAGGATTCCTAGAGTTATCCAAAGATGTATACTTCGATTCGTCAAGAACCAGTGCATGAAGGAGCCTTCCGGGGGCATCATGTGCGGGTATTTGCGAACGGT
>TRINITY_DN10716_c0_g1
GTGGCCATTGAATCGTGGCGCGGTGATCCAGTCATTGTGTTCTCAGCTGGGTATCCGCCCCAGGATTGCGCACCTTCCCCTATTTGAGCTCCACTGATCGGCCTTGGAGGGTAGTATTGCGAAGGTACGATGGGCTGAGTCTGTATATGTGCATCGCCATGTCCGTAGTGGTCCTGAAACACACCTGGGCGGCCTTGTTGGGGACAAGGTTCAAGTGTGCCGACCGAGGCTGC
>TRINITY_DN10717_c0_g1
CGAGGTAGTGAACATTGAAGTGTCGAGATTAGAAATTACCATATTACATAAAACATTTCTTGAAGCTTTACATCAAGCATTCTAACCAAAACCTAGTTATGTTTGGAGATGCAATTTGATGTTCTCATTTTCCAACTAAGCTCAGAATAATAACAGGTACCGGAGAAGTAATACACTTCAACTAGTGATTTTACATGATAAACAAAGCAAAGTTTCTGAATTCAAACCTGACTCCGCATTATGCCTCCCATTTAAGTTCAATACTGATTGTGTTGAGTCCCACAATTAAAAGAGAATTTGGGACCACATATGCAAGGGAGTGTTAAATTATACATAAAGTTATTAAATCAACATTTGTCACCAGCTTGAACTTTAGGGACAATTAGAGACTTAACAATCTATAAGAATG
>TRINITY_DN10718_c0_g1
AATCGCCTCCCTTCTCGAAAAATACCGCGCCGCCAACGGCAAAATCGTACATGTCTTGCACAAAACCCCCGACGGCGCACCAATCTTCACGCCTGGAACCGAGTTAGCTGACGAATTCGCTGCCCTCAAGCCGAAGGACGGCGAGGAAGTCATTTGGAAACAGCACCCAGGGTCGTTTGCGGATACGAAGCTCGATGAGGTGTTGAAGGGTTGGGGGATTAAGAAGGTGGTGTTGACGGGGTATATGGCGCATGTGTGTGTGAGCACGACGGCGAGACAGGCGGCGCAGAGGGGGT
>TRINITY_DN10720_c0_g1
GCCAAAGCTAGCACGTGTAATTTCTGTGAGTTTAATTTAGGAATTTTGCCAGTTATAAATGTGTTGTGTACTATTAATTTGTTGTTTTTAGTTTCAGCTTTACTTAATCAGTTCTTGTTAATTTCACTTACTATCCAAAAGCACAATGAATCAGGAAAAGCTCAAGAAACTGCAAGCCCAAGTTAGGATCGGAGGTAAAGGC
>TRINITY_DN10721_c0_g1
ATTGACTTCACGTTCTCCCCTCCGAGGACCTCCACAGCTCAACGATGAGAGCTGCACGCCTGATACGACCGCGTGCGCTGCGGCCACAGCTCTCGAATCGCTATCAGTGTCTCCGACGCAATCAGTCCTCTGCCCCGTCTACTCCTCCTTCGTCTCCTCCACAATCCACTCCACAGGCCTCATCTTTCTTCCGCCGCAACCGTGCCAGCATCGTATGGAGCACTCTCGCCGTCGTCGCTGGCGCAACCGCTGGCAGCTTCGTGGTGCATACCTTGGTGCCGCCGCAAATGCCACTGGCCGGCACGCGCGAGGACAACATCCTGATTGCGGACCTCAACCGACGCATTGACGACGAATTCAAAGTCAAGGTATTGCGGGGCAAGTGCCTTGGCGTCACGAAGCAGCTCAAGGGCGAGGAAGGTGGTTGGGTTGAAGTGCTGCCCGCTGCGCTGGATACCGAAGCTGGCGCTCAATTACCCTTCCATGACCGGTTGACCGACCAGCTACAAGGCGCTAAAGGCTTGGGTGTGGAGCGTATCTTTTGGGATCGTGGAGAGCAGAAGATGGTTGCCGTTGTGTGGTTTGGTGGTGCTTTGTCCGGGTGGCCAGGCGTTGTGCACGGCGGACTGCTAGCTACCGCGCTGGAGGAGAAGATTGCGTTGGCGGCCTCCCTTGCGCATGGAGCCTCTGCCGTGTCTGCTGCCGCTGTACCACAACGGATGCCGGGTAGTGGGAGCCATGCCACCATGTCTACACCCACAGAGGCTCCGCCGGAGCCCGTGGAGTTTAGCATTGATTACAAGAAACCTACATATGCCAACACTTTCCATGTCATCCGTGTGGCACCGGCATACAGCGAGGAGATGCAAGGTGGTGTGCGTTATGGGATTCCTGGAGCCGAATGGTCTGCCACACTTGAGACAACGGATGCTAAGATATGCATCAAGGCTGCCGCCAAGTTCTCGCCGCGAAGCACTGCAGAGCGCGTGGAGGGGAAGGTCGCGGATGCGGCAAAGTGGACGTATGACGAGTTTCGCCAGTGGTTGTGGCCTTCCCGCCAGCAGGAGACTGAGCTCGAGCTGAAAAAGTTGACTGACTTCAACAGTGGAAAGTCGGAGAGGGTTCTCACAGATTTGTGTCCA
>TRINITY_DN10725_c0_g1
GCCACCCGGCCCCATCATAAAGGACCAAACCCAGTCTCGAAAAGCACATGGTGAAGTGAAAGCATGACCTGCGAATTTCCAGCTCCGCTGAGTCCGCTCCCGAGACCATCAACCTTCAAGCCTTTTAGGCTTCTCGCGCGAGACAGGGCCGCATACTCCTGGCCCTCCTCGAAGACTTTGTTCAAGTCAACAATGACCCGATCGAGAGTCATTCCCTGGGACTTGTGGATTGTCATAGCCCACGCAGCAGCAAGGGATATCTGTGTCCGTGCCAACAGAGAGTAAGGCTCGTCGTCTCCCAACTCAGACACACGACAGTTCGCGAAGATGGTCAGCTTGCGGCCGTTCGTGA
>TRINITY_DN10727_c0_g1
CCTCAGGGGAGAGACGTAGATTTTGCGAGCAGATGTGGCGGGTTTAGTCTCATATTGACCCCTCTGGTATTGACACCTCTGGACTCACTGGTGTGCGAGGTATCTCTGGTCGAATCTCAGGATTGCTGACGTTGATGCGTTCTATGTCAGATGATCGTGGAAGTACCTTAAAAATGGTACAGTCCAGGTAGCTGGGTCTGCCCAGTCAAAGGTGTTATTTCGATTCAAGCCTAATTCACTTGAGCAGCGATCAGCAGCTAGCGCACGGCTCCGCAAAGCTTGGTGGCGTAGCGATCGCACTGATTCGCGCATCACCTCAAAACGCGGGGGAAAAAGGGAATTGCCATGGATCTTGCTAGCTTTGACTTGTCGATCATGCGCTGCGTGAGCACATCTTGCCCGATGGGGGCGACGTTGAACGATTCAGAGCATCACAG
>TRINITY_DN10729_c0_g1
AGAAATATGAGAAAGTTATAATAATTAGATAAGATGAGATGAAAAGTTTTGTAAAAACAAACAAGACTTAATCTCTTGTTGGCTCTCTGCATGGTGATTCCAATACATAACCTTGCCTTGCAAAATAGAAACAACATAATTGGTAAATCAGATTTTGCACTTGCTAGTGCTAAATTTGCTTGGAATTTCCAGCGTTTTATTTCCTGGATGCATACGAGAACCAGAAGGTCATCAACTACCATTCAAAGAAGTTTATCAGTCGTAGGACACAAGTAAGAAAGGGAT
>TRINITY_DN10730_c0_g1
GGCCATAGAGATTTGCATCACGATTAAGTATGTCTGAGAGAATGAGGAAATAAATACACAGGAGCCTTTTTCTGTATTGTCAAAAAACCAATGTATGTTGAAGAAAAATGATTGGTGCAGCTAGTTCTTTTCTGATATTCATTTAAGCACGACTGAAGTACTTATCAAAAAAATAAAATTAAGTACGACTGAAGTCACCCCTAGGTGTCAGGATGCTTCTCTTCCCTTAACTTAGTTTTCGAGGCATTGGAGACTTGTGCAAACTACATGAAATGTAATTTTCCTCATCCTAATGAGTTCTTCTTGTCTGCCACACATAATATCAATCAATCAACTTTTGTTAATTCTGGGTTCATACTTGGAATTTATGGCACCTGCAGTGCTTTTGTTGTTTTATTTTTATTTTTATTTTTTTTTGGGGG
>TRINITY_DN10731_c0_g1
GTCTTTTCCTCAGGATCGTGTGTCACCAAGCTCAGCGCCTTGCCCATAGCTGTGTTGTCACCAATCGATGTCACAAGCATCCTACCACAACCTTTTTTAACCTTTGAACCTGAGAAGAGAAACGGGTTCTGATCACGATCGATTTTGTGTTTCAACACCTCGTCCACCTCCAAGTCCTCCCCTTTCACAAGCAAACCATCAGCTGGAACATGATTATTCGTCTCCAAAACTACTATATCACCCACCACAACATCAGAAACGGTAGTATTCTTTAACTCTCCACTTCTTACAACCTTTACGTCCCTTTTATTCATATTCTCCAAAAGAGTTTTTTTCCTTTTCCTTTCTTGGCGAAACTTTTCTACTGAAAATAATGCAACAACTAGGACCGCCGCAACCAGTATGGCGACCCCGTCATGCCATCCATTTTTGGGTCCGTGCTCCTTGATTTCAATAGCAAAGGCTAACAAAGATGAGATAAAGAGGAAAACAATTTGGTAAGTGAAACAAGCGTCCCGGAAGAAGTGCCAGAAGCCTTTTTCATCAATCGGGACGTTGTTGGTTGTACTCCACACTTGTTGGACTTCCCTGCCATCAATCCCGTCCTGCATATCAGAACCCAGAAGTGTCACAGCCCGGTCAACGCCACCGAGTTTTCTAAGAGAGTTCAAGTCCTTCTCTTTCACTATATTCCGAACAGCGTCCTGATCTTGCACAATCAGATTGTGTGGAAGGATCTCTTCTTCGTGTATCTCTTCCTCCCCTTTGTCAGAGCGAACATCGATTACAA
>TRINITY_DN10732_c0_g1
TTTTGGTATGATAAATGGCTAGAGAATGGTCCCTTTATGATCATTATGATACGATGAGTATATCAAATTTGAGATTGAAGGAATTATTGGTGGAGGATCGATGAGACTTTGAACTTATTAATCGGCTTGTTGGATCTGATCATATGGAGGGGATAATGCAAACTTTGAGGGGCAAGAAACCTGGCGTTGATGTCCTCATTTGGATGCCTAATTCGGAAGGAAAGTTTAGCACTAAGAGTGCTTGGGAAGTGATGCGGGTAAAAATGCCTAGAATATTGTGGGCTGATTGGGTATGGCATTCTAGTCTTCCTAAATTCATGGCGGTAACTATGTGGAAGAG
>TRINITY_DN10734_c0_g1
GACAAAACGGAGGCCACAGCCGTGAAGGGGGAAAAAGTGGAGCACCAAATACAAAAAGAAAGGGTGAAGCATTGACCCGGCCGCATCGGGTGCCCCATGCTCACGCAAGTTAGGCGGTAGAAGGAGATCGTCAACTGATCCCACGAAGAGAGCCGGCCCGAGACAGAGAGGGCCACCAATACTGCGAGTACCACATGACCGACCGGCATAGCACCAAAAATTGCTATGCCTTGAAGAGAAGAAGGGAGGAAGGACCAATGGAACCGGAGGTGCCAGTCAGAGGAACAGGAAGACCGGCGTGGGGGGGCATTTTGGCCCCCGGCGGGGGAGTCACTTCGTCGGCTTGGAG
>TRINITY_DN10738_c0_g1
GATACGCCCAGTTTTCTGCCTTAAGTGGTTGTTTTCCTTGTGAGCATTGTACTGAACTAGATAAGAGACAAAATTAATGAATAAGGTGTTCCTGACTTCTGTACGCACTGTCTACTCAACATTATCCATATGATTCTTACCTGATCCATGCATTTATTTATAGTTACTGCAAATGTGAAATTACTGATCCTTTGCTCTGAACTTGACATCCAG
>TRINITY_DN1073_c0_g1
GAGGAGCTGAGCCTCCTCTCCCCTGCAGTTGTTATTCTCCCTCACTCATCCCATACAACATTCGCTGTATACCATACCGCAAACATGAAGTTCTCCACCCTTATGATGGCTGCGGCCTCTGCGGCCTTTACCTATGCTCAGGATGATGAGCCCCTCCCAGCCCTGGCGGCTGCTCTCAACACCACTGCGGAGCTGTCAACGCTCAACGCGCTGCTGGAGGACTACCCAGAGATCCTTGGAATGCTCGTGAACGCAACCAACATCACCGTCTTCGCACCCAACAACGACGCTCTCGAGGAGCTGATGGCCTCGCCCGGTTTCGAGGAGGCCACCACTGACCCAGGCTTCATTCCGGCCGTGCTTCAGTACCACGTCGTTGGTACCGTGCTTACATCGGAGAACTTCACCAGCACCCCCATCTACGTGCCAACCATGATGGACAATGTCACATACGCCAACGTCAGCGCTGGTCAGCGTATCGGACTTCTCCTCGCAGGCGAGGGTGAGGATGAGCCACAGATCCTTTCCGGCCCTGGCGACGCCGCCAACGTTGTTACGGCTGATGTCATGACCACCAACGGAGTTGTCCACATCATCGACACCGTCCTGACTCTGCCTCTCTCACTCTCTGCCACCGCCATTGGCGCTAACTTGACCGCTCTTGCTGGTGCCATTGAGTTGGCCGAGCTCACCGAGGCCCTCGACGAGGACGAGGACATTACCGTTTTCGCACCAATCACTGCCGCATTCGAGGAGATTGCCAGCGTTTTCGAGGGTGCTGACGCCGAGGCCGTCGCTGCTGTCCTTGGG
>TRINITY_DN10742_c0_g1
GACTTTAATAAGATAGGCAAACACAACTACACAAGGTAGTATCCAAGTCTAACTATGATACATTTGGTTAATCAATTTGATTGAACTTTATCTTGTGAAGGTGTGGTAGTGCCGTGTTTGACAGGATCCGTGGGAGGTCCTTAACATATATGATTTTCTGTTGTATGTCCAATCTTCATGTTTTAGAAAATGTCACAAAATTATGAG
>TRINITY_DN10743_c0_g1
GGCTTGGAAGAGAAAAATGGAAATTCTGAAAGCTCAGTCGAACCATCATTCGATGACCAGCACTTTGTGCTTAACTTCATAATGAGCACTTGCTTGGCCCCGATGTCAAGTCTGATAACCCAAGGTGCTCAGCAGCTCAGAGATTAATCAAAGGTTTACCACCATACACATTGAGTGATCTGGGTGCTTCATATGTCAGCATTTCTCTATTAGAGAGGTTATATTATTATATACTGAGGAATGCTAATCCTGG
>TRINITY_DN10749_c0_g1
TGTCCGCGCGCCAATGGCCCCGAGAGAGATCAGATCGGCCAAGAACTGAGGCGAGATGGTATCGAGCATCTCGCTGGCAATTGGCATTCCCTGGCTTGTGAGGTCGACAAACAACTGCCTGCTGACCCGAAGACCCTTGTTGATCTTGTAGCTCTCGTCAATATCCGGGTCGTTGATCAGTCCCTTCCAGCCGACAGTGGTGCGGGGTTTCTCGAGGTAGGCTCGCATGATGATGCAGAGGTCGTCGTTGAGCTTGTCGGCAAGGGCCTTGAGCCGGCCGCAGTATTCGACCGCGGTGGCAGGATCGTGTAGGGAGCATGGTCCGACCATGACGAGAAGTCTGTCGTCCTCGCCAGTGATGATTCGAATCGCATCGTGTCGACCTCGGAGAACTGTGTCTTGA
>TRINITY_DN10751_c0_g1
GGATAACCATTACACGTGGATTTGCGACACGAGAATGGCACTTTGAGCCTAGAATAATATTGATTTTGTTGATGGAACATTCCCAAAGCTGGATCATTCTCAAAATTTTTCCTGATGGGTTCATATGAATGATGAGACCTGCTCAATGGTTCTACATTCCATTGCAATTTGCACCTGAACCTTCTTCAACCATTATCTACTCGACCTTGGCTTGAGATATTTGGACTGATTTAACGAGCACTTTTCTCAGCCAGATGATACTAAAATCTAATCAAACACAAAAGGACTGTATATTACGAAGCAAGAAAATCTCTCTGTCAGCTTATTCTCATATTTTAAATCTCTCTGTGATGAATAATTAGCTTTTGATTCATAACAAACGTGTACTCCTGGTGTATCCCAAGCTGTTTTCCCATCTGAAAACAATCAAATCATGCAGTTTCTATGTGTTTAACACGACGCTTATGCTCCTCTTTGCAGCGTGATAATTTTGTATGCCTCTAACCCCATTAGCAGCGTGATTTATCTCATACAACCTTGATTAACATGCTATGGCGAGCAGCTAGCCCTAATAATAGGTCTCTTTGCTTCACTTGTATTTGATGCTTGGTTTTATTAGAGTGCCTTGCCTCATTTTGATGATCATGGCACTGAAGGACATACTATTGGAACATGACATAAACTTGTCAGCTTACCCCTCCAGAAAGCAAAGTAAATAGAGGTTCGTATCATTTGCCTCCAAGTCACGGGTTGACTGCTACCAATAATCAAAGATATTAACAGTTCTACATGCGTATAATACACATTTAGATACCAACAATCAAAGATATTAACATTTCTTCATGC
>TRINITY_DN10763_c0_g1
AATAAACTCACATGTATTTTATTTATGTCTTATTACGTCTGTAGGCCTGCGTGGTTGCACAATTAAGATTGTAAATGAATTTTCATATTTGGAGTATATTTTCTTTTCAACAAGACGGTAGAATAAAAATCTGGGAATCTTAGGTAGCTATGTGCTATGAAATATGTACAGTTAAAAGGGATTTTGCAATGGAAATATCTACATAAATAGACTAGCAAAATTCAACATCGAGATCTTGTGCCTTGCCTTG
>TRINITY_DN10764_c0_g1
GTTGAATTCAAAAGGATGTTATTAGTTTCTGATTTTCTATTTCAGTTCTATATGGTTTCATTCGTCCCTTTGGAAAGATGATACCATCTACAACATGTTCTGAAAGTGTTGTTTTTTTTCCCTTCATCTTCTTCTAAAGAGATCAATTTTCCATATTCGAATTTTGGGGGCTTAAACCAAAATTATTCCTCACTTTCTGGACCTAGGAATTTTCAGGGTAATCGAAGATGCGCGATAGGCTTTTACAAGTTTCATTCTATGATATTTTAAGGACATAAGTGATGCTATACTGAATATTAGCATTCTTTTATATCTTTTCTCCATCAATAATTTTCTCAAAATTGGATATTTTCTATGGCTATTTTTTATTGTAAAAAAGGGAGTCTTTCCTTTGCCTAAAACTGGTTTGTTAACGTGGGT
>TRINITY_DN10767_c0_g1
GACACAGCATATAAATCTCGTTACATTAAATGTTATTCATAGATAATGTGAATTACCCCAATATATAATGCATAGATCGACATGTTTTGTCTATGAATTATAAAAGGTATCTGATTCAGAAGATTATAGAAAATCTTGATCGGAATTTCTTTATAATTGCTTTGTTGACAAGGGGAAGTATCCCGCTTTTTATGCCCTGACTAGAATATCCAGTACTTGCAGCAACAGTATAAGATCTTGGTTTTGAAAGTTATGGGCAG
>TRINITY_DN10773_c0_g1
GAATTTTCTAAGTTTCAGTCACTAAGTGACTAAACCCTAAGGTTTCCTTCGGGATCTTACATTGACAACCAGACATTTGCTATAAAATATTGAAATTTAGATAGCTCCTTGAAATTATGGTGGAAGATGAAATGGAGTGGAAAGTCTTGGTGATTTTGTGACTTTGATTTTTCAACTAAATGTTCTGTGATGACCGGAAAGCA
>TRINITY_DN10776_c0_g1
TGGCGCCCTCAGTTTACATTGTCTCGTTGAGGCCTCACGATTGGACGGCCAGAGATGTTCTGGGTCATTCGACCACCGGCCAACACAACCCAGGGGTTACCGGGACGGGCGCTAGACTAGTCATCGAGGGAAACAGAAATTAAGAGGACGGAAGTGCGGGTTATGATGCCGCATAACTAAACGGGCCATTGGTGGTCATCAAGCAATGAGTACAGGGCACACCTCAGACTGGCCTGGAAGAAGCGGG
>TRINITY_DN10779_c0_g1
ATCGTACATTGCAGGCGCCTTTACTCAGCAGCGGTACGAAGAACTAATAGGCTGCGACAACGTCCAGCTGGACAATACGACAGCCTTTTACGCCAGATACACGACAAGTGTGCTTTGTAATGCAATAGTACAGAATTCGATCGACGCCTGCGACCTGACGGGAGGAGCCACTCTTCCACTGTGTGCCAATGACTGCGCCGAGTATGCTCTGAGCGAGCAGGAGATCTCCGCTAGCGATGTGTGCGGCACCGCGGGTCCGGGCGCCTTGACCCAAGTTCGTGCCGACTTCACCAACTGCGCACTGCCCGCACTGGCCCTCACGACCGGTTGCATCCAAGCGGTGGACAATCAACCCGGCGACTGCGGCTTCGACAACAACTTGGGCTCACTGTGTGCGTACTGCGCGGCGAGCTCGCCTAACTCAACGGACTCATGCTGCGTTTTCTCCAACACGACCGACCGTTGTGATGGAGTCGCTCTTCCGGTCATCGCTTCAGCGTCCCTACAACCCATTACTCTCACGTCAACGATCAGTGCACCTGCTGGCACTTCGACCGAAGGCGCTGGCGTGGCGCCTTCTGGCAGCGGCAATGGTCTCAGTGGCGGAGCCATAGCAGGG
>TRINITY_DN10780_c0_g1
GTCCACATTACCCAAGCTTTAGCCTCCTTTTGGTTGTAGAGAAAATGTAGGCAAATGAAACAATAGAAATAGCTGCAAACTATACCGGCTGAATTAAGCTGACCTTATTTCTTTGCAACTCGGTTTTTCTAATTTTATCAGGAACCATAAGAACAAAAGATCGAATAGCAAGTCAGGTGTTGATTTTAAAGATTTCGGAAACCTAATAGCATCAAAGTATGAGATTCATCACCGTTTCACAGCAGTTTCTCAGGAAACACACAAATGCTTTGGAAAAATAAAA
>TRINITY_DN10781_c0_g1
TCTCTCATTAACTCCACTGCCATCGCACCATGTTCGGCTCCTTCATTTCTGTCGCCGTTGTGGCGCTGGCCGCCACAGCGACTGCTGCACCCGCTACCCTTGATGAGCGTGCTGCCACCTCCTGCAGCCTTTCGGGTTCTGCTGGCTACACCGCCGTGGCGAGCGCCAAGTCTTCCTGCGCGACTCTCACCCTCAGCAACCTTGTCGTTCCCGCTGGCAAGACTCTTGACCTGACCAAGCTCACCAAGGGAACTCACGTCGTGTTCAAGGGCACCACCACTTTCGGCTACA
>TRINITY_DN10781_c0_g2
GTCACTCATTATCTTCACTACTTTATAACACCATGTTCGGCTCATTCGTTTCTGTTGCCGTTGTGGCGCTGGCCGCCACAGCGGCTGCTGCTCCTGCAGCTCTCGCTGAACGCGCTACCACCTGTTCCTTCTCGGGTGCTTCTGGTGCTACAGCCGTTGTGTCCGCCAAGGCTTCCTGCGCGACCATCACTCTTGACAGCCTTGTCGTTCCTGCCGGCACGACCCTTGATCTGACCAAGCTTACCAAGGG
>TRINITY_DN10786_c0_g1
AAACAGAAACGGAAGCCGTGTGAATGAAGTTCCGGAGACTATCGCCAGTCAACCAGCGCCACCAATTGCTGAGTTGGAAAGTGATGGTATCATTGAGGAAAGACAGACCCTCTTCCTCTTCCTTGCGCACACCGGACACCGAACACATTACGTGGCGGTAGAGACCGCGATGGTCCATGGGCAGTTCGTCCTTTGGCTTGGTGCCGATGCGGCGGTCCTCCATGGCCTCCATGGCTTCAATGAGTTGTCCATATTTTGCCATCACATCAACGAATGCATCTGCAGTCTTGAGATCTTCCGAGTTACCGGGAGTCAAGTTGTGGAGAGGTCCGCTCAGCAGATCGAGCTGCTTTTCGTAGAACCTGATGAGTGCGATCATGGCGGGCTCAAAACCTCGGACTTTGATATATCGACTAGTGAGCATATCCCCG
>TRINITY_DN10787_c0_g1
GTTCAGATAATAATTAGGGTTTTTGTTAACGATTACTGACTGCGGCATAAGTATATCTAATAAAGCAGTTCGCATTTTGAAGTGTGAATTAATCATCTTCAATATCTAGCTGGTTGATATATGAATCTAGTAATTATGTTTTGCATCATCATTAGTTCTCGTGTGGTAATTATTTGTTATTGTCATTTCATGTAGTTGTGGTACTTTTTGTACTTTTTTATGGTACTTCAGACTCTCAATTTAGTTGTGATGAGATGTTCTAGATCTCGCATTGGGTCTATGTTCAGATCGTGTGCA
>TRINITY_DN10788_c0_g1
GCCAGGAGATCTTGTCTGTGGACTGTTCAACCAACAATCCTGCCCAGGCTAACCTGCGCCAGGAGCTGAACGACTCGCTCCAGGTGGCCGAGAGGCTGACAGAGCAGTACAAGGAGCTGCTGCAGTCCTTCCAGTCGAAGATGCTCAACACCTCATCCCTGCTGGAGCAGCTGAACGACCAGTTCAACTGGGTGTCCCAGCTGGCTAACCTCACACAGGGCGAAGACAAGTACTACCTTCGGGTCTCCACCGTGACCACCCATTCCTCTGACTCAGAGGTCCCCTCCCGTGTCACTGAGGTGGTGGTGAAGCTGTTTGACTCTGACCCCATCACAGTGGTGTTACCAGAAGAAGTCTCTAAGGATAACCCTAAGTTTATGGACACAGTGGCGGAGAAG
>TRINITY_DN10789_c0_g1
GTATGTATTTATGAATATGCACATTTTTCAAGAAACCTTATGTTTATTATGCTTACTGTATGATGTGTTGCTTATTGAGTATTCAACTCATTTTAGTTTGTTTTCATATTTTTAAATCACCCCAGGTGATTACATTTATGAAGATGAAATTGCAGGACATAGCTTGAAACCGGGAGGCAAGGCAGAGGCCTAGACAGGCTATGCTATGGATATTTTTATGGTTTAAGGTTTAAATAAATTATTCTGATAAGCACATGAGACTTTCGTATTTTCTTTAATAAGTACTTCCGCATACTCTATT
>TRINITY_DN10791_c0_g1
ATTGGGTGTTTCTTAGGTTACAGCCCTATAGACAACAGTCTTTAGTGGTTAGGAGAAATATGAAATTATCTCCTAAGTACTATGGACCATTTCAGATTCTTGAAAGAATTGGGTAGGTAGCATACAAGTTGAATTTGCCTCAGACTTCGAGTTTGCATCCAGTGTTTCATGTTTCTTGTTTAAAAAGGAAGTTAGGCCAATTGATTTCACCTCTGTCCACATTACCACCAGTCAATTTTCATGGAGAGTTAGCCCCAG
>TRINITY_DN10792_c0_g1
GCTCGATCCAGACACCGAAGTAACCATCACCACCGGCGCAAATGAGGGCATGCTCTCAGCGTTCATGGGTTTCCTCGAGGCTGGCGACGAGGTCATTGTCTTCGAGCCATACTTCGATCAGTACATCTCCAACATTGAGATGCCAGGTGGGAAAGTGGTTTACGTTCCTCTACAACCACCCAAAGACGGAGCGAGCAAAACCACCAGCGCGAGCGAATGGTCTTTGGATATGGG
>TRINITY_DN10792_c0_g2
GTCTGGATCGAGCGTTCGTTGGTAGAAGGGCGAGTAGGCATCGGCGATTGCTTTCTTTAAGCGAGGGCGTCCCTTGGTGGGGGAATACTGATTGCACTCGACCTTGTCCAAAGCATCTTTCGCGGCATCGATGCAGAATTGGGGAGGATTGTATCCGAAGAAACCTTGGCCCATGTTCACCATTGGCTGCACTGAGGATGCCTGAGCGGCCTCGTTCACAATACTCCAGACATCCTTGCGCTGGCCTGCCACGCGGGCTGCAGGCTTGAAAGGGTCTTTCACCATGGTGGACGCTGAGAAAG
>TRINITY_DN10798_c0_g1
GACGCACGAAGAGAATTTGGAGACTGCATTTGGGAGGGAAAGTATGTTGAGTTGAACGCGTCGCAGACTGCCGCTTGGCCGAAGTCGTCCTTTCCTTTCCTTTCCGCGTCCCGCTGCGGGCTCGAGACAAACACGACATCTCACCATGCGATATCCTTCAACCGGTGCACTGCTTGTGCTGGCCACACTATGCTATGATCAAGTCTACTGCCTGAGCAAGTACCAAGAAGCGTGTCCCGCGTACGAGAACTATGCCCGCTTCGCACACCATCCCTACAGCGATGGACCCATGGAGCTACCCTACCAGCGACCATCCAAGCATTGCCGCACCTTCGAATCCGAGCTTGTCGAAAAGACTATCAAGGACATGAACGCCAGCTTGGTGGACCGCGATCTCGCGAGATTGTTCGAGAACGCATTCCCGAATACACTCGACACCACTGTAAGGTGGCATGTTGATGGGACAGGTCAGGAGGAAGGCACGATGC
>TRINITY_DN10801_c0_g1
GACTCTGGAAGAAGCTTGATCTCTCCACTGCGGACAGCCGCGATTGCTGGCTCTGCCAAGGGCTTCATGTGCATCCACCACTGTGGCTTGAGGATCGGCTCAATAATGTCCTTTGACTTGCTGCACATGGGGATAGACATCTTGTTGTTCGCCTTGCCAACGTAGAGGCCGAGCTTGGTCAGCTCATCGATGACGGTGTAACGCACATCGAAGCGC
>TRINITY_DN10801_c0_g2
GTCGTTGGTGTTGTTGGGCCAGCCGAGTGTTGAGAAAGGCCACAGGCCGGAGGAGTACCATGTGTCGAGACAATCAGGGTCCCGCTCGAGCTCGAACTTCTTGCCGGGGTACTTCTTCTCGGCCTTCTCGCGGGCCTCGTCCTCGTCCTTGGCGCAGATCCAGTAGTCGGCATCAGTGTCGTATGCCGGACCGTCCTCCATCTTGACAAACCATGCTGGGACCTGGTGTCCCCACCATAGTTGACGGGACAAACACCAGTCCTCGATGTTCTCCATCCAGCGA
>TRINITY_DN10804_c0_g1
TTTAGAACCACCCACCAAACGAAGGTTGAACGCGAAGTCTTCCCAGGAATGCGAATGAAATTTCCACCCTCCTTCGAAAAGACAAAGGTCTTTGATTCCACCTTCAAACGCCTGGAGCTCGACATCAATCCCGCCATTTGCACTACCTTATTGTGGTTTGTTTCCTGATGAAGAGTTAATTCTCCAATTTTAGCTTCCAAATATTCAAGGGAAGGGGATAGAGAGTTAAAGCAACTGATTTGTTGTATAAACGATGATACCGTGTGGTCAAGCAAG
>TRINITY_DN10806_c0_g1
GTGCTCGTAGGTGATGGAGTCCGGACGGAGTTGATGATGATGGTTGTTGTTGCTGTTGCTGTTGTTGAAAGAAGTTGCTGTGACGCTGGAATTCCAAAAGGAGTTTCCTCGACTGCGGGTGCGGAAGTAGCGGTCTGCGGGGATTGGTGTGTGGTTGACGTAGGTTGTGGCGGTTGAGGAGGGGGTTTTGTTGTTGTAGATCATTTCGGGGCGAGAGATGGGGATTTTGAGACGGGAGTCTGGGGTTTTAAGACGGGTGGGTGAGGTGCTGGTGCTGGTGGTTTCGTGCGTCATGTATTTGCGGAGAGTTCCCCAGGATCCCACGCGGGTTAGCGATGGGGTGGGGATTGTGGAGGCACGGTCGAGAGGAGAGTGGAGGTTTGAGCGG
>TRINITY_DN10810_c0_g1
ACACCCGCAGAGAGAGAGAGATGTGCACTTTGGAAAAAAGAGGCAAGATCTTCATCCTAACGCTAACGGGCGCAGGTGAACACCGGCTAAATCCCGTGCTTCTTGATGCGGTCCAGTCGGCTTTGCGCCACGTCCGAGACGAGTCCATTTCCTCCCCATCTTCGGCTCTAATCACCACCGCCCAAGGCAAGTTCTTCTGCAATGGCTACGATCTTGACTGGGCAGGGTCCTCTCCATCTCGCTCCGAACTCATGAACTCAAAACTCCAATCACTTGTAGCCGACCTCATCTCGCTCCCCATGCCCACCATCGCAGCTGTCTCTGGCCACGCCTCAGCCGCCGGCTTCATCCTCGCTCTGAGCCACGACTACGTCCTCATGCGTAAAGACCGAGGCTTCCTTTACATGAGCGAACTCGATATTAACCTAGTAATTCCGGCTTGGTTCATGGCTCTAATTGAGTGCAAGATCGGCTTGCCGATGTCTCGGCGTCACCTGGTTTTAACAGCGGCTAAGGTGACGGCTAAGGAAGCCGTGGAGAAGGAGATTATCCACTCGGCACACGATAGCGCGGAGGAGACGGTAAAGGCTGCGTTAAGGTTGGGGGAGGAGTTGGTGGGAAGGGAATGGGATGGACACGTGTACGCTCAGATTCGCATGAATCTGATGGCTGGGGTCTTGGATGAAATAGCTGCGAGAAGAAGCACTCGATCGCGAATGTAGACCCCTCATTGCCGATTCTTGCTTACATATGATGCGGTTCCTCTTGTGTTTTCATCTGTCGTCTAGCTTTTTGGTTTTTGGGAATATTTATTTTTGTAAGTAAACATGTAGTCATTTGATGTCTAGTGGTTGGGGATTGAACTGAGTTCGTTAGAATGGCACAAGTTAAGTTGTCTATGCTTGTAGCTCATCGACCCCGGTGGCCTAGATGAATTACCCATTTGAATCGAGAATTC
>TRINITY_DN10813_c0_g1
TTGGACTTCCAAAGCCAACTGAGCTCATTGAATGTTTTGGATCAGTAAGTGGACAAATCTTATTTAGAAAACTGAGAGCTATTAACGACTTGTTACAGCACTCTAAAGCAAGTAGGAATGTAAAGCTTCACACTGACTATGCTCAGCTCGAAGTTTTTATGAGTGCCCTTCACCATTCTTACACCTGTATGATCCAAAGTCATGACTTTGAACGTCTCACTGACTCTCTACATATCTCTAATGACCCAGAGGTTCTTAAGAAGGGTAAATATCTATATTATCAAGCCAAGTATGCGAGCCTTG
>TRINITY_DN10814_c0_g1
AGTCTGTTTAAGGGTATCTTGGGAGCATCCCCACTGACTTTACAGTAATAGGTCAGGATTTCAAGCAACCTTGTACTATGCAGGGGTAAAAGGTAGTTTGGGCGTGCCATGTGCAATGTATCACTGCAGAAGCAGGGGAGAAAAGAACTTGTTGCCTGCTACCTACTTTAGATTTCAATTTCAGTCTACAATTTTCATATATCCATTCGTCTCTGAAGTCAAGAGGCATATACTTTAGTCACCAAACTTGGCAGTTGAACCCTCACCACAATATTCTAAAATCCAAGCGACAAAAATAATCTAAAAATTGACGTGCAA
>TRINITY_DN10815_c0_g1
GAAGAAGTAATACAGAGTATTCTTGTGTTAGAACGTGCCTTCCCAGACTCCACCTTCGGCGCCTCGAACGTCAGAGCAAGCTCACCCGTTAATTCGACCACATCTCATCTAAAACACACGTTACCACTCCCCGATCTTACCCCTCGCCCTCGCGTACTCCCGGCTGCTTGAGGACCGCATCGCGTTGTTCTCATTTTAGTCACGCCCTATTCTGCATACTATCTGCGTTCCCTTCTCTTTGATCCGAAGACTCATCGCGTCCGAGGACAGTGAATAGCGTGTACCATTGGAAGAGGCTTGTACAACAACATCGCGCGCCATGGCGAGTCCACAGCCACCATACAACGACGGTGGCCCAAACGCCGAGGACGGTGCATACGGGCAGCAACAACAGGCAGGAGGTCCGCCGGCACCAGCCAGCAAGAAGAAGAACCGATACGCCGGACAGGCCTATGAATTCGGTGCCGGAGCCAACTCGCAATTAGGAGGGCAGCCACCACAAGGTGGAGGATATCCCGGCCAGCAGGCTCCTGCGCAACCCGCATATGGCTACCAACCGCAGCCAGTGGGCGGACAAACACCCTATGGTATGCCGCAACAGCCCGCGTACGGCGATCCTTCGAACCAGAGTCCCGCTCCGCAGCAGGGAGGCTTCCAGCAGCCGCAGTATGGCGGCCCAACAGGCTATGAAGCTCCCGCGCCTGGCTATCCCACTCCTGTCGCGCCTGGTATGCAGCAGGGCGGTGTGGCCGGAATGGCACAGCAGTTTGGACAGATGGGCATGGGCGCACAGCAGCCGGCGCAACCTCCGCAGCAGCAAGGCCAGGGTGTTGCGATGCGCCTCAACCCGTTGCAGCCTGTGGACATTAGTCTCCAGGGCCAGCCCTTCCACGTCAGCGATCTGGAACAGCCACCGCCGCCCATTATCCTGCCTCCAAACTCCTCTGTTACGCCTTCGCCGTTCGCCAACTGCGCTCCCAAGTATGTGCGATCGACCCTCAACGCGATGCCCGCTACCAACTCTCTCCTCAAGAAGAGCAAGCTTCCCTTCGCCTTGATCATTCAGCCATATGCCGCGCTACACGATGCGGAAGATGACGTACCCGTTCAGCACGACCAGGTCATAGCACGTTGTAGAAGATGCAGGACATACATGAACCCTTTCGCAAGTTTCTTGGACCACTCGCACAGGTGGCGCTGTAACATGTGCAACCTCACAAACGATGTCCCACAGAGTTTCGACTGGGACAGTGTCAAGCAGCAGTCCGTCGATAGGTGGCAGCGTCCGGAGCTAAACTACGCCGTAAGCGAGTTCGTGGCTCCTCAGGAATATATGGTCCGCGCACCGCAGCCG
>TRINITY_DN10818_c0_g1
AAGAATATGAGCAAGAACCAAGTGTTACAGCTCGACCTGTAATACTTCTATGCTTCTCTTCTGGAAGAGAATGTTTCATCATTCTGTTCAAAATTTCTGGCGCGCACCAGACACTGCTGATGGGACATCAACCGCCATGTTTCTTGATGCATTGACTGATGCACGGGCTGCCATGTTCGTCCCTAACGTGGAGCTAGCGAAGCTAGAGCATATATATATATATATATATATATAGAGAGAGAGAGAGAGAGAGAGAGAGAGTTCGTCA
>TRINITY_DN10820_c0_g1
GCAGTATATAAATTTACTTCAATTTCTTATTTCAAAGCATATTTTAAACAAAAAAGAAGAAAAGTAAATATTTTCCAAAAAAATTACAGATTTTTTTTTTATTTGCATTTTTGCTTAAATTTGATACAATTTTATGTCCTGAATTTTGGTGAACTATCTATTTTTGTATAATACCTATTTTATATAAGTTTAATTAAACCTTTTTACTCATTTTGTTTCTCTTTCTCCAAGCTGACGGAGCAACTTAATTCAACCCAACAAAATTCAGAACCCCAATATTATAATCCTTGCTTAGTCCCTGGATAAAACTGATCTGTGATCCAAGTTTGGATCTTTGCTACGTTTATGTGAAGTTATTTTCGCAAATGCTAATGGGCATGAGATTCTAATTATATCCATCATGCTAACCAATACGTGACAATACGTGAGGTGGTCCTTCTTGCTCCGGCTGGCTCCACCTCCATTGATCAAAGATGTGCGTTTCTAGAAGCTTTCTGATGTGGGCTTGCATGAACTTGTACTTCTGACTTAACAGAATCCCTATAACGGTCCTTCATTCCTTTAAAAGGGTGTCTTCTTTCTTTAACTACCTTATTATTTTATTGTTATCATCATCGTCATCATCATTATTCTTTTTGGATGCAGA
>TRINITY_DN10823_c0_g1
TGCATACATACAGTCAAGATGTCTTCCGGTGTTCAACCCTCCTCCGAGTGCCTCGAGAAGTTTGCCGAGCTCAAGACTGGCAAGAAGCTCACTTATGTCATCTACGGTCTATCCGATGATAAGCGATCAATCGTCGTACTCAAGACTTCCGAGGACAAGGATTTCGACAACTTTGTAGGAGAATTGCCAGAGAAGGACTGTAGATGGGCTGTTTACGATTTCGAATACACTCTACCAGGAGGTGAGGGTATCAGGAACAAACTCTGCTTTATCATGTGGTCTCCTGATGATGCTCCTGTCAAGAGCAAAATGATCTTTGCTTCTTCCAAAGATGCCATTCGACGACGACTTGACGGTATCCACATCGAACTCCAGGCTACCGACTTCAGCGAGATCTCCAAGGATG
>TRINITY_DN10825_c0_g1
GGCTGGTTACGTGTATAGACAACCAGACATTAGTTGATCCCAAGTCGAATCCCCTCTTCACACCAGTCTCAGTAATGTCGGGAGTGACTCCTTTAGAGGACTGTGTGATTTCCTTCAGTCAGTGTGTGGGAGCAGAAAGAGATTCCTTGGTATTCTTAGCAAATCACCTTGGAGCAAGTGTTCAAGAATTCTTTGTTCGCAAAGCCAATGCAAAGAAAGGCATGCTCGCCAGCACACATCTTATAGTGAAG
>TRINITY_DN10829_c0_g1
AAAAATACAAGAAGAAAAAGTTAACCTATCCAAAAGAAACCCAAGATCCAGCATAAACTACTCACCTGACCCGGGAATCTTGAAAACCCCAAACAGTTACCAACCCGAAACCAAAAAAAACAACCCAAACAAGCCTACCTTTCCCATCCATAAACTAAGCCAAACCCAGATGAAAGAAAGAAAAGAGAAATGTATTTGTTACCATTGTGATGCAAAATGGGTCTCGGGGCATAGATGTCAAAACTCCAAACTATATTTACTGGAAGAAGTGT
>TRINITY_DN10832_c0_g1
TGTACATCAGCTTCTTCTGCAGATTCTCGTCGGCCGCCTGACCCGACAGCCTGGTCACGTTCTCGAAGCAGGTGCCTGCCCAGTCGTAGATGATGAAGAGGGAGAGGAAGGCGGCGCCGACGGGATCGAGCCACCAGGTGCCCGTCTTCGCGCCAATCAGAGGGAACAGCAGGGACAGGGTGTTGAAGATGACGTCAGTCTTGCAGTCCTGGGCCAGAGCCTGGACCTGGGTCGTCTTGATCCTGAAGCAGCCGATCCAGATGATGCCCTTGACGACGACGGTGGCTGCGAGAGCCGCGACGGCTATGGGAGGCAGCTCCTCCGCCTTACCGGAGCCCTTCATGAGCTTCTGCACGGATTCTTGCAGGATCTGGGCGAAGGAGATGACCATGATGATGCTGAAGACGAGGATACCGAGGGGTTCCAGCCGACGACGACCGACGGGGAAGCGCTTGTTGAGGGCCTTTACGCGCCACTGCACGAGCCGGTTGGTGGACCAGACGATGAGGGTGCAGAGGAGGTCGAGGGCGG
>TRINITY_DN10834_c0_g1
TTGTGTTTTAATAAACCGGATGGCACATGATTAAAACCGGAAAACCGGACCGGAACCAGTAAAACCGGAAGTACCGGTTTAGGGGTATAACCGGTGCGGTATCGGTTATTCAAATCTCAAAACCAGTGTATACCGATTCGTTTCTAAAATATGTTCAAAACTGAACTGAACTGGACCGGTTACACCCCTAAACGTAATATCATTTTCTTTAAAATTAAACAATTTTTGAACCTTGGGATTCATAACCGGTTCAACGCAAACCCATATTCCAAACAATGATAACTCGTTACGACAATGTAACCCGACCCGATGTCAGTTACTGCTGGAATTGGATTGGACTCGAATAAATTAGCTGCTACTGCAACCGTTCACACTGCATCAAGAGCAAGCTCATTCGCTAGGGTTCATCGTGTCCGCGCCTCCTCCTATTCTTTCTTTCGTTGTGGAGAGAAAGATCCAAAGAAAGAACAAATCCCTCGAAACCTCTTGGAG
>TRINITY_DN10839_c0_g1
GGCGTCAGCAGCCGGAGCCGAAGCGTCAGCAGCCTTCTTGGCAGCCTTCTTGTGGTGGTGCTTCTTGGCCTTCTTGGCCTTCGGGGCAGCCTTTTCAGCAGCCGGAGCAGCAGCTGCGTCAGCAGCCGGAGCGGAGGCTTGGGCGAACACACCGGTGGCGAACAGGCCGGCGATCAGGGCAGCGATCAGCTTCTTCATGGTGAATCCTTTTATAGATCAGTGAGTTAACCAACGACCCGCTAAATGAGTCATCTGCAATAACGCAGCCCGTTACAGGCGCGTTGACATGTCGCGCTGAATTTTTTGTGAGGTGGGGCAAAAGCTTCGG
>TRINITY_DN10843_c0_g1
GCTGTATCTTATGTATTAGCTTTCAAAGCATGGAGGCTGTTTTTGCTCTGAGCATTTTTGAAAATTGTTTCGTTGATTAAATACTGATGCAGAACATTTCCCATGGCTCTTTGCCGTGTAATTTTCTATTCAAGGTCCACCTTTATTTATTTCTTATTTGCACTCAGTCTGTTTTTTGTTAATCCAGATGCTGCTACTTGGTCATTTTCACAAATTCGTTTTTTATTTATTGCCTTGCATAATCAGTGGTCTGTAGATTGTGCTGTGAACATTACTTTAACCTAAATTGGTGTTATTTATCACCTTGATATTGCTTATGTCTATTTCCGAACTCGTTTTCATGTTTATGGATATTGCCCTTGAATTCCTCCCCTTCATGCATAATTGATTCAAGATTTTGGTTATTGACCATTCATGTTACCTTCTATGTTCGTAAGTGATACCACAAGACCCTG
>TRINITY_DN10844_c0_g1
AGGAAAAAAACTTCTGAGATGAACCTCTTTCTTTTATTCCCTGGAACATTCAGCAGGCTGTGACAAGAACTGTATTATATCCAGACGAAGCTACTGAATTAACAGCACGAGCTTAAAATGTCTGTTCCATCTTTTTAAACTCATCTCTGGCACCTTTAACTACAAAAGCCCTTTCTGAAAACCAAGAAAAAAAATCTGACAAAATGTTCGTGAGATGAAATATTGAGGTTACTGATTGGATGTTCATGTCCTGATTCATTTGCCTGA
>TRINITY_DN10845_c0_g1
ACTCGAATGTTGTCATGCTCGCCACAACACAAAGCAAAGAAGCCGTCAATAACATCGTCATCGGCGGCCATGTCGTACGGGACATTGTAGCTCTCAAGGCTCCTAGCAAGGATGGCCGCCGCCGGGTACTAGAGCCACTCGTTCGCAGCGCCCCCGTTCTTCAGAATGTTCTCCGATTGCTCGGTGCTATTGGACTTGTTGGCATGCTTGACGAGTTGCTCTAGTACCCGGCGGCG
>TRINITY_DN10847_c0_g1
GAAATTATTTATCAAAACAAAACAACTCACAAAACTTTTTTATTTTTATTTTTTTTATCTTTCTTATTTAAAAGAGTAAAAAAAAAAGCCAACATATGATCTTACAAATTAAAAGAGTTCTTTCAGTTTAGAGATAATTATAATAGTCCTTGTGGTCTATTGCTGCTAATGTGCTTTGGATTTGGAATTGAGAATTGTTTCAGACACAAAAATATCTTATAAAAATATATTTTGACTATTTATATATATATATAT
>TRINITY_DN10848_c0_g1
GGCACTGGCCGCGCAGCTGGAGGCGGTGGAGCCCAAGTTTCAGCCATGGCTGCGATCCGAAAGAAGCTGGTGATTGTGGGTGACGGTGCCTGTGGGAAGACCTGCCTCCTCATTGTCTTCAGCAAAGATCAGTTTCCAGAGGTCTACGTGCCTACCGTCTTTGAGAACTATATAGCCGACATCGAAGTGGATGGCAAGCAGGTGGAGCTGGCTCTGTGGGACACAGCTGGGCAAGAAGACTACGATCGCCTGCGGCCTCTCTCCTACCCGGACACTGACGTCATCCTCATGTGTTTCTCCATTGACAGCCCTGACAGTTTGGAAAACATTCCTGAGAAGTGGACCCCAGAGGTGAAGCACTTTTGTCCCAACGTGCCCATCATCCTAGTGGGGAATAAAAAGGACCTGAGGCAAG
>TRINITY_DN10848_c0_g2
ATAAAAAGGACCTGAGGCAAGATGAGCATACCAGGAGAGAGCTGGCCAAGATGAAACAGGAGCCGGTTCGATCTGAGGAAGGCCGGGACATGGCAAACAGGATCAGTGCCTTTGGCTACCTCGAGTGCTCGGCCAAGACTAAGGAAGGGGTGCGGGAGGTATTTGAGATGGCCACTCGGGCGGGCCTACAGGTCCGGAAGAATAAGCGCCGGAGGGGCTGTCCCATTCTCTGACTTCCCCAAAGCTTCCTCAACCCTCCCACCCTTCCCTTCCCAGGGGTACAGTTACCCTCCCCCACGCCATCCTTGTAGGACTCCATGCTGCCAGTTTCTTTTTTGGTTCCTTTCTGCCCAGGACTGCATGAGTTTCCCAGCCCCAAGTGGGGGCTGCTAGGCCCTTCCTCCCTGCCTCTGGGAACCGGGCTGGTGCCCTGCCTTTCCTGAGCAGGGCTCCTCCTCCAGAAGCGGTGGTCCAGGGGGTGGGGCTCTTAGTCCCTCTGGCCTTCCCCATATTACACACCAGCACTTTATATATTTTTGGCTCACAGGAGGAGTCTAGGGTAGGGACTGGGGTTTCTGCTTTGGGTAGTAGCCTTGTTATTTGACTTAACTTGGTGGGGACATGAATAAAGGTCAAAGGTTGCACCG
>TRINITY_DN10850_c0_g1
GAGCTGGTCTGCTTCTTTCTTGTACATAATCTAGTTTGTTGTTTTGTTTATAGTTGTATAGGACTTTTACTCTTTTGGTTGCCGAAGAAATGATGAAAATATGTTATACTAGGATTGCAAATTAAATTTTTTGTGCTGTTTTAGTTTTGCATTAAACTTTTAATGGCTAAGCCGGCTAAAATTGTTAGTACGAGGAAGAGTTGAGTGGGTTTTTTTGTCAAAAACCAAAAAAAA
>TRINITY_DN10851_c0_g1
GTCGTGAACGTGACCCGGGGGCGGAGTGGTAGCCTATGTGTGAATCTGGACCGGCGCCGGCAGAAGATTTGAAGAAGTTCGCTTTAACGGGAGAAAGTGCGGATAGATGCACAGCAAGTGACCGGTGCTTCTCTGACTGCAGCGGGGAAGGCCGATCCGTGTGCACCTCAATGGTAGAGGCATCGTTATGCTTCGTGCGTGGCCATAACAAGGCATACAGGACAGTCTGTGGAAGTAAACCAAGCACAGCAATTGTCAATCCAGCAATCGCCAAGTCTCGGTTGCTGTTAGGGCCATCCTCTG
>TRINITY_DN10851_c0_g2
CGAAACAGAAAGCCGCGCCTGGTAGCAAGGCTGTCATCAGTAGGCTTTGAGACACTCTGCGGAGGAATAGGCCAACTGCAGCGACCAAGGCAAAAAGAGCAAATATTTCGAGGACAGAAGCAGTAACCGCGAGCGGGAAGTTTGGTGCTGCTGTCAACGTTGTAGCCAGACGCGTGATGATAGCAGTCGACGTCAGCCTCCCAAGGCAAGCAGATGTAGCAACGGCAGAGAACAGGAGCGTCGATCGGTCCATGTAGCG
>TRINITY_DN10854_c0_g1
AGGACGGGTCGAATGCATCTAATGCACTTCTTAAAATTCAAATCATCTTAAAAGTGAACTATAATCTAGGGATTTCTTTCTACCACTTAAAAAATAAGAAAACGAGGTTGAGTTAGAGCTTCATTAAGTATGAAAACACTTGCCTGTCTCTGTGCATCAGAACATGATTGTTACAAATATCATTGACTCTGATATTCTAGAATATGACTGTAATATATATTTTTGTTTTCACTATATGTTGATT
>TRINITY_DN10854_c0_g2
GTTTGGCTAGCAGTCATCCAATATATTAAAGCATTGCTGTGCATTTCTTTGTATATGTATGTATGCATTTCCCAATGTGTAAGTGTCCGTATAAGCATACAACTACACATGTATGCATATAAACATGCACATATATAGCAACAAACAGATAAAAAATTTATACGCAAACAAGCTCTGTGTTTTAAAGTTTTACATATCAGTCATAGGATTTCAAATGATACAACTTTTTAATGCTTAAACTTATAATAGCAGGTATTTTGGATAGGTTTTATTACTTAGCTTTGAGAAAGAAGCTATGAAATGACATAAATTTTTTTGATAGGTTACATGACATATAAAATTAGAAGGTCATACAA
>TRINITY_DN10858_c0_g1
TGATAGAATGCAATTAACAAAACGAAAATATTATACTAAAGTAGCTAATATCCAATTATCCATCAAATAAATAGTAAAGCCGGAAAACATTAAAAAAAAAAACAAAACAAAAAACAAAAAACTCAGTTTGTGGACAGGTACAAACATTATGATATGCAGTACATCATGATTCAGAACATGAACGACCTTTTTTCACCCAACAACATTTTTACACTCTGATATGCAGCATAAATTCCACGTATATGCACAATACATCAGTGGCAAAG
>TRINITY_DN10860_c0_g1
TATGATTTTTGGGTTTTTGGAAGAAGGTGATCAAGGTTTGCCGGAAATTATTAGCAGTGAGGAAGGGTCTTCGGAGATGGAGAACGGTCTAGAGGTGGAGGAAGAGAGAGAGAATAATGGTAACAACTTGGAGGAGGATAAGAGTTTTTGGGAGAACCAGCACCAGATTTTGCAGTCTACCCTACACAGGAGCAACTCTCTGGAATCTAAGATTAGGAGTGCAACGAAAGAAGCACTGAAGGAAATACGGACTGCGAATACAGTCTGTGCTTGCGGCAGACCCTTGGCAACCGGCTGCCGGAAATGCCTGATGGTGGAAGTTTCCGGTCGCCTCCGAAGAGCTGGTTACAACAGTGCCATTTGCAAGTCTAAGTGGAGAAGCTCCCCAGATATTCCATCAGGGGAGCATACCTTTTTGGATGTCATAGAAAACTCTAGTACTAGTTCAAAGAAAGGAGAA
>TRINITY_DN10861_c0_g1
GCCTCATCATCATCCTTTTTCAGTACTAACTCCGCCCTTTTACATCCCCTTCTTTTTTGTCTTCTCCTGATTCTTCTCTCCTCCTCCTTTTCTAAAAGTAAGTTAGGCAGCTCTAAAGGGTATTTCTATCGTACTGCGCTAATATATTTTTGAGGACAAGATTATCGTGGTTGGTGGTGTCGGCGGCGGCGTTGCTGTGATGGTGGAAGCGACGGTATCATTGTGTTATTTTTCAATCGTCGTTGGATTTGTGGCTCATTTCGACCACTTTTGAGCTCGTGATGCAGCTTTTGGAGGCACTTCCAAGTGAATTATGAATTATTGTTCAAAAGAATATATATTCAGGAGTCAAAAAAGAAGAATTACACCATTGCAACGCCGCCAAACGAATTCTATCTAGCTAGTATCAAGTAAAAATCCCCACCCCTGACAATACTCTTTGTACTCTTACCCAGCATAAAAAACCAAGAAAGAAGAACAAGAAAGAAG
>TRINITY_DN10862_c0_g1
TTTGGAATCATCAACGTCGGCAAAGTCAGGGCTGGAGACTTTGTCGTAGTTTCTGGTGCGGCTGGTGCCACAGGTAGTGTAGTTGGGCAGATTGCGAAGCTCAAGGGCGCGACTGTCATTGGTATTGCTGGAAGCGACTCCAAGTGCAAGTGGCTCGTTGACGAGCTGGGCTTTGACGGTGCATTGAACTACAAGGACAAGGACTTCGCTAAGAAGTTCAGGGGAGCGACGAAGCAACTAATTGATGTCTTCTTTGATAATGTCGGAGGAGAAGTTCTGGATTTGGCGCTGTCGAGAGCAAAGGAGCACTCCAGATTCGTCATGTGTGGTGGAATCTCTCAATACAACACCAAGAATGCACAGGGCCCCAAGAACTATCTCATGA
>TRINITY_DN10864_c0_g1
CACCGTAGGCAATGGTGCCTGGAATAGTCGCCACTGCGGCTGCAGTCGAAACGTTGAGCACAGTCCTGTTTCCAGACTGAGGATTTGGCAGCTTCAAGAATTCCTGGATGATCTCGAACTGAGCAACGACATTGGTGTCAAAGTCATTGGAGACGTGCTCTTTTGTAATCTCGCTTGGTGGCAAGAACGGATGAAAAGCAGTGGCGTTCAAGATTAGCACATCAATGGTCTTGATCTCTGAGAAGATCTCTTTGATTCGTTCAATGTCAGTGATCGAGGCGGAGTAAGTGATGACTTCTGTGTTTGGGTATTTGGCCTCGAGTTCAGTCTTTGCTGTCTGCAGTGGACCTGGTGAGCGGGCTACGATCACAATGCGTTTGATGCCAGCTTTGGCAAACGCGGTAGAGGTGGCGTAGCCAATGCCGGTACCTCCGCCTGTGATGAGGAGTGTCTTTCCAGCGGCTTCGAAACCATGATGTGTTGCGACACGTTCATAAGCTTTGGTGTGGTATGTCTTGACCGGGCGAGGCTGTTTCTGATTGATCTTCGGGTCCATTATCTCCGTCATCGTGTTCTGGAG
>TRINITY_DN10866_c0_g1
CTGCCACTCATACATTTATAGTTCGACTACATATGAACCTTTAAGACGCCTCTTCTTTTAAGTTTTGGGTCCATTGCAGGTTTTCCTTCCTAGGCCACACAGGGTATTGCAAGGATCTTTCATTTTATGGCCAGGATCTCCTCGAATATATGGGGATACCAACTTGTACAGACTAACAAGACCTCTTCTCCCATCCGAGGTTCCATTTCTTTTAGAAATGAGTTAGGCTGTCCCAACAAACTCACCAGGCAGGTTACAATAGATAGTGTAGCACATAAAATTTAAATTTTGCACAAAATACATCTCTCCTCCTTTGGTCTCACACAGAAATTAAAGTCCCCCAATAGAAACAATACTATCCTCCGACCCTTCTCCCAGGTCATCAGTCCTAGCCATGTAAGGCCCATCCACTGTCCCGGATGAAGTCTGGTCTCTTCTGCCATTGCTGCATGGAGTCTTCGAGAATTAACACAGCTCCTTCAGAACTTTCAGAGGCGG
>TRINITY_DN10867_c0_g1
GCTTCAGTTGCTCTCGAACGGAGTCTCAAATGGCCGCTCAGCTCTTGGCGTGAGCCTGGCCAGGTGCCTTCTTTGTCCATCCTGCCAGTCGAGAATGGCAGTGTGTGCAGTCACTCTGTTGTCCCAAACGACGACAGTTCCTTTCTCCCATTTCACGCGAACGTGGAAGTCGGCCCCGAGGGCGATGTGGTCATACAGAAACTTCAGGAAGAAGTCAGATTCTTCTTTCTTGAACCCGACAATACGCCTGGTGAATTGTGGGTTCACGAACAGCGCCTTCTCGCCAGTGACGGGGTGTGTGCGGACCAAAGGGTGGACATTGGAGACTGGATCACGACGAACGATCGATCCACGAGCAAGAGCTTGCTGGGCTTGCTCATGAGCGGAGTGGACTGCCTTCAACCCATGGAGACGCTTCTGAAATTCTGGAGAAAGTCTACGATACGCCACTGCCATGTTGGCAAAGAGGGTGTCGCCACCAGCATCAGGCCCATCCAGGCGGTACAGGAAGGTCGTGGACGGCGGCTGCATCTCATATGTTACATCAGAGTGCCAGGTAATGCTGTTGGTGCGCTCCTGGAAGTAATCTAAGGCGGTAGTGTCGCTGGCCGAACGATGCACAAGATGAACCTTGGGGAAGCCTTTGGGAGCGCCAGAAGCTGGGTGAATATGCGACGGGCCGAAGTACTCGGCAATATCGAGTGCTTCTTGTATTGGAAGGTCTGCAAAGTCTTGGTCACGGAAAGCAACGACCTTCCTTTCAGCTACGAAGCGTGCGAGCTCGTCTTTGCCTGCGTTGGTGAGCTTGGACAGCTGGACTCCGCGAACTTCAGCGCCAATGTTGGCGGTCAATTCCTTAACTTCAGCTCCGGCCAGAAGATTTGTGAAGGAAGGGTCGGCATTAAGGCCAGGGTCCACTGGCTCGAAAGGCTCGTATGCTGGGAACTTCTCGTCCTCCCAGAATGGGAGATAGTGTGGGTATGCCGCAGGAGCGTGTTTCTCGTTGCCATGCAATTCAATGTCATAGTTCGTGGAGGCTTTACCTTGCGCAAAAGCCTCCTTGGATGTTCCAGATTGGAGGGAATCCTTCTTATATTGCTCTTCGGCCACCTTGTCGACAACAGTGCGATCCGCAACAGGAGTCTCAACCAAAGCTGGAGCCATGCTTGAGGTCAGGTGATGAGATGTCAAAGGAATGTACCAAAGGTAAGTCTTTCGAAGCCGTCTCTGCACTTTCTGAAGTTGCGAAACAAG
>TRINITY_DN10868_c0_g1
GAAAAATATGCAGGACACTGTAGTGTTTTCATTGGAGAGACAAGAGTCGGTAGTCCATTTAGAGATATCCATGTTGGCCTCTAACTTAAATCGAGACAAGTTATTTATGGTCTTTCATAATGAGTTAAAGTGATGAGCTCAGTAAGGGAAAATAGTTTCACTTTTACTGAGATTTGATTCTACCCAATGATTTGGTAACATGGAACCTCCAAGACCAAAACAGAAATTGTCAAGTTTGGAAACTAGAAGTAAAGATCAGGTATGAGGCTGGAACCCTCAAAATATGATGAACCAAATAATGCTGAAGAGTGATGATTTGGAAGAGATTTCTAAGAAGCTAGACAGTGCCGAGGCCTTGAGAAGGCTGATTTTGCAGTCCACATCATCATGTGTTAGCAAGTACAGATGAAGATTATGGTCATCTTCATTGTCAGACAGTATAGCCAGGTGGAATCATGATAGTTATATACATTCAACTTATGCACTGGACAAAATTTTAG
>TRINITY_DN10869_c0_g1
ATGGCCCTCTTCTCCCTGCTGCTGGTTTTGGAGTAGCTGGCTGTGGTGGAGCTTGGAGGGGAACAGAGGAAAGCCATTGATATACAGTCCTCTTTCTCATCCTTAAAGATTGGCCTTCCTATCACATGCTTGTAATGCCCACCACTCAATGCCTGGATTTGGTCTCCGACAGTGATTATCAGAGCACCTTTCTCTGGGCTAAAAGAAATCCAACCTTTCTTGGAGTACACTTGAAACTCTGAAGATCCATCACATATATGTAAACACAGGGTATGAGGGAAATCAGTACCCCTCATCAGCATCCTAATCACATCATACCACCGACCAGCTGGTACGTTTCTGCGGTGCTTGTAGACACAACATACTGAGTCTGACCCTGACCCAAGTTGTTGCTGTAGAATCATATCATTTCCAAAAACTGATTTTCTGAGAAAATTTCCCCAGAGGGCTGGTAGAATTTTCTCAGCAACCTTTTCTGTCTCCAACAGCAGGGTTTCCATTTTCTCGCTGAAATTTGAATATCCAACAGGCCAAGTTCCCTCCATTCGCAACTTCAAATCTTCATCTCTACATGACCACACAAACTCTTCACTCAATTCATCACTCTCACCCTCCTCTCCATGACCTTCCTCAAAACCATACAACCTTTCCAATGACCTCGTCACCACTGCCTTCTTTTCCGGTGGGACATGATGGAAAAGTCCGGCGGCAGCCGCCAATGCCGCACCAAAAGTTTCCGGCGGGATCCCGTGATTCACTAGCTGAAAGCATCCAATACCGGACAAAGAAACCAAAATCTTCTGTATTGAATCGCTTTCCTTGGAATCCAAGGATAGGAAATCAATTACCGGGGGGCTTTCGATGAAGTGCTGGCAGGGAAAAGCCTTATCGGGTAAGGAGAGGTCGGGGACACGTAGCGAGTGGTGGAGGAATTCGGTGAAAATGTCGTCATTGGTGACAGTCGATCGGCGGCCAGAGGCTATAGGAGAAGGTGGCGGGGCACGGAAATCAATCGGGTTTCGGGACATGGGTTCAGGTGAAATCGCCATTGGGATGAATGAATCGCACTAATTTGTAGCAGACAACCTTAATTACATATGATTAGTGTGTGTTTG
>TRINITY_DN10871_c0_g1
GTTGATTCTCTCTTTAAATGGACACTGATTTATTTGTTACATTAGTTTTATGTAGCCCTTTCTTTCACTTGCCCAAAAGAAAATTGGAAAAAAAAACGTTTCAAATGACGTTTATCATGATGATCTTCTGTCTGATATCAGTTGCATTATTGATCATTTTGTTCTTATTAATTTATGTAGCATAGGCCCTTGCATGCTTTAATTATCTGTACTATTTCATCCTAGTATGTACTTTTATTTAAAATCATGATAACTCTTCCAATCAACTCTGTAGTAGAAATTGGTAATCATTATTTTATATTAATTTCTAGGAGGTATTATTTCTCTGTCTCTGTTTTTTCCTACAAACAGTGTTGAAATTGGTAATCCTA
>TRINITY_DN10873_c0_g1
GACCCACTCCGTAGCCACACATGTCGAGCCATCGACAGGACTTGCATCGCTCATCTCAACATCTTTAGACGAAGAGTCCGAATGTCTGCGCCTCTCTTCGTAAACAATTAATTTGCCATCGCTGCCCGTGCTCACCACCCGCCCAGTCTTCTTACTCCAGTTCGCAGCATAGATCGGCCTTTCGTGCACTTGAGGAAGAACGGCCTCCTCGTACCATTCTTCCTCGAAATCGCCTCGTTTCCAGATGCTCGGCATGCGCCCCTGTCCAGTTGGAGTCGGATCAGTCTTTTCTCTTGGCTTCTTCCTCCAAATGCGAATCGTCTTGTCATCTGAACAAGTCATAAGTCTCGGCCCACTCCTCTTCCTTCCTTCAATCTCCTCCCCATCCAATGCTCCTCCGCACACCAGCCCCAACCTCTCCACAGGCTCAAATTCG
>TRINITY_DN10874_c0_g1
GTTGGCTATTTGATCATAATGACTACCGGATGCATATTTTCTATTTGATTACGATCATACACCTCTTAGGACTTATTGCTTGGATATGCACGTACCAAACTAGACTTTTGAACAGATTCTTGTTACAAAAAGAGTGGCATGATAGATGCTTCATGATTAGAGAAAAATGTATCACAATCCTAACAATCATCATCCCACCAAAAAAAAAATCATCCCCTGAGAAATTAAAGATACTCAATGAAATTCTTCAAAACCTCACAGATTCAACGTGTACAAACTAAAAAACCACCATTCAGAAAAAAGAGAGACAATTATCAAAGATCGCATCACCTGACATGCACTAGTCAAATGTCATGTAATTTCATCAATAATATCTGATAATAAAAGCAGTCACCCATAACAATTCTCTTCAAAACATTGGGTGAACACGCGTAGAAGCAAAACCATCCAACAAATCTATAAGATTACAAAACCATTACCATGCCAGCATCAATCAAACTTCTAGACATCATAGACCTATAAAAACAACTCAACGCAGAAATTAGAACCCATCAATTAAAAATGAAACAAGAAAAAATAATAATTTTTTTTCAAACACAACCATCCTTCAGATATTGAAAAATTATCCAATCTAACAAAGCTGTAG
>TRINITY_DN10875_c0_g1
CAACTAGTTAAAATATAATATATATATATATATATATTTATATATCAAGTAATATTGTATTAATTTACACATCATGGCCATCGATCTTATAAATAGTAAACTCAAATAGTTGATCATAGACTTTATATACGTAGCCCCATGATCATTAGCATTGGGATGCCCTAGGTAGCTAGAAAAAAAGAAAAGTAAAAAGGTTTTCACTTCTTACATGCAACATTATTTTTTTTGGGTAGGTTGAACATGCTTCAGATGCCGG
>TRINITY_DN10876_c0_g1
GGGAAAGTGAGTTGCCATTGAGACAGAAGGACCGCTTTGAAGAAGTCCTAAATTGATTAGTTTTTACTTGCCATACTGTGCATATAGTTAATAAATACCACGGACATGCTTAGGCAGACCAATCTCTATGGCACATGTTTCTGAGAAATGCCATGATCAAGTGGGATGCCATTACGATAAAGACTCCTAATAGAAGTCTAAGGCCCCGTTTGGTTTCACAGATTGTGTCCGCCCATCTCATCTCATATCAATATTCAAATACCATTCAAACACAATCACTTTTCAATTTCAAATTTTCAAATTTTTCATCTAATCATTATAACTTTTCCAAATTTTC
>TRINITY_DN10877_c0_g1
ATTGTTCGATTCCTCCGAAAACTCACTGCCGCCGGTCAAAAGATCTTGTGTACCATCCATCAGCCCAACGCTCTATTGTTCCAAAATTTTGATCGACTCTTGCTCCTACAACGAGGTGGTCAATGTGTTTACTTTGGTGATATCGGAAAAGACTCGAACGTTCTCATCGACTACCTTGAGCGAAACGGTGCCCCTGTCCCACCTAGCGCCAACCCTGCTGAATTCATGTTGGAAGCTATCGGTGCTGGTTCTAGAAAGAGGATGGGTGGTGGTGATTGGCACGAGAAATGGCTCAACTCCGAGGAATTTGCCAGGACAAAGGAGCAAATCACCGAACTCAAAGCTCAGGCTCAG
>TRINITY_DN10879_c0_g1
ACTTCGTAGGCTCCGAGGGCCAGCGAGCAGAGCCCTCAGTTTGCTTTTCAAGAGGGCAGATCTATCGGAGGGGTCCCAGGGGCTGCGCCCTAGAGCACTGCCGTCTCTCAGAGGTGGGTTGACCTCCCCAGTCCAGGGAGGCACCTCGGGGAGGGAGCTAAGTGCGGCCCCTGCTTCCTCAGTCTGCTCACTCAGGGCCTGCGGGGGCATGACCTCATCTTCTACCGGCATCTTCTCCTCCAGGTGGTCTAGCAGGTTCTTGAAATCCATCAGATCTGTGTTGGACACCGCACTGTATACGGGATTTGCTCCAATATGGCCTGGGAGCCAAAAGGCCAGGAAGAGGA
>TRINITY_DN1087_c0_g1
CTTATGTCTTGAATTTTTGTTTATGTATGAATGCGTCCGCGGTTTATTGTTTTTATTGGATGAAATTATTGATTTTTCTTTTTTTTTTTGGTCTGGTAAGTTTAGTTGAACTTTTTATATGTTGATGAAAGTATTATATGCCGGGACGTGTGATGAAGTTGTGGAGTGTTAAAGAAGGACGGATCTAGAGTGGTGGCTCTGTGCAATGTGTGAATTTGCGTGTTTTGTGGGAGTAATGCGTGCGATTGATATTTTCTTGAGGTCATTGGCTGGGAGCCATTTTACCTGTCAGGGTGAGAAAAGCAAGCTCTTTGGTCCTCATGTGATATCTCTTTCACATTCCTCGTGGTAGCTACATCTTTCGGTACTATGTCAGACCCATCAAGTTTCTAACTTTATGGCTATGATGAGAGAGCTTGCAAACAAACTTGTGAAAATTGGAATGTTTTAGAGGGTAAAAAGGGGAAAAGTGTCTTCTTTCAACCTGGTCAACGTGACCTCTTAGCTATTAGTTTATGATATCCAATAAATTTAGAATTTCACTCCGAGGGTAAGAATAACAATCCTAATATAACTCACAAAATTCACAATGTTAATGCCTATGACTCTCTCTCTCTCTCTCTCTCTCTCTCTCTCTCTC
>TRINITY_DN10880_c0_g1
TTTTCATACTGAAGCATCCTCTACCCACTTCTCAGTTTATAAACGGGGAAACAGGCAACGTGTTCTTGTAACCTTTACTTCATGAAGGACTACTTTTTTGTTCTAACTATAGACTTGGGTCGCCTATGTTAAAACTTTATTTTCACATTCCGCATCATTAGACCTTCTTTTCAAAGGGGAATAGTATTCATGTGGGCTTTTTTCTCCCCCTCATTCTTTGAAGAACTGCTTACTATTCAATCTATTGTGAAGAACCTGATTTGCACTCTGTAGTGTTTAAAGAAA
>TRINITY_DN10882_c0_g1
AAAAAAAATGCCCATAGGATTCAACAAACAGAGGGGGGAGATTGAGAGATCCTTAGACCCAGACCCTATAACTGTTGTTTTCGTTATTTCTCTCTTAAGACCACGTGCTGCCGAAATAATGGCATCAATAGAAGAAAAGCGTTGCGGAGATAGACAGAGGGAGGAAGATGGCGGTAACTGCTGTTGGTGGAAGATCGGAGAAATAGAGAAGAGAGAGCGT
>TRINITY_DN10884_c0_g1
ACGCTTCCTTCTTGCCTCCTTCTTCTTCTTAGCTTCATGGTATCTTTGAGACAACAACTGAGCATACTCGGCTGCTTGCTCTTTCCTATTTTGGGCTCTCTGGTGCTTCTCACGAATGAGCTTCTTCTTTTGATACAATCTTCTAGGGGTTATGAGACGCTGAATTTTCGGCGCCTTTGTCTTGGGCGTCTTCGGTGCTGGCTTGCCCTCCTTGACTGGCAGCGCCCTCCTAATAACGTACTTACAAACATTGTCCTCCTTAGATAGATTATATAATTTCCTG
>TRINITY_DN10886_c0_g1
TCCTTCCCCAACAACGAACACCACATCTCGGCAATCAAATGTCCTTCCACCACAGCAGCCTTCCAGGTGGACTTTTACCGTTGCTCCTTCGTTTGGGTTTGAGTATCCCTCGCCTTTCCGTTTGATTCTACGGATAACGCCTGAATCTTCAAATAAATCCTCACCTTTGAAATCAAGGAGCTCAATCTCAAAAAAGAGAGTTGCATTTGATGGAATTTTTTGG
>TRINITY_DN10889_c0_g1
GTATCCCATGCGTTTCTCTTCCAACATAGCCCCAGCCGCCTTCGCTAGTACCGTTCCCAACTCGTGACTTGTGCCAGTCGATCCGTATCGGTGAAAGTGGGTATCGGGAAAGTGTTTAGAAGAGGACGTCGAGACAACAGCAACATGCTAGGGCACCGAGGATACCTGCGCAGATGCCGCCACCGCTGGAGGACTTCTGGCCCTGGTAGCCACCCTGCGGCGGGTAGGGACCTGGAGG
>TRINITY_DN10893_c0_g1
ATTGCTGGCAGACTTTGGAGAAGGGCTCTCAGGTCTTTATGAACCATCATGACCCCCCCGAAACGATGAGATCTACCAGCAATTTCCCATCACCATTCGATCGTTGAATACCTTCATTGGTTTGCACTCGCTTGATCAACCTTCGTTTCGCATCAGAATGGCTTCACGCAGGCCGTCTTTCGGGCCATCGAGGCTCCTCAGTTATGCAAGCACATCGTCCTGTGCTGACAGCTCCCGTCCGGT
>TRINITY_DN10898_c0_g1
GAGGTAGGTCACAGTACGTAAAAGGAGCTGTTTTAAATTTTTAATACAGTAAATTCTTCCACCATATTAATCCTATCTTCTTCATGGAACTACAACAGCTAGCTAGCTTGCTTGCTTTAAGCCTGTGACAAAAAATGTCTCGATCCCTCCTCCTCAAATATCACGCTGCTGACTCCATATCTTGCCTGTGATCTGCTTCAATACCATCTGCTTTCGAGCACCCCCTTTAAATATATCTTGACTTTTCCTCTACCTTTCTCATCACTACTACTGTGATCTCAAACGACGTTTATTTACTCGAGAGATCACAGAAAGGGAAGAAAGACCGTACGTAGACATGAAGGGTTTTGTTTGTGTTTCTGTTCTTGTCGTCATTGTTCTTCTTTTTGTTCCAGAAGTTATGTCTATGAGGCACATTGGCCGGCCACGCTCACGTACGAGACTGATCATCTGATCTTAATTTCTAGTTTTTTTCTTGTTAATTAAATACAAATATAGAAGCTAGCTAGGTTTTATTTTCATTTCTCCTAATTCCGGCCTATATATTATATATGCTTAATTATCACTGATCTCATGTTAAATAAACAGATGCAGGTACTCATGGGCTTGTGCATTCCAGACAAAGGAAAGCAGAAGATCATGACATGGTGGGAAAACCCAATAATTTTAATTGGGGAAAAATGAAGAGAAAGAGATCATCAGATACGGTCCGAGTTGCAGGTTCAAGCTTGCCAGATTGCTCTCACGCATGTGGGTCTTGCTCGCCATGTCGACTAGTCATGGTTAGTTTTGTCTGTGCATCGCTTGCAGAGGCTGAGACGTGTCCTATGGCTTACAAGTGCATGTGTAATAACAGATCTTATCCTGTTCCTTGAACCTCTCTTGATCTCTTCCAGAGTACTTCGAGATCTGCATCTTCTATCTCAAGTAGTACTTCTTCCCCATCTGTAACATTAATCATGTAGTACTACTAGTCATCATCGTCTTTTATTATTTCTCTTTCTTTGTTTCTTTAATTTGATCTCCTTCCATTTTGGGGCATCCAGAGTTTTTTCCTTGAGCTAGACGTTGTAAATTAATTTCTCCCTTCGGATCATGGCTAGTCATGAAGTCTGGTAAATTTTTGTTAACGTTTAGGATCTTAATTT
>TRINITY_DN10903_c0_g1
GGCCCGAGACATCAGTACAAGTCCTTTATCCCCTGGAAGCTTTGTTTCCTTCATCTCATCTACTTCCCACTTTCCATCATATTTGGCAATTTCATCATCAGTGTCATCTTTTTTGGCTTTAGATAAAATCCACCCTGACAGAGACCCTCTGTCAAAGGAGTCAGCAAAATAAACCTCCCCTGTTGGAACTGGAGCTTTGTAGGTGACCTTTGGAGATGGAGGAGTGCTGGCATCTGATTTAGATTTTGAATCTTCTACCTCTTCAATAACATCATCAAGATCATCTTCAAT
>TRINITY_DN10905_c0_g1
TCTACCTCCATCCCCTCTTAGACCGCAGCAAGGGTATCATCTCGTCTCGTTCGCATATCAATCAGTTAAGGGCCTGCAAAACATTCTCGGCACTGGTCACTGTAACGCTTGGCGCCTCGTCCTCAACCCAGATCGCCGACACAACGCCGTTGTTAACGATGGCGGCATATCGGGATGAGCGCGTGTTGCCGAGGAGTCCGGATGCATCAAAGGCAAGACCAGCGGCGGTGGTGAAAGCACCGGTATCATCAGCGAGGAAGTGCACGAGTGGGTGCTCCTTGGGCACGCCGAGCTTCTCCTTCCAGGCTTGAGTTGTGAAAGCGTCGTTGACTGCGATGATGTAGATGCCCTTGACGCCCTTGGCAGCGAACTGCTCCGCTTGAGCGACGTAGCCGGGGACCTGCGAGGAGCATGGTGGTGTGAAGGCACCAGGCACCCCAACAATGATGTTCTTTCCAGCAAGGCTACTGAGGTCAACAGTTCCCTGCTCAGGGTTGTTCTCCTTCAATGGGCCGGTGCTGGGGAGCTTGCTGCCGTTGCTGAGGGCTTTGGCGCTGCCCCCGGTCTTGCCGAGAATCTTGTCCTTGAGTCCTGACATTTTGCGAGTATTGTGTCCTTGGCTATTGTGTTGTGAAGTAAGTTACG
>TRINITY_DN10906_c0_g1
GAATCAACAGAGCTACCCTTAACATGCTTAAGAAGGTTGAGCCTTATGTTACTTTCGGCTATCCAAGCAAGAAGGTCATTTCTGATCTCGTCTACAAGAGAGGATACGGAAAGGTTAATAAGCAAAGAATCCCTCTCACTTCCAACGAAATTGTTGAGAAGGTTTTGGGACAATACAACATCATCAGTGTTGAGGACCTCATCAACGAGCTCATCAATGTTGGTCCACACTTCAAGGAA
>TRINITY_DN10906_c0_g2
GAAGGTTTTGGGTCAATACAACATCATCAGTGTTGAGGATCTCATCAATGAGCTCGTCAATGTCGGTCCACGTTTCAAGGAAGCCAACAACTTCCTCTGGACCTTCAAATTAACCTCACCCAGAGGCGGCTTCAACAACAAGAGGCATCCTTTCCAACAAGGTGGTGATTGGGGTAACAGAGAGGAGGAAATCAATAACTTGGTTAAGAGAATGCTTTAAATTTG
>TRINITY_DN10907_c0_g1
GGGAATTGATCAGATCTCGGATCCATTGAGGGGGTTCTTCTCCAACTTTTGTAGCTAGCTTGACCTCGAGAACACCGTATGGGAACAGTTCTTTCTCCTTGGCATCAATCTTCTCAAATGGATGATCAATCTTGACATCCATACGACGCCAGTTGCCATTGGTTCGATCGTTTCCGTCGAAATTATCTTCACGGACCATGGTCAATTCCGTATCGAGGGATATACGGACACTAGCATTTCCGGGGAGTTGGAATGCAGTTCGATTATAAAAT
>TRINITY_DN10908_c0_g1
GCCCTTTACTTATAAAAAAAAAACCGACCAAATACCCTAATCCATGAAAAAAAATGAAAAAGTAAATAAAGTAAAGCTTGGTGTGGATATATAACTTTCCTACCAAGCCAAATCATTGTCCGAATCTTTTTGTGCAATGATGACACATAAAAATGCACGAGAATACATGCCTAATTTCAGAAAATAAGTTCATAACATTAGGAGGCCTACTAGCGTTGGCAACACCCAATCAAAGCAGAGGCAAGACATGGAAACCTAGTTCTAGGAAATGCACGGCAGCCGCGGCAACCTTACGCTTAGTCACACTAGCATCACACAGCCAGCGATAATCTAAGCAACAGCATGTCAAATCCAAATTCATTATACCGGAACAGTGCAACTACAAATTAAAAGCAGACAAAGACCGTTTTCCTTCGTTTTCTTAGAAAATCAAAGTCGTAAAGCTCATCCGTTGGACCGGCTTGAAAGACTAATATTTTACACCAATTAGCAACTTAAAAATAAAATCTAGGCCACATTAAAGACAGTAAATAAACCAAACACCAAACGGGATTCCAACGCTTATCAAGATTTACGTCATGATTAATCCATCAACAACATAGATTCTCCTCAATGAAAACGGAAAGGAAAAAGAAACAGATGGCCAAAAAGAAAATCAAAAGATTGG
>TRINITY_DN10912_c0_g1
CGGTTACGCATCTTCTCGCGGCTCGATGCAACAGAACATACCTCTTCAAATGTCACCCACCAATGCATCCAACGGAGGTTTGAGCAGTCCCTACAATATCCCCAACCTCGCCCATCCGCAGTACCCGGCAGCAAATCCAGCCGACCAAAACCCTCCTTGTAATACGTTATACGTCGGTAACCTGCCGATTGATACATCGGAGGACGAG
>TRINITY_DN10912_c0_g2
CGAGCTCAAGTCACTATTTTCCAAGCAGCGCGGTTATAAGCGCCTGTGCTTTCGCACTAAGCAAAATGGTCCCATGTGCTTTGTCGAGTTCGAGGATGTATCCTTTGCGACCAGAGCTCTCAAGGATCTCTACGGTCACGTGTTGCACAACAGTGTAAAGGGTGGCATCCGTCTCAGTTTCTCAAAGAATCCTCTCGGGGTGCGTCCCGGCCAGACAAACGGTCTAGGTCTCAACGCCGCCATGTCACCTCAGGCGATGTCACCTGGGTACACGGCAGCGATGAATGGCTACAGCTCTGTCTCTGGACCTCCGCCTGGCCTGGCACAGCCGCCTGGCCTGGCGAACGGCCCGACTTATCGCGCGCCACCCACTGCATTGGACGGCATGTTTGCCCACCCTTTTGCCGTGCATCCGCCCGACTTCGGCTCACAGATCAACATACGCAACGCATACTCAGGCGGCGTCCCGGCTACCATGCCCGGTGTCTACGGGCGGGCCAATCGCAATGACAGCCACTCGGACTACGCATCACGCTAATGTCTTTCCAAACAGGGTCGAGGGAAGCGTACCAGCATGATATCGCAGGGCGATATGCTGCGAAAGTTTCACCACCTCATCCGTATTTCCACACACGGCGTTACGAATATCTTTCTTGGCCCATAGCAGCATTG
>TRINITY_DN10917_c0_g1
GTTGTGTTTGGGAATGCTGAGAGTGATCGAACGCAGGCAGAATAAGTTGATCGGATGTGAAAAGCATCCACACTATGTTGCTACCATTAGTCGTGAATATGAAGGAGTATAAGCAGCTGCTTGAGAAGGCTCGCCATGAGTGAAACTGCCCTTCTTTATTTATTCTATTTTTTGTTTTAAGGGTCATGTGGAACCCGAAGCTATAGATCGCATTATGATTTGAAGTCAAGGGCTCCGAGACTTCGCATAGTAAGAAAATGGTAGCGTGCAGGCAGAAAGCCAGATATAGTAAGAGGCGCACTCCTGGGGACAGGGGAATCAGAAAGGTTTCTCGATCAATCCGATCTTTATTCAGTGCCAAGACCTTTATAAGATAAGCAATTAGTTAAATTCGATACATTCGATATCCTTCTTAAGCTTCAGAACGAAGATGGATGGTGTGGGCTCACGTGGGTAGCTCCCGTCTCCTGTAGCCGCCTTGTTCTCTGTTAGTTCATAAAGTGTCTGACACAGACGCAAAGTCATGACAACCAGACTAGACTAATAACGTTACAAGCAGCGCAAGGAAAAGTCTGAACGCTTTCCGCAAAGATGCTGTTTGTTAGTCCACTTCGACAAGAAAGTGGGAAAAACCGGCGGGAAGTGAGTTTATAAAAAGGACTCTTTTAAACCTTTCTTCGGGTTCCTGCTTCTTCGCTCGGTGACGAGGCAGTGAGATCGTTGTATTCTTTCGGCTTGGATCAGTTGGATCCGGCTTGAACGCAAGCAACGGTTGGCTAGACTGCTCGATTGGAGGATTAGCTTAGCTTGTTGCGAACTACTGTTCTTCATTTGCCTTAGTTGTGTGTGGAGTCAACGGAGACACTTACACTTACTGATTGTACGTACTCACCTTACTCCTCAATCCGTACTTCACTCATTGACTCATTCATCAGTAGTTGGAGCCGGGTAATGTTACGGCGAGGCCTCACTGGGCTGGT
>TRINITY_DN10917_c0_g2
ATCGGATGGAATCTAGCCTGACAAGCAAGCAATGGGAGTTCGAGCAATGGTACATACAGGAGAAAAACTGTGAAGATAGACTATCCGGCCACGAATGGGGCTTACCCTTTTGTAGATCTTCCGAAGGCATATGTATTTTGTTCATGTGGGAGTCAAAGCAGTGGTGAGACACTATATCTGTGTCTGGTAAGCTTACGAGTTCGACTGTGGGACGGGAAGAAGGTCAGAGGTGTCTGGCGGTACAAAGGTCATAATAGGTTTCTAATAAGAAGGGGTCTGATTTCAATGGGTTTTTGCCCAGAAGGAAGGAGCGTGTTCATACCGTCGTATATTCAACCAAATAATAAGAAGCGATAACTGCAGAATCTTACTTAGAAGTGTCGACTTACTCTATAGTTGATTTGAAGCCCCTGGGCTTGGAGCCGGATGAAGCTTAACACCCCAAGACAAAATAGGTCTTTTCTACTTGACTACTGGGGAAGAGCAGGAAAGAGGGACAGTAAGCTTGGGGCAGGTGCAAGCAGAAAGCCATCCATTCCCGTGGTTTATAGTGACTAACGAATAGTCCACATCCGATGATCCACATAGTCTGCTGTTTTATGTCCTTCAAGATTGGCGGGGGGTGCAGAATATGGCTCTTTCATAATATGATGGCATGAATTATGCCTAAGTAAGAGGGAACTATCAAACGCATTGGCTGGCGTAAGAAGATCCGATCTCTCACGAATAGGTTTCACAGGAGCTGCTGTCGCAACAGAGGA
>TRINITY_DN10920_c0_g1
GCTGGCTTCTGCTGGTTCTGGTCCCTCTGTCAACATGTTACATATCTCTGACGCGATATGTCCGGCAGCAAATGTGTCCACAGATGTGGCACTGGAAGGCGCGGATGAAATGAATGATACAGCATCGGTCGCGTTAGACGACGGAGAGCTGGGGTTCAAATTCTCCTCCTCTGGGCGAGGATACTTTCGCGGGCGGCCACGTCCTCTTTTCACAACCTTCTCTTCTGGTGGAGCAGGCGAGTTAGGTACGCTATAAGGATCTGGTGCCTCATTTGCGTTGATGACATTTCGCAGATTGGAGCGGCTGTGCTGGCCGATAATGGAAGGAAATTTCGATGCAGTGGAGGTGGCATTCTCCTTGTTCTCTGTGTTCTGTTCGGCTTGGACTGGTCTTTTCTGCGTACTGTCATCTCGAGGCACTATTGGCTTTTTGGTGACAAACGGCAATGCTCCAGGTTTGCGCCCGGTTGAGGTAGCATCATGCGACGCTTGTG
>TRINITY_DN10925_c0_g1
TAGTGAGTAGATTCGTAGCGGACCTTGAGCACAGTGACTGGGTTCATGATGAACCCAGCGGCGACACGTGCAAGTGCGCCCGTGGTTAGATTTGCCGCGTTCCCAAGTTTCGGCAAGGCTGAAGAACTCGGATTATTGGCCTCCCGAGAGGCTATAGGTATTGTTCGTATTCGAGACGCATATTCTCTCATATGATTGAGCATTCCAAAGTAGAGAGCTGATCCAAATCCAGTCCTGATGACGGACGGCGTTG
>TRINITY_DN10927_c0_g1
TATAAAATCTACATGGAAACACCTGACAGCATGCCTTCCTTCTGATAAATCTGCTATTTTTTTTTGGGACTAACCTCCTGCTTGCAACAAGATCAACAATCAATTCACCTAAGAAATTGGTTGCAGATAAATCACCATGTTTCTAGGTAGCATTCCCGGAACCAAAATTCCGTGCTTCCAATTTATTAGCGCCAAACCTAGAAGCTAAAACCTGGATGAACGATATAGAACTTCGACAAGCTAAAGGGCACTAATTCTCACGCTTGAAAACCTACCAAGCACCTATAAGGTATTGCGCAGGGCCTTGGGTAATTAATCATAACTCAGCAAGAGCCTAAGTAAACCAACTGAAGACTTGACAAGTTCCTTTTGGAAGTTACTAATTTTTCTAGGACCTGAGGGATAGATTATATAAGAAATAAATGCTTTTAAGTTCAATTGTAGCTAAATTTCATAGTTTCCTCTAAAAGAAATCCTTCCTCTTTATCAACATATGCAGAATGTTATGTGCAAAAAACACCAAAAAAAGATTAAAATTGATGAACTGGGTCGTGGCTAATACCAACCAAGATCACACAAATAGGGCCAGGAACACGTAAATACCTACGAAAGGCCCAGATTCAACAAAATCACTGAATGAAAAGGTGGG
>TRINITY_DN10927_c0_g2
GACAGTTTTTTTAATGGATATATCTTAATGAGAGATAAAACTGCTAACTTAGCATTATCGCTAAGTGTGAGTATTAAGCTTGGATACTTTATGAAATTTAAAGACAGAGGACCTGTTAAAAAGAAGCTTTAAATTGGGAATCTGGAAGAACATATTCAAGGAGCCGCATAGTTCTTGATATTTTGAAGATTAAAGAAGGCTAAACGTGGTTTACAACAGATCCTTTAGATGAATATGCAAAGGCATCCATTGCAGAGTAAAAACAGACTTGTCATGCTGCTGACTGGTGTTTAACGGTTAACTATCTTTCCCCAGTTCTCTTTGCTTGTCATGCTATTGGAAATTATCTCAAATTCCAAGATTTCCATTAACATATTGAAAAAGAAGCAAGGATTTTCAATTTATTTATAAGTTGGGGTAATGGTTCCACATCCATAAGAAAAGAGTAATGAATTTTAACTGAAGACTTTGTATAGGTCCTATCAAGAGTATTATGGCCTCAGCCCAAGCTGTGATCTAGGCCCAAGTTGCTCTATAATTATGGAATAGTTTTGGTGTTTTCTTGAACAGAGAGATATGTAGCTCTTGGGTTGAAGACCCCGTGCATGAGTTGAGAGTTTGTTTATTGTTTCAATGTGAGAGCACAGGTAATTCTATTTAGAGCTTGAGTTGGGTCAGTAGGAATTGGGATTAGTGTTTGTCTATGGCTGGTTTCTGCGTTTTTTTTAAACCATACTTAAAATAAGATTTTTCTTTTTCTCAGTACCAAAACCTCATGATACCATAACAATTCCGTGGATTTGATTTGCAGTAGAGAAGGTAAGGGGTTTGTGTCCAAGGAAAATTGTGAGATCCATTTCTTGTTGGGGTAGTTCACCTATTGTACTGCCTGCAACAGAATGCCAAAGAAATTTTCTTCCAATGAATGGATAATTCTTATTACTACAAGAATTTTTCCCCTTTATCTGACTACACATGTTTGGATTTCTCCATTCAATTGCCTTTTCTAATTTACTCCTCTAACTCATCTCACTTTTCTTTTTATTGGAGATTGGTCTTCTATGAATAACCGTTTAAGATCCAATAAATTAAAATAATCTGTTCAAATTCACATCAATATTTTTAGAACTAAATTGAATATTTTCTACTCTAGATAATTTGGCACACCCGCAACATTCTGGAATGAATGCAAGTGAGTTGCTTACAAAACAACTAGTTTAATTAATCACATTCAAGGTTTTTGTGATGATTGAGAAGCTCTGCAGTGCAATTACAGAATTGAAGAGAATAAACCAATGCCCTCTGAGGGAATCCCTGGTGGTTGTATTAAGAATCTTAATGTGGGTAATTTATAATTTTGCCCATGCAAATTATACATGAGCAAACATTTGCATCTTAAAACAGAGAAAAGAAAATAAAATAATTCCTATATGCTCCCCA
>TRINITY_DN10929_c0_g1
AACGGCCAGAACACCCCAATCGTCCAGCCACTCAACAACTTGAAGAGGAATGGAAACACTGTCACCTTCGACTCTCCATTCCCATACACCAACGCCACTCTTGATGGCCTCACCATCGCTGCTGTCACCAACGGCAAGACTTCGTTCGCCAGCGTTGCTGAGGTTGCCGCCGCAGCTGTTTGGGGTCCAGGTCTCATTGAGGTCAACTAAGCGGTGAGTTTCGAGAACTACGACAGAAAGAGAATGCTGTACAACAG
>TRINITY_DN10934_c0_g1
GGACGAGGACATCCGCTATGTGGCCCAGTTGACAGAATCGGTAATCTTACCTGAAGAAGATGGCGTGCTTGCTATCTATTGTATTCACCGTCCAGGTTTATACAACGCTCGGCGGCTACTCCTGGCACTGCTGGACCGACCTCATCTGTCCTTTGATGGGTTTTCTCATCAATTCGATCAGACTACCACCTCTCGTGTTGGATTGCCTGTCGGCAACGCGAAAGCCGGCATGTTTCGACGCTTCCATGGCCTCAAGCTGCTGCGTGCCTTCCTACCCTCTAACAATCGTAATCGCAGCACCCCCTCCCTTTCCCAAGCCAAAGTTGACGAGGCTGCAACATCTTTGGCACGCCAGCTGGACTCGGTGGAAACACCGCGTCGCTTCGTCAGCCTTCAGCACCGTAGTAGTTACTGGCGCGAACCGGAGCTGAGCGATTCCAACATGTGGACAGCGAACTTCTGTACGCTGCTCTACCCAAAAGACTTGCATCAAGCGTCCGTGAGCAACGTGCTAGGCGCAACGACCCCGGAGAAGATTACTCAGCAC
>TRINITY_DN10935_c0_g1
AGGGAATTGTCGAGGCCGCAGAACCAGGTCGTGTGATGGATGGTTTTGCTTCGCTTATCAAAGCCAGACTTGATATGGTTGGTAGAGGCCGTTGTGAAGAGAGAGGTTCCTCAGCTGGCAGCTTCTCTTCGTAGACATCCATCAGCATGTCTGAGATCCCGATGATTGCCGCAGAATGGTCCGGGAAATGTGAGAGAGCTTGCTCGAAGTTTGCCATTGCTTCGAAAGGCCGCTGAAGAGCGGAAGCAAGATGTGCTTTACTTGTCCAAACATCACCCCACAACTCGTCGATGCTCTCGCCTGCGCCCCAGCCTTTGTGGAACAGCCTTCTCGCATTGCTCTCACCGCTGTCCATAAGCTCAATCTCTAAGCTCTCGACAAATCTTGCGGCGTGCTGCACAGCCGTGTGTGCATCATCGTGCAT
>TRINITY_DN10938_c0_g1
GACCTCCCTGGACATGTTCTTGAAGACGTTGAAGTCCCCATTGCCCAAGGTGTGGTGGAGGAGCATGCCATCGGCCTGAGAGATGGTCGAAGGGGTCCCAACTATGTGGACGACGGGGACATATTCACTGTAGCTGCCAGCTATGCCATTCACAGCGGACAGCTCCCCGACACCGAAAGTCGTGAGGACAGCTCCGATTCCCTTG
>TRINITY_DN10940_c0_g1
TTCACGTACACAGTAGCGCATTCGAAGCAGGTGAAGTGTGCAGTGTCGCCGTCGCAGTGAATCTGTCTGTTCATGGGAATTGAATCAAAGCATGCCTGGCATTCAGCAGTCTCATTCGCTTCGATAGCTCTCTGGAGATTCTCGTTCTCCTCCCGCTTTTTGTCATCTTCAAGCACACGCTGGCGTCTGATATTCTTGACTGTTCCTCG
>TRINITY_DN10940_c0_g2
CTGTTCCTCGTGCAGCTTCTAATTCTTCGGACATTGCAGGCCAGCCACAGTTCGTTGCGATGGTGTCTGCGGATGCAAGATCTTTGGTCGGAGCACGTCCAGTCCATTTTCTGTCAGCACCGCCCGAGTCCTTCATACTCGCGAGCGCCAGGTAAGTCTGATAGAGGTTTTGACCCCTGTGGAGCTCATTGGCGATGACCTGCTTGGTGATTTCGGGAAAGTCTGCCTTGAGGATAGAAGAGATCGCACCCTTGACGGCTGATGGGGCTAACTCACGATCTGGTCCCTCCCACTTCGTGGACTTCCGTTCGGTGCCTTCCTCTTCGCGCTTCCGCTTCCGGTCTCGTGGCGGCTTGCTTTGTTTCGGATAGTCGCCGCTTGAAAGTAGCTTCTCCACCATTGCTTCAAACCTGCCTGTATCAACAAAGTCGTAGTCGTTGTAAAGCTTGATGACATGGGCATGGTCAATATCCGGGAAGATGTCCAACATCCGCGAGAGGCAGACATCTGCTGTAAATAGCTGGAGTAAAGGCGCTTCTATGTCAACTACGGTCTGGCCAGGTGTAAGGTCTGGCCGTGCCGGCTGAGGACTATCCGGAAGAAAGATTTCCTCGCCATCGATGACGATGGGATCACCACTCCGACGAGGCGTGGGATCGCGTGGCACAGAGGCTGCCATTGCCATTGCATCTTCCCCTGGCCACCCACCGGGCATGAAGAGGTCGCCCAAG
>TRINITY_DN10942_c0_g1
TGACAGAATTCAAGGCAATAAAAGCGGGTAAGCATTCAACCCATCATAAACTAACAAGGGCGTGGAGGTTAGAAGACCCCACGACCCTCTCAATAGTTAGCCACCAAAGGTCGAGTTACATACTCACGGTGCACTCAACAGTTAGCCAACAAAGGTCGAGTTACACACTCGTGGTGCACTCAATAGTTAGCCACCAAACGTCGAGTTACACACTCGCGGTGCACTCAACAATTAGCTACCAAAGATAAAG
>TRINITY_DN10945_c0_g1
TGGAGACTGGGCGGAGGAGGTCGACAATGACGGTCATGTAGTCGCCAGTTGCAGGTGGCGGGAAGTGGAATTGGAAGGCATCTGCAAACATGGGCAAGAAATCAATCTCGAAATGAGGTTGTCCCTCTGGCCCGAATGGATCCCTTCCGCCATTCTTTGCCTTGGCCTCTCTATACACTTCGTATTTCATCAACCTCTCGTCAATCCTGGGGAAAGCGACCAGCTCGAGAATAGCGGAACTGAAA
>TRINITY_DN10946_c0_g1
GCATTCACCTACCTTAGCACATTTTCAGCTTGTCAAAACAATCTTAAAGTATATTAATGGTACAACAGACTTGGATTTATTCTGTTCACAAGTGACCTTCAGCTTTGTGGCTTCTCTAATGCGGTTGGGCAGCGTGTCTTACAACCCAACATTCTGCAACTACTTATTGCGCCTTTCTAGGCAATAATTGTGTCTCTTGGAGTGCCAATAAGCAACCTACAGTGCCAAAGCTGAATT
>TRINITY_DN10950_c0_g1
TAATATTATTATTAGAATTAACCGTTTAAATATTAATATGATTTTTTTTATTGTGAATTAGTTGAATTTAGTATGGTTAAGTAATTTTTAGTTTAAATTTTAATTATGTTATAATTTAAGTTAATAAAGGAGTATGATATTTAAAAGTATGGTTATAATAATAGGTAATTATTTCATGGTAATATTATAAAATAATGTAATATTTGAAAGAAAACAATA
>TRINITY_DN10951_c0_g1
GGTTTGATGTGGAAGTCGGTAAAGATGTCGGGAAAGTCGGTATCGGACTGCTCAGAGTCACTGCTGGCATCAGAGCCATCGACCTCATCCTGAAAGCGAACTTTTCTCTGACCCTCGGGCTTAGGGAAAATGATCTGATTATCATCCTTGAGCATGAAAGAGGGGAGCTTTTCCTCTTCGGTGACGAAGGAGTCTGCGAAGGAAGTAAAT
>TRINITY_DN10952_c0_g1
TGGTGATAAGCTGGGCAGTCAAAAGACTAGACCCATCTCTTTGGCGTGACAGAGGTCGAGCAGTTTGTAAGACTAGACTCACCCTAAGTCTTGTCGAAAGGTGTATGCTCCTCCAACTTTTTTATTTTTGATGATGTTGGTGAATTTTCTTTTTTCGATGTGAATTACGATTAATGTTAGAGTATGTTTGTTGTAACCTGCGCG
>TRINITY_DN10955_c0_g1
TCGGTAAAATTTACAAACTGGAAATTATCAAAAGCCCGAGATGGAATGTTGTCATCGAACTGGTGCATCATGTCCCATGGTCCATCACCAACTCCAACCAAAACTATGGACAAAGGATAGTTACTTTACAATTGCATCAATGGTACTTCGCTCTTGAGGACCATTGGCCAGAACCTGTCCATCAGCAATGATCATAAGAACATGATACCGACCGCAGCTCGCGTCAACTATTCCTATAGCAGTTTCAATGATTGGAGCAAAAGATGTCGGACCAGATAAATGTACATGTGGAACTATTTCTCTGTAACGAGCAAGTACATCCTCAAAGCCATTACATGGCCTATCCTCATAAAAGCTAAAAACGTCTTGATCATGTGTAGTTGCATCACCAAAGCCATAACAAGGAATAAGGTTATCCTCATCAAAAGCTGATAGTGTCCTTCCAATGATTGATATTGCCTGTTCATAAGGATTTGGCAAATCTCCGAGGTGATGCAGGCTCCTATGGTGGAAAGATCGTGCACCTGTCCACTCATTGCTTTTTGTGAAATCAATACCTACAATAAGATTGGAAGATTCGAGACCAGCTTGGTGAAGAGCTTCCGTCACCTGTTCCAATGAGTTGTAGTTGTCACCAATTCTCCCGTACCTTGACTGCATTCTGCTCCTTGTATCATAATCAAAATTATTTCTAGCATAAGGATAAGGAGAGGGTGAAGAGCCAAGATTTGATGAGGAACCGAAATTTGATGAAGAGCCGAGATTTGAAGAAGCATATCGATATGAACCATCATGGCTGTAACTGTAGCGTTGACTGTCATATGATCTGGATGATTTGCCTCCCATACTAACGTCTCAACTTGCCAGTACTGCTTAAAAAATTTGAAATTGTTCTTCTACCAAGCAGAGTCCTTAATCTCCTAGAGACCCTCTAATTCTTTCACAAACTGCACATTGACCTCATTGATGCATCTCGATTTCATCAGTTTTCTGAGGAGCAACTCATACACAATAAACAAAGCCAATGAAAAAAAGCAACTGGTAGCAGAACAAATGTTAACAGGACCAAACACTGGGTAGA
>TRINITY_DN10964_c0_g1
CTGAAATTGTAATGTACTCGAGGGTATTCGGTTGATAAGATAAGCTGCAACTGTGATGGCTTCACCCCAGTAACTAAGAGGCATATGAGCTTCAAACAAGGAAGCACGAACAACTTCAAGAAGGTGGCGGTTCTTTCGCTCTGCAACCCCATTTTGCTGAGGGGTGTAAGGACAAGTAGTTTGATGAGTGATGCCGTGATCATCCATATATTGTTTCAAATCTTGATTAACAAATTCTCCACCATTGTCACTGCGTAGGACTTGTATTTTAGATTGATACTGAG
>TRINITY_DN10968_c0_g1
GTTATATGTCTATACTTATAAAAAAGAAATAAATACAGGTTGTACAGAATAAAAATTCTGCCAATATAAAAACTGAGACAACACAGAAAAAGACAAATTGCTTTCAGCAGACATCAGCAGCAGGGAAATGTTATATTCATTTTCTTATATGAGAATGTTATAAAAGTTTTTTCGAATTAGAAGAATATGTTAGTGAGAGGAATGTATATAATTAAGGTGTGAGAGAGGCTACTTATGGAATCTAGCCTCCTATTTTCTCTCTATATTTTCATGATAGTAGAGCAATGGGTTTAGGGTTTAGCTCTTTGTTCT
>TRINITY_DN10971_c0_g1
GCCGGGTGGAAATGAAATGTCAGGTTATATTTGAAACTCAGATGTGAAGTTTTACCATGATACAAACAAGAAAACATCTGATGTAACGAGAAATGCCGTGTGTGTGTTGTCTATAAGGTTGATGGTGTCAGTTAATAGGCAGGAACTGTCTCTTTGGGATTGCACAGGAATAAAATAAGGAGGGGGCGCAATTAGATGTGCCCTATAACATTTGAGTGGGTCCTTTTCTTGACGTGCTAGTGGATGTCTAATATCATATAGTTACATAACATCCCAAGTTTAATGCCCAAAATCCCTATATACAGAAGCAAAAATAGAGGTAGACAGTAAGTTATCACAAAGTTGACTGCCAGTCCCTCAGGCCCAAACTATCAAAATTAACCATTTAGATCCACAATGGAAAGTAT
>TRINITY_DN10972_c0_g1
GGCTCATTAAATAGAAAAAGAGTGATAGTTTTGACAGGAGATGCATTGAACTTGTAGATATTCAGAGTCAACAAATATCACTAGCTGGCTTATAAAATTTCTTTCCCTCCCCAAGGGGAAGCAATCAAACCAAAAATTGGATTGTGGAATGGATAGTCAACCTCTCTTCAAAATGCCATTGGTCCTTTCATCAGCACACAGTTGAGTGCTCAAATTTACTAAATAATGGCCACAAG
>TRINITY_DN10972_c0_g2
TGTCTGTGAATTTAAGTTTTGAGTTTAAACTTCCAGGTTTTTTTGTTGTCATCTCTAATTTTATGCTTGTTTAATGCTGTATTTCTTCTTTTCTAAACAAGCTGTATTTCTTCTTTTCTTCATAGCAATTGTGAGAGAATGCTGCTATCCATATGACTACTTGTATTCCAACCATTGCACACATACAGAAATACACACTCATGCACTCACGTGATAAAAAACATGCAAGAGGGAA
>TRINITY_DN10975_c0_g1
GAGCAGGTTTTCTTTAAGTGGCTAAACAAAGTTTAAAAAGCAAGTAACAATAAAAGAAAATGTTCCTGGTACAATACCAGCAGTACAAAAAAATAGTGTCCGAGTACCTGGATAAAACACCCGTTTTGCAATAGTGCAACTTTTAAGTACATATTGTTGACTGTCCACAGTCCACGCAGAGTTACAGCTCCACACTTCAACAACAACATGCTGACAGTTCCTAAAAGCTACTTTAAAAAAGGCATAACCCAGATGTTCCCTCATTGGACCAACTCCATCTAAGTTTAGATGTGCAGACGGGCTTAGATATAGCCAGAGTAAGCCACATGCAACATGTTACTTCATCAATTTTCTAAAATAAGGTTTAAGGACAATGACAGTAAGATAAGGGAAGAAAACATGGAGGAA
>TRINITY_DN10975_c0_g2
GGAAGAAAACATGGAGGAATGAAGTCCTAATTACTATACATGCATATTTTTTGACAGTAGGGGGGGGGAACCTTTTACAGATAAGTTACAAACAAAGAAAAGGCAAATAAACAATTTTGTACAAGAAATTTAACACATTCTGTACAATGTCTTCACTTCGCTGTCATCATTTGTACAAACTCTTCGTAGTTTACCTGACCGTCCCCGTCAATGTCTGCTTCCCTGATCATCTCATCGACCTCTTCATCTGTTAACTTCTCGCCAAGGTTTGTCATCACATGGCGAAGCTCTGCTGCACTAATATAGCCATTGCCATCCTTATCAAACACACGGAATGCTTCTCTAATCTCTTCTTCACTGTCTGTGTCTTTCATTTTTCTTGCCATCATTGTCAGAAATTCAGGGAAATCAATTGTGCCATTACCATCCGCATCTACTTCATTGATCATGTCCTGCAGTTCTGCTTCTGTGGGGTTCTGCCCCAGGGACCTCATCACTGTCCCCAGCTCCTTTGTTGTTATTGTCCCATCCCCGTCCTTGTCAAATAGTGAGAAAGCTTCTTTGAACTCTGCAATCTGCTCTTCAGTCAGTTGGTCAGCCATGCTGCAAGGGCTACGGGTTTCCGAGACGCGACCAGACAACCGCTCGACTCGCTC
>TRINITY_DN10978_c0_g1
GTTTTTCTTTCCTGATAAGTTGTTATAATCTTTGCAAGTTGTGAACTGTAGTTAACAAACATTGCATTGCGCGTACTTAATCTTGAGAGGTTATATTGCACACCATGCTTGGGAGTTTGGGAGGGAAAAAGTGGAGATGATAAGATCTGTTCTTAGGTAGAGGAAAGGATAGAGACTTCTTCTCCACTTGTCTGGATGTTCTTACTAATAACGAAGTAAAAATTAGTTATCTTTTGGTTTTAGACAATGGAAATAAAGCAACACACTCTCCTTTTTTCTTTTTCCCATTTTATTCTCTCTTTCACCTGTTTCCTTTTATCTGCTGCTGGTATTTTGGAGGTTGTGGAAAAATAACAGTTGAAACTTGTGCATTTGACCCAAATGTGACCACATTTGGAAAAGAGTGAAATGGATAAAATTTGCCTAAGTTGGAGTGG
>TRINITY_DN10979_c0_g1
ACAATGTGTTTGAGCTCTGTGTCATATCGTTGGGGCTTTCGTGGAAGTGCTAAATGAGATTCCATGGTTTCATTATCTTCTACTTGTTCATCAAGGTGGAGGTTAGCTGCGGACACGTTGGTCAGAGCTTCAAGGTGTTCTTGAATGGAGGCATCTAAATAGGTGGAACAGCTGTAGCGATTGCTGGTGAGAAGGTTGAAAGAGTAGATGATGTAGAG
>TRINITY_DN10984_c0_g1
CATGCTCACTGTTAGGAGAATAGTGTGCATTCTGATGTTTGGTTCCAGGGTGTTGTGAACCCTCAGGGACTGATTGTTGGTAGAATGACCCCCAAAGCTGAAAGCTTCGGTGCCCCAGTCTGGGCCTGAAGCTCTGTAAGCTCAGCCTGTGGTGCAGCTGCGCTGATGCCGAGAAGCTGCACCTTCCGGTGAAGATCCACTGACCTGCTGTCCCGCCCGTCTCAGCCTGAG
>TRINITY_DN10988_c0_g1
CAAGAATATCATCCGACTCAAGTCATTCCAATCAGCTTTGTCAGATCTGCAAACTGTGAGGTCATAGTGCTTTATGGTGTTCTCAAAGGTTCAACCAAAATATTCAAGTAGATGTCGCTAGAAATTTGGAACATTTTGAGAGGATTTGACAAGAGTATCAAACACACATATCTAAGGAACACCCTTGTACGGTGTAGGCAAATTATGTCATCCACAAATTTATAAATTTGTTACATAAAACTTGTATTCCATTTAGCATCAGTGGCAGTTGTAATGATGTTATAACCAGGGCTATGAATAGGAGTGCAATCGACTACCTATCAAGAAAAAATAGGAGTACAAGCAACTACTTGTGCATACAGCGATTGAAACTTTGATGAGCTTAGATGGGAAAGCTACGACCAG
>TRINITY_DN10989_c0_g1
GCCAATCCAAGCACAATTCCATCGATTGATGAGGACATAGCCCCGTTTTCATTCTCAGCGCAACGTAGCTGCACATCAGCAGAATCATCGTGTGCCATGTCATATTCCGACGATGCCGTCCGCGCCAAGCTCAGCGCGCTGAACGAGTCGCAAGAGTCGATTGTAACAGTCGCGCAATGGATCATGTTCCACCGTCGACATGCCGACCGCACCGCCTCCCTCTGGCTGGAGCGGCTGCAGGACTCGCCTTCCTCGGCCAAGCGGCTGAATCTCATCTATCTCGCCAACGAAGTCGTCCAGCAATCGCGAGCCCGCTCCAAGCAGGACTTCCTGCTCGCCTTTGAGCCGTTGATCGCCGATGCCACCACACTGGCCTACAAGGGCGCCAGCCAGGACATGCAGGGGAAGCTGCGTCGTGTGATGGAGGTCTGGGG
>TRINITY_DN10990_c0_g1
GGACACTGAAGTTCTTGGATAATGAGAGAGAGAGAGAACAGTTATTTCCAACCTGAACACAAATTGGTGGAATGTAAACATAGTATGCTTTGATTTAGATTTAGGCGCAGTTTAGATAGTGAATCAAGATGAAGTTGAAAGTTGAATAAAATATTATCTGAATATTACTTTTTAATATTATTATTGTTTTGAGATTTGAAA
>TRINITY_DN10992_c0_g1
TCCAAGTTTTGCGCGAATTGGCCCACTGCCTTGCTGTGCTTGCGCATTCGGGTCCTTTTTGAACCAGCCTCCGAACCACCCTTTCTTATCCCCAGCGCCACCGCCGAGAGACTGGTTGTTCGAATGCTTCTTGTTATCCTTCGCGGCATCTGCCTCCGCAGCTTTCCGGAACGCATCATCGGCGGCCTTGTCGGCAGCGGCTTTCTGCACAGCGGCGGCGCGTGCAGCAAGCTCGGCTGCGTCGTCTTCGTCTTCATCCATCATAGATTTTCTAGGCTTCGGCTTGGTATCTTCAAGCGAGTCTTCAGCATCCGGGTCGTAAGGCTGATATGAAGGAGGCTCGTAACCACCAGATGAAGGAGGCTCGTAGCCGCCTGCTGAAGCCGAGGGGGG
>TRINITY_DN10993_c0_g1
CGGAAATTTCGTCCGCAATGGGATAAAACTTGAGCAAACAGAGTGCAAAAGATTCTATATACGAAGGCCATAACTTGAATCATTTCTTGTCCTAAACATTAAGACTTACATTTAGATGTTGAGCTGAATTGAGTTATTTATGAATACTAGTAAGTTGAGATGGTGGAGCGAGTTTTGTAGAGTCCGCCTAAAATGAGTTTAAATGTATTTGG
>TRINITY_DN10994_c0_g1
GACGAGGTGACGCCAGCATTCGGTGTCTCCGAAGAAGAGCTGCAGCAAGTCGTTCAAAATGGTATCATTCACTATGCTCAACAAGTCAACGACACTCTCAATGACGGAAGCCTTTTAGTGGAGCAAGTCAGGAAATCAGACCGGACCCCCTTGGTCGCTGCTCTGCTACATGGTCCTTCTGGTGCTGGTAAGACCGCTTTGGCCGCAACTATCGCCATGGCGTCTGATTTCCCATTCATCAAGCTCATTTCGCCCGAAACAATGGTTGGGTTCTCTGAG
>TRINITY_DN10995_c0_g1
GTAAGCAGTGAAGTAGATAGCAGTAGCTGGCACGGTCATCACCAGGGTGGCTGGGAGGCCGCTCCACAGGGTCCTAGTGCCCTCATGCCGCACAATCTTCACAAAGGCATCCAAGGTGCCAGTGAACCGTGTGGGGTCCTGAAACCAGGTGGCACAGCGGGTACCATTTGGGCACAGGTACAGGGGCTCCAGGACTCCATTGCAGTATAGGAGGCACTTCCCTGGGGACTGT
>TRINITY_DN10998_c0_g1
TAAATTGAAGAAAAAGTTGAAGTGTGAAAGATGCTTTATAGTGGAGTCAGTTGGGAGAAGGGGTGGTTTAGCAATCTTACAGAACAACACGGTAAAGGTAGAAGTTATGAATTATACATAGAGGCACATAAATGTTTGGATTACAGAGGAGGAAGGCAAGGATAGATGGTTGCCGACAGGTTATTATGGGCAGCCTGAAACCACAAAAAGGGCTGAAGCATGAGATTTATTTGAGTCACTAAGGCCAAGGGATAACCAAGGATGGTGTGTGATAGGGAATTTCAATGAAATATTAGCTCATGATGAGAAGGTGGGTGGAAAACTAAGACAAGAAAAACAGATGGAGAGGTTCAAATCAG
>TRINITY_DN11002_c0_g1
GGGAGATGTTCTTGAAGATGGAGTCGTGCTGAGTGACAGCCATGTTGACCTGGGTGTCGCTGGCCTTCTCCTTGACCTGCTCCTTCTTCTGCTTGCCCTGCATGACGCGGTTCTGAGCAGCGGAAGCGTAACGCTGGTACATGTTCTGGAGATTCTGAGGGTCGGGGTTGCGCTTGGCCTCGGCCTCAGCTCGGTCGGCCTCCTTCTTGATCTCGTAGAGCGTGCCATCAAGCTGGTTAACGGAATCCTTGATCT
>TRINITY_DN11004_c0_g1
TTGGCTGCTGGCGCTGCGGTCGACCAGGATGGTGCTGTTGGACGGGTTGTAGAAGATGTGCGTGCGCTCGCTGCCGTCGGGCGAGGCGGCGATTGTGAGGCCGACAGGACCGCTGGAGGACGGGGAGAGGGTGGCCAGGATTTCGTAAGAAGGCGCTGAGCCGTTGGAGAGGATTTGCGATGAGGTGTAGGTCTTGTTTGTACCATGGCTGCAGTGCTCGGCGCCTTCACGAA
>TRINITY_DN11005_c0_g1
ATTCAAACTGTTTTCCATTTGATTGTTTGAGGAAATTATATATACATACATTTTATATATCATGTATTTTTCTTTGTGGAAAAAGTTGACCTGATCTTCTAAATGATCGTAATAGTAAGAGGGAGATAGACACATGAAATAAACCTTACGATATTTATTAACCAATTTAATGTTGTCCCAAAGATTTTATGCGTGTAACAATAAATGTCTAATTAGGTTATATTTTATTTGTGTATTTGTATCTCCTTGTTCCAAACTTGAGAGATCTTTTTCCTTGTTAGTAAATGAAACTATATCCCATTATCATGCATGTTTCCCAAGTCTAATTAATACAAAAGGATAGAGAATTAAACCAAAATATTAAAATATGGGGCA
>TRINITY_DN11007_c0_g1
GGTCAATTTACCAGGTCCTGGAGCGATAAAGTCTGTTGATCGGTATTGATCTCCGAAAGCGTGTCGACCGATTACGATTGGCTTTGTCCATCCTGGGACTGGTTTTGGGATCTTTTCAAGGATGATTGGTTCTCTGAATACGGTCCCTCCTAGGATATTTCGGATGGTACCATTGGGAGACCTCCACATTTCCTTCAACTTGAATTCTTCAACTCGAGCCTCGTCGGGGGTGATGGTTGCACATTTCACTCCGACAGAGTATTTCTTGATGGCATTTGCGGAGTCGATAGTGACTTGGTCATTTGTAGCATCACGAGATTCCATTCCT
>TRINITY_DN11009_c0_g1
GAGAATGAAGTTTGGTAGGCGCCAACTTCAGAAGGTAAAAAATGTCGCTACTTGTCGTATGAAGGGAAGTCTCAAGCCATGTGCAAAAGCACAAACTAGTAAGGCTACTTGTTCGGCAAAACCTTCTTCGTTGACGGCACCCCGATGGGGGAGTTCAAGAGTCACATATTCAATGATTCTGTAGGAGCTACGCAACTTGGGCAGGTCTTTAGGGG
>TRINITY_DN1100_c0_g1
GTTACAACAGTGGTGAAGGACGTTGCCTCCATGACACTGTGCGACCGACGTGAGGGCCTCCCTGGCCTTATTATCATGGGCTGCTACGCCGGTGGGTTGAGGAAAATTAAGTTCAGCGCTGGGCTTGCTTCCATGGGACTTGTCGTCATGAGGGGCTGGGTTACAGTGGTGGATCTCAATTTCGGTGGTTGGCCGTGGGGCTTGGGCGGTGCTTAAGGTCATGGTTGACGTTTGTTGTGGCCGTTCGTAGTGGAACCGATGGCTGAATTTGCTGCCTTGAGCTTTGGTGG
>TRINITY_DN1100_c1_g1
GATTTGACTATCATTTAAACTGGTTACCACGTGGCACTGTCTCGAGTGTTGTTGTTCCTCGAAAAATTGTAAAACTTATTATTGCACCATAAAATCTTAAACAAACATACGAGTCTAGTGGTGCAATTAATTTTGCAAAATTTGACTCTGAAGTACAATTAAATAAAAAGGCACTCTCGACTACTATACATCCAAAAATAGGGAAACACATTATTGCACCGTAAATTCCTAAATATTCACTTGAGACTAATGATGCAATTCATTTCACAAACTTGTACTCCTAAGAGCCTTAAATAAATAAAAAGGCAACTATATCCCCATAGTGGATCATGAGCCGATTATGTTGGTAGACTAAAACCTAATCGACCGCTCTATTCATGTAATCTTTTCATAATTTCACG
>TRINITY_DN11010_c0_g1
ATGCGTTTGAGATCTGTCGTCGTTGTCGAAACTGACGCTCCTGCTAGAAGTTTCTGTTCGCATTCCAGCTATGGAAGCCGTCGAGCTGTCCGGGCGGGACTGAACGAGCCGAAGAGGCAACTTCATTCTGAACGTGCTCCCCACACCGACCGTACTTTCAACGGTGATGTTTCCTCGCATAAGTTTTGCCAGTTGTGAACAGATTGATAAGCCCAGACCAGTTCCGCCATACTTCTTGCTGAG
>TRINITY_DN11010_c0_g2
GCGCGAGCTACGACAATTCAACGGTCCTGCAGACACCGGTCGAATGAGAGACATGATCTTATGGGGAGACGTACATCGGATCCTGCAAGTGGTGATCAATCTCATATCAAATGCGCTAAAGTTTACACCACAAGGCGGATCGGTGGTACTCACGGTACGATGCCTGCCCGATATGCCTTCGCAAGCTTCCAGGAGTACGAGCATGAATTCTCGCCAATCCCGGCCGAATGCATCTGTATCAAGATATCGAACTTCCGAGACTTTCTCGTCAACTGGAAGACTCCCTGGGACACCTTCTCTCAAGGATAAGCCTATGGCTGATAGGAATCCATCCCCTCCCCCTGGGAAGTTCTTGTATTTCGAGTTCGAGGTGCAGGATACTGGACCAGGTATTCCGGAA
>TRINITY_DN11013_c0_g1
GATTTGTCTTCTGCCGCGAGTTTTGATACATGCCGGGAGTCCGGAACGTACGCGTCAAGGGGAGTATGTAGAGGTGGTCACGCGGGGCTCGTTGAGTGTGCCTCCAAGGATGCTGGCTGCTGGCTGCTGGCTGCTTCGCCTTCACAGCGGCGGGAATCTTTTCTTACCGCGTCGGATGCGGCGTGGAGACTGCGGCGAAGTTGTATCGGTATCGGGGCGGAGCGTAGGGTCTTGTGTCTTGTTGGTGGTGGTGGTGGCGTTGGTGGTGGTGGGAGCATGAAGAGGCACGAAGAAGCATGAAGAGGCATAAAGAAGCATGAAG
>TRINITY_DN11015_c0_g1
GGTCGGGCATAGTGTAGAATGGTCGAATTGCGAGAGGGAATTTGTCGAGGATGAAGTAGTCGGTCTTGTACTTTTCTCGAACTAATCGACCAAGTAGTTTTTCGTTCTCGGTACTCATATCGTCCATCTCACCAATGGGCTGGCCGTTGGACTCGGTAGCACCGGCCTCTTTAAGCATCTTCATACCCTCGGCAAAGGTCAATCGAAGAGTCTTGTCGAGGAATA
>TRINITY_DN11016_c0_g1
GGTCGTTGAAGTTGGCCATTTCCAAGGTGGTGGCAGTTTTTGGAATTATACATACTTATATTAAAATGTACTGATTATCATTAGTTTCTAGAGAAATTCTTGTGGTGCTATGTAGATTTTTTTGAGTACAAATTCCTATATCCAACAGAACCTTAACATGATATGCATTTTACACACACTCGTGCATGTGCGTGTGCACGTGTAGAGCTGAGAGAGCGGGGATTGGTATTAGTTCTTCTATGGACAATATCCAGTAATTAATTGAACTAGAGGAAATGTGATATACAATAGAAGAATGTAAATGGATGTGAG
>TRINITY_DN11019_c0_g1
TGCTATCAGTTTGTTAGAGATATTTGCATGTTAATCTGCAACTTCTATCTGATCTCAATGGTCAGCTACTGTGCCTAGACTGCGCTTGGAATTTTGAGCATAAGAGTTATCTTGTTTTGAGGTTTGGGTTTATTTATGGTTCCTGGTCCTGCTTCAAGTTTGCTAAATACAATCCATGTCTTGATCAGCAAAATTGTGATATTGATTCTGATCTGAGATGTTGAATGCTTCTTCTCAGTGCATAGTTCGTG
>TRINITY_DN1101_c0_g1
ACGGCATTGCATGCGCTCATCGAGGGCAATATTGAATTCGACTTCAACAGCAGGTTATCGCGAGACCACACTACCCGCATTTCTCGTCCCAGCATTCGCGCCGCGTCCACCGAGATCGCAATTCTCGACCTCGACCCAATGCCGCTCAAAAATTGGGAGTGCTCCCCTTTCACTACCACCCGATGTCACATTCCGCGTTACCCCACCGCCCGCTCAGCTTCCAAATGCACGCATTCGCCGGACACAGGTCGGCTCGACTGTTGAGATCGAAGGACCGCTGGGGAAGATGAGCATGCAGATACCGCCCTATGTGCGCGTAGCAACGGGAGAAAACATTCTTTCCCGAACGGTATCAATTCTTGATACCGATGATAAGAAGCAGAAATCTATGTGGGGAACGGTACGAGCATATCTCCAGAACCACATCTTAGGCGTGAGCGAGGGCCATGCCGCGATTCTGAGATTGGTGGGCGTAGGATACCGTGCTACAGTGGAGAGCAGCGCGCAGACCAAGTCTCCGGAGTACCCTGGCCAGCAGTTCGTGTCATTGAAGGTCGGGTATTCGCACCCGATCGAGCTCGGTGTACCCAAAGGTGTCAAGGCCAG
>TRINITY_DN11022_c0_g1
GTTCACTGTAAGCTAATGTGATCGGCTTTTTCTCTAACCTTCTCCCAAATATGTTATTTTAGCATTACGTTGAAGCTTCAATTTGCGTTTCATTCGATTCTTTGTGAGATTAATATGCCCATTCCATTCAAGCTTTTGGGTTTTATTTTATGAATTTTTATTTCTGTCTTGTACTTCTGTATCAGATAAATTTCTGTTCTTTTCTTTTTCGATTAACTTTTAGTTCGGCTGCTGAGAAAGTATCGAAGAAACCTGAGCTTTAAGTTTCAAATCAACGGAAAACTAGAGTTGTGTTCAAAAGCATTAAAATTGCACGATTCTAGTACTTTTTTCGTTTTCAGTTTTCTTGGTAGCCAGGCAGGGGC
>TRINITY_DN11023_c0_g1
GGTGAGGTCGAACTCTGACCGGAGTGGCTGCGAGCGATAGTTGGTCCCCCGTTCTGCTCATCAGGCTCCGCGCTGGCGGATGAAGACACGACAGGAGGAGTCAATGCTTTGGTCTGGACCTCCGTTGATGCCGCCGTGGTCGGCGCTGCTCCTCTTCGTAATCGGCAGACTAGACGCACCCCATGGAATCGGGAGTCGTGGAATCGGTTCATCGCAGCTACACACGCTGCTTCGGAACGATAGTTGACGAA
>TRINITY_DN11024_c0_g1
GTCAACGGCAAGAAGGGTAACCTCGGTGATGCCGTCTCTGTTGCCCTCGAAGGCAAGGACAGACTTGTCATCACTGCTGAGCCACCTTTCTCCAAGAGATACTTGAAGTACTTGACTAAGAAGTACTTGAAGAAGAACAATATCAGAGATTATCTCCACGTTATTGCCTCTGATAAGACCACCTACCAAATCAAATACTTCAACATTCAAAATGAAGAAAACGAGGAGGAAAGTGAATAAGCAGTGGAGTAA
>TRINITY_DN11026_c0_g1
AGGCAGACATAACAGATAAAACTTTCATTAGAATATTTATGAACATATTTTTATTATAATACCGAATTTGCTCATTCACCTACTGCTATCGTCGAGCTGGGCAATCGAAAAGGTAAATTAATATGTAACACGTAAAAATCAAACAGAATATTAACGAAGCGACAAGCTAGTCACTTAAATCATCTTTGAGATCACTTAAATGAAAAGACGCAGATAAAAAGTTGAATAAATACTCGCTAAACTAAAGAACATAATTATTACTTAGTCTCCAGCGAGTTTAGAGCGGCCATCTATGCTATAAAAAGGTAAAAAAAATGCTCAAATCTACGCATATTAGACAGGTAACCAACTCCTTGCTTAACATTCACACTTTTCTTTTACATTTTTTTGAGGAATTATTCTGCCAGAGAAAATTTTCAAGAGAAATAAACAGAGAGTGAAG
>TRINITY_DN11029_c0_g1
CCAGTAACCACATAGGGTGCCGTCTTATGGAAATCCAAGGAGGTAACAAAGTGTTCATGCGCATTGAGGGTCTTCATGCATCGCTTGTTCTTATAATCCCATACACGGAGGGTCTTGTCATCAGCACAACTCAAAATAAACTTCCCCCCAGAATGGAACAGAACTCCACGTACCCAGTTATCATGACCCACAAGAGTCATAAGGCACATGCCAGTACTGACGTCCCACATCTTAATAGTTTTGTCTCTGGAACCAGATAGCAAGAAAGGTCCAGGCTTGCCACTTTTTTTAGTCTCAGATCCTGTTGCTTCAGAGATGGAAGAATATGAACTTTCTGGAGCCCAGGAAATGCATTCCACCACATGTTCATGTTCTCGGAGCTCAGCCTTGCATTCCTTTGTTGCTACAACCCACACACGCACAGTCTGGTCATTGGAACAGCTGGCTATCAGAGTGCCATCCTGATTTGGCCGCACCATACGTACCCATTCTCTGTGTCCTGTGAATGTCTTCACACAGTAGCCAGTTTGCACTTCCCACATCTTTATAGTTTTATCCCTTGAGGCAGACACTATA
>TRINITY_DN1102_c0_g1
GTGGTTGTTTTTTTTGTTTGGGATAATTTTGTGTGTTATTTAGTTCTTTTGTGCTGTTTATGCACGCACATATTTTACTTTTGGAGAATTGGGAAAACGGGCATTGAATTTTGTCGTTAATGGCATTGAATTGGGTGCTTTTCCTTAATTTTTGAGTGGGTCTTTAACTATATATAGTCCTTCTTATCATGTACCAAAATAAAGGGAAAAAAGAAACCCATTTAGTATAACCACAGTTGAATAATTTGGTTGAATATTTTCTTTTGGATGAATCAAGGTTGATTGTAAAACTCTTATACATCCTTTACTCAGTTTGCTTAAGAACTGATTGGGCCGTAGGCGAACAAGTAAATCTCTTGGACACGGAGTAAAATTGCCAACTTTCAGAGCCATTATACTTTCGGATGATAGAAGTAGCATCTGGACAATTGGATTTCTTCTTTCGAGTCATTTGATTGAACTGGCATACAAAGCAGTTGTGCGGGATTGGGAACGCTTGGGTTGTAGCCTATGATAGATGGGATGGTGTGATGAGTGATGC
>TRINITY_DN11031_c0_g1
TTCCACTCTTCCCTTCTTTCCTTATGCGAGCATGATTCTTTTCTTCACTTCAGCTTTTACACTTAACAAAGCCCAAGCTCCCACTTCGTCCCCTTCACTGGAGAAGCACTTCGAGGACTTTCGAGTTCATCTCCAAGAGCCTGGAAGTTTGCGTGAGGGTATTCGAGTTGTGGTGATGGAGATCGAGTCCACCAGCAGGCTCATGTATGCCAGTCTTCTTCTAGTCCACCAATCTTGCCCAACTCTTGATCTTGTTACAGGATCTGAAGAAGAATCGAGAATTGACCAACTGGAAACGGTGACTAAGCAACAGTGCGACTTAGATGATAGTAAAGTAGTTACCTTAGATAACTACTTGTATTTTTGGAGTTCAATCTCTAACACTCTTTTGATCGTAGCCGTTTTGGACTAGTGTTGTGATCTCAGTTGTTCAGTATGTCATTATGTTTGAAGTATTCGGGATATCTCAG
>TRINITY_DN11032_c0_g1
GAGCTGAAGCCACGGCTCTCGAGCGCCTCTCGAGCGCCTCTGCGCAGCCATGCACGCCATGCACGCCATGAAACCGCAAGGACGGAGTGGCAGTCCATATCACGACAGTGGACTTCATGATCGAGCTCTCAGTTCTGTCTGACAACCTCACACCATGCAAGATCCTGCCAAAAATGAGTCTTGCACTTTTCCGCCATTGTGCACGTTCATCTCG
>TRINITY_DN11037_c0_g1
GTCCGTAAAACACGCCTGAGGACCAAAGCTTCGAAGGAGTCGGACGACCTTGCACATACGCGTTCTATATCTCGTGTCTCGCGAATCCCTGGGCACTCTCTTGATATGGCTCATCTTCAGCATTGGCGCGTCCCTCACTCCCATCCATGGAGAGCTTCTCGCCGTTCGGAGGCTGAAGTTTCATGCCGGCAAGCTGGGCCTCAG
>TRINITY_DN11038_c0_g1
GAAGAAACTAACGGTGACAGGGACAATGGATCCGATAGAGTTAGTAAACAAGTTGCGCAAATATTGCTTTGCAGATATAATATCCATTGGGCCGCCAAAACAAGTAGTTGAGAAGAAAGGGGAGCCGAGATCACGGAAGGAAGAACCCAAGAAAGAAGAGAAAAAGGGACAACAAGTCAAGAACGAAGAAATTAAGAAGAAGGAAGAAGAAGA
>TRINITY_DN1103_c0_g1
GTACCCCAGTGACTCGACTCCACTCTACGCCAAACCAGTCCGGGAACACAGCTGGCAGTCTGTTTGAGGCGACATCCAATCGTGAACCTGACTCGGTGCTCGCGATCCGCACCAATACCAAACCCTCCTCCGCGTCGTGCGCGCTTCGACCCTAAAGATCATTGCCGACGCTTCCTGCAGCAGGGCAGCCGCGTAGCACGAG
>TRINITY_DN11040_c0_g1
AGAGCTTATGGTGGGAGAAAGAAATACGCGAATTGGACTTCGCAACATCTATTAAGCATTCAATGATATTTGAAAAAGTTAACTTAGGTATTTATAAATGTAGGATTGACTTGACATATTTCTCTTTAAGTCTAGGTCTTAGAGTTCGGTCGCTAAGGGATCTAAATCCATAGTATTTCAGTTTTTTTTTTCTCCTATGGATGATAATTATTACTATAATAATTGTTGGAACAATTTATAGTGACCCTAATAGCGTCCCCAAACTCTTGAATCATCTTCTGGTTATACCTTTTAAGAATAAGGGG
>TRINITY_DN11044_c0_g1
TAATCTTTTGCCTCGACTGGTCTCGTTGGAGCAATGAGCCTTTATTCTAGGTAGAAGTATCTTTGAAAATATAAGCCTCACGCAGGAAATGGTTCATTCTATTAATAAGAAGAATCATGGCGGCAACATTATGCTAAAAGTCGATATGGCTAAAGCATATGACCGCGTGGATTGGAACTTTCTGATAAAGGTGGTCGTGACCTTCGACAAGGTGATAACTTATCCCCTTACTTATTATCCAGCAGAAGATTCTTTCCCGAATGATTCATAGGAGAGTGGCTGAGAATAGATTTGGACATTTCCATCAAACCCGAGGTACGCCTATTATTTCTCATTTAATG
>TRINITY_DN11045_c0_g1
AATAAAGGCGTCTCTAGAGGGCCCATAGAGAGGAAATCCATGATCCAGTGTAGCCTTTGAATACACAAAATCCAATCCTCACTCCCCTGCCTGCTCATGGACAGGAGGAATAATTGTTGAGAACTGTAGTAGTCACAGATTTTCCAAAAACTAAGAAACCAAATAGTCCCTTAAGTTAACCAATACCATAATGTAATACTAGCATATATTAGAGTAGCCCATGCTACTCCAAAATCTAGAGCAAGAAAACAGAGCATATAGATGCCCAGTTTTCCAAAGTGTGTTCGCATGCAGATGCATACTTGGTT
>TRINITY_DN1104_c0_g1
GGTAGCACCCCAGCGCCCAATCCGTTTGCTGGCTTTGGCCAACAACAGAGCCAGAAGCAGCAGGACAGCCAAGACCAGCAGAACGGAGGCACCCCCGCGCCCAATCCGTTTGCTGGCTTCGGGCAAAAGGCTGCCAAAAGCTCGATACAACCGCAACAAAACGGCTTCACTCAGGCGCCTTCCTCCAGCATGTTCTCCACTTCCGCACAGAATGGCTCCACATCCGGCACTCAGCAAAACAGCAAGCAGGAGGAGCAATCGCAGCAGCAGCAGAACAACGGTGCAACCCCAGCGCCAACAAGCCTGTTTGCTGGCTTTGGCAGCAAGCCAGTCTCCGAAGCACCGCAGTCCAATGGTCAGAAGCTGGGCGGCTTTGGTGCTCCCACGACAGCACCAGCTTCCGATGCACCGCAGTCAAAC
>TRINITY_DN11051_c0_g1
GGAGTCCTCCCAGACGACTTCAGGGTGACGTGGCGCAACGACTCCGTACTCACAGACGGACAGAGCGTAGGCCTTGACCTCTCTGGCGGATTCTTCGACGCAGGCAACCTGGTCAAGTTCATCGTCCCCCTCTCCTGGGCAGTGACCCAGATCGCCCACTCAGCCCTCCTCTACGGCGATGCCTTCTCCACTGCCCAGCAGGACTACTATCTAGACTCCACGCTCAGGGCGGG
>TRINITY_DN11052_c0_g1
TGGGGCTTATCTAATAAAGGGATATTCTCGGTAAAAAAAGAAATGCATATTTTTCTGATCTTGATGCTAAAAATCAGAAAGCTGGTGAGTCTTCTGGGGAAAAACAGGTTCAGGCTCTATGGAATAAGATTTAGAATCTAGGAGTGGCTGGGAAGGTTAAACAGTTTATGTGGAATGCTGTCTCTGATCTCTAACCTACTAAAGTTAATCAGTTTAAGAAACAGATTGTTGAAAATGCACTATGTCCTTGCTGTATTTTGGTAGATGAATGGTATACATG
>TRINITY_DN11053_c0_g1
ATAGTTCAAATATTTCCTTCATGGCAGCTACGCGCGATCCTTCATTCAGCACGTCGAGGACCTCATGAGTATTCCTGGTGTCTAGTGGTATCCGCATCTGGAGTCGTATACAGTTCGGGTGGTGTGCTGAAGCCGTGAACCTAGAGGAATTCTCGCCAAATTGTGACGATGTCCTTGTCAAAGGCCCTTCTAGAGTTGCGATACTATCGGCTCTGTTGACGAA
>TRINITY_DN11055_c0_g1
GTCCTCCCACTCAGGTAAAGTCAACGATGGGCCGCGAGCGACCTCTCCCATATCTGTCTGATCTCTCCGCCTCTCTCCTTCCGAACTTGGGCTCGTCACGTATGGAACGCCCACCGATAGATCGCTCATCCGCAGATCTGCCGGATATGCTTCTACTTCGACTTCGATTTGGCTCGCATCGAGTCTCCCACATTCCCGGCGGCGCTTCGATCTGTCTTGCCATTCTCTTCTCGCTCTTGTCACTATCGCTATGCGGGCTCTCCACAAAGCCAATTCTCCTTCCCTCGGTGATAATCTCCTCCGTCTCCCAACGGTCTGCTTCCTTCCTGTCTCGCTCCTCCTCCTCGCGCTCGAACCGCTCCTCCTCTCGCCTTCGCTTCGCTTTCGCCTTTTCGAAGTTACGTCTGCGATCCTGCTGATATTGACGCGTCCTGCGCTTGTCGTCCTCCTTCTTGTTCTTCATCCACATGGAGACGCAGGTAGAGACGACCTGCACGAAGATGACTCCTAGGGCAACCTTTCCTAGTGTAGAAGCGGCGCTGTGGTGCTCCTCCGGCTCGGGAGCGGAGTTGTTGCGGCGCCTGCCATGGCGAGCGGAGCGGGTATAGCTCGCGTCGGAATGATATTGGCTGTGGCGAGGGCGAGACTGGCGTGGGGTAAAGGTGCTATCATCGCTGTAGTAGTTGTGCGACATAATGCTTTGCCGCTTTTGATCGTGGGCGTAGTGAAGAGGAATATGAAGTTGTGGTTGTTGCACGCATGGCGGGCGCACACGTGCAGTTGTGAAGCAG
>TRINITY_DN11058_c0_g1
GTTCCATCCGAAATTGAGTCGATGTAGGGATAGATGAAATTTTTCAGTTTGTTCAAGCCTTTGGGCCAGACGGCTGTTGCGGGGTCGGGGGTTGTGGCGTCGAGCTTGGGCGACTCAACCGATGCGTTGGGTCGAAGCGCGGGCAGCTCGCCTTGGAGTCCGAAGTTCTGGAGCTCGACGGAGGAAAGCTCGAAAGTAGTATAAGACAGACCGTGGCCAAATG
>TRINITY_DN11061_c0_g1
GGAGGTTGTCGTTCCAGCCGCCCGTCTCGCGTGGACCCCCTCCAGCCATCATCCTGGCGAGAGAGGAGCCGTCGATGGCTCGGTACCTGGACAGGTCTTCGGGAGCAGGCTGAGACGACTTCTGACTCTTGGGCGTCACGGGCCACGTCGCTGCCGAGGGACTCGTGTACACGGACTTGTTCTGGGCCTCTGCCGACATGGGAGGCCCTGTTGCGAGGCTGGTGGCGACGGACGTTGGGGACGCGGTGACTGAGGAGGAGCTGTCACCGAAGGACGAGGCGGAGCTGGAGGGTGGTCCATCGTGGTGGGCTGCGGAGGTGGTGTTGCCCAGCAGTGACGTCTGGCGGGACAGCCTGGGGCCGCCCTGGTGGGAGTCGGTACGGTGCTTGAGGGGAAAGGGGAGGGAGAATGCCTTTGTGAATGCTGCGTCTGGTGCCTGCGCGGAGGCTGCGGA
>TRINITY_DN11062_c0_g1
GTATGGGGTGAGTCAGCCTTGGGGTGAGTATAATGTCTAGATAGTATATCATGATGCTTGGACGTGTCAGGCCTAACTTGTGGCAGAGGGTTATGCTGAAGTGACAGTGTCTGGGTGCTGAACGTTAACATTCAGAAGGTCAGTGTCTGTCATGCATAGAATGCTACTCCATTTTGTTTAACATGGTATGCAACATGTCATTCTAGCTTG
>TRINITY_DN11065_c0_g1
ACACCAATGGCCTCTCTAATGGCCACACCCACGACACAATGGACGTTGATAACACAGCAACCCTCTTCTCCAAGGTTCCGGCAGTCATCTCCCGGAACTTCACCGTCGTCGACACGGTCTTCTCTTCTGCCCCAATATCCAATTCAGGCTACCCAGGTCCTGACGGACACGTTTTCGATCCTTCCTCGGGTCCCAATGGTCTCAGTACTGTTACTCAAGACCTCATCGAGGAGCTGCCGGAAGATTGCAGGAAAGCTTTCCTCGAGGCACGCGCTTTGGAGGTCGGCTGGAAGCAGGGCTGGGATACGGAAGCAAAGAGTTGCCAGCGGGGCGGGCTGAAGATAGGACTTAATGGGTATCCTGTTTGACGTAATCCGGGCGTTGGGGGAGTGAGGCGTTGATGATCCATATCATATATATGGCCTCGATGAGCTTGCCTGGGTGGAGGGTTGGGA
>TRINITY_DN11066_c0_g1
TCTGCTCGTACTGGTCTGCCATCTCCTGCTCGTCGCCGAGCTGCTCCTCCTCGATAGGGAACACCTTGGGCTGTCCCACCTCTTCGACGGGGATCTTATCCAGCAATTCGTCCTTCAGCAGCTTGTAATTGCTGTCCTCGTGATCGAGTGGGACGCATCGCTCGTCGGCGAAGAAGATCTCCCATTTGCTGAAGTCGACCTTGGATGGGCCGGAATTGTCGGCAAGCAGCGCTTGGGCAAGTGTCTTCGGCAGAGAACCACCGGAGACAGCTACTCGGAAGACACCGTGGCGCTCAAGGGATGCGTTCTGCTGGTTGAGCACGTAAGTGCGCAGAGCTGGCGCAAGCTCCTTGGTGCTCGGGAAGGAGTACAGTGAAGGTGGCTTGCTCATGGTTGCAATCCTGGAAGTCGGTAAGGACTGTAGAGTGTCAAATCGTGCTCGAGCCGGACGACGAGGTGCCTAAAG
>TRINITY_DN11067_c0_g1
GGAGCACTTACTAAGAGACATCAAGGACACTACAGTGGGGACTCTCTCCCAGCGGATCACAAACCAGGTCCATGGCTTGAAGGGACTGAACTCCAAGCTCCTGGATATCAGGAGCTACCTGGAGAAGGTAGCCAGCGGCAAGCTGCCCATCAACCACCAGATCATATACCAGCTGCAGGACGTCTTCAACCTGCTGCCGGACGCCAGCCTGCAGGAGTTTGTCAAGGCCTTCTACCTGAAGACCAATGACCAGATGGTGGTGGTGTACCTGGCCTCGCTGATCCGCTCTGTGGTCGCCTTGCATAACCTCATCAACAACAAGATTGCCAACCG
>TRINITY_DN11070_c0_g1
CTTTCGCTAATACTATTTTGCCTTCCCCTCCTGTTGCACCATGTGAACTTAGGGCCCTCATAGCCAAGGTCACTAAGAAGGCAGTCCATCTAATAGCTTTCTGAATTCCCTCATTTGTCTCTCAGGCCATACTCTTCCTCCTAACTTCTTCTGTCTACACAGTATCTCATTAAAGTCTCCAAAAACCAACCATGCTTGATCCCCTTCTCCCTCAAGTGATCTGATAAAGTTCCAAGTTTCTCATCTTCTCTCAGTTTCAGGATTCCCATAAACACTAGTTAAATGCCACTCCAAAAACCAACCATGCTTGATCCCCTTCTCCCTCAAGTGATCTGATAAAGTTCCAAGTTTCTCATCTTCTCTCAGTTTCAGGATTCCCATAAACACTAGTTAAATGCCACTCCAAAAACCAACCATGCTTGA
>TRINITY_DN11072_c0_g1
GGCTGCTCGGGCCAGGTGTTGGTACAAACCGACATGGCTGGGAACTTCCCTCCTGGCAGGAAGATTCCAAAGTTCGTGAAGAAGTTTGGCGATATTTGGGGTGAAGCCAGTCGAGCGATAGAGGCGTACAGGGATGAGGTGAAGAACAGGACATATCCCGCACTGGAACACACCTATCCCATGAAGAAGGACGAGCTTGCCGAGTTTGAGAGGCTTGTGGGAAGTGCTGAGGATGAGGATCCAAGCAGTAGATAGTCACTGGTATCGCCATTCCGTAGTGGC
>TRINITY_DN11072_c0_g2
GCGCTGCGTTCGGCAATTCGCATGGTCAAGGAGGGACATGTGCATGCAGTCAAGCTCGAGGGAGGGAGTGAGATGGCTCCGACAATTGCCAGAATCACCACCGCAGGTATTCCTGTGCTCGCACATATTGGCTTGACGCCTCAGAGACAAAATTCTCTTGGCGGATTTCGAGTTCAGGGCAAGTCCGTTGCAGGCGCTTTGAAATTGCTGCAAGACGCCAAGGCGGTACAGGAGGCTGGTGCATTCGGTGTGGTTGTGGAGGCTGTTCCGGAGAAAGTAGCTACGCTCGTTACCGAGAAGCTCCATATTCCGACAATAGGTATTGGGGCAGGCAGTGGCTGCTCGGGC
>TRINITY_DN11080_c0_g1
CAAGAACAAGAACAAGTCGTCAACGAACGCTGGATAGGTTTCCTCCCCCTCTACCACGCCTACGGCCAAATGTACGCAAACCTCATGGCCGTGAAATTCCACGTCCCAATCTTCATCATGCGACAATTCGTCTTTGAAGACTACCTCCGTACGATCCAGGATCAGAAAATCACCCATTTGCAACTCGCTCCTCCCGTGTTGGTTATGATGGCTAAGAGGCCGGAGACGAACAAGTTTGATCTCGGGAGTGTGAGTACTGTGCTTTGTGGGGGTGCGCCGTTGGGGAAGG
>TRINITY_DN11085_c0_g1
GAGAATTGTTTGGGAGGTATAAGGTCAGAGAGTTTGTGGTGAAGCGATGGGTTGCGAATCGCAGTCGAGACTGAAAGAAATTGTCTCTATGGATGTGTGAAATGCCCCATGGTTGGACAAGAAGCACGAAGATCTCACTACAGTCTGCGGAAAACAGACTAACATACTGTGGTTGTTGACTCCAGTCTGTCAAACAGCTTATTTGATCAAACAGGCCCTCTTTGATCAATTAGTCCGCGCCATTTGATCAAACTAGCGCCA
>TRINITY_DN11088_c0_g1
GCCTTGGCTATCTGAAAATTTTCTTTTGAAGGTGGAGTTAGGGGGAGTGACTTCCACAATGTTAAACTAAAGGTATTTGTTCCTAAACTAAAACAATCAAGTGCCTGTGAGATTAAGCTTGAAATTTGCACTTAGCTCGTGCAGTGGGAGTGAAATAATTGGACAAATCATATTTAACATTAACAATATCATCTAATCTCTTCTTGTTAACATAAAATTACATGCTGCACATTAAACACTATATATTGCATTTCCGGGTGGGTTTATTAGTTTTTAGTCAATGTCACATAATGAATGATTTAACAATGTAAAACCAAGTACTTGAAATTAGACGTGATTAAGTTTGGTTGGTCTTGGAGCAGAACTAATTAAAAATTGGTTATCCACACATGATAAATGTTAAAAAAG
>TRINITY_DN11090_c0_g1
GTCTGATTGCGGATTTGAAGCACCCTAATTTGCTATGCTTCCTAGCTTATTACCAATCCAAGGACGAGAAGTTGCTGCTGTACAGATATGCTGAGCACGGAAACTTGTTCTACCGTATTCATGGAAGGAGAGGTAGTGGAGACAGAGTTCCATTAAGATGGAGCACTAGATTATCAGTTGCTCGAGGTGTCGCACGAGGCTTGGAATATCTGCACCTCAACATGAACAGGTCCCGAAGCATTGTTCCCCATGGCAACTTAAAATCCTCGAATGTACTTTTGGATGAAAACGACAAGGTTCTTGTTTCTGACTATGGTTTTGCTTCACTAGTAGCACGTCCCATTGCAACCCAACGAATGATGTCATTCAAGTCACCCGAATATAAAAATGCAAAGAGAGTTTCGAAACACTCTGATGTTTGGAGTTACGGCTGCCTTCTTTTAGAACTACTGACTGGAAAGATCCCAGACAAAACGGCTCCACCGGGATTCAATGGCGTGGATCTCTGCAGTTGGATCGATCGAGCACTCAGGGAAGAATGGACAGCCGAGGTATTTGACCCGGAGATATCTAATTCGCAGAGAAACGCCGCTCCTGGGATGCTGAGACTGCTACAAATTGCGATGCGTTGCTGTGTGAAGTACCCCGAGGATCGTCCTGAGATGACAGAG
>TRINITY_DN11095_c0_g1
CATTGCACGACAAACCGCACATCGTTCCACCAGCACCATGGCCTCCAAAAGAGTCCTCGCCCGGATCCTACAGTCCAAAATCTCGGCACAATCCCTCGTCGCCAAGCGCGCGCAATCCTCCTCCACATCTGCCATTGCCTACAAAGCTCTCCACCGTAAAGTGGCCCCTCTTCCCGCAGCACCTACCTCTTCCCTCTCTGTATCACCTGCCGCCGCCGTCTCCTCGATTCTTTACGAAACACCCCTTCCTACCACCGCTCCCCCGAAACGCCATGTCCTCAACTGCCTCGTCCAGAACGAGCCTGGAGTCCTGTCCCGCGTGTCAGGGATCCTCGCCGCGCGCGGCTTCAACATTGACTCCCTGGTAGTCTGTTCCACCGAAGTCGCCGACCTCTCCCGCATGACCATCGTTCTTGCCGGTCAAGATGGCGTTGTTGAACAGGCCCGTCGCCAATTAGAAGATCTTGTCCCAGTCTGGGCCGTGCTGGACTACACCTCCGCCCCGCTCGTGCAGCGCGAACTACTCCTTGCGAAGATCTCCATCCTCGGTCCCGAGTTCTTCG
>TRINITY_DN11098_c0_g1
ATTCGACGCAAATCAGCCGAGCGCCGCACAGCATGCTTCGTTGGGCGCTGCATTCCATCCAAGTCCGTCACTCTCCACTCGTGCGCTGCCGTCGGGATAGCCTCCGCCCACCGCAACTCAGGTCCTCCACGATCTCCTTACCTCATGGGAGCTCCTGTCGCACGTCGTCCCTCACTCGTGAGTTTCTGTCGGAATTTATGGTTATAAGTACTGCTGTTACATAAAATTAGTGGGTAGGGGGG
>TRINITY_DN11099_c0_g1
ATCGGTATCTTCTGTGCCAAATGGGCCTTTTTGAAGGGTGCCTCGAGAGTCATTGGTATCGACAAGGACTGGAGACTCGCTTATGCAAAGTCAAAGATTCCTCAGCTCGAGGTTATCAACTTTACGGAGGACACAGATGTGCCGGCCAAGATCATGTCCATGACGGATCCAGACCACCCCGGTCTCGACTGTGCACTCGAGTGCGCCGCTGGCGAGTATCCTAAATCTATCTTGAACAAAATTGAGTTCGCCACCGGACTGCAAACAGATACCGCGGAGATTGTGAACGAGTGTATCAAGTCGGTCAAGAACTTTGGACGTGTCGGTGTCACCGGTGTCTATGCTGGATTCTGCAATCACTTCAACATTGGTGCAGTTATGGAGAAGGGTGTTCGATTCATCGGAAATGGACAAGCACCCGTACACAAGTACTGGGAGGAGATTCTCAATGACTACCTAATCCCGGG
>TRINITY_DN110_c0_g1
AAGGAGGCCAATGCGCGTCGAAGGTACGTGCAGATAGCTGGTGACACGCCATTTTTTATTAAGGAAAAGGTGGAGAGAATGGAAGTCGACTTCTTGAGTGAGATTGGCTTCAAAGAGAGTAACATACCCAAGACCGTCTTCATTCTCCAAGCATTGTTCCCCAGGGTTTGTGTCACAGCCTCTGTTCTAGGGTTTGGAAATGGGAGACGCAAGGGCTGTAGGACAGCAGA
>TRINITY_DN11102_c0_g1
GTTTTACCCAACGCGAAGGTATTGATTTTCGTGACACTTTCTCACCTGTTGCTAAATTGGTTTCTATTCGATGTCTTCTATCTATCGCTGCCATCAACGGGTGGGATCTTCAACAACTTGATGTCAACAATGCCTTCTTAAATGACAACCTTAATGAAGAACTTTACATGAAGCCACCTCTCGGCCACTCCACAGCCAAAACAAATCGAGTTTGCCGTTTGCAAAAAAGTCTCTATGGCTGCGTCAAGCATCCCTCCAATGGAACACGAAACTTATGTCTACCTTAGCTAAATTTGGTTTCATCCAATCAAAGGCCAACTACAACCTTTTCACCAAGTGTACGTCTACCTCCTTCATCGCCTTACTTGTGTACGTTGATGATATCATTCTCATGAGTTCGGACTCACATTCAAGCACTGCCGTGAAGAAATTTCTGGAAACAAAGTTTCAAAATAAAATCTAGGCTCATTA
>TRINITY_DN11105_c0_g1
ATTCATCACAGACTCAATCCTCACACATACCCCAATAGCAACACAATTACCCAATACCAACGCTCAACACACTCCAAGATGTCCTTTCGCCTCGCAATCAATTCCACTCGTCAAACCCTCTCTCGAGTGACACCTAGAGCTTCCATCTCGGCGAGAACATATTCGACACCAACTAACTCTGGTCCGGTACGACAGTTCTTTGCTCATGGAGTACCGGTCGAATGTTACCCCATCATTGGCGTGACTGCTTGTGTACTCAGCTTTGCTACCTTTTCAATATCCAAACACGTCATCCAGGACCGCGATCATCTTCGCTGGTTACCCGGAGGAGGTGGAGTTGAGTATGTCCCAACTCAATAACCGCGCGCCGGATTCCCGAGTGCCGCCGCCCAGCACCTTCGCTTTTTTTTATTAATCCTTGTTGTCAATGAAGA
>TRINITY_DN11106_c0_g1
ATGCTGAAAAAAACCCGAGGCAAATCCATCCGGCCCCAGACTACTATCCACAGGAATAGAAAAAAGTGCATCTTTTACTTCCCCAACCGACGGATTACTACCAAAAAATTGATTTTCCTCCTCCGAAACTTCCTCTGAAATTAACCCAACCAAATCTGGCAATGAACTTGTTGACTTAGCTTTGAGGAAATCCTCAAAATAAACACACGCAGCCTCATGGATATCTTCAGGCGAGGTAAGCACTCTGCCATCAGAGAGCTTCATTTCCATCACCATATTATGTTTGTTGTTCTGCAAAGCTTTAAAGAAAGTAGTCGA
>TRINITY_DN11109_c0_g1
GTAAAATCATGATAACATGCTTATGTTTCAGACAGGAACTAAACGGGCAATGTCAGTAGGCGGGAATGGGTTCAGTCCCAGACTGCCTGAACAACTTACCTTCCCCACAGACAAAGGGGAAGGGTTGAGCAGACAGTCACCCTCTGCCCCCGCGACGAAGAGCGGGTATAGCCCCAAGGCTGCCCAATAACTTACCCTGGGAGTGGGGCAGCCGCACCGCTGCCAGAGGTGGGGTGGCTTGAAGCATCCCAACCTCTCCCCAGCGAAGTGTAGGCCCAGTCCATCGACCGCCCGGACATCACAACAAAAGAACGAAGACATCAGCA
>TRINITY_DN11111_c0_g1
CTCCAATTAAATGAAAGTTGATAATTTCATCTTTTTATGTATATATTCTTGTTAAAACAATGGGTACTTGACAATGGAATTTCGAATTAAGGTCATAGTTACACTGTGTTCTTCATGTGTAGTGGATGCAAAAGATCCATAGAATACTAATTCTTCATGTCATCAGATGAGATAACTCTTTCTTACCTTGGATTGCTAGTCGTCCACCAAAATAATTACCTCTCAAGATAAGAACCTCCAAG
>TRINITY_DN11113_c0_g1
GCTCGCCCAACCGCTCCACACTAAATTCGTTGAGGTACCGGTTCTTGCCCTGCAACTGCACCATTTGCGATTGCCACTGTCTGGGGCCATATGGGTCATTCACACTGCTCTTGCTTTGCACAGATTCTTGGGATTTATCGACCTGTGCCATGCTCTCGCTGGGACTTGCAGTGATGCCGGTCTGCATGTGTGTGGGTGGCTGCTGTAGGTAGGGAATAAAGGTCATGACCTTGTGCTCAGTCACAGCTGGCGCGAGCGAAGTCCACCATTGTGAAAAGCCATCCTTGTAGCCGAGAGGAAACCAGCCGCCCTTGGGAGCTTGATGCCCATTTGCCTCTGCTTCTTCTTTCGCGCGTTGGCGGGCGAGCATCGGCTTGCCTCCTGCTTGCGTGCGGCCGATGTCGTCAGGCGTGGATGCCATGGTCGAGTAGGATTTGGTGGCGAGACGTGCTGTAATTTTGAGCGAAAATGTTCTGGGTCTCGTGAAGGAGTCCGCGATGTATTGTTGGTTTGCTCGAGCGAGCAGGGTGCTCGGAGTATGGAGAGCG
>TRINITY_DN11113_c0_g2
AAGCCCTGTCGCGATTGCCACACTGGAAGCTCTACGCTCTTGACATGCTTGGTATGGGGAGAAGCAGCAGGCCGAACTTCAAGATCAAGGCTACGGAGAAGGAGGCGAAAGTGCGAGAAGCAGAAAGTTGGTTCATAGATGCTCTCGAAGAGTGGCGTGTCAAGAAGGGCATCGACAAGTTCACACTGTTGGGTCACAGCCTGGGAGGCTACATGGCAGTGTGCTATGCGTTGAAGTATCCAGGACATCTCAACAAATTGATCTTGGCTTCTCCCGTTGGAATTCCCGAGGATCCTTACGCGGTGAGCGAGGCCATGCCGGAG
>TRINITY_DN11119_c0_g1
TTACTCGTCCGGCTCTAAACCATCACACCGCCCCCGAATACTCAAATCCGACATGGCCTCGTACGTCCGTCGTGGTGTAGACCACCTGAACGCGGCAGTGGATGCCAAAATTATGGCACGATCTTCCATCAACTCGAACCCTGTAGTGGCTGATATCGATATCACAGCTAACGCCACCAACTGGCTATGGGCTGTCTTTGCCGTGATGCTTGTCACGACTATCGGTATCCTGCTGTATGCCAACTTCTTCGTACCTCGTCATCAGCGAGCATTTGTATGCCTTTCAGCGGCTATCACCGG
>TRINITY_DN11120_c0_g1
CACGCCGTCTCTGCGGGCGCATCCAGAAGCCAGCAAAACCGACGTCGACTCGCACTTCCGCCTTGATATAGTACCCGCGCCGCTGCATTCGTCGCGATCGCGCCAGGACGAGCCGTCCTCCGCGCCGGCCGAGAGCCCGCCAGCCTTTTCCTCCCACAACTTTCCCACCCTCTACTTCCCGGAGCCGTCGTCCGCGGAACCTTACCCGCCAGCCTTTTCCTCCCACAACTTTCCCACCCTCTACTTCCCGGAGCCGTCGTCCGCGGAACCTTACCCGCCAGCCTTTTCCTCCCACA
>TRINITY_DN11122_c0_g1
GAGAAATCATGTTTTAGTGGTTCATTGGGTTTCTGGCAGCTACCTTTTCATGTGCTTCATCGTAAACCATGAGACTTTTCATCTATTTCAACTTAGCCGTGAGTTGGAAGAGTCTTTCCTTTCCAAAGATCAACTAATTACAGATTTTAAGAAAATGACAAAAGGAGTATTTTCTGGGGTCTTGTGAAATGAATTCTAAGGCTTTTGAGGAGACTTTTACCCAC
>TRINITY_DN11122_c0_g2
AAAACATGATTTCTCCTCTTGAATGACATGATCAAAGGTTGAAAAGAATGAACACGTGAATCTCTATGTTCAAGCACAATCACAGCATGTATTATGACTTGATAGGAGGGTTTCATGGCCTTGTAGGGTGATAATTACATGTTAAAGTTGCTGCCATATTTGACAGCACCACGATACCAAGAAGAGAAGTGCTACATCTACCAAGGGGTCTTACAAAAGCAAACTTGCAAACTGATATGACTCAATGCGAGATGTAAGATCTACTTTACA
>TRINITY_DN11126_c0_g1
CGACACATCCGATGTCTGCATCCGCCTATACCGCACCCACCGGACCGCATGGGCTCGCTCATGGTCCAGGAATGCACTCCCAGATGAGCCACGCTCAGTACGGCCCTGACGCGCACGCCCACTCGTCCGGCCACGTCCCACACTCCTCCGTCAGTTCGGCCGCCTCTGCGTCGTCCTACTACCCGACCTACCAGACACACGCGGGTATGCCTAACGGTATGCCTTCGTACCCTTCCATGTCGATGCCCAG
>TRINITY_DN11132_c0_g1
GAAGGCCGAGAGGCACATTGTCCCTCTCGGCCTTCTTCTGCGCCTTGTCCTGCTCCTCGCCATTCAGCTGCTTCGCTGTGATCATGCTCGCTCTACGGCCGTCCTTCTCCGACCTCGCGCCAGCCAGAGACTGGGCGAACTTGCTCCTCTCTCGGATCTGGGGACCTTTCCAGTAGAACAGGTACACGGGGATGGTGACGACGATGGCGACACATGCCAGGATGGTGGACGGATATTCGAGCGTGTAGGTGGAGAAGTAGTCGTAGAAGGGAGCGGAGTAGAAGGCCGCGATAC
>TRINITY_DN11136_c0_g1
GACCATACTTTGATTTGGGTCTCAACTATGAAGATATGATCGGCTGTGATCGGCAAAAGTGTTCATGTATTTTGCGAACTCAAGCGAGTTCTATTGTCTCGGTAACAGGATTCTCGGTGCTTGATGTTCCTGGTTGTGGCATGCAACTGAATGGGTATCATGCGGCAGCGCCGAACGCAGCAAAGAGAAGGAAAAAAGTGTCAACGGCGACAGGATGAAAGTCAACATGACCGAAAAACCTCAGCCCGGGCATTGCTGTGCAGAACCGCACTGCCAGCATGAATTCGGCAAGAGTGCGATCCGTTGTTCACTATGCTGCAAAGCCACACCCATAGCATCGATCCTGCCGCTAAGAGATGCGAGCTGGTGGCTGAAGCCTTCCATCAATTCGATCAGCTTCTCCAGACTGTTGTCCTTCTTGGTTGGCGGTACTTCTCGATATAGGCATTCGTCGTTGTGTTCTTTGCACGATTGGCAAGGGAGTTCGCCGTCACACTTTTGTTTCTTCTTGCGGCACTCCTCGCAAGCGGTCGGCGTTCGTTTCGCTTTAACCCTGGGGGTAGTGTTTATGGGACTGATGGGCACGGCTGGAAACTTGTGTGACGTGGCGTTCGACGGAATCAACGTCCTGCGTGTTGCTTGTGGCGGCGTGTTTGCTTTGCATGTGAATGATTCCGATATGGGACTGATGGGTACAGCTGAACATTTGTGTGACGGGCCGTTGATTGGACTCGACGTCATTTGTGCTGCTCGTGGCGGCGTGTTCGCCTTGAAGATGAACGGTTCCGATAACGATCGATCTTCTAGGTGCTGTTGCAACGGCTCTGTGAAGGAGAAATTCTCATATTCGAACTGTGGTGTGAGTTGCTGGGGGGTGAAGTTGGTATATGGCATCATTGGTTGAGAGTGCGGCGGTGTGGTTGGATAGTAGTAGCTGGAGCCCGGGATAAAATGGTTGTGTGCCATATTCGCCATCGAGTCGGGTCATCAAGTGTCGAGGTTCGGACTGTGGAGGAACGTACAGATAGCAGTGAACGACAGGGTCTCATCGAAGGTTATATGTAGGACAAGCAGCATGGAGCGGCACCGAGCACAATCAGGACATGCTTTACTTGCGCAGATTCCTCGAGGATCCACTCGTTGCCG
>TRINITY_DN11138_c0_g1
GAAAGCTTCACTTCAAGAAGAATGATTCTTGAGGAGGAAGAGGGTGAAAAGGATGCTGCATCTGAACAAGATGAGAAGGATTTTGAAAATGAAAGCCAAGAGGGGAGATCTCCTAATGAAGATGATAGTGAAGGAAGTGAGAAGGAGAAAGAAGAAAGAAGTGAAGAAGAAGAATCAGAATCAGAGGAAGAAGAGGACTCACGAGAGAAGGCGGAACAATCATCCACCCATGCTTCGGCCGCGGTACTACCACAAG
>TRINITY_DN11138_c0_g2
CTGGGCTTATGACTGAACACAAAAAGAATCGAAATTCAGAAAAGAAGAGTGAATTGATCTTTGACCTTGCCGTCAAGAACTGCTGTTCAGGTTTAGGAAGAATCATGTCTTTTATTAAGTTACCCGATGGATTCCTTGATCTTTTCCTGTGCTCGGTAATCACACTAGTAAGGCAGGGAAGAAGAAGGCAGGTTCAAATTACTTCTGACAGAGAGAAATCAGCATCTCCCAGTCAAGCTGGAGCTCGATCGTCTATTACTAGAACAAGGCCAAGAGGGCAACCAAAAGAATATGAATCCAAAAAAAACCTTTTGAGAAAGGTAATGTACAGAAAATAAAAAGACGAAAAGTAAATGTCCCGCGGAAGAAAGCTTCACTTCAAG
>TRINITY_DN1113_c0_g1
GTGCCTAATAAGTTCCTCCCATGCTCCAATGCTGAATCTAATCCATGATGCCGGGCTTTCCGTCGCGATCAGCATCAACATTAGGGTTCAGCTTCTGGCCGAGAGTGGGTTGGGTGTTGTATCCACCTGCAGTTCCTGTCGTCGACGAGTACGCGCCAGTGTTTCCCGACTGGTTCAAGCCTCCAGTCGACGAGTACGCGCCAGTGTTTCCAGGCTGGTTCAAACCGCTGGATGTGTTGCTTCCGAAGTTGGACTGGCCAACACCTCCTGTGGTGCCTCCAAGACCTGACTGCTGGTTGCCGTACGAGTTGCCTGTCAGGCCACTTCCTTGAGTACCTTGGGTGTACTTGTCGCGGTTGTTCTGATCGAAGTTGGTGCCGGTGATAGGATCGTCCGGCTGGTTGGTACGATGCGAGCTGAATGTATCCTTCGCCTTGTCCATGACTCCACGGTGGTCCTCTACGCCGTGGCTACCTCCAGTGGTGGTCTGGTGGGTGTTGCCTGG
>TRINITY_DN11142_c0_g1
ACAGACTCCAACACATGGCGAAGTACGCGCCGGTGGGAATGTGTCAGATCGGTCAAGACCGCCTGATTCATTTCGCCAACGATAAATTCTACGAGATTACGGGCCATGACCGGACAAAACCCTTCATGGAAGATTATTTCAAAATCATGCACCCGGAGGATGCCGACGACGCGTTAGACGCACTGGGAAAATTGCTCGATGGTATCCATGGTTCTCAGCCTTTCGTTCGGGAGTTCCGATTGCGGCGGAACTGGACGCCGCCGGTCGAAGGCGCGGACGAATGCCCAATGTGG
>TRINITY_DN11143_c0_g1
GAGGTCTTGCCGGAGGTCAGCACCACCACAGAATCAACATGGATAAATACCATCCTGGTTACTTCGGAAAGATCGGTATGCGATACTTCCACGACCTGAGGGAGAAGCGAGATGTCCTCAACATCGACAAATTGTACTCTCTCTTCACCCCAGAGGTCCGAGAGCAGCTCGAGTCAAAGTCGTTCGGTGACAAGGCCCCAGTCCTCGACCTCACCTCCCACGGATACACCAAGCTTCTCGGAAAGGGAAGACTCCCAGACGCACCAATCATCGTCCAGGCTCGATTCGTCTCTCGACGGGCTGAGGAGAAGATCCAGGCTGCTGGAGGTGTAGTCGTCATCAAGGCTTAAGAATCTTTCTTCACTCGAC
>TRINITY_DN11151_c0_g1
GCGGGAAACGTTCTGATATCCTTTGCACAGTCTTTATCAGAATACTTTCATCCAAATGGTCACGCTGTCTTAAGTTTTTGAAGTTCAAAAGGGTTTATCCAGAAGAAAAAAAAAATCTAAAAGGATTTAAGTAAAAGATGGGTTGTCAAAGGTACCATATTTGATAGAATAAGATTTATAAGTGTTCACAGTTGCAGAAAGAATAATATGTGCAACTTCCTTAAAACAAAAG
>TRINITY_DN11152_c0_g1
AACAAGCAGCTCAAGGGTCAAGTCTCCAACTACGAGAATCAACTCAAGAGCGCTCGCGAGCGGCACAATGCCTTGGAGGCCAGGGCGAATGACTTGCAGCGAGAGGCGAACCAGGCAGGCATCACAGCGGCCAAGCTGGGACAGATGGAGCAAGAAATGGCACGCTTACAGACCAACTACGATGAGAGTACAGCGAGCATGCGCCGGCTGCAAGATGAGGAGAAGAATCTCCGGGAGAGCTTGCGGGTGTCTAGCCAAGAGTTGGAAACCGCCAGGCAGAGCAAGACCGCCAGCGAAACCGAAAAATTGAGCTTGCGGCAACAACTCGCCGATTTGCAGGATCAGCTCGAGTTGGCAAAAAGGGCCGTCCCACCAGTCAGCAGTG
>TRINITY_DN11154_c0_g1
CACATCTTGCACCCATAACTCGCATGCTGGAACGCGACTTCCCAGCAGTCAGTGGAGATCGGACAAGACAAGAATCAAACGGCAGTCTTACATCGAGCAATAACGGAAGCGGGACGCTGAACAGAAGACCGCTTTCGCCCATCACAGACGGAGACGAGCCTCCTAGGCCGGAGCCAACTGTACTTTCCACGGGACCATTTGCAGGGCTCCGATTTCCCAATGAGTCTGCTCGCGCGAACGCACTCCATGTGTTACGAACGTACATTTCCACCTATCTCATTACCCACCCACATCTCGACCACATCTCGGGATTTGCTATCAACACTGCAGCGTTCCATGCTACATCACGACCGAAGACATTGGCAGCGCTACCGAGCACAGTCAACGCAATCAAGCAGCACATCTTCAACGACGTGATTTGGCCGAACCTGAGTGACGAAGATGGGGGAGTTGGATTCGTGACATTCCAGCGTCTGAAAGAGGGCGGAGATGTGATGGTTGG
>TRINITY_DN11154_c0_g2
GCGGAGATGTGATGGTTGGAGAGGGCGAAGGACGGGGCTATATTGAAGTCTGCGATGGCCTTGCAACCAGGGCGTTCAAAGTCTCCCATGGCTGCTGTACCAAAAGTCCTCCAAGCCATCAGCACAGAGGGAGCATGGCCAGCATTACTTTGCCGGACTCGCAACCACCGTACAACGGTTCGATCCTTGGCACCTCGCAGGATGTGACACGGTCTCTTTCCGTCTCACAGATGCACTCCACCCCAGGGACGCCGAGGGCAAGCTTCCATCCCAGCCATCCTTCGCCGCATGTGCAATCAAGTTCGTTAGAGGGCCCTTGCGTGGTCGACAGCACAGCATACTTTCTCCGCGACGAATACACGCAACGGGAGGTCCTCATATTTGGAGATGTCGAACCCGACTCATTATCGTTGTCTCCGCGAACCTATATCGTATGGCAAGAAGCCGCGCGTAAAATTGCACACGACATCCTCGGAGGCGTCTTCATCGAATGCAGCTATGACGACAGCCAGGCTGATGCTGTACTGTTCGGACATCTGAATCCCAAGCATCTCATCGCAGAGCTCCAGAACCTGGCAAATCTGGTCATCGAGGCCAGAGCGTCCCGAGCTGTGGAGCCGGGGACGGCGAAAAAACGCAAGCGTTCAGGTCCGAATGCTTTGGACAATTTTGCCCGAAGTGGTGTAGGGTCTGAGGGGAGCCATAAGCGGAGCCGGAGCATTGTAAACCAATCGACATTTGAACCCACGCGTCGAGCCAGTGCAGCAAACGATCTCGGGAA
>TRINITY_DN11155_c0_g1
AGGCCAAGGACGTACATGGCGAACTCCTTGAGATTCTCAGGCATGACGAGTTGACCCGGTGGATGAGAGCCAGAGTGGTGCTTACGGTAGCCGGCGAGAATATCTGTTGCTTTGTCTTGAAGAGCTTGTCTGACCTCTTGAAGGGACTTGTCAGGGACTCTGGAAGCAGATTCCTTGGCGAGAATGGCGAGTACAGCATCTTGGTCCACGAAACGCATGCTATCACGGGCGTTATCGGTGACAGTCGCGACCATGTTTGTACATCTCACTCGGCGCTGTCCTGAGGCGGTTGTGTACAGGAGAGCAGACTGGAAGTGGGCGTCGTTGCGGACCTCAAGCTTGCCATCGTAGCTGAAGGTGATGGCCATTGAGCTGTCTTCTGTGACAGATCCCAGCTCCAAAT
>TRINITY_DN11155_c0_g2
GTGAAGTTGCCGCTGTAATGGGCGATCTGCAGACCGTTGCTGCATCGCACCTTCATCAACGCTGCAAAACCCTGCTCGCGCTGCACAGTGTGGCTGATCTCCCTTTCTAGTTTTAGTGTGTCGCGGGGATACGCCCAGTTAGGGAAGTAGAATGTTTCGCCGCCTGTTTTCTCTGCGATCAGGCCTACTGTGGCAATATCGAGGTAGCCGCCGGCAGGTGACATCAGAAAGAAGTCAGCTCCAACACCAGCCTTGATCATGTCAGACTGCATTTTCT
>TRINITY_DN11156_c0_g1
GGGGAGGGGGGCAGTTTGTGTATATTTCCTCTTACTTGATTACACGGAAACACTTGTTTCCCAAACCCACCCCATCCTTTTTGTCACTCATTTCAATGGTCCAGTTTGGATAAGTAGTTGAAGATCATTTGAATAAGAAAAACAGGAAATGAACAAAGAAGCTTCATCCATTGAATGGTTTAAAAATCTACTAGCTTCCTGAATTTGATATAAGTAGTTGAAGATCATTTGA
>TRINITY_DN11159_c0_g1
ACGAGGTCCAGAACAAATCGCTCGACGACATCAAAATCGTCTGCGACCCAAGATTCATCCAAGAAGAAGTGCGCGCTCTGGACAAAGCTCCTCAACCCGCATGGGATTTGCTGGGCAAGAAGTACATCCCGGGCTTTGTTGGATTGAACAACATCAAAGCGAACGACTACCTCAATGTTGTTGTACAAGTGCTTTCCCATATAGCACCTCTGCGGAATTTTCTCATGCTCGAAGACCTGTCCTCCCGCCCTCAGCTCGTTCAACGCTTCAGCATAATGGTTCGCAAGATCTGGAATCCCAAAGCCTTTAAATCCCACGTCTCCCCGCACGAGCTGATCCAGGAAATCGCACTCAAATCCAACAAGAAATTCCTCCTAACCGAACAAGCGGATCCAGTGGAATTTCTCAGCTGGTTCCTGAACAACCTTCACCTCGCGCTCGGTGGCAGCAAGACAA
>TRINITY_DN11162_c0_g1
GATTTAAAAGTAAAAAAGAATTGGGATCTCTGGAGCCTTTTCTTATATGCAAGGGATATATCTGGAGCTTAAGCGCCTATTCCTTTCTCTTTATTCTCTATATCAAAGCTTATCTTCTCGCTTGTCTCTCCCCTGAGTTTCCAGAAGTTCATGGCCTTTAGTAACAACAACTGTGGACTTGAACATTTTGGGTTCGTTTTTGCACCATGAACTTCCTCGAATTACTTGATACACGGTA
>TRINITY_DN11166_c0_g1
TTTTAGGAACTCTATCATTGGATGACAGCATACATGTGTTCATAGCTTTGATCAGGACTCTACTGTACACGTTCTTTTGTACATCTATCTACTGTACACGTTCTTTTGTACTTTGATTGTGCCTTTTTGCTCATTGATAAATTAGATTCATGGATACATGGCAGATACTGAATATTTAGGTTCACTCGGATTTGTTTTACAATTGTGCATTGTAGTTATGGAGCAAGCTTACTGAACCTGAATCTTGGTTTCTCTCTCTCTCTCTCTCTCTCTCATGGGAAAGGGAGAATGTCTGATGCTACTCTGTCATTATCGCCAGCACATAAAAGTAATTTTAATTAGACCATGTTAAGCTAAAACCTTTAGGTAAAAACTTTACTGTAAAAGAAATGATGTTGGTTCTGTAGGATTATTATACACAGCTATATACTCTAGAG
>TRINITY_DN11170_c0_g1
AAGACTTCTCGAGGTTCCAGCACGCTTGATCAGCACTAAAGTAAGAAGGCTTAACCAGCACAAAGTTAACAGACAGATAAACGAGCCAAGTTAGTCAAATCAACTCAAGGCGTTAACCGCTAACAAAGTGAACCCAAAAATACTAGAGCCGCTACTGTAGACACTCTGGTAGCTCATAGACCTAACTGCCCAACAATCATCTCTTATAGGA
>TRINITY_DN11172_c0_g1
GAGCAATATGCTCACCGGTCTCTCCAGCTCCACACCATCCCTCCCCAGCTGCTGGATCATCACTAGGATCAACAGTCAAGACTCCAGACTGCTAGCCAACGCGGCAGTGTTACACCACTCAGCACTAGTTTTCTGGGGTCGAAACAACGGTGCTCTACTACTACTACTACTACTATCCCTACTACTACGACTACTAATCTCGATTTTCAAGTCACTGGAGATGAGCAGTCTGCGGCTCCGACTGCTCAACAGGCAAGAGAATGCAAGAGCGAAACGAGCTCATGCTATAACAGGTGCAGGTGGGTGGCTGTGTGGGAATGCATGTGGAGCGCTACGAACACGAACGACATTCCGACTTCCGTGCCGGTAGGAGCTGGTCGACGGAGGGCCCACTTT
>TRINITY_DN11173_c0_g1
GTTTTATTTAACATAATAAAAGAGGAGGTGGGTGGGGGATGATTTGTGTCGTGGGAGGTGTTCTTGAGCATCTATGCTTCATATTTTGAAGAAGATGCGAATCTGTTCAAAAGAAATCTGTGAGGTGGGTGAGCTTGATGTACTTTGTCGGCCCACTTTCAATCATTTTAAGCTTTTAGGAGGGTCTATTTCCTAAAAGACCATTGCATCCTG
>TRINITY_DN11174_c0_g1
GTCCGCGCGCAACGCACTGAGACGTGCAGCTTTTGGTACCACAACTAGCCGGGAGGATATACCTTCAAGAGCAGTGAGGAATTGAGATTGACTACGGAAGTAGTTCTGCCGGAGGAGGCGGATTTTGTGGTTCCGTGACATAGATGTGGAAGTCATAGGTGTGACATACGGCGAGTGCCGTCGTACCTCGCCGGCGACTCTCCGTGGTACTCCTGGGGAGGTGGGTAAGCTCAAAGACGGATTGCTTGGCTTGCGTTGACGCTGGCGCTGATCCGGGAGTGAAGAAGTGCTCGTGAAACCTTCTTGGCCCCGGGTGACG
>TRINITY_DN11180_c0_g1
GGCCGCTCCAGCAGAACCGCCGCACAGATACGTCGAACATGAAGGCTACGTCGATCTTCACAGCACAACGCCCACCATGCCCGGCTCCGCCACTGACACGGTCCCTGCCGACTTCGAAGAAGAAGATGAAAATTACGACTCAATCTTTGCCGAATCCGACAATGACGACGATACGCTCCTGGGCGCCTCGAACCCGTCTGACTACACAAAAGCGTACAATCGTCAGCGAAAGCTCAACGACAACAATGTCCCCATCGCCAACAAACCAAAGGCAAATCCTCAGCTGAACACGGCCGCGGCGGTCGACGATCACATCAAGTCCCTCGCACGCCACACCGCAAAGCTGCGAATCAACGACATGGAAGCTGGCGTCACCAAGTCCCATGCGGGAGCTGAGAAGTCTGATCGTGCCACCACCGAGCAGGTCCTAGATCCTCGCACGCGGATGATGATGCTGCAGATGCTGAACCGGAACATCGTCAGCGAGATCAACGGCGTCATCTCCACCGGCAAAGAAGCCAATGTCTACCACGCCGTCACAATTCCTCAAGATGACGAGCAAGACGGAAAAGAGTTGAACCGCGCCATCAAGGTCTACAAGACGAGCATCTTGGTCTTCAAGGACCGCGACAAGTATGTTACGGGCGAGCACCGCTTCCGTCATGGATACAACAAGAGCAACAACCGCGCCATGGTCAAGGTCTGGGCTGAAAAGGAGTTCCGGAACTTGAGACGACTACACGCTGCGGGCATTCCCTGCCCGGAACCTGTATATCTCAAAGCACACGTTCTTGTCATGTCCTTCTTGGGCAACAGCAAAGGCTGGCCGGCACCCAGGCTGCGGGATGTAGAATTCAATGCCGAGGAGGCGGCGGCAAAGTGGAGGGAAGTGTATGTGGAACTGCTGGGACACATGCGCAGAATGTATCAGGTCTGTAAGCTGGTCCACGCAGATTTGAGCGAGTACAATCTGTTGTACTGGAAGAAGAAGTTGGTGGTTATTGATGTCAGTCAGAGTGTTGAGCCGGATCATCCAAGATCGCTTGAGTTTTTGAGAATGGATGTGAAGAACGTGTCCGACTTTTTCCGAAGAAAGGGCGTGGAAACAATCTCAGAGAGGAAAGTCTTTGGATTTGTGAGCAAGCCTGAAGGTGCCACCGAGGAACAAGGCATGAAGGTGGCGATCGAAAAACTGTTCGAGGAAGGTGACGATGAGCAGGCGACAGAAGTGGACAACGAGGTCTTCCGGCAGCA
>TRINITY_DN11183_c0_g1
TCCGTCTTCATCTCTCCCACATCCCGTCAATCATCAACCACCAATCACTATGCCTACCAACACGGTAATCACAGCCTCAGTAGTCCTCGCTCTCGCGAGCATCTTAGCAGGCTACATCTTACTTTTCGGAATCCCTCCCGAGATCAAGCGCAGACTTGAGAAGCAAGCGCTCAAGACCATGGGGGAGAACAAAGCATCTTACATGATGAAGTCTTCCCTTGACAAAGTCCCAGAGTCTGATCAACAAGAACTTAACGCGGCCAAGGCAAATGTGAGCGACTTGGGTGGTGGCGCGCTGCAGAATCCTTTGGGGGATCTCACGGGCGAAACGGTCGATTCTGCGACTTCCGGCTTTACGGGTCGTTGATGGCAGCAGCATCCGGAGGATTGGAATGATGCATTTCAGGCTCGTAGTATTCAGAGGAGTATGTCTGGGTGGAAAATCGAGAATG
>TRINITY_DN11189_c0_g1
GTGGATATGGGGTGGTCAAGATCCTCGTTATCGATCAAATCTAGACATTGAGTGGGATGACATTATGAAAGTTCTGGAAAAGGTGACTGAGAATCATGAAAAATGGGGAATCGGTCTTGTAAACTTCAATAACCGTGAAATCGATCATTGGAAGCAGCTTATTCCTGATGCCAAACACATTGTTCTGCACTTGGACTACGCTGCAAAAAA
>TRINITY_DN11189_c0_g2
GGTAAACAGATTTGGTATAGGGAAGCACTTGGTAATGAAAAGCAAATGCACTGGATACAAGCCTTTGAAGGAGGCTGCTAGATCAGCAGCTGCAAGCTGCAAGTGCAGCCGACCTACATCTCTGGACCAATTCCCCTCGTTCCGACAAGGAAGCTTAACAACTATAAGATTAAGTCGGATTCCTGTGGCATCAATCTTTGGTAGAGATGG
>TRINITY_DN11190_c0_g1
GATAGTAGTTGGAGGTCAGGAGTAGATTCTGTCGGACAGCGCGCGGACTGCTGAGTTGTAGAACGTTGAAGTCCAGCATGGTCAGATGAGGTGGGAACGATTTGTATAGCTTGCGGAAGGCAGCTATTAGTGACTCCTTGTGCCTCGGGCTGTTAGCAACTGGTAACGATAGCGATATGGCCGATGAGAGGTTTTCCTGTACAAGATTTCCTAAATGCCACATGCTTCGAATGTAGGCGAGGTCGCTCTTCATAGTGGGCACATCGACAAAATGATGAGGTTGTGCAGG
>TRINITY_DN11191_c0_g1
GCGCCGTTCGGTCCGACGGGAAGGCCAGGTGCCTCATACTTGAAGGTGACATTTCGGCCGACAAACGAGATCGGGGTCGTCCTGTTCTGCACCGGGGTGATGGCGGGCAAGAAGTACTCGGTCGTGTTGAAGGGTGGGATGACGGTCGGGTCGTTCGTGACGTTCAACGCCGGGAAGTTTTGCCATGCGAGCTTTCGTGCTCCGAGGTTTTGAGCCGGGCAGCTCACGATGTAAGGTGCGAGCAAAGTCCAGGCCATCGACTGGGTGATTCCGGCCTCGAACCAGACTGGCATCGGGAAGAGTCCGTCAAACTGTCGGAAGATCATCTGCTGTCGGGCCTCGGTGGTGATGGACTGCAGGAGCAACTGTGCGGAAGCTCGGGAGTCGAGGTGCTCGAGGAAACCATAGACACCAGACTCA
>TRINITY_DN11192_c0_g1
GGTCTGGTGGGACTGGACTCGACGGGGATTGCAAAGAACATTGCCATGTCACATCCGGTCTTGTCAAGTGTCCTCGCTGGTGGAAAGTACAACAATTCTCAGTATGATGCACTTACTGGGACTTATGTACCCTCATTTGCGTCGTGGGAGATTCTAGCCGCAAAGGCTATCTATCACGTTGGTGTACCTGCCATCCAATTCATTGTTGGCATTACCATCATCGATACCTGGCAATACTTCTGGCACCGCGCCATGCACATGAACCGATGGCTGTACATCAACTTCCATTCTCGACACCATCAGCTGTATGTCCCAA
>TRINITY_DN11194_c0_g1
ATCGCATAGGGATCCCGCCGACACCGCCGAGATCTGGACTGTCCATCTCAACCTCCACGAAAGACACTCCGCCCTCTTCCTCTCCGATGCCATCTTTCTCCACCAGCTCCCTGATCAACGGCGCAACAATCTGACACGAGCTACACCAATTGGTCTTCCAAAGAGTCAAGAGTGGCGTTCTGGTGCTTGCTGACATGAGCAGAAGAGTCTGCAGCTCATCCTCTGAG
>TRINITY_DN11195_c0_g1
GTAACCACGCCAATCTACTCCTCTTAAACACCGCCGCCATGTCTCAATTCCGCTCCAAAGTGCTGGATCTCTCCTGCTTTATCAACAACAAGATCATCCGTGACCACACCAAGCGGAAGGTCTTTGAGCAAAACGAGGCCGAGCGCCAGGCTCTCCGATACATCATCCGCAACACGTCACTCCCGCAGCGAACGCGAGCGCAGGCACAGCTGCAACTCACACAAATGCATTGCTACACACGGTCAACTCAGATCAAGAATCGGTGTATGATGGGCGGCAAGGGAAGGGGTGTTCTCCAGGACTTCAGAATGGCCAGGTACCAATTTCGAATGAATGCGCTGGCGGGACGCCTGCCGGGAGTAAAAAAGGCGAGCTGGTAGCGGAAGAGGGGTGGGACGTGTATGATATGGTATTGCATAGCCATTGCAGGAAGCATGAACGGCGTTTGGAATGTAG
>TRINITY_DN11197_c0_g1
GCGGGGATGATGAAGTTGCAGCCGAACAGGGAGGAGTGCAGCTTGTGGCAGTCGGAGCAGTGGCAGAGGAAGGACGAGGTGATGTCCGCTATGGTGAAGGCGAATTGCACGGCGCCGCAGAAGCAGGTCGCCGTCGCTTCCTTGCCGTCGTTCCAGCCGTCTTGGGCGCCGCCTGAGAGGGGGAAGTAGGGCTTGGACTTGTCCTGGTCTTGCAGAGACATGGTGGTTGAGATCTTTGCCTTATTCTGGCCGGATCTTGGGGGGCTTAGGTGTGGTGGTGCG
>TRINITY_DN11198_c0_g1
ACAGGAGAGTCGAGTCAATTGGTAGTCATGACTATTCCTGTTGGAGGGGATATTGGAGAGGAAGTACACACGGTCGACCAGCACTTGATCTTTACTAGTGGTGTAGCAAAGGCTATTGTAGGTGGTGAAGAGAAGGAAGTCAAGGCTGGAGATTTGGTTATTGTCCCACAGGGAACCAAGCACAATTTCATCAACACTGGTCCAACCCCTCTATGTCTATTCACCGTTTACGCTCCCGCCGAGCACGCCGAGACCTCTGTTCACAAGACTAAGGAAGAGGGAGATGAATTGGAAGACGCTGGAAAGGATGAAGCACCAGAGTGGGCTTCCAAGGATAAGAAGGAGTAATGGGTAGACGAGTAGACTTGAAAGACGCTGGAAAGGATGAAGCACCAGAGTGGGCTTCCAAGGATAAGAAGGA
>TRINITY_DN11199_c0_g1
TATGTTTCCTGGAAACTCACCAAACTATACTGACAGGTCTAATATAAACGGGCCTGGAACACCTAGGCCACTTAATCGACCAAAGCTTTCTTTGTCAGCCCCCTTGACAACAAATGGTTTGCCTGAGAGCACAGATAGCAAAGATTCTGAGCTGCAGCTAAGTGAAGAGAAAGGCCACAGTGATTCTTCAGCCTCTGAATCAGAAGTTTCCTTACTGAGCCCTGTTAAAAATAAACATCCAGATGAAGATGCTGTGGAGTCTGAGGAACATGAGGTGAAAAGACTGAAGTTTGACGATGAAGGTGATGTCCGAGAGACAGCTAGCCAAGCGGTGTCCAGTGAAGTCTCTTCAGTTAGAGCAGAGGAAACGGAAACAGCAGCTCCCCCTCCTGACAAGGACAGAGAAAGTCGAACCAGGCAGCACTGTACAGAAGAG
>TRINITY_DN11200_c0_g1
GGTGGAGGAGTGGGGGCAGTGGCAGGTAAGGGGGCTCAGTTGCTGCAGCACTGGCTCCGGCTGGCTGGGTTGCTCTCCTGCAGATCCACACCTCTGTTTCGGCCTGGAGCACCAGCTGCATTCTGGGGCTCATTCTTGGGAAGCTTCTTAGCTATCGCCATGAAAATTTCATTCACGTTCATTGCAGTCTTTGCGGACGTCTCCATGAACAGCA
>TRINITY_DN11201_c0_g1
GGGTATTAAAGAGGACTCTGACATCCGCTGGGAGGGAGTATCTGGTACAGCAGTGGGCTTGACACCAGCTTGCACCGGAAATGTAGGTTCTGGCGTTTCGAAATCATCCCAGACTTCGCTCTCCTCTTGCGCTGTGGTTGTGTTCGCAACATTCGAGGGCCGAGAGTCTTTTTGCAGACCGAGCACAGCAGCTGCGCGTCTTTGATC
>TRINITY_DN11203_c0_g1
GCGAGGAGCTCTACCAGGAACAGCTTGGCCAGCTGTCTTGCGAGAATGGCAAGCTACCTAGACTAATGCTGCGCAATATGGGGAAGCTTGAGTTACATTCGAGCGTTGTTAAAGAGACGCTGCGTATGCACAATGCCATTCACTCTATTATGCGCCTTGTAAAGCAACCGCTGGCCGTACCAAACACCGACTGGACCATCCCACCCGGCCATGCCATCCTCGCCTCACCCGGCGTCTCCGCTAACAGCGAGGCACACTTTCCTAACCCTACGAAGTGGGACCCTCATCGCTGGGACAACCGTAGCATCGAAGAAGACGACGAGAGCGAGATGGTCGACTACGGCTACGGGCGCACATCCAGGGGCACAAAGAGCCCCTATCTCCCCTTTGGTGGCGGCCGTCATCGCTGCATCGGCGAGAAGTTCGCCTACCTTAACCTCG
>TRINITY_DN11208_c0_g1
CGTGTGGAAAGGGGGGGGGGTGTGGAGGGTGTGTGTATTGTAATATTTACTAGTTACTATATGTGTTTTTTGTATCATGACTAATTAAAAAATTTACGAAAATATCATAGGTAAAGGGATTTTGAGAGAGACAACAAGTAAGAAATAATAAAGAAAAGGTACAAAAGTAGAAAGAAACAGATAGTTAATTCAAGTTTCCTTGTTTGCCAAACTAAAACAAATTAAATATCATCAATTCCATAATTTGAGCAAGTTTTCCAATGACTAACAAAAACACTACCAGTTTGCTAATTAAGAAGTGAACAAAAGCCAGCAGGTTGATTGGTTTG
>TRINITY_DN11210_c0_g1
GTTCCTCCATCGATCTCTCTTTGTCCTCGAACGTCCGTTCATTGCGCTCCTGCCATACGCACCACATGATGCTTGTGGAATGTTCTGTGAGATAGACACATTTATGTGCTTATGATTTGCTTGTTTTGTCGGCCTGATCATTTGTATTTTCCATGTTGCGAGTATTTTCCAATGCTTTTAGAATGCCATTATAGTTGGTATAACCTTTAAACTCATCAATTTTGTTTTTACTTAAAATATCCACACATTGCGAGAATGAACTCCCGACTTTTCTTGTACGAAGGAATGTGGCCTTCTTTTCTGTTCTTTTCTTTTTCAAATTTTTACCTCTCT
>TRINITY_DN11213_c0_g1
GCTATTTCGGCCACACGAAACAGATGCCCGCACCTGCGACCAGCTCGGGATAGCGCATACTCTCAACGTCCATTGAACGTCGATGACCAAAATTGCACGGCACAGCACACAATAATACACGCGGGTGATTGCGGACTGCGTGCAGGGTCGGGCTGGGCAGTACAGAGGCTCTCTGGTTGACGAGCATCATGGAAGAATTGCAGACGCGGCACAGGAAGGAGCTACGAGATCTGCAGAGTCGAGTCACGCAGAAGAAAAGGGCGGCCAGCAAGAAGACGCGTAAGGGCGTCAACGACGAGTGTGACCGGCTCGAGGGGGAGCTCAAGAACCGACAGGCTGCAGAGGTCGCCGCGTTGAACGGCGACCGAGTAGACGGTGAGGCCCTGACGATTGAGCAGTTGGAGGATCTGACGCTGAAGATTGACGGCGAGTATGAGCCAAGCATTGACGCTGCAGCAAGTCCGGCACAAGATGCAGAGTCCACGTCGATTTCGGCGGCAGAGAAGCCTTCGTATGGCGTGAAGAAGCCCGGGCGGCATAAAGCCCGCCTGGCTCGCCGTGCTGCCGAGCAGGAAGAGCTGGCGCGACAAGCTGCTGAAGAAGCGCGGACTCTCCCCAACCGCAGAGAGCAGGAGCGGACTCGCATGCTGGCGTCGATGAAGCAGCACGGCCTGTCGGAGAAGGAGATTCGCGCCGATGGTCACTGTCTGTAT
>TRINITY_DN11215_c0_g1
GCACTTTGCGACCATATGACAAGCAGCTCATAGTGGGAGGAGTTCAAGCACCGCCAGAAAAGAGAGCAGGAGACGACCGCAGCATCACTTACTTCATCAAAGATACCTCGGCATCTCTTACATCTACACAACCAGAACATCTCCCATTGTACCATTTTCCCTCTCCTTCATACCATACCTTAAACCTCCCAAAATGCAAATCAAAGACCGCACCTTCATCATCTCCGGCGGAGCCTCCGGCCTCGGCCTCGCCACAGCCACCGACCTTCACGCCCATGGCGGCTACATCGCAATTCTAGACATGAACCCGGAGAACGGCTCACAG
>TRINITY_DN11219_c0_g1
GTTATGTGTCCGTTCATGGATTACTTCAATCACGGGCCGGACGGAACGGGTGTGCAGGTGAATCAGTTGAGGACTGGTTTCGAGGTCATGACGGACAGAGATTATGCGCCCGGAGAGGAACTTCTGCTGACCTACGGACCTCACTCAAACGACAAACTTCTAGTGCACTATGGCTTCATACACAGCGTCTCATCAAAAGAGCTCCCCTCTGATGATTCTATTCT
>TRINITY_DN11224_c0_g1
ACACAAAACAGAGCAACAATAAAATATGGGCCATCCATGTGCAGCTAAAAACTGCAAACTTTCAGAAGTCTGGATTTGGCTGGTTTGTGAACTAGAAGACAGAAAACAATAGGAAAACGTGCACAGAATACTGATTTTTTACAGTTGGAGAAACTATTCAACAGAAGAAAGATTTGTTCTAGATGGAAATCAAGAAATCAAAATCGAAAACCCAACACAGGTGGTAAAAAACACGAAACGTCATTAGTTAATTAATGAGGAATAATAAAAATAAAA
>TRINITY_DN11226_c0_g1
GTTATCGGTGCTAGCGGCTCGCCACATTCATCGAGATGGTTCTTCGTGTTGTTCACAATCGCTTCTGCCTCACTAATGCCATTTGCGTTTGTGGATGGATCACCCTCAACACCAATCAGATTGGTCTCCTGGTTCTGCTGCAGTGCTTGGTTATCGAACCGGACGACCATACAAGACAGGTTGTCTGTGGAGAACCGAGCAAGCGCATGGTCCACCAGCGCCTTGGACGCAGCTTGAGGATCTTGGACGTTGCGGATGAGGTCGACCGCTTCCTGGTCGGAGCATACATCCCAGAGACCATCGCAAGCCAGAATGAGAAACTCGTCAATTTCCGGCTGGATGACGGTCTCGGTCGTGTACGGATGGCCGG
>TRINITY_DN11227_c0_g1
GAGAGGGATTGTATCTATCTTTTCTTGCATATTCATCACAGCCATGAGCAAAACATATCGATGAGCAATTTCAGTCTTTGGCAATGGCACGCTACCCAACATTCGAAGAGTACGCCAGGCGCGGCGCATATGCGGAAGGAATCAAACGCTGCGACGATCTCTTGAAAAAGAATCCAACAGATGTCCAACTTCTCATCACAAAGCTGCAGCTCCTCTGCAATTCCAATGGAAATTGGACCCCAGTACTGGACCAGCTTGCTGAAGCAACCCCCCCCCTTCGAGACCTTCGAGAG
>TRINITY_DN11232_c0_g1
CTACTGTGTTCGTTTATGAATACCTGATGTACTTGCTTCTGCATGCTGTTTCCTTTGTTTGGGATAATGTATTCAGCCTTTGAATCTCTGAAATGTCGGATCATTCATCCAGCCTTGGTAAATAAAAATATTATCTAATCTCACATAGTTGCATAGATTTTTGTCATCATTGACACTGGATATTTCTGCACTCATTGCTTACCTTCATCAATAATAAATTTACTTATAATGCATTAGTTCAGTGCTTGCACAGCTTCTATTACTGAACATACTGATATGTAGATATTATTCTGCGTTGTGGTTGTTGG
>TRINITY_DN11236_c0_g1
TGGATTTCAATTTTTTGTGATTTTCCGTTGCTGAACAGGGTGACCGGGCGGTGTAGGTGCCAATCCACCCGCCCGGCCAGCAGGTGCAGATGGTCACGGGTATGGGCAGGGTTGGGTGCAGCTATACATAAATTGGGGCCATAGATGAAAATCTTATACAAAGCCTCCTTAATTTTATATAGTAAAATAACGTAGGTACATATAAATACAATAACACAAGATATTTATCTTTCAAGTCATCTTCTTG
>TRINITY_DN1123_c0_g1
TAAATATCCATTAATGATGCTTTAAATTACTTGTGGTTCCTCTGAAAATGATAGTACCAGAGCATGTGATGCTTCTCATGGAGTTTCTACCCGGGATTATCTGACTATATATTACTGTCAATGGTGAGAGTATGAGTTGATTACTGAATTAGAACAGCTATAAAATTACTGAGGAAGGGACAGCACCTTTAATCTTTGTAATGGTTTGGTCTATGCCATCATGATTCATGACATTAGCAAGTACAGTTAGTTGAACTATTGTTTACAGTGGAAAAATTAACCTTCTTGATTGAACTGGACCCAGCTAGACAATGCTCCTCTCAAGCCATATGGACCAAATGATAGGAAAAACTCTGCAAAAAGATGTTCTTTTGTTTGACTGAATTCAAAGTGAGGGGATGTAAGGAGGAGAGGGGAAAGAATCTACATCATAAATTGCACTGGCACATGATTCATTCAGATTCAAACATTTCATTAATGTAAAAATATAGTAGG
>TRINITY_DN11240_c0_g1
GGGGGATGAACTCACTTGACAAATATTCAACTAAGAATCCATGTAATACCCGGCATGAGTATAGTAGGGTGGTCCAATTGTAACTTTACAGTGATAAGTTTTTGTGGTTTATAACAATTCCAAAGGGCCCCCCAATTGTAACTTTACTGGTCTTTGTTAAATACGAGTCTTTATGTGGCTTGGATTTTCCTTGTGTGATAAGTCCTTACAAATGGTATTAGGTAATTTTCAGCTGGAAGTGTAAGACTTGAGCTATTACAACAAAACTTTCAGGAGGTAATTGCATACCCCATATTAACTATGGTAGGATGGTAAATGAGATCTCACATTGCATAGAAGAGATTATATAGTTTATAATGATTTTAAGGGGATTTATTGTAATCTTGACTAATCTTTTTAGAGTGTGAGCCCATATTTTGCTTGGATTTCTCTTTGATCGTTACAATCTATGTTTACGGCCAATGCCACTTTTTTTACTTCTTCCATTATCGATATGTGACATTCAAAGTATCAAGGTGTCCATTGAAGTTTCTATCAGTTGAAGAGTTAAGAAAATCATTTCACACGTATTCCATGTTTACTTTTCTCTATCTCAAAATTCTAATATCTGACGTGTTATGTTACTGTCAATCTATATATATGCATTGACTTAAAGAAAC
>TRINITY_DN11246_c0_g1
TTGGTGGTGGGCTCTTCCCTGAGCTGCAACGGAAAGTGAACTGCTAACCTATGTTAGAAAGTAGGGCAATAGGGTCCAATGCAGTCCTATATTGGTGTAGCTTGGTGGCTTTTAATATGAAATCAAATATTGTAGTTCTCAACTCCTTTGGAGAGAAGTATGATGATTGTGGTCTTAGAGGAAAGGATGAACATAAGAAGATCGCGGAATCAGTTTGCTTTGCGTAGGAGGGCACTTCGGGAGCATGGAGCTCTGGGTAGGCACGCGTGGTGCACACGTCGATTAACGAGCAGTTCCTATGGACGCTTCTTGGAGAGCAAATGTTGTTGAGGTGGGCAGTGCAGTGTGTTGCTGTTGGAGGGCTGGATACGCAGGCCGCGCATGACAGCTGCCTCACACATCAGTCCGTTGTCGATACCACCTGTTCTAGCTTGAAGATCGACAGTCTCTAATTTTGTTGGCAACGCGTGTAGTTCAGAGGTAACACTCAAGTAGCAGATCAAACAGGATGCCGAAA
>TRINITY_DN1124_c0_g1
GTCTGTTATGATCGCTGTGGGTGCCCGTCCATTCATGCATTCTAACCATGCTTCAAACAACCAAACAAAGGTACTTGTGTCCTCGCTTGATATCAAGCCTGCCCCTAAGAGAATGGATTGTCCATGATGGTTTACTCCAACAAAGGGAGCAAACGGCATCCCGTACCTATTTGTTAGGTACGTAGTATCGAACGTGATGACGTCTCCAAAGTACTCATATGCGGCCCGACTTCGTGCGTCAGCCCAAAACACATTTCTAACTCTAAACTCATCATCCACATCCATGACGGAAACAAAGTCATCGTTCATTTTCCTCATTCTCTTAAAGTAGCCGTTTAGTGCTTCACCACCTCCTTTACTCATTCTCAAGTATCTAGCTTTGTCAATAAAATT
>TRINITY_DN11254_c0_g1
CTTAAATCTGTGTGATTCCATCCTCATCGAAAGTTGTGTGATTCCGTCCAAATTTTCAAGCCGCCTCAATAACAGCTGCTTTGATGGCTATTCATTTATTCCATAGTTTTACCTTATTTACTAACTAAACAAAAGTTTTTCTATTTTATGGGGGATTTTGATTTCTTCATTGTAACTCAGTGTTGCAAAGGAAAGCCCGAAGTACAAGAG
>TRINITY_DN11256_c0_g1
CTGGGGAAAAAAAGAAATGGAGTTCTACAGGCAATATCCTATATTATTTGATTTTCATACTTGTCAGTCCAACCACATGGTCATAGAAGCTCCCTTTAGAGAACGTGATTTCCAGCAATGAATCCCCCAAGATTCTAAACTCTAAACTCAATTATATTCCTTCGTTTCCAAGCAAGCAAATGAAGTTAAAATCAACAGAAGTACAGATAATCATAAAAATAACAGATCTTTCGATAACATAAAAGAAGCACAATTCATAACAACTTTTAAAATCACAAAATCTACGACCATAATCTAAAACCCTTACAAAAACGGAATTACAGATAATCATAAAAATAACA
>TRINITY_DN11258_c0_g1
TCAGGCTTGATGATACCCAACTTCAAGGCGTTTCCAAGTCCGTATCGGATTCTGTTGTCTACGTCGATTTGCCATTGACCTTCTGGTACACCCCTTGGTTCAGGGTAATGAACTGGGTAAACACCTCGAGAAAGGTGGAGCTGTCGAGCGGTTTGTTCGTCTCGAGTCACACAGATGATAGGGCATTGAGGTCGGAATTTAGACAAGAACCTGGCAGAGATACCACTGGTAGAGAGGACGATGATGGCTCCAGCACCTTGTTCGATGGAAGCGGCAACAGCAGACATGGCAAGAGTCTCGGCAGTCTCGGTAGGTCGAGGAGTG
>TRINITY_DN11259_c0_g1
GAGAGAGAGAGAGAGAGAGAGAGTGAGAAAACGAGAGAGAGCCTGAAAGGCAAGGACCACCCACCGGAAGTGGTGCGAGCTTACCGTGGAATGAGGCAGTGTGCGGCGGACCGGGGTGATGGAAGGTCCTCGCCAGCAGTTTCTGTGGGGGCACGGCGAGGTGTAGCTCCCGATGGAGCGTGACTGCAGCGGCTTGGACGCTGCTCTGTTTTAGACAACTAAAACAGAGTATTTCAG
>TRINITY_DN11262_c0_g1
GTGAAAAAAAATGCTGTTGATAAGTTAGGATACATTTTACTTGTCTATCAAACAACCCCCTTACATCCTCCTCATGTACAACAAAATCACCTTTTCCACAGAAAACCCTTTCCTCTCTCCCCAACTCTTATAAAGACAAATACCATCCCTAGCATCCACAATTCAAGGTCCAGATTTCTACTTGCTGAACCGACTCACTTTCAAGCAGTGTTTTAAATTTCGTATGGAATCCGGAC
>TRINITY_DN11263_c0_g1
ATTCCTAGGGGCCATGTTCCTTGTTTAAAAACTGATGATTTACCCAATTTGTGTGATGGGGCGTGTTACAGGGCTGGTAGCCCATCTCTCTTAAGCTTTAATACTTGCCAGGATTTCCTGTCTCTTTTCTATTGTACTACAATTATGCCTCTTTCTCCTTTCTTGATCATTTGTAAATTTCATACTTCTATAAAAACTAATCTTCCCTAATTTCATCTTACTACTTATTTCTCCAAATACTCCTCGAATGCAATGGCACACCTACTTTGGGGGATGAGTGTGTTGTAGAAGGATGACCTCGATAATAACAATGGAATTCCTAATGCCTAAAAGTAATAATTAATTGAATATATTGTTAAATTAGCCACATAAATTTTAAGCATTTTAGGAATCTATTATGTG
>TRINITY_DN11267_c0_g1
GGCTGAACAGTAGCGAAACCGCCGGAGAGGAAGAACTGCTTGCTGGCGCCGGCCTCCTCAATGATCTCAACGAGACCAGGCTTGAGCTGCTCGATGGCGGGAACGTGGTTGGCGAGGATACCCATTTCACCGGACTCGGCGGGAATGTTCACCTGAACGACATCCTGGGACTTGTAGATAGCCTGGTGAGGCAGAGCCAAACTGAGCTGAATCTTGTCGGCGGCCACATCAGCGTATCCACGGCGCTGGACGGTGCGGAGGGCGTTGAAAGCCGGGCGGGCGGCGCGAGCGACACGGAAGGCGTTCATTATGGCGGTGCGGTGGGTGAGAGAGGTG
>TRINITY_DN11273_c0_g1
TTTTCGGTGTCGCCGACTTGGACTGGCGAGACTGGCGGAGGCCAGATGCCAATTAACCTCAGCCGCTCATTTGGTTCTAGCGCAGCCTGATCTCAACTCCAAACCTAACCGGACATATCGAGGCAAACAATTGCTTTGACAAAGGTGTGGGATTTAGCGTGCGAGCTTTCTGCAGCTTGCGCCGTGTCTTGTCCGGCCACTGAGGGGTGTACCATGATGCGGATGGACCGGTTGTCCAGCCGCCGATCTGTAGGGTCGTCCAGGAGATGCGAAGGATGTGCCTTTACTATCGGCGAATCCACCTTGAACCTCGTCGCAGCGAGATCATGCAATGAGCTCACTACCAGGGCCACTTTGCGGCTCGTCAGAAGCATCGAAA
>TRINITY_DN11274_c0_g1
GTCATGTTTGTGAAACTGAAATTGTGTTTTGTTGAATAGGACAAATTTTCTATATATATTGATTGTATTGATTGTGATAGACTTAGAAGAAGTGGGGTGTGGTTGTGACTGTAATGGAGTTGGAGGTGAAGTATAAAGATTGTAAAATATAGGATTTATGTTATTTGTTCAGTGTGGAGTTTAATTGGACCTTATTTTGAGTATGTGTGTAGTTGCATGATATGATATTTGATTTCATAGACTAAGGAAATTGTAGTTGAGCGG
>TRINITY_DN11278_c0_g1
CGCCTGTGGGATCACGCGATTTGCTTTTGGCTTTGGCATCCAGAGCGCGCGCTTTCAAATACGCCGTCCGTGTCGCGAGTGAAGGCCGGATGTTCTTCTTCATCATAATATCGTAGACGTCGATTGCACGGTAGTACACCCCTTGATGAATCAAGCCGGTCATGACTATTGCGTAGTGGAGAGCGGTCGGTCTGAAGCCCTCCTTTCGCATCACCTTGGTCATGATGGTATAGGCGGCGGACGTCTGTCGAAGGAGGATGAGAGCAAGCATCAAGCAGGTGTAGGTGTACTGGTCCAGACGGATGCCCTCAGCTTTCATCCAGCGATAGGTGCGCATCGTAGCTTCAATGTTTCGGTGTCGTGCGTATGCGGATATCATGATGTTGAAGCAAGCCGTCAGACTCCCCAGGACCTCATGTTTTCGCACCCTTCCGACGGCTTCTCGAAGTACCTCCTCTGCTTCGGCAACTTCGCCGGAGTTAATGAGAGCACGCATGCGGCTACCAACGAAATCCGTCCTGTGAGGTTCGTCGGT
>TRINITY_DN11279_c0_g1
GATGGCTTCCCTCAAATCTCTATTGACGGCCTCGCTCGTCTCGTTTGTGGCCGCCAACGACCTCCGAGCTCGCCAGACCGATATCTCACAGCGACAATGTAACGGCATCCTCGGCGACTACTACGGTACCCTCTACTGCTGTCCGGGCGTGGTATACAATGACGACGACAGCTCACCCAGTGGATCCGGCTACTGTTGCGTCGGCGCCATCTTCCCTATACCTGTCGGCCAGTTCTCGAACCCAGTCCAACCTTCCTCTAC
>TRINITY_DN11280_c0_g1
GTAACACCTCAAACCACCGCCACCATGTCCCGCCCCGAAGACATCCTCCCTCCCGACCTCTTCTACAATGACACCGAATCGCGCAAATACACGACTTCGTCCCGAATCCGCAACATCCAAGCCTCGATGACTACCCGTGCCCTCGAATTGCTCGACCTGCAAGAACCCAGTCTAATCCTCGATCTCGGCTGTGGGTCTGGTCTCTCCGGCGAAATCCTCACACAAACCTCACCCGAAGAAGGCGGTCCGCATACATGGATCGGGATGGACGTCTCCTCCAGCATGCTTGCCCAAGCCCTCGATCGGGACGTCGACGGCGATATGCTCTTGGCAGACATCGGGCAAGGAGTGCCATTTCGAGCAGGCACTTTCGATGCTGCGATTAGTATCTCCGCGATCCAATGGCTGTGCAATGCGGAGACCTCGGATGTATCGCCTGAAGGCAGGCTGAAGAGGTTTTTTGATGGGTTGTATGCGAGTTTGAGGAGAGGCGGCAAGGCGGTTTGCCAGTTTTATCCGAAGAATGCTTTGCAGAGGACGATGATTAGTTCTGCAGCCATAAAGGCGGGTTTTGGAGCGGGTATTCTGGAGGATGATCCAGAGACGAAGAA
>TRINITY_DN11282_c0_g1
GCTTGAGTTTATTTCTCTAAACATTGTCGACACTCACTCCGACACCCCACATAGCGTCGGCGAACCCATCATCATCAACGGCAACCCCTCACATGGCTATTTCTGTGTAGATTCTGGCGAAGAAATGCAACTCATTGCACTACCCAGATTTTGCTCTGCATCTCTAATCCCTACCTCTGCCAACTCCTCCGCCCCAGACCTCATCGGCAAACCCACCATTGTCGACGTCGATCTCTAACCCACCGCCGACGGTGGGGGTTGAGGCCCACGCGATGATGATGGGATGTCATTGGTTGCAG
>TRINITY_DN11284_c0_g1
AAGAACCATAGAAAGTTCAAAGCTCTTACAGGAGATTGGAAAATGAAACCAGTGCGAGCCATTCATGGCTGTGAGATAAAGAACCCACCACTGAAAAAAACCCATCACTGCTGTGCATATACTTAACTCGTTTTTTAAACCTATCGTAGAGCTTTGCCTTCGTTTAGGACCGATCTTGGTACATAGATTAATTTAGCTGCAGATATATGGAAAAGGAGAAGAGAAAGAGGGAGGATGAAAGGGAGAAAGTGGAGGAGGCCAGGATGAAGAAGACGAGGGAAGAGGAGGAAGGAGCTGGGGTGATGGTGCCGACGGAGGAAGAGGTGGAGGAGTTCTTTGCGATACTGAGGAGAATGAAGGTG
>TRINITY_DN11285_c0_g1
AAAAATGAGTGTCATCTGCAAAAAGGAAGTCAGAAAGAGTAATAGATCCATTAATAGCATTACCAACCGAGAAACCTGAAAGAAATCCTCCCCCAACAGCGGCCTCCACCATCTGACCCATAGAATGAAAATTTTGAGACCAATAGATCGACTACATGTTAAGTTGTTTGTTTTACTGTATTCTAACATAGTGGCATACTTCATCTGACATTAAAATCCTATTTGTTAAGTTATAACAATATCTTAGTGGATCTTGAGGAAAAATAGATTGTCACTAAAAATATGAAAGTATTGTTGTTTAATACATGAACTGGTAATGTCTTTCTGAGTTTATGCCCCCTGCTAATGTCTTTCTGAGTTTATGCAATGTATAGTTGTGGACAATTGGCTCGTTTGAGACCCAATACTGCTATATTTTAGTCCCTCCTTTATGTTTGTCTGAAGATGGAACTATTTGGTTCATGCAGTG
>TRINITY_DN11286_c0_g1
AACGGCCAACAACATAATAGAATAGTCTTCGATCGATCGCTTTCTTAAATTTCATTTAATATTTTTTTTGTCTTGATGCGTTTTCATCGTTGGCTCTTCATATTCTCAGAAGAAAAATACTAAGTTCAGGCCCTCCATTACCGTCCGGATTCATCATGTAAAACGCCTCGGAATCGCGACTTCCGACTACTCGCTCAAACCTCGCTCGCATATACAGCATCTCCCCTTCCGAGCCACCACTTTTTTTCCCGTCATCCACCACAGGAATCACTCCGGCACCGACCGAAACGCTCTGCACCGTACCCAGGACGTGCCAGTCAAACTCCCCGCATGCGCGCGACACCGCGTACCCGCACTTCCTGCCATTGCAATACATGGTCCACGTCGGTTCCTGGAACAGCTTCCTGAACCGACCGGGTTGATTAGCTGGGCTAACCTTCTCGCACTCGAGCGCGATGCGAACTAGACCGGAGGACATCTCTTTGACTAAGGATGAAGTTGACATGGCGAGCTCGAGGAGTAGAAGGGGCTCGGAGCGGGGATCGAGCTGGACGGCGAAGCTGACGTGGCCGCGGCGGAGACCGAAGAGGGTGCCGGTGACTTTGCGGCCGATAGAAGGGTTAAGGGAGAGTTGAGAAGGTATGGAGAGCCATTTGCAGGTAGGGAGGATGGGTGGGAAGGAGAGGAGGCTGAGGAGGGAGCGGAGGAGGGAGGATAGCTTTTTGGTGTACTGGGGTTTGCCGGTGGGAGGGTTTTGGTCCCGGTCCCGGTGAAGTGAGATGGGGGAGTATTGTTTTGGGATCAGGAGGTTGTCGGAGATTTCGTCGGCTTCGGGCTGGAAAGATGACGAGGAACGAGTATGGTTGGATGGGAGGATCCTTCTGGTGCTTCTGGCGGTGCTGGTGGTTCTTTGGAGGGTGAATTCTTGGTGTTTCATGGTACACGGATGG
>TRINITY_DN11287_c0_g1
GCTTCCCAGCACCAAAATGCGGCCGCGCTTCAAAAACCGAAAATAGCGGACCAGCAGTCCGATTCGCTCTCCTCTTTAGGGTCGTATCCGCCTGTCTGGACTTACCGGTGAATTTGAGTCGCGCGAAGCAGCTCAACTCGTTGGTAGTCCACTTAGAAGACCCTGGCCCCTGGCCCTGCCATTGGGCATTCCGATCGTCAGTACCGACGAGGCTTGATACCACGTCACAGTCGAGGTCGCTTCCTGTTCCCGGTCCCGACTTTGTGGAGTCCCTCCGTACCGTGGTGGATATGCCCGCTCGTCCCTTCGCGCTCGCTATCGGTATCAACTAGAAAGCTGACAGGACAACCAGCTCCCTTGTTCATCAGTGGTAACCGCACTTCCTCTGCAGTCATAGGCAGATCGACATCTTCCTCCCAAAAAAGCTCACATGCCTGCGATATTTTCTCTAAAGCTCGCCTCATCGATCGACCTTTGCCGGCCAGCCATTGATCCAATGCATAGCGAGCCAGCCCGCCAGAACCACAGCTGCGAGACTTGTATAAGGAACACCATAATACAATAGAGCGCCATTCTTTTCCTCGAATTGCGACGACTTTGACCCCAGCACCTCCTGCGCGAGGAATTGGGTCAGCATCCTGGCTTGCTCTGGTGTGATGGGTCGGCCATCTTCGACGCCTGCTCGTTCCAGAAGACTTTCGGATGTAGGGCTGGAAGGAATCGAGACTTGCTCGTCAACGTCCTCGGATGCACCATTGGGCTGCTGTGGCGTTTTCCTCGGCGGAGTTCGTGGAGACCTGGAAGCCGGTCGCACAGCTGCCCGTTCGGCATTGGCTTTGCGTTTCTCCTCAATCATCTCTGCTAGCGTCTGTCGAACCTCGTCCCTTTCGGTCTCTGCCGCCTCCGCGCGTCTTCGATAAGACTCCATCTGGTGCTTCATCTCGTCCATGGAAATCCGCAGTCTCTCCAGCTGTGCTTCAAGGTCCGGCGAGACTTGATCCAGTGTGCTGATCATGCTGGAGCCGCCTTTGACGGTCTCGGCGTCTCCATGGTTGGTTAAAGGAGAATCCCTTCTAAGTCCTTCCTTTTCTAATCTTTGAGCCCGCTCCTCGGCGCTTTCCCTGGCTGTCCGCTCTTGAGCGAGCTCGGTTTCGAGAGTCCGCATACGCTCATTCTGGTTGCTGAGCTCACCCTTGGCAAGCTTCAGCTCTTCGCACAGTCTCAGGATATCTCCCGAATGATCCATTCTTGTGGGAGATACGCTGCCAGAGTGCGGCCGAGCAGTGTCAGTGCGACGGAGCAAGGGCTGTATGAGTGGATCGGCGAGAGCTCTGGCCACGTCGGGCTTGTCAGGAAGCGGTGCTTGTGGTGGGGGTGCTGGAGGCTCGGAGAAATGTGCTTTGAGATCCAACTTCGACCTTGTTGGAGACGATCTCGGCCTGTCGAAGCTGCCCTTCTTCTCTAATGCGGTGGAGGACTCTAATCTCCCGCCGAGCATGTTCTCGAGCGTATGCCTCGCTCGAGCAAGATCTTGTGACTGCTGCATCGCAAGTCTCATCTCGTGGTTGAGTTTCTTCACAATGTGCTCGGTCGTAATGGGGTTCAGCCAATTCCGCATGTGCTGCGGCTGGCTGAGTTGGCCCATACCCAAAGCCGCAGCTTGTGAGGCAGCTGGGCTCATGGTATTCCGACCGTTGATCGAACCATTGCTGTTGTTTCTCTTCATTTGCATTTGGTGTGGAGTAGCCATCAGCCCACTCCCAGTGCTGGGATCGAGATCGCCAAAGTTCAGTGCATCACTTCCTTGTCCGTAAACACCAGAGTGCTCGACTTTGGCCGCAACCTTGTGATGCACT
>TRINITY_DN11289_c0_g1
AGGGTCAACCTGTTCGTACTTCTTTCCCAACAAATTTCCCACCAACACAAACCTCAGGTCCATTACTCTCTTTCAGCCATGGACCATGACCCTTCTTTAATTCCCACCAACCCACTGACTCCAAATTTCACCAAATACTGCCAAGCTCAACCTAGATTCACCCAAATTTCACACAAGGACGGGGACGAGCTGGAGAGAAAAGCACATTTTTTAAAGAAGAAATGTGAGGAAGAAGAAATGTAAAGACCCATTTTTTAACAGCAAATGGGTGGGATCAGAGAAAGAGAAAAGGTGGGATCAGAGAGAGAGAGTGGAGAGGGTGGTGCAGTGGCGCCTTCAAGACCAAACGAAACCGTCGTGTGTGGGCAGTGGTGATGTTCAATCGGATCTGTTGCTTGAAATGAGGGCAGAGAAAGGGCTCCGTTGAATGGATGCCAGTGACAGAGGTGATACTGGTTTAGTTGGAGTTGAACCAGCAATGATGGATGAGGATACTGCCGGGGGAGCTAATGGTGGCGATTGGTGTGGGGGAAGAAAAGGGAAAGGTGAAATTTCTGATGCGTGGGAAAGAAACTGAAGTGGAGAG
>TRINITY_DN11292_c0_g1
TGGGATTCCTCCCCACTCCTAGCTCCCGAAGTACATAATGGAAAGAAAAGGCATATCCTACTGCTTCAAAGTCATAAGCTGCTCCTTCTTCGGTGGCTGCTGCTGCTTCGGATCTGGAATCGGGCCCCTTACTTTATAGGGCTCGGACGTGAATATGGATTTGGCTTCTAGCTCAGCAACGACTCTGGCTTCGGATGTTAAAGCCTGCGAAGGACACTTCGACAGTGCAATTGTTCTTTCCAAGATCTTTCCAAGATGCTATGGCGGGCGTACTAGGAGTTCAAAATCTTAAGAATCCGCTTTTGAAGGAGAAAGATAAGAATAAGGAGAAGAGATTAGACCTTGACTAAAAGGGAAATAGAGAAGCGCTCTTTCTTATCTAAGGAAGGAAGGCTCGGTCCTAAAGG
>TRINITY_DN11295_c0_g1
AAAAAGAGAAAAAAATGGAACGATCACCATTGCTGATTATCTCTTGGCGCTGTGATTTTAACGTTTATGTAGTTCTTTATTCTTCTACCTCTCTCTCTTGTGATTTAATTATTTAAAGACAAACTACAACTCCAATAGCACAAAGGATTGCATATGGCTTTTTATTGTTCTGTCCGGTTGCTGAGAAATACACAGGGACATGAAATAAATTTGAGTTTAACTTTTTCTTCTTGGTTTTGTTCTCAACTGCAAAATGGCGG
>TRINITY_DN11301_c0_g1
GGACGACCCAATCTGCAGGTCTTCACGCTCGACACGTTCAGCAGCGCCGACTTCATAGTGAAGGACTTTGTAGAGTCGCTCTCGGATGCCGCCGCTCCAGTCCGTCGCTCCGCCCAGAACAGCAACAGCACATCGACTTCAACAACACAGCCCAGCCAGGCATTTGACCCCAAACCACTAATCCGCACATTTGAATATGCCCTTGGTAGGCTAAAGACACTGTCCGAGGATCTACAAGAACGAGAGGATGAACTGAGTGCCAGTGTGAGACGGGCCGAGCAGCAGCACAATACCAATATCAAATCGCGAGAGCAGGAACTCGAGCGTGCTATTGCTTCGTTTCGCCGGTTGGAGCGGACGCTGGACGGTGATGGAGATGCTGTGATGGAG
>TRINITY_DN11308_c0_g1
GTTCCGCCAGCCGAATCAGGGTACCGCCGACGAGAACGCCAAACGCGACTTGCGCGCTGAACTTCTGCGTGCCGAGGCGAAGCACTACGCGAAGAAGGAAGGCCGCGAGATCACAGACGACGACGATGTGGATGCTATCAGGACGCCGCAGCTGCGATTGAGGGAGGGCGAAAGCGGGGACGCAGAGACAGACGCCAATACTGCAAAGCGGAAACTAGACGCTGTAGATGGCGGGGATGGGGAAGAAGACTATGAGGCGAAGAAACGGCGTGTGCTGGAAGAGACACGCGATATAGATGCCGATTCTGAGAATGGTTCTGCATCTTCTTCCGAGGAGGACTCCGATGATGACGAAGAGGACGAGACGGCGGAGTTGATGCGGGAGTTGGCGAAGATCAAGGCCGAGAGGGCAGAGGCTGCAGCAAGGGTTGCTGCGGAACAGGCGAAGAAGGATGAGGAGCAACGGGAGAAGGATATTGCGCTGGGGAATCCGCTGTTGAACAAGGGAAG
>TRINITY_DN11309_c0_g1
TAATGACAATGACGATGATGATATGGATGTTTCCTTTACGCGAATAGAAAAGTATTGACTAAGTATTGAGTTGACAAGCTCTTGTTGATGTTGGTGTCTGTGTTGGTGTTGTCGGTGGAGGGTGATTGTGATTGTGATTGCGACGAGTGAGTTGGTGTGAGACTAACTGCTAGCAGATAGGGTGCTGTGTCATTTGCGGCAGCTCGAAG
>TRINITY_DN11309_c0_g2
TGGGTGACCAGGGCCAAGCTCGCAGGTAATCGGGAATTGCTTGATTGGCACTTGTTGCGCGTCGAAGTGGCCGCTGGAGTGCACGTACCAGTAGGGCCGTTCGCCGTGTAAAAACCATTTGAGTATTTGATTGAGCCATTCGGCTAGAACCGTTGTGAGTATGAGCTTCTTGCCAACTTGTTGGTCAAATAAGTAGGCCAGCGGTGAGTAGATGAGAAATGCGTATTTGGGGTCAAATATAACCGACATGAGCTGCATGAAGCTGGCCTGCTCGCTTAGAGTAGTCTGAAGCGAGCTTATGAAAGGAATTGACAGGTCGTAAAGGTAAGTGTCTACAGTGTTCATGGTGAGGCGATTACGATGATGACAGTTATTATGACGATAATGACAATGACGATGA
>TRINITY_DN1130_c0_g1
TGAGGGATTATAAGTAGCAAGACTCGATTCTCTGACATTCTTATGGGAAAAGAAAGAGACATATGTCATTAGACTGGAAGATCAGTCACTATATAGAGAAATTTTGGTAGCAAAAATATGATGTCAATCATTAAAAAAGAGTTTTAACTACTAAGAACTAAATCTGGAAGTAAGATCAAACTTGGGACTTATTATAGAATTACCAAAAAATAAATAAGAAACACGAATTGGGATGTGCTTTCATGGATAATGATGGCGATA
>TRINITY_DN11313_c0_g1
TCCTTGTCCTCTCCATTTCACCTCCCGAAGACAGCTGTGACTGAGTCGACACACTCAGTAAATACCATATACACCAACTCCGACGTCCACCTCGACCTCACCAAAACACACACTACCAAATTCGAAGTCAGCGCCAGCTGAGAACACACAATGGCTCCTCCAGCCGCGACCGCGAGCCAGCCTCTTCAGGAGCGCTTGCTCAACCTTGCTCAGACTCTCCAGTTTGCGTGGTTCGTCGGCCACGTAACACTTCTACTCACCACGATCCGATACTCCCTGAGCTACATCTTCTTCAACTACTACAGCAAATGGGCACAGTTCAGCTACCGCACTGCATTTGTCGCAGCTGCCGCCACATACGGTATTGTCGTGTTCAAGGGATACAAGGCCCGCGCAAAGAGCGGCAAGCAGCAAGGCAGCCCATTGGCACTTGCTGGCGATGAGAATGTGCAATACCTTGCAATGGCCCTCCTGTGGCTCTTCAGCAAGCAGTACCCATTGGCTCTGCTCCCATACGCCATCTACAGCGTCTTCCACGTCCTGACCTACACTCGCGGAATTCTTCTCCCAACTCTGCAGCCCCCACCAGCCGCCGCAGCAGGCCAAAAGCCAGCAGCCTCCGGCCCCGCAG
>TRINITY_DN11314_c0_g1
GTTGTTTTGCCATAATCCTGTATTCAATATTAACATCAATTAGTTTTCTTAGAGCTAACATGTAATAAATCTTAAGACTGTTGGCGTAGTAAGCACTGCCTCCTGTATTCTTTTCCAATTTCCTAATTGGAAAAAAAAAAAACAAAGAAGAGATGACTGAAGTTTTATTTTGCATTTTATTTCTTGGAATTTTCACTGTGTATTTGCAGTTGAGAATTCTAGAATTTCCTTTCCATACTATCCAAGGTCAGATACAAGCTGACTTCGACTCTGAAAACTTAGTTACCAAAATATAAAACCAAAGACTTTCTTGTATCCTTCTCTCAAAAAATTTGGTTTGTTTGAAAACTATTTGAGTATTTTTCTTTAAGCAGTTAAATTTATTACTCATTATCTTCTTTTCATATTCTGAGGGGATTTAATATGAAGATCTGGGACCATTTTCAATTGGGTATCTAATGTTACATATCATCATTGAATTGCAACA
>TRINITY_DN11316_c0_g1
AAACCTGTCCTGGTTGATACCTTAAATTGATCAATTTTATAAATGGGAAATTATTAGATGAACTCGGGAGTATAGATGATTAGCCAGATACTTTAATACTATAATAACATGTCATGTAATAAAAATTGATTATCCAAGCATCAATTTTAATTGACATAGCATCCTATGATAGGATGATTGTAACACATGTCTGAATTTCGAGAATACCTAATA
>TRINITY_DN11318_c0_g1
GGAGCCACGGGCCCGGAAGAGCGTTTATTATCTCAGAATCTCGGTCTTCCGGTGGGCTTCGTTGAGGTCAAAGCCTGCACTGGCTGTAAGAGAGTAAAGTACTGTTCCAAGACATGCCAGTCGAAAGCCTGGCGAGAGCACAAATATGAGTGCAAAGTGCTCGCTCCTGACAACAGGCCCGATCTGCCACATGGAGTGAGAGCTGTGATCAAG
>TRINITY_DN11319_c0_g1
GATAAACCATGGCGGACCAGCAACAAAGCTCATCATCGCAAGTGAAAGATACTGCACGAGAAGAGAACCAATCAGAGACTGGTGAAACATCAGTGGCACCCGTGAAAAAATGTGCAAGCTGCAGCAAGCCGGAGACTGTTACCGATCCAGATGAGCCATCGGTGTTGAAGCCCTGTTCAAAATGCCATACGACTCTATACTGCTCCCGAGATTGTACCAAGTCGGATTTCAAATCACACAAGAAAGTCTGCGCCAAGCAGGCACAGGCCTATTCAGACAGCGCGGAATTCAGACCGAGTGCACCTCGCAGGGCGCCGCCGAAGGAGAACTTCAGAGGAGGTTTGCAGAAGTGGCAGTTTGACACGTGAAAGGGGTGCAGCTGTAAGACCAGACCAGCCGGCTCGTGTGGAAGCGGGGATCCACCACCATGCATTCGAATCGCCAACTCCTCAGCACATGTCGATTCTGTAGGCCGCTCAACTGGGCGCAATACACTACCGGCTCACATTGGAGAGCGTTGAGATTCGTCTTCCATGAGACGAATGCCAAAAGAACGGCTTGGGGAATTACCAAGGCCGAAGCGGAGGCGAGCTCTATCATAATCTGTCTATACATCTTT
>TRINITY_DN11320_c0_g1
GTTGGATCTTGGTGGCGGGCTCAGCGAGGTCTGGGTTGTCTCTGTAGATGTGGTATCCTGAAACGAAGAGGGCGAATAGACCATGGACGATGGAGACAACACGGTTCTTGAGATCGTCAATCTTTCTCTTTCCGAGCTTAGATGGGAGTTCGAGGTTGAAGTTGACGAAAAGGAAGAAGACGGTCCAGGCGGCCAAAGCACCGGCGAGGAAGGTAAGCTTTTCTTCAATAGTTTCGATTCTCATGAACGC
>TRINITY_DN11323_c0_g1
AGAACAGCCAATTTTATTTTTTTTCCTATATTCTTTACTTCGTTCCTTTTTAAGAGAATTGGAGGGGGGGGAGGTCGTTTAGAACAATTTTTAAACCTCTAATATCTGAAGCAGTGAGGCATGGCTGTGATCCAAGTGGTTTGTCTTGTCCAAAAACAACCTAGACAGGCGGTAATAATGGAAAACTTAAATTCCAAGTTCACTATTTCGAGTATGTCCCTCTTTCAAAAGTACTCTATGTGAGTGGATAGTGAGAAGTTAATTTCAATCAAAGGAAGTTGGATTCATAGCTACCCCTGAGGTAGTTTAAGGG
>TRINITY_DN11324_c0_g1
ATTTAATACGTTCTCTTTCTTTCAACTAAATGTTGGTAGTCTTCTTTATGCAGCTTGTCTTATCTTTTTTATGGGAAAATATGCAAATCCCCTCAAAATTACAACCCAACTTACTTATCAAAAAAAAAAAAAAAAAAAGAAAAAAAAAACAACCCAACTTGCAATCACTCCTCAAATTAGCAATTTTGGCAGTCACACCTCAAACTACAAAGAAATTGAAATGTACTCTTTTCCCCTTAAAAAAGAAAAAATTACCTTTAAAAAATATAAAATATCCTG
>TRINITY_DN11327_c0_g1
GGAGATATGAAGCAATAGCCAGCAATTACGAATTTTGAGGGAAATTTGAAAATTAGTGCTGCACTTTGGCCAGTACATGATGATGAAAGCAGTATAGTTAACAAAACAAAAAGAAACATTAATTAGAATAATAAACAGAAGAAAGTGCTGTAGTTAAATTTGTTTTTATTAAAGCTATCGCATCTACGTGATAGAGAAAGCTAATTTTGTAGGAACTTTTAAAGGAGAGACTACTTGAATTTCAAGAATAAAGACTAAGAAATGCTAAGACTGATCATCAATTTATGTAAGATTTGGGATTTTTATAAATGTATTAACAGATTTGGCATCTATACGGAATTAAGAGAAACACTTGGCATAAGCTACTTGGGAGACCAACAGCTCTAAATCCTGCCGGCTTTTTCTCATTGGTACTTCACTTTGACTTCCTTAAGTTACTATAAAAGCTTAATTATAATTAATACAATGCATAATCTCAGAATGGGACTTTAGATCGCAATCAATCTTAGGTATGTATAGAAACGTATGTTCCCAAAAGGATGAAAACAATAGTAAATTTAATTGAGATTCTCCAGTCCTAGAGGAAAAGGACCATAGAAAAATGCATGGCGCTATTCCCAAA
>TRINITY_DN11328_c0_g1
GATATTCTCACATCATGCCGACAGTCAAGATTGGTTTCAAGCAGACGTACTACAAGGAATGGAAGCCAGAGAATGGATCTCCAAAAGCGACGTTGATCATGGCGCACGGTCTCGGCGCGACCAATAACTTCTATTCAGCACTAATCCCTCACCTCACCTCCGCCGGTTACCGATGCATCGCCTATGATCTACATGGCTGTGGTCTCTCGCCATATGGCTT
>TRINITY_DN1132_c0_g1
AGATCCAGACTGGACCAGGGGTTGCCCTCGTCACTCCTCGACATACGAGCGACATGGCTAGCGAAGAGGAATCAACTCAAAACGTGCTGTGGAGACTCCCGGTGGAGCTGCGCGAAAGAATCTACTTTCACACATTCGCCTACAACGAAACCACGCCTACTGCATTTGGAAGGATGGTATACTGCTCACGCTCGTCGATGGCAGGATCTACAGACCATCTACGCACACTTCTCACAATATCGGCCGATCTACAAGGTGCGGCTCGTGTGCTCTAGGCCTTCTAAGGACTTGCCGAACGATTCACCACGAAGCACTCTCAATTTTCCATCAAGCTGTAGATGTGAAACTACATGTAGATGGCCGATACCGTTCTCCGTGGGAAGGCCAGGACTTAGAACCAATGGAACATTTGATCCTCTTACGGAATGCGCGGGTTTGGGATGTGACTGTGCGATTAAGCAGAGCGGAAG
>TRINITY_DN11330_c0_g1
GAAGGAATGGGAAGAGGAGAAGAAGAAGTACGAGGCGGAGCATCCACTTGAGGTTCAGGACAAGCGCGACAACAAGCGCAAGCATGACGACCGTGACAATAAGTACAGGGATGATCGTCGAGGCGGCAAACGTGGAAGGGGTGGAAGTGATCGTCGTGGTGGTCGTGGTGGTCGCAAGGGAGACGATGACGACTGGAGGGACCGTCGTGATAGGGACAATAAGAACGATCGTAGGAGCAAGCGCGGGCATACGGATGACAAGAAGACGGATGATAACGAAAAGGGAGGTGACCGCGAAGAGAAGCCTACCAAGGATGAGGTCATGGCTGATCGCGAGGTGGAATCCGAGGATGAGATGAACAAGCTCACCAAGAAGAGAAAGTCACGCGATGATGCCGATGCAGGAGCCGAACCAGAAGCGAAGAAGGTCAAGGAGGAGATGAAAATCAAGATTGGGAATGGTACTGAGGAAGTCTCGGCTACCTGATGATCTGCATACCACTGGCGGTCAATTTCGGTCTTCTCACCTTGCTGAAGGGACATACCTCACTGGCACCGGCGTTCCAATAGATGACGACG
>TRINITY_DN11333_c0_g1
TTGGGATTTGGGAGAAGCATTGGAATCTAATGGCTTGCAAGTTCAACTTTTCTTTCTCTTACATTTAACTAATGAGCCAATCAAATCCAAGGCATTTTGCTGGGCAAAAGTTCAGGATAAGATGAAAATTGAACCCCAATTCCTACACAACATCCTCTGGCAAGCTGGAACTTTGAATAATGGTGAGTAGCTCAACAAAGAATGAAAAGAGAAACTTTACTTTTTGCTTGCAATTGGATTAATGAATGTCTGTGAATTTTGAAGGTGTAGCTAGCATTCACCATATCATTCATGCCACATTGCATTTCCCATTTAAATTCAGGAAACCTTTCATCATTGTTTAAACGTAATCCTACCTTCAAGTTACATTTTAATAAACACCAGAAG
>TRINITY_DN11334_c0_g1
GATAAAGCCGTTGTTGTCGCGGTCAAACACCTTGAATGCCTCTCGGATCTCCTCCTCAGAATCCGTGTCCTTCATCTTCCGTGCCATCATCGTGAGGAATTCAGGGAAGTCGATTGTGCCATTGTTGTCCGCGTCCACCTCGTTGATCATGTCCTGAAGCTCAGATTCGCTAGGGTTCTGGCCGAGGGATCGCATGACAGTCCCGAGCTCCTTGGTCGTGATTTGTCCATCGCCGTCCTTGTCGAAGAGGGAGAACGCTTCTTTGAATTCGGAGACCTGCTCCTCGGTCAATGAGTCGGCCATGATAGCGAGTGTCTGCTTGTTCTGTATGTAAGAGAGGTCGAGTGAGCTAGTTTCGAGTTGGAAGGTGTATTGCAACTATTTCCTT
>TRINITY_DN11335_c0_g1
AGCGGATTCAGTGAGGTCTGGGTTATCTCTGTAAATATGGTATCCGGAAACGAAGAGGGCGAACAAACCATGGACAATAGAGACAACACGGTTCTTGAGATCGTCAATCTTCTTTCTTCCGAGCTTAGAGGGGAGTTCGAGGTTATAATTGACGAAAAGGAAGAATACGGTCCAAGCGGCCACAGCACCGGCAAGGAAGGTAAGCTTTTCTTCAAGAGTTTCGATTCTCATAAGTGATACTTTCTGTCTGTTT
>TRINITY_DN11337_c0_g1
GATTTGGATACGGTTCGCTTTTGGGCGTGTTGCTCGGCAATTTGGCTTGCTGATAGCAGACAGATCGACGCTTTACGAATGTGATAATTCTGTTTCGAGATGTTTGAAGCCTTTGGGTTTCGCGCTTTCAATCTACACGTGATTGTAGGGTATCTGCAGTACTACCGCCCGCCGCGACTCTACAACTTCGCCTTTGAGGAGTCGGCCTTGAGCATGGTCTCTGCAACAATCCTTCTCTGAATCTTCCCGGTCGCGGTCTTTGGCATGTTGTCCGTAATGAACACCCTTTTCGGAACCTTGAATTTAGCCACCGTTTCCACCATATACTTCCTAATCTCCTCTTCGGTCACCTTCTTTCCATCCTTCGACACGACTGCAACACCAACCTCCTGCCCATACATTTCATCGGGAATAGCAAACGATACCGCCTCCGCAACGGCAGGATGTTGCGCAAGAACATTGTCCAACTCAATCGGACTAATCTTTTCACCTCCTTTGTTGATAAGCTCCTTGATCCGGCCTGTGATGATGACATATCCTTCCTCGTCCTGCTTTCCTTGGTCTCCGGTCCTGAAGAATCCGCCTTTGGTAAACGACTCGGCGTTCGCTTTCTCGTTGTTGAGATAGCCCTTGGTAACGTTGGGGCCGCGGATACAGATCTCTGCTTCCTTGCCCTGGGGAACGTCGTTACCTGCTTGATCCAGAATCTTGACCTCGACTCCTTGGCCGATACCGACGGAGCCGGGCTTGCGCTTCATGGGGGGCGCTGGGTTGGAGGTCATTTGATGTGCGGCTTCAGTCATGGCGTAGGCCTCAAGGACGGGCGCTTTGAAAGCTTCCTCGAGATCATGAAAGACCTTTGGAGACAGTGGAGAGCTGCAAGATCTTATGAAGCGGATCTCGGGAATGGGTATGGGCCAGAGATTCCGGTTCTTTAGAAGAATTTGGTGCATCGTGGGGACGGCTGTGTACCAATTGGCTTTGTGGGCTACAAAGTGCTTCCAGAAGGTCGTTGCGCTAAAGTTTCCAGGAACGATGACGGACCCCGAGGACGAGAGGGGTGCAAGGAAGCCGGCAAGGAGACCATGGACGTGAAACAGAGGCATTACCAGCATTGTCCGGTCGGCGGCGGAGAGAGAGTAGGTGTTTGTGATGTTTTGCATTGTCCGCGTCAGATTGCGGTGTGAGAGAGGAACAGCCTTGGGACGTCCTGTGGTGCCAGAGGTGTGCAGGACGAGAGCGACATCCTCTGGCTGTGCCTGCTCGAGTGGCTTGTTGCCCTGCCCTGACAGCTTGCCAGTGACCTTGATGTCCAGCACGACCTCGTGGGTGAGGGGGTGCAGGTAGCACTCGGCGACGGCAGCATGATATCTCTTTGCAGCCCTCACAGCTGGCCCATCGGCCTGTCCCTGCGGTACCAGCACCAGCGCCGAGGAGAGATCGTCAATGTAGAACTCGAATTCGCTCTGTTTGTAGGCTGGGTTCAGCGGCGCGGCGATCCCCCTCTGCCATGACGCCGCAAGGAAGGCGACGATGAACGGGTAGCTGTTGGGAAGTGCGATCGAGACGGCCGCGCCCGCTGTGATTCCCAATCTCGCGAGCTTCCTCTGGAAGTCGAGCACATCGGCACAGAGCTGCTTGTACGTGATCTCGAGCGTAGGCGGGCCCGGCACGATCACCGCAACCGCATTGGACGTCGACGAGAAGGAAGTGCAGAGCGTGCTCATGGCGGGCAGTCAAAGGGGAAAGAGGAGACGTTGCGCTATGGCCAAGGTGTGGTTCATTGCCTTGC
>TRINITY_DN11340_c0_g1
ATTTCTTGGTTTTTATATTTTTTGGTCTTTTCGATGGCCAGTTTATCTACGGATTTCTTTTTACTTTATTTTGTGTCTTTTCTTTTCTTTTTCTTGCCAGTAGGCCTGCTACCCACACCCGCATGGGTGGGGGGCTGAGTTTAGTCCCTGTTGGCCAATCTGCCCACCGTCACAATAGGGGTGGGGCTGAGTTTAGTCCCTGTTGGCCAATCTGCCCACCGTCACAATAGGGGTGGGGCTGAGTTTAGTCCCTGTTG
>TRINITY_DN11343_c0_g1
TATGTAAAATTTCATCAGCCGCAGCCGCCGATTCAGCGGCAACTTTCCAACCCGAGCAGACACAACCATAATGGCCAGCAGTGCGGGCACCAACGAACATCACAAGATGTCGACTTCCAACGACAACGCGCTCGTCACTTCGACCGATCCGCTACACCCAGCCAACCACATCTGCACGCTCTGCTACCAGTTCTACGGCCATGGCTGGGTCACGGGCACCGGCGGTGGCATCTCCATCAAACAGGACAAGCACGTCTTCCTCGCCCCATCGGGCGTGCAGAAAGAGCTCATGAAACCCACGGACATCTTCGTCATGGACTACGACACGAAAGAGTACATTCGGCGTCCGCAGGTCCTCAAGCCCTCTGCGTGTACACCTCTTTTCATGGCTGCATTCACCAAACGAGGCGCTTCGTGTTGTATTCACACCCACTCTCAGTGGGCTGTGCTCGTGACATTGATCTGTGAAGCCGGCCTGCAGGGCTCGAAAGACTACTTCGCTATCAAGGAAATTGAGCAGATCAAGGGCATCTCTCGCGGCGGTACGGGAAGCTCGGAGATTGCTGAGGGAGGGCGAAAAATTGGGAATCTGGGATACTTTGACACCATGAAGATTCCCATTATTGAGAACACGGCACATGAAGAGGACCTGAGGGATACGCTGGAGCAAGCAATCGAGGAGTGGCCCGAGACTTGCGCTGTGCTGGTGCGGCGGCATGGGCTGTACGTTTGGGGAAAGGATGTTGCGCAGGCGAAGACGCAATGCGAGAGTCTAGACTATTTGTTCCAATTGGCGG
>TRINITY_DN11346_c0_g1
GAGGAGCTGAGGGCGAGGCCCAACGGTGCATTTGCCAACCTCATGGCAGAGTTTGGAGGTGAGGACGAGGAAGAAGAGGAAAAGGTAGAGATCGAAGAGGAAATGGACGCCATTGAAGCCGCCAAGAGAAAGGCCGCCAAAACCTCTGCAGACGAGGCAAACTCCAAACAGCAGAAGAAAGATGCCGGTGACGATGGAGTCATGACCCGGGAGCAGCGCAATACCGGTTCGGTGGCTCTGGATGTATACA
>TRINITY_DN11348_c0_g1
AGATGATAACGCATAACAAAAGTGGACTGAAGATCAAAGGCCTTTGGAATTAATTACTCCTGTTTTACGGTACATCTTTCTCAAATAAAAAATTTCCAACTTAATTTTCTACACATATTTAGATAGACTACCCATGGGACATTCGAACCCTCTGCGATCTTGTGAAGAGGGAAGCTCCCGAAATCCTATTCTTATAGGAGACACGCCTTAAGCTCATGAATTCAAGATATGTACGTACAAATTAGGGTTTGCAAATTATTTAGTGGTTGATTGCCATGGTAGAAAGGGGGTCTTGCTTTGCTATGGGGAAGGGATTTAAACTTGTCTATTCTCGCCTATTCACAATGTCATATTGATGCTTTGATCAAAGATGATCCTAAAAAAGAGTCTTGGTTATTGACTGGTATTTATGGATTTTTCGAAGTTAGTCAAAGATCTAGAACATGGGATTTGTTAAGAACATTTGGTAGACAAAATGGAGAATCTTGGATGGTGGTAGGAGATTTTAATAAAATTTTGCATCATCATGAGAAATGGGGAGGAAGACCACGGCCAGATTGGCAAATTGCAGCTTTTAGGGATGTGGTTAATGATTGTGCCTTGAGAGATATGGGGTTTAGGGGTAACAAGTTTACATGGAGTAATAGGAGG
>TRINITY_DN11351_c0_g1
GTGAGAACGTGCCTATTCCACCCCATTGATCCACTACCGATACAACTCGAAGCGCTCGCGATCATGCTCGTCCTCACGCCGGTCCTCGCCCTCGTGGGCTTTCTTTCCTCCGCGTCCGCGACTGCGCTCACATACAAGATGGCACCGAACGAGAAGGAGTGTTTTTACGCCCATGTTGAGTTAGCGGACGTGATGATCCAGTTCTACTTTGCGGTCCAGAGCGGTGGCGAGTTCGACATTGACTACTACGTTTACGGCCCCGACAAGAATGAAGTCACCGAGCGTTTGCTCATCAGTGGAGAGCGGGAGCAGCAGGGAGACTATGTTTTCACTGCTACTCGTAGGGGAGAGTACAAGTTCTGCTTTGACAACACCATCTCGACTTTCTCGGACAAGGTTGTAGACTTTGAGATTACGATCGAGAACGAAGCACGAAAAGCAGCCCTCCCACAGAAGGCTGGAGCCAGCCACGAACAGCTAAGCGGCG
>TRINITY_DN11352_c0_g1
GTCGACTGCTGGGGAAGCCGTCCAAGATAGATGAGTTTGCCGCTGAGCTTGGAGATCTCCATGAAGGCAGTGCCGTCGGACTGTCCTATTGCAATGAATTCGCGTCCAAAGTACTCCCAGCCCCATGAACCAGATCCCTCTCCGGTGGGGCTGCCCATTTCGGCGTGGGATTTGAAGTCGTACATGTCAATACCCTTACATTTGAAGGTCTGAAGTGGATCACCTTTCTTTGCAACGGCGAGGCCGTCCTTACAACTGACCTTCTGTGGCAGAAATCCACTCCACTTCTTGCTTACGAATCCGCCGGACGCACGCTGCTTTGCCCACGATGCCTCCTTGCGTTCCATCATTCTTTCCATTACAGCCCCGGACTCATATTCCTCCTGGGCAAAGTAGGCACCCGAGACCAGCGCCGGTAGCAGCGCAGTGACGTTGGA
>TRINITY_DN11353_c0_g1
TTGCGTCCCCGCGTGTGTGCGCCTTCTCTCAGCTGGTCTGCCCGAGACCCCCTGAGCGTGAACCTTAGTTCCCCGCGCGGCGCCATTTCCACTCCGACAAGATGAAAGAAACAATCATGAACCAGGAGAAACTCGCCAAACTGCAGGCACAAGTGCGCATTGGTGGGAAAGGAACTGCTCGTAGGAAGAAGAAGGTGGTTCACAGAACGGCCACAGCAGACGATAAGAAACTGCAGTTCTCCTTAAAGAAGTTAGGGGTGAACAACATCTCTGGTATTGAAGAGGTGAACATGTTTACAAACCAAGGAACAGTGATCCATTTTAACAACCCTAAAGTTCAGGCATCCCTGGCAGCAAACACCTTCACCATTACAGGCCACGCCGAGACAAAGCAGCTGACAGAAATGCTTCCCAGCATCCTCAACCAGCTTGGTGCAGACAGCCTGACTAGTTTAAGGAGACTGGCTGAAGCTCTGCCCAAACAATCTGTGGATGGAAAAGCACCCCTTGCTACTGGAGAGGATGATGATGATGAAGTTCCAGATCTGGTGGAGAATTTTGATGAGGCTTCTAAGAATGAGGCAAACTGAATTGAAGCAACTTCTGAAGAAGGTGATACTTGCAGAAATTACAGGAGCTGCTATTTTATATCATGACTGCTTTTTAAAATTTTTTTGTTTATTATGGATCTGATAAAATCTAGATCTCTAATATTTTTAAGCCCAAGCCCCCG
>TRINITY_DN11355_c0_g1
GTCGACTCTACTCAATTCCTTTTTCGTATTCTTGTGCGTTTGACTGCAAATCGTTAAGTCATTAAATTCTATGTAATAAAATGGAGATTTTAAATGGAGCTAGCTCTTGATTAATATGGTAGTAATTGGTGAAGTTCCTCAATTGAAAGACTACGATCGAGCTTAATTTTTACTGCCTGAAATTAAAATGGAGCGTTGCTGCATGTTAATTTACTAGCAGTACTAGTACTACTTTGTCTTCTAAAGGTGCATGATCATTAAGCAGATCATTTTGTCGTCGTCTATATACCAAAGTTTTGCTGTAATGTAAGATGGGAGCACGAATCCCCACGCAAGTTCACCTACTATTCCATTGTTCAACGACAAATGAAGAAAAAGGTTGGGGGTACTATTTGGCTGGATTAGAGAAGCTGTTTTCATCGAACTTTTAAGGTTTCTTTTTTAAAAAAATAAGAATTAATTTAATAATAAACAGATAATGTTTGATCATGAAATAAGATTAATGTATTATAATCATTAATGAGAGAACTACTTAATTATAAAAATTTAGTTGCAAATTATGAATGTTTTGTTTGAGTTG
>TRINITY_DN11356_c0_g1
GGTTGAGTTTCCGTTTCCTCCGGGGAGAGCGTGAAAGCTGAGACGAGAGCCTTGTTGAAGAACAGGCGAGTTGTTGGTGCGAGGGGTATTGGGGATGACGGGCAGGGCGACAATGTCTCGCGACTCGGAAGTATCGTCGTCAACCGTCGATCGCCCATTGAGCTGAGGCTCGACGCCGCTATGTCGTTGGCGGGGGTCTTGCTGAGGG
>TRINITY_DN11358_c0_g1
TATTCTTCTACCATGTCAATATTAGCATGGAGTCAGTTTCCATTTCCACTTGGTTGATTTGGAGCCTTTCACACAGCTTTAGTCCATCTAGTAGAGCACGGACTTGGAAAAGCCTGCAATAAAATCACCCTCTGCACTTCGAAAACCCCACCCCAACCACATTGCCCTGGGTTACCCAAGCAACTACAGTCGATGTTTAATTTCACAA
>TRINITY_DN11359_c0_g1
GGGAGGAAGTGCACGTTGAGCTCTGCTCATGGATCTTGAAAGGCCAGAGGTTGATGCGGTTTCGTCGGCGACACTGGGTACGGAGGAGTTCTGTCTGCTGACCAGCTCGATGCTTTCTGATCTTGGAGCGCTCTCCTCTGCATGGACGGCCATACTGTTTTGATTTTTCGTGGATGTGGTTTCAAGTGCGAGCTGAAACCTGGAACACTTACTCTTGAGGTTACTGTGAGGGAGAGAAGGGCACGACTGCAGCATTCGGACCTTAT
>TRINITY_DN1135_c0_g1
TTTTAAACTACATGCATGCCGCTAAAGTTCCACATTGTTTAAGCAGAGTACATTTAACATCAGATGTGTGACCCTGGTGATCATTGGCCTGTTAGAATTTGCACTGTATTTGCAGTGTTAGGAATTCAAAGTGCTCTGATGCTGAACCAAATGCTGCAGTGTACTTGTTGGTTTTTCATCTTGTGACAACCTCTTTCTATCCCTGAATTATGCCTTAAGAACTGTTCCTTGATATCTTTAGAACAGCCCAGCACATTTTGTAGGGTTCAGCAATCATGCGTAAACAAGAACAAAAATAGAATCCATGCAGTGAAGAAAAAGAACCTGGTGATTCGGTGAATGTGTGCGCGCGCG
>TRINITY_DN11360_c0_g1
AGGACATCAGATCAACTTCACCATGGAGTGGCACACTGCTCCTGCAACCGTTTCTAGCTCTCTATTGATTTTCTATTTTGCCATCATCAGGCATCATAAGTTTCTGCAACTGACACCAATTTAGATATCTTGCGTTTTAATGTAGTCACCATCTCTCTAATGGCCTGAATTGAAAAAAATCATCTGGCAATCCTTTAAAACTTGCAGAAAAAATAGGCTCTCAGTCCCAAAACATTTGGTTGGTTCTTTAGTTGTGTAATGCTAGCTTACCATGTTGATATTCTTGTCAAGGTGCTCAACAAACAGGCCATTGATTCGCCACATGACCCTCTTTAATGTTGTCTAGATTCCTAAACGTTGGAATCATCCTTTTTCATTGATAGTTCTAGACCTACAATTCTGTTCATACCTTCTTGTAGGCTATTTGCCACATAAAAGGTAGTCCCCTAATTGAACAATTAGCATGGATGAGTAAGTGGGCCTTGTCTGTTCCTTAGAAGGTATATATATGGTACAAGGTAGACCAACGATGTGTTTGTTGCATATGAGAGACTCCTGATAAGATCCTCTGGACAAATTAGGAGGATTCAGTAACTTGAATGCAATTATGGCACACAAATTATCTTTGCTTAAGGGATGTATATAGCTGGATACAAGTTGACATGAAAAGATGGAAAGAAGAAACAGTAAATTAAGACTTTCCTACAAAGAAAAGTTGACTACCAGCAGCCTCAGACTCTCCCGGACGAGCCATGCGGGGTGTCATAAAGATTGAAAGTGATGGGCTCGATGGCCACCATGTACGTGGTGGGTCTAAATTCTAAGTACATTTAGTCCCCCAGACTCTTCCACTGGATCAACCACCGACCAATAAACAGACAACTACTTGGATGGGCCATTCTCCAACAATCATAATTACATGACAACATAGGTCTTTGATAATGAAAAATGCACAGAGAATGTAAATGCGGATAAGCAAAACGGTATGCAATGGTGCCAAATCATTAATTTTATATCAATTTGGTTTCTGGGACTATTGCGCAAAGCAACCAATCTTTGGAACCGAATTTTCATCTCGACAAGCCTGGTACAAAAAGTTGGGTTTAAATGACGAAAAGAGAGAGTAATTTGATCTGGGAAAAGGGTTGGCTGGGTCTTAAATAGAAAGATCATCTGCATAGTAAATTTTGGTGGTCAGTACAAGGAAAGGGGGAGGGTCCCAAAAAGAGAGAGTAGTTGGGCCCTTATGGAAAACTTTATGGTTAGGGATGTGCTTATCCCACAGATTAGAGTGCTAGATCTGTGTGATTGGATATTTCGGTAGTAATTGGTAATCTGGTAACTCAAAATAAGATTGGGGCTGATGAAACAGGAATGCAATAAAAACTGAAAAAACAAAGAACCAGCAATATAAGGGATCATACTTGAACTGAGTCTGAGACACAAAACAAAAAGAACAGGGAAGAATTGAACTTTCTGAAGCAGATGGGTCATTAATGCCCAGGATACCAATGTAACTAAACAACTCAGTTAAAACCCCTGAACTGTCTGACTAGCAAAAAATATTAATTAACTGAAGTCATTATAAGAGAACACAAATTAGGCAGCATGACTTTATGTCTGGCGAATAATCATTGCTATTTACCAGAATCAAAATAACCTCCCAAACTGTCAAGAAAGGAGAAAGGAGAAAGGGAAAGCATTTCTGGGAAAATGGAAGTCCATTTTCCATTTCCCTGCTTGGTCCTAGTGAAAGACTGAAGGAAGAGACCAAAAAAAGGGAACTTTCAAGCATCATTTAGAAGATTAAACATGACCGAAATAAGCTAGACCAAAATGTAATGGCAAAAAGACCCAAA
>TRINITY_DN11362_c0_g1
GGGGCCAATAAGCATGACTGTATAGATTCGTAAAGAAGAAACCTCGGCAAGTGGCTACCCAACTACAACACATTAAATTTACGATTCAGCAGGTCAGCCACATTCTAAACCAGTTGGCCCTGATTCAACTGCCTTGTTGGCATGGTGAGTCTTTGAATCCAGGCCTATGTGATATGTGTGCACACACCCATGCGATCTAAAGTACATGCGTGCGAGAACTGGCAGTGGTTTTGTTTTTAAATCTAATATGTGCATTAATTTTCTATCATTTTTTATTAATGTATCTTTATTACT
>TRINITY_DN11366_c0_g1
GGTGGTAGTTGTGGAAGCCCTCGCCCACAGCTCCCATGGAAACCAAGATGTTCTCCCGAGAGCTAATGTTCTTGTCGTAGGGGCGATATCCATAGAGGTGGGCGGCGCTGTTCACCAGCCAGGTGGCGTTGAGCACCACAGCGTACCGTAAGAAGGTGCTGACGCACAGGCTATTTACAAATGTCTCACCCCAGCAGTACCAGGGCACCAGCGTGGGCAGGACGAAGCACATCAGCAGGAGGCCGGGCTTGTAGTACCTCCTCTGGAACATCACCAGCTTCTCGGCTTTCAGGTCAGAC
>TRINITY_DN1136_c0_g1
AAAAGATGGAGCAAAAGGGATACATATACAAATGCTTGCAAGGCATCTTATGATTGTTGAAAACATTTCAAATTCTTTATTTCTTCTGCAACCTCTATTGATTTATTTTATGCTCAACATACATAGGATTGTGTACTGACTTCATTGACGTCAACTTATAGATACATATCATTCCTGCTATTCGCGGTTATAGAGGTACTAGATAATAGTGCACATGGGTGCATGTGAGAGAGAGAGACACACAGAGATGGAGAGAGACAGACCTGTGTGAGACATAATCCAGAAGAAAGCTCGTAA
>TRINITY_DN11371_c0_g1
CCGCAGAGGTCGCAAAAGGGAAGAAGCGGAGGATAGTGAAGCTTGAACACATCAGAATAGCTGTCCAGAGTCACCGGCCGACGAACGATTTTCTCCTAGACTCGCTTCCTTTGCCTGCTCAGCCCTCGGATCGTCCAATAACTGACCAGAGCCATTCTCGTCCTGCCGCTGAGAAACCGGTTCCAGCTGGCACTCGGCGGATTGATGACTTCTTCAACAAGTCAGCAAACAAAAGCCCGAGTCAGATCGACAACGAAGAGTCGTAGATTATTTTTCTATGGTAGCACTGGAAAAGTTTGGGGCCTACTTATTAACAAAAGCCACTCCGATTTGGTATTCTTGATTATCTGGCTCTAATAGAATGATTTCAATTGTGG
>TRINITY_DN11372_c0_g1
GAGAACTTGCACACTTTTCAGCTAAGAAATGCGGCCCTCATTGAGATTCGTGTTATTTTGAGTTTTAGCGAACTTTTATGTTACTGGTTACAGATTTGACTCATAATTCATTTGTCACTGAAACAAATCTTATGTTCCCTCAAAATCATCTTAGATTGCACGCGAATCTTATGATTGGATCGAGTTAAACATTCTTGTTGAGTTAAACATGTCAATTCAGAGTTTTAACCTAAGTAACTAAAGGG
>TRINITY_DN11377_c0_g1
ACTTGTTCCTTTACTGGGCTTGATGCACTGTGTATAGAGGCTGGACTGGAAAAAAATTCTGTATCAGTGCTTGGCATGGCAGTTTGGATAAGATATAACAATCCCATAAATATATGGACACGCTATCAGTTACTTATCAATTTAGCAAAATGTTGTATGCATCCTGTGTACTTCTCCTAATCCTTTGCATTATTTAATGGAATTTTCAATCACCTATAAAAAAAATTAGCTAAAAGTTGCCGTTCATATTGAGTTCACTACTAACAAGCTATTGCTGCCGAGCACTAATCTTGTGGCCAGTGGCCAATAATCGGCAACTTGAAACTGATTGTCAACCACCAGAGAGTAATATATATATATATATATA
>TRINITY_DN11379_c0_g1
ATACCGCCAAACTCTCCCTGGAAGCCGATTCTAGAACTATCATACGGGCGAGAAGGCCTCGAGTTAACGGGCGCACCACACTGTGGATTGGTATAATGATGATTGTCCGAGAAGTCACCCGCTCCGTGATCTGTCCATCCGCTGACTGCGTTCACTAGTCGAGTAGGATCAAGAGTCATGACCCTAGGAGCGAGGTACTTTTCAGGCGCAGACTCGAGCTGTCCCCATCCTTCATTGTAGATCACCCAAGTATATATAGATGGAAATGATCG
>TRINITY_DN1137_c0_g1
GATATAAGAAAACACAATAGACGCAATAGGCCGTGGTGATAATTAGTGTTACAGTTATAAAGACATTCTATAAAAGTATACTCACAAATTGCCGTGGCTTCATTTGATATGTCATGTTGTAAAGTTACATTTGTGTGTGGATCGACAAAGTATTTTTCTAATTAAATGATATGTTGTTGTTGGAAAAATCAGAAAACAAGTTTTATAGGATATAAATTGTAACAAATGAGAAGCTCAAAACAAAGTAATAAATAATATTTTATGACACTCGACAACGAAG
>TRINITY_DN11380_c0_g1
TCTGCAATCGCATCCTTTCAAAAGCCTTTACCTTACCTCTCCTAACCCGGAGCTACTCTGCCATGGCGTCCGCAGTCCCACCGCCAAACTTTTCACTCGACCGCAACATCTTTAACGACACGCTCTACGCCCACATTCGCTCCTTCTGGTTCGCTGGGATTCCTGCAGGCTCTAAACATGGCAACGAAGAGAGCATGAAAAGATGGTGGGGCATGGGTAGATCAGAAGAAGAGAGCAGGAAATTTGACGAAAAATGTCGCGAAAACTATGGCTCGGTTCTGGAATCAGTAGGGCCTGCCAATCTCGAACTTCCTCCTTTCCAATCCTACGAGGAAGAGCTCAAGCGTGCCGAAGATCTGGCTGCGCCATTTCTCGCAGAAGTAAGCGGGAAGGATAATGGGTTAGAGAGATTGCTCTCACTGGTGTTGTTGCTGGATCAGATGCCCAGAAACATCTATCGCGATCCGAAGGGTCTGAGGCTGGTATACGGACACTACGATCGTCTTGTGTGGTCGCTTGTACGTGGAGCTGCGAACCTCAAACCTAACCCTCTTGAGCATGAGTCTTCTCGAGGGAATGTTTTGGTCAAGAATTGGTTGGCAATGCCATTGATGCATGCTGAGGACCTTCCGTCACAGGAACTAGCAAAGACGAGGCTGGAAGAATGTGTGGCAGAAGCGAAACAGGACGGTGACGACGAAACTGCGAAAGAGGCGGAGATGGGCTTGAAGCCTGCTAGCAAGCATCTGGATATTGTGAAGCAGTTTGGGCGATTCCCGCATCGCAACGAGTTCTTGGATAGGAAGAACACGAAAGAGGAGGAAGAGTGGTTAAAGACCGGGCCTACATTTGGCGTGAAGACAAACAACAAGCAGGAGGGCAAAAGCGAGCTATAAGAGCTCGACCAGATCGATTTCGCTTTGTTACAGCCATGATCGAGAGACCTGCAAGACATTGCGACG
>TRINITY_DN11381_c0_g1
GTATCGGAGATAATCAACTATGATTCCCTTCAAATAGGGATTGATCGGTTTTCCCCGACCAATCCACCACTCAATAGGTAGTTGACGTGACCCGGATGGTTTTCCAATAGCCACACGAAGTCTTTCCCAACGCTTAGATTGAGTCGACATCATGCGAGATCGTACCCTGTATCCTGCCCCTCCAAGACGAAACATAACATTACAAGAAGTCAGATTGGATTTAGTCTTGAGTTGACATAGACCAATGGTAGACCGACACATTAGAAGAGCTTGCATAGAGATAGGCGAGATGTCCACTTGGGCATTCTTTGTCCAAAATCTCTTAGCAAACTCGAGAGTCCCATTATCAGATATTAGAGATTTAGATAGTGAAATGGAAACTCCCATTCTATCTAATAACAGCCGGTATTGGAGAGCCACCTGCTCATCTGCAATGACGACATCGTCACCCAGAATGGCATAGCGCCTGAAAGGTCTTTTCCTCTCAGGGTAGCACATTTCCGCTGCCAACCAAAGAATATAATGGTGTGACAACGCGAACAAAGTTCGTTTAGAGAATAGAATACCAGGTGAAAACACTCCATCTTGTATGGAATGTTTTTTATTAACATTCCATTCAAAAGCAGCGATCTCATGCTTCAAATTTGAAAAGATATTGATAGGAGCATGAGCACCGGGCATGGGTAGATCGAGTTTCTCTCGGGCGGTCCGAGACCAACCTTTAAGAAACTGACGACCATCCATTGGAGTGCTTTTCCAAGTAGGTTCCCAACGTAACCCTTTCTCAAGGGGAATTTGGGAAATCCAAGGTCCCTAAACTTCTCTTTAATTAGGGATAACACCTCCTTTAAACTGTCCACATCCTTTAAGGGAGTTACGATTGACTCAAACGTTACTTTGCTTACAGGCTTAGCAAGTTTGATCAACCGAGACAACCCGGAGAAAGAAAGCTGGACAAGTTTATCGGCTCGATCATCCCTTCGCCGAATCACATGTCTGTGATAGGCTGGAATGATCCGAGGTATACCAGATCGTGTGAGACTGACCATCATCGGAAGGGCCTCTGACTAAGATCATTTCCTACCACACACTATACAGGCAAGGAGCAGCTTTCCCCAGCGGAGGAGGTGAAGGGAGGGAATTCAAGGGGAGTCATGGCAGTCAATCTTCGTTGCCCTGAAGGCGTCAGGAGAGGTCAAGGCACGACATGAAATTCGGTTTCACACGAGATGGAATCAAACAATGTCATTCCGGGTGCGGTCTACGAGTAAGCAAAGTAAAAAGCTTTTGAGGATCAAATCCTCTTTTAAAGAAAAAATAGTAAAATCTTTATGTTACAGCAGGTGCCCCATGGATCATAATTCCGCCGAAGTACCTTCAGAGGTGTTACCAGACCTACTAGCCACTCTTACATCGTGGAGCTACCTAATGGTTCACTCCACCCCCATTCATTCAGCTTCGGGGGTGGCTGAGAGAGACTGAGATTGGGACAAGCATCTCGGAAACTCCATCTCTCTTTGGTTCTGCTTTTGCTGCAGGATCCTTTATCTAATCAAATCTCGACTCTTCGGCAGAGGAGGTGTTGAAAGACTGGAAATGAGACCGTTTGAGTCAAATGTCGATTTCGACACTCGCTTAGAGAATTCGAGAATGAATGAAATCTGGAAAGCAATAAATAGCCCCGCTAAACAAAGCATTTACCAGCAGTGTCATCGGTGCTTTAGTAACCAAATCTTTCCTAGCTAGAGTGGGAGGATGAAGTCAAAAAGATTCGGGTTTTCCCTGGAAAAGGGCTTATGAGCAAATCAATCAACACTACTGTGACTATTCCCCG
>TRINITY_DN11382_c0_g1
TAAGAAATTCAATACTATTGAAGGATTGTTGCTTTCTTTTCTTTTATTTTTTTGGCTACTGCTTTTCACGCAAGGAGCAACTCCTTGTTTGGGATTTTCAGATGATACCTTTCTTGCATATTTTTCTTACATAAGGTGTGAAAGTTTAGGTGTTATTTCCCTTGGAGCAGTCCAATATTACTCATAAAGTATATTTGATTGACTACTACATGATTGATCAATCAAATAGAGGCCAGTGCACCAATCAAGCGGACATAAAGCACCAAAA
>TRINITY_DN11383_c0_g1
GTTTTGTAATGTTTCTGTTTGTTCTTATTTTCAGAATATCTGGGAAATGTTAACAGAGTTTGTATTTTGAATTTTTTTGTGAGTTTTACGAATTGTGCTTAAATTCCTGTAGTACTTCTAGTTTACTTAGTTGAGCACTTGAGCTGAATTGTTATTGTGGGAAACCTATAAAAAAAATTCTTTCTGCACAGTATGTTTGTTTGCGGAGAAATTTGGGTGGAAAACTCAGTCTTAATGAATTCGCTGAGTTATTGGTTATGTAATTAACTGGCTTTCTCTTCAGCTTTGTGGGCTGCGTAATCCATAAGAAATATAAATATCACCTGATAGAATGGTAAAGCTTAGATAATTAACATGAAAGTTCAAAAGTTTAAATAGTAAAGCTCTAAACGTTTAGAACGAGAGAACAAATTGTGAAAATAAAATTCTTTTTTCCTTTTTCCTTCGGTTGCA
>TRINITY_DN11386_c0_g1
GGTGGGAATGCTGATATAGCTGAAAGCGATGGGAATCTGCACTATCTGTCGAAGATCAAACGATAGACCGGCAAGCCTTTGCAGAATAGTGAGGTGTGTGCCACGGAGGCCCCAAAGGCGGAAGTTGAACAGGAAGGCAGTTTGGACATGACCGACGAACCAGCGAGTGCGCTGCTTGACATGGGCAAAGAAGGATTCGGTAACACAGCCATATTGCA
>TRINITY_DN11386_c0_g2
TCGGTAACACAGCCATATTGCAGCGTTTCGTGTACAAAGCCGGTCTTCCAGCCAGCACCCAGCATGGTCGCTGAGCAGCAGACATCTTCGGAAAGAGACTCGACTGGGAAACCGTTGATGCTCTAAAGGGCTGTGCGACGAGCGACGTAGCCACTACCCAAGCAGTCTGCGTGACCAAGAGCATCGTTGACGACCTCAGTAATACCAGCAAAGTGGGACATGGTTTGCGTCAGAGGGTCATTGACG
>TRINITY_DN11387_c0_g1
TCCCCCTCGTTGGTCTACTTGTTCAATTCCTCGGAAGCAGCTTTCAGCTCCTCTCGGGATTTGGGCTGTTCTAGACCCTCAGCGAGCTTTTGGTCGGGAACATGAGGACCCCGAGCGTTGTATGCGTTTGCAGAAGCTGATTGTAAACCACCGTTCTCTTGTGGCTCAGAGTTGAGGTCGGCAGGGTTGTTGCTCTTGGCTGGGTGGGGGAGGATACCGAATTGTTGCTCTTCTCGTTTGTTGTCTGACATTTTGATTTGAGGCTGCGGTAATCTAGTGGACCTTGATAGTGTTCTGAGTGATATGTATGGTTG
>TRINITY_DN11392_c0_g1
GCCCGATGCCGCGTATCACGCTGCCTCCGCCGCTGACCCGCGGGCTCCTGCTAGCTGGTCTGTCGCTCTCGGCGCTAAACGCCGTCTTGCGTACGAACAGCTGGCGGAACAGCATAGCCTCCGACTCCGCGACATCCACAGACTATCTGTCCAGCCCGCGCTGGGCCATACCATATCTCGTCCTCATCCCGACGCAGAGCATTCGCTTTCCATGGACGGCGCTGACAGGAGCTCTGGTGGAGAACAACCTTGTTTCGATCATAATTAGCGCTGTGGTTGTCTT
>TRINITY_DN11393_c0_g1
TCCGGAAAGTATTGTACAGCGCACTCATTGGCCCCAGAGGCTGTGGGCGTAGATCTGTTTCTTCCTAAGGTGCACCGGCACCTCATTTTCGGGTGCTCCAGGGATTGTCTTCTCCATCTTCAGCTTCTCATAAACACACGCATTCAATCCCCGCTCAGCAGCCCGACATTGCCAGAGCTGCTGGTTGTTATTGTCTAGACACTTCCAGTGCGTCCGAAATGCATCCAGACACTCGCGGTTGATATCCTCCAGCACGCCCGCTGCGCATCGCGTGACCTTCCTTCCCTCCTTCAGACACTCCGTCTCGCCCTTTCCGTTTGCCTCGGTTTTGCAGTGCATGAAGTCATCATTGTAGGGTTTGCATCGCGCGCCGATGAAGAAGGCGGCGGAGAGGAGCGGCGCGGAAGAGGCGCCCACCTCTGGCACTTTGGGAATCGAGTCGGGCAGGGGCGTGGTGTCGATGAGCACCTGCTGGTTGAATCTCGGTTGTCGGGCGGCCATAGTGCTGGGGGATGTGGTGTGG
>TRINITY_DN11397_c0_g1
AAGTTCAGCTGTTCATGCTTGAAATCAATTGATTTGGGTTATCTATATTGTCCATGTAATAATCTTCTGGTTTGTTTATTCCCATCGGCTATTATTGATTCTTGACACTACTCTTTGAGATCCTAGAAAGTGGAGTTGAAAGTTCTTGAAGGAAATGATCTTTGTTGGGTTTTAACTACTTTCTAGCTTTGTTTTGATTTTGGGTTGATTGAATTTTGGGTTTCTGACTGAACATAATTACAG
>TRINITY_DN11404_c0_g1
CATAAAGTGAGTTTTATAATATTTATTACTATACAAAATATTTATACCCTATAGGACCGTTTATGTGACAAGAATTTAGTAGATTAATCATTTTTAGGGATGGCACGAAAACGTGGGGTTGTATCCTTCAACAACACCAAACAAATTGTCTTACGGGCAGAGATAAGATGTTTAGTCAAAGAAAGTTGAAACAGCCGTATTCATTCACATTAATTTATTAGTTGAAAATTTGAACACATGCATTGTGTGGTGTAACAATTTTATCAACAACGTGGAGAGATCGACGCCCCATACTTCAGAACCTCTCCTTGTATATAAACCAGATACGAGAATTAG
>TRINITY_DN11405_c0_g1
ATCGTCGACAAGACGGGGGAGTTTCTTTTGAAGCTTGACGATGGAACGATTATTGACACGAAAGGCTGGCAGGGATGGGAGTGGACTCATGGTATCGCTTTGACTGCTTTACTACATCACTCCAACATCTCGCCTATATCCGCATCTGCAGAGTATTCGCTAAAAACCGCTCTCAACTGGTTTGAAGCTCAATACACATTCTCAAAAGGTAAAGGAGCACCCAAGAACATCAAC
>TRINITY_DN11411_c0_g1
ATTTGAGTTTAGAACTCAAAGTCCTATCCCTTTGAATTGTTTGTTTCCAGACCAATCTAGTGTCTCAGATTGGGTTTTTAACACAGTAAAGGATATACAGGATTTTGTGGGTTTGAAATGTGAGGGATATGAGGAGCAATTCATGGCGCTGCTCACTGCCATTGAAGTTGGGCATCAACAACAAAAAAAAGCTGGCTCTAATAGACAACGTGAACTTAGAAGGCTAACCTGGTCCATGAACTCTGAAGGTAGTTCTA
>TRINITY_DN11412_c0_g1
AATGAGAATATCTGAAGTCTTTAAAAGATAGGATGAAATTATGCTCTTAATACGTACTATATGCATGTGTTGCTTGTGCCCTTATGAATTAATGTAATAATTAATACGTGTATATGAACTAAATAAATATATTTAAAAAAACTCAAAATTTGTTTGTCAAAACTCAAAAATAAAATAGTAAGATAGGACAAAAATAGTTTTGGGTTACCTACTACGTACATACGCTCAATACATACTGCTCATTTACAAGCTCCTGCA
>TRINITY_DN11413_c0_g1
GCCTGCGAGAATAAGAATAGTAAAAATAAAAGTGAGGCATACATAACATTTAATGCGAGGCTCAAAATGTAAAAGAGTGATTTCTATTGGATTAATAGAAGGAAAAAAGGGATAAAAATTCAGTAATAATTTATTCTAGCACCTTAAATTCGTTCAATCCACTTGGATAATTTATTCACCCAATATTTTTATATGATTAACATCAGTCATTAGAACTACAATGGCAGAACCTATGAACACTTATAATCATGAAAGATAACACACGTAACCAATTCCCACATCTAGGCTAAGGTGACCATGCACTTAATTGACCGAGAATTATAATGACTTTTTATTTTATAAGTCTATAATGACTTAAAAAAGTCTCTTTGAATGTAAACAAAGTTTAATTCAAAATTCTTGTCTTGATTCTTTAATCTTTTGGTTCCATGTTGTAACAAGTGATCGATACCGGAACCATCTGGTCCAGTCGGTCCGACCCAGTACCAAATGGGCCAGTTTTTTGACATTTGGCCCAACTGACATTGCTAGTCAAATTTCGGCCCAAGTCCTTACTTTTATCCCATTTTCAGCATAAATTATTATTAACATATAAAAAATGGGAAAAAAAAAACTTGAAAAAGATGCAGTATGCCAATAACATCCAAACTCTAAATAAAAGAAAATATAGAAAAAAAAGGGAAAAATAAAAATAAAAATGATCCATATCCATCCAAAAAGGTTA
>TRINITY_DN11417_c0_g1
GTTCTGTCTCTTCGACAGTATACCAATCGCATCCACCATGAAGGGCTCTCTGACAAGACAAGAAGTTGCAAAGCACACCTCCGAGGATGACCTCTGGATCATTGTCGACCACAAAGTGTACGATGTCACCGATTTCGTAGACGCACACCCCGGTGGCGAGGTCGTTCTTCGCCAAGTTGCAGGCCAGGATGCCACTGAAGCCT
>TRINITY_DN11423_c0_g1
GGATGGTGGTTTCTAATGCAACTTTTGTCTCTCTTACAGGAGTTCACTTTTCAGTTTAAGCAGTGGTCCAGCTGTGCATCTCTGATCTCCCTCAGAAAACTAATAAAGACTTACTTCCAAAGCCAGCTAAGCGCTAACCTCCTATTATAGCCTTTGCCTTTTGGTGAACTGGCCAGAAAGGAAGGCCCTGGCCCTGGAGACATTATTGAGATTGCCTAGGTGACATAGGAAATTAGCAAAGAACAGCACTC
>TRINITY_DN11425_c0_g1
GCGTTTTCTGCTTTTTGCCAATACTGAAATCAATGTGGCCTATTACATCAGGTTCAAAGCATATGCATCACATTTGACATCATATGGTACCATGTTACATAAATGATTTTCAATATCAACTAAATACTCAAGGGTACTTGTTTATAACAAAATTACATAATTTGCACTTTTGAAAATTCACTTTTCTTTTGGTAAGCAAAGTGCGTCAACATTGGCATCT
>TRINITY_DN11429_c0_g1
AGGGATTTTATAAAATGTTCTTTTTAGCAAACAGCATTGAAACACCTTTCTGTCTTGGCATTGAAAGGTGCACCCCATTATTGGGGAATGCTGCCCTCCAACTCATTTCTTATGGTGAGCTACTTTTAAACAAAATACTGGCTATAATCTGTCTTCCACCTCATTTTAAGATAGATTGATCATAATAGAATTCAATAATACTTTAACTCCTCTAGGATCAGTGACTTCTTAATCATCAAATACTTCGCATTTTTATATTTCGTTATATTAAAAAGAAATAGACAAAAGGGAAAGGGAAAGTCACCCAAAGTATGCAGCTTGTATGTGGGAATGGTTAGCTATGATCGTCATGATTTTAAGCACCACCAAATAGCTTTGTAATGGTTAACTTAGGTAATATCTTCTTGTGGTTAAATATAGTGATAATATGTAAGGGATAGTATCAGCCTATATTAGAGATTATATCAGGGAGACATTAGATACTGTGAGGATTATTTATGGCCATTGTCGCTTCCGTCATAATGATTGTTGTACGTCCGATTTTACACTAGTTTTTTAATTTTCAGGATATTCATCCAATCAATGGGAATCTAAATAATTGGGATTGAAATCCACAAGATTTAAATTCCATCTATTTGAATATATGAATTCATCTACTTCATCTAAACACA
>TRINITY_DN11432_c0_g1
GTCCACGCTGGAGCGAATCCGCGGTGGCGGCCGCTCTCGATCTCTCGAGTTGTTAGTCCGCTCGGGATTTGTGGACGGATTACTTGCTGCGGAGGCGCTACGAGGCGATGGACGGGGATGTTGGTGCATGGTTCGCGGGGTGAGTATGGTCTCAGTAGATACGGGTTGTTGAATCCGGCCTCTCTAGCTGGACTCTGGCTCCATGTCCACGGCAGCCGGCTGAGGCGCTGCAGGTATCCGGGGGATGGGCGTGTTGCAGGTGATAGCTCTAGGTGGCGGCGGTGGAGGCCATCAAATGCAGGCACGCGCGCTGGGATAATACAGTGGACACACGTAGACACCCGCCTTAAGAACTCAAGCCAAGTTGACTGATAAGACAGCACAGGATGCAGGCTGCCGGCCACTCCGATGGGAAGTGGGGGCAGGCGTGAGCGTGCGCGTAAGGGTGAGCGTGCTTAGGTCGCACAGGTGCGAGTTTGCACGTCGGCGAGCCTTGTAG
>TRINITY_DN11434_c0_g1
GAATATCTGTTCATGCAATATCAATTGATACCTTTCTATTAATATTGCATTTCAGAAGAGATATTCTACTTTCAATTTCAATGATTAGAGAATGGCACGAGTGCCGTGTTAGAATCTGTCATGTTTGAACTCAACTTGGTATTATACAGAGTAGTTTTCTTCATTTTGGCAATAAAAGGGTAGAGAACATAAGCAAATCATAC
>TRINITY_DN11435_c0_g1
CGCGGATAAATAATATTACTTGGCCGTAGGTGCCAGATATAAGGGGCTGAATTCCAATACCTCTTCTGTAACCTTCGTCAAGAATATTTGCTCATTCAGTCATATCGTATCCATGTCAAAATGCGCCATGCGTGACATCATGTTTCATGCTTCATGCTTCCTTCTCAATCACCGCCGGCGCCTTGACCGTACGACCTTTAAGAAATTCCAATCCTTCTCCTGCGTAGCTGATTAGCGGACTGACCTCGACACCAGCGTCAGCGCTTTCGCTAGTCACAATGACACCGGCAGCCTCCAAAAAGCGCTTTCCTTGCTGTAGAATGTCTTTCCTTGAAGTGTCTTGATCGTCCTCGCCCGTGCCCTTTGCGTTCTTCAACGGGGAAAACTCATCCTCACGCTTGACCTCCATACACGCGAACTTGTCCATCTTAAGGAAGGGAAAACAGTCAAACACAAATTGCTCCAGCTTGATGCCATTCGGCTTCTCGGGCTTGAAAGCAGTGCCTTTCTCATCCACAGTTGGAATCTTCTTTTTAGCGATGTGGTGTGGGAGCTTGTGGGACCACTGTGGAATCGAGTCCAGGAACTCGTAGCTGTAGTAGTGATTGACGATGTTGGCAGCGCGGAACTTGAGCAGATCACCATGTTTCGAATCCTTTGCCTCTGCCGTTTCCTGATCAATCTCAGAGTACTCCACGACGTCCGGCTTGCCATTCTTCTGCAGGATCAGACCCACGCTCTCCTTAGCGTTGCGCTTCCGCACGACTTTGGTGGCGATCGAGACATCTTTCTCCGCACTGAAGCCGATGAACGTCGGGTCGGCTACGCGCACCAGGCAGTTGTCCACACAGTAGGCATGAATGTGCTTGACGCCACGCTTCTCCAAATCCAGGACAATGCCAGAGCCAATGAGGGCAGAGTACAACCCACCGTTGCCGTCCGGTGCAACCGCAACCTTGTGCTTGCTCTCCAGCAAGATCTTGCCATCCATGCTGATGCACGGCAGAACGCCTTGTTCAAAGAAGGTGACATTGTTGCGGTTGAGGCCAAAGTACTTCTGCTCCTCGAAGAATTGTTGGGTTGGGTTGCGGGTCGGCCCAGAGGTCATGATATACCATGGTATTACCACGTCTTCCTTGCTGTGTGTCTTGC
>TRINITY_DN11436_c0_g1
GAAAAACTTATTTTTATTATATATTTACACACACACATCTGTAATTAGTCCATGGGCTTCTTGGTTTCCATTGGGCAGCAGTCAAATTATTCAATTTTAAATCAAATGCTAATATTCGTCTAAAACTGAGATTTTCTCCATTTGTGTTTTTTTTTTCAGTTTGGAATTGTTTAAATTCGTTATTTCTGTTTGAATGTGAATGGTGATAGTTGGATTGGGAG
>TRINITY_DN11437_c0_g1
GGTGGTTCCAAGGTTGAATGCATCTGAGCTTTACGCTAAGGAAGGCCGCTGACAAGCGCGCGACGCGTTCCACACCACCGTCTCGTCCACGTCCACCTCACATACTTCAACATCACAATCATTTAGCAGCAAGATGTCCTACGCTCCCCGTCCCGAGTCCGGTACAATGAACCGCCCTTCCGCCTCGCAGTCTACGCAAGCCTCCCTCCTTGCAACCCGCATATACGACAAGAAAGCCGAGCTCGAATCCCTCAAACAACTCCGCGACCTTTCTGCAGGCCTCGCCGGCCAAATGCAGCAGTTGAAAGAGAAGTTAGAGACCCTTAGCAATGGCACGGAAGCTGTTGCGGCAGTAATGGGAAACTGGAATACGGTATTGAGAGCTGTCTATATGGCGAGCACGTGTATACCAAATCCACATGAAGCAAAGGGACGGGAGGAGGAGCCGCAATTGCCGCAGACTTTAGTGAGGATTCCAATTCAGCAGGCCGAGACTGCACAGCGGGACATGCAGGGAAAGGAGGCTGCCTCGGTGGGAATCTGAACTAAGATGGAAGCTGGGAAGTGATCAAAGTTTTGAAGACAGCTCAGTGATTGAGACGAGGGAAAGGTTCAACACGCCAGAAAGCGCAAAACGGA
>TRINITY_DN1143_c0_g1
AATAAAGAGAACTATAAGAGTTCCGGCATTAAGCAATAAACTAGCAGACATACCTCCTGATGATTATCCTTGGAGGAAATATGGGCAGAAGCCCATAAAGGGATCTCCGCATCCTAGGAGCTACTACAAATGCAGCAGCGTGAGGGGCTGCCCTGCAAGAAAGCATGTGGAACGATGCGTGGAGGATTCTACCATGTTGGTTGTGACATACGAAGGGGAGCACAACCACTCGAGAAATGCTCATCACTCAAACCCCATCAGTGCGTAGATTAAATCTAGAGGATGCCAACATTTTCCTGCTAAGTGGAACTGGTTTAATTTTGCATCTCTGAGCTTCCTGATCTGCCCATTTCCATGCAATTGAAAACACGGCCTGCTGGTGGATGATCAGAGTAAGCATTGTCAAAACTTATACAGCATGAGCATGAGTACACACTCCTGATCAGTGGCCAAGTGCCATGCATGGTGATGGTGTTTGCTTTCCCAATCTAGTGCTTCCAAATAAG
>TRINITY_DN11448_c0_g1
GGAAATTTACGTCTCTTCCATCATGTCGGATACAAAAAAGAAAGATGCAGTTGCGCCTGCTGCTAAGCCAGCTGATGCTGCGAAGAAGGTGGTTGGAGGTGAAAAGAAAGTGGCTTTGGGGAAGAAACTTCCGGCTGTTCCAGAGTCTGTCCTGAAAAGGCGCAAGAACAGAGATGCGAAAAGGGCTGCCAAGTTAAAAGTTTCATTGAAGAAACTTCCGGCTGTTCCAG
>TRINITY_DN11449_c0_g1
ATCCAGTTGTTAAAATCAATTTAGATAAATCGACATATGAAAGAAAAAAGGTGAGCACCTCAACTTCAGCGTTCTATCCATAAAGAAAACTGTTATTTAGGGTCAGCAGTTTGGGATTGCTGTAGAAGGAAACTGCCCTGTACCTATGACACCTAACAACATTGTTGATTGTGAGAAACCTATAACCTGGTAATAATACTTGTCACAG
>TRINITY_DN11449_c0_g2
TTTGCTTTATTAGGCTGCTGAGGACCTAGTGTCAATAGGAAAAAACTGGCTCTGAATGGTTTAGATTTGAGAAGAATGGAGGAGGATACGGAAGGATAATTGCAGAAATCTGAAGATATCTTCATTTCTTAAGCGACTATAGCCCTTTTCAACTTTGTTTCCCTTCTTCTTTCCAAGATCTAGAAGGAGCTTCATATGTAATTTAACATGCATAAATTATAACAATAGTAGGAATTGCTTGACTGCTTGATATGGATTAGTTTTTGTTGAATCTGGAGTTATACCAAGAGCCAAGAGCAGAAATTTTCATTTTAGGTATTTACATTTACTGGATTAACTTTATTGCAACCAAG
>TRINITY_DN11454_c0_g1
GCATTATGTCTGTAAATCGTAGCTAGAGGCATGTATCCAGTCCGACCACATCACTCTTAGTTGCTATACTTCGGGTCCACCTTCTTGCCAGAGAACTTCTCGTAAGCACCCCTCAACCCGTCCGTGATCTTCTCGTCAGTGCCGCGATCGAGATCGTGGCCAGCCTTCTTGGACGCGAATTGCCATGCTTTGTCGAGGTAGTCGTCCTGTTGGCCAGCTTGTTGGCCATGCTGCTGGCCACTCACCTGCTGCTGACCGCCAGTCTGCTGATTGTGGCCCTGCTGTTGCTGGTTGCTGCTGCCGCCGCCGCTCATCGCGTTCTTGAGAAAGTCCATTTCATATGAGTCTTTATGAAGCTCGTCTTGCTGAGAGAGAATCTGTTCTGGAAGAGAGGGTACGTGTCTGAAAAGAGCTCACTTCCCATGTGCTTGGAGACACGTTCTCTTTATATTACTGGTACGGTGACACTCACGCCGAAGATCACACATCATGCCCGGAGCGTTCCCTTGGTCTGGACACAAGGCTGTGCAAGCTCACTTGCAGGGAGCTTGGGGCTCCACTTCTAGTCCAGGGTCTGGACTTGAGATTTCGCTTCATGTGACAATTTTGTTCTCCTGCAACATGCGAGTTTTTGTACGGCAGAGAAGGACATGTAATCTCTCAATCGGCGCTGCGGATGGAAGCG
>TRINITY_DN11457_c0_g1
GATCCACTCCACAAAGTAGCTGCTGTTCTTGTTCTGGATGGCCAGCATCTGCTCGTCCACCTCCTTCATGGACATGGGGCCCCGGAAGACAGTGGCGACGGTCAGGTAGCGGCCATGGCGTGGGTCACAGGCAGCCATCATGTTCTTGGCATCGAACATCTGCTGTGTGAGCTCAGGCACTGTCAGGGCACGGTACTGCTGACTGCCCCGGGCTGTGAGGG
>TRINITY_DN11459_c0_g1
TGTGAAGACCACAACTACAAGATAGCTGCCCCACGGCTGTAGCCACTTGGAGTAGTAGGGGAGATCATCGAGGCCGATTCCTTGAGCTCTGCAGGCTTTTCGGAAGCGGATGTGGATTACGCCGCAGGCGACCCAGCTGATGAAGCAGGAGGTGTTGGTTAGATTTACGAACCAATTGAATACTACGGCGGAGTTGTTGCCAACGTTGAGGTATGCGAGGGCGCAGAAGAGGGAGCTGGCGCCTACGGCACGGTATGGGACTCCGTTCTTGCCGCAGGCTCTGAACCAGGCTGGTGCGTTGCCGCTCATGGCGAGAGCATATAATGATCTGCTTGATAGGTACATGAAGGAGTTGCCGGATGACCATGCGGAGAGAATGATGCCTCCGTTGATGATCGAGTCAAGGTAGGGAATCGATGCATTCGCGATGGCTACAACGAAAGGCGAAGAGCCTGCTCCGGCGGCACCACTGGTGAGTCGTGCGTCATCGGATGGGCAGATGACACCGATAGCCAAGACGGATCCGACGTAGAAGATGATCAGACGCCAAATGTACCTCCTCGCAGCTGTGGGAAGGTTACGACGAGGACTCTCCATCTCGCCACCCGTAGCCACGAGAAGCTCCGGCGCAAAAGCGA
>TRINITY_DN11461_c0_g1
CTTACCAGCAAGTCGCGGAGTCCAAGCATGACCTCCCATGGGCGGATCTTGTGACCTTGGACCTCTCCCAGTTTGATGCGCCCGGAGGCAAGCAAAAGCTAGCAAGCCAGCTGCGGGATGCCGTCCATAATGTCGGCTTCTTTTACATAACTGGCTTCGGACTTTCTCAGGAAGAAGTGGACCGCCAGTTTGCCATTGGAAAGGAGATCTTCAGTCTCCCCGAAGAGGAGAAGCTCAAGTATCGCGCGG
>TRINITY_DN11465_c0_g1
TTATAAGATCAAATATAAATTACCTAGAATAATGTAGACTCACAAGGTAAAAGATTCCATCTTCTACTGTGGGGGGTTTAACACAATTTGATAATTGAATAACTCAGTTTATGATAAACAATTTATACAGTTTTAAAGTGTGTAAAGTCCACGTAATATTCTTTATTTAAAAAGTAGATAAATGTGGGATGAAATAAATCTATTTTTTAATAGTGCGTCTGATTTATTTCAAAAAGAATATACCATTACAATAGATCCGTACGAGGCTTATGTTAAAGAA
>TRINITY_DN1146_c0_g1
TGAGACTAAAGGATTATGGCAATGCTAATTGGGCTAGTGATAAAGATGAGCGTAAATCCACTACAAGTTACACATTTATGCTTAGTGGGGTAGCTGTTTCTTGGTGTAGCAAGAAGCAATCATGCATTGCTTTGTCCACAATGGAGTCGGAGTATGTTGCTTGTTCAGGAGTTGTAGAAGAGGTTGTTTGGTTGAGGAGATTTTTCCAACATCTAGATGTTACAGCACTTGCAGATGAAGCCGTTAAGATATACAGTGATAGTATGACAACTTTGGCATATGCCAAGAACCCCAAATACCAAATACCAAACCAAA
>TRINITY_DN11473_c0_g1
GTGAAGGCAGTCGTCCACACGGAGGCAACTAGGAGAATCCTGATTCGATCTCGGTATGCTCCGGTATGTGCGGGTGGGTATCCCTCATTGTTGTAGTGGTCAACTAGTGATGCCGAGATGGCAAGTGATACGACCGAGGCGAGGAATACCAAGGTGAAGATAGCGACATGACCCCATCGTACTGCTCGTTCAGAGATTGATACCATTATGTATGATGTAGATGTATTGGTTGGGTGTGATTAATGTAAA
>TRINITY_DN11474_c0_g1
GTGAAGATTATTAAAAGAGGTCAAGATCAGCTAAATAAATCCAGCTTAGAAAACTAAAATTCATTGAAAACTAAGAGAAAGCGTCGCTCCAGGATTTAAATACACCAACATTCCTAGGTAATTGATCCATTTACTTTGACTTATAAAAAAAAATTGATTCATTTACTTTGCATGAAGTGGCAGAGAACAATCTAAGTACAACTACCCAAATTACAATTATCATCTAACTTAT
>TRINITY_DN11480_c0_g1
GATCTGCATGTTTTAATAGTTCCTACATTAATACTTCAAAATATGTACCTTTTTAATGAGTATATTGGTCAATTAAACGAGTACCTTTTTTAGCATATGTACCAGTGTGGTCAGATACGTTGGTTTCGCTAGTTAAGTGAAAAACTTCAGCAACTTTATCAGAGAAAAAGATCATTGTTGCTGAGAATCAGCTGTGATCTCATGAGCCACTTCTTCAGCGAGTTTGTTAGCTCGATCATCCTGTCCACCGGCAAAGATATAGACCCTGTATGCCAGTTGAAAAGCCCTCCAAAGCATTTTGGCATTTTCCTTTTTTCGTGCGTCTGTTTTGGACACATTTTCTCCATTATCCTTTGCTGCCTTGGCTTCTTTCGTCTCCTTGAGTACTAACTCCAAGCAGCTTGAGGAAATATCCACCATCAATTCCTTGATCCGTGTAAGGATGTTGAAGTCAAAATGGATATCATGACGCTTAAATTTTGTGGATTCCTCATCCTTGGTCCGCTCAAT
>TRINITY_DN11483_c0_g1
GAACACACTCAGCACCAAAACACTGGAGGCATACATGCGGCTGTTTGACTTCTCCGGCTTGAATGTCCTCGCCGCCTTGAGGATGCTCTGCAACAAGCTGGAGTTGCGCGGAGAGACCCAACAGTTTGATCGCATTATCACTGCTCTGTCGTCAAGATGGTGTGAATGCAATCCGAACCATGGCTTCAAGGCGCAGGATGTCATTCACTGCATTTGCTACTCTATCATATTGCTCAACACTGACTTGCATCTTGCTGACATTGGTGAGAAGATGTCTCGTAGTGCCTACGTCAAGAACACGCTTCCGACTATCAAGCGCGTTGTTAGCGATGCTGCACCGAACGCTTTCGACGACACGCTGCGGACAACACAGCTGAATGCACGACCTACCATGCCATGGAGCG
>TRINITY_DN11483_c0_g2
CTTCATCGAGCATGGCTACGCCGGTCTCTCCACTCTCCGACATGACGACGGAACGCCCCGACTCCTTTGGCATTGAACCCAGTACGCTGTCTGCTGTCAACACCAATATCAAGCGGCTGTCCATCAGACCAGCGGTACTGCGCAGCGACTCAGACACGCCAGACTCGGCGACACTGAATGGATCGAACTCGCTTGTCAACAGTACTTGGACCGGTACAATGCGGGGTTGGGAGTCGGAATTAGAGACAGTTCTAAAGTTCTTCTTCACATCCATCAAAGCAGAGCCATTGCCTCTACGCGGTGCGGTTGTGACGGATTTGCCATTGGG
>TRINITY_DN11485_c0_g1
GTCTCGAATACCATTTATCATGATCTATAGAAGTGCTAGTTGCCACTAGCTTTGTCACGGTGGCTCCCAAAGATTTGTCTCTATTGGAGCCTTTGGGAATCACTTAATATATGCCTATGCACCTTCACAGTCCAACGACTAGATGTACGGCTTGACACAACCCTTCGTAACAGTCTTATCATATTCCTCTTCTGACATTAATGTACTTTTGACGACAATATAAACCTCTTATGTCTATATTAGGGAACTAAATTGTGTCTTGTTCTTTTG
>TRINITY_DN11485_c0_g2
TGACCACTTCCTGCTTTGTTGAAGCCTCAGTTTTGGTTCTATCTCCACGACGTTAATTTCAGGTTAATTAAAAGATCCGAGACTTGTATAAGCAGAGGAAGCGAATAGAAAAAAGGGTAAGTCCAAACGTTAATTTAGATAATATCTGTATAGGAAAGGACGTTTGTGGATCTTATGCAAATTTATATATTTCAATGAATATATAAAAAAAGTTCATGTGCTTTTGTCATGATATAGAGAAGCATTAGCTACATTTCCCCTATATCCTCAAATGGCTAGTTAATATTAGACCTCTCTGGAATCACTTAAATGGTCAAGTTTTACTTATTAGTTATTACACATCCAATACTTGGCTCATGCTTATGCAATGCTTTTACGAGTCAGCCATTCAGTGTGAGAATTAAGGTAGCA
>TRINITY_DN11488_c0_g1
TCAGCATAGACACCATCAATGATCGCAAGAAAGCATAAAACCATGCAAAAGAATCTCGCATTTCTTTGACCCAACTTTTTATTTTTATGTTGCCAAGCAATCTCTTAGATATCTGCCTCTTTGTGGGACAATGATCGAATGCTTCTAACAGGAGGGAAATATTTTGTTAACAAAATGAATCTTGATAACTGCTGCCCACGGCCCCATTACTGATTTGCAAAAGGCATAGTTTATTGGTCATGATTATGAATTTCCATATCACGTTCCAGAGAAGACTTAAAGCAAGAGGCATGTGCATGAAAAGACTCGAAGCAAGACCCAGTCATGCGGCAGGAAGGAACTAAGATGTGGCAACACCACCAACCACATCACTTAACAGAGAAGCCCACAAAACAGTCCCTCAGTGATGTAACTCTTCCCTGACACAGAAAGAGCAATTGCTACCTCAAAATAATCTCTCAGGATAAATGATGGGTTAAGAAAGTGCTACCATGCCGCACAGAGCAAGCGATCTTATTAGCCGAAAA
>TRINITY_DN11494_c0_g1
TTGGGGAGCATATGCAGCAGTGTATTTTACTTTGGAGCTGGCATTCCGTGACATGGAGTTGGACAGTAATGCTAAGCAAATAGTAGATGCCCTCAAGAATATCGCAGGAGGTTTAAGATGCTTTGGCCAGCTTGTGGAAGACACATGAAAACTTCTGTCATCAATACTAGCCTAGACAATGTGTCACGTAAAGAGAGAAGGAAATCAGG
>TRINITY_DN11496_c0_g1
GCCCACCACCTATTCCTTCCCACGGACACTTTAGGTTCACAGGTGCCAAGCTCCACCCTCGTCTCTAGCATTAACCAAGTGCCAAGCAACACAGTTACGTTACGTACGTACACTAACTATGCTAACCATTCCTAAGCGAAAAAAGATTCACTATCTAGAAATTACAACCCCAACTAAAATAGAAGGAATTGAAACCAAACTAAAGAGCTGAAGAAAAGCCAAAGCATGATGATGAAGAAGAAATTGACAAGAAACTTGTCTCATCAGTCATCAGAGCCACCAAGTCCAACG
>TRINITY_DN11497_c0_g1
TGTAGAGTTCTTCTCCAAAAGTGGTCCGAGAGCTTCATCGCAATCTGTGAGGTCGGCCTCCTTTCGCTCGACAAGGTGGTGTTCGAGCAACGTAAGTAGTTCCCGTCGCGTACTGCTATCAAGCTCGAATTCCTCACACCGCGCCAATTCCTTGGTGATGAGATCCTCGGCGAGAGCGACGTACTCAGGCACGGACTTTTCGCTAATCATCTTGTCAGACCATTCTGACACGAAATTTTGGCTAGCACCAAGGAACTGTGGTTCGAAAGCAGATGTGTATGTCGAGAGCGCATGGAG
>TRINITY_DN11497_c0_g2
GAGACGTGGGAGGAAGGCATGCATAACAATGCAGGCTGCAGTGTAACCCGCGCATCTCAGCACTCTCTTATCATCTGTCCATGAGTCCGCCTGCCAGCGTCCCGAGGGCATCGGAAGGGCAGAGAGCTTCACCTCCCGACCGCAAGCGAAAGCGAAGTAGTAGACAGCCTGCTGCAGGAGTCAGCGAGACTCTGACGAACCTGACTCTGCCATCGTCCTTCGCTGATCATCAGACATCACCCAGCCAGAGCTCTTCTGCGTGTGGAAAACGCCGCAAGCCCGATATTTCCACCCCGCCACCATCGACTCCTCCGCTGCCGCCTCCGGCTCCGCGCGGCATGTACACCTTCAGCTCACGCTCGCCGGCAGCGAACGGGAGCCATGTTATTGATCTCACAAACGGATCATCGCCTACATCGCCACAAGCACGAAGATTGCCCATGAGATCTGCTGGACTTAATCCGCATACCGGAGCCAAGAAGCTCGTGGTCAAGAACTTGAAGACGAACACGAACTGGGACAGCAAGGCGTATTTGGAAAAGATTTGGACCAAGTTGGAAGGCGCTCTGGCGCTCATATTCAACGACAACCAGGATGGATTTAGCAAGGAAGACTTGTACCGAGGTGTAGAGAATGTCTGCAGACAGGGTGGTGCGTCAACGTTGTTCTCCAGATTGGACAGTCGATGCAGGTCTCATATTGAGAAAGATGTCCGCCAATATCTACTGCAGAAAGCGGATTTGGACGATGTTTCCGTTCTTGAGGCCGTGCTCGCCGAGTGGTCACGCTGGTCGGAGCATATGAGTGCCATCAGAGCCATCTTCTTCTTCATGGACCGATCATATCTACTATCATCAAGCAAACCAACGCTGGACCAATTCGCACCACAGCTTTTCCGCGAGTCAGTCTTCAATCACAGCGCCTTGAAGCCCAGGATCGTAAATGGCACCTGTGATCTTGTCACGACAGACCGCAGGAACGCACAGAGTTTTAACAAAGATCTTTTCAGAAGATCTGTTGTTATGCTCCATGCGCTCTCGAC
>TRINITY_DN11498_c0_g1
TTTTCGTCTTCATCTCGACACAGCTATCAACATGGCTGATACACAGGCTTCGAAGCCCAAGATTACGCTCCATTGGTTGGACAAATCGAGATCCCAGCGTGTGGTGTGGTTGCTCAATGAGTGCAAGGGAATCGACTACATAATCGAGGTCTACAAGAGAGTCAATATGTTGGCTCCCCCGGAGCTTAAGAAAGTTCATCCTCTTGGGAAGTCTCCTGTGATTACAGTCGAGGCTCCGGCCTTGGCACAACCTCTAGTGATCGCGGAATCTGGAACTCTAACCGAATTTCTCTGCGAGCACTTCGCACAGCATCTCATTCCAAAGCGCTACCAAGAGGGCAAAGAAGGCCAGGTTGGAGGCGAGACCGAGGCGTGGTTACGCTATCGATTCTTCATGCACTACGCCGAAGGCTCCCTCATGACTCTGATGATTGTTAATTTGTTCATGGATCAAATTCGCAACGCCTCTGTGCCCTTCTTCATCAAGCCCATCACACGATCGATCGCTGGGCGCATCGATTCGGTTTACCTGGACAAAAACTACGCTACCCACTTTGAGTTTCTTAACAGTCAGATCACTTCTTCTCCTGATGGCGGCAAGTTCCTCTGCGGAAAGGATCTCACTGCGGCCGATATTCTTATGTCTTTCCCATTGATCCGCGGACAGGGAAAGATCGATGCGCAGAAGTTCCCGGAGTTGATGGCATACGTCAAAATGCTAGAGAATCATGAAGGTTATCTTTCCGCCATCAAAAAGGTTGAGGAGGTCACCGGTGATGACTTCAAGGCGAACATATAAAAGTACCTCATGCTAGGCAGAGCGGGTGGTTCGGGTGGCTGCAGCAGCAGCGTCCGTAACGATCTATTGCTCAGTGTCCAGAAGAGTGACCGAGGCCGCCAGATAACAAGTCTTCGAAATATGATAGAAATGGGAGGAGGCTTTTCAGAGATGCCGATAATGCAGGTGCAGTTGCAGTATACCACTCATAAGAATTTCCTAGCTGATGCTGAGACGTGTGCGAG
>TRINITY_DN1149_c0_g1
GCACACACAGATACTGACATTAGGCTCAATTAAGTGAGATGCCGGTGGGACAGGAAGTAGGAAGATGAAGGTAATAAAGACAGACATGGAAGCTAGAGTTAAGTTTGGATATTCTGCCACTTTCTACAATAGCAGAGGTGACTTTCCCTCTAACGCGGTTTTCTTATCTGTCAGTGGATTTGAGATGCCTCACTTTACCTCTGTAACATTCTGAGGCTTGTCACTCAATGTCCCCCGTGTCACAGTGAAGGC
>TRINITY_DN1149_c0_g2
CCACCTGTCTGGGAAGAGAAAACCTCAAGAAGGCAAAGTGCAGTGCGTGTTTGTGGTCAAGATGAGGGTGTTAAGGGATGTTGGAGTCTGGTGTAGAGACAGGCAGGTTGCAGAAAAGCACAGATCTTTGCCAGTGGTTGGCCCTGATTGAAAACCTGTTTGAAACAGACTGTGTAGGAAAAATCAGGATTAAAGAGTGCTGCCTTTATGGCTCCTTCTTCAGAATAGGTGCAGACCCCTCCCCGTGCCCGTTCCCTGCCACCCGGGGTAAGGAGGTGGCACTACCAGTCTGTCTAACCCACTCACTGGCTTTGACCTTCAACTGCCAGTCTGGGCAAATACCAGTGAGCTCTGTTGTACCAAGACCAGGTCTTCAGAGCATCTGAACCACTGTGGCCTTCTCTTCTCAGCCTTCACTGTGACACGGGG
>TRINITY_DN114_c0_g1
CTGGGGTAAAACATCGGAGAACAGAGGGGTTGAGTAGGCTCCAGTCTTGTAACCATGCTCCCAGAGCATCCCCTGGAGGTTCTTGAGGTACGCAACTTTCACGTCCTGTTTCGTGAGGTCCTCAACGTGTGCCTGGAGCGCTTCTGGTGACTTTCGATGCTCCTCTGGGAACGCATCGCGGTATGTTCTGAAACTAGCGGCATCCCATTGCGTGGCGAGCACCTTAGGCAGCGCCTTAATTGCAAACGGGAATAGCGTTTCTTTAACGAATGAGATTGGACAAACTGTTCCTTCGATATCAAGCAGTACGGTTTGAATGCCTTCCATATTGGGCAACTTGGGCTCCACCTCCGGGCTGTGATGGAGCGACCCCAGAT
>TRINITY_DN11500_c0_g1
ATGGGAGTGGACAGAGTATGTGAATTAAGAAAAAGAAGCAAAGTTATGTTTCAAAAAGATTCAAACTACTTCAGGATGTTTCAAAGTTAGGTAAGAAGTATATTTGATGTTGACATGTAATTTTAAAAAAGCAACCAAGTCGCATCCCTAGCCTTCATTAAAATGTAATGAGGTTTAATATATCAATCAGACGATTTCCACTCTCATTCTACTCCCAAGTACGGATTTTTTTAAATGTACAGGGCATCCATGACTGAGATTTCGTCACAATATGACATTGATGGCAGTTGATGGTTTAGCTCAAACATGGATGATGGAATTGCTAAGAGTCAGAACAATAAAAACTTGGGATTTGAGCCTGAAAAAGGGTAAAAGAGCCAGAGAAAGCAAAGAGAATAAAATGTTATCATCTTAGCCTGATTCTATGATGTTAATGCACAAAATCTTCCTCGTATACAATGTTTGAAAGTCATTTACAGGCCAAGACATCTACCCGAGTTTTTATACTTTGCACTCCAAACTAAGTCATAACAATATATA
>TRINITY_DN11501_c0_g1
AATTTGAGAAAAAAAAAAGAGTGCCTCACATCAATTTACAACCAGAACATCAGTGCATACTTGTAAATCCATGCTTGCCATGCTATATTGAGACCTTGAACAAGTTCAGTCGTCACACAGCTGCAATATATACTTCTTTTCTAGAAGACCCATGTCACTTTTTATTCCCAAGATTTTGTTTGTTGTCATGCATCTCAAAAATCATCCTCATTGAATTGAATACCCAATTAGTCGAGTTTGTCTGCTCTACATAGTACACGGCCATTTGGTCAATTGCTTACTATATCCTTAAAACTGTAAAATTGAGCACCGTCATTGATCTCATACATATATTTTTCCCTTTGAACAGTTTGGAGGCAAAGGTTGTAAGTTAATAACTTTTTCTATTTA
>TRINITY_DN11501_c0_g2
AGTAAACTTGGCTAAGTGCTGATTAGCATTTTTCCCGTTGAACATGAAAACAAAAACATCCCTAACTTTCAAGGGCATTCTATTCTATTGCTTGCATTACTTTCTCTATGATTTTTGTGTGCTAACAACAGTTACCCTTATACGACTGCCACTTAGAAATGTGTACGGGGAGAGAAGTTCCTCACCTTGGATAATCTAAAGGTATGTCATATGAGAACTTCCATGCAAAGAGAGCACATCTGAGCCCGT
>TRINITY_DN11502_c0_g1
CTCTCGCTATACTCCTCGCCACGGCATCGATCCCCGCGGCCGTCGCATTCGCCTTCAGGAGTATCGCCTCCGCCTCACCGGACGCGGTATTGATCTGCTCCGACCTCAGCGCCTCGGACGCCAGGATGACGCTCTGCTTCCTGCCCTCTGCGATGTTGATAGCCGACTGCCTCTGGCCCTCGGAATCCAGGATCTCGGCACGCTTGCTCCGCTCCGCCGTGACCTGCCTGTGCATGGCCTCGACCACGG
>TRINITY_DN11504_c0_g1
GAAATGTCGAGTTATCCATGCAATTGAAAAAATATTTTATTAATATAATTATTTGGCTTATTTTATACACCTTTTTTAACTTGTTCAATTATCGAAACGAACCTCTTCTTTCCAAATTTACTGAATTCCCATTCCGGTACAAGGCCACCACGGACGCAGCAAGGAAGAAAAAAACAAAATTATCAGCCAGCTACTGGAAGCTCAACTATCTAATATTGTCCCGAGCGATTGCAGAGAAAAAGGGGGGGAAATAGAAGAAAGAAAGAAAACAACGGAAATCGAATCTCAAAATTATTTTTGTTCCACACTGAAGTTAACAAACACCTTTACTGATTAAAAGCATGGTTCCACCATCAAACTTCATTGCAACACAACGAAAAATCTCAAGTATTATTACTTTTTCTTTACTCGAGTTTTCTCGGCAACCAGACAGAGTTTGTACAAACGAGAAAGGCGCCGGACAGATCCGATAGCATTAAACTTACAATACGGGGCCCAAAAAAAGGCACCGGAAATCGTTGAATAAATAAAAGCATGGAAAAGGAAATTTAAGAGTCCCAAAAAAAGAAAAGCGGAAGGAACCGAAGCTCGAAAAGTCCAGAAATGGAA
>TRINITY_DN11506_c0_g1
CTTTGCTGAAAATTCTTTTCCCAGGGTCTATAAAACATTAATTTGTTTTTATATTTTACTATTTTTTTGTATTTTTTTTTGTTGTTTTAAATCAAGTAATCTAGGACTAGCACTGTTTGCTAGACCTGGCATTTGCTCGGTACATAAGGTTCAAAGTTTCCTTTCCTTTTTTTATTTATTTTATATTTTGCAATGTTTTTTTCATAATATTTAAATTTTTCGATGTTTAAGATATTTTTCTTCGGTGAAGCACGAGTTTCTGTTCGTGGTCCCTGATCAATTTAGACAGTTGGAACACCAGTGGCACTGTTCACTGCTTTCTGGGCAGCCTCTTTCGCTTGGTGGGCTTGTAGTACAGCTACAGCTTCATCGACCTTTGAGCGGAGAGACTCTGGAGACTCAAGCATGTGAAGCAATTCTGAGTTATCAATCTCCAACAGCATGCCAGTAATTTTGCCAGCAAGAGAAGGG
>TRINITY_DN1150_c0_g1
GGGTCGTAGATGAGTTGCTTAAGATCCTCAATGGAGTAGATATCGTGGTGAGGAGGAGGTGAGATCAGACCGACACCAGGTGTGGAGTGACGAGTCCTGGCGATAGGGCCAGACACCTTGTGGCCTGGCAATTCACCGCCCTCACCGGGCTTAGCACCCTGGGCCATCTTGATCTGAAGCTCATCTGCATCAGCGAGGTAATTGGAGGTGACACCGAAACGGCCAGAGGCGATCTGCTTGATGGCCGAGCGCATAGAATCACCGTTGTCCATGCGGAGGGATCGC
>TRINITY_DN11510_c0_g1
CAAGTACAAGGGATGCAACATGAAATACTCTTATTTAGAAAGAGAAAAATATACAAGTAAATTGTGAAAGTTAAGCCCATTAAAATCTGTAAAAGCTTTCCAACGGAAAGAGTGTTGAAAAAAGTTTTGAGCTTCTCCCACGTTTGTTTACTGTCCTCAAAATTTTATGCTCATTTCCCTCCAAATACACCATTAAGCTAGGCAAGTATGAACTATTTTTCACACAACTACTATTTGTGGGCTGCTACCTATCCCTCTCTGGGAATTAAACAGGTCCATTATTCTTCTGAGCATGACCCAAGCCAAGCCAACCTGTCTGAAAAGATTACTCCACAG
>TRINITY_DN11512_c0_g1
TCGTGCCTGAGCAAGAGGACCTGAAAAGGGATTTGACCCGCCACATTTGAGAAATGGGCCTCATGATCGATCCTCCAGCCTTTTTGTTCAAGCCCATCGCCTCGTCCATTTGCTATCTTAGGCCCATTGGTGCTTGTTGAGGGGGAACTTAAATGAAATGGGCTGTTCATCCCACTACCCAAGCCCATAACCAAACCCAAGCCCGTTTCTATTTTGGTCATCAAACCACTAATCTTCTCCAAGACACCCGACAACTCAGCTCTGGCAGCCCACAGCACCCCTTCGACTTCTCCCACTGTCGGGATACTCACAGAATGTGAACCGCCACTCCCACATGCCTCCTTATGATGCCATTCCTCTGACCATCACCCTCCCCACCATTTGAGCTATTTCCTGCTGGA
>TRINITY_DN11517_c0_g1
TGGTTATAATATTAAAAATAACTTATGAATTGAAAACATTTATTTTTTTATTTAGTGAATATTTAATTTTATCGGTTGGTCCATAAACTTGTTAATTTTATTAATTATGAGTGAAGGGAATCTCGAATTAGGACTGGGGCATATTTTCAACCTTACCCTCTTCTCCTTTACCTTATCAACTTATTTTAAATCTTAATTTTAAATTTAGGTTTTTGTTCTTTCCAAAATTTTAATTTCTTTTTTCAAAATTTAGTTTTTAAAATCTATTTTGGATTTCCTTTTCTCTTTTGTTTTGATTTTTGATTTTGATTTTAA
>TRINITY_DN1151_c0_g1
GGTTGCTCAGAACACATGATAATTCCTTGCTTCATAGTTTCGCTCAATTTCTTTACTTCACGCTTGATATTCAATCCTTCAACAAAAACCCAATTTCTCTCTTTAACAATGTAGTTTATAATTCCTTGTTTGCCCTTCTCTGGACCTCTCGTAACTTCTACCCGATCGCCGCGAAAGAATGACCAATCTCGAATTGGTTCGACATAGATTTTTCTCATCTTAACACCGGGTAGATTGAGGCGCTCGAACTCCTCTTCCCAAGGTCTCCACTGGTCATAGTAAGCCTCTTTTTTGTAGCGAAG
>TRINITY_DN11520_c0_g1
TTTCTAAAAGAATTAGCTTGTTTCTTTAAAGCATTTTTATAGGTTATTTTAACAATGTAGTGCATGTCAGATATTGTTACATGTCTAGTTGAGATTGTTTTACATTCGTGTCTTCTGGAAGAAATGCTCTCTTCATACAACTGTTTTAAGTTCTGTCCCAGATTTTGCACTTTTTAGACAATACACGGTGAAATTCACATCCGGTATCTCTCTGTTGAACCCAATCCTTGGTGGACCTTACCAGCAATGTACTTTGCCCACTTATTAATGACACTGGGTCTTTACTAACACATATAGTTGCACTGATTTTATTGGGTATCTAGCAACGTATTTAGCATGCTTTGGTTCCATTTTCTGATTTTTAGTACCATAGATCACGCCGTCGG
>TRINITY_DN11521_c0_g1
GAGAGAGTAGTGCCAGCACCATCGTAGTATTTTAATACTATTCAGGTAGGTTAGCTCCTAAGACTGTACTGTGAATGTGAGGTAAATGTTTGTGAGTATGATTGGAAGATTAGACTTTGCATATTCTGTAACTTTTCCCTTTTTCTACATGAAAATAATCCATATCTTCTCCATTATGTTCATGGAATATCTTTACACTGTGATTTTGTGATGATGAGCTTGAATGGTGTGGGTGGTGATGATTGTGATTTCTAGGTGCGAGTCTTACCGTGTGTCGATCATCCAGGACGGGTTAAGGAGAGTTCCAACGCTATTCCTATGGCAC
>TRINITY_DN11522_c0_g1
ATCAGTACAGAAATATACAGATGTCACTCTACGAACTACAAGTCCTAGTATAAAGCATCATCAGGTGCAGAAGATATTTTATCCAACTCTCTGGTATAAAGATAGATTTTGATTTTGATACTAAATTGAAGGCCTTTCTATTTTCTCAATTCTCTATTCATAACAACTATTCAGCAGAAAAACAAAGCCAAAAGAAGATTTCATATAAGTTTTGACAATGTCCAGATCCGATAATTTTCCATTTAAATGTGTATCCCCCATTGTGATTGGAAATACTTTTAAGAAGTATCTATGCAGTAAAAACCAATCCAAATCCACCATACTCATCCCAAGCATGTTTTAGCTTGCATATGAAAAAACAAAAAAAAAAATCTTTCTGAAAAGGGGAATTAGGAGCTCTTTGGTTCATTG
>TRINITY_DN1152_c0_g1
GAAACCAGAAGATACAATTGACCAGATTTTACAGGCCAAATCAATGCTAGTGAGCTCGACGCGCGAGGACAAGAGCGAAAAGATGGAGCTGGTTGGCAAATTGTGGGATTTGTGCCAGATTAACCCGCGCAGATGTGCCAACGAAAAGGACCTAAAAGAGTACGATGACTTTTTGGCCAAACACCTTTGGCCAGAGAAGAACTGGCAGGCGAAACCAGAGGAGCGAGTTCAAGCTTCAAATGGTTACCATTGTTTGCGTAAC
>TRINITY_DN11530_c0_g1
AATCTACTTTACCTTGTTTCTTCAATTTTGTTCATCTGTGTAATTGAAAGGGTTCTTGATGCTCATATTAGATTGTATTGCATACTGCTGCTATCCTTTAAACAAATCAACAGACTTGAATTCAAAACGAGTAGTTTGGCTTTATCGGCATGCCATGCTTCACTCTTTGTGATATAAAGCATATGCTTCAAATGTTCCCAATATCTTAGTTCACTATTTCTTGTTTCTCTCTTGCATTTGTGGGTCCATGATTAGAAGTGAATCCTGATTCCCACCCTTCCTTCCATATGTCATGCTTTGCTTGCTTCTACATTTTTTTTTATTATTGTTTGG
>TRINITY_DN11532_c0_g1
TCGTGATTAAAAAGATTTCTCAGGCAAGTTCTGTCTTCTTTTTGTTCTTCATTTCACCCCCCAAAAAAGTCAACAACATTCAATTTTTCTTCTCTCTTGAATATTTTTTAACAAAAGAGGCGATGGGCTACGAAGATTGATTATTAGACCAAATTTTTCTTTCTCACTAGGGTGTGAAACCGTTGTATAATTAAATGGAATCACGTGCGTTTGTCAACCTG
>TRINITY_DN11534_c0_g1
GTCCGCATTGTTGTACAGCCGTACATGCCTCCCTTGATGCTTTATATATACACACCGCTGCAAACCTCACCCCTAGGAACTCCGCCTCATCCGTGCCGCTAAATCATACCTCGTCGCCATACTCGGCACGTCCGGCCTTCGAGTTTAAGTATTCGTTCCTCTCGATAGCCCACTCCATTATCTCGTATGCGATAACCATTGGTACAGCCCAGTAGAGGATCTGGTTGCGCGTTCGTCGGAAAGTGTTAAAGATGGCGGCGTTGGCAGCTCCGGCGAGAGGAGCCTGACGGTTCTGAGCAAGCCCGTACTGGACAACGCCCTTCTGAGGCTGGCAACCGGATGAGCCCCATCCACCGACGTGGAGGTTCAGGCCACCAGGGTGCTTCACGCCGCGCAGTATCTGTGACGGCCTCATTGTGTCGGTGTGCTCGGGAGAAGTGTTGTGACGGAGGATGCGCGTGGGAGTCGTGGGTGTGGA
>TRINITY_DN11539_c0_g1
GTATTTTTCAAAACAAGTGTCATATCTGATTGTCAAAATCATCCACTCGTACAACAAGGGTTATTCAGGACTGCATCTGTTTTTAGATTTCCAATCATCGTATCTGTCCACAGTGACTTTTTATGGTTTAGGAAATTAGGATGAGTTCCAACGCCTAGTGTAATAGAGCTTCCTTTTGGTATGGCAGCTACTGAAAGGCTATATAGATTGGTAACTAAATTTTGATGTGCTTTAGAGCTGTTGTGCCTATTTGGTAACCATGTAGGGAAAGTGCTTTCACTGAAAAACAAAAAAGGGAAAGTGCTTTCACAAGCTAAAAAAGAAAAAAGAGGAAATCATAGTAAATGCTTCTTACATATTGCCTTTGGCGCTACTAGTGGTTTGTGTTCTGTTTTATTGAGTGCTTGTTTTTCATTTGTGTACGCAAATTATCCAATAGCAGATGTCTTTGTCATTTTGTTCTGTTTGCTGACTTATTGAATATCATTACGAACTAGTCATTTTGAAAGCCCCAAACAATAACATGGACTCAGATGTGTTGTCCATGTGTCAAATCATCTTATCCCTATATCTTGGACACCGGGGGACACTGAAATTATGAAGTACTTCCCTGTTTTAGGTATTCTGGAAAAGATTCTGACAGTCAAATACACCTGAAGGGTACATGTTAGGCAGTGTACTATGTCGGATAAATTCATACCTATAACAATATACAGCCATCTGCATGTGTAGTTTGGTGTAGATGTGTCCATGTAGCATATTTTCTAACCACCCAATTTCTTTCTGTTCAAATGCACAAACTAATTCTTTTTTTCCTTCCCCT
>TRINITY_DN11542_c0_g1
ATCCGAGTCAAGTACCCCGATAGGATCCCTGTGATCTGTGAAAAGGCGGACAGGACAGACATTCCCACAATCGACAAGAAGAAGTACTTGGTCCCATCCGATCTCACCGTCGGCCAATTCGTCTACGTCATCCGCAAGAGGATCAAGCTCTCCCCCGAAAAGGCCATCTTCATCTTTGTGGACGAGGTGCTTCCGGCCACTGCTGCGCTGATGAGCGCCATCTACGAGGAGCACAAGGACGACGACGGCTTCCTCTACGTCAG
>TRINITY_DN11544_c0_g1
AGAGATCTCGTCTTTTCAAACCAAAATGGCCAAGACACCAAAGACCAAAAAGAGAGAAATCTCAGTCAACTCACGCGCAGCCCGTCGTGGAGCCTCTCCCGCCCCCAAAGGTTCCGCAGTCAAATCTGCCGTTTCGGAAAGCGACTACAAGCCATGGCTGCATACTCCGACTGGAGCAGGAGTCACCAAGAAGAAAAAGATCAAGACGCTTACCCGGCAACAACGGGTGCGCCAGCAATCCGCTCTTGAAAAGGCCGACGCAATCAGCAACAAGCACGAGAAGAAGGTCGCGGACAGCACAAATCGCGGCAGGAAAGTTGATGCAAGACGAGCAGATTGGGAGGAGCTGAATGATAAGATTGCGG
>TRINITY_DN11544_c0_g2
GATTGCGGGCAAGAGGAAGTCTAAAAAGGACAAGGTTGAAAAGGCTACTGTTGTCGAGGACGGTGCGAAGCCAATGGAGGATGTCGTCGTCGCCGATGTTATGCAGTCGGTTCCTGATCGAGCTGAGGGAGCTGCTGCTATTGAAGCCGCGGACCAGGGTGACTGGGAGGATGTCGATGAGGTGACTTGAGACCGAGGTCGAGACCGAGACTGTCTGGGTCCATCTTTCAATCTCAATCAAGGCCGCAAATGCCAGCTGCATGAATTACCTTCGAAGCCACCCGGCAGGAAGCTGCACACTCGACGTGGACTCTGTTTGGCTCCTGCGAACAGGGCAAGATGCACTTCAGCCGCGAAATACAACCGTCGCGCACTGTCGCGAAAGCAAGCAGAAGCACATGGCGAAAAGCCCCGATGAGGAGATTCTCG
>TRINITY_DN11547_c0_g1
GTCGACAGTCGTGAATTGAGCAGCTTGCATCGACGTGCTTGTTTGCTGGCCACCTCCACTCCGGCCTGCTTTCACCCACTTCCGCCGAGGAACCATCACTCCAGGGGCTGCGACGGCCATTGACGCCGTTTGCATCGCGCACTCGCAATGGCGGACGCAAACGCAGAATCCATCCAGCAGAAGATCCAGATCGCCCGCCGGGATGCGGAAGCCCTGAAGGACAGGATAAAGCGCAAGAAGGACGAGCTTGCCGACACATCACTT
>TRINITY_DN11548_c0_g1
TTTCTCCAACACCATCATCATATGGCAAGTAGTTTGGAAATGATTTTGTCGACTGGCTGACAAGACCGATTGATCGAAAATCCTTAACATCAACAGCCTCCGATAAAACTAACAAAGGTTGCACTTTTAACATTTGCCTTTAGCATGGAAATCCTTAAACACATTCATAATATCTTCTTTCACTACCTCTCTACAAGTTTGGAAAAAGGCAAGAGAGAAACCATCAAGCCCTAGGGCCATATCACCATTTGAGGGCTCTTACCACCTCATGAACCTCACTTTCTTCAATATTTTCTCTCCAACCAATTCACCTCATCCTCATCAAGAGACTACAAAAAAGGGCCATCCAATCTAGGCCACTATCTGAACTGTTCAATATACAAACTCTTTACGCAATGTGGTCACTAATCTGAGAGTTATTGCAAGTTAGAATTGGCCACAAGGTGGAAAACTTAATGCATCTATCTCCAACTCTTAACTACAGTGCCTTTGATTTTGTCTCCAATTCACCTCCTCAGAAAGGGTGATCTTTCCCGAGTCATTAATGGTAGTAGCCTTTCTTACATAAAGCTCACACTTCTTCTGAATTATCAAGACCTATCACCTAATTTAGGAGTTGGTCTTTCTACACTGTCAAGCACCTCCTCAAATTCTTGAATAAGCTTTCAAAGCTCTGAGTTTGAAACTCAGTGAGCCGTGAAAGCTTTAAGAATCCACCATAGTTTCATCTTTCTTAGCTACACGGTTTCAAACTTGAAGTACCTTTTACCTTCAAGGATATTTCCACAGTCAAGAAGACTTGAAAAATGATCTGAACATAGCCTTCAGGGTTACTTCAGGAAACTGTCCTCCCACTCGGGGTAGAAGAGGAATCTAGTAATCCTGGACCATGAAGAGTATCTCGGTTATTTGACCATGTGAAATTTCCACTAACCAGTGGAGGATCAATGAGGTTCCGTTCAACGATAAATTTCAGATACATCTGCCAAAGCTGGACAAAAAAGTACTTTACACTATCTAGCGCTAGGAAAGTGAGTTACATTAAGATCTCCTCCAATACACCAGGACAAGTTCCACCAATTCATCAACCCACCCAATTCATCCATAATAGTTTCTAGCATAATCCAAACTAGGACCATAACAACCAAAAAGGCCCATTCAAAATGA
>TRINITY_DN11549_c0_g1
TTATGAACTACTCAGTGAAACACCCTAAATACCCACCTCGGAAAGACTTGGTCCGAGCTGTGTCCATCCAGACGGGCTACCTCATCCAGAGCACGGGGCCCAAGAGCTGCGTCATCACCTACCTGGCCCAAGTGGACCCCAAAGGCTCCTTACCCAAGTGGGTGGTGAATAAGTCATCTCAGTTCCTGGCCCCCAAGGCCATGAAGAAGATGTACAAGGCCTGCATCAAGTACCCCGAGTGGAAGCAGAAACACCAGCCTCATTTCAAGCCATGGCTGCACCCGGAGCAGAGCCCATTGCCCAGCCTGGCGCTGTCAGAGTTGTCGGTGCAACACGCAGACTCACTGGAGAACATCGATGAGAGTGCAGTGACAGAGAGCCGCGAGGAGCGGGCAGGCGGTGCGGGAGGAGAGGGCAGCGACGATGACACCTCGCTCACCTGAGTGACCG
>TRINITY_DN11550_c0_g1
GGCCTTGCTGATGGTCACTGTTTCTATTGCCAGACTTTGACTCCATTCGGCACAGCTCCTGTAAACTTTTAATGTTTGTGGTTTTTGTAGCAGATCCAGAATTTGCCTGCAACACTTTCCCTGGCATGGCTTTGACACTGGGTGACTGTTCACTTGTGTCTTTGATGAGGCACAATTTTGTGTTCTTAACTTTTTTGGGAGACTTCACTTTGTCGGCAATAGCATTTGAACTCTTGGCTTCAAAGAATTCTCTATGTTTTGGAGTAAAG
>TRINITY_DN11554_c0_g1
GAAGAACATACAAGATCCGGATCATCAACATGTCCGCCCTGGCGATGTTCTTTGTTCATCTTGATCAACATGATATGTATATTATCGAAGCCGATGGAGTAGAGATGGAACCATTCCTCATCGACACTCTGACGATATCGATCGGTCAACGGTACTCCCTACTGGTCCAAGCTAAGGCAGATGCCACAACCAATTACGCCTTATCTATCGGGCAGAGTGAAGACATGTATGATGTGGTCCCAGAAACACTCGTTCTCAACAACACTATTCAGATCATCTACAACACTAATTTTCCCTCAGCCGAGCCTGCTACCTACGACGCGCCGGCGGTATTGGACGACACGGAGCTAGTACCGGTCCTTGTTGAACCTATGATCGACCATGATATCGAGTTCGTTCTGAACGCCTTTTTTGACACTTATGACGACGGCACCAACAGAGCTTCATTCAACAATGTCACCTATCAGATGCCTCACACCCCAACCATCTTTACGGCCATGACTATGGGTAACGACGCTCTCAACAATATAGTATATGGTGCTCAGACCAACGCTTTCGCCTATCCCCACATGTCTCGTGTCCAATTGACCGTGTTCAACTGGGATGCCGGCTTTCACCCATTCCATCTTCACTTACATGAGTTCCAGATCGTCCACAAATCCTTTGACGTGACCTCCAATGATACGGATGTCAATCCCCCTTTCGAAGAGGGACAAGCCAATCCAGTCCGGCGAGATACGGTAACCATCCCCCCTGGTGGTAGTGTGACTCTCCGATGGGTCGCCGACAATCCCGGAGCTGCCCTATTCCATTGCCACGTCGATTGGCACATGTCATCAGGACTTGCAGCTGTATTCATAGAAGCCCCTGAGAAGATGCAAGAAACCAACACATCGATCCCACAGGTCTTCCGTGACCACTGTGATTACTGGAAGATGCCGACTTCCGGCAATATCGTAGGGAAGATGTCGACCACAGACTTTGCTGGACAACCATGGGGACCTTTCCCCCTCAAGATGGGATGGACACCTAAAGCTATTGGTGCAATGGCGGGATGTATCCTCACTGCTCTACTAGGATTCTTGACTGTTGTCTTCTATGCGTCCGGAGAAGTCAACGAGGAGGAGGTTGAGGAAGAGCTCCGTTACAAAGCGGAGATGAAGAGAAACAAGGGATCAGTCTGGAAACGGGTTGGCCGAGTGGTTCGTAGGGATTAGGAG
>TRINITY_DN11555_c0_g1
ACGTCAGACCGGACTCATCGTCTCGGTTCGTCTGGTCCGCCGCGTTCTTAACCGGTCTCTTGACATATAGTTAGTTGTTTTGTATGTCGAAGTTTCGGTTTCGACCCGCGGATGACTGCTTGCTACCACTGCATCCTCAGATCCAACCTGCTATTCTCAGGCCAAGCGAGAGCCTCATTGGCGTCTTGCTATGCAAGAAGAATTTAATGCTTTGCTACGCAACAACACATGGACTCTTGTTCCTCCACGACCTGGCTTCAATATCGTTGGCTGCAAATGGGTCTATAAGACCAAACGCAAGGCAGATGGCTCCATTGAGCGCTATAAGGCTCGTCTTGTTGCCAAGGGGTTCCATCAACAGCAAGGCATTGACTTTGATGAGACCTTTAGTCAGGTTATTAAAGCACCGACTTTCCGGGTTGTTCTTTCTCTCGCTTGCGCGTATGGGTGGCCGCTTCGTCAACTTGATGTCCGCAATGCATTCTTACATGGTGATCTCATTGAGGAGGTATATATGACTCAACCACTTGGTTTCATTGATCCAGTACGACCACACTATGTCTGTCGACTCCACAAGGCCA
>TRINITY_DN11555_c0_g2
GCTCGTTCCGTATTAGGAAGGTAAGCGAGCCGGGGAATTGAGTGGTTCCCACCTGAACTACCGCAAAGCGAGGGGGAGGGAGGACTCAACATTAGCCCTAGTAGCTCCTATTACCTTACCACTTCTATTCCCAGTTCTTCTGCTACGACGACCTCCTTGACAGCACCGGTGACATCGACTCATCACATGGTGACTCGGTCGAAAAGTGGCATTCGGAAACCAAAGGTGCTATATGCTACTCGTCATCCTATCCAAAAGATATGGACGTCAGACCGG
>TRINITY_DN11556_c0_g1
GGTCATACGGAGTGATGCAGCAGCTCAATCTTCTCCTGCGCCGAACGAGGAGATCCGAGTCTTCAGCGAGCCCTTTTCAGTGCATTCTCTCTCCTGGCTCACCGAGACGCCCCGGCCCCGCTTTTCATCTCGGTCTGCCTCGAGATGCGTATCGGAATTCGAGGCATGCGAAGAAGAGGTTTCGTACTGAACGTTGAATTCCCTTATCAACGTTATACCTGATTCTCCGGCC
>TRINITY_DN11558_c0_g1
TGTTTCTTATTAAACCGTTCTGATATCAAAGTAGTTTTGTGATAGAACTTAGTTCCATTTACTCCTATCTTAAGTTCGTGTTATGTTGTATTGAATATACTTTGGCTTAGTTTTTCTGTTTTGTATTATTTCTTGAATTACTTTCAGCAACTCCTACAATAGTTAGGAATTCTACTGATATCGTCCGTACTTAGTTCCTGGTGCATG
>TRINITY_DN11558_c0_g2
GATTGATCAGCCTGAACAAAAAAAGAAAAGGTATACATGTTGTGAACAATTAAGAGAATGGAAGACATTTATGAACTCAATGTCCATAGCTAGACTCGACAGTGCGATTCCAGAATATCATAAGACGCAATACTCATAGTTATTGAAAAATGATACTATCCGGAGCAGCACCTTAATTTTAAAATTTCATAAGGGAAGAGAGAGATTTTATGGGGGGAAAAAGGTCTTAGAGCATTGGTCATTGTTTTAAGAATGCAACGTTTCAGCTTGGCTATTGAGGTATTCAGTCATAAAAGATACTTCAAGGCCATTTGCCATCATCAAGTAGGCAAAACAGCCTTTGTCGGGGCATGGCAAGATTAGAATCTGGAACAATTGGATTTCGGAAAATTTTCAAAACCTGATACAGTAGTAAGTTCTATTGGCTTTTCTAAACTTTTTAAGAGCCTATGGAGCCATATCCTTCAAAAGCGATCAAGAAACAAGGGACTAATGAATATTTCTAATTTTTCATTGTCCTTTTCTTATTGCAAACAAATACAATAAAAATAAAAATAAACCCTTTTGCATTATAAATTATAGAAACTTATCAACTCTAGTTAATTTCAAGGAAAAAGCCATCCATTTATTTATAAATCACTGAAACTAATAGGAAAAAAAAGTACAGATGCCAAAATTAACTAACCTGAGCTAGTAAAAGTAGAAGTAAATATCAACATTCATAAATATCATTTTAGAAGTGCACTTAAAATCGTGTAAGATTAGGTGATCCACGTGTTTATTGCCCCCGACCTTAACAAAGCAAGCACCTCCAACATACTGTTTTAGTGGTCTAGCAATTGTTTCTCCTAATAAGTACTGTGCTTCAGATAATTTCATATGATTCCAAAGTTTGTTATGTCATCCAATATTTATATTAAATATTAATCATAAAAAAAACTTATCCCTATGGTCTAGATACTCATTGCTTGCAAGCCTTCAAATCCATTGACCAAAGCTAATGAAGGAAAAGAATAAATCTTATTGTTGAGTGAGTGTTAAAAAGAGCACATTTTTCGAATGTTCACTTGCAGACAAAAACCTTGAGAGAATCAGAGAACTAATTGTTTGATCCCCATCCAAATCACCCAAAGCAAAAGAAAGGGAAATTGAGCCAAAACCAGAAATTTTTGAGCATATA
>TRINITY_DN1155_c0_g1
GACAGGATGGACCGATTGACGATGGCCGGGAATGCGCCCAAGACGTAGCTCATTGGAGCGTGGGTGTGCTTGTGTGAGGCTTCTACGGAGCAGTGCCGGCTGTGTGTGACGGTTTAGACTGCTGGCTAACCTTGAGCCTTTCTAGTGTGTGATCCCTTCGTATGGTTGGCGCGAGACTCTCTATCCGTTCGTGTGGGTTGTGTTGTGTCTTGACGTGACTTGAAGCGGTATTTG
>TRINITY_DN1155_c0_g2
TGAGTAGATCGTCTGTAGAGAGCCGAGGGGCAGGAGAGGGTGCGGGGAGTAGCTGAAGATGCTAGGTACCTCCTTGATAAGGTCGGAGAGGTTGCAAGAGGTGAAGAGGGGAGGCGAAGGGGAGTTGGAAGGATCGGAGCTGTCCCCGAAGGTAAAGCGTGTGCTGGTAAACTTCTTTGGTAAGATCTTCAGAGGAGACAGG
>TRINITY_DN11560_c0_g1
CTCCATTCAAATACTAAACAAAGACCTCAATAAAATAAAATAACATCTCCACAAATACTCAAATTATTCATAACTTAACGTACCAAAATAACCGCTAGCGATGAAACTACTAAATATGATCTTCCAAAATACTTGTACCCATAGCACTCATTCATCTATGATCATCAAAATTTTCCAATACTTCCTACTCTTAATCTCCAATTGAACCATAAAAGTATCTGAAAAACATTATGGAGATAA
>TRINITY_DN11561_c0_g1
GTCTCCATAAAGAATCCCTCTCCATAGTGTAATGTCATAACCACTTCCCTAACAATGCTTTATTAAACCTAGTCAAAAATCAAAATTCTTATCCACAAACCACCTGTTTGCTTCAGAGAACAAATCTTCAACCAATTGACTAAATGAAACTTAAATTCAGTTTCTTTTGCTCACAATTGGTTTGTCTCACTTCAATTTTGTGGTTGAAGATGGTATCTTTCTGTTTGGATGTGAAGAAAATTAATGTTTGGGGAATATAATATAGTAGGAAGGGTCAGCTTAATTCCAGACAAGACCGGTCAAGGCAGGCTTTTATCCCTTCAAAATTCTTTTTCTATGTATAATCAGAACCTTTGTTTCTGTGTGGCAGTTTAACGT
>TRINITY_DN11562_c0_g1
GTCATTTTGAATGTGAGCTGCAAGGCTCCTTTCAACTGTAAGGATTTGCGGGAGAGCTTTCTCCACCGGGCACTTTCCGTACCCTATGCCTGGTATTACTCGACCTTACCTTCCTCAACGAATTGTCCATGCAGGTCGAGAGTGTCTCCGTCAACTTTACCCACAGCGTTGTTCTCCCTGAAGATAAACTCTGACGCCTGCTTATTGAGCTCATCGGCTTTTGCAGCGTGCTTTTTGCTCTGAGTACTCATTTCGTGAGCTCGAGCACCATCACCACTCTGGTATGCTTTTCTAGCCTCGCCGGCATAATGCTGGTGCTGACCCTGCTCTTTTCTCGCCAAATCTCTCAGACGATCGTATTCTCGCTCTGCATCGGAGGAGTGCCCGTGATGGAAAGCGCGGCCGCCTAGTCTGGTCTGTGTATGAGACATAGCTACAGATAAGTACTACGAAATAATGACATACGGTGGAGCAACGGGAGCGAAA
>TRINITY_DN11567_c0_g1
AGGACCATAGCTTCCCAAAGAGCATAACATTCAGCAACAAAAGCAACACTACTGAACACTCTTATAGCAGAACAAGCAGCAACAAGCTCCCCTTTATCATCTTTGATAACCACCCCAATACCCAGCTTCTTTGAAGAGATATTAATTGCAGCATCAAAATTAGCTTTTAGATTAGAGCCAACTGGCTTTTTCCATTCCTTTCCTCCAGTTACCCCCCTCTTGACACACTGGTTTAT
>TRINITY_DN11570_c0_g1
ACTCTCTTTGCATTTCGCATTTGTTTTCGCCTGGCGCGAATTCAATCACCTCGTTTCCTCTAGACTTTCCGGCATCTTCGCATCTGCATTCAACTAGACTTCCATTTAAAATGCATTCATTCGGTTTTCTCATTGCTACAATTGCGCTGGTCGCTTCTGTCGCTTCTGCTGCTGCTGGTCCAGCAAGACTTGGTGCTTCAGAACTCTATCACACCAAAAATACTTTGCAAAAGCGCGTGCGCTATCATCCTTCTCAATTACATAGACATGGTCATAGCAAGGGCATGGTCAAGAAGAGGGGAAAGAAGGGAAAGAGGGCTAGCTGCAGCAGTTCTTCCTCGTCTTCGTCTGGTCCATCTTCTTCCGATACTTCGTCTGGCTCTACTTCGTCCTCTGACACTTCATCTGGCTCCAGCAACACCTCTTCATCCGATACTACATCATCCAGCTCTTATTCGAGCGATTCTTCATCATCCACCTCGAGCAATTCCACTTCAGCCGACACTTCTTCTTCAGACACATCCAGCTTCTCCAGCCTAGGCATTACTCACTTCACCGGAAGCAACACTGGTATCGGTAGTTGGTTCCGTACGAATGCTGGCTCAGATTCTACAAATGGTCGATCTTGGTGCCAACTGAACTACCAAGATAGCTGGATGGGTTTTGCACCCAGCGTTGGCAGCATGTTGTCTGATTTTGGCAACGATATTTCAAAAGCTGGTGGAG
>TRINITY_DN11573_c0_g1
TGGGTCGGTGTCGTCTCTATCGTCTCCTCCGTCGTCACCCTTGCCGTTGCCTGCGGGGTCTCTGAGCGACCAAGCGCCGCACCTCAGACTGGACCATTCGAAGTAAACGTCAAGGCTTCCGCCAACCCTGGTTTCGTCGACGCCATCAACGCTCTCAACATCATCATTTTTGCTTACGCCGGAACACCATGTTTCTTCAATATCGTTGGAGAAATGAGGAATGTCAAGGATTATACCAAGAGTGTCTTGGTTTGCCAGACGGCAGTCACTACGGTCTATCTCGTCATCGGATCCGTTGTCTACCACTACACTGGTCAATACATCGCTAGTCCCGCTCTCGGATCCGCTGGAATCTTGATGAAGAAGGTCTGTTACGGTCTAGCTATCCCTGGTCTGCTCGTCGGATGCATCATCAATTCTCACATGCCCGCCAAGTACATCTTTGTAAGGATTCTAGGTGGAACCCGTCATCTCGCTCGAAATACCCCAGTCCACTACATTGTCTGGTTCTCCTGTGTCGCATTCAATTGCTTGATGTCGTTCATCATCGCCGAATCCATTCCCATTTTCGATGATCTTCTCTCAGTTATCGGTGCCCTCCTTGGTTCTTTCCTCTGCATTATCACCGAAGCTCTTATGTACCTACACGTTACATGGAGAAGCGAGAGGACCCGTAACTGGTGGATCCTCACTGTCGTCAACGTCATTCTCGTATTCATCGGTTCTTTTACCATGGTCGCGGGAACGTACGCATCAGTCATGCAAATCAACGACGACATCAGCTCAGGCGCAAGAACAAACCCATTCTCGTGTGCCGACAA
>TRINITY_DN11573_c0_g2
CGAGAAGCATGGAGCAAAGTTGGATGCAGATGGAAAGGTGCCAAAGACTGATGTAACGGTAGATGCAGTATGGGGAGATGTAGGAGCAGATGGGCCAAATTATCGAAATCTGGGCTGGATCAGAGCGGCTGTTTTGGAGACCAAGACACAAATTGGATTAGGAGTCTTGGGTATCCCATCTGTGCTTGATACACTTGGGCTTGGGCCAGGACTTACGCTCATCATCGCCGTCGGAGCCATCACTACTTGGTCAGATTATGTTATTGGTGTTTTCAAGAAGAGGCACCCACAAGTCTACACCCTCGCCGATGTGGGATATATCTTTATGGGGCCATTCGGAAGAGAATTTTACGGTTTCTTGTATTGGCTCATGCTCACCGCTATCGCTGGATCAGGTATGCTTTCGTTCTCGATCGCTCTCAATGCCGTCTCAATGCACGGAACATGTACCGTCGTCTTTGTCGTCGTTGGCGCAGTGATTGCCTTTTTGGTGTCATGTGTGCAGACACTCGACAAGATTTCCTGGATCGGCTGGGTCGGTGTCGTCTCTATCG
>TRINITY_DN11574_c0_g1
GTGGACGCCCGAATCAGATTCACTTTGAGATCGTCTGCGACGATACCAATCTGCGACAGCTCATCGGCCGTGTTAGCGGGGACGTTCCATTAGCCGGAGATGGCCGTAGCGACGCTATATTCGGCGAACTTTATTTTCATCTCGCTGCTGACACACAGGTTTTTTCGCAACACCCGCCATTGAATCAACCTTCACCCCCAGGAGGAACGCCACTCGGGGAAGAGGTCTTTGTTGGTGTGCGGTATGCAG
>TRINITY_DN11576_c0_g1
TCCCAACAGCTTCATTGAATTATTATTTATGCATCCTGACAATGCATGTATAGAAATTTCCATCCTTCCCTCATTACTGTCAACATTTTCTTCTGATTCCACTTCTTGATCATTAGATTCTTGCAATAGAGAATCTTCATGCTCTTCCCCATGTAACAAATACACTCTAGGCTCTTTGCAAACATGAGCTAGGCTCCACCTTTCATCACAATGGCAACACAACCCATTCTTTCTTTTCTCATCCATTTGTGAAGAAAGAACTCTCTTAATAGGTCCTACAAACCTCTGACCTCG
>TRINITY_DN11578_c0_g1
TATATATATATATATATATATATATATAAATGAAGAGAGAGAGAAAGAGAGCATACCTTCAAGAATTGTCGCGGACATAAACTTTGTGGGGAATGTTTGGCTTTTGAGAAATCACATGATCTGGAAACATATTTGGCTGACAGATCCGGTAAATTCCAAGGATATATAGGGTGTCAGATTCCATGCGAAGCCTTGTCAAATGAGCAGTCCTTGCGAATTCCTCAGATGCATTGTCTTATCGACCTCGAAGTTTTAGACAAAACTGTATCTCATCTAAGTTTAGAGTTTTTGTTTTATTTTCTAGTTTAATGTGGAAGGTTTAGTGATTGTTATTGTATAACGCTAGCATTATTATGTGCTAAAAGTACATTTTCTGAAGGATTTCTTTGTTGCTTCTGATCGAAATGATCATCACACGACAACTACCATGATATATTCAAGCATGCATGCACCTCGATAGGATATAATCATGAACTGGGTGCTACTGTATCCATTTAGGCTTTAAAGAAAGTTCCATATATATATGTCGGCCTAAAGGAGGTTTTTATCCAACTATATATATTTAACTGGGATCTGGGAACTTGGTTATATTGTTAGTTAAAGGGCCGACAGTTCATTGTCTCTCCCTTATATATATATATATATATATAAGGGAGAGACAATGAACTGTCGGCCCTTTAACTAACAATATAACCAAGTTCCCAGATCCCAGTTAAATATATATAGTTGGATAAAAACCTCCTTTAGGCCGACATATATATATGGAACTTTCTTTAAAGCCTAAATGGATACAGTAGCACCCAGTTCATGATTATATCCTATCGAGGTGCATGCATGCTTGAATATATCATGGTAGTTGTCGTGTGATGATCATTTCGATCAGAAGCAACAAAGAAATCCTTCAGAAAATGTACTTTTAGCACATAATAATGCTAGCGTTATACAATAACAATCACTAAACCTTCCACATTAAACTAGAAAATAAAACAAAAACTCTAAACTTAGATGAGATACAGTTTTGTCTAAAACTTCGAGGTCGATAAGACAATGCATCTGAGGAATTCGCAAGGACTGCTCATTTGACAAGGCTTCGCATGGAATCTGACACCCTATATATCCTTGGAATTTACCGGATCTGTCAGCCAAATATGTTTCCAGATCATGTGATTTCTCAAAAGCCAAACATTCCCCACAAAGTTTATGTCCGCGACAATTCTTGAAGGTATGCTCTCTTTCTCTCTCTCTTCATTTATATATATATATATATATATATATATA
>TRINITY_DN11580_c0_g1
CTGAGGAAGATGACAGTGGCCAGGATTGGAATAGGCAGAGTGCTGGGGCGTTGCCTTTCCAGAATGTTGGATCTGTGGTGCTGGATAATGTTGTTGTGGGGCGTGAGGTTGAGACTGGTGTTGTGAAATGCCGTTGGTATATGTGTTAGGCGGCGGTGGCTGCATGGAGTAGGAATTCGGAGGTACCCAGTTCTGGTAGTTACTTTGCGGGGCATGGCTCGTTTGG
>TRINITY_DN11581_c0_g1
CGTCGTTTCGCTCTTTGTCACCCTCCATCCACCGACATGAGCAGGTATTCTAGATAGCTCTATCACCACCGATTCCGCCATACAATCACAACCACACTCCGACACACACCTCCACCATGGCGGACATTCTCCCCACGCTGCTGCACTTCCCGCCGGAGAGCTCCGAGAAGAAGCTGAGTGCCAAACAGTACGACACACAGATTGCCAGCTACATCAAGGATGTCACCAAGATCAGCTCCTCTCAATTCTCAAAAACATGCGACAAGAAGAACCTGCTGGATCTGCTGGATCCCGCCGCCAATTCGCTCGCATATGCCGTGACTTTCAACCGCCAGAAACAAGATTTGAGCAAGGACACCAAGGATGTGGAGAATCTAACCATGATCTACGCTGTTCCCTTTCTCCTGGACTTTGACCCTGTCCAGATGCGCTACGCTGGTGAGGAATGGCGGATGGTATGGGAAGCGGTATGGAGCCTCATCTCCTCCCAACGTCTGACCGATATCTCCCCACTCGTTGTCGGCCTCCTCCGCCTCGACCCTTCCGCTGGCACCTTCACCCACTGTCATCTCCGCATCGTCCGTCTCGCTCTCCGCAATGGTGTTCCCAGCCAAGCGCTGCCCATCCTCGACCACAGCATCCACGCCTACCCACAAAAGACTACCAAGCGGTTGCACGACGAGTACCTCTGCGGGCATCACGAGTTTAGCAACGCATTCATTACCAAGCAATCAGAGCACTCACTCGAAATCAGGCCCGAGTATGTGCTGGAGTACTACTATCTAGGCGCCTCTATCTACCTCGGCCTACGCAACTTCCTTCGCGCCCGCCTTTTCCTAGAACACGTACTCCTCTCGCCTACCTCCCAAAAGCCCGGCACTTTCTCCGGACTTCAAGTCGAGGCATACCAGAAGTGGGCCCTGCTGGGCCTCCTTGTCGACGGCAAGCAATTTCCCATACCAAAGACCTTAGATTACACCCTTCTCAAAAACATTCGCAGCCTATCGTTACCCTACGATGCCCTTGTCAAAGATTTCGAGGAGCGGGATGTTCATAAGTTCGCCGCAGAAGTGGAAAAGGCCGGACCACTGTGGGCGGACGACGGCAACCTCCGTCTAGTCGAGGAAGCGGGTTTCGCACTATTGCGTTACCAAGTCATCGATCTGCAGAAAACTTACGCCCGTCTCTCCATTACCCGTGTCGCGACTCTCTTGGACCTGAATGTTGATAGTGCCTACAACCTGGTCCTCGAGATGATCGAAAAGAGCTACCTCCTCGCGCAACTCTCACATCCCGGTGTCGATGCCATCCTGACTTTCAAGAGCTCAGAAGCGAAATTACCGGAGAAATCCAGTGCTGGAGATGATTTGGAGCAAGCCGCCAACCGCATCACAGATTTGATCGCGAGCGTGCGCGAGGCGGATCGGAGATTACAACTTACAAAAGAATTTGTGGATGTACAGAAGCGGGCGAAGAAATCCGGAGGAAGTGCGATTGATGGCGATTTCGCGGACGTCATGGATCTGGAGTATGACAATCCTCCAGTTTTGATGAGTGATAACGGCGCCGGTAAGATGGAGGGCGAGGATGAGGATTTGATGGATCAGTAGGACGATACCTTAATCTTCTGCGGAGCCGCTGGAGGTCGTTGATCTTGCGATGTGCTGGATTTCGAAATGCCGTTTCACTTTGCGAGGGGAGTAGGAAGTCACACCAGAGAG
>TRINITY_DN11583_c0_g1
GGCTTCCGACAGGCTTCAGGCATGTCGGCACCGAGGCGATAGGTAAAGATACGTATTCTCCGAGTCTCTGCCACAGCGAAGCGAAATGCGTCAGACAATCGACTGTAGGGCAAAAGTCTGATGCCGCAAAATCCTGGCAAGAGCAAGCGCAATTAACTGAATACCTTACTTATTCACACCGCGGGTATCTATGAAACAGTAGCTATGCAGAAAAGAGCTCGGC
>TRINITY_DN11584_c0_g1
AGCTGCCCGGCAGTCTGTCTACGAGGAAAAACTGAAACAGTTTGAAGAGCGCTTAGCAGAAGAAAGGCATAGTCGCCTAGAAGATCGGAAAAGGCAGCGGAAAGAAGAACGCAAAATAACTTATTACAGAGAAAAGGAAGAAGAAGAGCAGAGGAGGGCAGAGGAGCAGATGCTCAAAGAGCGAGAAGAAAGAGAACGTGCTGAGAGAGCAAAACGGGAGGAAGAACTTAGAGAGTATCAGGAGCGAGTCAAGAAACTAGAAGAAGTAGAAAGGAAAAAGCGGCAAAGAGAGCTGGAAATTGAAGAAAGGG
>TRINITY_DN11588_c0_g1
GTGCGAGGAAGTGACGGCGTAATCTGAAGCGGTGACAGTCATGTCCGCGGCCGAGTGCGATGGCGCGTAGTACTGCGGACTGTTGTTGCCTTTGGGCGGGGAGGATTCTGCGTGGTTGGTGAGTGGTGTGAGACCGTTAATTGCTGACGCCTTTCTGCTGCTATTGAGGGACTGGTCCTGATTGTGCGCGAACGCGCTGGAATTGTGAGTGAAGACAGACGAGGCTGCACTGCCGAGGGAACTCGCAGATCCCACGCCGCGCAGCATGTCGCTATCGGGGTTATCATGGTCGTCTGACGCGGGAGAAATGTATTGGTTCGCGCCATTGCTGCTATTACCGGTAGTGGTGGCCATGCCGGGAGTGTGTGTCTTCGAGGAGTGGTCCAGAGAAGGCCTCTTGCGTTTCAACGTGCTCGTGGCAGTACCCGCGCTCCACAGAGTGTCGGCGCCGCCATTCAACTGCGACATGACGTCGCCGCTCCGCTCAGTTGAGCCGCATGCCCAGCATCACCCACCCTGTCATGCGCGGGATGGATGAGGGAAGCGCGCGGTGGTGAAAAATTGCAGAGCGGGTGCTGAGGTGAAGCCAGCACGCGTAGTAGGCAGACAAAGATTGAAACGCGGTGTCGCAGCAGCGCGGCGGAGATGCAGGGTGATGAGGT
>TRINITY_DN11589_c0_g1
GTGGATTTGCAATACAAGTTTCAAAAGCTGAAAACCGTCAGGGCATGTCGATGTCGCTTTCTCGCTCCAATGTGCAGGTGGTTGGCTTCGCCGAACTCGGCGTCCATCAATACTTCAATGGACTAGGCGACCGCCAAGACCTTTTTGGAGGATAAATCCTCCCAAGCTGGAAGCTGCCATCGTGACGAGCGCTCTAGGTCTGGTAGAATACATCCCGATCTGGACGTTCTTGTTCGCCTTTTCGCTGCACGGGATGAGCCTGGGCTAGAGAGTAGCGA
>TRINITY_DN11591_c0_g1
GTCTCATTCATAATAACTCCACACTAATCATAAAAGATTTGAGGATGAAATTATGGACTTGTGACTTTTTCTTCATCCCTACAGTTGTGTGTCTCCAATTGTACACTTCCGGAATACTTGGGTTATTATGCCCATTTGCGCTTTAAATAAAATTTACCTTGTAAAAACAAAATCTCACATTTTCCATAAACCAATAAATCAATATATTGGAGCAGTACACAACAGGAGGTTTCATTGGAAATCATATAACTTGTATTTCTGGCTTCAAGTCTGCCAACAGACAATAAACAAAGATAGGAGAATAAAGG
>TRINITY_DN11593_c0_g1
GGGGGCTACGGTCGTGTAGGCTAGTGGCCCTTTTGTTATTTCATTGGTTCTTGTTCCTTTTATTTAGTTCGATCTTGTTGGACTCTGGGCCATAGGCCTGGTTCCATTTTAATTCATGTAAGATTCCGTAATAGGTCCATGACCATTGTGTGGACTATTAGTGGAGTCTATCTTATTGTACGCCTAGAACTTTTGGATGCACTATGCAAATACTATTGAAAAGATAAATGTTCTCATTTTTTCTTTAATTCCTGGAGGTGCTCCTCCTCGAAGAGAGCAATTATCTTTACCCACATTCCCTACTTTATTCAAT
>TRINITY_DN11594_c0_g1
TCCCAAACCACCACTCCAATGCCAATCTTATGTTTATTGTTGTGTATCGATTCGCAAAATCCCAGTTTATTTTGAAAACACCTGTCTGAGGCCTCCCCATATTTGTCTGTTGGTTACTTCAAGAACCATCTGAACATCTTTCACTGCTTGGGCCTTCCTGAACTCAGCATGGGATTCCCTGGCATTACTGTTAGAAAAAATTCGGATGACTGAAAGTTCCATCATGTAAAACCGCCTCATCCACAAGGCTCGGGCCACTACCGCCACAGTTCCCCCATTTCTTCATCCTCAAGTACTTTGCTCAGCTCTAGAAGGATTCTTTCATAGGATTCATGCTGAAAGTAGATCTTTTGATCTTTTTTACTAAACTGACCCCACACATCTTTTGCTGCAGTACATGAACATAAGTATGGCCTGTAGTTTCGGTTGAAATTTGACAGATCGGGCAGCCAGCTTCCTCAGTGAATTTTCTTTTAAATAAATTTTACTTTGTTCAGGCACACCATACGAACATCTTCAGAGAGTTATGTACTTTTAGCTTCCAAACCTTCTTATAGAACTCTCCAGCACCACTTCTTGCAGAGGATTCTCCTTTAGTACTTGAGAGTAGACCTCTGCCACTTCTTGGGTGTTGAAAGTGCTTTCAACTAAGTTTTCG
>TRINITY_DN11598_c0_g1
GATAGTAATGAGTTAATTATTCCGAATTGAAACACTCATTATTCAATAGAAGACGTTAGTATTTATTAGATTATTCCTCTGTTTTATCTGAATTCAAATCTTATTATTCAATAAAAGTAGTATTTATTGGATTATTCCTCTATTTTTTTTCCATAAATGATTATTCCTCTAGTTGTTATTTGCAGAAAGTTTATTCCTCTGATTTTATATTCACAAGTAATTGCTTTGATGCAGAATATTTTGGTTTAGTGTGCATGAGGGAACTTCGGAGAGTGCCATGCTTCATATAGGGTAGTGTGGACATAAGAGGAGCCATGTCAGTATCCGATATGCCTTGTAACATATCCAATGCATATTCAGTCGGTCCAACATTATAGAATGTAACTTTTGACTATAGATATGCCGCCATCATGGGCTGAATATTCAGAAGATGCATTTCAACATCACCATATTCAGTGTTGAACATTTCAAGGATGAGTCCATGGCAGACCAATCACAGTTTTTTAATTACTTTCATTACAGTGCATTAATTTTTCTGTGCGGCACATGATTTGTTCATGTTTTAATTGGCTGTATCCAATCAGGCTGAGACAGGATGGCAAAGGCCAAACTATGTTTGGCCCCATCCAGAAGAGCCATGTTTGTAGCAAGGCCGTTCTATAACGCTTTATTTCCCCCAAGAGAATGTCCTTGTAAGAATATGTGACAGATTAAGGCTCCTCTAAGAGTGGCTTTTCTTGCTTGGATTACAGCTTTAGGG
>TRINITY_DN1159_c0_g1
GTCATGTTGAGGTGATGTGAAGTGACGTGAAGTTATCGAAGTGACCAAATAGTAGGTAGGTAATGCCGGGGAACGGCCCGAGTATCTCCCTTGTCTAGTCTATATGCCGTTTTTCGTAGTATATCGATACCTGATCGTTCACTCTCTGATTGATTCGTGAGGTACTATCCTAACTTATCCGTATAATTGATGTATGTACCGTATAGATAACTTACTTATACAATAACCAAGATGCGCAGTAACTTAGAGTACGAACACAAAGAGATCGGCTCAAGAGTCTAGGATAAAAACGCCAAGGATGGCTCCGCCTAGATTTCCCCGAAGAATGATTGGTGACGATGAATCAGGGCCGGGGTGATGGTGAAGGTGAGGGTGAGGGCGATTTACTCGCGTGTTGTTCTTTATGTTGTATTGACCTGATGTTA
>TRINITY_DN115_c0_g1
AAAGATACCTCGATCTTCAACCCGCAAGACCCCATCTTTCTGTCGATAGTCCACGTTGCCGTCATCTTCCAACCCAAACGAAATGCAATCGCAGGAGATTCTGACTTTCCAACCCAGAAGAAGAGAGAAGCGGGCGAGCACCTTTACGGAGAAGACGCAGCGTACAACATGGAAGAATCCAAAGATAATAGAAGCAGAGACATCGAAGAAGACAGCCTAGGGCAAGCAAAGCGGCAGAGTGAAGGTGTGAACCCCCAACGTGTGCTGGGACGGCCCACACCACCAATCGGAA
>TRINITY_DN11602_c0_g1
ATGGCTTTCTGCAAGATAGGAAGGACCTTTTCGGGCGTATGGCGTGCAAGCCACATATCGATTGTGAACGACTTGGCTACGGCAGCAACACCTAGCTTGACTTGTTCGATGATGCTGGGCTTCTCCTCAGCAGCGCCGGTCTGGGTCGTGGAGACTGATGAGGCTGGATCGCCGGCAAATTGATCTGGCATGACCACCACAAAACCTTCCGCCGCAAACTTATCGGCCTGGATTTGATTATTCGCGGAATTAATCCCAG
>TRINITY_DN11602_c0_g2
ATGGCCGACGCAGAGATCGCCACGAAAGCGCCAGAAAGTGACGCACAAGAAGACAATGTGATCCCAGGTGACTCAAAGGTGGATCAGGGAGCCGCGAGCATGGGAGAACACTGCACCACCGATCGCCCGACTCCTGCTGGCGAGCAACCAACAGGTGAGATTGTCACTTTGAACGACGTGGAAGCATATGTTACAAAGCCAGCCGACTATCCGCATTCTCCCTCGAAGCTGCTCCTGCTCTTGACAGGAGGCACTGGGATTAATTCCG
>TRINITY_DN11603_c0_g1
GCGAGAGTCAACAGGCTTGCCCAAGCAAACACACGTTTCGATATACATTGGAAGTGCAGCAATATATCTAGGAGGCAGCACTTCACACTTGGAACGCAGCCGGCGACTTCTACATGTCTGGATCACGGCACTCGCGTGCTCTCATCGAAACGCTATCATTCTCCGCGCGCCCGCAAATACGCTGTCCAGCATGTCTGAAACCGCTTCCCTTACGTTCCTTTCACACATCGCGGAGGAAAGCATACCATGAGTCCTTGCGACGAGAACAGTCCGGCGTGGCGGCCGCCGTCTCCGCCGCGAAACAAATGTTCAATGGCCCGCCACCGCCAGGCCCCATGGGCATTGACCCTCTGAGGAGTGTCGCAAAGGAGATGAAGTTTATGACGGGTAATATACAGCAGCTACTAGGATCCGGGCACCCGATGCTGGATACGGTCTCTAAATACTACACACAATCAGAGGGGAAATATGTGCGGCCAATGCTTGTGCTCCTCATGTCACAAGCCACGGCTCTGCATCCAAGGCTCTCGCGAGGGGTGGAGAAGAGTGTGCAAGAGGGTATCGATACGCCTATTGCTTCGCCTTCTGTGCTGCAGGACGCGAACCCTTCGTCCCCGTTGACATCCCGGAGTGTGGAAAGCGCGGACTTTGCGAACGATGCAGATATCCTTCCCACGCAGAGGCGGCTGGCAGAGATCACTGAGCTTATACACACTGCGTCGCTGCTTCACGACGATGTGATTGACACCTCGGTGGCGCGAAGAGGAAATCCGTCCGCGAACATTGCGTTTGGAAACAAGATGGCTGTATTGGCTGGAGACTTTCTGCTAGGAAGAGCATCCGTGGCATTGGCGCGTCTACGGGACCCAGAAGTGACAGAGCTATTAGCGACAGTAATCGCGAATCTGGTAGAGGGAGAGTTCATGCAGCTGAAGAACACCGCACTGGATGAGAAGAGGCCGGTGTGGAGCGAAGACACAATCACGTACTACCTGCAAAAGACATACCTCAAGTCCGCGAGCTTGATCAGCAAGTCGTGCCGTGCTGCAGCGCTTCTGGGCGAGCACCCGGCGGAGGTTGTAGAGGCTGCGTATCAGTACGGCAAAAACCTCGGGCTAGCGTTTCAGCTGGTGGATGATATGCTTGATTATACAGTCAGTGGACAGGAGCTTGGTAAGCCTGCAGGCGCAGATCTGGAGCTTGGATTGGCGACTGCGCCGTTGTTGTTTGCATGGAGGGACAATGCCGAGCTGGGCGTGCTTGTCGGACGGAAGTTCTCACAGGAAGGCGATGTTGCGAAGGCACGAGAGATCGTCATTCAAAGTAACGGCATCGAGCAAACACGCGCTCTAGCACAGGACTACGTCGAGAAAGCGGCGCGAGCAATTTCAGGCTTTCCCGAAAGCGAG
>TRINITY_DN11604_c0_g1
GTCTCACCATCGATGATCTCGGAGTCGCTTCTTTCCACGGTACTTCAACTAAAGCCAATGACAAGAATGAGTCGGATGTCATCTGTCAACAGATGCAGCATCTCGGACGTCAAAAGGGCAATGCTTTGCTGGGTATCTTCCAGAAATACCTCACTGGTCATCCCAAGGGTGCTGCCGGTGCCTGGATGTTCAATGGCTGCTTGCAGGTACTCAACTCCGGTCTGGTACCTGGCAATCGTAATGCCGACAACGTGGACGCCGTCATGGAGAAGTTCGACTACATCGTCTATCCCAGCCGAAGCATTCAAACCGATGGCGTCAAGGCCTTCAGTGTCACTTCCTTCGGTTTCGGACAGAAGGGTGCTCAGGCTATCGGTATTCACCCCAAATACCTTTTCGCCACCCTTGACCACGCACAATACCAGACCTACAAGCAAAAGGTCGAAGCCCGTCAAAAGAA
>TRINITY_DN11606_c0_g1
GTGGATGTTGGCGTTTACCCAGTCACCTTTGCTGTTGCATTGTTTGGCCGGCCAATTCGGCAGACATACGTTCCTTCCATCTGCCAGACGGGGGTGGATCTCGGAGGACTCGGCATACTTCACTACGATGGCTTTGGTGTGCAGATCAACAACTCCAAGGGTTACTCTAGTGCTGCTCCGTGTGAGGTGTATGGTGAGAAAGGCACCCTGACAGTGAACGGAACAACAGACATCAGCAAGATCAGCCTTCTAGACCCG
>TRINITY_DN11606_c0_g2
TACGTAAAGCTGGCACCGTATACCCGGCCTAGTTTCTTTTCCTCGGCGACAAGCTTCTTGAGCATTTTATAGTTCGCCTCTTGAATGTGTCTGTATGCTTCGATCAGATATACACCCTCCTTCTTTGCTATCCGGAACAAGTCATCTAGCTCAGCGACAGTGGACGTCGCTGGCTTCTCCAGGATAACATGTTTCTTCGCCTTGAGGAACTGCTTGGCTTGAGTGTAGTGGAAACTGTTCGGCGATGCAATGTAGACGGCTTGCATGCCACTGTCTGCTGCAAGCTCATCGAGAGAGGTGTAGGTGTTGG
>TRINITY_DN11607_c0_g1
TCCAGTCATCGGCTTCATCTGCTCAGTCCTCCGGATCTGGTGCCTTGAGCTCTGCTTCCTCTCGCATCTCGAGCGCTGTCTCATCCGCTTCATCTCGTGCTTCATCTGCCGGTTCCTCGGCCGCCTCATCTGGTTCCAGCCGTGCCTCATCCGCCGCATCAAGCGCTTCTTCAGCTGCCTCCACTGGCGGTGCTCCCTACACCGGACCTGCTGTCGGTGGTGTTCTTGGAGCAG
>TRINITY_DN11608_c0_g1
CGTGGGCCCGGTCTGGGTGCCGACACCTTGTACCCGAACAGAAGATGGCTGCTCCTTGGAAGTTGGCATTGGTATCAAATGGCTCAGACCAATGTTTTCTAGCGCTGCCAGCGGAGTTCGGTAAACGGCCACCAGAGCCAGTATGGAGGTTATCGTTGCTGCGATCAGCACATTGATAGGGAAACGCGGAGACATGGCTGCAGACACCAAGATGGCGTGCTAATGGGTTTCGTCGATCGTACAAAAACACGAAGGCACATAAGAAG
>TRINITY_DN11610_c0_g1
GTCCTCAGTGCCACACTCGGGCCCCAGCACGCCGTTGTAGCTGACAGTGCGGGCACAGAGCAGGAGGCGGCACTCACGGCTCTCCGAGGTGTCGTTGCCGATGTGGGCAAACACGTCAAAGTCATTGCCCAAGCTCATACCATCCCCCACTCGGATCCGCATGGCCACCCCTGTCTCCTCTTTCTCTGCCAGTTTGTTCAGGTGGTTGGCTCTGGTGAAGACTTCCCTCTCCTCTGGGGACCCCTCTGGGTACTTGTAGGTATAGGTGATGTCCTCCCGGTCATCACGGCCCACGCTCTTAGTGCTGATCTTCTGCCCCACGACCA
>TRINITY_DN11613_c0_g1
GCGGCACCACCGCTGATGCGGAGGGTCGGGCAGTCAGCCTGGACGTGGCCGAGGCCCTGGCAGTGGTAGCACTGCTTGGTCTCGGTGGTCCTGGGGTGAGGGCAGGTGTTGCTCTCGTGGCCAGGCTGCTTGCAGTTGTAGCAGAGACGCTCACTGCTGGAGCAGACCTCGGCGTAGTGGCCAACGTTGCCACACTTGTAGCAGGCGCGACGGGCGAGAGAAGACATGATTATGTATGCTTCGGGATATTTCAACACTGACTCAACTT
>TRINITY_DN11615_c0_g1
CCTACAACACCGCCAACATGCTCGCCAGCCGTGTCGCCGCCCGCAGCGCCCGCGTCGCCGCGCCGCGCTTCCAAGCCGTCTCCTCGAGGGGTTTCGCTGAGGCCGCAAAGGTCGATGCGAAGCCTCCTGTCCCTCTCTTCGGCGTTGACGGTACCTACGCCAGCGCGCTGTACACCGCAGCCGCCAAGTCCTCCTCCCTCGATGCCGTCTCCAAGGCCATGGAGAACTTCCACGCTACCTTCAAGAAGGACGCCGGCCTCCAGAAGATCCTGACTGCGCCCACTCTTTCCGTTGAGGACAAGCAGCAGATTATCG
>TRINITY_DN1161_c0_g1
GCCTGTCCGTTACCCAGAGTAGAGATGATCATCGCGGCCCTTTGCTTGAGCTTCTCAATGAAGAGCAGATCCGCAGCGAACAAGACGTCAACTGCCACATCGAGTCCAAAATCCGCCTTCTCGGTGTACAAGAAGGTCAATACAATTTCCAGTACCTCGGCAGAACAATCGATGGGAACGATCTGAAGGTGTGGCAAGTCTTGTGCTTCTCGAAATCCAGATTCGAACATTGCCGCAAAGAATTCCGATCGCAGGAGCATGGCCCGATGTACTGGATACAACATCGACTTTCGTGGTTGTCGTACCCGCG
>TRINITY_DN11621_c0_g1
GGGGAGGTGTCGTGGAAGAAGAAAGGAGAAACATGTAGAACGAGCTGTGCAACCTCAAGGGGAAGTACGAGGAGATGGCGAAAAAGATGGGCATGTCGTCGTTAGTAGACCAACTGCTCACCAGCTCGGGCCTACCCTATAGTGAGGAGGTGATAGTTGTGCCCCTACCACCGAAGTTCTGAGTTTCCCTAATGGACATGTATGACCGAGCTAGAGACCCCCTCGAAC
>TRINITY_DN11629_c0_g1
TGTGATGAGAAGTTTGTTGAGTTCTTGAAGCCAAGTCGATAAGTAGATATGATCATTCCATTACTATTTCAACAATTTTAAAGATTTTTTTATGACAAGGAATCCCGGAGACATGTCTTTTACCAGGTTAAACCCCGGACTTGTGTAACACGTCCCCATAATGCAACATGCATTTTTCTTCGGAAGCCCCTTTTCATGTACCTTAGATGATACGTTCCGTTCACGAGTTCATTGAAATGTTTATGTTGCATGCAATGGATATGTTTGTGACATGAATATGCCTATGTTATGAAAAGTTGTGAGAAAGGAAAGAAAGATGACACATGAATGCCGCAAAACTTTCTAAAATATTTAGTCGTATGATATGATGCACAATGGTACCAAAGGAAAAAGAAAGGGGTAGCAGCCATCATGTATGGTTTATAGGGATTGGTCCCTTGAGTGCAAAATTGTTTACTGAGTGATGTCCAAATTTAAGCCTAACTCTACTCATTGGTCACAAACAGAATTGGTGAAAGCACTAGATGCACTTAAGCACAAACACCG
>TRINITY_DN11631_c0_g1
CAGATATCTGCTGCGCCGAGGCGGGCGTGGGGTTGGAGACCGCCTTTGATGACTTCGGGGGACATGTACATGGGGGTTCCCTGGGCGGCAGTGGGTTGATGGTGGGAGGAGCCCTCGGCGCCGGAGACGACGGTTTTGCCTTGTTTGGCGATGACTTTTGCGGCGCCGAAATCGACGAATTTGATGACGCCGTTGTGGTCGAGGAGGATGTTGTCGGGTTTGATGTCCCTGTGAACGACGTTGGCTTCGTGGAGGTAGCCGAGGCCTTCGAGCATTTGG
>TRINITY_DN11633_c0_g1
GAGGAGCGCAGCCGCAACATCTACTGTCAACTTGGCAAGCGCATTGCGTTCCTTGGAATCGATGCGCGTACAGAGCGGACGAGGCATCAGGTCAACTATCCTGAGACTTACGACTTGATATTCCGACGCACCAGCGACGAGCTGGCGAGATCAAACGGCACAATCAAGCACCTGATCCTTCTTCTTGGTGTGCCAATCGCCTACCCACGACTCCAGTGGCTCGAAAATCTCCTCACTTCGCCTCTGATCGGGCCTATCAAGCTGCTCAATAAGCGCTTTGGCATCGGAGGCAGCCTCTTCAATCAGTTTGATGGCAGTGTCGATCTCTTGGACGATCTGGATGACCACTATACTGCTCACCAACATAAAAAAGAGCGTAAAGCGCTGATCCTGCGTTTGCAAGAGCTGGCAAGAAAGCACAGTGTTCGTGTTTCGATCTTGGGCGGTGACGTGCATCTGTCTGCCCTTGGGCGCTTCTACTCAAACCCTCATCTCAAAATCCCGGCTGAGAGAGATTGGCGTTATATGCCTAACGTCATCAGCTCCGCCATTACCAACAAGCCTCCACCGCAAGCTGTAGCGAATCTTCTAGCCAAACGCAACAAGATTCACCATCTTGATCACGACACCGACGAGACTTTGCTCGAGATGTTCGACAAGAATCCCGGCGAAGGGCAAGACGGCGTAAAGCCAAAAACTGCAGCCAACAACCATGCCACCATGCCCAGTCGTAACTATGCAATCATTTCCGAGTCGCACTCGTACCTCGATCGCTCCAACGGAGGTATCAGCGACAGTAATGGTGGTGCTGCTTGTAACGGCACTTTCAACGGAATGGCGCTGGAGGACACCGCTAACAACACTGATTTCGAGTTTCCAAAGAACACGCGCGAGCCTTTGCACAAAGGCGAGATGAGCTGTGGAACCCAACATCCTGCAGCACAAGGCATCACCAAGACTAAGTTGGCTGGCCAATTTGGAATTGACATCACCATCAAGGTTGAGATTCAGCCAGGCGACAGAGAGGGCCACACAGAGGGCTACGGC
>TRINITY_DN11634_c0_g1
AGCTAAACAAAAATGTTAGATTTAATTATTTAAATTATATATTGTAACGTAAATTTTGATCAATTATTCAATGATACCAAGTATAAAACAATTCATATACAAAGTTTTTCTAAATTCAAATAATTTCGTACATATTATATTTTATCGTATTCTTTTTAATTATTTATAAGCATATAGAAAAATGAGTTAGTCTATATACAGTCTCCAAATGAGAATTGCTTATAGGCTTTTGGGACAAATGGCGA
>TRINITY_DN11635_c0_g1
AAGCGGACGGGCAAGCCGTTGTGGAAGCCGCCACATCGCTGGGCACGCTGCGCGGGCTGGTGAACTGCGCAGGGATTGCAACGGCCTCGCGCACGGTGGGCAAGACGGGGCCGCACCCGCTGGACCAGTTCGCGCGCGTGATCAACATCAACCTGATCGGCACGTTCAACATGATTCGCCTGGCCGCGACGGCCATGGCCGGCAACACACCCAACGCCGGCGGCGAG
>TRINITY_DN11645_c0_g1
GCACGGTAGGCGAACGAGTCATCTGAGGTGCTGTGATGCGAGACTCGGTAGCTCATGGCTTCGATCAAGATGGGCCTACCGCCGTCCTCAAGCGCCAGCTTCCTTGCACGCTTGGTCACCTCTCGCACAGCGAGCATGTCGTTACCATCGACTCGAATGGTGTCAATACCATAACCGACACCGCGAGATGCAATACCGTCACCACGATACTGCTCCAGGGTCGGAGTACTGATTGCGTACCCGTTGTTTCGGCAGATGAACAAGACCGGACATGCTCGAGTTGCAGCGATGTTGAGGGCGGCGTGGAAGTCGCCCTCTGAAGCGGCACCCTCACCAAAGTAACATGCAACAACCCGCGCCTCCCCATAGGGACTCTGCAGGTTCTGCATTTTCATGGCGTATGCTGCGCCGGAAGCATGAGGTATCTGAGT
>TRINITY_DN11645_c0_g2
AGGTATCTGAGTGGCGAGCGGGCTACTGATGGTGTGGATATGGTGCTTGGTGCTTCCATAGTGCACAGGCATATTCCTGCCGAGGCCAGGATCGTTCTTGGTTGCGAAGAGCTGACTCATGAAGTCGTCAAAGGTGAAGCCCCTGTGCTGGAATATACCTGTTTCTCTGTACTGTGCGAATATAGGATCTCGAGGGTTCAAAGAGCTTGCACTACCGACTGCAATCCCCTCTTCACCGGCCGAGACCATGTAGAAGCTAATACGTCCTTGTCGTTGCGCGTCAAACATGATCAGGTCCATGATTGAGACGCTGACCATGTCCTTGTACAGTCGTATCGCCTCTTCATCACTGATATCAGGCTGCTCCTTTTCAATCACAACGCCATCCTGGTCGAGTATGCGAAATGTAGGCATGGCATCGTCCTCACTGGCACGGGAGAAGCCCAGGAATGTGGTGAATCTCGAATTGACTGCTCCGGGGAAGCGAACACGGTCTGATCCGGGCTTTTGTGAAACAGAGCTCCATCTTCGTTGGCAACCTGTGTATATCCGCCCATTGTTTGCTATTCTGACGGATCCTTGATCTAGAATTGCCCGGTCCAGAGCCGCAGCTGTTCTTCTTGTTGCCATCTTCGACATGGAACCACAAGCCATGCGTGCTTTCTG
>TRINITY_DN11646_c0_g1
TCGCTGGCCAGAGATCCGCGGTCTGTTCCAGCGACTTCAGGATCGAGCTGGAGATCGCGTCCTCACTAGCATCGCCTCATACCTCCACGAGCTCGCCAAGATTCTCACGCCCGCTCAAGTGGCGGAAGATCTACTGCCTGTCTATACGCGATTGATCGACTCGCCCGAACCGATACGTGAAAGAGTTTTCGAGCATCTCGACGACTTTGTCGCTGGCCTTCCTCCCGATCTGGCATGGATGACATTTTTAGGTTTGGAAAAGGCATGGGAACTCGATACACTCGGACAATGGCGTGCCAGAGAAGCAGTCGCTCTGCACCTTCCCGCATTCTTCACCCTGA
>TRINITY_DN11648_c0_g1
GAACATCGAGCATCTGTTAATGCCTTGTTGAGCATGTTTCTCGTTCGTCGCGATCAGCAGTCAAGTCCGACATCGACATCGACACGGCTGCCAACTTCGATACATTCCGAATGGTTATTAAAAGCTGGGAAGGTCAATTCGCGTAGTTCAGAAGAATACAATCCGATCAGTACTGTTGAGCCAGAGACGATAGTTGAGAGCGGACGATTACGAAGATAGGATATGATAGGCTGGGATAGGACGGGTTGACGAAACGATCAATGAGTCTACTGGAAG
>TRINITY_DN1164_c0_g1
GCGATACTCAACACCCAATCAACGAGGTACTGCCACGGCCGGCGCCCTCTGCATTGTTCCAGAACGTGTTGCGCTATGACAAAGATCGCGCTCGCATCATCGACGCACTCTATGGCACCCAGGCTGTCAGCATATACACGGCAGTCGACGCAGTCGCGCGGTTCCTCGGCCCGCGGACGATTTGGGCCTACCCACCCAGCAA
>TRINITY_DN11650_c0_g1
GCCAACTTCGACATCTATCCGTACCCCTATGTCCCCATCATGTGCGATGCCGAGTCCTGCAAGATTCTCACCGCAGACTGGGAGACTGCGCGCAAGCATTATCTCGCACACGCTACCCGCGTCAAGAATGACTTCGGTCCGACTTCCAACACCCTCAAGCTCACCGAGCAGAAGTGGGCTGGCATCGACGCTCAATGGAAGCAGAGCTACGACCTCATTATCGCCCGCGCGAAGGCCTGTGGCGTGAATGTCGACAACGTCCCCTGTCTCTCGGAGCGCACCGCTCTGACCAGGATCCCATCTATTCCCAGACCCACCATTCTTTCCGACAGCGGCGAGATTGTCGGGCCTATGGTCACCTACGTCTCACGCATCAAGCCGATGCCCAAGAAGAATGCCTTTTCGCGCTTCTTCTCCGACCTCCGCCTCTTCGGTTCCTGATCCAAGGTCAAACTCGAGATCAGCCGATAGCACGACTCTCCTTGACAGCACAACCACATTTTCATTGTCACGAAATATGCATCAATGCAATAACGATCCAAAAAATAACGACAGAAAACGCTCCTACGCCTTCTCTTCCAGCACTGGCGCAGCGGCACGACAATCCTTTTCCAATCTCTCTCGGGGAATGTATAAAGCACATAGACACGGATACCAGTCATCTCTTCTTTGACATGCGATCTCTGCAATCGGCGAATCACGGAACCCCATCTGTACGGCTAGGCAACCGGATACCTTCTCGTTCGTCTCCCTCTTCAGCACGGCGCTCGGACGGCTGGTGGATCAAAAATGGGAGGAGCGGTGAGCGACTCCTTTTCCACCCAGCGAACGAGTGGGTGATGGCAACGCGTCCCCTTTTCCTTCGGAAATTTCG
>TRINITY_DN11656_c0_g1
TGCGAATTGCTGATTCGGATGATTGGGTAGCGTGTAGTCATGAGGAAGAACATTTCCACGATGAGAGGCGAATGGTGTGATCTGTGGTGAAGGACCGGCGTCATTGAAGTTGAAACCGGGCTGCTGGAACTGTTCGTATGGCTGCTGTATCTGATCTCCATTTGCGAAATGAGGCTGCAGTTCCCTGGGATGTGGAGGGTACTGTCGTTGTTGTTGCTGTGCTTGCTGAGCTCTTCCATACTGTCCTGGATGCTGTTGTTGATCCGCGGGCTGCGCGGGATACTGCTGAGGACTAGTTCGGTGGACCATAGCCGCATGTGTGCTCCCAGGAGTTGGGTAAGTCGGCTGCGGTGGGAACCCTTGCA
>TRINITY_DN11656_c0_g2
TGGAGAAGCTCAACAGCAGATTGCGAGAAATGGAAGGCGCTCGCAGACCTAGCATGTGGCAACAAGACTCCTTTGGCTCTACCGGCAGTGGCCACAGTGGTGGTGTGCCGTACAACCCTTCACAACGAAGCCAGAGTATATCACCCGGACATGCAGTCTACCAGCAATGTGACCTTGCCGGGATGCAAGGGTTCCCACCGCA
>TRINITY_DN11660_c0_g1
CCGACGCCCTGGCGGGCCCAAGAGGCTTGTCCTCAGAAGATCCAGAAGATGGGTCGGCGCTGGCTCTGAATCCTCTGATCTTTCTCCATTTCTTGATAATTGCTGAGCACCCTCTAGTATAATGTTGTGATTCCTTTTAATGAAATTCTGAATCGAACTCCTCAACTCGTCTCCCATCTTGCTCAGTCTCATCAACGACTCCAGGAGACGATACGGAAGTTGGTTCTCCAGCAGGAACAAATCCTGCTGGCAGAAGGCTACGCTGTCGTCTTTTATATTCTTCTCTTTGAACTTTTCGTTAACAGCGTAGTATATGTATTGCAGTACTGCGCAGCCGTCCACGAACAGTATCCAGG
>TRINITY_DN11661_c0_g1
ACCCCTCGTTCTCGACACCATTAAGGTCATTCAGCAAACACCCAAAACACCTTGATGGCCACTTTAGACGCTAGTCCAAACAAGTATGGAAACGGTCGGTGAAAATTGTGAAGCGCCAACGCCAGGTTCTCCCTCTTTGAATGACCGCAGCACACAGCTTTTATGTTTGTCTCGGTCAGTTCTGGACAGCAAAGACTCCCGATGTCGTTCTGACGTGGGGATATCCTCTCATAAGACCCTCCAAGTGATGTTCCTGCTGTGGG
>TRINITY_DN11662_c0_g1
GCGTCAGCACGCAGCAGCATGATCTCGGGGGCGCGGCCATAGCGTTGCTGGTAGGCATCGATATGCGCGAGCGACGCGTAGTACAGGCCCTGCTCCTGCATCCTGTGAATCAGCGAAAGATACGTCGCCGGACTGGTGATCTCTGCCTTCTCCTGGCTCTGGCGCTGACGTGCCATCTCGATGTCGGCATCGGCACGCAGGCTCATGTCGGATGTGGCCATCGA
>TRINITY_DN11664_c0_g1
GAAAAAAGATGTCTGACGCTCACTTTAAAGGTTATGTTGCACACGACAAGAATGCCATTGGCAACTTGAAGTACGAATCCTTCCAGCCAAAGAACTGGACCGAGGATGATGTAGAAATTAAGATCCACTACTCTGGAATCTGTGCCTCTGATTTGCACACGCTCCGATCGGGATGGGGTCCAACCAACTACCCGGTCGTCGTCGGACACGAGATTGTCGGTGAAGTCACCAAGGTCGGCAAGGAGACAAAGGGTATCAAGCTCGGAGACATTGTCGGTGTCGGTGCTCAGTCCGGCTCGTGTGGCCAGTGTGAGCAGTGCTCGAGCAACAAGGAGCCATACTGTGACAAG
>TRINITY_DN11664_c0_g2
GGGACAGATCGGGACTTACAACTCGAAATACCCAGACGGCTCGCCATCCTCGGGTGGATACGCAGACTATGCTCGAGTCCCACACCACTTTTGTATTCCGATTCCGAAGGGAGTCGATGAGGCTGTCGCTGCACCGATGATGTGCGGAGGTGTCACCGTCTACTCGCCGCTGAAGCAGCACAACGTCGGACCCGGCATGAAGGTCGGAGTCATCGGAATCGGTGGTCTCGGTCACTTTGCCGTCATGTTTGCCGCCGCACTCGGTGCCGACGTGACCGCCATCTCCCACACCCACTCGAAGGAGAAGGATGCCTTGGCGATGGGAGCCAAGAAATTCATCGCCACGGGCGACAAGGATGCCTTCAAGAACAACAAGCGACAGTTTGACTTGATCATCTGCACTGTCAATGCAGAGGATATGCCCATGGCCTCCTACCTCTCCCTCCTCAAGGTGCACGGC
>TRINITY_DN11665_c0_g1
GAAACACCGACGACGACCACACCATGAAGATCCTCTACATCGGCGTTCTCAAAAATGAAGAGAAGCCCGCCATCGAGCTCAGTGCAGAGACGGAGCTCTCCTCCTTCTCGCGCTTCACCCGTGGCAGCATAGGGGAGTTCCTCTCCATGTTCGCGAAGACCGTCGCAGAGCGCACCAAACCAGGTCAGCGACAAGATGTCGAAGAGCAGCAGTACACCTTCCATGCCTACGCACGCTCCGAGGGCGTGGCCGGCATCATCATCACCGATCACGAATACCCGGGTCTCGTGGCACACCAGTTGCTGAGCAAGGTCCTGGACGAATTCCTGAGCAAGTACCCGCGCAGCGCATGGGCAAATAGCAGCTCTGGCGTGCCGTTCCCCCAGCTGCAGGAGTATATCAAGAAGTATCAAGACCCGCAGCAGGCGGACAGCATCATGAAGATCCAGAAGGAACTTGACGAGACCAAGATTGTTCTGCACAAGACCATCGAGTCCGTACTGGAGCGTGGCGAGAAGATAGATACTCTGGTCGCAAAGTCCGACGGCTTGAGTGCGCAGAGCAAGATGTTCTACCAGTCGGCCAAGAAGCAGAACAGCTGCTGCACGATTATGTGAACTTGAGGAAGTGTCTACGTTTATTGGAAGGGAGAAGTGGGCATCAGCAGGCGTTTGGAGGGTTGATTTGGATAGGAGTCTGCATACGACACGGATCGGGAACTGTCATCCCTGGCTTGGTGGTAGAGGACCTGCTAATAGA
>TRINITY_DN11669_c0_g1
GGCTGCCACTCTTCGGGACAACTTCGAGAGGACCCTCGCCAAAAAGCAACAAACCTATTTCCTGTGATCGCGGAAGCCATTACTGGTGCTCGACCCGAGCTTGACATCTACGGTTCTGACTGGGAGACTCGTGACGGGACTGCGGTTAGAGACTTCATTCATGTGGTCGATCTTGCGCAAGGCCACATCGCCGCTGTCAAAGCAGCTTGTTCACTCAATCGTACCGAAGCCTTCCGTTCTTACAACCTCGGCAGCGGCAATGGTATGACAGTGGCAGAGGTCATTGCAAGCTTCGAGAAGGCTTCTGGAAGGCAGGTTCCTGCAAAAATGGCACCCAG
>TRINITY_DN1166_c0_g1
GACGAGTGAGACTCCAGCAGCCAAGCGTCTTCGGATGGACACGGGTCCCCAGAGCCTGTCTGGGAAGTCCACACCCAGCAGCGGTGATGTCCAGGTGACAGAGGACGCTGTGCGCCGCTACCTGACCCGCAAGCCCATGACCACAAAGGACCTGCTGAAGAAGTTCCAGACCAAGAAGACAGGGCTGAGCAGCGAGCAGACAGTAAATGTGCTGGCGCAGATCCTCAAGCGCCTCAACCCTGAGCGCAAGATGATTGGTGATAAGATGCAC
>TRINITY_DN11671_c0_g1
TGAGCATGTCCTGGAGACCCGGAACTGTCCAGTTCGAAACACCAATAGCCTTTGCCTTGCCGGCCTCATAAAGGCTCTCCATCGCGCGCCATGTTGGCTGCGGGTCCTTTGTGAGCTCCTCCTTGATGACGTACTGGCCCTTGTTGTTCAGCTTGGGCATGTGGTTGTCATCCTTCTCCGCCGCAATCGGCCAGTGGACCAGGAAAAGATCGACGTAATCGGTCTTGAGTTTGGCCAAAGAGCTATCAATCGACCACTGCACCTCCTCCGGCTCATGAAGGTGGTTCCAGACTTTTGTGCAAATGAAGATGTCGCTCCGCTTCACGCTCGAATTGGCCTTCAAGAAGTCGACGACAGCATCGCCAACCTCGTCTTCGTTCTGATAGAACCACGCGCAGTCCAGGTGTCGGTATCCGGTCTGAAGCGCAGATGTAACTGCTTTGTATGTCTCACCCTTGGAACCCTCGTTGGCGAAGGTGCCGAATCCCACGGCTGGAATGGTCACGCCGTTGTTCAGCTTGAAAGACTTGCCGGCCGACATGGTTTGCGAATATCTCGGAGAATTGCAATTGGCTTGTGTTGAGTATTCTGGACTCTGGAGACACTCCGCCGATTTGATTGCGGTACAAGAAGTCTAAGAAATGGTGAAACTGAA
>TRINITY_DN11671_c0_g2
TCCAGGACATGCTCAGCTGGGCCAAGGTGAAGCCCACGGTCAACCAGATCGAGATACACCCGTTCCTCCCCAATGACGAGTTGGTCGACTTCTGCTTCGAGAATGACATCCTCCCCGCGGCATATTCGCCACTCGGGTCGCAGAACCAGGTCCCAAACACCGGCGAAAAGGTCAACACCAACCCAACGCTGAACAGCATCGCCGAAAAGGGGGGCAACACGCTCGCACAAGTCCTCATCGCATGGGGTGTGCGGAGAGGATACGCGGTGCTACCCAAAAGTTCCACGCCGTCGCGCATCGAAAGCAACTTCAAGAGCATCGAGCTCACAGATGAGGACTTCGAGGCGGTCAATTCTGTTGCCAAGGGACGTGCAACGCGGTTCGTGAATATGAAAGATACCTTTGGCTATGATGTCTGGCCCGGCGAGGCATAGATGTGGTCAATGATGGGGTCGATTCGTTGAACAGCGAGCAGGCTTGCTGCGGTCGAGGAAAACCTTGTAGCCACCGCAGGGATCTGCTTAATCAGTCAGCTATAGAGCCGCATGCGGACATATACCCAAACGCCTGATAGCATGAACGAATAATATGAG
>TRINITY_DN11673_c0_g1
CTAATTCTCACTCACGTTAACAGTACTCACAACATGGCAGATGAAAACCAACGCAGCGGCTTGAGAGACTTCCTTGCATCAATCGCTACAATCAGGGGCGACCTGAGCAATATCACCGCTCCTCCCTTTGTGCTCGCTGAAAAGTCGGTGACCGAGTTCCCCCGGTTTTGGATCGAACACCCAGAGCTATTCTGTGCTGCGGCGCACGAACAGGACCCAGCTAAGCGCATGCTGGTCGTACTCAAATGGTTTCTGTCCGCACTCAAGAGCCAACAGTATGCTGGACGTAGTCCTAGCGATGGAACCAAGAAGCCGCTGAACGCGTTTCTCGGCGAGGTTTTCATCGGCGATTGTGGCCCCCAAGGCGACGAGACAAAGCTTGTCGCAGAACAAGTTTCCCACCACCCGCCAGTCACAGCGTGCTATCTTTGGAATCAGAATCATGGCATCCGTGCTGAAGGGTACACGCGCCAGATTTTGACATTTTCTGGATCTGTGAGCATAGAGCAGATTGGCCATGCCATTCTGCACATAGACGAGTTCAACGAAGACTATCTCATTCCCCTGCCGAATATCAAGGTCAAAGGCATCATCTCCGCGGCTCCTTACCCAGAGCTGGATGGGCAGTACTTCATTGTGTCTTCCAGCGGACATTTGGCCAGGGTAGATTTTAGTGGCAAGACCCTTCTCGGATTAGGAGGCAAGAAGAACCACTTGGAGGCCATGATCTTCGGTCCCGAGGACACAAACCACAAGCATCCCCTCTTCACGGCTGAAGGATCCTGGTCCGAGACGTTTGATCTCAAAGACACCAGCGGTAGCGTTATCGAAACATATGATGTGGCTGGCGCGAAGCCGACCCCATTCAGAACTCTGCCTCTGGAACAGCAGGATCCTTGGGAGAGTCGGAGGGCGTGGCGAGGCGTTATCGAGGCCATCCAGACCGGTGACATGCAAGGCGTAGCTGATAACAAGAGCGCACTGGAGAATGCCCAGCGGGAGTTGCGCAAGAAGCCCGAGACTAGTGAAGCGTCATGGCAAAGCCTCTTTTTCAACAAGGAAAGTGAACACGCGGTGGCGGAGAATCTGCTGGCTAGGATAGGAGGCTCGTTGGACGTGGAAAGGACATGTGGCGTTTGGCGTTGGAAGGGGTCGATACCGGAGAGACCATGGAGAGGAGGGCTGACACCACAGGGCTAGAACGAACTCACCGGCATGGCAAAGTTCACTTGTCTGACACCAAAAGTCATATCGTTCTGCCAGCGTTTTACTCTTTCCTAATAGGACGACATTGTTGCCTTCGGCTTTGATTATGGCGCGCTATCCCTATACGGAAGCTACGGTCGCAGGGGCCCCCTACAATTCCGATTGCTGATAATCGAAAGCTTCATGTCAGAAGGTTGGCGAAGAATTATCTGACGTAATTGATCTCTGACCACTTCACCCGGGCCAATCTGCCAGCGCCAAACTTGGACAACGATATCCGGAGAGTACAAACGGCAACTCCACACCACGAATTTACGCGACCTACTTGCCTAGGTTTCAATCACAACTTGGCTGTGAAGTAGCAAGACAGACTCCTCCAAGAGATATCGTGCTTCAGTGTACGATCGCATGAGTCGAGGCCCCGACAGACGCTGGTCGCGGTTGAAAGGGCTGCTGCCAACGCCCCTTGGCCCTCTATAAACATTGTCGAACGCAGAACTACGATCGTTAACGG
>TRINITY_DN11677_c0_g1
TCTCCCTAAACTTATAATAATACAATTCTGTCTTGAAATTACTAGCTGTCTTTAATATTATATATAGCCCATGCATCAGGTACTGTACTTCACCTTAAAACTTGAGGTTTACTTACTATAACAGAAATGTCCGGACTCCTAATATCAACACTGGAAACACTGCTTGTAGTCGCCTAGCTTCCATAAATTTGATCTGCTAAATCTAGG
>TRINITY_DN11677_c0_g2
GTGGATATGAGTAAGGACATCAATCAAGAGACCAAGACGCATGAGCGCCATCATTACATGCATTATCTCCATATGCATACAAATGTTCGTGGTATAATTGATTTGCTGTGATCTCATTGTACTCGTTACTATTGTTTTTTTCTCACTAAACGTACTGCTGGGGGACCTTCGGAGGAGAGAATGATTCATAGCCTTTTATCTCTTGTCAAACAGCTTTTGTCACTAACTGGCCCACATGGCATGGCTCAAGATTCTTCATCAGTTCCATGTCTAATTATACAGATCGAGTCTTGAAATTCATATCACTGGTTCTTCAATTTCGGCAATGGCTTTAGGTTAGGGTTCGTCAGATTTAGCAACCAGCTCTACCTGCTGCAACTAACTAAATACAACTTCAAGGTCGAAAATCCCAAGTACTGTAAGTTCCTCTGGTTTCTACAAACCAATCTTTCTTACTGCAAGGATATATGCTGCCTGCAGGTTTCTAAATTT
>TRINITY_DN11678_c0_g1
GGCCGACGGGTTCCAGACGCGCACCTCGATGGCGCCGCCTTCGGGCGTGAACTTGACCGCGTTGCGCACCAGGTTCCAGATCACTTGTTGGATGCGCGCGCCGTCCGCGTACAGCCGGCTGCGGCCCGCCTCGAAGCGCGTCTTGAGCGAGAGCCGCTTGGCCTGCATGTCGTTGCGCGATATCTCCAGCGTGCTCTCCAAAAGCGGATACAGGTCGACCAGCGCAAAGCTCACGGCCAGCTTGCCGCGCGCAATGCCGGTGATGTCGAGCAGGTCGTCGATCAGGCGCGCTTCCAGCTCGGCATTGCGGCGCACGACTTCGAGCTGCGCG
>TRINITY_DN1167_c0_g1
GCCTACATCATAATCCCACTAGACACTAAGCACTTCCATTCATTTGGTGGGTTAGAACATGAAACATGTTATATGTGAAACTGGCCCATTCACATCTTGTCATGTCGGATCCTTCTTTGCCATCTGCCATCAATTCATCCTAGGGCGACATGCTGTCTCTGAGGGCCCAGCTTGTCTTGTTTGCTGAAAATAAGTTTCTAGCTTCTTTTTGAGAATGGCATATTCTTTCTTCAGTTGTTGGAAAGTCCTCGTGCATCCTTCTCCATTTCCTGCCCTGCAATATTCTCTGAACTGTGTGCACTCAGCTTTCACCTTTTTGGCCCCAATGCTGGTGCTACTCCCCTTGAACTGATGCATATAGTTGTCCAGCTTATTGAAGTCAAGAGGGTTCTTCTCTAGTGATTGCTCTATGTTAAGTATAGTCCTGGATGAATCCCGGTAATATAATGTAACAACTTCCTCCACAAAGTTAGGATTAGCATCGTCTTGCAGCTCCTCCAGCTGGATAAATTGCTCGTCAAGCAGTCCCTGATCAAAGAAGGATTGCCTCATGAGGAAAATGTGTTTGTGCAATTGGTTCCTCTCCATTACAGAATGTATCTGTGTGTGACAGAGAGACAGAGATGAGAGAAGTGCAGAAGTTGGGTGAAGGCTTTAGG
>TRINITY_DN11681_c0_g1
AGGCAATCGGAAAACATGCTCACTTGATTGGTGGTTTTGTTGATGTATTTGTTTCCACAATCAGATTTCTGTCTGAATTTTTTTTTTGAACTCAAAGTTGACTATTATATAAAGATACAAGAGTTAGTTGAATTTAAGAGTATGAGATGGGAAGGTTGTTTTCTTCCTCCCCTCCTTCAATGAAAGTGGCAGTATTAGCACCTGGATACTCT
>TRINITY_DN11683_c0_g1
ATTTTTGTCGATAATATATTTTCATTTAAAGTTGCAATTGACATTACTAGAAGTAATGATGAAATTGAACCACAAACAAGTGCAGAATGTCAACGTAGAAATGATTGGCCAAATTGAAAAAATGCAATTAATGCAGAATTGAATTTACTTGTAAAATGTGAAGTATTTGGACCTGTTGTCCAAACACCTAAATGTGTTATACCTGTTGGATATAAGTGGGTA
>TRINITY_DN11684_c0_g1
GGTGGAGCAGAGTGCTGCATAAAGCCATCCTTCTTACACTGTACATACTGGAATGGCTTATCTACCAACCAGCTTGTCAATTTTTTTTGGTGTGCTCCTTTCATAGAAGAGCTACCTAAATTAACTTTATGTTCATTAACTTAAACTTGCTACAAAATATAAATAACAATTATATTAAAGTTCAAATCAACCCAATGTAACTGGTGTGGGACCAGGTAAAATGCGGATAGTAATAACAACCACAATGATGATGAATACAACGAATAACGATATAACAACTCACCAACTAAAT
>TRINITY_DN11685_c0_g1
ATTTGATTCATCAACAGGCAAGTCGTTCAAGATGCATGATGCTGTGTTATAGACAATAAATGATTTTCCCGCTTATGAAAACTTGTCAGGTTGGAGCACTAAGGGGAAATTGGCATATTCGACTTGTAACAAACATACCCAATCTGAATGGCTTACGTATGGGAGGAAATTATGTTTCATGGGTCATCATCGATTTTTATCTGGTGACCATAGATGGCA
>TRINITY_DN11686_c0_g1
TCTCGCGCGAGCCTCCGTCGAGTGTCGTTGACGGGATGCGACGGTTGACGCGACGTAGAGGACTCCTTGGGGATCCGTCTGTATTTATTGAGCGAGAGTCGATATCACTGCTGTCGTTGCTGGACATTCGACCATGCCCGTTGGTATTCGGATTGGCAGCGTCCGCGTATGACTTGCCAGGCACAGGGTTTCGGTACAAGGGAGTGGGCGTGCCTGGTGGAGGCGAG
>TRINITY_DN11687_c0_g1
ATGAGAGAGAGGTCGATGAGAGAGAGAGTGGGTTCAATGAGAAAGAGCTTGAGGAGGGAGGTCGAAGAGAAAAAGAGCTTGAGGAGAGAGAGAGAGAGAGAGGTCGAAGAGATCAGAGAGAGCTTGATGAGAAAGAGAGGTTGAAGGTGATGAGTCTGAGTGTCTGACATATAAAAAAAAAATTGTTAAGTGTGGAGTGTAAG
>TRINITY_DN11688_c0_g1
GTAGCTGCTCTAGTATTAACGTACTGTTACGAACCCCTCTTTGGGTTGCGTTGGCACTCGGTGGGGCGGCTATATTCGCCATGTCCATCATCGGTCATGACGGTAGTAGTTCTAGTGGCAGATGAGCGGCGTCTCCGAAGGTGCCACACGGCTGAATCGAAGCTGGAGCCAGAACGAGAACCGCAGTAAAACAGCCAGCCTCTGGATCCAGACATCCACTTGCATCTATGCAACCTTCCTCCCTGCCCTTCTATTCTCCCTTTGCCTGACGACCTTTCTCTCCTCCTTTCTCCTCTTCTTCCACCCACGATTAAGGTCTCCCCGATTCGCGTAAAACCATTTCCTG
>TRINITY_DN11689_c0_g1
GGGGGGCCTAGAACTCACACACACATGGGTAATCAGAAACAAGGGATCTGACACAATTAATTCAGGCTGCTGTTTCTGTGCATAAGCAGAGGATGAGTAAAAAGCAAATAATGAAGTATGGTCAAACAGTACAGGTGATTCTTCCGATGCTTTTTCTACTATTTCCCTTTTTCTTCAAAATTTACAAAAAATCTATTTCAAAATTCCATGAAGTTGCATCCAAATTGATAGGGTCTAAATATTTAGGCCACAAAGGGCATTACTTACCCATATTACTAGTGACATAAGAAACAACAGTTTGTGGTCAACAATTTGATGAAAAGTTAATCATGACAAACAAAACCGATACAAGCTGACAGAAGAAAAGATCAAATGAATGAAATGAATGTTTCCTATGACTGAGATGTCAAGAGAACCT
>TRINITY_DN1168_c0_g1
GCTGTTTTCCTGACTACCTTTGTTGTTGGAACTTGGAAGAAGAGCACATTCTAAAACAAACCCACTACTGATTTTTTTAGTTCATAAATACCACAATTTGTACAGGGAGACTAGTTGAAAAACGCCAACATGTTTTGTTTTGTTTTTTTTTTTTTTTTTCTCCTTTTATACTGGTTGTCCCTTGTTCTGGATGCATCTTGTTAAACTTTTATGTCGGCAAATCTACGTGTTTTTTTGGCCCTTTT
>TRINITY_DN11690_c0_g1
CACCGGAGTACAGCTTTGAGATACCATTCCACTTTTGTCAGCCCCTATCCGATCTCATCTACATCATGGCAGATCAAACTCTTAAGACACTCCATCCTTTCTTGAAGGAGAATGACACCAACGTAAGAAGTGGGACCGTCAAGAGCTACTCACATGATCACGGTGGCTCGGGCTCAGTTCTCTGCATGGTCCACGGTTGGCCTCAAAGCTCCTACATGTTAGCTCCCAAGCAGCACGAGCGAGCCGACAGGAATTGACGATTTTGAAGGTTCCGACACGTAGTGGCCGACCTCAAGGACAAGATCTCACTCTTCATCCCAGAGTTGCCTGGGTATGGATTCAGCTCGCTGCCTCCTAAACACGACAAGCGCACAGTCGGAACAATTCTCATTGAAGCCCTGCAACAAGTCTTTGGCAAAGATCGGCCCATCATCTGGTGTGGCCACGACCGCGGCGGACGCATCGGCCACCGTCTCATCGTTGACGCAGTGCCATCGCACAACATCCTATCCGCCATTCTCATGGACATCGTACCAACCACCGAACAATGGAGAGCATTTGCCAATCCAGCAGCAAGCGCGGCTTATTACCACTGGCCGTTCCTAGCCACGCCAATTGCCCCACTACTCATCGAACAAATGGGACCAGGATATTTCATCAAGCATTCTCTCGACAGGGCAAAGGGCGGAAACGAGCTCGGCATTGCGAAGTTCAAGAAAGACGAGGCTGTAGCGCATTATTGTCATCAATTTAGTTCAGCAGAATGTATTGCTGGGTCGTGTGCCGATTATGCGGCTGGCGCGCACGAAGATGTCCAAGAGCAGGAAGAAGATCAGAAGCAGGGGAGGAAAGTGAAGATTCCGCTGTTGGTGGTGTATTCTGCTTCCAATCTTGGACGTATGCACGATGTGCCGAAGGTTTGGAAAGAATGGGCTGATGGTGATCTTAGAGTTGAGGGAATCCCGGATGGGTATGGTCATTACCTTCCTGAGGAGTGCCCGGAGAAGATCGTAGATCTGGTTGCAGGTTGGATTGAGCAAGGAAAG
>TRINITY_DN11692_c0_g1
AAAAAACTTTACCAATGAAGACCCACAGAGAAGACCCACACGAAAATACTTACGAAAATGGAGACCCACGATCCCAGACGAACATGATGACTTAGAAGCAATGTGTGTAGCTCAATCTCCCAGATCAGACGAGCGGGAAGACGAAGACCCAGATGATGCGGAGCTCTGTTTCAGTGAGTTGGCGGGCTCCTTTTCATCTTCTGCTTCTATTGTTTTTTTTTATTTTTTAATCTGACTTGGCGTCAACGACTGAG
>TRINITY_DN11693_c0_g1
GTGAAGAAGTCATCAGGGCAGTAATGCTGAACAGGTCGGTAGGAGTCGTCCCCCACTAGTTCGAAAGCTCCAGGGTGAGGTGCATGTGGTGAAGTGAAACGCAGAGGTTCCCAAGGATTATGGTCTTCATCAATACCCCCAACTCCATCAGTGCCCGCAGTGCCTGCTGACCGCCTTGCCTCTGCACGATCCCAGCGAATTTTCGCAA
>TRINITY_DN11700_c0_g1
GTCGGAAGTAAGATGGTGAGGGTCCCTCGTCGAGGTGATGCCGAGGAAGAGGATGAGGGAGAGGAAAGTGAGGAAGGTGGATGGGAGAGATTGGCCGCTAGGAAAGCTGCTATCGGAGAGGAAGACTCGGATAGCGAGTCGGAGGATGGAGAGGAGAAGCCAAAGCTGGTCAAGGCTCGACAGTCGACAAAATCAAAGGCGGACAAGCCAGCAACGGCACCAAGGGCGCTGGTGACGAGTCTGCAGGACAGGGAGCAGAGGGC
>TRINITY_DN11702_c0_g1
GCTTGCTTCTATCTTTCTTGATCACGGTGGGATTATAATTTGGATCGTTGATTGCAGGCTTTTGGTGTCTAACTTCATCTATGGGCTTCAATTTGAGCTTCTGGACCATATTAACTCGTTCTGCGAGGTACTGAATGGAAGAATATGGCTCACGAAGCTGCGATATGGGATAACAGCCCATCAATACTTGCAGTTGTTTTGGATAGAAAGAGGGAAATACCAGTCCGGGGCAA
>TRINITY_DN11703_c0_g1
GGTTTGCAGCGGATTGGTATGACGCTGTCAGTAAATCAGTGCGTTAAAGTTGGCAGCTTCAAGTTCTTTTTGGTGGTATTAGAACTCTGAATGGTGTCAATATGTATATCAGTGAGAGACTATTGTCTGATACTGCTCAATGAGATCATAGAGTCATCAGTTAGAGAAGATCAGCAATGGAACTAGTGATAACTTGTAAGCTAGTGTAGATTGAAG
>TRINITY_DN11703_c0_g2
GAAATAGTGTAACCGGCTCTAAAGGATTTGGCCGAGTGGTTTATCTTTCTTAATTGCCTCAAAATCGCAGGCTTTGCTTTTAGTCGAGGGTGGTGTTCAGTATGTTATGTCAAAGCCCCACTGCCTGTCTAAGTGGTTTCTGAAGTACTGGGTAGGCGTAGGTCTGGCTTTAGGAACCGGAAAAGTAATGCGAGAATGACCTTAATGATATGCTCGAACATGGCGTTTCACTGGTTTGAAATTTGGCTATTTATGATTTCTGGTTTAGGTGAGATGTTGTTAATAGGAACCTAAGGACTATTGGGTTAGGCTAAGTAGTTGGTCTAAAAAGATTATAGAAGAGTTGGTGGCAATGTAGTTTCCATGGTCGTTGTAGATCCTCTTGTTCATATTTTACTAGAAAGTTGTCAGGAGGAAAATTAGAGCGATCTGAAAATTGGTTTGCAGCGGAT
>TRINITY_DN11704_c0_g1
CAAGGACACATTAACAGTACTCAAAAAAAGGTCATATTAACAGTTTATTTTCTAAATGTCATTCCTGCTTTCTAGAACAAGCATGCAATTCTTCCTATATCTATAATTAATTCTACTATCATCGCTATGTAAGTAGAGCAAAAAGTTAGACAATTCAGTGCTACCGTAATTTGGAACTGCAAACTGTTGAGACAAGAGAACCAACAAATATATACATAGATATATAAGAATATTGCATAGTTG
>TRINITY_DN11705_c0_g1
GTCATCCGCCTGGGTTTGGGAGCTGAACGCCCTCAATCCGATCGAGGAGACCGCGGTGGTGGTGGAGGAAGAGATTTCCGCAACCGAGACGATGGACGTCGTGGGGGACCACCTGCAGACGGAGATCGCAACAGGAATTTGGACCGTGAGAGACAGCAAATGAGGGAAAATATGATGGCCATGCAGCCGCCGACTCGGGAGGAGGTGGCGAGGACCATTTTCGTGGGCGGATTGCATGATGGGGTGCCGAATGATGAGCAGCTGGAGATGTTGCTGGCGAGCGCGGGGAAACTGAGGAGGTGGACGCGTGCGAGGGATCAGCATGATCGGGAGTGCAAGTTTGGGTTTGCGGAGTATGAGGATGTGGAATCACTGGAGGCAGCGAGTGAGATTTACAAGGAGG
>TRINITY_DN11706_c0_g1
TCGGGAGACTGTAGAGGCAGTTTGCTAGCTTTGAAAAGCTCAGTAAAAGTTAGGAGGGTAGCCATTGCCGGTGTGGAGTTGGTCGGAGGTGATTGAGGCAAGGGTCAGGTCCAAAATGAGCTCCCGTGTCTCACCCCCGGCTCGAACCACCACCTTGGCTTGACGATTAGGCTTTTTGCTATCATTGCGTGAAGAAAGCCACCTGAGGACATCTTCTTTTTCTGGCTCTTCAAGATCAACAAAGTGAAAGGTCAGGTTAGGGAGAGAGGCTAGGCTAGACTTCTGAATTATGAGCCTTATTTGGTCAATTTCAGTAGGGTTCAGAGGGTCTAGGGGGTGATAAAGACCGGAAACGTAGCAGCAACAACATTGTAG
>TRINITY_DN11707_c0_g1
AGTGGAACTTAACCAATCAGGAGTGTCACAAGAGGGCAATATGATCCACTAACCCCGCCCTTTCTCTTTTGCCATAACATCAAACTTTTTGCTGAAGCTTATGTATATGATCAATCACCATAACATTGAACTTTTGATTGTCTTGGTTTTATGCTCTTGTGCATGCCTGAACGTGGAGTAGATTGTGAAAGTAGCCTCATAGGAAAAAGGCAACTATTATTTGGGTCAAGGAACCAACTGGATGAGAGATTAATTCAAGCCTAGGGAATATGGTGTGTTATAATTTGGAATAAGAAAGGGAGAATGCATTACAAATCATTAAGGTGATAG
>TRINITY_DN11708_c0_g1
AATTTGCCATCGACGCGACATTAGATCCTTGAGGGATCTCAATGACAAGCATCTTATACTTTTGAAGAATATTCTAACAAAAGGGACGAAAGCTATCAAAGACAAATACAAGAAGGCCAAGGGCCAACTACGCTCTTATATTCATTACCATCCATCATTCTACCACTTTCATGTGCATTTTAAAATGGTTGACGCAAGCGACTACCACTCTACTGACAGAGATAACCTATTGAGCACAGTCATCAACAATATCACTCTGAA
>TRINITY_DN11709_c0_g1
CTAGGACATGATGCCAATTATCACTCTTCGGTGGCTGATTCATCATGTGAGGAATAGAACCAGGTTCACCTATCAAGGATTGGAAATTTCTGGAAGTATAGGCCTTTGGCTAAAACAGTAAGATCGGAAACTTATGTCTGAGAGAGTTCGCAGAATTTCGCATAAAATGGCACTCTCCATCGTCAACAATCTTTTATTTTTCTTGGTGTAAGTTCCTGTTCCAAGCATGTAGAGAACTTCTATAGAGTTTCAGTGCCCTCCATCTGATTTAATAAGCCTCTTTTTTCTCAGCCCCCCATATTAATTTCCTTTTAAAAAAAATGCACATAAACCAGAAGCAATATGCAGCTCGTCAAAGGAAGGTAAATCAGTTTTATATACAGAGTGGTTCCTTGGGTCCCGAGTTTCCCATTGACAAAAGAGGCTTACTGTGAATCACCAGAAGCAAGGCTGTGCAAATTTTAAGATGCAGATACAGGGCATTAACAGCTCCTAAGTAGGCTGTGCAACTTTGATTGCCCGGGGGGGGGGGGGGG
>TRINITY_DN11710_c0_g1
CTTATACCCATGATGCATATCAGCCACCAAAGAGCTAAGATCGTCCGGTGTTGCCAGTGATAACGCCATGCTAGGCTCATATCTCCGAGAACATCTCTTTCACCGAGGGCGTGGCTTCATGTCCATACGAACAGCCCAGCTAGTGCTGGAATGTGTAGTATCGCATCATGGAGGTCGGATGGTGCCACACCACGTAAAACCTTAACCCTTGAAGCCTCAAAAATGTAATCAACATGTACAACGAGGGTTTAGGCGCGGTCCTGTCTCCGCCTCAAGTTGCGCGTCCGCTTCATGAGCTTCTTGTACTTGTGCTTCTTCATCTTCAACTTACGCTGTCTCTTCACAGAGATGAGCAGCATCTTATATCGCTGTGTAGCACTCGGCGCCTGGCTCACAAGTTCCCTCGCATCCGTCTGCTCCAGCAGCTTCTGCTTCTGTGTTCTCCAATACTGCAGTTCGCGTTCTCTCCTACGCGCCGGGAGAAGAGGCCGGCGTGGCTCCCGCATAGCGACATCATCTGGACCAGGAACGCGGACCACAGGCGATGAAGAGGCCGTCCATGTGCTTTCGCCGTTTGCACTGATCGACTCGGTAATGAAGATTGTGCTGGCGTATCTCTTTTCCTCCGCTTTCTCCTTCATCGAGCGCTTCTTCTTCGCAACCTTTTGCTCCGGCAGAAAAGGCTGAGGCGGTGGTGGTGCGTTGAAGGGTTTGAAAGAGGCCACCACGTCGTCCAAACTCCTCAGGGGAGGTGCACCGTCGAGGTGCAGGATGCTCTCTTGGTTCTCGTTCAGGACCTCTACCCGCATGCTTTCCTCGGGCGCACTAGTGGCGCCGATGTCGAGGCCATTGAAAAGATTCGCGAGAGCGTAGGTCACGTCCTCGGGCCGGCGCTCGGCGGAGTTACCGTTTTCCCACGGATCCTGCTCTGGCCGTGTCTCGAAGATGCTATCGAAAGCACTGGTACTAGCTGGAGGCGGAATTGTGCTCGTGAGAGACAAAGGCCGATGCAGCGAGAAAAACGAAGATACCGTTAGATCTGCATAGTTGATATGCTGCGTCCCAGGCACGGCGGGGAGTCCTGCAAAGTGGTCCTCCGGTTTGGCAGCAGCCGCAGGTCGTGAACGCTTCGTACGGGTGATGCGCTTGGTGCCCTTCTGATTCGTCTCTGGGTTTGATAGTTCAGCAGAAGTCTCTTTCGTAGCCGGCGCGGGCTTGCCGCCACTGGGAGTGTTCTCCGGTGGACATGATGCCTTGCTGCTCGAGTGACGGCGCTGGTGGGGACGGCGGGCGCGGGCGGCAGCACACTGCGTGCTGCGGTGAGCAGTCGCTGCGGCCGTGGACGACGACGGCGCAGAGATGGCAGCCGCACAAGACGCGCGGTGCGCCAGGTGTGTTAGCTTTGTGGAGAACATCGCTGGGTGGAG
>TRINITY_DN11715_c0_g1
GGCCTTTCTCTACTAGCTAGTTAATTGATCGATGTGCTTTAGTGCTTGTACATTTATGCCTTTCTACTAGTTAGATATAACTGGATATCTACACTCCTGTTTGACCTTACTCACATCCTTTGCAATATGCATGGGTCGTTATACTTAATTGGTTTATAAAATTATAACTCATATCTAACGTATTAATCCTCTATAGTTTTGCATTCCAAATTAATCAGGATAGGAGTAAGGGATGGAAAAGACTAGATTATACAAATCTGGTTTGGATAGTGAGTTGAGATGAGATGAGTTGAGATGGTTTGTGAATAAT
>TRINITY_DN1171_c0_g1
GTCAAAGATGCCACGGCGGAAGCCGAAACATTGAACCTGTTCAACGCCAATCGTGCGCTCAAGCAACAGCTAGAGCAAGTACGCAATGCTCGAGAGGCTACGATTAAAGATGCCAATTTGACACGAAAGCAAGCACTCAGCTTGGAGCAAAACATGAATGAGCGCTTCCAGAAGATGAAAAAGGAGCAGGAAGTCTGGGCTGCCGATATGGATGAGCTTCGTAGATTACGTGAGGAGAAGAAG
>TRINITY_DN11724_c0_g1
AGATATGTTTTCCAAAGCGGATCGCAGTCTGAAGGTGAAATCTTGCATGACGGCGAAGGCGCCATATACGCTGAATTATACGTCCCCAGAATCGTCGTTTGGCCAGTCACTTCTCCAGGAAACGTAATCGTCCCGGATGAAAGCGTCGTGTAATCAGACGTCGTAACCCGTGCATGTCCATCGCAGAGTGTGCTGGCGCCTGCTATGTACTGCGGATAGGAATAAGACGTG
>TRINITY_DN11724_c0_g2
TAGTGCGTCACATTAGCCGTGGGTGTACTCGCACACATATCCCGACTGACAGTAGTAGGTTCCGGCCAGAAAACCAGCTGCACGCCTTCACCGAAGATGGTACACTTCCCACATCCATAAACTTTATCCCGAACCTTTGAAAAATAAGACGCCATAGTTTGATTCGTACACGGCGGTGTAGCCAACGGCGGGGCAGTAATTTCTGGTCCCCGGGCGGAAAGTGAGGAAAGATATGTTTTCCAAAGCG
>TRINITY_DN11727_c0_g1
GGCAGCACGGACAGGGAAGGTATCCACGTGACCGTAGCCGAGTCCATCTCCGCTCGTCTTTCCCGCGAAGGCGCCGTGGAGGCATTCGAGGTCAAGGGTGATCTGCAGCTGCGCATCACCGACGCAAGCTTGACGCAAGTGAAGCTGGATCTCGCAGTCGGCGATACCAAGGGCGCTCAGCTCAACGCACACCCCAAAGTTGACAAGTCGCAATTCAAGAACAACAACACGATTCAACTCACCGACACGAGCAAAGGCTTCCCGGCCAACAACAGTATCCAAGTCATGCGATGGCGGCTTACAGCCAAGCCAGACGATGTGCAGGAGCCGCCCGTCAAATTCACCGTTTGGACTTCCGAGGTTTCAACAAACACATACAGTATCACTGTGGAGTACGAGCTTACCGGGTCCGATGCTCTGAAGGATGTTACAGTCGTGATCCCGTACGAGACAACCGAACCTACTATTTCCAGCTTTGATGCCGTATACGAAGTCGGCGGTGATAGCGTGGAGTGGACAATCGGCGACATCGATGACAGCAACTCTAGCGGCAGTTTTGAATTTGAGGCGCAGGCATCGTCTGAGAGCGAATTCTTCCCTATGCAGGTTCGCTTTGCAAAGAGTCGGCCTTGGGTAG
>TRINITY_DN11727_c0_g2
GTCGTCCTCACTGCAGCCATCACCACGCGCTCGGGAAAGCCCATTCTCGCCCGCCAGTTCCGCCAGATGCAGCGTTCGCGGGTCGAGGCGCTGCTGGCATCCTTTCCCAAACTCGCAGACACGGCTTCGCAGCACACTACGGTCGAGCAGGACAACGTGCGCTTCGTGTACCAGCCATTGGACGAGTTGTACATGGTCCTGATCACCAACCGCCAATCCAACATTCTGCAGGATATCTCCACCCTGCACCTGTTTGCTCAGGTCGTGGGCTCAATATGCAAGAGCATGGACGAGCGCGAAATCACCCGCAACGCCTACGAGCTCCTCTCCGCCTTTGACGAGGTCGTCACTCAGGGATACAGGGAGAACCTCACGTTGAGCCAAATCAAGACGTTTTTGGACATGGAATCGCACGAGGAACGAATCCAGGAGATCATATCTCGGAACAAGGAACTTGAGGCGTCCGAGGAGCGGAAACGCAAGGCGAAGCAACTCGAAATGCAGCGTAAAGAGATCTCTCGTGCTGCGCGGGCGGGTAGCGGTGGCATGGGCAGCATGGGCGGCATGTCAAGACAGCCGACATATCCAACATACACAGCTCCGACGCCTGCTGCGCCTAGCATGACTGAATCCTACGATTCGTACAATGCGGCCAAGAACCCCGCGTTCAACAAGCCTTTGGCTTCAAGAGGAAAGGGCATGCAGTTGGGAAAGAAGAAGACTGGCAACAGCATGTTCGATCAGGTACGCAGCGAACTGGGCCCGGAGGCGGAAGCAAGCGCTCCTTTGGCCGGTGTCCCTGCACAAGCTGTGGCTCCTATTCAACCCTTGATCCCAGCGTCAAGAGGCAGCACGGACAGGGAAGG
>TRINITY_DN11729_c0_g1
GGACCAAGTTCTTCCGTGCTACACCAACGAAAAAGAAAAGCGAAGAAACCAACGTATTTCTACACTATCGAAGGCATAGAGAAATGAATCCAAAGCCCACGACTTCAATTAGGGCTTTGGGGCAGCGCTCCATCGCTTCGTCATTCCCCGCTCGCTCTTCTGGTTTGTACTCTGGTTCTACTGATTCTAAAGAAGACAATCGGGACGAAGCTTCAAAGAAGAGCCGCCGCACGTCGCTCGCGGACTTCCTCGACAGGAAGCTGCTCACTACTTCTGTGCTGCCCAGAACTGTTCAGGGGAAATCAAGACCTTTCTCGTCGCCGCTGGGCCTGAGAAAATCTGGTGGCTCCATCGATGGCCCTTTTGGGGCAAAGAAAGATGGGGAAGCAAAGTCAAACTGCATCATCGACAAAGGGTTATTTGAACAGTTCAAGCATAATGGTGAAGATAAAGGAGATCGTGAAGGTTCCTGTAGTGACGTGGGATGTTGTAAGATAGATGAGGTGCCAGAATCAAGAAAAAGGAGGAATCCATTTCAAGGTGGGCATGAGAAACATACTGCTCGAAAGCATTTATTAGCTCTTGGAGATGATCCAGAACCAAAGCGAAAAGCAGAGGAAGAGAGGTTTATTAGCAAGAAGAAATCAAGACCTCTTTACAATCACTATGCAAATGGTCGTGGCTGGTGGGACTGCAACATGGAAGGTGTTGATAACGAAGAAGTAGGCTTCAATGAAGTATGGGAAGGGGTGGGCTCTAC
>TRINITY_DN1172_c0_g1
GGCGGCGTTTCGGGTGGCTTGCAACTGGGCCCGCTTGAGCTGTTGCCTCTCTTTCTTGTGAGCGTTCTGGTGGCCGCCGAGGGCTTGTGAGTTGGCGAACTCTCGGCAGCAATACTGGCACTCATATTTACGGTCGCCGGAGGGAGGAAAAGCACCTGAATCCGATGAACCAGATGGGGTCTTGGAGGAGTCGACTAGTTCTTCATCTTCTTGGACGTTGAAGCCAAAGAGCTTTAAACGTGTGCTCGTGGGAGTGTTATTGCTTGGCTTAGTTTGGTAGTCTAGTTCTGCCATGTGCGTATAATGCTCGTTGGAGAGAGAGAGAAAGAGGGAGAGAGAGATTGATAGATGGG
>TRINITY_DN11731_c0_g1
AAACCATCGACTATGAAGGATACAAACTGAACATCTGGGACGTGGGTGGCCAGAAGACCCTTCGCACATACTGGAAGAACTACTTCGAGAAGACCGACACGCTCATCTGGGTGGTGGATGCCACGGACAGGGAGCGAATCGAAGACTGCCGCCAGGAGCTGAAAGGTCTGCTCGTCCAAGAACGCCTGATGGGGGCGTCGCTCCTGGTATTCAAGAACAAAAGCGATGTTCCAGGCTGCATGAGCGAGGACGATATCCGCCAGAGTCTACAACTGGACAGCATTCTCACACATAA
>TRINITY_DN11734_c0_g1
AAAGTAGTAAAGAATATTGTAGTTCGATCTCTAATGTTTACTCAAGTTGTATGGATGGTAATGGAATTGATTTAAGATGTGATTTTAAAGTTCAAGCAGTCGGAAGTGCATGCTAATGCATCGATCCTCCTACTTGGATCCGATGGATTAGGTTCCCACTTAATTCCCGATGTTGGTGCTGATCAATATATATCCAACAACAAGAGAATTACGTGCAACTAAATATAAATGAATAAAATTAATCATTATCCTGTG
>TRINITY_DN11735_c0_g1
AGGAAGTTGACCTCCATGCTTCTTCGCACAGAGTGGATATCATCGTGGAAGAGAGACATAGTGGTCTGTGTGATGTGATTGAGAATGAGCATGTCCAGTCCACCCAAGAGCTTTCCTGCCTCAACAACAAATCGCTCTGCAAAAGCCATGTCTTCCATAGTGCCGGCAATATAGTGAGCAGAGGCTGCTCCGAGTTCAAGGCAGCGAGACACCACCTTCTGGA
>TRINITY_DN11736_c0_g1
GGAGACACACAGGCTTGAACGCAGCACACAATGGGTCGCAGTGGACCAAGCCAAATGGTGGCCAGTTTCGCCTTACTGGCCAGCGCGCTCTTGTTGTGCGTGGCCCTTGGCGGCGCGCCAGCCGAGAGTTCCATCGAGAAGGAGCCAGTTCGGGTGACCCATCGCAATTCGGGGCCGCGTTACGACATCGACGAGGTCGAGCGCACTCGGCTCAACGCGGACGCCAGCGAGAACCAGGTGATTCCGAGCGGCCCGCGCGGCGACCCCAGCGTGGACTCGCCCTCGGCGGCCGGCTCGTCGGAAGTGAAGCCGCCGCCCGCTGAGAGGCCTGCGGGAGCCGCAGCCGGCGAGGA
>TRINITY_DN11739_c0_g1
GTTGAATAATTGCTGGATTGTTGTTAAAAGATAAATAAAATATTATTATAATATAATTTTTTAATATAATTTTTATTTTAAAATTTAAAAAACTGGAATTATTTATTATATTCTATCTAAAAATTTAAAAAACTTAAAATGATTATAAAAGATCAAAACGTTTTCTTCAAGATTGTGAAAACCATTTTTAAATTTCACATATTCCCCAAGATTGTCTACTCTATTAATTCACTGTTTTCGT
>TRINITY_DN1173_c0_g1
TGATGGTTTTCTAGCTAACGTCCGCGGGCGGCAGCGACACCTTTGCTGCGGCCTGCGCGCCCACCAGCACGGCACGCGCATCTGCGGGGGACAGTGTTTCCAGCGGCTGTCCGCCGCCCGCGGCCAGGGCGTCGAGGAAGGACTGGGTGTTGCGTTCCACGCCCGGGCTGCCCGCAGCAAGGGCGACGCTTGCTGCCAAAG
>TRINITY_DN11741_c0_g1
TGGGAAGATAGCATCGGTGGAGATTCGATGCGCAACGTGGTTGCATAGTCTCAAAGCAAGCAAAGATAAGATACTGAATAAAGGGTTATTGGATTCTACCAACAAAAAATAACTTTTTCTGTATATGCATCGTCTGAAACTTTTGGATTGTTGATTTGGGAAGATGATAGCATCGGTGGAGATTGCTCAACGTGGTTGCATAGTCTCTCAAAGCAAGCAAAGACAAAATACTTAATAAAGGGTTATTGGATTCTACCAACAAAAAATAACTTTTTCTGTATATGCATCGT
>TRINITY_DN11744_c0_g1
GGAAAATTTATGATGCGATGACATTCATATAATATATCCTCTCTTACAGGAGGGAAAGACATCGAGAGGTGGGCAAACAGATAAGATGCAAAGTTAAAATTGAAGTTAATTCAGCGGTTATGAGTAGTATTGCACTATCCTTCCTGTTGCACCACTATGAAAGGGTTGATGCTGTCTTTCATGTAAAACAAAAATGCACCGAATATATATCTTTGTTCAGAAAATTGGTCTTAATTTTCCAGCCAAAAAGAAATTCAAATCCTACCATTTCGCCAAAACAAAAGGAAGAGGAAGAAAGAAACACAGTCATCCTCCTTGCAAAGTTAACATGCATGCAACATCTTATGTATGAGTTCATGGAAGGGAAAAAAAAAAATATCAAAGAAAC
>TRINITY_DN11750_c0_g1
GTTCCCGTTGTTATTATTGTTGCCATTTCCATTATTGCTGTTGTTGTTATTGCCGATATTATTACCATTGTTGTTATTGTTTCCACTGTTGTTGCCGTTGTTGTTTCCGTTGCCAGTTCCATCACCATTACCGTTGCCGTTTCCACTATTGCCACCATAGTTGTAAACTATAGGATAGCCTGGAGACTGGGCACTTGCTATTGATGAG
>TRINITY_DN11754_c0_g1
GAATAGCCCAACCAGGTAGAAGATTGCTACGGTGATGTTGAATATATTTTTGATATGAGGTTTGTCGTCGGGAAGGCGTTTAAGCACTGCCGCGAGAGGGTACGACATCAGGAAGAGGACGATGAGTTTGAACTCATCAGTAGAGGCCCCAAGCTGGCCGGCGACATACTCAAACGGAGTATTGATATAAGGTAGCATGTTGACTTGCTCAGACCGCAGTGTTTTGTCAGGCTGCGTTGCTTCAGGTAATTCTCCCTCCAGGCATGGCCTAGCTGAAAGGTACGCCGAAAGGTGAGGCTATGCTGA
>TRINITY_DN11757_c0_g1
GGAAACCTCGCCGAGACGGGCTCCTAGCTGCTGACTTGTCTGTCGCTTCTGGCTTATCGATTTCCCACGGCGCCAGTTTCTCTGGTTCCCAAGCTCTTGCTGACTTACCTCTCCCACCAAATTTGGGGGGTGGTCTTCTAGCAGGCGAAGCCTCATCTTCGGAAGATCCCGAGGAAGGCACGTCCCATGGATCCTGGGCGGTATCGCGTGTCTTTGATGGTTTCAATTGAGGTTTCGCCGGCTTTGTCTCGCATTGTTGGACCGCGTACGAGTCCGTCACACGTGCGTTCCTTGATAGTGTCTGCACTGGAATCGACAGCTCGTCCTCATCCATGGCATCTAAACTTGTGCTGTTCCACGTGTTGACGGAACGCGAAGTCTTGCCGTATGTTGCCTGCTTCCGCCGCCGTGCCAGGGCCGCC
>TRINITY_DN11758_c0_g1
TCCTTCTTCATTTTTGTCAATTGGTAGACGAATTGCTCCACCCAGGCACTCAAACTCTCAAGGAGTACTCCAGCTTTTGCTAGCCGATGTCTGACCACGGGCTGCTCAAATAGAGTCTTTCCAAACGCTTCCCGCTTCAGCACGTAAGCGAACGCGGCCGACAAGACGACACGTGCCTGGCGGGTCACACCGATTGCAATGGTCAGACGTTCGTGGTTGAAATTCGTCATGATCAGACGCATACCTTCCCCCTCCTTGCCAATCAAATTCTCCACAGGAACTTCCACATCGTCCAGTTCAATGAATGTGGTTCCAGCAGAGACTTGGCCAGAGACCTTCAATCTTCTCATCTCAACGCCCTTGTGCCCTTTGAGCGGCACAACTAGCAACGAGAGGCCGTTCGGCCCTGGTCCGCCAGTACGTACTGCCATCGTAGCGTAGTCGGACCATATTCCATTCGTAATCCATTTCTTAGTACCATTGATAACATATTTCTTGCCGTCTTTAGTCTTG
>TRINITY_DN11758_c0_g2
AATGAAGAAGGAGGACGCAGACGTCGAGCTCGGAGGCCTCACAGCAGCCGCGAAGGCGCACGCTGGGATGGTTTTGAAAGAGTGCGCCGACTGTGCTGTGATCTTGTTCGGTGGAAATGGCTACACTCGTACAGGACAAGGCGAGATCGCGGAGAGAATGTGGAGGGAGGTGAATGGGAATCGAGTGCCAGGTGGGAGTGAAGATGTCATGTTGGATCTGATGGTGCGGCAGCTGGGGAAGAACTACCAGCGTAAGTTGAAAGAGCTGGAGAAGTCCCAGGGCTCGAA
>TRINITY_DN1175_c0_g1
TCACCAACAGCCACGATGAGTAACTATGGCCGCTTCGGCAGCTTTGAGCTCAACAGCATGGTTCGTGGAGCCCAGCTTACCATAGTTGGTGCCAATCGAGCTCTACAAAACCCAGGGATTTTCACAAGCGATCATTATCGCCAAGCAGCTCTTGCAGTAGCCGCAGGAGTTGGTATTAGACTGCTTGTGGCCATTCCCACTATTGGAATTCGCTTCTTGATACGCTTCCTCGGCCTGTTCACCGACCTTCAAGGATCAACGTGGGATGAGGACATCATCGATGGTGTGGAGTTCATTGAGCACTCCGTCTTACAGGTCCCCTTCTTCCTCATGTCCTTCATGAGATACCTTGTGCCCACCATGGACAACGTCTTCATGGACTCCCTTGAATGGGTTGACCGGACCTACCTCAACAAGCACAAAAGCGATGATCCTTCCCAGCTCCGCGCTATGTACGCGCCGAATCTACGCATGTACACCCTGCATGGTGAGACGGCCAAGAAGAAGGATCCCAAGCAAGCAATGAAGGCTTTCTTCATGCGATTCGGGAAGAAGGCTGCGACGTCGTTGGGCATCTATCTTTTGTCGTTTCTGCCATATGTGGGACGCTTCGTGCTTCCGGCCGCCAGTTTCTACACGTTCAACAAGTCTGTTGGCTTGCAGCCTGCTGTGCTTGTGTTCGGCAGCTCTCTGTTCCTTCCGAGAAGATACCTTGTAATGTTCCTCCAGAGCTACTTCTCCAGTAGAAGTTTGATGAGAGAGCTGCTGGAACCGTACTTCTCCCGCATCCGCTACACTTCCGAACAGAAGAAAGCCTGGTTCCATGACCGTGAAGGGGTTCTGTACGGCTTCGCTCTCGCCTTCTTCGCCTTTCTCAAAATCCCGCTGTTAGGCGTTCTCATTTATGGCATTGCGGAAGCTTCCACGGCATACCTCATTACCAAAATCACCGAGCCCCCGCCGGTACCGCAGGAGGCCGAGGAGTTCAAGAAGAAGGATATCAAGTGGGTGAACAAGCATGAGTTTTTGTCGCTGCCGCTGGAAGCGATGGACAAG
>TRINITY_DN11763_c0_g1
GTGAAATTGTTATAACCCTGTTATCATGGTTTTAGGTTGCTCCAACTTTGCTCAAGGTTGTCTTAACAAGTAAATATCTTTTTTTTTTTATAGGTAACAAGTAAATATCTTCTTGGTATTGCATTAATAGCAATTTGTCTTCCATTATTCCCTAATGATTAATTTTCAAAGCCACCCCACTCTCTTTGCAAGATTTATACGTTTTTGTCACTCTAGTGATAATTCGATGATATACTAAAAGTAGCTGAGCTAGGGGTAAGCATCACTACTAGGATAAAGTTAGAATTGAGCGATGGGAGTAATCTCATCTTTCCTTATGCACCTAAGCAC
>TRINITY_DN11764_c0_g1
AAAAAAGTTACCAAGAACAGTAAAAAGATATCCTTCAGAACAACATCGACAATGAAACAGACATGCCAAAGAATGACAAACAAGTTCCTTTATCAGAAAAATTAAGTTAGATAAAAAAAAAATCCCACTAAAATTACATAAATTAGAGCTCAAACAAGGGAATGTTGAATTACATCAATTTTCATTTTGTTACACAAAAATTAGGTTTTCAGATTTCAACCCGGTTATCTGAATTTTG
>TRINITY_DN11768_c0_g1
GGCATGTCGTCTGCGTTTCTCTTGTCCTGCCTTGGAGGGGAAAGTAGGGAACATGGCAGTTGGTTTCGGACGAGGGTCTTCGCGGAAGTATGCGTGTTCTAGCATTTCCTTCGCGGAGGGTCGACGGCTGGGGTCGAGGGATAGGAGAGCATTGAGCAAACCAGCACCTCCATTTGTGAGAGTTGGAAATTTCGAACGAATAATCGAGCCTTGAGCGGATTTGCTGTTGCTGGGTAGACGCAGCGAGCGTGCGTTGGGTAGGCGTTTGAAACCAGGCCATGTATCCTCTGTGGGAATGCCGCATATTTCAAAAATCTTGCTGAGCTGGTCGACTTCGTTCTTGCCTTGGAGGAGAGGGTGTTTCGTGAGGAGTTCTGCGAATATGCAGCCGATGCTCCACATGTCGATTGCGGAGTCGTAGGTTGTGGCGCCAAGGAGGAGTTCTGGAGCGCGGTACCAGAGTGTCACGACGAGTTGTGTGAGGTTTGGTGGAGGTGGATCGCCGCAGAAGCGTGCCATGCCGAAGTCTGCAACTTTGATCTCGCCGCGATTGTTCATGAGAATGTTGCTGGTCTTGAGGTCTCGATGAAGGATCCAGTTGTCGTGTAGGTACTCAACCGCGCTGCCCAATT
>TRINITY_DN11769_c0_g1
AAGTCGATGACAAGGAAGCTCTTCGTCCTCAACTTCATCACTTCTTACCTCCCTGTGCTACTCACAGCATTCGTCTACGTACCCTTCGGTGCTATCATTGTTCCATACCTAGACGTTTTCAGTCTCACTGTCAAGCCTTTTGCAGAGGACGACAAGCAGCTCCAGGCTCCGTCCACTCAAGACTTCAGCATCAATCCGTCTCGCCTGCGCCAGCAGGTCATCTACTTCACCGTCACAG
>TRINITY_DN1176_c0_g1
GTGACTTGGAAGTTGGAATCCTCCCAATATTATTCTCATTTCCTCCATATTGCATCAAGTTCAGCAATTTAATTTTCTTGGATCAATGATTCTATGCAACTTTTTACGTTTCAAATTTGATTTTTCATTAAAGGTTGGGGGGGTTGAACTGAGGCTGCTGCCCTTTTTCTTCAAACACTGGACAGTAAATGGAAAGAGGAGAGGGCAAACACGTGTGTGGTTGAAGATAAATGCTTAAGCAGAAAAATAAAAAAGGGTATTGCTTTCTGTTTGCAGGCATTACGCGAAAAGATTTGGGATTGTGTATAATGTAATTGGTATGGAGGCAGGTGGAAATGAGGGGAAGAAGAATCTGGACTTTATTTTGTATTTGCCTTTAAACTTCCTCACATCAAATTTATCCAAGTTGACCACCATGGCAGCAGATGCAGAACGC
>TRINITY_DN11770_c0_g1
GGTTGTTGACGATCATCGATTCCAGCATCTGCGTGGCACAGATGGAGGGCTTGCCGGCAATGTTGCACTTGGCGATCATCATCTTTTGGGCCATGAAGACCTGAGGGGCAGGGATCTCAATACCCAGGTCACCTCGAGCAACCATGATTCCGTCCGACTCTCGGAGGATCTCGTCGAAGTTCAAGACACCCTGGTGGTTCTCGACCTTGGAGATGATCTTGATGTGAGCTCCCTTCTCTCCCAAAATCTCACGAATGGTTCGAACGTCCGATCCTCGTCGAATGAACGATGCGAAGACCATGTCGAGGTTGTTGTCGACGGCCCAGAGGAGGTCCTTCTTGTCCTTCTCAGAGATGGCAGGCAGGTCGACGTCGGTGAGGGGCAAGTTGACACCCTTCTTGTTGGAGAGGGTACCGTTGTTCACTGCTCGGACCTTTACGAGCAAGTCGGACTCGATGG
>TRINITY_DN11771_c0_g1
ATGAGATTAAGTAAGAGCACTTTTTGCCGATGTGTTCACTGCCATATATATATATATATTAAGAAGATGACGATATCTCAATTTTATTGATAGCCCTCACTTTTCGCAGAAGAAAATCGTGGTTACAACCAAACACCTGGATGTTACAAATAAACATAAACACCGAAACCCAAATATCAAAAATCAAAAAACCCAATTCCACAAACTAAGAAAGCCTAA
>TRINITY_DN11772_c0_g1
GCTGATTTCATGGAAAAATGAGTCCAAAAGAACATGGACAGAGTAAATGCGAAAAGGCACGAGTGGCAATGATTTTGACCGAGAACGCTGCTTTCAACATCGAATAGTTAAGGATTCACGTAGTAATCCGCAATAATTATCTGACGCCAGATTTTTGTTGAGTTTTTTTATAAGTCCTCCGTAAAATTTAACCTTGAGTGATTAATATTCAAACAAAGGGAAGAAAGCCGCTAAATATGGACCTGCGTAGGTTG
>TRINITY_DN11774_c0_g1
CTTGAAGAAGTTGCTGTAGAGGCTCTTGAAAAGCTTCGCTGGTGCGTTCTCGATGATCCTCTCGACAAGATGAGCGCCGACTGAGTCGTAGACGAGGCCACTGATGAATCCAGCACTTTCGCAGTCCGCGGTGAAGGGTTCGTCGGGCAGCAATGTACGGATTATTGACTTTTCCTCTTTTGCACGTTGCTTTCCGTAATGGGTAAGCTCAAGGGTGAGGAGGAGCTGCAGGGTGGGGTTCGCTGAAGGATGGGTTGCCAGCACTCGAAGGTTGGCGGTGTCAAGACCGGCAACACTGTCCCGGATAAGCTTTTCAAGTGCAGTTGAAAATGCCTTTGG
>TRINITY_DN11774_c0_g2
CGGGAGACGACATGGTCCTGTGCCATGGTGATTAACGTAGGCGGTTCCAAAGAGATTATCGAATCCAGAATCAGAGCGCTGAGTGAACCAGGCACGACAAGCATGGCTTGTGCAAGAATGTTAAAGTGGACTTTCGAGGGACCTCCTGGGCGGGACAAGAAAGCATCCTCCCCAGTAACAGGCCGCACTGCTTTGCCTTTGTCCTCTGGCTTGTTATCGAAATGAAGCAGTTTTGTCACATCGAAGCCATCAGGTCCTTGGTAGGTTTGGTCAATGGTGGCGGCGATAGCATGAGTGTCAACCTCACGAACGGCGCAGCGCTCGATGAGCGTTCGGGTCAAGCTGGTCCACTGCCTTTCGAGAAGAGTTGGCACGATCGGGAGAAGAATCTCGTGGGCCTTGAGTAGCTCATCATATCCAAGACGGCCAATGACGCGGCAGACGACATATGTTGCGACCTCGTTCTTCGCGTGTGAAGCCAG
>TRINITY_DN11776_c0_g1
CGGCCTGCACAAATAGAATGAAAACATTATGCATCAAGGTTGTAGAAACCATCCAAATAAGTAACGACATGAACAAGTACTAGTCAATTATTTATATCGGCTTGAACACTGAATACAATAATTCCACAACAAAGTAGGACACTAAACTTAAAGACTCATCATTAATAGACTCAAACCTTTGATTGAGTAAAACAATGAGAAGATCCCGTGGGATATCAAAGCACACCCACAATACTACAGTTCGTTGTTTACAAAACCAATGCACAAGCAAGCATGTGCAAACACATAGCTGCATGGTTTCATGCACGTGTGCCACACATACACACACAAAGATTGTATATTTTCTCTAAATAAATTCAGCACAGGAGATTTATTCCAAGTTTAATAAAATATACAGCGAATGCATTATGTATTGGAATAAAATCGATGAGCTGAAAAACGAATGACATTCTGATGGAAGATTTTGCCCTAACCTTGTATACAGCTTCAAGAACAATATGCACACTCAATTAAGCCTTTTTTTTTTGGGGGGGGGGGGGGGGGG
>TRINITY_DN11777_c0_g1
GAGTCGCGGACGTCGTCACCGTCTGCACCGGCGGGTTCACCAGAGAAGGGGATAGACCCAGATTCGAGCTTGAGCTGGAATTCGAGGAGGCACCCGCATTGGAGTTGCGCCCGCGTCTAGGCGGCGCGAGCGAGCCGTAAGTTGGCAGCGCTGTCTGAGAGTATGCTGAAGGGGATCCACCGCTTCCCGGTGAGCCCGCAGTCGCACCGCTGGAAGTGAAACCGGATGAGTTGGCGGGAGAAG
>TRINITY_DN1177_c0_g1
GCGCCAAGTCGGAGATGTCGTGCTTTGTTGATGTAATTGCGACAATCATTTTCCAAAAATGTGAGGTTCTCGAAGCCACCTGCGCCAACAACAAGAGAACCATAACTCTTATTCAGTCGGATGCCAGCTAAGTCGTTTGTGTCTAGGACTATTTTAACGGTCTTACTCACTTCTCTGTTACATCGAAAAAAACGGAGTTTCATTAGGC
>TRINITY_DN11781_c0_g1
CGGCGAGTGGACCAGACAAGGTGGCTGGCTCTTCGACACGCTCAACTCATCCAGCAAAGCCAACTCGGAAACCGCATCAGCTGTTGACAAGAAGCTTGATGCTGTTCAGGACATACTTGGGCAAAGCATCAACGCAGCGAGCGCATCAGTCATGTCCGAGCTGGCCAACATTGCAAAGCTGCTGCCATGGTTGGAGCATTGTAGGAAGACCAATGCCGATAAGGTGCAAGCTAGGGAGGAGAAATGGCGGACCAGCAGCGCAACTTTTCACGACCGGAATCGCCGAGAAAGGGAAGCTGCGGAGAGACAAATCAACGAGAAGTTAGAAGCGCAACGAATTTTGCTTATCAAGATAGCGGAGGCGAACGGTGTCGACATTGACGACGAGGACAAGCTCAGTGAGGCCAGTCTAGGTGCGCAATTGACAGCGG
>TRINITY_DN11785_c0_g1
AAAAAGAAAATATGACTAGAGTATTGTTTATAGAATTTCCCTTAAATTAATAGAGATTGAGATTAGAGTTTGTAATAACTTGTTAATTAAATTTATTGTGAAAGTTTCAGTTTATTAGAAGTTGACGGTCATTTCCTATTCAATTTGTCATCTATGTCAATATACTATATTCATCATCAATTTCACACATACGACTTGTGCACATGAGTACGGGCATATGTGCGCACATACGAACAAAAATGAGTAACGATATTTTTACACCTCATTTACTAATATT
>TRINITY_DN11787_c0_g1
ACCCACTTTTTCTATTTTAGCTACCCGCTTTGCAAAACGAGATACATCCCACTTTCTAAATGTTTCTCTACTCTACTTGAATAATCTTTTTGAATGTATTTATATTCATTTTTATGGGGCAATGAGAGTGGAGAGAGAATAAATTGCTTTTTCTTTTTGAGATGCTATGGTTGCTAGGTACATTTGTAGAGCAACTGTATCAAATCCAAAATCTCTCTACTTTGCCATCCGAAATCCAAAATCTCTCGACTTTTCCATCTGCACAGAGCAAACTAAAATATACCTTGAGCTCACAAAGGAAAGCTGCATATTATAATCAGAATGCAAACAACCATCTG
>TRINITY_DN11790_c0_g1
CTGGCCACCGCCTCTGTGGATGGCGTCGGCGTGCAACGTCACGTCGTAGATGTTGAATCGCACGCTTCGCATGTTCTCTTCAGACAATACACCCTCCTTGGTAGCCCACTGGAATCCGGCCACAACCGAGTCCTTGATTTCGTTGAGGTACTGCACTCCCTTGGTGCAGTCGAGAAGCAGGTTTGGTCCGGTGCCGTCCGGTCCAAACGCCCAGATCTTCCTGGCTTCAGTCACGTCGTAATCATACTTCTCACCAAGGTAGCGGGCACGGCTCTTGAAGTCGTCCCTGGGGTTCACCTCGCCGCTATCAATGTCCTCAGCCAGGCCGTCGGGCATTGGGCAGGCCTTCATGAAGAGACGGTTGTGCTTGTTGGGAGACTTTGAAAGACACATCTGGTCAGACTCTTCCGAGACTGTCTCACGGTAAG
>TRINITY_DN11792_c0_g1
GTGGACAGCAGCGGCACAAGCCATCAAAACATGTTGGGGACCAGTGACAGCAATACGAAGTTTGTTGGTTTGAAAGAGCATCAGATTATAATATGCCCCCACTTTGGAAGGCTACGCAAATTGTGCCAGGCACAAGTGGCCCTTATTAGGTTGGCAAACATGTCTATAGCATACCAATCAGCCAGTTACTCTAAAGAGATTAGGCTAACAGAGAGTGCTGTATCTCAATTGTATGCTCTTACACTTCCCGTCACATTGGTATTATTAAACATGA
>TRINITY_DN11793_c0_g1
ACCTTGGACTCCAAGATGAAAAGCTTCACTGATATTATTTAGATTTAAGTAATTTACACTGTTTCTGTGGATAGCTAGAAATCCATTAGAAATCATAATTCTAGATAGATGACTTTCTATCGTGCACGCACTTGAATTTTTTTATTTTTATATTTTTTATAAGTAAAAAATATTTTATTGATATCAGATAGGCATAGCCCAAGTACATAAGAACTATACATGTGATTACACATATTTAGGAACTAGAAACATTTACAAGAAAATCATGGAAACTAAG
>TRINITY_DN11794_c0_g1
GCCAGATTGGTCCTTTACCCCCACGCTGTCGGGACCCATGGTCAGGGCTGCTGTGGCAAGTCGGTTGGAGAGGTCGATTTGCGTCTTGATTGTGTTGGTCAAGTAGGAAACCATCAGGACGTCTTGAATGTGGTTGTTGAAGCTATTCTCGATATCTTCTGCGTCAACCTTGGGCGCCAGACTCAAAGTGTTCATCAGATATTGCCCAAGTGCGGAACTAGGCTCGGCTTCCTCGTCCAGCACATTTCCGACATAGGTGCTTACGCGCTCCAGCATATCCAGCACCTGCTCGACCGTCTTCTCCAGGTTGTCGATATCCGAAGTCACCGCCTGCGTCCTATCCTCGCGATCCCTTGCGCCTGCAATTAACTCCAAACCACTCTTCTCCGCATCGCCGTACTTGATCTCGTATGGTACGGGAATGAAGAGACACGAATCCGCAGCGCGCTCAGGAGTGACGCCAATAGGCGCGGAGATGTATGTCTGCGCATCGACAGGCTTTCCGGCGATGGTAGAGAGAGTGAGGTGCACGGCTGGGTGGGGGAAAGTGCCTTCACCCTGCTGGCCGTAAAAGTTCTGGATCAAAGCGGAGAAGGTGTTGAGCTCGGACGAGGTGGCATACCAGCCAATCAGGACTTCCTTGGGGGAGGCTTTGAGGTGCAGTTCGAGCATGCGCTTCTGGTAATCCATGTCCACCTCCACCTGCTCGGCCGTTTCGGTATGTGGCACGGCATAGCAGTTCCGGATGTCGACTTCGGTACCATCTTCACTGCGCACACCGAGCAGAGTGCCGATAACGCGCTCCTGATCGGCGGGACGGCGGGATGCGTGGTCGAGGATGGAGAAGAGGGCCTGGGCCTGGATGTTAACGGTGACGGGTGCGGTAGATTGCTGAGTGGAGACAGCAGCAGGTGCCAGTGGCCGCGCCAGATGCAGGAAGGAGTTGCCCATGGTGTGTGT
>TRINITY_DN11796_c0_g1
AAAGCTTTGAGGACTGTGAACGGACAATGGTTGAGCTCAAAACTTTGTGTTTCGAAACTCTCATCCTTCAGAAGCATCTACAGATTCTAATGGGGTTAATTTCCTTGAATTTCTTGTATAGTCTAGACTGTGAACATCCTCTGGATAGGTGGCTCTACTGTGTACTTGGATTGTGCTTTCTGTGTGTTTTAATGAAATTTATATTACTTATAAAAAATTTCTGTTACTAAAAAATTACTGAATTTTTTCTGCCATTTTTTTCAATATTGGAAGTTTAGGATAAATATCTGTGGTCCCACTTATAGAACTTACTGTTGCTTTGGTCTTCTTTTTCTTCCTCTCAACTCATCAACTCTGCCTTTTGACATCAGGAATAAATATCGGGTAAGTTTACGGGCTTGAGGATGTGTGGGTTTCTTTTTGTGCAGTTTGGAAATAACTGAATTAACCCAAATAAAAATAAGTTGTGCAATTCCATT
>TRINITY_DN11798_c0_g1
CTATTATATGTGGCGACGGACTTAATTATAAAAAAACTTTCTACATTGGTTTCTTTTCTGTTTGTTTTATTAACTGAAGGTAGCAATCTTGAGTTTATGTCTTTTACCTTTGGTTATGGATGAGAATAGTTTTCAATGGGCTGGGATGATATTATGAGGCCTTTTAAAGATGAAGTGTTTGTTGATCATAAGTGGGAACTATAGATGGTACAATGTAATGTAGGAGTTTTTGGATAAGTAGGATAAGCCTATTGGGATTACACTTTCGGTCAAGCTATAACTTGTGATGCCTTTAATGGAATGTTGATGGTAAATATACTTGGAGATACCCATGACATGATTAGAGGTCTTAAGGAAGAGGAGACCATCTATGATTTTACTATGAAGTGAAGGAGAGTGGCTAAAGTTGTATGGCTTGGAACACCTATAGAGTAGGTAGCAGCTCTTCATTCAAATGACCCAACTTTGACCTGTCATGCTGAGAGCATACGAATGAGCATATGAGCATTCTCCTGCATACAAATAAAACTGGGCATTTTACTCTTTCAGAATGAGAGACCTTTGTTGGTAATACTTTTATCATTTGATACTCCCGTTCTTATCGAGTCTCTTCAATTTGATAGCTAGATACTGAAATTGAGGCACTGGCAGTGCAGTATTACTCTTTGATTATGTGGTTGTACCGGTGCTTCAGCAACATCCTCAATAGTATTGCCATGCCAATACTGAAAGCTAGATTGACTGCTGGTGTGG
>TRINITY_DN117_c0_g1
TCCACGACGACGATCATCATCATCAAATCTTGTCCTCCTTCCATGAAACTGTCCTCTTCCTTTGGGTGCCCCAGCATAACCAGGCCTATTACCCTTCCCTTTTCCTTTAAATCTGCGGGCTGCTGTAAAAACATGGCTTCCTTTAAATCTTCCACCTGCATGCCCTCCTTTTGACTTCCATTTGTTTAGGGATTCTTGCTG
>TRINITY_DN117_c0_g2
GCTGATCATCTGTGATTTTTTTCAATGCTTCTTTTTCCGCATGTCCTTCTAGTACTTTCCAAGTCACCTTTTTGTTCCTTAACAGTAGGTTACCATTATTTGCATTTCTGGCTTTCTCAAGTGCTTCCTTAGCCTTTTCTTTGAAGAGAATTATTCCCTCTTTTGCTCCTCTGGCAAAGTCGACCCATTTTATTTCACCATGATTTGAGAAAAGGAAGTGTAAATCTTCTCTACAGGTCTGGTCATCCAAGTCACCTGAAAACTTCAGTAAGCATCCCATCTTTCCTTCTAGAGCTCTGGTTTCAGTACTTCCTGGCTTGTGTCTTCCTTCATGCTCTTGTTTAGCTTTTAATTTAGCTTCCACTTTGCTCTGCTTTCTTTCTTCATTTTTTTTTGCAAAGTAATCTTCCTTAAAGAGTATTAGCAGGTTAGTGTCTTTGTACTTCTGGCCAGGGATCTCCACAAACTTCTTTGCAGACTGAATACTATCAAACACAGCAAATATTGACCCCTTAAATGTTTTGTGTAATGTTCTTCTCATTTGAATATTCAGTATTTGGCCTTTATCGTCTAGCCATTCTTTTATATCATCAAGGGTGGCGTCAGTTGGGAAACCTTTAATATAAACAGATCTGTTTTTTACATCATTCTTATACTCATCCGTCACTTCAGGGAGTGGTCTGCTTGGTGATCTTCTAATTTTAGTTTTGTCTGCACTGACTTCCATGAGTTTTGCCTTAGATTTGCTCAGTGCTTGCACAATTACATTAAAGTCTGTTGTCAGCCGGTTTAGCCTGTTGAATTTTATCATTGTTTCCAAAGGTACCCAGCCTTCATCCAATTTGATCTGTTCTTTTAAAAACTTGTCTCGTGGCAAATTGAAGTCTCCAAAATAATACTCAATTTGATGACAGATTTTGGCCTCCAAAGCAGTCATTTTTTCA
>TRINITY_DN11805_c0_g1
AACACTTCTGCGCCAAAGAATATTTCTGACTGAATGTTTACCTATGCAACTAAAAAGAGATTTATTTGTTTGGCTGAAAAGAAAAATGTTTGGCAGTATGCGGTAGCGTGACGCAAAACATGACAGTATTTTACTGGTGGCTGATTGGACGTTGGGATCTTATGCATTCAATAGAGGATTACATCACTGCATCCAGGAATCCATTTTGGCGATAGATAATTGTTGACAAAAATAAAAAAGTGATAGCAAAAAATAAATTTCAAGTACCAGACAAGGTTTTGCACATTTTTACAGAGCACTCAGTTTTCAATGGCAATTTAGAATTTGTGTCCAGTAAGTTTTAGCAGTTCAATGTTAAAACTGCTCATACAGCG
>TRINITY_DN11806_c0_g1
GACTTGTAAACGTAGGGAGGATGGTATGGCTTGGTGGGTGGTGGTGGTGGTGGTGGAGACTTGTAAACGTAGGGTGGATGGTAGGGCTTTGTGGGTGGTGGTGGTGGTGGAGACTTGTAAACGTAGGGTGGATGGTAGGGCTTTGTGGGTGGTGGTGGTGGTGGAGACTTGTAAACGTAGGGTGGATGGTAGGGCTTTGTGGG
>TRINITY_DN11806_c5_g1
GGGCTTTGTGGGAGGTGGTGGTGGAGGAGACTTGTATACATATGGTGGATGGTAAGGCTTCTTTGGTGGCGGTGGTGGAGGGGACTTGTATACGTAAGGTGGATGGTAGGGCTTCTTTGGTGGGGGTGGTGGGGGAGACTTGTACACATATGGAGGATGGTAGGGCTTCTTGGGTGGGGGTGGTGGGGGAGACTTGTACACATATGGAGGATGGTAGGGCTTCTTGGGTGGGGGTGGTGGGGGAGACTT
>TRINITY_DN11812_c0_g1
GGATTTTAATTCATAAACCATATTCTTGGTAACTTTATGGGGTAATTACATGTTGCACCTGTAGAACTACCTCCATTTCAATGTGTATCTACGAAAAGTTGCAATGTTCACCTAAAACTACCATTAGGCTTCAGTATGCCCCTGCGCTAAATGATTGAAACTAGGCCGCATGATATAATCTTAAAAAAAAGTAGTAGTGTGACAAATCTATAAAAATATGTTATCTGACAGTGCCACATTGTAATAATTAATGTAAAGGTTATGCCCTTTGGTTAGTCATCTGTAGAAGAAGAATGGGAGATGACACCTGTTATATGCCCAAAATTGAAAATTGAAAAGGAGAGTGTCATGTCCAGCCTTCTGGAAGGGGAATGTGAGTTCCAA
>TRINITY_DN11815_c0_g1
CCTTCACTGGCCTTCCAGAGCAGTGGACGCGCCTGCTGACCACATCTGCCATCACAAAGGAAGACTATGCCAAGAACCCCCAGGCCGTGCTCGACGTACTCGAATTCTACACCGATATCCAGAAGCGTGAGCGGGACGACTTTGGCTTGGGCAACTCGACGATGAACATGCAAGCAGGAAAGCCTCCAGCTGCACCACGTTTCAATGCTGGTACAGGCTTGGCTGGGCAGCGTGGTCCTCCAGCTGCTTCTTCGTCTGGCAGCGCTGCTGACGCACAAGCGGGCAACTCTTATGGCGACTTGGCTGCTCCCCGTGGTGAAGGGGGACGGTCGGTCTCTCCAGGTCCCCG
>TRINITY_DN11816_c0_g1
TGACGTGCCTATCAACGCTGTTCGCAAGAAGAACAATATCTTTGCCGATCACCTCTTGAAAGGACGAAAGACCGTGCTCATTCCTGGTGAATACTATAAGGGAGGGATCAGCTTGTCACCTCAGCCTTTGGATGACCCCGAAGAGGAGCTCAAGAAGTCCAAGATCAGACGATGGATGATGGCGTGCAAGTGTGCCGACGTTGCTCCGAAGTACAGATACGACGTTGCAGTCCTTTATCTTGAACAGACCGACTACGACCTCGAGGCCGCCATTCAAGCCTTCCGTGACGATGA
>TRINITY_DN11817_c0_g1
AACTAATTCATGAACCCTCGTGCATAAAATATCATAGAGAGAGATGCAGGAAGAACCATATGTTATGATCGGTGGAGATGGACAATACAGCTATGCCAAAAATTCCAATCTGCAGAGAGTGGGAGCTGATCATGCCAAAACCCTGATAATCGAAGCAATTACTGAAAATCTCGACATTGATGAAAATGTCTCGTGTCCAAATTCAAACATATTTGGGATTGCCGATTTAGGCTGTTCTGTTGGCCCTAACACATACGTTTCCATGAAAAACATCATAGAAGCTGTGGTACAAAAATACAAAAGCAAAGGTCGTAACCTCCCAGAATTTCAAGTGTTCTTCAACGATCATGTTTCCAATGATTTCAACACTCTCTTTGCAAATCTTCCAGCCGACAGGCAATACTTTGGGGCGGGAGTTCCAGGATCTTTCTACCATAGATTATTTCCAAAGGCATCTCTGAAGTTTGTATACTCTGCATATGCACTTCATTGGCTTTCTAGGGCACCACCGGAGGTTGGGGACTTGGATTCAGCTTCATGTAATAGGGGAAGATTATATTATCGAAATGCAACGAAGGAAGTTGGTCAGGCTTATTCTGCACAGTTTGAGAAAGACATGGAATCCTTTTTAAGTGCTCGAGCAGAGGAGCTTGCTCCCGGAGGATTAATGGCAATCTTAATGTCCGGACGTAAGGACGGGACTCTTCCAATACAATCCTCAATTGGCCCGCAAGACCAGCCCTTGGAATCGTCTCTTCTGGATTTGGTTAACGAGGGAATAATAAGCAAAGATAAAATGGATTCCTTCAACTTGCCAATCTACGGGCCATCAGCGGAGGAGATAAAGGCTATAGTAGTAAAAAATGGGCATTTTGACATTGTGAGATTGATTACTCGAACCAGTACCTCCAGCCGTATGATTAGCGTAGAGGAGTGTAGAGCTGGGTTTGATGGCCCTTTGAGCAAGCATTTCGGAAGCGAAAACATGGATCAACTTTTCGATCGATTTTCCAAGAAAGTTGCTGAGATGCCCCCTCTCAGTGGTGATGTTGATTTGATTAGATATGGTTTGAACATCATTCTCAAGCGTAAGTCTTGATCGATTGTGATCGACATATATGATGATGATCAGCTCGAAAGTG
>TRINITY_DN11824_c0_g1
GTGGAGGCCGTGCAGCGTCGCCCATACTCCGAGCAAAGAACTGTGGCCAGAGGCAGTCGAGGTTAGTGAGGACTGCGAGGCAGACACTTTGCTGTGTTCAAATCCAAGTCAAGGGTACAAAAATGCAGAGCAATAAAGCCTTTAACTTGGAGAAGCAGAATCATACTCCAAGGAAGCATCATCAGCATCACCACCAGCAGCACCATCAGCAGCAACAGCAGCAGCAGCAACAATCGAACGGGCGCCAAACGAATGCCAATGGGGGGCGACCGCACACGCGCTCCTCCTGGATCCAGCGCCACTTTGGCCGCCAGCAG
>TRINITY_DN11827_c0_g1
GAGGGGTATATACTTTATTGAAAACTTTAAATACTCTTCAGAGAGAACATCACATCTTCAATCAAGGCTCTTGTGTGGCCTGCATGGAAGGAAACCTGAGCTCTCGCTTGATATGGAGAGATCAGTTGCAGTGCTGCCTTTGGCTGGAGTCCCTCACGACCCGTGCTCTTCTGCCAGCTTATCAGCCTTTGCCACGGCTTCTTCAATGGGTCCCACCATGTAGAAGGCTTGTTCTGGGAGATGGTCATATTCACCTGCTAAAATCTGCTGGAATCCTTTAATGGTCTCCTTCAAGGGCACCAGCTTCCCCATGTGACCCGTGAAGACCTCAGCAACTTGGAATGGCTGAGACAAGAAGCGCTGTATCTTTCTTGCCCGGGACACAGTCAATTTATCTTCCTCAGAAAGTTCATCCATACCCAAGATGGCAATGATGTCCTGGAGAGATTTGTAGTCCTGCAGGATTTTCTGCACTCCTCGGGCGACGTCATAATGCTCATTGCCAACAATGTTGGGATCCATAATTCGAGAGGTGGAGTCCAGTGGATCCACAGCTGGATAGATGCCCAACTCAGCAATAGCCCGGGACAACACAGTGGTAGCATCCAAATGGGCAAAGGTGGTTGCAGGGGCAGGGTCAGTCAGGTCATCAGCAGGCACATAGATAGCCTGCACCGAGGTGATCGATCCCTTCTTGGTGGTGGTGATCCTTTCCTGCATTGTGCCCATGTCGGTGGCTAGGGTGGGCTGGTAGCCTACAGCAGAAGGGATTCTGCCCAATAAGGCAGACACCTCTGAGCCAGCCTGGGTAAAGCGGAAGATGTTGTCAATAAACAGCAGGACATCTTGGCCCTCCTGGTCTCTGAAGTATTCAGCAACGGTCAAACCAGTCAGAGCTACCCGGGCTCGAGCGCCAGGTGGTTCGTTCATCTGTCCATATACCAACGCTACCTTGGAAGTGGCATCTTTTAGATTGATAACACCAGATTCAATCATTTCATGGTATAAATCATTGCCCTCACGGGTCCTCTCACCAACACCAGCAAATACAGAGTAACCACCATGGGCTTTGGCGACATTGTTGATTAGCTCCATGATCAGTACTGTCTTTCCAACGCCAGCACCTCCAAAGAGTCCGATTTTCCCACCCTTGGCGTATGGGGCCAGCAGATCCACAACCTTTATCCCAGTCACCAGAATCTCCTGCTCAACACTCATCTCTATGAACTCAGGAGCCTCAGCATGAATAGGAGCAAATTGTTTGGTTTTGATAGGACCTCTCTCATCAATAGGTTCTCCAATGACATTCATGATTCTGCCCAAGGTCTCAGGACCAACAGGAATTTTGATTGGTGCCCCTGAATCCAGTACTTTCTGGCCTCTAACCAAGCCTTCAGTGCCATCCATAGCAATAGTTCTGACCGTGCTCTCCCCCAAATGCTGGGCCACCTCCAAAACCAGTCTGCTGTCCCTGCCTTGCACTTCCAGGGCATTTAGGATGGGTGGTAATCCCTCATCGAACTGGACGTCCACCACAGCGCCGATGACTGCCACGATTCGCCCGGTGGCAGTGCCTGCCTTCGGGGCCGCAGACGCCTGCGCCGCATAGTCTCTGGCAGGATGAACCCCGGCGGGAGCAGCTCGCAGTAGAAGCTGCGCCTGTGGCAGAGCCGCCGAAGGGCTGAGTCCCCGCAAGGCCCCGGAGGCCGAGGCCGAGGCCACACGCCCCACAAGACTCAACATGGCG
>TRINITY_DN11828_c0_g1
GAGATTTCAATGAAATTGTAAGTAATAGTAAAAAACAAGGAGGGAGGGATATGAGAGAGGATCAAAATGGATGCTTTTGGAAGGGTTCTTGAGGATGACTGCTTAACTGACCTGGGATGGAGGGGGAGTAAATTCACATGGTGCAATGGGCATGTCAATGAGTCTGTTATTAGAGAAAGGCTAGACCGTACTGTAACTAACCATGTTTGGAGGTATAAATATGGTGAGACTAGAGTGGACATCTTGGCAGCTGTATGCTCAGATCATTGTCCTTTGTTGGTGTCCTGTACCAGAGCAGAAAGTAGAGGAGTGATTCGAAGGGGCCATTCCTTTAAGTATGAAATAAGCTGGGATTTGGGGGAAGGATGCAGGGATGTGATTAAAGATGTATGAGAGAGGGATAGAAGACAATTGAGTCCACAAGAAAAAATGAAAAATAAGTTGTCATGGTGTAGGGGTGCTTTGAGTTTCTGGAGTAGAAGGAGGTTAAGAGAAGGG
>TRINITY_DN11829_c0_g1
CTCCGCAGCCAACAAACATTCCTCCCAATCCTCCTCGGCAGTCCTCTCAACACTAAAGCTCCTCACCCCATACCCGACGTCCCCACAATCCACCATTTCCTGGCCACAATTCCACAGACTCCACCTCTTATCCTCCCTCTCACTCGAACAGTCTTCCGCCTCAAAAACCCGAAACGTGAGCTGACGAGCAGCATCTTCAAAGGACTCCATGGTTCGGGGGGCCGTTTCTCCATTCGGGCCCGGGAATCTAGGCGAACCGCCATACGAGACTCCAATCTGGGAAAACGAGGCCGTGGCGTTGAAGCTGCTTCGGGAATCGATTTCGAGGCCGTTGCAGGAGGTGTTGGCGACTATTACACAGGGACTGGTTTCTGCGTTTACGACTTCGATTGTGGGGATTTCTGGTCGGTTCAGTATGTTGGCGAGGTTATCTGGTTGATGGGAGGATGGTGTTAGTTGG
>TRINITY_DN11830_c0_g1
CTAGAAGTAATTTCTTTGAACATTAAGATCATGTCTTACAAGGAAGATGGGAGGGAGACTGAGAGAGGCAGATATTATCGTGGAAAATTAACCAAAATAGTTCACTAACTTGGACAAAGGAACCAAGCACAGTCCCCTCTTCCTTAAATCTGTGTAGTCATGATTATTCTTTCCACCAAAGTTCATGATTTCCTTTCTTTCATCTGCCTGCAGTTCTGGATAATGATCAAAAGTATCTGCCTTGCTCAAGGAACTAATAATATGATGATCATGTGCCTTTCTTGGATTCATATCGCCTGGTTCCAAATCACCAACCTTGGGACTACTAACTGGGGAGCTAGCAGTATCCTCCAAAGAATCGTCAAAAGAAATTATTTTGGTTCTTGTTTTCTTGAAGCTCAATCTCTTGGGAATCTTCAGATTGCTATTGGGATTTTTCCATGCAGCAGAAGAAGCAGCATCAGAGACCCCAGAAGAGGAATGAAAACTAGAATTAGAGGAACTGTGTCCTTCATAACTTGAGAAATCTTCAAAGTATGAAGTCCAACCACTCTCTTCAGGGCTGTTTGTGGTTCCTTGAGAAGCAACAGATTTGTTAATACATGAACTCAAAGAGTTTTCCATCAATCTAACGTGAAGAAAATAAAGAAAAGATACGAGACTTCTGTTTTGCCAGCGGCTGAGATCGTG
>TRINITY_DN11835_c0_g1
GTGGATACATTTATGCATGTTTTTCGTTACAATGCTTTAATTAAAGCCACCAAAGTCCAAACTTATTAATTCTCAGCACTATTTGACTATTTGTGAACCTAACTGCCTTGAACATCTCCTCGTGGGCTGGCTCCATTGATGTACACAGTCCGGACCTTGAAATACTCCAGCTTTAATGGCGATTCCTGATCTCCTCCTTTAACCAGTGGTCTTGGGGAGCCGATGCTCAAACTCCTTTGCAGCGTCCGCACTTTCATTGCATCTGTACTTTTCAGTAGTACTGGGGACACCTCTGTCTCATATTTCTCAAGCAACTTCACCATTTCGTTCTCATGGAGCCGCCCAGGAAAGATCTTCTCGAAAACTTCTTGACTTTGAACATAGAGTTCCCTGAAATACTCCATCACCGACACCAACTTGGGATCAATCGCATGTTTTCCAAGCTTTTCTTGAAATACATAATAATTGTCGCTCATGTCGTCCATGTTTCTCTGCAGAAGACCGCTTTCCAACAGCGAGACATCGTTGGATGTGCCAAAGAAGTGCCAATTCCGGGTGCTTGATTCTGAAGTGATTGTGGAGTCAGCTTCCATTCCATCATGATCTGCTGGATACCCTTCAGGCATCTGCATCTCAGGACAATCTGCCATGGACATGATGCTCTTCAGAGCGTTTTGTTCTGCTAGAGATCAGCAAATGTTGTCGAGCTAGCCGTGTAAAGGGCTTTAGCAGAAAGAGTTGAGAAAAGAGCGTCAAAAAGGAGTTTTCAGTTTTGAGAGAATAAAGAAGAAAGAAAACGCTTTTGAAAGTACTTTACTACTTGTTTT
>TRINITY_DN11836_c0_g1
AGGCCCTCCATGCAAAAATCTTTATTTTGTTTTTCATCCGCCATAACCTTTTCCAAAAGGACCTCTTTCTATTCTCGATCGAGCTTTCCCTCAGTTGCTGCTTTGATGAATTAATGAAGAAGTTTATAAGCACTTCGAACAGTGCAGAGTCCATTCTTTTCTTTATCCACATTCCACCACTGAGAATTATCGTCAATCAGAGAAGCAATAGTTGTATCCCATTCTTCCACATTAGTCTGCTCAATAAGCTCCTTAGAAGTGAAGCCCGGTATCCAAGGATCTTTGAACACCTTAATTGATT
>TRINITY_DN11837_c0_g1
GGAAGCAGGAAAAAACGTATGCCTCATGAGCTTAGAAGCATTTGCTAGGATAAATTTAACCTGGTTATCTTATGTTGAAACATAAAAGCTTATGGACAAACTTAATGCATCTCTCTTTTTGCAAGAAAGTTCTTGATCTTGTGTTGCTCAATTGTGAAGTATAATATCAGTTCTGAGGCAACAAATAGCTCTAAGATAGAGCTTGACCTATCTAATTTAGGATGTTGCCGATGCTTCAGTGGATTCTTATTATTGTCTTGTTTTATACCCAAGAGAGTTGCAATGGTTCTAGAATTCAGCCATATAATTTGTCACCCATACCATAGGAAGACTTGTAAAATTAACTTCATTTGGTTCCGAGAGAACATTTGATGACTTATGGGGAAAGAAGATAGAGAAGATAAAGGAGAAGAGTAAGAAAAGTAAGTGTAAGGATGATTGAGAAAGGTTGGCTTTCAACTCCTATGATTCCCATGATTTGGCAAATGTTATACTTGTACAACTTGTACATCCAGACCTGTCTAGGTGCTATTGATATTTTTACAACTTCATAAAATATTGTTTCTTTTGCCATAACTAACTCCATTATCCTCTAGTTGATGTTTTCTAAATTTGAAGTTTTTATATGTGGAATTAATTGCGGGC
>TRINITY_DN11843_c0_g1
[truncated: 57,406,957 more chars]
