# Supplementary material for: Transcriptome-based analysis of the hormone regulation mechanism of gender differentiation in Juglans mandshurica Maxim
Source: PeerJ. 2021 Nov 9;9:e12328. doi: 10.7717/peerj.12328 (PMC8588858; doi:10.7717/peerj.12328)
Supplement: Supplemental Information 13 [file peerj-09-12328-s013.zip › unigene(2)/unigene(2).txt]

>TRINITY_DN50237_c1_g7
TCCATATACATACAATCCAATCCAACATTAACTGAAGTTCCCATTCACTTCCTCACCTACAAACATAATACATAATCCAAACCAAACCAAACATACACATACAATCCATCAAGCATACACGTGTCATACCCTTTTATCACCTAAGATCAACATATAATCCATTTCAGTATTCACTTGTTTTTACGAACACCATCCATACATACTACATTCAAAGGACATAAATCTATCCAATATTTGCAACCAATTAATTTTCTACCCTTGTTATGACCTAAGATCAACATACAATCCATTTAAAGCACTAATTTATTTTAAGAAGCTTCATCCACATATAGCATGCATAATACTCAATTCTGTCCAGCCCTTCCATTAAATCAATTTAAGCTCACCACATAGTCCATTGGCTTTGTAAATAGCATGACAGTATACTGACACAACACATAATATAAATCTGCCCAAATGCCTACCAAAAACACCAATATACACATTCTATTCGTTTATCACTTGAGCCCAACCTAAATCCATCACACAATTCATTTTTCATGCATAGCACACCCAACATAATCAAATCTGTCCAATTCTTGAACTTCGTGGTCCTCACGTAAATTCAAATTCATAAACCATTGCATTTAACCAAATCTAACCAACTCTTCAACTAAATCAATATGCACACATTAATTAAACCCATTATCCATTTAAACTCAATATCCAACAAACAACACCATCATATGGCTCCCCAATATCCCAACCTTCACAAACACTATTCTCAATCAATAAGCCTATTAATAATGAATACAACACACATACATTCAATCCATCCGACTTTCATAAACACTTTACTCACTTATAAGCCTCTTACCAATGCATACATACTTCCCAAGTGATGAGAACCAAAGTGAGCCTAGTCTTAAAGATGTTTTACAAGTTCCAGATGGGTCAATCACAAGAAGATCAATGAGGAGATACAATCCACTTGAGACGAGTATAGCAAGAGCCCAACTTGTTTAATTCGTTTAAATAACTTATTTTATTAGTTTAGAATAATTAGATTTATTATGAGAAAGACTTAAAGGGGGGCACCTATTCAAGGGCAAGTTGGA
>TRINITY_DN50238_c0_g1
AGCCAGACATAATTAAGATTATTCTGAAGGCTAGTTAATCAACAGAAACTAGGGATTGAGATTGAGAAAAGATGCAAAACAGAGAGAAAAATTTTAAAAATACTGATTAATTGTAAAATTCAAAATTATTTCATGATGCCTACAAACCGGGATTAAATAGTTTCAAAATTTGAAATTATGAGAATTTTCTCAAAAAGGGGAAATCTAATTATTGCATGAAAACTAAATATACAAGTAAACAACTAACAAGAATACTATCAAAATTTTGGCTAAAATTGAAATCAGAATCACTTCCAAAATTTGGAATGAAATATTTCCTAAGAAGGCAAAAATTAACGTAAATAGATGATTTGAGGAAAAACAACTCATATTTTCCCAAATCCAAGGAAGATTAACGCACAGATTCACCTTCCTATGATAGTTTAGCTCAATCAATGTAGAATCTAAACTTGGATCCCCTATATCAATTTGGGTTTGCATTATTATTCCATCTTTGGTGGTGGCTTGTTAGAGCACTCACATTGGCCTCCCTATAAGCACATTTTCTCTATTTTAACTACTCACTTTTGTAAAACCTTCTATTTCCCACTCTCTATTCTTTCTCTACTCTATTAAGATAATCTTTCTTTATTCTTTTTTATTATTTTTTTAGCTCATTTCTTTTCAAATTTTTTTTTTTAAATAAGAGTTATTTGTCTTCATTGTGTTTTCAACCATTCATCTCTAAGGATTGTTTTTTCAAAATTCTAAATTGTTTCTCTCTCACAAGCAATAATTTTTTTTCAAAATCTTTCATTTTCTATTAATGATAAAAATGTAGCAATAATGATAAAAACATAAATAACAGAAAAAAAAAGTTTTAAAATAGATTAAGAAAAAACAAGTTCAACAAAACTTATATTATCACATTAGTAGGAAAAAAAACGTTTAAAAAAAGCAAAGAAGAAAAAAAATAATAAAGTGAGTAGTCAAATTGCTACAGTAGCTTCTCAAAGTTAGGGGCTACTGTAGCAAAGTTAAACCTGTTCCTCAAAATACTCAGCCGGATGCAACTAGGTTTTAACTGATTTTCTTTAAGTTTTGGCTAAAAAGTCTCTGGATGTGGATGCTCTTATGGGGAGTAACCATATTAAATGATATTTTTTTGTTTTATCGAGTAATTCCCTCTTTTTTCAGGCCCTCACATCAACAGCAGTGAAGAAAGGAGGACTCTCAACTGGGGATGTGGCCACACAGTTCAAGTACAAGAATACAGTCGTTGATGTTAAAGTTGATACAGATTCAAATGTGGGTTGTTTCCTTTGTCTGAAAATGTTGATATGGTGAATTTTCTTGTTCACTAAAGCATGTTGCATCTTTCCGTCTGTCTTGGCAGATCTTGACAACTATTACTTTCACTGAGGTTCTCCCATCAACAAAGACTATTGCTTCATTTAAAGTGCCCGATTATAACTCTGGAAAGGTATGAATCTGCTCCTCTGATGCTGGGAAATTCTTTGATGACTATGTATGTGGCCTTAACATTTATGTTTGTTGAATTTTGTACTCTTCATCTACTTTTGCAGTTGGAGGTGCAATACTTCCATGACCATGCAACCTTCACAACGGCTATTGGTTTGAACCAGTCTCCTGGCATTGATGTATCTACTACCATTGGTACCCCAAGCATTGCTTTTGGTGCAGAGGCAGGTTATGATACGACTTCTGGTAATTTTGTGAAGTACACTGCTGGCATTAGTGTGACAAAACCAGATTCATCTGCTGCGATAATATTGTAAGTTACTCATCAACATTGGCCACCGTTTCAAATTACCAAAATAATAATTATAGTGAAGTTTGGAGAGTTTTTTGTTTGATTGTATACTTTGTATCCCTTTCTCTCAGGGGTGACAAGGGAGACACTATAAGAGCATCATATGTGCATCACCTGGATCAATTTAAAAAGAGTGCTGCTGTTGGCGAGATCACAAGAAGGTTCTCTACCAATGAGAACACTTTCACAGTTGGAGGGTCATATGCAGTTGATCACCTGACAGTGGTGAAAGCAAAGCTCAACAACCATGGGAGGCTTGGTGCCCTCTTGCAACATGAGGTCATACCAAAGTCAATTCTAACAATCTCTGGAGAAGTTGATACCAAGGCTTTGGACAAAAATCCCCGGTTCGGGTTGGCTATCGCCCTCAAGCCCTGAAGGTCTTTGCCATTAGATTATGCAATTTGGACTACATAATTTTCTATGATTTTTTTTGGGGTGGCGCTTAGAAGGGAGCGCATAATAATTAGTTCCACAGATATATCTGTTTGAGATTCTGTATGACTGTGGATCAATTGTTTTGATACTTGAGGTCTACTATGGTCTTCTATTTTTCCGTCCGTTGTGGGCATTTTGAATTTTTGACATTCATACATTTTATTGTCCCTAATCCTTATATGAGGAGTTTCATCTAGTTTGTATGTTCTTGAAAATGCCACCTTCAAATTATGTTTTGGCGGAGTGTAAAGTAGTCTAGGCCTTCGTGTCATGATCATCTCTGACTCTACTTAGGTTTCAATCAGCAAGTTTTACTCCTACACTTTCAAAAGTATCCTTTATCTCTTGTTTAGTGCAGAGATTGTTTTTAAGATTACCAAGCCTATTTAGATGTAACAGGCGTACCTTTGAAACATGCACCTTGGGATTGCAAATCGGTTCCATTTCAGGCACTTGAAGCATGACAACGAAGATCCAAATGCTTCCAAGGCATAACGACAACCCTTTAAAGTTGTAGGAGTGGGATCTCAAACATAACCACGTATCTAAATTGACTAAGGGCTGGTTTGGGGGTGGGATGGGACACAAAATTCTCATCTCATCTCATCATTACACCTTTTTCAAATTCTCATACAAAATATAATAAACAATTCAACTTTTTCAAATCTTAATTCAACTTTTTCAAATCCCAATACAATAATAATACGAAAACATAATATTTTAAACACTGAAACAAAATACAAAATTTTCATTTCATCTTCCAAACTTGCCCTAATACCCAGATCCTCGCAAATGCTACAACCTCGTTACATCAAATTCTCCAAATACGGAACAAGGAGTGGGAATTCAAAGTGTGACGTCCGTACAGGCTAGAGAAACTATCCTGCACAGAGGTTGGTGAATGCAGCGACACATTTTGAGTACTGGGAATATGGGGATTTGACGTAAACATCAATTTATGAGGGAAAGACATGTTTGATCACTGCGCTGGTATCAAAGACAAACCTCAGTGGCCTGTGTCCCAATCTCTTGAACTACATCTCGAGTTTAGCTCAAGTTTTTGCCGCGTTTATACTTTTAGGACATTAAAATATCTATATAACGCTCGATTTCACTTTATAATCTAGCAGATTGAAATTTACCTCTTCTGACATTTGATGGAGGCTTCGAACACAATCGCTATTAATGTTCTCACACTTCACGGCACCTGGTTGCGTAACTAAAATCAAGGAGGGCATCATGCCGAACGTTCAAATTATAGACCTGAGTGAAATGTAAAATACAGGGGTGCAACTTACAAGACTATTCTAGGTTCCATCACTTGACTCAAAGCAGCTCGGCATGTCTAAGAAAGAATAAGTTCCTCACAAAGTTCCGAATGAAATTCATCTAACACAGACATTAATGTTGAACTAAAATCAAGTCATTTATCAGAGGCAGCACTAATTGTCTGAAACACATGCATTGCCATGCTATTAATGCCCAGGTTTCCCACTAAAGATAAGAAACACCGATGATATGAATGCGTGCAATACAGGTTTCTGTAAATACAATCTTGGTACTACTGATGAATATAGTAGATCTTACAGTCACATTAATTGATGTATGAGAAATGCTAGATCCGCAAAAAAATCTCACAAAAATAAACTCACTAATTTATGTGGCATGTCTGATTGTAAATTCTTTTTACTGTAAAATAGATCTAACATATCACAATAA
>TRINITY_DN50238_c0_g2
ATTTTGCCCTGCCGTTTCCTCAGAGAGAGAGAGAGAAGATGAAGTACAATCCTAGAGTCTCCAGCTCTCGCCGCAAGAGTAGGAAGGCCCACTTCACGGCGCCGTCGAGCGTGAGGCGCGTGCTGATGAGCGCCCCGCTTTCGAACGACCTGAGGAGCAAGTACAACGTCCGGTCGATGCCAGTGCGCAAGGACGACGAGATCCAGGTCGTGCGCGGAACCTTCAAGGGCCGCGAGGGAAAGGTGGTCCAGGTGTACCGCCGGAAGTGGGTCATCCACATCGAGCGGATCACCCGTGAGAAGGTGAACGGGTCCACTGTTAACGTCGGCATCAACCCCTCCAAGGTGGTCATCACTAAGCTCCGTCTCGACAAGGACCGCAAGTCCCTTCTCGATCGCAAGGCCAAGGGGCGCTCTGCTGCTGACAAGGACAAGGGCTCCAAGTTCACCGCAGAGGATATCATGCAGGCCGTCGATTAATTCAATAAATGGTGAAACAGTTTTCTGGGCTACGAATTTATGTTTTTCTTCTGTGTTTATTTATATCGTTTTAGCTAGGTTGTTTTGTTGTCGATGGGGTTACTAAGAGGAAGAGTACGTTGTTACATTTAGTATGCTTTTAACTGTTGTGTTGGGTCTGGATATTTAGGTCTATCAGTGACCTGGATTTTGAGATGTTTTATCGATCAATGCGATATTTCTG
>TRINITY_DN50238_c0_g3
CCCCCCTTATTCTCCCATTCTGCCCAGCCGTTTCCTTCGAGAGCGAGAGAGAGCGCCAAGATGAAGTACAACCCAAGAGTCTCGAGCTCTCGCCGCAAAAGCCGGAAGGCACACTTCACGGCGCCGTCGAGCGTGAGGCGCGTGCTGATGAGCGCGCCGCTCTCGAACGACCTGAGGAGCAAGTACAACGTGCGGTCGATGCCGGTGCGCAAGGACGATGAAGTCCAGGTGGTGCGCGGGACGTACAAGGGTCGCGAGGGCAAGGTGGTCCAGGTGTATCGCCGGAAGTGGGTCATACACATCGAGCGGATCACCCGCGAGAAGGTGAACGGGTCCACTGTCAACGTCGGCATCAATCCATCCAAGGTGGTAATCACCAAGCTCCGCCTCGACAAGGACCGTAAGTCCCTCCTCGACCGCAAGGCCAAGGGTCGCTCTGCTGCGGACAAGGACAAGGGCTCCAAATTCACTGCCGAGGATATCATGCAGGCTGTCGATTAATTCAATATATCAAGAAAACATTTTTCTGGGACTGTCAACCTTCTGTTATTACCTTTAGTATGTTTTTGAATGTTATATTTGTTGGATCTAAATATTTGGGTCTCTCGGAGATCTGGATGTTTTGGTGTTTAAGTGATGAATGCGAAATTTCTGAGTTTCTGCTAATAATTGTTTTTGGGTTTGATTCATGTTTATAGGGTTTTGGTGATTCCCTTGCTGTTTGAAGTTAATTATCTTAGCTGCATGGCTTTTAACTATGATATTTTCGTTAACAATGTGTGCGATTTCGATATATTTACTTCTATAAATGTTGTGATCTTTGAAAGACATGGCTTTTAACTCGAATTTTTTAGGTTCATTTGCACCTTACTGGTTTAGAGATTCTAGGTGATGTTTGTTCTTAGTTTATTGCTTTTGTAGGTCTTGTTTAACTTGTAGTTTGTGATTTTATTTTTCTGAGATGTGAATGTCAGTATGGATCATTTGGGTTTTTACCAAATGAATTTTATTGTGATAATCATGATGCTGCTTTTGTGACTGTTGATGCATGAGATTGGTAAATGTTAGATGCTAATTAGATATCCCTTACACTACCCGTGTCGTTCAACGAGGACTGCACATCTTTTTCATCAATAAAACTTATAAAAACAAATGTTAATTATATAAATGAAGGGACTTTACATCGTTAGGTGTGACCCAATTTAATTTTCCTATGATAAAAGCATTAATGTCTATATTTTTGTTATACTTAATATAGAATGATTCTAACCCGTTCGCTTGTAATCATATGTTGTTGATTATGCTTATGAAGGTGTGGTTGATTCGAGCAATTTTGTTTCATGTAGATCTGCTTAATTCGGGCTTGAGGCATTAATGGATAATTGTATTGCTTCAAGTTGTTCTTTTGAACCCTTGATCATGTTTTCTTAGTTGATTTTGGTTTTACTGCCCATAAAGAAATTATGTGCTTTTGATGTAACCTGAATTAGTTCAGAGTTGAGAGAGTTGTGTTATTTATAACTCTGGTGTAATAAAGGCACAAAGGCGTCTAATAAAAGTAAACTTATTGTGATATGTTAGATCTATTT
>TRINITY_DN50238_c1_g1
AATCAGAATCACTTCCAAAATTTGAAATAAAATATATGCTAAGAAAGCAAAAATGAACGAAAATAGAGGATTTGGGTAAAAAAAACTACTAATATTGTCTCAATCTAAGGAAGATTTAGCTTTTCATTTCATATTTTTGCAGGTTCACCTTCTTAAGATAATTCAGTGTAATCAATGTAGAATCTGGATCGAAACAGCCCATATTAGTTTGTGTTTGATTCATACTTAGAATATATAAAAGAAAAGAATAACAGGATATATATATAAATATATATATATATATATATATATATATA
>TRINITY_DN50239_c0_g1
TGGAAATTTCACATAACTCTGTATCCAATGTATTGCATTTGAGTACAGAAGCACATTTAAATGTCAAAATGACAAAAAGAGGGAAATTTTGTGAAACCATGGAGCAGCTGGCAGGAAATTTGTGTAAATAACATGCATATTTTCTGGCCAAATGCTGAAAATTAATGACATTGCTTTCCATATATAGGTGATATTTTGAGTAAATTACTTTGAAGTAATACACTGGTATGAGTAGAGCTGAAAGATCGCTGGGAATATGGTATTGGGGATTAAGTTTCGAGTACGACAGTTCTGTGGAGAGAAATCTTTCTAAGCGCTTAAAGTCCCATCTTTCATGTATTATCTAGGCTATAGACTCACGGTTCAAGGCCAGTTCCTTCTTTGAATCCCTCTTTTCCTCTACCCTTAGTACTGCAAATTTATTACATCTATACCAAGCTCATTGTTTTTGTTGCTGACACAAAACGTATCTGGAAGTAGAAGGAGAAAGCAGGTTGCTGAGTCAACGGAATAGGGAACTTCTTGTGAGGAATGGATGCCTTGAATGTTTCAGATAACAAGCAACTTGCTAACTGTAAAACCTGGATAGGAAGTGCCTTAAATGTACCCAGTTATGCTGCCAATCATCACTATGGTAGCAGATCATAATAGATTTTTTTTTTTTATCCTCTCTATACAAAGAGCAGAGGACATAGTAGTTTCAGCTCGAAAAAAAAAAAGATGATTGGAGGACGTTTATATTATTTTATTTCTAATATGTGCTGTGCAAGAAAAGTTGAAAAAAATGTGGTATAGGATCCCTTCCAAAAGACTCAAGTTTGAAGTGAAATCGTAATATTAGGTTTATCTTTACCTATGGGCTCCCAGTGTCCTTGGAAGAGTATTTGGAGAGTGAAGGTCTCTTTAAGAGTGACATTTTTTGTGTGGATGGCAGCTTTGGGAGAGGTATTGCTATTGGAGAATCCGGGGAAGCAGATTGTCATTGTAGTGGACTGGTGTTTTATGTGTTACGAGAGTGGGGAGTCCATCTATCACCTTCTTTATTGTGAAGTAGCAAGAGTTATGGAGCTTTTCTTTAATTTCTTTTTTGGTGTTGACTTGGTTATGTATAGAAAGGTGAGAGAGTTGAGTATGGTTTTTTTTTTGG
>TRINITY_DN50239_c1_g1
CTCTTCTCCTTTGCTCCAGTGCGTTGAAGGAGTCTTTTGGGGGCAGAGAGGAGTTTTCACAATGAGAGACCCATGTTAAGTGTTCACTTGCATGTGGGAGAGAAATAGGTAGCAAAAGTAATCAGGGGAGAAGTAACCGTGTTTTTTGTGAAAATTGAATGACACGCTAGGAGTTCGCTCATGGATTGTTCTGTATGTATTCAAATTAATGTTAGTGATGAGCATCATGTCTTTACATGTCTGACATGAATTTGATCAAAGTTTCCTACAAATCATTGGCTGTAGTTTTTGCTACATATCATAGTATGCGATGTATGCTAATTGCACGACTTTTCTTCCTGTACTTTAGATAAACTTCCTTCTGGATTAAATAGAAAGGATGTTTGGTTTAACTATAAGTGCATTGTAGTTACGATCTTCTGATGATTATAGCACAATTACATGATTCTACTCAATTCACTGCATAAATAGTTTTTTGTGGACACTACACTCACCAATATCGGAAGGCCTTGGTCCGTGCTGGGTGCTTACTATACGCCAGAACAATAGATCCTTTCATAAGCAGAAAGTTCCCATGTTTCTGTTTTCTGTTTTGTTTTGTGCATTTTATTGTTGGCAGTTCTGTACCCTCTTTTGTCTGCTGCATGTGTATAGTTTTAGATAGCAGAGGAGAGTCTTTTGTTTCTGTTTCTGTTTCTGTTTCTTTCTGCTTGTAGCTTGCAAATGATACAACTTATAATGATCTACATTCTCATGCTACCTTCTTTCAGCCGAGGAAAGCAGAAGAGAAGAAGCAGTAACAGTTTCACATCTGTGATGTATATCTTGCTTGGGATCATTATAGGTGGTTGTCCGATCT
>TRINITY_DN50239_c1_g2
AAAAAGGAAAATGTACAAAACGACGAAAGCAAATCCACTGGATGCAGGGTTTCTATGGACTTCTTTCCATGGACTACTTTTCTGCTATTAGTTGAGATTTTATTACTATAAGATCTCCATCGGTCCCCGTGCCTCTGCGATTCAGTCGTGTATATTTCGTACAATTAGGGTTCTTAGAAGTGGTAAGTGATTTAAAGGTCTTTGATACAGTAGGCTAGGGATTCAAATCTGAGAGTTGGGCTTCTTTTACTCTGAACTCTATGACCGAACCCAATTGAAACCTATCATAAACATATATTGGAAATCGGAGCGGAGAAAAGAAGTTGGGGACATTTTTGAGTCAGTAAACTATGCGGGGATTGCACAAATCGAAAAGGGTTTCATGGGCTTCAGATGTAAACCTTTGTCAGGAGGCTTAGCCCAAGACTTCAGCCAATTTTGACATTGGAGGGTCAATTGACGTCCCCTCCACACATGGCTAAGGAATGCCAAAGAACCAGACTGAAAGGTGACTGAAGTCCTTGGTTGGCCAGCCATTTAGATGAATGTTTTCTTTCCAGAGTGTCTGGCACGCAAAGCATCTTTGTCTTGACTGGATATGGACAATGCTAGTAATTCCTGTATTGGTATCCAAACGTGCAGTGTCAGATCAGAGGCTTTTTAAAGAGCTCTGGCATCAGATTCAGTAATTTGAAAGGTTCCCCCTGTGGCTAATGGAGGATGAGCCCTTGTCGATGAGCAAATTTTGCCATGCTATTGATGGCAATGCCAATATTGCAGTACACGCCTAAAATTTAATGGTCACTACTCCAGTAAATCTTGTCTCAGCACGTCCGGAATTCATTAGAATAACTACATTGTTTACTGGGGTCGAAGTGACCAAATGATCATCCATGATTTGATTTTGTTTACCTGTTGGAATTGGCTTGATGGCCATATATATTTCCTTTCTATTTTTCTTTGAGGAGTGGGGAATTTTGAAGTTAGTTTGGCTTGGTTCTATGCTTTTCCTAAGGAAAATGTGAACCATGGTGGAGGAGATTGGATATTTGGTTGTTTGTTTGAAATTTCATCGTGGAAAATCATATGTGCCATGATATCTCTCCTCCAGAAACTCTAAAGAATACTTTAGATTCTTTTTTCCTTTAGCAGGCAATTATCTAGGGTTTGAGAGTTGAAAGATTGCCTGCAGTCCCAGTAGGGCGTGGGGATCAAGCTGATTCCTAAAATCTGGTCAAGTGGCAGTCTTGAATGATACCTTCAACTATCCTCCAAACCATGGCCACGCACAGCTATAGTTCCTATCTGAACCCATCTTCTGTTTCAACTCCTCCGGGGCCTAAACAAGTAGGTGTTAACTGGTTAAGTGGATGGCAATTGGGATGCTATATTAGTGTTCATAGGGAAATCCCTCAACATAAATGAGTTTTGGGTGAAATGCACTGGAATTGCCATTTTCAATAGTCCTTGCAAGGATCTTTATCTTTCTGGATTAGAAACGGTCAAAATGGACATATTGAAATGAGCGTCATGATTGTAAACTTATCTTATGCATAGGTTTGGAAGACTACCTTTGAAATCTTTCTTCTCCATTTGTGTACTCCCTGATTTTTTGTTTTGCTTTTACAAATTTTATTTGACCCCTAGTCAGATATAGATTGGAAACAAGGAAGGAGATGAAGTGGTTTTGGTATTGAAGTATGTTTAACTTACCATTTCCTTGTGTACCAAAGTTGTAGTTGCTTGTGTGAAATTTAATGAGGACCAACCATCTAATGATACGATACTATTTATAATGATATCGCTATTGAACAGGTCAGGCTGTTCCTATCAGAGGAGTCACCTACACAAGTTGGGCTGGGTGCTCAAGATCACCTCCAAGCAAAGACGTCATTGGTATTGCATTCAACAGGACCAGGGTCTGATGATAACCTGCCGCCTGGCTTTGAAGGATCTCATCCTGATAACCAGCTGCAGATTAAGCTGTCCCAAATTCATCTCATCAAATGGAGATCTCCTTCTCAGTTTGTGCTGGATTTCACTTGGCAAGTGGTTGCGGGGGAAGAAAGTGAGGAGAGTGAGGTTCAAAGTCAGAGGGAGATGAGAGTACTCGAAGCTGTTTATCCACGCCCCTCTGCCATTCCTCCTAAGTATGATACTTCTTCCTTCCTAAGGCTTTTGTTCTTCGGTTGTAGTCTTCCTTGAACTGAACAGTTTTCCATGCTCCATACAGCCCTTCTGTTTCAGTAGATACAGAAGACTTGAGTCACAAAGATGAGCAAACTCTTTTGATACCTCTTACTCCCATTGAGGATGAAGATGTGGCGTTAGATATATCACCTAATTCTGTTGCACCATTTAATGTTCCTATAAGCCATCAGTCACTGCTATTGGCTCCTGGAGTTCCATCTCCGTCTCAAGGTAGTTTACCTACCATTGGAAACCCTCCAGTCCAGAAGCCACCTGCTGCAATGGTCGTTGGTGCACAACCTGATGTTGTAGCATCTGCATCTGCTGCCATAAATGCAATTGGGAAGACCAATGAGCATGGAAACTTGATTGACCCTGAATTGCTCATTACAATTCTAAGCAACCCAAAAATGATTGAGAAATTGGTTACAGATTATGGAATGGGCACCAATACACAGGATGTACCCAAGGCTAGTTCACCTCCGGTGGCTTCATCGGATCAACATCCCATTCCCATTAATCGGAGAGTAACTGGTACACCCTCATCAGCTACCGTATTAGGTGGACCGTTCTACCCTAAGCCAAATGGGGTTGGAGTACGACATCCAAATCTTCCAATTTCTCCGCCCCCAGTTGTACCAGTTTCCTCTCCACCCTCTGTCGGAGCTCCTCCTGCAAAGGACATCAACTATTACAAGAGCTTGATTCAACAACATGGGGGAGAAAGACCAGAGGCCCTTCCACAATATGGTAACCGTCACAGTCACCAGTTGGGAGCAAACCAGGAATTGATAAATAACCACAAATCGAGAGATCTGAGGCCTAAAATTATGAAACCTTGCATATATTTTAATAGCTCAAGAGGATGTCGGAATGGAGCCAACTGTGCATACCAGCATGATACATCATTCCAGCAGCGGGGGAGTAGTGTGCCGGAGGCGCAAAGTGCAAAGAGAATGAAACTGAATAGGGAGATCAGCAGTTAGCCTTACTACTACTGAATGTACATTTCTCCAGATGGAAAGGCTTATTGCAGCTCTCAATATCTTCGTTATCTTTTGGCTTGATTTTATCGTCAAATTGTTTACCTTTTTACCACTTTACTCTATTTTGCGTGAAACATGGAGATTTAAAATTCTGGTGGGGATGGTTTGATCTGATAATCTTCACGGATATTAATTAAAAGGTTAATCACAAAATTAACTGATCTTTTTACTCCTTGTGCTAAGATTGATCAAATTGGTCCCTCCGATAAAAATCATGGGGACTAATTTTATATTTAACTCATTAGTTAATGCAATAGCAATTTCTCTTCCTTTGATCATTTGTGATTCAAATAAGATGTAAACTTTGATGCGCTGAAGACTTTTGTTAAATGTGTACACCCACCATTTATTTTTTGATTTAATACAATTATTATAAAATTTAATATTGTTTCTGCATCAGTATTTTGCTAGGTAGTGTAACTTTTTTTCATAAAAAAAAAGATTTAGAGTCTAAACTTTGGAGCTTTCCGAATGGGGGTGTCTTGAGTGCTTAAAAAAAAATAAAATATAAAAGCTTTATTTTTCCGATGTGGGCCGGGCATGCAAAACAACGAGATGAAAATATAAATGCGGCGAGCGTGGATCGAGTTCATTGACTCCTCCAAATCTTTGAGCACAGAGTGAGAGAGACAAGAAGACTGCAGTAATGTTGAAGTTCCTCTCAAGGGTTCGTATCGAGTTTAATGCCTTAGACCCACGTACAGCATCGTGCATGGAGTTCTTGGCGCAGTGCAATGCACGCAAGGCCAAAGAGTCCAACCCCGCTTGTCAAATCCAGGTGAAGCGCCGAACCGACGACCACCCGCCCCAGATCACCGTCGCCTTCGTCAACGGGGTCGAAGAGGTCTTCGATGCCACAGCCACCCCGGCCCAGACTATAAGGAATATGATTCTCGAAAAGGGTCAGCTCCTCGAGACCGAGCAAATGTTCCGTGAAGCTGGCGAGGCCTGGCCCGTTATCATCCCTGAGGAAGAGCTACACCAACACGCGCCGGGTACTAAGGTGCGCGCATGTTCTATCTTGATGCGTAGATGTGTCGGTTGTCTTCTATTTATATTTCTATTTAGGTGTGTGGTTGAGGCATTTGGTCGAACATTTGATACGTATGGGTTTTATTTCTGAAACTAGGGATCGATGGGTGTTGAAACTTGAATTGGTTGTTTTGTGGTACATTGTTTTGCCATATTCGTCATTTATTAGTTACCTCTAGCGTATATATTAAATCATTTTTATCAGGCGTTTATCGTTCTGGGACTGTTGTAAAAATATTTGCTTTTTTTCATTTATAAAGCTCCTGTCTTGCTTTTCTTTGTTGATGCTATTTGCGGAATATTATTTTCTTAATCTTATTAGTTTCTCCCCTACTCTCTAAAACTGAGCCATGCCTTCAACTTTAGAATTGTTGTTCTTTCTACTTTATGGAGATGGCCAGTGTGTTGGGCATGGCCACCTCCGGAAACCCATGGTAAGTGTTTTTTTCTGATGAAGTACAATGGTGGGGGATGGGGACTCCAACAAACACCCCAATGCAGCCAATATAGAGCAAAAAAAAAGGCTCATTGGAGCCCGTGCCATGTTTCTTGGCCATTTCTTCGTCCGAAAATATAACCATTGGAGCAATTTTTGAGGCAGTTCAGAGTTATATTTTGATAAGGTGCACCCCGCGGAAAACCAAATTGAGGTGGTTGCTGTTGAACTTCCATTCCCATCTTTGTAGGTAGGAGCACGAATCTTCTGGCAAAAACAGATGGTAAGAAATCTGCAGTGGAGCACAATGGCACATGGAAATAATATGTGTGTTGAAAGGCGAATGTGGTTTTGGTGGATTGGTGGAGCCAATCACCAAGAGATTTCTGACAAGGTGCATGGGTGGCAGGGGACGGCTGATGGTCATAGATTGGAAATTCAATGTCCCTGAAAAAAGCAGAAAAGAAGAAAAATAGAAAAGAAATTAAGAAAAATAAAAAGGGAAGTAGGCAGGCTGACAGCTAAAAGAGGTTGGCTTCAAAATGGGGGCTCAAATCTGCTTCAGGTGGGTGCTGTGTGGTTGTCACAGTGGAATGGCCCTTTCATTGGTCAACCAACTGTGGACGAAGGAGTTACAATGTAGGGTGTGTGTGGGTAAGTGGCGGACTGAAAGAGATTTTAACCTCCAATGGCCTGAAGGG
>TRINITY_DN50239_c1_g3
GAAAAAAAAAGTTAGGGTTTCTATGGACTTCTTTGTTAGGCTTGAGAATTATATGGCAGTAGAAGATTTCGATCCGTCCCTGTGCGTCTGCCATTCGATGGTGTGAATTTCGTACAACTAGAATCCTCAGAAAGTGCTAACTTATATAAGGTCTTTGACACAGTAGGCCAGGGTTTCGAATCCGAGAGCAGGGAGTTTTTTTTTAACTCTAAGCTCTGCGATCGAACCTGAAATTGAAACCTATCATAAAAACATATTGGACATCGGAGCTGGGAAAAGAAGTTGGGCAAAATTTTGATTCTTCTGTAAACTATGCGGGGATTGCACAAATCGAAAAGGGTTTCTTGGGCTTCAGATGTAAATCTTTGTCAGGTTAGGCTGTTCCTATTGGAGGAATCGCCTGCACAAGTTGGGTTGGGTGGTCAAGATCACCTCCAAGCAAAGACATCATTGGCATTGCATTCAACTGGATCAGGGTCTGATGATAATCTGCCCCCTGGCTTTGAAGGAGCTCATCCTTCTAACCAGTTGCAGATTAAGCTGTCACAAATTGATCTACTTAAATGGAGATCTCCTCCTAGGATTGTGCTGGATTTGTCTTGGCAAGTGGTTGCTGGGGAAGAAAGTGAAGAGAGTGAGGTTCAAAGTCAGAGGGAGGTGAGAGTACTTGAAGCTGTTTATCCACGTGCCTCTGCCATTCCTCCGAACCCTTCTGTTTCAGTGGATGCAGGAGACTCAAGTTACGACGATGAGCGAATCCTTATGATACCCCTTACTCCCATTGAAGATGAAGATGCGGCAGTTGAGACATCACCTGATTGCATGGCACCGGTGCATGTTTCTATAAGCAAACAGCCACTAGCTTTGGCTCCTGGAATTCCATCTCTGTCCCAAACCAGTTTACCCACAGTTGGGAACCTTCCAGTGCAGAAGCCACGTGCTGCAATGCTGGTTGGTGCTGAACCTGATGTTGTAGCATCTGCATCTGCTGCCTTTAATGCAATCGTGAAGACCAATGAGCAGGAAAACATGATTGACCATGAATTGCTCGTTAAAATTCTAAGCAACCCAAAAATAATTGAGAAGTTGGTTACAGACTATGGAGCGGGCACCAACACACAGGACGTACCCAAGCCAAGTTCCCCTCCAGTGGCTTCATTGGAGCAATATCCAGTTCCCGTTGATTGGACTATAACCTCAACACCCTCATCGGCTACTCCATTAGGTGGACCGTTCTACCCTCAACCAAATGGCGTTGGAGTACGACATCCAAATCCACGACTTCCTCTGCCCACAGTCCTACCAGTTTCCTCTCCACCCTCTGTCGGAGCTCCTCCTGCAAAGGACATCAACTATTACAAGAGCTTGATTCAACAACATGGAGGAGAAAGGCAAGAGGCTCTTCCACAATATGGTAACCGTCAGGGTCACCAGTCAGGAGTTAATCAGGAGTTGGTAAATAACCACAAATCAAGAGACATGAGGCCCAAAATCATGAAGCCTTGCATATACTTCAATAGCTCAAGAGGATGTCGGCATGGAGCCAACTGTTCATATCAGCATGATGCATCATTCCAGCAGCGGGGAAGTCGGTCGGTGCCGGAGGTGCAGAGTGAGAAGAGAATGAAACTGGATAGGGAGATCAGCAGTTAAGGTCTTTACTCCTGAATGTACATTTCTCCAGATGGAAAGGCTTTATTGCAGCTCTCTCTCCCAATATTTTAGTTCTCTTTTGGGCTTAGTCTGTCTTATATCAACAAATTGTTCACATTTTTATAATTTTACTCTTTGTTGCTTGAAACATTGAGAGTTAAATTCTGGCGAGCGATTTGATGTGACAATTAACGCGGGT
>TRINITY_DN5023_c0_g1
GACCCCGAACCCGTCGAGAACCTCCGCAAATCGTTCCCCCTATACGCACACCACTTTGGCGATTGGTCAGAGCACACCAACGCGATGCATCAGTACGCTTTGTGGGTAGCGCTCGAGGCTGAGGGCTTCGGCGCCAACTTGCAGCACTACAACCCCATTATCGACCAGAAGGCGGCCCAGCACTGGAGCATCCCGCTCGGCTGGAAGCTGAGGAGCCAGTTGGTTTTCGGTGGTCGTGCCGGTGAGCCAGGCGAGAAACAATTCCAGGAGACACATGGCAAGAGGCTCTTTGTGCATGGCGCAAAGGAGTAAATCACACTTTAGATTATTGGTTCCTACACGCTGGAGAATACAGCGAC
>TRINITY_DN50240_c0_g1
GTAAAAAAATGGGTTCCACTAATAAGAAATAGTTTTTTTTTACACTTTTTTAAAGTGGGGTCTACCTTTTTACAAGGGTTTGCATGGGACTTATCTATTTGGAACTTGTACAAATAATTTCTCTTTCAAATTTTATCAGTAATAATTGTGGATATTGATGGGATTGTTTTGATTTTTGTATCAATTGTAGAAGTGCAAATCACATTGTGGGATTTCTCAAATTTCATTTCCTTTTTCCCCCTTAGTTTCTATCCAAATGCTTACTCAATTAGTTCAGCTTGGCCTATTTTTTAATAATAAATGGTTAATTGGTTTGTTTTTGGTCCATTTTAGTAAGCTTTAAGAGGATTTTATTTAAGTTTTGTTGTGCTTGGACCATGTCTATAATATTTTTAGGGGTTAATTCCCAGCTTTATAAAAAAGCTCCATTGTCCATCTATAGTACAAAATACGGTTAATTAATTGCATAATAATGTGAGTTTTCACCATTTTGTAAAAAGTTATATAGATGTTCAATTATGAGCTTTAAAAACATCTATTTTTTAAAAAATAAATAGTTAAGCTATATTACGAATATTATGGATGTCACTGATGAATCTGCTGCTGCACAGACCAACACCACAAGTCATGCGGTTCCACCAAAGTCAATGACTCTAAAGTTGGAACCATATATTGCCAAGAAATTTATTCATTGATTCTTGTTGTATATTTGTTTTCTATATACATGACTTTCCTTTCTTGTACAAGTACTTACTCTATTAATATACAAGAGGTACACGTATTGTATGTGACCGAAAATTCATCCAAGCACTTTGTTGCTGCTTTATGGTACTAGAGCATTAGACTTACGTCAATTTTTTTTTCCATGGCATCCTCAACCTCTTCGGTCTCCAACTTATCCACTTCTTCCATCTCCACAAACACCACCTTTGTTGCCAGTGATGTCAACCCTATCCCTATGAACATTCAGAACCTGGTGACAATCAAACTCACAAAGGATAATTATTTGCTTTGGAAGGCGCAGGTTATACCTTACCTGCATGGTCAGCAACTCTACAACTATGTCGATGGAAGTATCCCCTGTCCTCCAGCATTGATCCAAGGGACATCTTCAAGTGATACTTCTCCAAGTCTCATCCCAAATCTAGCATTTGCACAATGGTTCCAACGTGACCAGGCTCTTCTTGGTCTTTTTATGTCTTCACTTTCAAAAAGCATCATAACCAATCTGGTTGGTCTAACAAATTCCCGCGATGTATGGACAGCCCTCGAACGCATGTTTGCAACAAACTGTCAAGTTCGAGTTGTGCTAACAAGACTCAAACTTTCCACCATGAAGAAAAGTAATCTCTCCATTTCTGATTATTTTCAGAAGGTCATATCGTTTGCAGATACTCTAGCTGCTGTTGGAGAGACTCTAAAAAAACAGAAATTGTTTCCTATTTGCTGGCTGGCTTGGATTCTTCCTATGATCCAATTGTCACTTCCATATCCACTAGAGTGGATCCCATGTCTCTTGAAGAATTCTTTGGACATTTACTGGCCTATGAACTCCGATTTGAACAACACTCTTCTGTTGAACTCTCCATTAGCTCAATCAACATGGAACAATACTGGACGTGGTAGAAGTCTGGCTCTCAAAATCGTCAAGGAAATAGGAGCCGTGGCCGTAGCCGTGGAAGAGGCTACAACAACTATGGTCAATTAAGACCAACATGTCAATTGTGCGGCAAAACTGGTCATGTTGCTATCTCTTGCTATCACCATTTGGATTGTGCATATCAAGATCAAATGCAATCTGGTCAAATGCAAGCTTTTCTCACCACTCAACAAGCTCGTCCAGACCAAAATTGGTACCCAGATTCCGGATCCATAAATCACATTACCCATGATTCTCAAAAGCTAAATATTCAAGCTGAGTTGTACACAGGCACGTATCAAATCCAAGTAGGCGATGGCACAGGTTTGGAGATTGCTCACATTGGGAAATCTCATCTGAAATCCACAAACTCTATTTTTCTTTTGAATAATGTCTTACATGTTCCTGGGATTAAGAAGAACTTAGTTTCTATTCAACAATTTACTGGTGATAACAATGTTTTTGTTGAGTTTCATCGTGATTATTTTTCTGTGAAGGACGAGCGCACGGGGAAGGAACTTCAGCAAGGCAGGACTAAAAATGGGCTCTACCAATTTCCATCTTCACATTCCCTAGACGCCTACTCTCAATCCTTGACTTGTCAACGGGCTCCTCTGCCAGTTGGGATGCAAGGCTTGGTCATCCCACATATCGCATTGTTCGTCACATTGTTTCAAAATTTGGTCTTCCTATGTCTGACAATAATGCTCATGTTGTCTGCGATGCATGTCAACAGGGCAAAAGTCATCGTCT
>TRINITY_DN50240_c1_g1
GTTAATACCATTGCCTGTTAAAGATTGCTTAGGAGAAGAAGTTTGGGAAGGTGTGAAACATAAATTGGCAGCTTGATACCTATTACCTTCCTATTTTTCAGTCAATAGGGAATTCTGAATGATGATTGATGTTTTTTTTAAAGATATTTTGGGAAGTGCTTCTAACAAGTCAAAAGTCAGTATAGTCTAATTCTTGAATTATCCAATGGTTTTTGAGCTTGTAGAGTTAGGATCCATAATTGTTAAAAATCATTAGAAAATGTTCTTCATTTTGGATTATATGTTGCATCATATTTTCACTTAATTAAGCCTATCTTAGAAATGAAACTTGAAACCATGGGTTCAAGAATGTATTAGGGACGTGCAAGTGTAGTGGAAATGTGATAAGTACATTCATTTGGATTTGTTTTTGTGACCATGCAATTGCTCAAAGTTGTATAGAAACAGGAGACTAGTTCCAAATTTCGTGTGAAATTTAATTAGATGGATAGTCATCTTTGCATATCAATCAGCTTTATGGGGCAATTTACCTTTAGGAGAAATTCTTGATAGTAATGAATGCCGATGATTTGCTTAGATAACTGCAAGTTTCTTCCGAAGTTCCTTTTTATCTAAATGTATGAATTGACAGGATGATTTTAATTTCAAAAAAAGAAAAGGAAAGGAAAGTCCATATAATTCCTTGGTTTCTTTAAAGGGCATAAAATAGACAACTGCAATTAGCAGGAGCAAGTGGCCCCCCCTACTCTTGAATATGTTTTGTCATTTACTGTTGAATTCCATCATAATAAAAGACCAGGAATGATATAAGATCCTCTTTCATTCAGTTGTGCTCAGGGAAAAAACTGTATAGGCATTGGTTTTCTGCTCGAATTTGAGAATGAGACTACTACAAAATTGCAATATAAAGTTATATAGCATATGAGATTATATTACAAGTTGCTGAAATTTGCTCATATTTAATTTACAATACTTGAGAGTTGTAGTCACAGAATGGAAGGGTCCATGGTTTCCATTGTGGGGGGACGAAGCATGCAATCGGTTTGTTGCTATACAGTTGAGCACCAGTATTACAAATAGCAAGCCACCACCAATCTAGAACTTTAGCCTTAAAAACCAGACGAAAAAATTTCAGTTGGGTTGCCCCTATTTAATTCCTGAGGACTCTATGCAATTGCACCCTACTGCCAGTATTGGTTTTGTTGCGACTCAGAAATAGTTGACTTTGAGCGAAATAGCCAGCTTCCGCTTCCCTGTTCAAACTTTGTACTATAAAAATCAAAGAAAAGCTGCGAAACTAATCCCTTTTTTATTTTCTTTAATTATGTGAGCCATTACAGACAACATGAGAGACGACTATATGGAATTCAATTTTACATGATTTGCTTTGCAATTATTTTCCTTGGATTTGACCCGCAACCGGCCCCCATTGCTCGGTTGCTGGAATATGTACGAGACAAATAAATTCATTATAAAAACATAGAGGGAGCAGCTAGACCTTGGTGGCACTTCAGAGCTCGGAGCCTGTTATTATTTATGTCCAGATGAAAGCGACCGAGCTGCGAACGAAATGAGTCCCATCCGACCATTCCAAACGAGCGAAGCTGGTTGAGCCAGAAGGCATGGAAGTGGCAATGAATGTCACTGTATAACTCTTCTTCTCATAATGTTTGTTGAAAACCAGCGATTCAGGCTCCACCACGATCTTCACAGAGGGATCTTGTGAAGACACGATGACCTTATATGTTGCTGGAGCGCCCACATTAGTCAGAGATCTAGTGTATTTAATGGTAGTTGACACCCCAATGCCGCCCCCTTTGCCTGAAGCTGTTTCCAGTGGAACAACAAAAGATGGGTAATTCAAGTCACTTTTGCTGTATTGCTTGCTGGAATCACAAGTGAAGTCTCTGTTTGTGGCTTGCTTGATCTTACTTGAGCTATAGTTCAAGGCACACAAGAAGTCCAGGTAGTCGGCTACCGTGGTGTCATATACAAGGCCGGGATCCAGAGCAGCCACTGGATTCACATGTCCGGCACCGTAATCAAAAGGTGTTGATACTTTTCCAGAAGCAACATCCAGTATGGTTTCCTCATTTTTGTATGCAGTGTAAGCCGTGGTCATGAGGGCGGACTTTATAGCTGCAGGGCTCCATTCCGGGTGAGCAGCCTTGAGGAGTGCGGCTAAGCCGCTGACATGGGGACAGGACATGGATGTACCAGAAATGACGTTGAAGCTTACACGCCTGTGATCATTGTCTAACCCTGTTGGTCCATTCGCACCTGTCCACCCAGCTAGGATATTGACTCCTGGTGCTATAACATCCGGCTTGAGTATTTCTGGAGTGACCGGATTTGGACCTCTAGAACTGAATGCTGCAATCACCGGTGATGGTTGAACTCCTAATTTTGTCACTGCGTTTCCAACTATAGCCGTGGGATTGGGAGCTGAGAGAATATAGTTCTTTATGGCATCGCCCGTTTTCTGCCCAACAGCTGCTGTAGGCAAAAGATGTGCATCGGCTACTAGCTCCTCCCCATAAGAACCTGTGTTAGCTAATATCATCCCTACGCCGCCAGCTTTTTTAACCACCTCACCCTTTTCGACCCGGGCACTCGATCCTCTATCACATACCACAATTTTCCCAGCAACTTTTGCAGGAATCAGAGTGCCAATCAAGCACATACGACCATACGACTCATTACTTACACTTCGAGCGTAAACAAGCGGTACTTGAAAATCAGGCAACGGTTTCCCGGCATAGAGTGATGTACCGGTGTAACTCTTTCCGTTTCCGAGGCTAACATCGGTGGGAAAATCACGGTCCAAGGTTCCAGCACCCACGGTGATTAGCCAAGGCGCTACGTTAGTTAAAGTTCCTGGACTGGGTCCACTATTCCCTGCCGAGCACGATACAAGGATACCTTGGGCTACTGCATTGAAAGCTGCTGTGGCAATAACGTCTTGGGAGTAGTCGGAGGTTCCTCCCCCAATAGACATGGAGATAACATGGACCCCATCTTCAGTGGCCTTCTCCATTGCAGCCAAAATATCTGAGCTGAAACATCCACCAAACCAGCAAACCTTGTACATGGCGATTCGGGCATGTGTGGCCATACCACGAGCAGTCCCAGAAGCATAGCCAAAGAGGTCAGCTCCTGCAACGGGTGATCCGGCCGCTGTTGTTGAGGTGTGAGTTCCATGGCCATCATCGTCCCTAGGTGATTTTGATTCCGTGCTTGTGTCAATCTTTCCGTCCGCTTGTTCATATCCATTTGAGAAAAACCTTGCACCAATAAGTTTGTTGTTACAGTTTGATAAATTAAAGTTCGTACCCACTTGACATTCACCTTTCCAGCCACTCGGTGCAGGCCCAAGCCCCGTGTCGTCAAAGCTCTTTATCTCGGGCCATACACCCGTGTCGAATACTCCGACAATCACGTCGCTCACTTGGTTGGCCGTGGGGAGGAGAGCCTCGTTTTTATCTAATCCAAGGAACGCTGGCGTCCGAGTTGTGTGAAGCTCATATCTCACTTCAGGCAGGAGAGAGATGATTCCTGGTTGCTTTCCGAGTGTCTCAGCTTCGTTGGCGGTAAGTCTTGTGGAGAAGCCATGGATTAAATTGTTGTAAGTGTAAAGCATACCCGCCGCGTCCGATACTGATTTCAAAGATGCGGAATACCACTCAGAGTGATCATTGAAATTTGACGGCATGCTGGTCTTGTCCATGCGAACTATGTAAGTCTGTTTTGCTTTCTGGTTTTGGTCTTCTGCTACAGCGTATGAGCGTAAGAACATTACGAGTAGAACCATCTGTAGAAGCTTGAAACCCATAATCTTGTGAGACAAAGGGGTTTCAGGCAATTTTGGAGGTCAAGTGTTTGGCTATTTCTGTTTCTGAAATGCAATATGGAAGTGAATATGACATGGGCATTAGACGAGGTGTTTTGTAACTTTGTTCAATCTTCATTTTTACTTGCTACTTAATATAGTTTCAATTGAGTGCTGAATCGGTATTCTAGGTCCATGTGTAAATCCCACTCCCGCAAAGTCTGGATACAGATTTTGGAAG
>TRINITY_DN50240_c1_g2
GTCCGAGCCTTCCTAACCAAGTCCTTTCTATTACTAGTCCATCCTTGTATCAATTCACTGGTTTGAGATACCTAGCTTTACTAATTACAAGCTAGAAGTTAGAACAAGATGCCACACTAAATCAAAAGGAAATCGTTAGGCATTTAATTCCAGAAAGAGATTACACAAAATTAATCTCACAAACTGACGTGAATTTATGTGATTTGTTAGATCTATATTATAATAAAAATAACTTTA
>TRINITY_DN50241_c0_g1
GTGAACTTGACAGGCACACTTACTAATTGGCCTTCCTCTCATCTCCTTGGCATTTGAAACCGGTGATTGAGCTCCCAAGGCAATACTGCTAGTTGATTCTTTTTTGTTTTACCAATATGCCTTTTGCAGTTGCTGTCATCTGTGATTTATCTGCTTACTTTATAATTGAGTAATTGGTAACCTGGCAGTTATATGTGGTCAGACTGGAGAGATGGTTGTTGGGTAAAGCAGGGGTATGCAGTCACTTGTAGAAAGACTTGCAGATTTAAGTTATAGCCCTTTGTCACCACAAATGCTGTATTTTAACTACGCTTCCTGAGTCTGTCCAATCGGTTATTGAATGTTGTCTAATGCACATAGTCAACTTCACATTAACATGTAAGGGATGAAACTCATGCAACAGGGTTATTAATGAAATAATAGTTTATTTTCCCCTGGGGAGGGGGCTCTTGTTTGCTGCTAATATTGTTAGGAACCCTCTCTTCCCTTCTTTCTGTCATGAGCAAAACTGTTAGCTGTTTGCTGAATTGGATTACTTTTTTATGCAATTATAAGCTCCTCGCATCTTTTCATGCGGAATGTGATGGAGCTCTGTCATTCTGCATGGGCCATTGTGTTCAACATTTTTCCTCGTGCTTCATGTCATTGCAGTATGTATTGTTGTTTTTTCTCCTCAACAATCATCATAATAGGCATGTTTACATGTAAATTGTAATAATTAAGAGGTTGAAGCCAACATGTACGTTCGTGATCCTTCTTGCGTTGATTCTTCTTGTCTTGCGCAAATTGCGGTCTCTGTCACCAAGAAGTACTCTTATTTTTGTCTTCTTGTCCAAAATATTCAAGGTCTGGTTATGGTATGGGACCTTTTGTAATCTTTGATGGATAATAATATGTTAATGCGAAAACCATACATTTTTTTATTTTCTTTCCTTTCCTTCTTGGAAACCAATATTTGTTTTAAACAAAACAAGTTGGATTGGGAGATTGGAAATTTATCTCTAGACTTTCCTCATACGAGGTTGACAAATATCATCGGTTTTTAAGTTGTTTACAGCTTGTGAGAACGAGCATTTTGAGGGGGGGTTCTTTTGAGGCAGTGGCTAGCGAGTTTTGCTACATATCATCTCTACACATTATATTTATATTTATTTATTATTTTAAGTTTTTTCAAGTTTTTAATTTTTTTTAGTTTTATTCTTTTTAAACTAATTGAATTTTTCTACTTATTATCCGTACAACGCACATTTAGTAAGAGAAAAAAAAATATTATGTG
>TRINITY_DN50241_c1_g1
TGAAAAAAAGTGGGGTCTACTATTAAAAAATTAATTTCTTTTCATGTGAATCTCGTATTTATTCACTTTTTCAAAGTGATTGTACGGCACTTGCGTACTCATGATTGGAACTATCATTTCTCTTAATGTATTGGTCTTCTGTAGGTAAACCATGACTTATCTTTGCACCATATTCTTGGTGAAACAAGAAATTTGTTAACAGACCTGAATCGTAGATTTTTTCACAAAGTTCAGCTTTCTAAGATTTGTTACTCACTATCTTGGTAATGCCTGCGTGACCCATTAATATTTTGGACGACATGGTGTTGTGGAACGATAACTTTATCTCAAGTCATTTCTTGCCAACTTTGTTACTTGTCAGAAAAAGTACTTGCCAAATTTGTGGTCTACTGGTAGCCTTCAATACAAATCATTTTCATGGACAGTTTCAAATAAGGTTTCTTGTGCACGCGATAGCATAAAGATGCATGTCACCTATGAACGTGGCTGCTGTGCAATTTAGGATCGTGATTGGTCTATGCGAGGCGTCTAAGAGTCTAGCTCTCACTGGAAAGTTGTGGAGATTTCTCTTGGAACTTGTAGTGATAGCACCAGTAAAATGAATGCGTTTGTTTTATGAGTTTTGCTATTCATAAGCCCCACACACCACACTTTCTTTTATTTTTTTATTTTTTAATTTATTTTTTGGTTTTATTCTTTTTAAAATAATTGAATTTTTTTATTCATAATTTATATATTACATATTTGGTAAGATGAAAAAATAACAAAAAAAAAAAGTGGTGTGTAGTGAAGCTTATGAATAGAATTTTTCTATTGTTATTTGCCAAAAAAAAAAAAATAATAATTAACTCAATGGGATTTCTTCACGTCATAAATAAAATAAAAATTCATCGTAATTCTTTTGATAGGAAAAAAAAAATGTGTTCTTTCAAAAGTGAAAGTAGAAGTGAGATAGAATACATAATTTTCACTTATAAATACATTTTATACCTTTATAGTTAAAATTTTTGTACTTTTACGTCAAAAATCGACAGCTAAAACAGTTCGGCCGACGTAACACAACTGAGGTTGTTCACGGAATCACGTGTAACCAAATCGATGCCGATTACTTTATTATGACGGTTCGTGGCATTTAAGAGCGAAAAACGACGAGGGTTCCTTGGTTCATATATGTTGCCCTTTTCTTTGGGTTGAAGTCTTGTAGTTGTAGTTTGTACAAATATCTCATTCCCCAAAAGAGAGAGAGAGAGAGACAGCGAGCGTCTTGGAGACTTGGAGAGTTCGAGGTGGGAGATTTTTGTGAGAGTGAAAAATAAAGGACAGCTTTTACAGTTTTGTGCATCCATGGCCGACCACTCCGATGATTTAGACCAACTCCTGGATAGTAAGCTCACAACTCTCCGTGTGCGTGTGTGCGCGAGCGCTTGTGTGTGAAAATTGCAGGTTGAATGACTTCTCGTGATTGCAGGTGCTTTGGATGACTTCGAAAATCTCGACCTCAATCCTTCCCTTCAAAGGTTCTATATGTTTTTCCTCCAATTTCTCTTCTCCAAAGTTTTGGTCTTTGACACCTATCATCGCTGAAAATTCCTCTTTCGTTTGCCTATGACAGAAATAAGGAGGCTACAGAGACCAAGCAAGATGGGCCACCCACTTTGCCCTCCGGGATCCAAGGACTGGGCATGGGTTTGCCCGACCTGAGAAGCAAGAAAAAAGGGAAGCAAAAGGTTTCCAAGGATTCTCATGTTTCTGAGGCGCTTGACAAGCTCAGAGAGCAGACTATGGAGGCTGTTAAAGGACTTGAATCGGTGACTGGCGCTAAACCCGGCGTAGGAGATGATTTGGGCAGTGATGCTATGATGGAGGATTGGGTCAAGCAATTTGAAGAGCTTACTGGGTCTCAGGACATGGAATCCATTGTTGAGACCATGATGCAACAGCTTTTGTCCAAGGAGATTCTTCAAGAACCAATGAAGGAAATTGGAGAAAGATATCCAAAGTGGTTGGAAGATCATAAAGCCAGCTTGAGTGCAGAAGAATATGAACGTTATTCTCGCCAATATAAACTTATAAAAGATCTAAATGAAGTTTACGAAAATGATCCTAGTAACTTCAACAGGGTTGTTGAGCTGATGCAGAAAATGCAGGAATGTGGACAGCCTCCAAACGATATTGTCCAAGAGCTTGCTCCTGATTTTGATCTAGCTAATCTTGGACAGATGTAAGTGCTCTACTTTTTAGTTTACTAAATATTACCTGAGCATTTAATATAAAATGTCATTAACAAAGCTGTCTCTTATCAAGGCCTTTTGAGAGTGTGAAGTCTCAGGAATTAATTGCTCTTCCAGCATCATACTAGCTGACACTTGTCATATTCTCAGCTGAAGTGTGAATCCGAAATTAGTTTTGATTTAAGGAGTTTGTCTTCAGAGTCCTTTTATTCGTGTGCGTAAAGAAAGGAAAAAAAAAAAAGGTACAAATTTGTGAGAGTATTCCATTGGCTAAGAGAGTCATACCCCTACAAATGCATGTTCATGCCAGATTGGCCGAGAGAAGTCATGCCTTTTAGTTGGATTGAGGCATATACCCCTAGTGCCAAATTCCTCACTCGTTGGCATGTATTTTTCCCTTGATGTTTAAAATAAAGTTCTGCAACAATTGGAGGTGTTAGGATATTAGGTGCACTATCTTGTGGTAGTAGACATTGCTCATTTTATCAGTAGTCTTAGCTACTGAAGCCAACACCTCTCTTTTGCAGATCTCCAGAGATGCTCGACTCCCAGCCAAATTGTTCCATAATGTGAGGAAATGTCTTCTATCCAGTGATTACCTATCAAAAAGAAAAATGTCTTCTATCCAGTGGCATGTCCCCCCAACCCCAGGCTGTTCGGTTATAGGTGGATATTGTTATTTGTTGAATATTTGTACGAAATAAATTGTTTTATGCTCCAAGAACTAGATGATGATGATGATGAGGAAGAAGAAGATGAGTCCCGCAATTTCAGAGCTTCAGTGTTGGGTTCATTTCAAGCTTTGTACCTGATCTGACGTTGTATCCTGAGTCAAATTGTGGCTTTTGTGGGTGCTAAGTTCAGCAATTTGCTTGTGAGGACGTTACATCTCATGCTCTTCTCTTTCAGGGGTTTCTATAGATTTACACTTTCTTGGGTCAAAACTCTGCATTCGCCACTTTGCAAGTTGCGAAAGCTGATGATTAAGCACTGTAGTAAGGCTATTGCCTGTTTCAGTCTGATCAAAATGCTTCATAACGCACCTGAGCTATCAAATTGAATATGGA
>TRINITY_DN50242_c0_g1
CTTTATGCATCCCAAATCTATAGCTTTGCCCAGGTAATGAACTTGATACTTGCAAAGAGCATTGAAAAAAGTTGGGACTTGAAATTGGCGGAGCTTACTTTGGAGCTCATACCAATGAGAGATATTGACATGCTAGGATGCTTCCATCGAGTGCTCCTGCCCCTTTCCTCTTTAGGGCTCCTGCTGCTGCCCGCTTCTTTTGTCATTTTCAATCGGAACAGGTACAACCCAGTTCATCTAGGGGGAGCATTCCGCCTTAGGGTGAAGCACCTGCACGAGCAACAATTGAATCTAAGCGGTCGAAGACATGAACATCTGATTTGAGCCGTCTGATGGAATGTTGGCAGTAATGCAATAATGTTATTGAGAGCGGTAAATTGGGATAACATCCTGTTAACTTGTGGAGGCATCATCTGTTCAAGGTAGGTTGATCTGTTATATCATATTCAAGATCGTTCTTGAAAGACTAAATTGGGCAATTTAATTATTCAATCCTATGATCCTTCCGTTGATAATTTTCAGGGAGCTAAACACTATTCCATCTAGTTTATGTTAAAGGATTATTTCCTAGAATAAGGTATGCTCATTGTCTTGATGCTTCTTCCCTCCTTTTGTTCACTTGTCGCTTTATCTCGTTGTATTCCAGTTGTCATTGAATATAGTAACTCACAAACTCCATCCACCTTTACTTCCAAAGAAACGGTGAATTCTTGCACTAGAGTCGTCAGAATAAATGCTTCATGGCTCTGGGCAGGCGCTATATAGATTTAATGATGTGACGAGGGTCATAAATAAACTAAACTTTCTTTTTGTTGATATTGGAACTGCAAGCCGATGGCGAGGGTTTAAAACTAAACCTTCTCATTGATTATATGGGTCTGAGTAAGTTCCTTGATCTAGATTCTTGATGCACGAAGTGGATTTGTAATTAGTGGAGCATGTATAAGTCTGACCTGTCTGTAATGGAGTGGAGAAACTTATAATTTTGTCTCAAATGTTTTAACAGTTCTGTAAGTTACGCAACTTGCTTGAATTCACATCAGTTCTCAGTAAAGGATAACATTTTAGATGCAGGAACTTATTCAAATGCCCATGGTTGGTTTGTCAACTTCAGTTTCACTTTTAAGCCATGCTGCATTGGAATCAGACGGTTGATGTTAATTATGCAGGAAACAAATGTCTTCATGCTCTGTGGCTATTCTTGTAGCAATAATACAAGAAATTATCGAACTCTTGGCTTTCAGAAGAGCAGTGATCTTAAAGCACTGATTTGATAAAGATGTTACTTTTAACGAAGTTTAACTCAATGACAGAATTCAATGGGCTTAGACATGAGTGATGGCAGCTTAGATGTCAGTGATTGCTTGTGAATTATGACTATTGATGGCAGCTTGGCTTTGCATGAATTGCTGAAAATTGGTGGCCAACTGCTGGATAGTGTCTTCAAGGTTCTTTTTCTGAGTTGGAAGCGTATGGTTGACATATTGAGATGGTCCCGGCCCCCTTGGGGCTGTGTGTGGTGCAAATTGTGAAGGTCCAGCTGTGTTGGGCACAGGTACAGCAGCTTGTTCACCCCTCCAACTGAAGTTAGGGTGATTTCTCTATCCCGGGTTGTAGGTGTTCGAATAAGGACCTGAAAAATGTTTAAAAACCATTTTGACAACATTAGATTGATCCAAGAGAACTTCCTTAAAGGCTGAGATGGTTGGACAATCGTTAGTTGAATGTCCTTGGTCCTCACAAATACTATAGCTTTTGGTCATCTGAGGTATAGTTTGTACCTCATTCACCTTCTTCAGTTCTATGGTTTCTAACTTCATAGAAATCATAGCTAACCTAGCATTCAAATTATCTACCTCCTTCAAATTATATTTCCCACCCTGGAGATGGTCCTTGAATTTTTAGACCTATCATAAGTATCAGATGTATCTCATGATTGTGAATTTTCAGCTAGATAATCAAAATACTCGAAAGCTTCCTCAGGTTCTTTGTTAAAAAAACTCATTATTACACTTGGTTTCCACAAATTGCCTTATTTTTTATTGCAAATATTCATAGAAAA
>TRINITY_DN50242_c0_g2
TACTGTTGTAATACATTTAGAGATGCAGTGGAATTCATGTCTAATTGGATTTGTGATCCTACAGATAGATTGGTCGGGATTGAGTCACTCACATATTCTGATTTTGTAACCGCTTCCATTAGTTCCATTTCTGAAACACAAAGCACAATTGCTAAAGAATAGCATGAAGAAATGATGGTTGTTAATCAAAATAGGACACTTAGAGAGTATCTTCAACCTGTTAGGACTAGCACACCTTCTTGCATCATTTTGTATTTTAATACAAATGTTTTTAACTTCAAACCTAGAATGATACATTTAATACCTCATTTTCATGGCATAGAGTCTGAAAATCCATATTTGCATATAAAAGAGTTTGAGAAAGTTTACTCAACTTTCATGGATCAGACTTGCACTGAGGAAGTGATTAGACTGAAATTGTTTCCATTTTCTCTAAAGGACAAAGCTAAAACATGACTGAACTCTTTAGCTTAGAACTATAGGAACTTGGCAAGAAATGCAAACCAAGTTCCTGAAAAAGTTTTTTCCAATGCATAAAACTAATGCCCAGAGACAGATCATGAATTTTGCTCAAAAAGATGTTGAAACCTTCTATCAATGTTGTGAGAGATTCAAAGACTTGTTAAATGCATACCCTCACCATGATTATGAAAATTGGCGTGTTATTAATTTTTTCTATGAATATTTGCAATAAAA
>TRINITY_DN50242_c0_g3
CATCTCTAAATGTATTACAACAGTAAAACAAATTAAGTTGCAGTCGCAAATTTGTGAAACAGAGATACAGCAGTAGGGTTATGGACTTAAGTGCAGAAAGTGAAAATGAAAGAGAAAATGAAACAAACAAAAGAAATGAGAATTCAAAGGTCACCAAAGTTGTGAAGAGGTTCACAACACCAGAAACTTCATATCCGCAAAAGAAAATCACTCTAATAGACATCGACGTCCCCGGCAACAGCGTCAAAAACTTGACGTGGTTCCAAATGTGTTCTTCCAAGTGTAGAAGAGTCGAGTTGTATCAAGGATGAGTCCAAAATCATATTCTACAGGGAGAAAGGGTTTATGTCAAGTGTTGGTGGGATGTAGTTCTAGTATATGAACAAATGAGGATTATCATGAACATTGTTTTTGTATTTTTAATACTACTGAAAATAAAATGTAAAATGGATTATGTACAAAGGTAGAAAAGTGTTTGTAATTTGTAAATGAGAGGTGTCATTCTAAGATGGTGTTTGCTAGTGTGAAATGTAAAATGAAAATTGAAATTTTGCAACAAAATAAAGGGAACAAACTTTGTAGTAGAAAAG
>TRINITY_DN50243_c1_g1
GAAACTCTTTGCCTTGGGCTTGTGCACCCCTAGGATAGTTGGGACTCCATTCCCAGATACCTGGTGCCAATAAAAAAAAAAAGTTACCCATCATACTTGTGTTTGATGGTGGCTAACTACTGAGCCCTAACTTCCCTAATTCTATTTAGGCACTCTTCCGAGCTTGAGAAATAGCTATAGTGCTTTGACTAGAATTTTGCAACTCACTATAAGAAGTGAGTTTTCGATGGCTGACTACATTTATGGCTGGAAACTCCTTTTAATAGGTAAGCAAGAACTTTATTGATACGAATTTTATAGCTGGAAACTTAACAGAAAAGTACCAGTTGATCGTGGCTTAAAA
>TRINITY_DN50243_c2_g1
AGCATATCATACAGATTAAATTGATTCATCAGGCTATTAATACATGGCTCTACGACCTGATCAGGCCTCTTCAAAAGATTTGAAGGTTTTAGCATATACTCCAGGAATGTTGGATCTTAATTATCGTTTACTACATTTTCTTGGCAAAGGAAAACTCTTAAATTGGAGCCACTTGGTTCAAAAGACTGCCAGTTGGGATTTACAAAAGGCCAGGCCAAGATGAGGATAAGGAGGAGGAGAAGAAAAAAATTCAAGCATAAGCATTCTTGTCACACCCAAGCACTAGCTTAGTTGGATGGGTGAGTTTTGTAAAGGTTGGGTGAATTATGTACTAAGACTGCCAGATCCATAGTTTGGTCCAATCTTGGACTTGAGGTGCCTGCCCAGGGTTTGTGAAATCTGAGTTTAAGCCCATGAAGGCTGAAAACACACGCCTGGCTGAGATCTCTAAACATCCTAGAAGTCCCAATCCTTCAGGAAAACTAGGGGTGTAAATTGGTCAGTCCGCCTGGACCGGACTGGACCAAACATCCATAGGGACTAGACCGGACTGGTAGTTATCAGTCAGGTCGGTCCGCTCCAATTATTTTTTTAAAATTTTTTTCTTCTTTTTTTTCAAATAAATTAATA
>TRINITY_DN50243_c5_g1
GACGATCAAAAAACCCTTCCCACGATCACAAATCCCAAAAATACGTCTATGAAACTGATGCCAAGAATTCCTCAACTTCAATGTCACTGCACATCTTCAAAGAAACCATCAAGGCCTGTACTAATAAACCGTTGTCCTCCTCCTCGTCGTCGTCGTCTATAACCCACAACTTTGACCCCATAATCCCTAGGAAACCTCCCAAGTCCTCTCTCTCTCAGCAGCTTCTGCGCCTCCAAGATGCTGACTCTCTGCCTCCAATTCAACCCCAGAATTCCCTTAAGCAAGCTCAATGCCATAGTGGCTGTGGTAATGAAGAAGAGGAAGAAAAAGAAGTAGAGGACGACCCAGAACCCGAAGGATTTGGGAGACCCACGAAATTGGGTCAGTTTCAGTTTGACCATACAGGACCCTTTGAGCCAATGGTTTTATCTTCGCAGAGTGAAATTCCAGTCGTGCAGGTTCCTGCATCTATCAACTGTAGGTTGCTCGAACATCAAAGAGAGGGGGTGAAGTTTTTATATAGTTTATACAAGAAAAACCATGGAGGCGTTCTTGGAGATGACATGGGACTTGGCAAGACCATCCAAACAATTGCCTTCCTGGCTGCTGTGTATGGTAAAGACGGAGAAGGTATTTCCTCAGTACTGGAGGAAAATGAGGTAGGCAAAAAGGACCCAGTACTAATAATCTGCCCCACTTCTGTTATCCAAAACTGGGAGATTGAATTCTCTAAGTGGGCAACCTTCAGTGTTTCTATTTACCATGGTGCAAACCGCGATATGATCTATGAGAAATTAGAGGCACATGCAGTTGAGATTCTTATTACCAGCTTTGACACATACAGAATTCATGGCAGCATCTTGTCCGAGGTCAAATGGGAGATTGTGATTGTTGACGAGGCGCATCGGCTTAAGAATGAGAAGTCAAAGCTTTATGGAGCATGCTTAGAAATTAAAACCCCAAAACGTTTTGGTCTGACAGGAACCATAATGCAGAATAAAATAATGGAATTATTTAATATCTTGGACTGGGTTGCACCAGGATGCTTGGGAACAAGAGAACATTTCCGGGATTTTTATGATGAGCCCCTCAAGCATGGTCAGAGATCAACTGCTCCCCAAAGATTTGTACAGGTTGCTGATGAGCGAAAACAGCATCTTGCGGCAGTTCTTCAAAGATATATGTTAAGGCGGACAAAGGAGGAGACTATTGGGCATCTTATGATGGGGAAGGAAGATAATGTCGTGTTCTGTGCCATGAGCGAATTGCAAAAGCGGGTGTATAGAAGAATGTTACAACTACCAGACATCCAATGCCTTATAAATAAGGACCTTCCATGTAGCTGTGGGAGCCCTCTTACCCAAGTTGAATGTTGCAAAAGGACTGCACCAAATGGAATCATTTGGCCTTATCTCCACAGGGACAACCCCGATGGTTGTGATTCATGCCCCTTTTGCCTTGTCCTTCCTTGCCTTGTCAAGTTGCAGCAGATAAGCAATCACCTGGAGTTGATTAAGCCTAACTCTAAGGATGACCCGGATAAACAAAGGAAAGATTCAGAGTTTGCCTCGGCTGTCTTTGGCCCTGATATTGATTTGGCAGGAGGGAACACCCACAGTGAGAGCTTCATGGGCCTAAGCAATGCCAAACATTGCGGCAAAATGCGAGCACTGGAAAAGCTAATGCTATCGTGGGTTTCACATGGTGATAAAGTTCTTTTATTCAGTTATTCTGTCAGGATGCTGGATATACTGGAAAAATTTCTTATACGCAAAGGCTACTGCTTCTCAAGACTCGATGGTTCTACCCCGACCAACTTGCGCCAGTCTCTAGTTGATGACTTCAATTCAAGCCCAAGCAAACAAGTTTTCCTTATATCAACTCGAGCTGGTGGGCTTGGATTGAATCTTGTCAGTGCAAATCGCGTGGTAATATTTGATCCAAACTGGAATCCTGCACAAGACTTGCAGGCCCAGGACAGGTCCTTCCGATTTGGACAGAAGCGGCATGTTGTGGTTTTCCGCCTTCTTGCAGCTGGTTCCCTTGAGGAACTTGTTTATTCCCGTCAGGTGTACAAACAGCAGCTGTCAAATATAGCTGTTTCTGGAAAAATGGAAAAACGATATTTTGAAGGTGTTCAGGATTGCAAGGAATTTCAAGGCGAGCTTTTTGGAATCTGTAATTTATTTCGTGATCTATCCGATAAGCTCTTTACAAGTGAAATCATTGAATTACATGAAAAGCAGGGAGATCAACATGGGCATAGTCTTAGTACTAAACACAGATTAACTGAACCTGGAAACAATTTTGTTTCATTGAAAGAAGAGGGCGTAACACATTCATCTCAGTCAGAAACTAGAGTGTGTAATGATTCTGTGACGGATAAAGCAAGTAAACCAGTGCTTGAAGACATGGGTATACAAATCTTTTTCTTTGCAATTCATATTTTCTGCTGCTATTACTGTTCCTGTTTTCTTATTCTGGTCCTGATGTTTTGTGAAGAGATATTCATTTTTTTTATTGGCACCGGGTGTCCAAGAACAGCGTCCCGACTAATCCCGCGGGTGCACAGGCCCTCGACAAGGAGTTTCCCACAAGTGCAGCTCGGGTAATTCAAGGAGAAAATCTCCTAGTCCAATGGCCCCTAAAGAGTGTTTGCACCCAAGGGGATTTGAACCTTAGACTTGGGGAGAGCATAACCCCAAGCCCAAGGCCTTCACCACTTGAGCCAACCCCTAGGGGTTGAAGATATTCAAAAAACATCCTGTTTCTCATCTTCAAAGATACCAGATAATAGGCTATCAGTTCCTGTTCAGCAGTGATTTTTCTTTTTAGAAAATTTCATGTTGCATCCCAAACTGATTTTTTCAAATTGCACCCCAAATAACTAAAACCAACAATTTTGTATCCCAAACTACCAATTTCTTTCAATTTTCACCCTCTGTCCAATTCAAGGCCACTACCTGGGTCACCTTAGGGGTGGCCTGATATGGGTGGCTGACAAGGGCCACCCTTCATGGGTGGCCTGGTCTTCCTTTTTTATTTATTAATTTTATTATAAATTAATGATAGGTAATTTGACATGTACAGGGAGAAGATTTTGTCAATTCATTTGGCTGGGGTTCCATCAAAATAACCTATTAAATAGATGCATGCAAATTAGGAAGTTGTTAATTTGTGGTATCAAAATTGTTGGTTTTGGTAGCTTAGTGTGCAAAAAAATGGTGGTAGTTATGAGGTGCAAAATGAAAATTTCCTCCTTTTCTTGTTTTGCTTTGTCTAATTGACTTTATGAAGCACATACATATTGCACTCGTTGATGAGAACTGCTGTAGTAGTTGTGCAGGAAGGCCCGTATTTGCATTGTCAATTGAGCTATTGTTTTTCCTAGGATAAAGGCACTTTGACGAGAAGCGGAAGGTCAAAAAGACCTTGTGTTGCACAAATAGGATTGCTGGCCTCAGAGTTAATGAAGATCTTGGTCTTTTAGATGGACCTTGCTGTAAGTGGGGGTGGATTTCAGATTAGGTTAGTCTTATATTTGATGGGATTTGGAGCTTGTAGAGAGTTATAGAACAAATGAACACTGAGCTATATAGATTTGGTATTAATAAGGATTTTGTGTGGTTGGGGCTGATAAAATTTTTCCCCTTTGAATTTTCTTTTGTTATGGGTATAGTACTGAATTATTCCACTTAGTCATTAACTGAACTGCTGTTTTTTTTTTAGGCATTGTATATGCTCATCGTAATGAAGACATAGTGAACGTCAGAGCAGAGATTCAAGGAAAGATAAATAATAGCATTCCTCAGGATGATAGACTGAGCCAGCCATGCGTCCTTCTGACAAGGAGAAGCAAACCAGATGTTATTGGGAAAGAGAATGTTTCGTCAATCAATGACCAGAAGAGGAGGCAATTCAGCCTTGTTGCCGAGTTCATGGGTATGGGAGACCTTGAATTTAGCAAGTGGTTGCTTTCTGCAACTCCTTTAGAGAGGGAGAGAGTGCTTCGAGACTACAAAAAGAGGAAGGATAAGGGTACCTAATGGTTGGAGCGCCTCTACTGCGGAAAGATTCTCTCTTTACCGCCTTCATCCCATGTAACAAAATGGGTG
>TRINITY_DN50243_c5_g2
CGACTTATTCTCATTAGAGAATTCCACTTTCTGGGTCTAGAATGACCAGAAAGAAAAATGAGAAGTCGGATTATGGCATGCATTATAGACTAGAAAACTATGTTGTCAGACCTTGAAAGAGCAACTAGTATTAATAACCAGGAAAAACTTTTTGCACTGAATGGCCTAGATAGTACAATTATGGCACATTAGTTGATGAACTAATTTCATCTCAACTTATTCTCATTTGAGAATTCCACTTTCTGGGTCTAGAATGACCAGAAAGAAAAATGAGAAGTCGGATTATGGCATGCATTATAGACTAGAAAACTATGTTGTCAGACCTTGACAGAGCAACTAGTTAGATAGTACAATTATGGCACATTAGTTGATGAACTAATTTCATCTCAACTTATTCTCATTTGAGAATTCCACTTTCTGGGTCTAGAATGACCAGAAAGAAAAATGAGAAGTCGGATTATGGCATGCATTATAGACTAGAAAACTATGTT
>TRINITY_DN50243_c6_g1
TTTTTTTTGACATCAAAATTTACTTGCATTTGACATGAAATTTTCACATTGGTGTTCATAAGTTCACTTTTAGAATCTGAAAATCTTATATAATATGGTAAAACCAGACAGTGCACAGAAACAACAGCTCACAAGCAAATATGACAAATATTGTCCATCTGAATAAATTGATTGCCTTTTCATTCAGAAAGAAGACACTTCATGCCGAACAAAAAACATGCCAGAAGGACTTCCATCCGGGAGCAGGGCTAATCTGACAGGTTTTGCAGCACCTTCTTCAACAGGCAAGATGCCAGTGTTGCCATTTATATCGGTTTTGACATAGCCAGGGCATACACAGTTGATGCAGAAACTTGGGTATTTCTTGGCCAAAATTCTTGTGTAGGCATTCACTGCTACTTTTGAGATTGAATAGGCAGATAGAAAAGTTGGCCAGCCTTTGGCTCCCACTGAACCTTCTTTAAAATCTTTTAAAAACTCCTTCAGTATCTCATCCAGTTTCTCTTCTGTAAGGTTTTCAACATCACCTAAAACTCCTTGAGCCCTTTCGTTTGGTATGTTCTGAAACAACAAGACAGGGCAGAAAGTGTTGACAAGAAAAACTAAGATAAATCAACTAAAGCAGACAAGCAGAATTCACCCATGTTTATAGCGAATAGAATTGTCTGATCTGATTGTGGTGTACATGCTTTTTTTCCCTTCAGAATCATTTGGAAAAGTTTGAGAGGAAGTGGCAAAATCTGTAACTTTCCATCATTTGCCCAAAATGAATTCATTCAGTTACCAATAATTTTGCTGAGTCATCTATTAAAGGTCCAACTGGCCTGAATTCACTTGTACCGAGCTAGTGTCAAATTAAGCCAAGTTTCTTACCAAGGTGCTGACAATTTGTTTCTATGAGAGGAATGTGTTATTGTCATACCTTTATAATCCCGAGGCTGGATGAAACGTTAACAATCCTTGGTGAATTAGACAATTGGAGGAGATGAATGAGTGTTTCAACCATTCCTCTAGTACCATAGTAGTTTGTTTGCAAGCATGCTTCTGCTAACTCATAAGTTTGTGGCAGATTAGCCCAATCAATTTCGGCTCCTCCCTGCAGCAGCAAGAAGTCAATCCACTTGGTAATTATCACCCAGTGCTTCAAAGCTCAGGTAGGTTGCAACCATCTACTAAACTTAGATATAAAAAAAGAGAATAGAAGTACCACAGCTTAACTCAACTATTCTATCCCTGGATAATAGGGAATTAACTCCCAAATTCAGAAGGCTAAGCAGCTTAAGCAAAAGGAAACTTCTTGCTGGCCCTAATATGCATCAGGCTTAAGCTTTTCCAAGGAAAAGTTTGGTTTCAACTTTCAACCGGGGATATTCTCTTTACACCTCCTCAATGGCCATTGGCTAGGCGTAAAAGATAAAGAAGAATTCCCACGTTAGTGCTTTTGCAGAATCTGATTATCCATTATTGGAGTCGAACCATGGCAATTAAACAAACCGCACAAGACATTTCTTCCAAGGTGCATTCAGTTTAAAGCTTGCCTTTCCTATGCTGCAAGACACAAATCACTGGAAAGTACTTACCACATCAGCATCTACTTTCACTCCGTTTATCCCTGCATTGTTCACCTGCACATAGTTTTAGCATTTCATCACTCATTTTTGTTTCTATCAGCAATCTTAGATTTTAAGCCAGGAAAAGTTTAAAAATAGTTCCATTTACTAAAAGTGTTTCTACCCCGTACTAACTTACAAGATTCACCTTGGTTTAATCAAGAACCATGAGTGCATAGTTATATGTATGTATGTATATATGTATGTATGTATGTATATATGTATGTATGTATGTATGTATGTATGTATGTATGTATGTATGTATGTATGCATATACCTAGGTAAACAAGAATTTCATTGATGAAAGCAATAGGCATAGCCCATGTACAAGAGAGATACCTAAACATGATTACCAACTGATACAAGAAATTAATGGATACTCAGCCCATTTAGTTAACTAATCCAATGATTGTGAGGCAGTCACATCTTTTCAGTTCTGCAGTGTAGGAAACATAAAGGAATTGCAGTAAAAGCAGAACTATTATCCCACCTAATATTCTGAACTTTACCCCACTGAACTAAGGGTAACTGATCATAAGACTCACAAAGCATATATTTTTTTTTTTTGTAGTGGTATGAAGCACGAGAGTTTTTTACAACTTGAAAACTAAACTAGAAAAGATGTGCGGGAAGAATAAAATAAAAACCCCAGAAAAACAGAGAGTTGAAAGCTAATCCCTTCAAGAAAGCAAAAATAAAATCAACTAATTACGCCAAGTAAAGCAAGCAAGCAGAATTTCCAAGAGATTCTCAAGAAGAATAGATCTGGGAAAATATATAACTCTGTAAGGAAATCGACTTTGAATGATATTTACCAAGATATCAAGTTTCCCAAACTTTGCTTTGATGAAATCTGCCAAAGAAGCAATGCTAGCGGGGTCAGAAACATCGAGCTGATGAAATACCACGTGATCAGAGAGACCATAGTCTTTCAGTTTCTCAACAGCTTCAAGACCTTTCTTCTCATCTCTTGCTGTCAGCACCACTACGATCCCTTTTGAAGCCAACTGTCTAACTATTTCAAAACCAATACCTTTATTTGCTCCTGTAACAACAGCATACCTCTTTCTTTCCTCCGCCATTGATGATTCGGTCTAGCTTTTGGAAAGGAAGGTGTTCTGCAGATAAAGATAAATTTTCGAGTGCGTGGTTGTCTT
>TRINITY_DN50243_c7_g1
TTTTTTATTAATTTATGTGCAAAAAAGAAAAAGAACAGACTGAACGGTCGACCGGACTGATAGGGACTGGTCCGGTCCAAGGTGGGAAAACCTTGGACCGAAGGGATTCGGTCCGGTCCAAAAAACATCCTCCGGACCAATTGGACCAGACCAAATTCACCCCTACGCATTGATCCCGCAGTGGATGCGTAGAGTTTTGTCATAATGCACAATAGAGATTAGGCAGCCTGTGTTGGAGAATCCACATTAGAAAAGTTGACCTCTTGCATATTGAGTCGCATGTCATTATTTG
>TRINITY_DN50243_c8_g1
GGTAGATTTTGGTGCAATAGAATATATTTAGTCCTCAAATGGTGTCTTGAGACTGCTTTGGGTTATCTTGTTCTAAACGATTTTCTGTTTGATTGTTTTTATCTAATTAATATGTACATGTTTTTTTTTCACTGATGATTTTGTGCTGTAGATTTTTTTTTATTGGTAAACAAGAATTTTATTGATAAAAATATAGGCATAGCCCATGTACATGGG
>TRINITY_DN50244_c0_g1
TGAGGAGAGGTAATATCTACTGTAGCTGGTTGGAAGTTGTTGAACAGTAGTTCATTGGGTTGGAAGTCTTCTGGGCTGGGAAGCCAACGGGTTGGAGATCCACATAAGCTTGCCGGTCTTGGGAAGCTGAAGGGGTAATCTGCACCGAAAATGGCCATCGTCGTTGCTAGTGTTGGAGGTTGCCTTGCACTGGAGATGGTTAGTGCCAACGCCGATGCCAATGCTAACGATGCCGAGCTTGGAGATTGCCGTTCGTGAAGAGGGCTAGTGCCAATGACAACGCCGTCTCCGATGTTACTGTAGGGGTACTTGGGTAATTTCAATTGGTATCAGAGCATGGTTCACTCATTCGAGTGTGATCCGTTCCCCTGTTGACTATGTCGCTACATGTCCCGCCACACTTTGATGGGGAAAACTATGCATATTGGAAAGTTCGTATGAGGGGTTTTCTCAAATCGTTGG
>TRINITY_DN50244_c2_g1
CTAACCAATTTGTTGAGTGAATTGGTAGATATTTCCACTGCATCGCAGGGGTACTTGGGTAATTTCATTACCCATAATTAGTGATCTCTAAAACCATGTTTTAAGCTTAATTTCATTTTTAATTATTTCTCACATTTTTTATCTGAATTTTTCTTGCTTTATTATTCAATTTCATCATTTTTAGTCATATTAGAACCCTTGATAAATCTCCACACATGTCATTAAAGGTAATGACATGTCAAAACCCTTAAACCACACCAATCAGCACCCTTGTGTGCAATTGCCTAAACAACCCCTAGCTCAAACTTTTTGTGCCTTTTTCTCAAGGGTATTATTGTCTTTTAGCACCTCAAAATACCCTTCTCAAGGCAGACCTAGTGGTGGACGAAATTGGTTCCAAGAATCAAACCAAAAACCCAAAACCGAATGCACCTAAACACTCGTTGGATGGAAATCGAATGACTTGTGTTTTGGTTGCACTTCTGCTCATGGCTGAGCCACCACCTCATGCCACCTCCCTTCTCCTCCAATCCCCAAGAGCTCCTCCAGTCATCATGGTGAACCTTGAATCCAAGCCACCCCAAATAGAACCAAAACAAATTTGCTTTTTATGCAAAACACTACTCGGCAACCATCTCCATTTCACCCTCTTCTTTGAGCTACCCATGTATGATCACTTGGCAGCCAACCAAATATCACTCCTTCACCTGAAAAGCCATCAAACTGTAGACTTTTGACTTTTCTGATCCAACGAAGTGTCGTCCCCTTTG
>TRINITY_DN50244_c3_g1
AAATTATCTAATTTTCCTCAGGATTTCCTTAGTTTGCGAACTTTACAAAAAGAAAAGAAACTGAAATGTCATCTTAGGATTTTCCCTTCAAACTGAAATGTTATCTTAGAATGACCCACATGAGAAAAAAAATAAAAAATCATGTAACTATGTAAGCTAAAAAAGACAAAAAAAACTTATATGATATCATTGATATGAAACTAAACAACCCGCATAGTGCACACCAAAGGCAAATAAAGAGAGAGAGATCAAATATTTTACCGTTTCTACTTTTCGTGTCTATGGTGTTGGGGTAGACTTTCGAATTTTGTGGATTTTGTTCTTGCTTTGCTTCCTCTCAATCTCAAATCTGAAAAAAGAATTGTTTCTGCTCTCTCTCAAATCCGTTCGGTCTGGTAAAAGGAATGGCATTTGGCTGGGTACATGGCATAGAGGTAGTCAAGTACGCTTTTTAGCATGTCATGTCAATGCTACTCTCTCAGGTTGTGTCAGTGCTACTCTCAAATTTGTTTGGTTGTGTTAGTGCTACCCTCTCGGGCTCAAATGGGGAAAGTTGAAAGTACATCATGTCATGTGTGACGTAACAGTGAGTTAGATTTTTTAGTACGTCAAATCAAGGCTATTATGTTAATGGACTTGAGAATATTTGACTGATACACCATGTGTTTGAGTGTTGGGGGAGCAATCTTAAATATTTTAAGAATATAACTTAAAATTGTAATTATACAGTATATAAGATTAATTTTTAAATTTTGCTATGACACAGTTCCGCCCTGTGGTTGCATGGGTTTTGGAAGAAAAGGAAATGCGCTAGTACAAGTGGTGAGAAAAGTTAAGGCAATTTCTAATTTTATTAATAGGAAAAAATCTATTTTTCTTATCAAATGTGTGGTATATGGATGATAAGTTCAATAATTTTAAGAAGAATAAAATAAAAATAAAAAAATAAAGTGTGATGCATGATGTGTGAGAATGACAAATAACAAAACTCTATTAATAAAACATATGATACAACTCTTTTTATAATATTTTAAATTAA
>TRINITY_DN50244_c3_g2
AAATTATCTAATTTTCCTCAGGATTTCCTTAGTTTGCGAACTTTACAAAAAGAAAAGAAACTGAAATATGAACTTAATATTTCCCCTTCAAATTAAGCTCGACGACAATCTTCTATGGAATAAAATTCATCTATTATCTTTTCTGAAGTGAAATTCTTGGCAGTTTTTTTTCAATATAAACTAGTAAATGATCTGCAAGAAACTCATCCTTCATTTGAGTACACAACCTAGTTTTTATAAATTTTATGACAAAAAAT
>TRINITY_DN50244_c4_g1
ATTAAAAATAAATTAATATATCCCGTGGGCATGCAATTGAAAATTAATTAATTAATCTTATCCACTAATTACTCCAGAGAGGACTGACTTTAGCCCTTTTACTACTACAATATCGGTGCATGCATATTCCTGGAACAAAAAGGGTCCTGGGCCTTAATTTTTAATATGTATTCTCCTAACTAATGTAATAGCGTCCATGAGACTCATTTTGTTTACCTCCCCCCTCCTTTCCCTTTCCTCTTTTCGTTAGACTACAGGGAATTGTAGCTTCAATGTCCCGGATACCAACTTTCCGACGTCGCATTAGGAATTTGGTGAAGTTGCTTTACATAGAAAAACTTCAGGCTAGTGCTTCAGCTAATCATATGCGGGAAATCTTAAAAGACAGCAGGAGCTGCATTCAAAGTGAAGACGAGAAAGGTTCAGATGATACTCTAAACAAAGAACATAGGACCTATGACAATGGAAATGTAGTATAAATCATGAGCTTGTAAAATTACATCTTCCTAAGAATAACAGCCATGGTATGAAGGGACATGTGTTCTTTCGTATATCCATTGATGCACGAGCTTCTGTACTAGGTTCACAGAGATTTCATAATAGTGAAGCTCACAAACATATATAACTATATGTTAGATCCAGGGGCGGAACTGTGTTGTAGATTGGGGGCGGTAGTTTTAAAAATTAGTCTTATATGTTGTATAATTACAATTTTAAGTGTAAATATTCTTAAAATATTTAAGGTTGCCCCCCAACACTCGAACACAATATATCACTCAATCTTGAACAACTTGGTTAGATCTCAATCTTGTAACTATTTAATCAATCAACTACTTGAAGTAAATAAATTTGCATAACACAACGATTGGTTACGAAGAGAAACTTTTTGAAAAACTCTTCAAATGTAAAACCCTACGAGGTAGCCAAACCCAGAAAAGTCAATTTTATTATTTGAAAATCAAATTACAAGTAAGTTCTTAATTACAAAAATTTTGTCAATTAACTCTCTTACTTGACCAGACAAATGACCCATTTGTCACTACCGTAATAGCAGCCAGAACTTCTGGCGATCTTCAAATATTGTATTTTCTCCTGAAATTCTAGTGGCTAAAATCCAACGATCCTCCAACTTGGAGCACAATCACACTTAGGGAGAGATGAAAAACAAAAAGAAAATTCTCAAGTAAAATTTCTCTCTCAAGCACATGGAATATCCTCTCTGTATTTCCTCGCCAAAAACTCCTTACTTCATTAATAAACCGAATCCCTTGAAATATAAATTCTAGAAAGAGTTCCAGTTGAGGTAGGACTCTGCTGACAAATTAAGTCTATCGCAAAGACATCTCCTGACGAATTGCTAACGTTTCGCGATAACTCTTCACTTCAGTAACTGATTTCAGTTCAGCTTCTGTTCTCAATAAGTGCAGATCTTTATGGACTCGATTTTCACATAACTGACTTATCTAAACAAACTCTATGACTTCTAGATAAACTTAATATTATTATAGATAAAGTCAAATATTTTACATTCATCCACAATTACAAACACAATGATAGGATAAACCTTATCATTTTGGTCACCTAGTTCTAGCCAAAATCTTGTATTTACAATCTCCCCCTTCGGTGGATTGGTGACAAAATCAGCATTATGAATGTAAATTCCCTGTAACCATTTCAAATAGCAGACCAAGAAAAACACAAGCAGAAATTTCTAAACAATCATGATTCACTTAACAACATTGTCAAGGTTAAACAAGTTCTAAGTATCATCAAAATGAAACATAACCCAATGAACAAAACATATTGTCTGAATTATATTGCAAAAAAAAAAAACTGAGAATAAAAGAGAACAATGATAGATTTTCTGTTGTTGCTGCTGCTATGCTCTTGCTGCTCCCCCTCAACTTATGCTCCCCATTTTTGTCAACAATCAGCAATGGGGTTTTATTGCTCTGCATCCGAACCAGCTACATGTTCCACTACTTGTTACATATCCAAAGAAAGCTGAACAAGTCTATCATTGGTTTGTATGCAATCAGAACGTACAACGGCTATTTGCTGCTCTGCTTTGGACTGACTCGCCTCCCATTTAGCAGTGAATGCCTCAAACTTTTGGGACAAAAGAATGATCTTGAGCAATAGGTATGGAAGGCTCAGGAGGTGAAGAAGCAGACTCAATGGTTGGATGTTTGTTCTTAGTAATCACTACCTCAGACTTGACTATTGTAAGAGCTAAGATAGAACCAACCATTTGCATTGTAGGCTCATTGTTCCTAAGAGGGACTTTGGCTTTCATAGCCAATTTAGTGATCAAATTGCCAAAAGGCAGATTCAACTCTTTTTCCACGTGAGAACGATGAATAATGTCTATAACATGACTTAGGAAATCAATTGAGACCCTAGTAGCCAAAGCATACATGAAATAAGCTCTTTCTAATGTGATTTTAGTGTGCCGCCTAATGGGCCAAAAGTTAGTGAGCACAATTTTTGCAAACAGCCTAAATTGAGATAGCATATGATTTAGAGGAAGCCTATGTGTTTTAGTAGTCCACTTTGGGCCATCGGGGCCAACAAAAAGATTGCGCATGGCAGTCTTTGTGGGGACCTCATTCCCTTATAAGGATAGCAATTCTTCTACCTCAGGAATATCAAAAAGCTCTCTAAGAACAACAGGGGATACCTCAATTTGTATTCCCCAAACAATTGAGATAATGCTATGATCATCAAGGTTGAAGTGTGCAATATTCGAATAAAATTTACGGACTACATCAACACAAGGTGTGGGAGAGGAGTGAGTTTTTTCCAACCTCATTCAGTGTAAATACGACGGATGAGTTGAAAGTCATCCGTAGGAAAATCAATAATGCTTACCTTGCATTCACCCAAAACAGGTCTTTGGCGAACGTAGTTCTATATGCAGTCTCGGCTTCAACAGTTGTGAAGTGTTTGAAGGTAGCACCTGATGGTACAGTTACGGGTGGAGGAGGAGGAGGAGGAGCTGATGACTCTCCTAGCTGCACTGGTTCTGGCCCAGATTTGTCCTTGCTTGAGGAGTTCTCAATTTTCTTTCTCTTTGCTCTTTCCTTGAACCTCATCTGAATCATTATGTCAACAAGATCAGAATTGAAGGAGTCCAAGAACAATGAAGAACAAGACATTATCAATCCCTCGATATTAATTCAACCTTCCACACGGACTATAGCAAATAGACACAACTAAGGAGTGTGACTTGATTGAGGAATAAACACAAACACTTAGTAAGCATTAGTTAAAAACCGAAATCAAGAATGCCACATCCCACCAAAAATCATCCTCTATACATGCATAATATAGATTCATGTAATCATTTGAGTAAATGCATATATAACCCAACAACAATCCAATTCCCAACTCCACATAACAAAACTCAACAACTCAATCTTCATATATATGCGCCGAACCCTAGAACTAGAGAAAGAGAGGGATTTTAATGAAGTAATCTTAC
>TRINITY_DN50244_c4_g2
AGATGGCGAATCTGTTAAACATCTTTTCCTTCACTGTGAGGTGGTGACAAAGTTGTGGAATGAGATTTTTGCAAGGGTAGGCATTGTTTGGGTAATGCCTTTGCGTGTCGTGGACTTTTTGGCTAGCTGGCAAGGTTCAGTGGGATGTGGAGGCAGCGCAGCAGTGTAGAGGATGATACCCTCGTGTTTGTTTTGGTGCTTATGGTTAGAGAGAAATGAGAGGTGTTTCGAAGATTGCGAACGAACTATGGGGGAATTCAGGGATTTTTTCTTTAGCACTATAAGTTTTTGGGTGAAGAACCCTATAAGGGGTGGGAATATTTGTAATGTTTTGCCTTAGTTCTATTTTGCTATAACTTGTGAAATTACCCAAGTACCCCTATAACGCAGCAGGAATATCTATCAATTCACTCAACAAATTGGTTAGTCGTCAAGCATGCAATTAATTTGATAAACAATCAAATACATAAAATAAACGAAGTGCGTAACACCAAGATTGGTATCGAAGAGAAACTCTTTAAAGAACTTTTTAAAAGTAAAACCTTACGGGGCAGCCAAACCCAGAAAAATCAATTTTATTATTTGAAAATCAATTACAAGTAAAGTTCAATTACAAAACCTTTGTCAATTGACACTCTTACTTGACCAGACAAATGACTTATTT
>TRINITY_DN50244_c4_g3
TATTTTGCAGATCCTGATGATCCACTGAAAACTTATCAGGCCAGGCATCTATGCGTAATAGTATATTCTTTTCCACTCTATGTATCTCATATAGTTTTCCATGGACATGGGTGTACCGTGTCTAGCATATCAGCATGTCATCCAAAGCATGAATTTTAAGTAATAGAATTGCAAGACACATTGGCACACAACGGTTGATGTTTTTAGGCCACTTAATCCGAAAAGTGCTCATTTTGTTTTCCTCATGAGAAGTTTTAAATTCATTAA
>TRINITY_DN50244_c4_g4
GCTCTTTATAAGGTTCTAATAGGGCTCCAATTGTATCATTGACTAGTCTTTTTGGAGTATAGGCCATGTGGTTTGGGCCTTCCATTGGGGCATTACAGACTACCACTTGAATGATCCCCGTACCCTATGGCTATGTGATTTAGAGAAGTTAATCCGAGCTCCCTACAAACCGAAAATTGAGAATTAATAAGGAAATGTAGATTATAATTCAATGAAGATCTAGTTGCTAGACAGAAAGCTCAAGATTATTGGTATATCCCGTCACTTAAAATACAGATATAACCAGGGGCGGAACTGTGTTGTAGATTGGGGGCGGTAGTTTTAAAAATTAGTC
>TRINITY_DN50244_c4_g5
GGGGTCTAAAAACTCCTCTGTAGGCTATATAAGCAGCAGATACATCAATGCAGTTTGAAAGAAAAACAAAGTGAGACAACACAGTTACTAACTTAGGTCCAAGGAGGACAATATCCAAGTGTGTGAAGTAGAAGAGCCATACATGAGGTTCATCACTAGCTCCCCCATCCCCCATTAATGTATCTTCGGATTTAAGTTGGAAAATGGGTGTAACATGAGCATTCGGATTTAAATAACTAGTTAAAATTAAAACAAATTTATGGGTTGTCTAGGCCCCATCTGGCTGGACGAAAGGATTGGCAATCTCATCAGTACCATCTGTGGGGGACACAAGCATTACAGCGGTTCCCCTGCAAACCTGCATCACCATAACCTCAAATCCATTACCTCCGCCAAAACAAAACAAAAAGATATAGATGCAAATGAAAGTACAAACCTTGGGGGTGGGGGGGGCAAAAAAAGAATAGACATTTGGGACTGTTTTAAGCTTTTGCCTACACATCTTTTTTAACATTTCATGGATATAATGGCTCAATGCCTCAAAGTAGTTTCTTTCTCCATATTCAATAGATTTAACTTCACCCACCTAGCTTCGAAATATGTCCATTTTTTAGTAATCAGCCATTGAATCCGAACTTTTACATTTCCTTGTCTAATGCAACATAGAAAAAACAAGATGCTGGATTTAGCTTCTTTGTTTCTCAATGATTCAAAATTCATATCATTGAGTACCGACATTTTCTTGTTGGCAACAATTTGAGAACAAGAAAAAAAAAATGATAAAATGCAGGCACAGGGAGCAAGTTTGAAAGCAAATATATTGACAAGACAGCCAGAATTAATGCACAATAAGTAACTAGAGATAAGCAGCAATTTAAAGATGTCTTTAAGCAATTAATGTACTGGCAGATTCAGAACAAATTTATTTAGCATTGTCCTTGTATCCAAAATTTCAAGCTTTTATGAAGATGATAGTCTATTACACAACTTGCTTATCAAAAAATAGATCGACATAACAACATTAGGTTGATCTGATGGTTTTGGAAAGTTAGAATCTCAGTGTCATCTAACCAACTTAAAATCTTTCACAAGGAAAACAAAAAGGTCAAGCACTTTTCGGACTAAATGGTCCAAAAGCTTCAAACGGAATGTGCCATGCAACACCAATATTTGAAATTGATGCTTTTCATTACAAAGCTGATATGCTAGACATTCATATTCATGAAAAACTAAGTATAGTGGAAGGGAACATACTATAAGGCCTAGACGCCTGGTCTGATCAGTAGTCTTCAGTGGATCATCAGGATCTCTCGTAAACTCTATGGCTTCGTCCAGAACAAGGTTTAGTAATTGGTCATATCCTTTTAGAGTCCCAGTCACTTGTCTACCACCAGTGAGCTTGACTTGGACACCTTTGTCCACAAACTTTGCCAAGTCCAAAACCGTTTCCTTCCTGCTTCCTGACATATCTTAATCGGGGTTTGCTCAGTTACTATTTAGACTTTGCAAAATCGAAAAAAGCAGGAGCTTTCCAAAGAACCCTTAAATGTGCTTCTGGGTGAAGGCCGAAGGGGGCAAGGCAACGGGGGAGAGAGACGTAACGAGGAAACAGGCTGCGGTATAAATTACGAACTCGAGCCCCTTTTGGGACTAGAGA
>TRINITY_DN50244_c4_g6
TTAACAACAGATAATTTGAGGAACAAAGGTTTATTTGTGGTTGATTGGTGTTTTATGTGTAAGAAGGATGGTGAATCTGTTAACCATCTTTTTCTTCACTGTGAGGTTTTGACAATATTGTGGAATGATATTTAGCAAGAGTAAGCATTGCTTGGGTGATGCCTATGCATGTGGTGGATTTTTTGGCTTGCTGGCAAGGTTCAGTGGGATGTAGAGGCAGTGCAGCAGTGTGGAGGATGATTTACTTATGTTTGTTTTGGTGCTTATGGCTAGAAAGAAATGGGAGGTGTTTTGAAGATTGTGAACGTTCTATGGGGGAGTTTAG
>TRINITY_DN50245_c0_g1
TGATGTTCCTATTCCAACCATCAAGCTAGCTAGGGCCCTCAACTACTACTTCCATAACAATGGCAATTGGTTTTCCTTGTATATAAATACATCCAAGAGGAACACAAGGCCTTCCAAATTAAACCCACACATCTCTCGGACCCCAAAAGCCGAAACACCATTTATAGAGAGTACAGGGGCGACTGAATTTGCTAAGAACACATACAGATAATACATACATAGATATGGCTACAAGAAAGAACGTGGCACTTGTTTTTCTAGTTTTAACTGCTGCGGTAGCAGTGCTGCATGAGGCAGAAGGTGCGTCTCATGTGGTTGGAGACTCCACCGGTTGGAACGTTCCTTCTAGTGCTTCCTTCTATTCCTCCTGGGCTTCTGGTCTTAGCTTTTCAGTTGGTGATACCCTAGTCTTTAACTTCCAAACTGGAGCACACGACGTTGCGACAGTTAGCAAGGCTGCTTTTGACAACTGCGACACCAGCAATACTCTCTCCCTTCAAACCACTGGTCCAGCAACTATACCGCTCAATGCTACCGGAGACAACTACTTCATCTGCACCGTCGGACAGCACTGCTCCACCGGACAAAAGTTATCCATTAATGTCAAGGCCGCCTCCGGCAGTCCTTCACCATCATCTTCACCACCACCTCCAGCTACAACTACATCACCGCCACCTCCAGCTACAACATCAGCACCACCTCCAGCTACAACTACATCACCACCACCTCCACCTCCACCGGCTGGCTCATCCGCCTCATCTCTTGCTGCTACTTTCTCTGTTGTTCTCATGACCATAGCCTTAACTATGTATAATCTGTCTTAATTAGTTTAATTTGTTTTCTAGTTTCTGTTTCTGTTTCTGTTTCATATACCGATCGAACCTTCTTATGATCATGCATATGGGGGGTTTTGTTACTTGGAAATTAAATTCGTGTTTGATGATACTATTAATTTGTTGTGTTTTCTGAATCTTTTTTTATGATGAGTGATCAAATAAAATTCAAAATTCGAGACTCTCCTGGCCTGCTTTAAATAA
>TRINITY_DN50245_c1_g1
TCTCTCTCTCTCTCTCTACACCCCCATCTCTAACCTATGTGGCACTTTTTTTTTTTTTTGTGTCAGAAATGGAATTTTTCTTGATGGGTTTCTACGGTTTTATTTCCGTGTGGAAGTCACCAGTTTTGAGCAAAACAAAAGGCTATACGTACTTCGACTATGTTAAATAATTTTTTTTGGGATTTTCTTACTTATAAAAATAATAATAAATAAATGTTGTTGGGTTTTTCTTGTGTGCTTTAATGGGTTAAACTTAGAAATTTGGTGAAGGTTGATTTTTTTAAAAAAAAGTGGCATAAAAACTTTAGGTTGTGTTGATTGCTTTAAAAAAAAAACTTTTGATTATTAAAAAAAAGTTTAGGTTGTTGAACTAGGAGATTTTTGTTGTCTTCAGCTCAAATTTTTGAGTGATTCTTGTATGATTGGGTAGTTTGGTAGGTTCTGGGTCTCATTATGTTTCATTTTATTTTACTTTATGATGAATTTTATGTGGATAGTGGAGGATGGGAAAGGATGTGTTGTTCCCTATTGTTTATAGTAGTGTTCTGTAACTGAATCTGTTAGTGCCTTTCGATTTGAACAGGTAAATGATATTTTTAATCACAGTGAAAATAGAACGTAAGTAGGATATAAGGAAAATTTTTAAACCAATGGCTTCGGTGGGCATAGCTCCTTCTTCTGGTTTGAGAGAACCCAGTGGTCATACTATCGGTGTTGATCGGTTGCCCGAGGAGATGAATGATATGAAAATCAAGGATGACAAAGAAATGGAAGCCACAGTTGTTGATGGTAATGGGACAGAGACGGGTCACATAATTGTGACGACTATTGGTGGTAGAAATGGCCAACCGAAGCAGACAATAAGCTATATGGCTGAGCGCGTTGTTGGACATGGATCATTTGGAGTTGTGTTCCAAGCAAAGTGCTTAGAGACTGGTGAAACTGTGGCTATAAAGAAGGTGCTTCAAGACAAGAGATATAAAAACCGAGAGCTGCAAACTATGCGCCTTCTTGACCACCCTAATGTTGTCTCTTTGAAACATTGTTTCTTTTCAACAACTGAAAAGGATGAACTGTACCTTAATTTGGTACTTGAATATGTCCCTGAAACTGTTCATCGCGTGATCAAGCACTACAACAAATTGAACCAAAGGATGCCGTTGATATATGTGAAACTCTATACGTACCAGATCTTTAGGGCACTATCATATATTCATCGCTGCATCGGAGTGTGTCATAGGGACATTAAACCTCAAAATCTTTTGGTGAATCCACATACACACCAGGTTAAATTATGTGACTTCGGAAGTGCGAAAGTCTTGATAAAAGGGGAACCAAATATTTCTTACATCTGCTCTAGGTATTATCGGGCACCAGAGCTTATATTTGGAGCAACTGAGTATACTACAGCTATTGACATATGGTCTGCTGGCTGTGTTCTTGCTGAGCTACTGCTTGGACAGCCTCTGTTTCCTGGGGAGAGTGGAGTCGACCAGCTGGTGGAGATAATAAAGATTCTGGGCACTCCGACAAGGGAGGAAATCAAATGCATGAACCCTAACTATACAGAGTTCAAATTCCCTCAGATTAAAGCTCATCCATGGCATAAGATATTCCACAAGCGTATGCCTCCAGAAGCTGTTGATCTGGTTTCAAGACTACTGCAGTACTCCCCGAACCTACGATGCGCAGCTGTGAGTACATTATATCTTAAATTTCTATTATCTGATTCAGGCATTTTACCTTCAATCTTAAGGGACATTCATCACTAGGTATAATGCCTCTATATATTAGTTAATAGTATCTTAAATTTTATTATCTTATTCAGGCATTCAACGTAGAAATCTAGTCAGTCAATCTTGGTAATTGTTCAATATAGTTGCAAGATGGAAGAGATTGTTTATAAACCATAGATCCTTTGTTTTTCCCCCTTTTTTCTGGGATGGGTGGGTTTGGAAAGGGCATAAATGACAAAGTCCACCAAAAATGTCTGATTGGTCATGGTCTTAAATGGGGGATTTTGCTAAATTCTCTCTCTTGGTTGGGTAAATTTCTGTTATTCACCTAACATGATTGTAGACAGCAACACTCATGATTCTAATTCATTAAAAAAAAAAAAAAAAGAGGTGGTGAGTCAGAGCTTGATAAAGTTTCCATAACTGGGGGCCAGTTGGGAATGTGTTTCAGAAAAGTTGTGGAAATTGTACAATAGCATCTTCCAATGTCTTTGTCAAGCATATTCCTGTTTGAAACTTAGCTCGCAGCTCATCTTGTTACCATGTCACCACTGAGTGTTTGTCCTAGAAGCATGTTTTGCATTGGCACCATACTAAACTTTCCAGGACCCCAACTTATTAGGGTCGGCTCTATGAATCCATTTTCCATCTAACTGGGGTCGTGCTGCTAGACAATCAGAATTGTTTTTGAACAGAAACATCTTGTCTTTTGTGACATTTTGTTCTATTTTGCCTTCTCGTTCCTCTGTTTTGTAAGCTTTGGGCTTGCTAATTATCCTCCAATTGGAATGCAGCTGGATGCCTTGATACATCCCTTTTTTGACGAGCTTCGTGATCCAAACAGTCGCTTGCCAAATGGACGTTTCCTCCCACCTTTATTCAACTTTAAATCACATGAATTGAAGGGAGTACCGGTTGAGACTTTGGTGAGATTGATCCCAGAGCATGCAAGAAAGCAATGCCCCTTTGTTGGTTTGTGATTTGATGTGAATTGTAATGAACCCGCAATAGCGTTGTCCCTATATGGAAGCAATGAATGAATGTAATGTGTTCCTTCTATTTATGCCATTTGTTCTCCTTTCCTTCAATGTATCTTTTGTTATATCACCTTGTTTTGTAAAAGCAGATCTAGAGATATGCCACGCATCTTGCCCAAACCCCTCGATGGGTCATGTTCTGATTACCCTGTTCCTGTATCGTCTCAGCTTGTAACCTCACATAGAAGACAAGCATCAGCACTATTTAAATGTTTTTTCCTGTATTGGTATTTCGAGAACACATCTGCATGTCTAGTGGCTTCTTTTTGTGCTGGTATTTCTCCCGATGTTTTGAATTTCATTTCGTACTGGCCGGTATTGGCCATACCGGCCGCCTACCCGGCACATGGAATATATTGTTTTGTATCGGTCA
>TRINITY_DN50245_c1_g2
TTTTTTTTTTCCTGATAAGTAATGGTAACAGAGTCTAGTTTCAAGAGAAATTCTATGGCATCTACAACATTTTAAAATACGTAATCAGTTAAGAATTTACATGTCAGCATAACTACAAGCATACCGGCAGAACCTTCTGATTCTCCATTATAGAAACAAGGCGGAAGAAGACAGATGTGAAAAAACAGGGCACAAATCAACATTGGAACAAAAAAAACACAAGAATCATATGATCACTTTATAATTGGCCTCTAGCTAAATTTCCACAGCAGACTGTATTTTCCTTGCCGGGAGCAGATATCAACAGATTTGACCTCATGATGACCCAAAGAAGGTGCAGTTCTTTCTTGCGTGCTGTGGAATCAATTTGACCACCATCTCTGCTGGCACTTCCTTTAGTTCATGGGACTTGAAGTTGAATAGTGGGGGAAAGGGGCGTCCATTTGGCAGGCAGGTGCTAGGATCACGAAGCTCATCAAAGAAAGGATGAACCAAAGCCTCCAGAGCTGTACTTCGGAGATTTGGAGAGTACTGAAGTAGTCTTGAGACAAGATCGACAGCTTCAGGGGGGACACGCTTGTTGAATATCTTGTACCACGGGTAAGCTTTAATTTGAGGGAACTTAAACTCGGTGTAGTTAGGATTCATGCACTTAATTTCCTCTCTTGTTGGGGTACCTAAAACCTTAATTATTTCCACAAGCTGGTCTACTGCACGCTCACCAGAAAAGAGAGGCTCTCCAAGCAATAATTCAGCTAGAACACAGCCAGCAGACCACATGTCTATGGCTGTGTTGTACTGAGTTGCACCAAATATCAGTTCAGGCGCTCGGTAGTACCTGGAACAGATGTAAGATATATTTGTCTCCCCTGTTACCTGTCAGAAATATATCCAAGTTAGTATAAAAATCATAAGGAGATGAACCTAAAAATGTGTTCTAAATAATAAAAAAATACAGAGAAACAGACCAAGGCTTTTGCACTTCCGAAGTCACAGAGTTTAACTTGGTGGGTATGTGGATTGACCTGACATAAAGAATAGTTAGAAAAAAAGAGAGTTGATGCATATATATTTCTTTAAATCTTTTGATAAGTAATCGAGGATATTATTAAAAATGCACGAGGTATAGCCCAATTATACAGGATTATACAAGAGTAACACCTAATTAGAAATAGAAAAAGATAAAAGAAAATTATGGAAACTCAGCCTGTTAAAATCTAAAAGAGTAGATACATAAAACTAAAAAAATGACTCAGCAGGAAAACATTATAACCTAAAAGAATCCCAAGGCTAACAACTTGAAACCGTTATTTAAGAAGCAGGGCATTAAATTATTTCTATAAGAACCAAAAGAAAAGTTACTGAGAAGGCAGCAACTCATATAGGAGAGAACAGCTATAACCTCATAACATAAAATATTCAAAGTTCATTGCCATTTTCTGCCGGTCTAGATATTTAATGTTTTGTTGCATTACATGTGTGTACTCATTAAATAGCTAGACTAAATCAAACACAGTAAATTAATACATCTTGTTTGTTAAAAATTTTGTTTATTAAAACATGATTTTACTATAATAAAATAAGTTTTCATGTAGTGTAATGTTTCATAAATGTACAAAATTATTGCACTCCACATTTGATAATCAAACATGCTTTAGTCCTAATACCTTTTAGTCTTCCAGATTAGATGACCCAAGATCAGTTAGATTTACTACTTACAAATGCAATATAGACCATACAAATAGTTTCCAGATTGGCATATGTATATACAAATGATTCACCAATGCCCAACAGATGAAAAGGAAAAACATTGAACACACCAGTAGATTTTGAGGCTTTACATCCCTGTGACAGACTCCAACACAATTATGAATGTATGCAAGCGCCCTACATATCTGCAGGAATATATGGGGGAATATGATGTGAGATCCAGAAGTTAGAGAGGACTGCTGATTAGCATATGATACTATAAATTATAATTAAGGATTAGAGAACATAATCCATGAACACGAGCA
>TRINITY_DN50245_c1_g3
TAAAGCAACAAAGCTTCTAGTTACAACTATTTGCACCGAAACCTTCTGCAATTCTCTGTATCTTCCTCTCACAGAAACAGAAACCAAAGTGCAGTAGTCCGGCCCTAAGCTTCCCGACACCGTGAATCCCTTTTTCTATAAGATATCAATGTATGTTACTGCATTGAGAAGGTGATTTTGGAAGGTGATTTGCTCGAACTCTACTCTTTTGGGATAATGGCTTCTGGGTTAAGGGATTCAAGGGGAAATACAGTTGGCGTTGATCGGTTGCACGACAAGATGAATGACATGAAAATTTGGGGCGACAAGGTATATGGCACAAATTCTTCTTCACATTCCTCATCTGCCTTTTATCATCCCTCTTTGTTGAAGTTGAGTGATCTTATAGTATTAGATGTGAGAGCTGTATTTGATATTTTTGCAGGAAATGGAGACAACTGTTATTGATGGAAAAGGGACAGAGGCAGGCCATGTAATTGTCACATCTATCAGTGGAAACTATGGCAAGCCAAAACAGACGATAAGCTACATGGCTGAGCGTGTTGTAGGGAATGGCTCCTTTGGAGTAGTATTCCAGGCAAAGTGCTTAGAGACTGGTGAAACTGTTGCCATAAAAAAGGTTCTTCAAGACAAGAGGTACAAGAATCGGGAGTTACAGATCATGAGATTTCTAGACCACCCCAATGTTGTGTGCTTGAAGCACAGCTTCTTGTCAAAAACTGAAAAGGATGAGCTCTATCTTAACCTTGTGCTGGAGTATGTACCTGAGGCTTTACATCCCTGTGACAGACTCCAACACAATTATGAATGTATGCAAGCGCCCTACATATCTGGTAAAAGTAAACTTTTACGT
>TRINITY_DN50245_c1_g4
GAAACTGTTCATCGCGTGATCAAGCACTACAACAAATTGAACCAAAGGATGCCGTTAATATATGTGAAACTCTATACATACCAGGTAATGGTACCTGTTAAGATTTGGTTTCCTTATGATTTTGTGTGTGAGTTGTGCTTTTAAGAATCTTGCAAAAGTTTGTAAGGTTGGAAATGTGATTTTTTTTTTTGTTGGAGACTAATGGTCATAAGGTTTCTGTGCAAAATGTTACTTCATCTATTTTTCATATATTTAAGGGTTAAGCGAGTCTTAAGTAATGTTCTACACCATGGACTGTTAGCCTTAGTCTCATCTTTGTTGCTCGATATATTTCGATTAGCTTAAAGGTATAAATCTCAGAGTCTTTATCAGAGTAGTTAATTATTACTGATTTATTTGGCTGCTTTCTTTCTTTTTTCTACCCCCCTCTTGAAAGAAGGGTCTTTCATGCTTCTTTCTTTTTGTTGTGTGTGAG
>TRINITY_DN50246_c0_g1
CTCGGTGGCTTGGACGCTCAGCAACTCTTGCACCTATTTTTCGCAAGCGTGGACCCATCTCAAGACCGCCCCGGCCATAACAAACTGTTCCCAAACCCAATTAACTGTGTTTGTTCACCACACTAATATATATATATATATATATAGTTACCCTTAAAAAGACAATTCATTCACACTAACACTCGGGTGTGAGGGTGTGGTCTCTCTTTGGATCCTTACAATAGTTGTACACCATATAGTTCCCCTGGACCCATGCCATAGCCGAGTACTGCTGTTGGCTCAGGCCGCCGGAGCTATACGGCGAAGCAGACGGTGGAGGGCATGATGCAGACCCATCAGCGGCACAACCGCCTAACTTGAAATCTGTGTACCTTCCAATGAAGGGCTGGTAGTGATAATCAGCTTTGTATTTTCCGTCCTCAGTTGCCCAGGATGAGGCATCCCAAATCGATCCGTACACATACATTGGTCTTAGTGGAAATGTGGAATCGCTTTTTCTTGGATACCTCCTGATTGGCACATCATCCACTAGGAATATTATCTCACTGGGTCCCCAAAGTACAGCATATCTATGATAATCTTGGGTTGGATCAAACCAGAGATGAAACCTCATCTCTCTTCCAATAATATTGCTGTCTCCACTTCCTGTTACATATACATTCGTCTGCAAAGTATACGGCTTATCTGTTGTGGTTCCAAGGAACTCAATATCGATTTCATCATGGTTCCCAGGGTAGTCTTCGTTGTTTGAAAGATAAAATGAAGTAATGACCCCAGCAGTATAACCAGATTGGAGCTTGATGGCAGCACCAAAATACCCAGACCGATATGGATGCAGTGACTTGAAACCACTTCCTGAGCTATTATCAAGCGAGAGTGCTATTGAGCCCTGGTCAGCTCTCTGATGCTGAGGACCCCAGAGGTTTCTAAAGCCTTGAAGGAAGCTTATAGAACTGATTTTGGAACTTGGGTAGTAGCCAGGTGAAGGTGGACCCTGAGCACTGCTTGAAGAAATCATGAAACATAAACTAAGAAACCATAGAGGCCGAGCCATGAAGAGATAGGAGAAATGAGATGGCATTGTGGCAAACAGAGACATGCAGTACTCTGCATAAATACAGGATGGGACAGATAATTTGGAAGTAGGTGATGTCTTGGAAAAGTATGGGTTTGGGCTTGGTATGATATAGAGAGATTAGTGGGTTTGGAATTGCAGAGGAAAAGGGTCTTG
>TRINITY_DN50246_c0_g2
ACATTTATTAAGAAAAAAATAAATAAAAACAAATGTGTGATATAAAAATATAATTATAATTTATCTCCAAAAAATCTCTCCTATCTTTTTCGACCTGAATTTGAAGTGTCCGTTGTCGCAAGGGTCTTCCCCAAAAATATCTCGCTCAGATTTTTTCAAACCAAACGAATCAAAAACATTACGACATTTTATTACATTCAAACATCTTTGACCGTGTTCAAATACATTAATCCTAGTGAACAAGGGAAGTCAACATATCGCAGTCGGAATCTCCCTCGGTGCAGTCCGATTGGCTCAACTCTCGAACCAAAAGTTGGTATATCCGAACCCCTCATTGAATTTTTTAAAAAAAATAATCTCGTAAATTAATGACAAGATATTAATCATCAAATTATAAAATTATTTTTATTATAAAATAAATCTAAAAGATATGATAAAACTATATCAATTTGTATAATTATTTTTAAAACCTTTGTTCTAAGACCCTCTTGCAAATACACATTTTCTCCAAGTATTGAAACCCAGCATATGAAAGGATTTAGTGCTAGATAATGGTAAATGAACTAAAAACAAACAAATTTCATCCCTCACTATAATCATTTTACTCCGTCCGCCATTAGAGAACTAGTTAATGGTCATTTCTTCAAGCCGAAAAGCCTGAAAAGGACGTGGTGAACCAATAGAGTTCAGGTGGGCTTACGGCTTACCTACCTCGAAATGTTATTCTCACAAAGTTTTATGCTTGCCTGCAATAGTTTACGAATTTCCACAACTCAAAACGCATTTGGGAAAGCCAAATAACATGTACCCTTGTACTGGATCTACCATATGTGACAAAAAGATGTCTCAACACATCAGTTTCCTGTCTGGATTACGGCATTCAGAACATACAAAATTAACAATCCTTCAGATCAGAGCACGTTTATCAGCTCTTGTCCATCAGTAGGCCCAAAAACTAATTAGTTTTCTGTAAATTCTTGATGAACAGCAGTAGGCTCCAGCTTGCACAACTCCCAAGTCCCCCATTTTTTCGTTGGTTGAGGACTTGTAAAAGATTCAAAACTCAAAATTGACGTCTTGGCCTTGCTTCCGCTGCGCTCACACGTAATGCTCTGCCATTTAAGTCCTACACCAACAAATTTTCACAATGAAAAATTGTAAATATTGTTGGATAGAAAATGTAAACAATTTATTGCGATACTGTATAATAGCCGAAAGCACCAAATCCAAATCAAGCCAAGATTGGCGATTTGACTTGGCAAGAAAATGAGATCCGGATCCAAGACTTTAGGATTTATTCACTATCTTTAAAATGTTAAAAGATATGTAAAAAATGGCTCAAAACTCTGAGAGCTTCACTCTCGAGGAATGAGTGACACTCGTGATTCTGAGAATAGGTACTCCATAGATAAAGATATAAATAGATGCATTCACACATATGTGTGCGCATACACATACATATTACTTTGGGAAAGCATATCATAATCAGTTCAACACATAAATGACGATCAATGAGCAATGCACGTGTCAAAAAACAAACAAGTTTTCATACCCAGATTAATATGCCAAACAACATTAGTGGTTATCTATATTGGAGTTCTCATAAAACTTTCTTTTAATTATCTGGCTACTCATAATATAAATTCACATAATAAAAAACAGGATTTGTTTTCCAAGATTTACGAGCATTCAACATGAAATTAATGAATCTTCCAATCCGCCAAGACAGATGAATGAGATCCAGAAAAATATATTTACCACACTTTTTGTTTACAGAACTACTACTTACAAGGAACTTTAATCAATAGTGCGCCAGATATAACCAAACTTCAGGTGATAAGTTACGACAACTGTAAATTATCAAAGTATCCTGACCAACTACTTATTTAAATTATACACTACGATATGATTTGGTAAATGTTGATTAACAATGGACAAAAAGGGACCGAAAAGAACAGAGCAAGATTGATAATTAATGTTAATGATCAACCAACTACTTCAATGTAACTCAAAAATAAATGAAACGCGCACATACATCAAACAACAGATTCACCCATCATATGAAATATAACAATAGAAAAGGTGCTACTATACTTACAACGCCATCCAAGGATTCAATAGCATTGTTGACCTCTGCGGAAGAGCTGAAGGTTACAAAACCAAAACCTCTTGATCTGCCACTCTCCCTGTCGTAAATCACCCTCGCTTCAACGACCTTTCCTTGCTCACTAAACAAACTCTGAAGCGCCAAATCATCAACACCCCATGCAAGGTTACCCACATGAACACGGTGGCCACCACCAGAACTGGGCCCACCTTGGCCACCACCAAAACTGGGCCCACCTCTGGAACCTCTAAAGGAGGATTCCTCCCTCCTAGGTGGAGGAGGTCCAGCATTCACCCTCAATGCTCTTCCATCGAGTTCCTGTCAAATGTCAGGAAGTTTTGCTCAGATGCAATAAACCTATACACCCACCCAGTGCTCAAGAAATATAAAACAAGACAAGTAAACCGGAAATTGGATACTCAGCAATTACTACAATGAAACTTCTGAAAGAGCCTGCTTCACACCAAATAAGACTCAAAACCAAAGAAATAGATCGCCTAATAAAACCAAGTACATGGAACATGTGCTTACATAGCCATTGAACTGTTGAGCAGCAGCTTCAGTTTCCTCAACCGTAGACATGGTCACAAACCCAAATCCTCTGCTTCTTCCAGTAGTCTTGTCGTAAATCACCTATAATAACAAAGACTTCAGCACATCTAACTAAAGCAGGTTTCTTATGTTAGAATCCCGAGAATATATTTTGCTTTTCCCACAGCCAATATTTCGAGAAACAATTTAATCCAAAAGAAAAGAAAGGCAGACCACTGAATCTGCCACACACACAAGAAATCAAAAATTAAAAACCAACCTTTTATTTTTAAGTAAAAACCAAGCTTTATAGCATACACATACTTGGAGTGGAAAAATAAAGTTTGGAAAAAAAATAATACCTCGACCATTTCAACATTTCCAGCGCTTTCGAACAACCCGGCGAGCTGAGCACTGTCAACATTAAAAGGAAGATTACCCACGAAGAGTTTGAGGTCAGGGGAGAAGCCTCTTTCCTCGACCTCCTCTTCTTGGTCAAACTCGGACGAAAGGGTGACGTTCCGGACGAACCGGGATGGCGGGGTGTGGAAGACAGGCGCAGAGCGAAGAAAGGAAGCGGAAACGGAAATGGGCTTACAACGAAGGGTGAGAGGAGAAGGGGAAAGAGAGAACAAAGAGAGAGAAGTGGGTTTGGAATTGCAGAGGAAAAGGGTCTTGGGTGTGAGAGATGGGAGTGCAAGGGAAGAGGCGGTAGCAGACATGGCTGGTCTCCTTGCTCTAGCTCGAACTTCCAACAGATAAGGTTCAAAGGAGGAGATGGAGGCTCTCTCG
>TRINITY_DN50246_c0_g3
GACAACACAAAACATTCAAAAATCAAAATTGACGTCTTGGCCTAGCTTCTGCTGCACTGACGCGTAGGGCTCTGCCATTCAAGTCCTACACCAACAAATTTTAAACAGCAAAATAGTAAATATAGGTAGAAACAAGATGTAAACAGTTTATTGTGAAAGCACCAAACTCAAATCAGATCGGACACTTGAGATGATTCATTTACCATCATACAATTACCATGCCTTAAAATATAAAAAATATCTGTCAACAGTGGCTTAAAATTAGGAGCGGTACAGCACCAAGGAAAGAGTTATACTCTTGATGCTGTGAGAATGCAAACTAGTCAAATAATTAAATATATAAATAGATATACACACACATATATATATATATACACAATATGTAAAAATATTACTTTCAAGATTCAATGTATAAATATAGAGCAAATAGCCAACATACAGTATCTATAAAAAAATAAAAACACGTTAGCATACATAGATTTGCTAACAGATTAATATGCCAATCAACATTAGTGGCTATCTATATTGATGTGGCAAGTGTTCTCATAAACTTGACTAGCACAAAAGTAGCCTGAGAGTAACTGACTATACATTAGATGAAATAACTTTTTTTATACAAGTACTAGATGAAATAACTTAAATCATAAAAAACTTTTAAGACTTAAAAAGTATATTACTTGAATTTAATGATTTTCCAATCTAACTCATAGACAGACATGGGTGAGAATGATATTCAGAAAATATCTTTACCAGACATTTCTTGTTTACAAGTGAACATCAATTCATGTGTGTCTGATATAACCAACAAATGGATATAATAGACCCTCAGCAAGACGCATAATTAATTATATTAAAGCTTATTATCAATCAATTATTTCGATGAGACTTCTAGATGTATCTTGTGATTCATGAATGGTCGAAAAACATACACTAACATCCCATAATATGGCATCACCAATGAATAAAGATGATA
>TRINITY_DN50246_c0_g4
CTCACTCACATGTCAGACAAACAAAACAGGTTGTTTTTCTTCCATGTTTGGGTTCATTAAAGCACTCTTTATTCGTTTTATTCGACGCTACAATTCAGTAACATCAATAGCAGAACATAAACAAGAAAACCTTGAAAGTCTACGGAGGGGCTTGGACGCTCAACTGCTCTTGCTTCTATTTTTCGCAAGAGGGACCCATCTCAAGACCCCCCCACCCCCAAAACAAACTCTTCACAAGAAAATTAACTGTTTCTTCACTTACAACTCAAACAAACCACACTCAATTCGGACAACTTAGACATATATCCTTTTAACACTCGGGTGTGAGGGTGTGGTCTCTCTTTGCATCCTGACAATAGTTGTAAACCAAATAATTCCTCTGCACCCATTCCAAGGCCGAGTACTGCTGTTGACTCAGGCCGCCGGAGCTAGACGGAGAGGCGGAGGCCGGGCGGCATGATGCGGCCCCATCGGCTGTGCAGCCATCTAGTTTGAAATTTGTGTACCTACCGATGAAGGGTTGGTATTGATAATCAGCTTTGTATTTTCCATCCTCAGTTGCCCAAGATGATGCATCCCAAACCGACCCGTACACATACATTGGCCTTGATGGAAATGTGGCATCACTTTTTCTTGGATACCACCTTATTGGCACATCATCCACTAGGAATATTATCTCAGAAGGATTCCACAGTATAGCATATCTGTGATAATCTTGTGTGGGATCAAACCAGAGATGAAACTTGATCTCTCTTCCAACAATATTTCCATCCCCACTGCCTCTGACATATACATTCGTCTGCAGAGTATATGGCTTATCGGGCGTAGTTCCCAGAAACTCAATATCGATTTCGTCATGGTTCCCCGGGTGGTCTTCGTTGTTTGAAAGCTATATATATCATTCCCCCATTTGAAGAATAGACAAATAAGAAAAAGAGTTAATTTTTATGAATAAACAGTCTGAGGAATTAGAATTATATAAGGTTATCCTCACATAGAATGATGTGATGACCCCAGCAGTATAGCCAGATTGGAGCTTGATGTCAGCACCAAAATACCCAGATCGATATGCATGCAAAGACTTGAACCCACTTCCTGTGTAACTATCAAGCCAGAGTGTTATTGAGCCCTGGTCTGCTCTCTGATGCTGAGGACCCCAGAGGTTTCTAAACCCTTGATCAAAGTTGATAGAATCGATTTTTGAACTTGGGGAGTAGCCAGGTGAAGGTGGACCCTCAGCACTGCTTGAACTAGACATGAAACAAAGAATAAGGTACAAAAGAGGAGCCATGAAGAGGAAGGAGGAATGAGATTGCATTGTTGGAAACAGAGTCTTGGCACTCTGCTTAAATGCAGGGTGGGACAGATAATTGAAAGAAGT
>TRINITY_DN50246_c0_g5
ACTTTCAACAAAACATCACATTTCATCTTAACTGCATAACCAAACAAGGCCTTAGTTACACAAATGAGATAAGATGGGCAACAAAATTAGCATCGAAACTTGACTATGGTATTCAGAGCATACAAAATCAATGATCCTTCTGAGCATGTTTATCAGCTCTTGTCCATCTGAAGGCCCAGAAACAGTGCAGTTCAGGGAAATTTTCTGTAACTTACCAAAACATGGAAACTTTTTTCTGTAAATTCTTGAGGCAATAGAATCCACGCTTGCACAGCATGTCCCTGAAACAGAAGTTGGCGGTTTTGCATTTAAAAACTAATGACAAAGAAATAAAAATAAAATAAATAAGTTCAGCAATGAGGTAACAAGAAGTATGTACCTCAGGACCTGTGCAGCTACAGAAAGAACATAAGCAAAACAAAATATTTCCAACAAATTTTCTTACACCATGCAAAACACACTTGGGGCAATGAGGAAGGAAGTGATAGCACAGAATAATTTTGAAGAACCATTTATATTTATATTTTTTATTATTAAACAAGTTTTATTGATAGAAATATGCATAGTCCAAGTACACAAGACATATACAAGAGCAACACTAGTCATGATCGTCTAGAGATACAAGAAAAAGTCATGGAGATTCAAACCAATTGAAGACCAAGTTATATGACAATAGGTTAAGAGTTATACCCCCGCCTTTTGTTGGTCGACAACACAAAACATTCAAAAATCAAAATTGACGTCTTGGCCTAGCTTCTGCTGCACTGACGCGTAGGGCTCTGCCATTCAAGTCAACACCATTCAAGGATTCAATAGCATTGTTGGCACCTATCGCAGAGCTGTAGGTTACAAAACCAAAGCCTCTTGATCTGCCACTCTCCCTATCATAAACCACCCTTGCTTCAACAACCTTTCCTTGCTCGGTAAACAAACTCTCAAGTGCCAAATCATCAACATCCCAAGCAAGGTTACCCACATGAACACGGTGGCCAGTACCAAAACCTGGCCCACCTCTATTGCTTCTAAAGGAGGAATCCTCCCTCCTAGGTGGAGGAGGCCCAGAATTCACCCTCAGTGCCCTTCCCTCGAGTTCATAGCCATTGAACTGTTGAGCAGCAGCGTCAACTTCCTCAACTGTAGACATGGTTACAAATCCAAATCCTCTGCTTCTTCCAGTCGTCTTGTCATAAATCACCTCGACCATTTCAACATTTCCAGCGCGTTCGAACAAGCCGGCGAGCTGAGCACTGTCAACACTGAAAGGAAGATTACCAACGAAGAGTTTGGGGTCAGGGGAAAAGCCGACCTCGTCGCCATCGCTCAAGACCTCCTCCTCTTGGTCGAACTCGGAAGAAATGGCGACGTTCGGGACGAACCGGGAGGGCGGCGAAGAGTGAAGAAACGAAGCGGAAACGGAAATGGGCTTGCAATAAAGGCTGAGAGGAGAAGGGGAGAGAGAGAACAGAGAGAGCGAAGTGGGTTTGGAATTGTAGGTGAATAGGGTTTTAGGGGCGAGAGATGGGAGTGTGACGGAAGACGCGGTGGCAGACATGGTTTCCCTGCTCTCGTGATAAGGTTCAAAGGAGGGCACTGTATATATAGTGAAGGACGGGATCTCAATCGGTGATAACCTAGAGGAAGACGAATAATGCCTACCCA
>TRINITY_DN50246_c0_g6
GTGGTATCCTTGATATGAGAAGTTCATGCGATTGAAACAATCCAGGGCTTGGTGTCCATTTTTGCCACAAATTTGAAAAGGAGCACGGTTGCCAGTAAAGAATGTATTATCTAAGTTTTTGTTGCCTGAAAGCTGCAATGGTCTTTGTAGGGTGGCTGGTTTGTTATGAGTGCTGCTGTTTTGGATGCCCATTGTGGCGTTGGGGCTTGTAAGGGCCATTTCTCGTTTTGTGATAATAGAGTGCAAAGGAACCTATATCTTGAGTACTTCCAGCATTATGGTTAGAAACTAACATTTCATAATTCAATAGTTCAGTTTGAAACTCATCAAATGTAAGAGATGATGTTCGAGTGGAAAAGGAATAAGAATAGA
>TRINITY_DN50247_c1_g1
GGGATTTGAAAAAGTTTGAATTGTTTATTATATTTTGTGTAGGAGTTTGGGAAAGTTGTAATAATGAAATGAGATGAGATGGTTTTGTGTATCCAAACTGGGCCTTAGCTTAAATGTGTTGATATGCCAAATATTTGTTATGGGAAGTGTGTGACATATCATAGATAAAAGAAACAAAGATAAAAGCAATTAGCTTAATAAATAAGAATACACAAGCCATTCGAGCATCCAAATGGCCTATTATTTATATCATGGATTTCATTGAGTGCCAAATTATTTTTATTTTTATTTTCTAAATAAGGTAATTCGCCATCAAGGCTAACGTTGTAAAGACTACCACACTGCA
>TRINITY_DN50247_c2_g1
TTACAATCTTGGGCAAGCTTAAAGATACTGGTGTTCTCATGCATTAAAAAAATAAGACCCAGTAATCTAAAACAAACAAAGACTCCATAAATCTACAAATTTACAGTACATAGTTTTTGGGAATATGTTGTTTTGAAAGTTGGTCCTAGGTACTGCACCATCATCATCTGGACCATTAATTATTTCTCGATCTTCGGCAGTCACATAATCAGCAAAAAAAATGACTATGATGAATCATCCTGATCGAGGGAAGAAAAAGAGTTGGTAGAATATAGAGAAAAATGAGAGAAGAGAGTGTGTTCAGATGAAAAATAATTTTTTAATAGATTTGTTTGAGCTACAGTGAATGTCAAATATAACCACAAGAGTTGATTTACTGTAGCTGAAAGCCATTTTGGTTTACATTTGCATAATCCAATGCAGAACATTTTTATCTTCTTTTAAATAAATTATTCATTTTATTTGCATTTGCATAATTCAATGCCACTGCTCTTATATTGGCTGGGAAATTGAAAGCATTGAAAAGGGACTTGAAGAGGTGGAATGCAGAAGTCTTTGGACATATTAATAGTAAAAACGG
>TRINITY_DN50247_c3_g1
AAATTGTAATAATGATATGAGATGAGATACTTTCACTATTCAAACGGGCTCAAAATCTTGCAAATCGTTCAATTTTACCATTTCTGGCCTAACAACTAAATGGTTTTGACTCAAGTTTTAAAATATTGAAATTCAGGTAACAAAAATAACACAAACTAATTTGAATTGAAATTAGGCATAATTCCAACAATATAAATGGTTTTCCCATTCTTCTCCAAGTACTTTGAAGAACAAAAAACGATCGGAATTCCAGTCCCTCGGCATCTAACAGCTCTCCACACTGCACAAAATTCATTCTAACTTTTCTTCACCCG
>TRINITY_DN50247_c4_g1
GTTTTTTATATTTCATCTGGAAGTTTAGATAAGTTGTAATGATTAGGTAATGATTTAATGAAAAAGTTGAAGATTTAAAATTAAAAAATGTTTGTGTTTTAGTTATGTTTGAATGTTGAGATGAGATGTCTGAATTTTGGTGTAAGATAACAGTCACAAAATTGTTTTCCTTGACATTACGTGACAAACCATTCTCATTTCCATACCTAACATATTTTCCCGGGACTTTGTTTCAGGTATCATCTGTATAGAGATGAGGATATCTTGGGAACTCT
>TRINITY_DN50247_c5_g1
TCACTATTTACCACTCCACACCCCACATCCTATGAAAAACACCATCATACTCTATGAAAAACACCCTCATACCCTATGAAAAACACCTCCACACCCCATAAAAAAGTTATAGGTGTGGAATGTAAGAGTGAATAGTTGCTAATGCATAGTAAATTCCATATACTAGTAGTGGCTGATGAGAATGAATGGTGTATCTGACGTAGAAAAACTTGCTTCAAGTTGAGGAGCTTCACACAAGGGTAAAGTTTTGCTCCTCAAAATGAGGGTTTTACATCACCTCCTTACCCCTGTGTTGGAGCAAAATTTGGTGCACAATTTCCCCAGCTGAGGAAATAAAGTAGGTTGCAATTTCTATTGCGCTGACTCTGTGAAGAAGAAAGCCATTGACCAATTCTCCATTCAAGGCTGGTTGTCCACTTACAGTTGCCAAATAAGGTTCATTCTCTCTCGAGACCGGATTCCGGCCAATGTAAGCAATGTTGCCATGACGAACATGTTTAGTGCAATCATGTCCGCTTAGGTACGCATTAACTCCATATCTTACAAAAGTATGGTGTAGAAGCTCATAAAGTTGCTTTGCCTCCATTTGCTCATTGTTCTCTTCACAAAAAACCAATTGATGGAATCCAACAACAATGCGCCAGTTACCACTGATTGCTTCTAGTGTCCTTGTCAGCCAATGTAACTGACTGTGCTCAATTTCACTCGATGATCCCCTAAGCATCAAATCCTGTAATGAACCAGTATCCACACCGACAATGTCTAAGGTTTTCCCATAAGGTAGCTTTATCTGCTCTAGAAAGCAACAGACTCCATGTCCTTTTGTTGTTCTAGTAGTATACCAGGGAACTTTCAGGGATGAGAAAAACACAGTACCATTCTGCATGAGTGGATCATCCTCTCCAAGTTCACTAGTGTTCACCACAAAACTTACCTTGTAACCCTTTGCCACTTTGTCCATCTTCATAGACATAGACAAGAAGAAACACCATCAGAAAGGAAAAGTTGGAAAACATTCAGAGATGTTGAAGGAAGCCACAACCTAAAGAAGTTAATTTTGCAAACAAAGAACGCCAAGACGATGAAAAAGCACTAGTGAACACCTCTGCTAATCAGAGCCTAGAAGCAGGGAAAACGGGGATTCTTCTAGCAAATAACACAGAAAGTGAATAATCAAAATTCATTCCCCCAGAATATATATTGGAGCCAATATTATTTCCAAAATGAAATCTTTCATAAAGTAAACAGGAGACCCATATAGTCAGGTTTTTCATTATTTTTCCCCTCAGCGGTCGGTTACTTCCATGCATGACGTGCTTTAAGCATCTTTGAGTGAACGTATAAGATATTTTTGTCACATCTTCAATTATGTATATGCAATTTTTTTAATCCTATTAATATATATTATATACAAAAAAAATTAAATAACTTAAGTTTCCCCCTCTAAAATAAATTCTTGGCTCTGCCACTAGCTACCAATATAGTCAGGTTGGTTACCACTAACAAATTCATTTTCTTGTTAACTCAAACAACAAAATACATAAGATTACTAGGTCATTCCTAATAAGTCTAGAAGGGCTTTAATACCACCATAAGGGCTCGTGGAGTGCTATCATGGGCCTGGGTCACGGTGGCTCGATGAATCACTTCATTCAAGGCTCAAATTCTTTTGGCTCGACAAAGCTCATGCTAGTTTATTAACGACATGTATGCCCGCCCGCTTATCTTGGGAAAGTTGGGATATTCATTCATTCAAAGTGAGCAAATAGTCTAAATGTTTCGGGATTCAAATTTTAAATAGTGGACAAAAGAGTTAGTTCGAATGGTCCTAAGAAGTCAAAAACTCTATTTAAAGAATTCAAATACGCTAATGAAGTCACTCAAATAATTTGACACTAAGAAGATTCTTATTATTATTGACGTAGGCATGGAGGCGGCGCCAATCAAACCCTCAAGGCACTTTACTCTTTGGTTGCAGGACATCGGAGTGCGTAGCAGTGAAACACGCCCAGTTTCAGAAGATGGGTCTGTTGCTTAAGTGGTCTGAAACCCCCTCTAACACTGACGAAGTAAAGATCAAGACCTCTGTTTCCACTCCTATTCCCTTGAATGGGCTTCTGAGGCTGACCCAAGTTCAG
>TRINITY_DN50247_c5_g2
CTTGATTTCAAAATTTTGAGATCTTTCAATCTAGCCTTACTTGCTAAACAGGGATGAAGAATTCTTAATGTTGAAAACTCACTCCTTCACAAAATCTATAAGGCTAGATACTTTCCTAGGGAAAATTGCTTTACTGGTAACCCTTCCTACAGCTGGAGAGGAATTTGGAAAGTAAAATCTTAGCTATTTAAAGGTTGTAGATGGAGAATTGGCGGTGATGGGAAAACTGCTAAGTTTTGGACTGAGCCTTGGATTCCAGGTTTCAGTAATGTTGCTTTGGCCAATCTTGATAGAGTTCAATAAATGTGGAGGAAATAATGGATAGTTTATTGGACAGTAATATTAATTGGTGGAATGTAGCAAAAGTAATAGCTTTATTCAATCCAAATGTTGCCTCTAAGATTCTGAAAATACTAATCTGCCCAGGTCCTCAGCCAGATAGATGGACTTGGATCCAAAAAAAGAATGACCTATTTAGTGTAAGAAGTGCTTATAGGTTGATAAGGCATGGATCATAGAAAATCTCAGGTGAATGTTCGAATGCCAGTACACAACAAGCTTTGTGGAAGACTATTTGGCAGATGCAAGTTCCAAACAAAATTAAGGTTTTTGCATGGAGAGCTTGTAAGGATGGTTTACCAACACAAAATAATCTAAAATAAAAAGGATTATAAATGAGGAGATGTGCTGTTTCTGTAATGCTGGAAGTGAAGACTTGACTCATGTTTTGCTTAATTGTCCATCCATAAAAGATCAGTGGGGTATTTTTCTGCCTGTTATGCAAGATGTGGAAAGAAATAACCCAATTTTGGAGGTTGCTATGGGACTTAAAGCTTTTGGTAAAAAAGAGGCTTTGACTACTTTTTTCTTAATAGCTTGGAGATTTTGGTATAGGAGGAATAAAAGGATACATGAACAGGTGATACTTGAGCCAAGGAAGGTTGTTAAGCATGCTTTATCTCTTAAGAGGATGTATACATATATAAGGCCAAAGTCTCTTGCAAAGGTTAAGAAGTATTGTGGTTGGAAACTACCTCTTGCTAATTTTCTGAAGCTTAATGTGGATGAGGCTATATTTAGAGATCAACACAAACCTAAGACTGG
>TRINITY_DN50247_c5_g3
GTTGACATGCTGACTCTTGTTATTCAAGAAATGAGCAAGGAGTTCCCCACTTTAATTGAGACCCTTGTACATGAGCGAGATAAGTTAGTATCTTTTACCTTCATTTATGCTATTAAAAATAGTCGTTTATGTCAAAAGATGATATCATGATATAAATTGCTTTGTCCTAATTAAACATTACAAGTGAGATGGAATAAAGAATTTAAATCTATGGTGAAATAATTTTGAGATATCGTAAAGGTTTAGCTTTTAAAATAGTCTCTGTCGTCTGCTTTCTGGAAATATTAGTCCTTATATACTCTATTTTTAAAATCTTTACTTATTGTGCCTTAAACTTTGATCAAATCAGTTCTTTCATTAGTAATACGTTAAGAAAAATCAGTCACTATGAAAAACACTCCCATACCCTATGAAAAACACCTCCACACCCTATGAAAAAGCTATAGGTGGGGGGTGTGAAAGTGGATAGTGGCTGATGCATAGTAAATCCCAAT
>TRINITY_DN50247_c5_g4
AATTCTCCATCTCTGTTTAGCAAGTACGGCTAGATTGAAAGATCTCAAATCTTTGAAACCAAGTCCACATTTAGCTTTAGACTCGCACATTTTCTCCTAACTAATCCAATGTATCTTCCTCTTATTCTTCTTCTGACCCCACCAAAATCTAGCCATCATGGATTCCAAATCTGTACATAGTGTACCACGTAATAAGAAGAAATATTGTTTAATTTCCAGGAAATCATCATATTTGATTAAAAAAACAAATTAAGGTGATCAGAAAGACGTCAAATAGTTGATCGGCAATTAGCTGTGGAATTCAAATCCTAAACAGTTTATGCTTGAGTACTTTTAAAACTTAAAAACTATATAGAAATTAATAGACTCAAGAAGCTCAATGGACAAAATATA
>TRINITY_DN50247_c5_g5
GTCCCATCGTGAACATAGCCGAGTACAAAGCAACAAAAACTGCCATACCTCTCACATTGATGGCTCCACGACGCTGGTCTGGCAGACCCAAGACCACCAAGTCTGGGATGTTAAATCTATCCCTTGCGAAGTCTAATTCGCAACGGGAGATGGTAGAGGACAATTGATGGCACTAAAAAATCAAGCGAGGAGCAGCCCCCCCTCCAACAGTAGGGTTAGTTGCTGCCTCTTCCAAGCGAGGGGGAGGGTCGCAGGGTCGTGAAGACCTGGCTCCATGGGAAGAAGATGAAGGTTTACCTTTGGAAGAAGCCATGGATTCACAAGGGAAACTGAGAGACAATGCACAGAAGTAGAGCGCTCGAAAAAAGAGAGGGAATGCCAAAGAGAAGAAATGGGAAAAATGGGATGTCTGAAAGTGATAAATAACCATAATAGTTAAGCGGGATATGCGAAAGGGCGTGAAGGCGAAGCGACGTCCTGACAGTAGGGCATGAAATGAAGAAAAACTCAAACAACAAAACGACACCATAATTACGAGTCCTATCACACTACACGTGATGAGACTTCGCGGGATAACTGGAAGGGGCTTAATCCTCTCCCAGGGGCCTGCTGGGTCGTATCATGTGCTTGGGCTATAGCACAACTTGATAGTCTAGTGGATCCAAGGCCTAACCCAATCCAAGCATATTCTGGCTAGCACTAGAGGAACAATCGCCCTAGAATTTCGGGATAAAAGAGCTATCGACTCATTCAAAGATAAGCTATGTCTCAATATCCCGAAGACTTGAATTTCAAATAACGGGTGAGATAGTTATTGCGTATTAACAGGAAGCATCATGAACTTTATTTATATCATCCAAGTAAGATTATGAACCCATTTGAATGAATTGCTAGAGAGATCCCATTACCTTCACTGACTGAGCATTAGCATTGAATTATGCAAATGCAAATGTAAAATTTGCATAATATGACATGATTATGTATTTAGCTATTCCACTCAAAACTTATTCCCAA
>TRINITY_DN50247_c5_g6
CGCCTGTGCAAATGATCTCCTTGCCTATAGCCACAGCTAGCTTGAGGGTGGATCAGGAGAACAATAAAAAAAAAAAATCGAAAGTGGAAAGGTTGTGATACCACCTTGGGCTTGGGCTTGGGCTTGGGGCCATGGGGGCCCAACAAGTCACTTAAGGCCTAAACACCCCATGACCCAATAGGGCTGGTCAGTCGTTAACGGGAACACCCGCCCACTTATTCCGGGACCGTTGAGATACTCACTCATTCAAAATAAGTGGATAACCCGAAGAAACCAGGATTCAAATTTTAAATAGTGGACAAGGCAGTTAGTGTGACCTGAAGAAGACAAGCCCTCTATTTAAATGATCCAGGTACGCTAATGAAAGGCTCTGGAATAATTGATTCTTAGGCTATTCATATCATTACTGACTTAGGCATCAGAGGGGCCCCCTTCAACCCCCCAAGCCCTCTTACTTTGGTTAATGCAGGAGATCGAGAGTGTGTAACAGTGAAACACGTCCTCATCAACAGTATCAAATGCATGCTTAAATATGTCACATCGATAAAAAAAAATGACGGATAATAATTAAAATAATGATAAATAGTATTCCATAATTAGGACAGCTCATTTGAGTTTCTATCCCAAAAGCGCCATGGAAATTGAGTCACACAGCATCATGTTAAAATTTAGGGCTCATTAAACAAAATCATGCGAACACATGACATGAATGACGTAATTATAAATTGCAGAAACATTATCATGCCTATCAAATCTATCAATTTGAAGCCATTGATGTGTATGTATGTGTATATATATATATATATATATAC
>TRINITY_DN50247_c5_g7
GGGGGGGGGGGGGTTGGTAGGCCGTAGGAAGCTTAGAAGAAGAAGAATCAATAGACTTCTCTCTCTCCTGTATTAAAAGTGCATGGCTTGGGAAGCAAGAAAAGAATGCATTTCTATAAAATACAATGTGAAATCGTGAAGGGCTGTATGATTATGCGTTGTTATAAAATTTAGGCTCTTATTCATTTTGACAACGACTTCATTTGTATTAGGTTCTCGATCGAGTTGGTATTCAGATTCCATCTTCAAAACCAACACCTACTTTTGCTCTTTTATTTTGGAACTTCACTTCACTTCTCTTTCTTTCTTTTCCATTTTTACCAATGATTCTAACTACAACCACCACCCCTAAGCAACTTCTTTTTTGTATGAAACCAATTTCTCATTCAAATTTCAATCTTAGCACAAGAAAAAAGAATAGTAGCAGCAGTAGTAGGTGCAGATGTTTCTCTCTAATATGAACACAAACAAAATATGAAGGCATCGTTTAGATATAG
>TRINITY_DN50247_c5_g8
GGATCTATTTGAATAGTGAGATGAGATGAATTGAGATGATTTGTGAATAGTAGTGAGATTATTAGTTAAAATTAGATGAAATGAGATGAGATGGTTTCATGTCACCTCTATATCCAAACGGGCGGTCTTGACTCATCAAAATATTAACTCCAATTCAACTCTGAAGAAAAATCACTTTTGTAGGATTCTTGTACTAAGAATTAATTAAGGAAAGAATACACAGACCCAACATTATGGTAACTAGTCAGCATATTTGTACTATGTACAAGAATAGTTAACAGTATGCATGGAGGAATGTATATTGTTAGCATATGTAGCAAGAAACTATACTTCATATTAGCTCTATAGATCTCAAATCTTGACGATCGGATGGTTGGATGGTAAAAACGTAGCAACGCGGCTAATCTCTCGTCTGCCCCAACATTCGAGAGATTTCCCAACTTGATCGAAAAGAAAAAAGCACTCTAGAAGGAAGTCTTAAAAGCCCATAAAACCAAATCAGACCAAAGCAAAGGAAGAAGTCTAACGGAGAAGAAGTAATCAAATTGGGACAAAAGACAAAAGACAAAAGAAAGTGAATTTATTTAATATAAAGATGGAAAAAATCTCTTGAAAATTCATATTCCTCATGATGAGAAATAATAATAAAAAAATCTAAAAATTATGATGAAAAAAAGGGAAGGGGGGGGGGGGGGGGGGATTA
>TRINITY_DN50247_c6_g1
GAGTCCCATGTTTTATTTACTTTTTTCAAAGTGATTACGCGACGGTTATACAATTCACGGTTGCAAATATCTTTTCTCTAAAAAAAGTCAGCCTCCTTTGAGGTGCACGACCACCAAAGGGTAGATTGAGTCAACAATTGCAGAATATTGACTAGAGCTGGCCACCCCAAAAGAAATCATCACGAACGGGTCGGGATCTCTTAGGCTGGATTTGGATACACAAACTTCCTTATCTCATCTCATATTATCATTATAACTTTTTTAAAATTCTATACAAAAATATAATAAATACTTCAACTTTTTCAAATCTTA
>TRINITY_DN50248_c0_g1
GGTTATGATACTGCTATTGTTCGGGTTCAAGGTGTAATTGGATTGGTTTTGTACACTGCAAAAGTTTGGTAAGCAGTGCTCCTATTATTGACTTTGCAATATTTTTTGAAAAACATGCATATTTTGTTATGACAACTGTCTCAGTTATTTTCTATACTAGTCTCAATATCTTAACTTTGAAATATGACATTTTATTATGACAAGTGTAGACATGAGCAATTTTTGTACGCTGTTTCTCTACTGCATAAAATGTGAACATTAAATCTGAAAATTTTATCTGATTTATATGATAATATCTGTTTAGTATACTATTCTGTTATTGCATTGTATCTGATTGTAGGTTTGAAATATTGAAGATTTACTGACATTGAAGGGTTGGGACTGACTCTGTGTGTATATTGATTTGGTCTACTAGGTTGTGTTGGTAATTTCCACCCAAGAGTTCGATAAAATTCCCAAGAAAGAACAGAAAGCAAAACAAACAAAACCATGGGCAAGCGAGAAGGGACTAAGAAAGCACCAAGTCTTCCACCGGGGTTTCACAATTCGATCTCACTTAGAGAAGAAGTCAATGGGAGAAAGCAAGTCAAAGGTGGTTCCAACAATTCCAGGTCCATGCTAAAACTTGATCAATTGCAGAAGCTAGCGGCATGGACCAGTGGACAGGCTGCTATACCTTTTCTAGGTGCTTTTTTTGGGCATCGCTTGGCTACTGTGAGAGAGGCCATGGGTGTACTGCCTGATCCTTCACTGTTTTCTTGTGAGAGATGTGAAACAATTCTTCAACCCGGCTTTAACTGCACTGTTCGAATTGAAAAGAATAAGGCAAAGGCAAAGCGCAGACGCAAGAAAACTAATAATTTCATGCAGAACAATGTAGTGTACAAATGTCTCTTCTGTTCACATTGGAATATGAGGAGAGGGACCCCAAAAGGATATATGAAAGAGATATGTCCCTCGAAGGCCAAAGCATCGTCAAAATCAGAACCTGCAAAATCCAGGCCTCAGAAACGTGCTAGCTTGGAGAAGGGCACCAGAAGCAAAGATGGTATCAATAAAACCAATGAGGTAGCTTCACCAGCATATCCCAGGGAGGTTCCAACTACAGATAGTCCCATAACTCCGATGGCGAGAACTGCTACAGCTTCACCAGCATATCCCAGGGAGGTTTCTACTACAGATAGTCCCATCACTCCATTGGCGAGAACTACTACTACTTTGTTGGAAGCAAAGAGGAGAAAGAGAAACCTATCGATGTCCAAGAAACCGGCTGGACCCGAAAACAATTTTACCCACACAGATGCAGAAAAAACTGTGAGCACATCAAATAAAAGAAGGCGAAAATCTTGGACTAGTCTGAAGGAAATTGCTGAGGCATCGGAGCATGATAGCAGCGGAAAATTTACTAATTTGACAATCCCTTTCTGTATTTAGACTTTAGAGGGATACCAAGGGTTATCAAAAGTTATGATTTTGTTATACTTCAGTAGATGAATGCTCCCATTAGAAGACTGTGCAAAGGGAGATAAGGGATGCGCATATTGTAAATTTGTAATTTAGGGATGTTCTATCATTCTGTAGTTTGGACTCGTCCCATGTTCGATCCCGAATCACTCCTAGTTCATTTCCTCGGCTTGATCCTTGTTTCTGTGTCACTGTTAAACTGTGCCTACTGTTATATATAAAAGAGCCCACCTTTGTTTGTGATTTGAGGAAAATGAAGATTTTAACTCTACAAAGCCAACGACAGTTGCTCAGCCTAGGAGTATGGAAAGTTTACTTTTTAGTAGACCACATGTTTGTTGAAATTTCTGTTTGACATCAAAGTGCATCTCGGTAACACTAGCACATGTTCGAATTTACCGAGTCTAGTTCAAGCAACTGATTGCAGATCCTTGGCCATTACCCTGTTTCCTATCCCATCAGAGAGAATTTTCGACGCAACAGAAGGGTCTATAGTCTATAGAATTATTTGATATGCCTAGATAGGCCTTTCACCATTAAACAAACACATCGACCGAGTGGCTTACATTCATAACTCTTTCATGTCAATGAATAATACATGAGCCAGCTCTTATTTTTGGTGTAGGCTTTCAGTTGCTTTTTTATCTCTCTATCTATGACTTCGGCCTCCGAATGTAGTAACTAACAGTTTTTTCTTTCCAGGTGTTCTTGTCAAGAAACATCTCAAAGAAGCTCACTTCCCCACTTGCTTTTACAGTTAATGCAGCAGTGCTCCTAGTGCCATAAGGTCCCAGTGGGGTGTCAACTTCAACGAATATGGAGCTCAAGTTGAACTCCCAGTCGAGGGAACAAATATGAGGTAATTTGCTTTCATCTGCTTTAACTGTGTCTCTCATTAGCTTCTTAAGCATATCTTTCACAGGTACCTCTCCCTTACCATATTTACACAGCTGTTCCTTAAAACTCGGCCCTAAGCGTTGAGCCTGCAGAAATGAATAATTGGTAATTAAAGATGATATATATATATCATAACAGAATTCTTTGAGTTTTAACTCTAAACACAATGCAAATCTCATATTCAAATTATATATAAGAAAGCAAGAATCAGTGGTACTTAGGGAAGAACCCTGACTATGTTGATCTAATTTGTGGTCATTCTCTAGATATAACTTGTGTTTGAGTTGGATATTACATAGCTATCCAATTTGAATTGAATGCTACCATTCAACTCTTTTTCTTCTAGTCTTGTCCATCCCATAAAAATACCTTCAATTCTCACCTTGTGCCATGGGGAGTCGAGCTTTGCATTCGAAAGAACGTGAATGCCTGGAGAAACCTCTTGAATGGCAATGGGTTCTCCTTTCGGCCTGTTGGAGACATAAACCATGGATTTGGAAGATATATCAGCCACAATAAGGTTAAAGCCGTTATACTGATGGGCCTCTGTTATCAATTCCTCTGCAAACTCCTTTGGAGTCTTTGTGCTCTGCATTCATTCCATGCAAAAGAAAATAGTAACAATGGTAATAGAAAGTGAATCAATCACACCATTATATTTAATAGACCTATTGGGTTATATATCTTATTGATGAGGATGAAAATGGGGCAGTAATTAGACTTATTGGGATATAAATCTTTGATTCTGTTATTCAAAATAACATTATGTACCTCTAAGAAAAGCACAGGCAGGTCTCCACGACTCTTTGCCTCAGGGAGATTATGAAGCTCCAACACGTTTGTTAAAAAAGCCACCCTCCCTCCTCTTGAACAAGCCAACCATGTCCCTCCTGCAACCTCATCTCTCCCTCCTAGTATATCACCACCTTCCCACCATGCCACTTGCTTTGTAGGCCTGTTGTGGTATTCATCTCTGTTCTGCAAGAGAAGAAAAGGGAAGAGCGGGTGGACTTGCCAAGCAAACGCAGCTATACACATTGTTCTGAACTCGAAAACTCAACTATTCTGCAATTTGACAGATTGAAAAGCTTGGCTAGCCTTTGGTCACTGCTGAAAACGAAAGAAACCCTATAGTAATCACTAAGAAAGAGTACTTGTGGTAGTGTGGAATGAGCATATTCACATGCTTTT
>TRINITY_DN50248_c0_g2
CAGTCCCCCTGACTCCGATCCAGTCTCCCCCGACTCTCGTCTCTCTCTCGCCGAGTCGCCGCGCGACCTCACCCTGACCCAGTAACCACCCCCATAGGCAGCGGTCGACACGGTAAGCCTCACTCTCTTCTCCCTTCGTTTTCTCCCTCTGTGTAAAATGTGAATCTTTGTGATGTTGTGATGTATGGTTGTGTAAAATCTGTGTAATGTTGTGATGATATAGTTGTGTAAAATCTGTGTAATTTTGCGTTGATGAGTTTGTGTAAAATCTGTGTAATTTTGTGATGATGA
>TRINITY_DN50249_c0_g1
AGAGAAAGAGTTCTTGGGAGATAACTCGGAAGATGTGGCATTGAGGAAAGGCATGGTTATGGCAAATTTGGAGAGGATTTTGTTGTCAGAGGAGATCTCATGGCGGCAAAAATCCAGGGCTCTTTGGTTGAAAGAAAGTGATAGGTGTACAAAGTTCTTTCACAAAGTGGCCAATTCTCATAGGCGTAACAATGCTATTGAGTCTCTTAATTCAGGGTCACAGGTACTAGTTTCTCCATCCGAGCTAAAAAATCATATAGTTCAGTACTATGAGACCCTGCTTTCAGAATCGGTTCTTCGGAGCCCAAAGCTTGATGCCTTGCATTTTGAGGCTATTGACCCGTAGAGTGCAAATGTGTTGGAGAGACCTTTTGGCGAAGAAGAGATTTATAAGGTCATTTCGGGTATGGCAAAGGATAAAGCGCCGAGTTCGGATGGGTTTACAATGTATTTT
>TRINITY_DN50249_c0_g2
TTCAAATAACTATGCTCTGAGAGAACTGATACAGTCGCTTTTGGTGCGAATCGGACAAAGTCATCCACAGGTTTGCTTTTGGTGGCTTCTGTGTTCATGCTATCAATGTACTATTGGATTCAATATTTGTAACTATTTCGCATTAATATTATTAGATTAGAGGAAGCGAGCAACTTCAATGAGAGGTTATCCATTTTTTTTGTTTCATCTTTCCCAAATCCCCTTTACTTGTTTCAGGTCATTATTTTCTCAACTCTCTCTCTCTCTTCCCCCACCCGCCACAAGAAAAATTATTCATATTTATCTGGTTATGTTGTCATGTCCTTTTTGGTAATATTTTCGTGTCTATTGTTCCTTTTTTATACAAATTTGTTGATAAAACTAGAATATTTCCTAAACTACAAATTAACTCAACTAACCTATTTTTATAAGGATCAAAGTGCAAGCAAGTGCAACCTCAATATACAATTCCATGAAACCTATTCAAGCGAGATGCCCAGTTGATTACCCTTAGACCATTTTCCTTTATTGCTTGATTGTGGTAATGTTTCGGAGTAAACTATACTTCAAGTTCGTGAATATGTGGTTACAATCTGAGGGATTTGTGGACAAGGTGAAATAATGTTGGTTGTCATATAACTTTGAAGGTTCACCTAGTTGTCTTTGCTGGTAAATACGAATACCCTGAAACTATATTTGAGAATGGAACAAGGTGTTTCGGAAGTAGAAACAACCCCTCATGGATGAGCTACAAGGGTTTAATGTTCTCGCATAAGAATGAACCTTGTCAGAGATTGAAAAGTTGATGAGGTTTTTAGTCAGCTAGAGAGGATTATTCTATTCAAGGAGGGGAGATGGAGACGGAAGTCAAGAGCTCTTTGGCTAAATGTGAGAGATAAGATTACGTAAGTTTTCCATAATTCATGACGCACGAACAACATGGATGGTCTCTATTTATTAGTGGTGTGGTTTTTGTAAGATAATACAGAATTCATTGAGCATATTTTGTAGTTCTAAAACAGTTCAGTTGGAGGCAAAAAGGTGGATGGCAATATTTTTATTCAATTGGTGAGGGAAAGCTTTATATGTTGTTTGACAGCGTCTTTTAGGTGAGCGAGTTATTGGAGTTGGTGGCCCCAGGCTTTGATGGTTTCATTTTGGCCTTTTTTAAAGACCTGCTGGGAGGATCTCAAAAGTAAAAAATTTTTGTACTCCATGCTCAAGCCAAGTTTGTGAAAAGCCTCAATGCCACCTTTATCACCCTTATCCTCAAGATAGTTGGGCTAAGGATATTAGGGATTTTCGTCCTATCAATTTAGTGGGTAGTGTTTATAAAATCATCTCCAAGGTTCTTGCTAGTGGGCTGGAAAAGATGTTGCAGAAGGTTATGTCTATTTCATCAAGGGGTGTCAAATTATAGGCTAAGTTGTTATTGCCAATGAATGCCTTGATTGTTGAATCAGATCAGGGGCGCCAAGAGTGCTTTGCAAACTCGATTTAGGAAAAGGGGTATGATCATGTTAGAAAGGGTTTCTTGCTGTATATGTTGACAAGGTATGGCTTCAAAAAGAAATGGTGTGAGGGGATTGTACACTGTAACTGTACGGTGCATGTCTCCATTTTGATTTAGGAAACCCCCCCTCAGGCTTCTTTAAAACAGCTCTTGAGAATTGAGATGGGGATCTTTATGACCTCTTCTACGTTTATAGTGATAAGGGAGGTGCCAAGTAGAATGCTGCCAGTTGCTGTGAATAGGAGACTGCTATTAGGTTTCTCAGTGGGTCTAGGAATAATGAGCAGTTTGTCTAGTCTCATCTCCTTTTTGATAAGCCGACTCAACTCATAGGATTTTGATTTGCACCAAGTCAAGTAATCTAGGATTTTGAGTCTCTTACATCAGGGACTCAGGTACTAGATTCTCCACCCGAGCTAGAAAACCATATCGTTCAGTATTATGAGACCCTTCTCTTAGAATCGGTTCTTTGGAGGCCAAAGCTTGATGCTTTGCATTTTGAGGCAATCAACCCGCAGAGTGTAAGTGTGTTGGAGTGACCTTTTGGTGAAGAAGAG
>TRINITY_DN50249_c1_g1
GCTTAGATCACTTTCCCATTCTTTTGAATTGCGGGGGCATTAGAAGAGGCCCAATGTATTTCAAATTTGAGAACATGTGGTTGAAGTCAGAGGGTTTTCTAGACAGAATAAGACAATGGTGGTCTTCTTACCAATTCCATGGCAATGCTAATTATACGCTGGCTTGTAAATTTTAAGTTTTTGAAAAAGGACTTGAAGGAGTGGAATACTCAAGAGTTTGGTAATGTGGAATGTCAGAAAACTGTTCTAATGGAGGAGCTTAAGGGCTTGGAGGGTGTGGAAGAGGAGAGATTTCTTTCTGAAACTGAGTGGGCCCGCAAATCCCAAGTGATTGCGGACATTGAACGGATGTCTCTTTTGGAAGAAATATCGTGGCGACAGAAATCACGAGCTTTATGGTTGAAGGAAGGGGGTGGATGTACCAAGTTTTTTCACCAAGTGGCCAACTCACATAGGCGGAACAATGCTATAGATACCCTGTTGATAGATGGGACGGTCTCATCCAACCATAACGAGATCTCAG
>TRINITY_DN50250_c0_g1
CAAGCGTCGTGTAGTCGTTTTAAAAAAGAATGGGGTCTACTATTAAATTTTTTTTTTTTTTTTTTTTTTATGTGAGTCTTGTATCTATTCATTTTTTTCAAAGTGATTACACGGTGTTTACACACTCACGAGTGCAACTATCATTTCACAGTTGGTTATAAATCTAGCTAATTATCTGCCATGGAACATCTTTATTCGGGAGTGGTATTTTTGTATGAAAGTGCTTGTATTCAATCTTTGACCATTGCATATATCTTCTTTCTTGGAATCCCGGTTCACAACTTTGGG
>TRINITY_DN50250_c1_g1
AAAACCCAGACAAACCCAACCCATTCTACCCCTCACTACTGAATTCCTGTTCTACCGTGGTACATTTCACCCTTAAGGTGAATATTTATATATTCCTTACAACTGTTTCCATGGATGAATACCTGATTTTGTTTCTGAGTATGTTGCTGGTCATTTTTTATTTCCAAGAATGTAACAATTCTCTTTGTGAAAAAGAAATACGTGATAAAATCCCTGAAACCTAGGGCATGAGATTTAATCCTTTTAAAAGAATCTGGTACGCTTTCTGTTTACATGCTTTGCTTTCTGTTTGAGTAGCTTGTTGCAGGCCCAACCAAGGGCCATATCAAGCATCTCTCTCCCTCTCCATAAATGTCTAGTCAAGAAATTTATTAAGAAGTCAAAAATTGTCGGTGGATTACTTCTATTCTTGCTTTCGCAAAATTTATGGCACTTCTATAATTTTATTTTCAAATGAACATTTAAGTTATTTACAACTTGTACACTCCCCAGTTTTTTTGTAAGTTCTTCAATGATCTGCCGTTAGCTACCTAAATCTTTTATTCATCCTCTTTGGAATCAACCTTATTGTGTGGATGAGTTTGCTTGTGCGTTGAGTGTTCTTTTTTTTGGGGGGTTTTGGGGATTAGTTTCTTTGCATATATGCTGGCTGTTTTGAAATCATTTTTTTTTTTTTTTTGTAATTAA
>TRINITY_DN50250_c2_g1
AGCCATGACTGGCCTGCTTAATGATCCAAGCATTAAGGAACTGGCTGAACAGATAGCAAAAGATCCTTCATTCAACCAGATGGCAGAGCAACTCCAGAAGACTTTTCAGGGTGCATCACTTGAAGATGGTTTCCCACAGTTTGATACTCAACAATATTACAACACCATGCAACAGGTTATGCAGAATCCCCAATTTATGACCATGGCTGAGCGCCTTGGTAATTCATTAATGCAGGTATTTATTGTATTTTATAAGTTATTCCTATTTTGTAATTCTTGTCAATGCACTATAAAGGTGTCATCTGTCAGATGTTAAGTCTTATCTCTTCTTAGGATCCATCAATGTCTAATGTGCTTGAAAGTTTTTCAAATCCGTCAAACAAAGACCAGCTTGAGGAACGAATGGCGCGCATCAAAGAAGATCCATCTCTGAAGCCTATTTTAGAAGAGATAGAGAATGGTGGTCCCGCTGCCATGATGAGGTTGGGAATATTAAGATATCATTGTATCATTAAACGCTTGTGCTATAATATTTTTGGACTTGCTGTGTGGTATGGTGGTTGGATTCGGTTGACCCTAAGCTTTCATTCTTTAGAGAGGGTAAAATTCTGGTATTGCAGGTACTGGAACGATAAAGATGTTCTACAGAAGTTGGGTGAAGCTATGGGTCTTGCAGTTGCGGGAGATGCAACTACTTCAGCTGAAAATTCTGTACCAGATGAACCTGAAGATCCGGGTAATGAGGATGAGTCAATTGTTCATCACACTGCTAGTGTTGGTGATGTAGAGGTATGACACTCCCATTTCTCATATACTTTTCAGGTGCTGTTTGGTTGGTCAGTGTGGTTGTGAAGAGTTAAAAAAATGTTTTGAAATTTGACTACTGGTGTGGGGATTGTCTAAAAAAATAGTTTATCTCCTTTGCAATGTGTCTCCCTTGCAAGGAGTTGTACAACTCAACTGAACTCAATCAAGCCTTTTTTTTCATTTATTGGTAAGTTTAAATATGAACTCTGTGGATTCTGAATCTATATCCTTACCTCTAACCCCATTTTAATGGGGAACAAGGATCAGTTTTGAGATAGAAATGGATATGACAAATTAACACCTTATTCCCTGTAAAATTTATGAAAGAAATTAAGAATACTTGTCAATCTGTTTTAAGAAAATTAAGCATCCTGCATCAGGTGGCTTGTCTTTGTGTTGAATTGCCTAAGAAAGATGCAGGAGGTTGTTTTCTATAGGTAATTCATTTTAGCAGATTTGCTAGAATTGAAGTCTTCCCTCTGTATATCAATTAGGGTTTGAAAAAAGCACTAGCCTCTGGTGCTGACAAGGATGAAGAAGATTCGGAGGGAAGGACAGCATTGCATTTTGCATGCGGGTACGGTGAGGTATGTCATTGTTCACAAGTTTTCTTACCGTTTCCTTTCTTTTCCCCATGAGTAAGACCTCTTCCTTATTTTAAAAAAATGTTAAATATCTTCAGACATGGGGCTTTTTAAAGCCTTAGCAGGTAGAATGATCAGACTGTTTTGATATGAGGAATGGCTAAATTGGGAGTTGATTATGAGTAAATTTCGAGAATCCTGTACCTGCTTGATGTTTGGAATGAAGATTCTGTGGAATCCTAAAATGAAAAAAGGAAATAAAAGAGAATAGAAAAGGTGATACTCTACCCTAGCATTCCTGAAAAAGCTCTGAATCTCTGATTGTGGGCCAAAGCCAAGTGAGTTTACATTGTGATAGAAGTTGACTTGGTTTCTGGAACGTGCATTTTTTTTAATGTTTCGAAAATGCCCCTTTATATTGTCAAGAATTACAGATTTGCTTCAATGTTCTGTTTCTGTCGTTTGTCCAGATGATATTGTCATAAATGCCTTTGGTTTCATACTTTTTCTTATGAGGTGTGTGCAATTTTATTTGGTGTAATTATTATAGTATTTAGATATATACTTAAAAAAACGCATGAATGGGAAAATGGGATTTCTCGTTTTACCGAACAGTGAACTAAGGTTCTGACCAAATACTTGGACTTGTTGAGCAATGGATTGAGATTTATCTCTGACATCCTATTTCATGGAATCGGATTCTGCAGGATTGTGATTTGTTCTACCTTACACACGTATTTTGAGTTTTTATTAGGATATACCATGAGGTGGAATCAGTTGGGTTTCCTAACCAACCCAACCCCAACTGGTGAGATTTTGATGTGTGCATTAATTATTTGGCTGACTTGATGGACTTTGTTCTCAAAGTTATTGCCATTCAGACTGAGACAGCAATCGCAGCATTTGTAGCTTGTACTAATCAGCGCATTATCTAACCACCAGTAGCAGTGTTTGGTAGTTAACTATGGTTTGGAACTGTTGCAACCATGACAGAAAAGCTATGTGCTTCTTGTTGTTTGCTTCTGTATCGAAGTAGGGCACACCCTTGTTGCGAGCTCATCCAACGAGTTGAAGCAAAACCTGCTGTAATTGGCTTGGGCTTAGGTGCTCATTGTAAAACTTCTTCACTATTTAGAGTCTAGACCGCATTAGTTATAATGGTTGTAGAAATAAGGCGAAGTGATCAGGATTGCTGACATTGCTCTCATGATAAATGGGGGAGGTGAAATGGGTTTAAGAATTTTTTACAAGAAATTGGCCAAGTCTGAGTAGATGCTCTTGAATTCCTTTTAGGTAAAGTGTGCTCAGGTCCTTCTCGAAGCTGGAGCAACAGTGGACGCATTGGACAAGAATAAAAATACTGCACTTCATTACGCAGCTGGTTATGGAAGGAAGGAGTGTGTGGCATTACTGCTGAAGAATGGTGCCGCCGTTACGCTTCAGAACATGGATGGAAAGACTCCCATTGATGTTGCTAAGTTAAACAACCAACAAGACGCGCTGAAGCTGCTCGAGAAGGATGCCTTCCTGTAACTTTTGTAGGTGGGGTGGCATATGTATGCTTTTGTTGTGGCATGTTATAGCATTTTCATTGTGCTTTAGACCAATTTGCTTTGATCAGCATAAGGTTGCAGTCACCACAACTTGATCCGTTGTCTATCCTGTATTTACCCTGGTTGCTACATTGCATGAATTTGATAGTGACATAAAAAAAGTCTCTTTCATGGATCACTGTGACCTTCCATGTGTGCTGTATATCCCAGCCCATTGCTTTTACTTGTCTTAGTGCCTACAAACAAACAGGAAAAGGATAATTACACATTATATCTGAGGTGGAATAAAAGGAAGAAGCA
>TRINITY_DN50250_c2_g2
ATTCCATGAGGAGCAGAACGCTCTGAGGAAGTTCACGCTTAAAGGCCTCAAGCCTCGCCAGCTCTTCCTTATGCATCTGTAGAGACTCATCCAAAACCGAAAGTTTCTCCCAGACATTATTCATATTCCTAAGGTCTTTCAGCAAGTTGGTGATCGTTTTGGGGAAGTAAGATGGTTTTAGACTCAGGCTAAGCTCTAGAGGATTCACA
>TRINITY_DN50250_c2_g3
TTAATTTGGTCAAACTCTCGAAAAGATTCAAAATAAATTCATGTATCAATTTTTTTTTTCTATCATTTTAAGAGATTACCCGAGTCGAGGTATCTAGGTGGCAGTGGTCACCATTAGAAAGGAAAGCAGGAGAGCTTGCTTGGGCTTTTCCCACTCCGTTACTTCCCAAGATTTGTCTTTCATGTTCTTCCTGATCATCAAAGTTGATTCTTCTGTTTTTTAAAGTAAGAAACTCCATCAAAGGTCTTTCAGCTTCAGATTCCTTATTCTTCACCTTCTCGATTTCCTCCTCCAATATGTCAATCGATTCCATGAGGAGCA
>TRINITY_DN50250_c2_g4
ATATTATTAGAATATATATTTTTAATATTATTTTTATTTTGTGATTTAAAAAAATTGAATTATTTATTTTATTTTGTGTGAAAATTTAAAAAAATTATAATGATTAGATGAGATGAATTGAGATCGAGAAATTGTAAAAACAAACTAGACATAACACTACACTAGAACTTGGACATACTTCTTTGAGAAATCTGGATCCTCAAGATCCTTCTCTTTCTCTTTAGATCTGAAGAAAAGACAATTGGGCCACCAAATTGTCCAAAAAAAAGGATGCAGGGGACAAGAATCGAGCTTTCTAGGCTGATGAAGTTGTTAGTGGCACTACTTCAATTGTCTTGAATTTTATCTAGTGATTGATTCCCTGTTAGGTTATTCTAGTTCCAAAATATAAATCTCTCTGTTTAGAGATATTGCCAACCAGAACCGGCCTATGGAATGCTTGAATCAACCAACCTACTGGTGTCAAAAGGGAAAAGTACTCAATTAATGTCTGGACCGAGGTATATATTATCTCGTGTAACCAGTATATATAACCCCTCTATCACTTAACAATCATTCATCACGAAGCCTTGGGTTCAATGCTAAAGTAGTTGTCAAGTGGGAATTGGAATAAACAGTTCGTCAGCTTATTACAGGTAAAAGGCTCAAGCTTATTCAAATGATCACATGATCAATCTCATCTATAGTACTGCTGCTCATGTGCAACTCTCAATTAGGATTTACTTCATGGAGAAGAGATATCTGGCTCCCGTCATCCAGTTCCAATGTGAATGCATGGCACAATCCCAACAAACACACATTTCCACGAATTTGTTATCATCAGTCACTTAGTGAGGATGCATGAAGTTTGTGGTACTTTACACGTCTCGTGAACCAACATGGACCCCAACAATACCTTGTTAGCATTTCTACCCCAATAAAGGAACAAACTCAATAAATGTAGTAAACAAGAACCAGGAAAGGAAACCGGGGGCATAGCTCACTTTATCGGCATTCCCATCTTCTAGTTATCTTATTTTTGAGCTATTTGGTGGTAGGAATTGAACCTTTATTACTGCTTCTTGTTTGCAGTTGGCTGGTTTTTGCATGAATGACATAAAGAGGCTTCGTGGGTCAGGTTATAAGAATTGATGAGCTGAAATTATACCACAAGCTGACCGCTAGAAGAAAACAAATAATCCAATTCACAGAGAGTACTATATTTGCAATAGGTCTCAGCATTTCTTATATTAAACCCAACTCGTATCTCCTTCTTTCTCACTGTCCATAGAGTTTCTTGAGGGTAATTAGAAGCTGAGACATATAATGTCTTGGTTTTTAGTAGTACTCTTTCTCACTATAGCATTTAATAGTCCTTCAGAGGCTAGGCATGAGAAGAAGCTCCCATCTGCAATTGTTGTTGGGACTGTCTACTGTGACACATGTTTCCAAGAGGATTTCTCAAAGACCAGCCACTTCATTTCAGGTGCATCTGTTGCTGTAGAATGCAAACCTGGGACTTCAAAACCAAGTTTTCGGAAAGAAGTGAAAACAGATAAGAATGGAGAATTCAAAGTCCATTTGCCATTCTCAGTAAGCCAACATGCCAAAAGAATTGAAGGATGTGCTGTTAAATTGGTCAGCAGCAGCGAGCCGCACTGTGCTGTGGCCTCAACAGCAACATCATCTTCGCTCCATCTCAAGTCTAGAAACCAAGGGACTCACATATTCTCTGCTGGGTTTTTCACTTTCAAGCCTCTAAATCGGCCAAACTTGTGTAACCAAAAACCAAGCATTCAAACTTCCAAGGAGCTCAGTAGCAAGAAAATCTCACTTCCTCCAACTGATGGCTTAGCATTTACACCTCCAATTCAAGACCCAACAGTCCCAGATCTTCCCCCCACAGGTCGTAACTATCTTCCCCCTCTTCCTAGACTGCCCGAGCTTCCACCATTGCCACAACTCCCTCCTCTTCCAGGACTTCCATTACCACCTATTCCTGGATTTCCATTGCCACCTATTCCAGGAAAGACTGCGAAATCAAAACCTGCCGAGTCCTTAAAGACAACTCAGTTACAGGATCAGAAGGCAGCTCAACCGGACTCCTTCTTTCCACCACTTTTTCCACCACTTCTTCCACCACTTCTTCCACCACTTCTTCCACCAAACCCTTTGCAGCCACCTCCTCTTTTCCCCAACCCATTCCAGCCACCTCCTCTCATCCCCAACCCATTCCAGCCACCACCACTTCTCCCTAATCCATTTCAACCTCCACCAGCACCATTGATTCCTATTCCACCAATACCAGGCTTTACTCCACCTCCACCAGCACCAGTGATTCCTCTTCCACCAATACCAGGTCTTACTCCATCACCATCTCCACCAGCACCATTGATTCCTTTTCCCCCAATACCAGGTTTTACACCATCACCACCTCCACCTCCTCCACCATCTCTGCCGTTCCCTTTCCCTCCAATTTTTCCATTCCCTCCAGTCCCACCTTCCCCTCGCATTCCTCCTGCTGCTTCTTCTTCAAGGCCAACTCATCCTTGACTAATCACAATCTATCCATCAAAAATATTCAAATCACACCTTTCACATATGGTAAACTTCTTTTTATGTAGAATAATATAATATGTTTGTGACACTGCCAGAACAATTTAGTTGGACGTTTGTTCAGCACGTATCGATCATATAGATGTATATGTTTTTTCTTCTCAGCCATGCATGTAGTGTGCTATTCGTGTTAGTGAGTAGGGAGGGATACTAAATTATTGTACTATTGGAATAAAGATAAGTTTTTAGTCATCTGGCAGGCTTGATCACTTTTTAAATCCATATGGTTGAAGTACTGATTTAAAATGTTCTTCAACGGAGACATTGTGATTTTACTTTGATTCGGTTCAAGGAGAAAAAAATCTTTGTCGTCTTAAACCATTACCTTCAAGTTAATTAGCTAACGACAGATATGCTTCATGAAAATAAGTATTTGTCTATTCCATCCGAATAGTACTAGCTTCTATAATACGAAGGTAATGGTTATTGGAGGTGGTCTCAAGTCCTGCATGGCCGGTCTTAACTGGAGTGCCATTTTCATTCCGAGTATGTTACTGGTTGTGGAGTGCGTAAATACTATCCAGTCGATTTGAAAAAAAGTGAGATATATTATTAAACAATTAATTTTTTTTATATGAATCTCATATTTATTCATTTTTTTCAAAGTGATTATACAGCGCTTGCGCACTCACTACTAGATCTATCATTTCTATTCATTCCGCACTTATTCTACTCAGCCGCTATCTTTCTATCTATCTCGACCCCTCAAGGAATAAACGAGAAAAATCCATGGGCCTATTATAGCCCTGTGAAATGAATTAGACCATAGTGCTAGAGACTGCAAAAATATTATTGTACGTTTGGACTCGGAGCTTAAAAGTCCTGTTTTCACCTTTCATTACTTGCGAACATGGAGATTGGCATTAGTTTTGAAAGAGAAGAAATTAAAATAGAAAGGCTAGAAGAAGAGGAAAACACGAAGCACCGCCGCTAGATGTGAGATCCCATCACATACACAAACATAGTTTTTTCATGGCTGTCTATGCATAATTATATATATACCGCTTCCATGTCCATCGCCTCGGGTGTTTCTGCATTCTTTTATTATTTCTTTTTCAGACCAAATCGATACCAGATTTGTGGGATGTGTCATCTCCCCTACGGCACTGCCCTTTCAACAAGTTGGATTGAGTAGTACTAGTGTTGCGATTGTTCCAAATCAGGCCATATATGTATAGGGTTCGACTGCGCGTGCAAGGCGTTCTGCACTACCATCAGTACTACCAACTCGTTGATGAAGAGTCCTGCGATCGAAATATCTTGTTGTGCAGTCTGTACTTCTGAAATTTAAACACGTTATTATTATTATGTTCAGTTCTAATTCAGTAATGTTGATAAGCTTGAAATAATGCTAGCAAGTGAGCATGAATCGCAGTCTAGTTTATAAGATGGAAAGGGTATTCATCCAAAAAGTTCGGAAAATTCATTTTCGAACAAAAAGCAAAGGAAAAGGAAAGGGCAATGGATCCAAATTTTACTCTTATATCAAATAATACATATGTGATATGTATATATAATATAAAAGCATTCAAAAAAATCATGGCATGGTATGCATGCATTATGTAGAGAACA
>TRINITY_DN50250_c2_g5
CGTACAGCTTCTTTTCCTGCTATACCCGGAACACTGTACTCAGGGTTCCAAACCTCCAGTGAGTGACTATAAACGATTATGTCATCGAGGTTTTCCACTACAAACTGGTCAAGGTAAGGGTTTGAGTTATCCATTTAAGTGCGGAACAAGACAGTTCGGATCATCGGATGTGTCTTGATGGCTGCGAAAACCACCCTTCTCTCTCCATTAAAGCATGAGCCACAATAAACCACCACTCTCTCGAGTGGCTACCTGTTTGTGTGAGGAATCCTGGAATAGTAAA
>TRINITY_DN50251_c0_g1
TCCAGATATTAACCGAGTAAAAGGACATGTTATGTTTGCACAGTCTCTGAGATTTCTCATCATAAAAAATGAGTGATGGAACATAGGGTATGTGAATGGAACTTGTACATTAGATAAGAGGCTGGTTTCCGGGTTTTCAAGATTTGTAAGAGGAAAATTTTGTCACCGCTTGTGAATACACGGAGGAGCATGCCCCCATTCCATTTGGGAATGATTATAGGGATGGCTGCTGCTCTTGTAAACATGAATTGAGGCTTATGGATAAAGAATTGTATTATTATAAATTATTGTGCATATGACTCTGCAGCACATGGCGCTGATGGGCAGAAGTGTCAGTGTGCATAAGAAGAATGGGTGAAACGAACAGCATTTTAAAACAAACTGTCCGGTAGCTTTCAATTCCAAAATAACCACATACTTCAGGACTTATTCAAGACTACAGATCATAATGAGGGCAACGAATTTTAAATAATCTCCTCAAATGGTTGACTAATCAACATGATTATTGCTAAACACTAAAATAAATAAAACCTCAAGTTATTAAAGAGATGGGGCACCATAACCGTTGCTACATCCATCAGCATCATCATCATTACTCTCTCCTGGGAAACAAACTGGTTCACCATGTGCTCCAAGATAAGAATGCACATAATTGAGCAAGGTGGACTGACCTGTAGGTATTAACAAAGCCATTTGATTTTACCAAGGAGATCTCCCTGAAATAAGGCCAGTCATTAAAAATTTTATAAATATAAGCTCTGCTCCCTGAAACCCGCCCAACTTGGATTTAAACTAACAAACTATATCTGTCAAACTGACAATAAATAAGTAAATAAATCACTAAACCCTCACCATTATATGAATTCAAATCCTGTCATACTCCTTAATCCACTTATCCACTAAAGAAATCCAGAAACCAGGGCCAAGGTCTACAAGAGAGCTCCTAGATATGTCTTGAATCCACACGTGTTCATAATCAGACAGGCTGAAAAACAGAGTGCACAATAAACTATGGATCATTTTGTTTAATCAATCAGTCATCAAATCAACCTATGAAGTCAAGTTGTCTCAAGTTGAGCTGAAAGGAATCTTGTACAGCCAGACAATTGCTGGCATGCTCCCCAACCCCCACCAGTCTGAAAAGGTTGTTTCTATCTTCACTCACCAAGATCAATCATCCCCATTACTGGTATTATAGGGGAAGATGTAATGCTATATAAACTCATGATTGGGTCACATAATCACATCTATCAAACAAGAATATTTAGAAGAAAGAAGGTGAAATTGACTCTGTTTGCACAATGAGTAACAAGGTCAGTGATGTTCCCGCTACTGCAATCGCCAAAAGTTTGAGGGGAAGCAGGCCTCTTCCAAAAAGGGGGCAGATAAAGTCTAGGATAGCAGTATATGCTTTCCATTCCATAGTCTCTCTGCTCTCTGGAGCCTTGTCAGATCGGCAACACTCCTTGAGCATCAGTAGTGGTGGGAGTCATGTGATTATTTGCTCCTGTGTCGGGAAACCAAGTTTCATTTGTGGTAGCTCCAGTTTGAACAACAAGGCTTGATATTGTTCAGCCTCTTCATCTGTGGCACAACAAGTGTCTGCTTTGTGATTGGGACCTCCACACCTAAAACAAGTGATACGGGTCGGTTGGCCATTACGAACATATGGCCTACTGCCTCCACAGGCAGAAGATTGTTGTGTACGTCCAGCTGGTGTGCGACCTGTAGAGCGTCCACCTCCACCACGGGAGCCTTTGAACCTCTACTGGTTATTGGGGCCACATCCACGTCCAGCTATTGGACTGCCCCATGTGCGATTTGGTATAAAACCCGTGCTAGGTGAGTCACGTGTAAGGGATATACGCATCTCATAGTCCCTTAGTTTGCTGATGACAGCTTCAAGTGGTGGAAAATTGTCCCTTGCGTTTATGGCTGCCACAATTGGGTCAAACTCAGAACCCAATCCCCTGAGTAAACATATGATAAAATCATCTTCATCCATAGGTTTGCCCGCACCTCTGAGCGCCAGTGCCAAAGACTTGGCTTTGTGAAGATAATCTTCCATTGAAGAGTTACCTTTGATGAGAGATTGAAGCTCTCCTTTCATTTGTTGAACCTGATCACGGGTATGGCGTCCATATAGAGTCTCTAGAACCTCCCAAGCATCCTGAGAGGTTTCACAATTGATTACTTGAGACAATGGAGCATCGGACAAAGAACTATTTAACCAACCAAGCACCAGTTGGTCAATATGCAGCCACTTATGCACTTATGGGTTGGAGGTTGAATCACCATTATCACCTAGGATAATTGCAGGAGGAGAGGGAAGCTCACCATTGACGTACCCAAGCAAACCATGACCACGTAGTACAGGGACAACCTGTGCTTTCCATAGAAGATAATTGGTGGAGGCTAATTTAATGGAAATGTCGGGTAGGTTGGTTTTCATGGAGAATAGATCCAAGGAAGAAAATTCTGCCACAAGTGGGATCGAGGAGGTTGAAGAAGAAGCCATGAAAGAAGGAACCTCATGTGGCTGTGATACCATGTAAGAAAATAAAGCAGCCTGTGTTGTATGGCTGATGCATTGACTTATATAACTTTACAGAGAAGCATTACAGTTGTCATACAGTCTGGTGGTATGATACTGAAACCAAACATGATGAGCTCGGGAAACACACAAACCCCCCCAGGTAGTTTCTTGCTGCAAAAATAAATATGAATTCCTTCATTGCATGCTTCATATTTCCAGTAGAAAAGCATTGTTTTGTTCTAGTTTTGGTAATGCTAGTATCTGCTCATACAGCCTTCTTAGCACCGTATATATTTCTTTACTCGCAGGATGTGACGTGTCACCAGCAAAAACGTAATGCACAGATCCCCCAACTTGAATCCAACTAGAACCAGGTTCTTTGCGAACTAGTTTTTCTTTCATTTCTTTCCTCATCTGCCCAACGGCATTCCACATACCAGCAGAAGCATATAGATTTGATAGAAGAAGATAGGCAGATTCATTCTCAGGCTGCAGCTCAAGAAGTTTTCTGGCTGCAACATTCCCCAGATCTACATTGCCGTGGATGTTGCAAGCTGATAGAAGAATCTGCCAGATTTGAGCATCAGGGTGAATGGGCATTTGATCGATTGTCCTCTTTGCATCTTCCAGGAGTCCAACTCGACCAAGCAGGTCGACCATACAGGCATAGTGTTCTAAATGTGGGATTAATCCATGAAGTTGAAACATAGAGTTTAAGTACGTATGTGCTTCTCTCACCAGCCCAGCATGACAGCATGAAGTAAGAACTGCAAGAAAAGTTATCTCATCCGGTTCTATTCCAAATTCGTACATCTTATTAAAAAGCCTGGAAACTTCGTGAAAACAGCCATGTTGAGCATATCCCATCATCATGGCATTCCAAGCAGCCAAGTTGTCTTTATATGTAATCCCAAAAGCCTTCTCTGCATCACCTATGCTTCCACACTTACAGTACATGTCAACAACCGCGCTTTCAATGAAGCTGTCCTGATCAAATCCAAATTTGAGACACAGAGAGTGGACCACTCTTCCTTGTACCAAATCTGTCATAGCACCACAAGCTTTAAGGACGATACTGAAGATTGTGATGTCCACATTAAGGTACAAACTTCTTGAGGTGTGGAACAATTTTATAGCATCGGCATGACAACCAGCATAAACATAAGTAGCTGCCATTGCCTTGAGATGTACCACATTAATACCATCAATCTCAGACAGCACCTCTTTTGATTCGGAAAGCCCACTGCATTTACCGTATGTTGTTATCAAGCAAGACACCATGGAATCATCTGACATGAAGCCACATTTAATCAAATGTGAATGGATTTGCATTACCTCCTCTACAGAATTTGAGTTCGAAACCACTTCAAGAATGCTAGCCAAAGTATACTCATTTGGTTGTATCCAAAGACCACGCATCTGAGAAAGCACCTCGAAAGCCTCACCACTCAATCCATTTTCAGAATACACATTAATAATAGAATTCCAAGAAACAGAATCCCGAAGAAGCATATCATCAAAAGCGCGCCTAGCATCGTTCGTTTGACCACACTTCCCATACATGGATACTAATGCGTTGCTAACACAAATCACCTGCAAAAACCCCACCTTGTGGCAAAGTGCTTGGACTTGCCTACCAAAAATTAAGAGCCTTGGGCCAGCAATGGCAGACAAAACATTGATCATTGTATGCTCATTCAACTCCAAATCTCCGGAGTGCAATTCTTGAAACAATTCCAAAGCTTCCACACCATCACAAGCAGCTCCTATCCTCTCAGTCCAAGATACAACATCTGGATCAGCAATTTCATCAAACACCCTAACAGCAGCCACCTTATTCCCACGTTTACTATACATGCTCATAATCGCGTTGTTCAAATGTATCGAACCGCCAAATAACAAACCCATCTTAACAGCAAGCCCATGAACCTGCTCCCCTTCTCTGACATCAAACAATGCGCCAAGCACCCCAGTCAAGCAAAACTCATTCAGCTCCATAGCCAAACCCCTCATCCCCACAAAAACCTCCTTACCCTTCTCAAACTCCCCATTCCACACATACCCACAAACCATCGCCGTCCAAACCACATTATCGACTTCCAAACACTCCCCAAAACACTTCTCGGCCTTTTCAACATCACCAGCTCTTGCATAATTTTCAATAAACCCACTCACCAAATACGCGCCTGAGCTAAACCCCATTCTCAAACAAACTCCATGGGCAGCTTCGTTTTCCTCCAACCTCTCACAAGCTTTCACCAAAGAGCTCAAAGTAAACACGTCAGGTTTCAGACCCAGATGTCTCAACGTGCCAAATAGCTCGAAAACTAATTTGGGTAGGCGAAACCTGGCGAAACCGGAAATGAGGGCATTGAAGGAGACTGTGTCGGGGTTCTGGGTGTCGGAAAAGAAATTAGTAGCTCGTGAGAAATCTCCGAGTTTTGAGAAGTGGGAGATGAGAGTGGCGGAGAGGTATGGGTCGAGGGGATGGCCGGACTTTATAAAGAGGGCGTAGGTTTGGTCAATGAGGTAGGGGATGGGAGCTGTGGAGGCTTTGAGGGCTTGTGAGTAGAGACCATTGGTGAGTAGGGTTTTGATGGATTGCCCAAGTCTCTTCATGCATGGTCGTGGTGATTTTGCACTTCTGCTTTCACGACACTTGACTCGTGTGCTCGTACGTGAAAAATATTAGAGACAGAAAGAAGACA
>TRINITY_DN50251_c0_g2
TTCATTTCATGGTATGGAGTAAACGTAGATCATGGAGGCTGCTTGACCCTGAGTGGCCTTCAGTCCCGGTGAGAGCAAGCTTGGCTTGCGACACCTTGCTACACATATGACTCTTAAGCATTGAAATTTTGGTTGATAGGTCAGTGATGGGTGGCATTCATCCAATTTTACAGAACAGTCAAACTTGACAAGGCTGGATGTAATCTCTTGGCTTTTGTAAGGTAGAGGTAATATCAAGGGAACTGATGCCTAAATGCAGGAAACTACATGCCATATGAGTTTTATGACCCAGTCTTTCCTATGAATTCCATCTCCCGTTGTTTCTGGCCTATGTGTTTATGTTTCATGCTAGGCTTCAATTATATAGTCATGATCTGATGTGCTAAATTCTGATGATGTTTCTCCTGTTTCATAATATCTGCCAATCACAAATCTTACATAT
>TRINITY_DN50251_c0_g3
TGTAACTTGATCTTCAATATTATCCTCAGGACCTCAACCCACACGTGTAAAGGATCAGAATGATTCACAACCATTGCATATTTAATTATGAATCAATTATCAAGTGAATGACAAGTCATTCTATTAATTCAATGAGTACCAAAGTGTAAGAAAATAAAGCAGCCTGTGGTTGTATGGCTGATGCATTGACTTATATAACTTTACAGAGGAGCATTATAGTTGTCATACAGTCTTTACAGAGTAAATAAAAGGAAACCAAACGTAAATCTATTATTTACAGTAAGCTGAAAATATGCAGGGAGTGAATCACGAAGGGAGAGATCTCTGCAGTTATTTGAGGAGAAGCATAATTCACAGAGATACGTTTCTACATTCCCCTCAAGCTCAAGGTGGGACTGGTCGAACGCAGAGCTTGCTGCGATTTGGAGTGAACTTGGAACTGGACAGAGCTTTTGTAAATATGTCTGCGACCTGAGCATGGCCTGGAATGTGAGCAAGAGTAATGACACCACAGGCTACCTGTTCTCTCACAAAATGAACATCAATATGTTTCGTGCGGTGGTGGAACACTGGATTTTTAGCAATATTCAGGGCACTTATATTATGATAGTGTAACGTAGGAGCTGGAAGTACGTAGCCCAAGCTGTGAAGTAAATTCATAAACCACATTAATTCTACAGTAGTAGATGCCAAAGCTCTCTATTCAGCTTCGGCAGTGGATCTAGATACAGTTGCTTGCTTCTTGGCACCCCATGACAGTAAATTTGGACCCATAAAAACAGCAAATCCTGTAGTTGAGCGCCTGTCATCCTTAGACCCTGCCTAATCCGCATCAATGAAACCAACAAGAGGAGATATGGATGTTTTAATAAACTGAAGACCCAGATTTACAATACCCTTTAAATACTGAAAAATTCTTTTAACTGCAACTAGATGTGAAGCACGGGGAGCTTGCATAAATTGGCAGACAAAGTGCACGGCATAGGCTATATCCGATTGTGTTAAAGTGAGGTATTGTAGAGACCCCATCATTTGCTGAAACAGAGTTGGCTCCGCCAGAAGAGGACCATCAGTGGCTGAAAGTGAATGACCAGACGTCAAAGGTGTTGGAACGGGCTTGACTCCTTCAAGCCCAAATTTGTTGAGAAGAGAGAGTAAGTACTTGGTCTGGCATAATGTGAGAGTATCATTGTCACGTGAGACTTGAAGCCCAAGGAAATAATGCAAGTCTCCAAGATCCTTCATATGAAATACTTTTGACATATGAGAAAGAAAAGCACTGATGGATGACTATGAAGAACCGGTAATGATGATATCGTCCACATAAATAAGAAGAAGTATAATTTTCGTACCTTGACGACGAAAAAATAAGGACACATCATATGGACACCGGTTGAAACCCATTTGTTGAATATAAGCACTAAACTTCATGTACCATTCACTTTCAAAAAGCCTCTCCGTA
>TRINITY_DN50251_c0_g4
GTTCCATTGTTGCCTTAATTAGCAGGCTGGCCTCTCCCAGCTCCTGTTCTTAGACCATTGGTGGTTCTCTCATTGTTAGGCACCTGGTCCAATTGTATTAATATTGATGACTCCCTGATCACTGACAGGTGACGTGAAGCCATTGCTCTCGTACTGCTAGCCTTGCATGCCGTCTTCGTCTAGTTGAAGAAGAATTTAGAAATGTAGCGCAAGATGTTAAATGCCAAGAGAAGAGCTCGAGCCACAACATTCCAAAACTTTATGTAGCCTTCCAGTAGAGGATTGATAAAAGGTGCCACAAGAATGGCGTAAATCCTTAGTGCCCATTGTACTACTACGTGGGGACTCCTCAGGAACCATTCGGTGGCCTTGGGGAAATCATCAAATAATGATGTCACAGTCTTCAACAGAATCAGAGCAAAGCCTCCTGGCTTGAATGGTGATTCAATCACGACTTGCGCTTTCTCGATAATTATTCTTTCACCCTGTTTTGAACACTCAAAGAAGCTGCAGCCTCTGGTGAAGGGGATCTGTTTCTTTTTCCATTCCAAGTGCCATTTCACTCCAGCGGCCAACTCATCTCCTTCACAAACAGGTCCAATTGTGAACTTAACATTCTGGCCCATGCATGCAGTAAGTTGTTCCAAAAACTGCATAAACTCCTTTTTTCCCTGGAATGGTTGGGGAAAGGAGCAGTCCTCAATATAGCAGTCTTCGGATATGATTTCACGTAGTTGCTTCAAGTTCTTCTCATTGATGCATGTGTAGAATCTGTTGATTGTATCTGATGAAGACGTTGAACTTGACCCAAAACTTGAGTTTCTATTTGAGAAAGTAGCTCTAACTGGTATGCGGCCTCTGAACATTCTGCTTTCTGCCTGCCTTCTTACATAAAGGCCATGCTGAGGTATTATCTTGCTGTTGTTGTTAAAATGACAAGTTCCTTTGTAGGGCAAGCTGGGTCCGTGGGCGAGCCATTCCTCTGCCTTGGAGCTCAAACGTGGGCATGGGGTTCCACCGGAGAAACTGACAGCAGCAGCCATTGCCCTCTTCACCAACAAGAAAATTGGCCTTCAGTGGCGGCCAAAAGCCATTGCCGAAGGACCCCGCTCTCTGAGACCGCCATTGCAGGTGGGTTGGGAATGACATGTAACAGCGATTTGGACGAGTGCTGCCAATAAAAGTAACATTTTTGCCGCAGTTTTGGCAGCTACAAAATGGGGCATTCTATAATTTAAATGAACTTGTATGGGCATAGTTTGGCATAATTTATGTCACAACCCCAAGGGATTCGAGGCCAAACAAGACATTTTTGCAGACTAAAGTTTGAAAAACGGGGAAGTGAGAAATTTACCTAGGTTGCAAACCCTCACATTCTAGTGACACTGCATATGAATTAAGAAGAGTTAATTTAGGTGTTGGCGTGTTGCTTTGGGGGCATGGCCATCTTCTAGTTCACATAAAGGTATTTGCTCTTTTTAGACACACAATCAAAATGCTCAGGACTATTTTCTACACTTTCTTATCCTCCCCTTAACTAAAGGAGACCAATGTTCACAAGATCAGAGGTTCTTTCGTTTGGAAGTCACAGCCCCCAACAATTGTGAGCACCAATCTGATGGACGGTATGAAAATCGAAACAGGATCACCAGAACGGTGGGTGGGTGTTGGGAGGCATGCCAGCGTTATTCTCTGGCTATATTAATTAATATATAGCTTCAAGAGGCTATAGTTTTAGGTCTTGGGAATCATTTGGTAATACTGTATTCCCACTTACACAACGTTTTGTTCAATATGCAGCTCAAAAGTTTAGGTGCATCATTCTGTAAAGTCTGACCAAAAACAGTCTTCCTAATATTTTTGTCATTCATCAGTGGA
>TRINITY_DN50251_c0_g5
GGAAACCCCTATGGATTGGCTCAAGTGATAAGGGCCTTGGTCTTGAGGGTATGCTCCACCCAAGTCTAAAGTTCAAACCCTTCGGTGTAAACAATTTCTTGGGGCCACGTCCCATAAATGAAAAGCCAATGATTTACATAGTCCGTGTGATGTGGACAAGGGAATAACTGGGTTAAAGACCTGTTGAATTTGCACGTCTCTGAGATTTCTCATCATAAAAAAGAAGGTTATTTGACTAGACAGGTCCTTGGCTGTACCTGACGACCACTATCCTCTTTTGTTGTATTTATTCCAGGTGACAACTTTTTTAGAAGTGCAAGCTACACAATAGAG
>TRINITY_DN50252_c0_g1
TGCTGGTAACCCCTACCTATTGGTGCTTTTCATTTCTCTTCCTGAAGTCTTCTAGGAAGACAGTATATGATGCATGGTTAGGAAGCTCTTTTCCCCTAAATTCTTGTTCCATATGGGAAACAGAATTTACTTAATTATTTTTGAATGAGAGAAACATAAATGGTTCAGTCTATTGAATCAACACCATTTCGTTATAATTTATAAAGGCTGTATTCTAATGTAGGGAGTGATTACTAAAGGTCGTATTCTAATTTATGGGGACTGAAATCATCAAACCTTGATTCTCTCTCTCTCCTCCCTTGATGTTGATAAACTCTTTTACACCTGATGCTAATTTTATCTAAAAAATCCTCTCAGCTGACTATATTGGGTTCTGAAATTTATGGTAAGCAGCAATTTTGCTGGTGTTTATTCTTCCCAGGAAAGGGAATGAATGACTCTTAAAACTTAAAATATGGATATATCAGTGTGTCCTAGTTTTCTACATGTTTAGAACTCTGTTGTTGTTGCTTGGGCATTTTAGTTGCATGCCCCTGCACAGGTTCTGTTGCCTGTGTTGTAGTCTTCTGCCCTAATTTGATTTTTTGTATGTTACATTTCTTGTTGGAGATGGGCCATTGTGGTTGATTACTGGCATCTCAGTTGGGCCCGTTGCTTGTGATGGTGGAGAAATTAGTTGGTTACAGCAGGAGATGGCAGAGGGAATTACAATTACTAGCTTCTGTCATTCAATGTTTCCCTTGATTTTTTTTTTTTTTTTTTGGTGGTTGAGTAACTTAGTATAATAAGAAAGCACTGATAGGGTGCGGTGCAATCATGGTACACAGCAGTTACATTACAGGGAACCTCTGAAATAAAGAGGCTGTGATTCTCGTATGATTAGTGGATCCATTGACTATTAAATGGTATCCAAATACTTAATTTGAAATCATTATGTATTAATCACTGGCACACAAGCCACCGCCACCTCAGTCAGCGTACAAACTTTTTTTGCAGACTTAATATGTGTGGTTGTTTGCCAAAGCTAAAGGATTCACCCATGGAAGAGAAGGGATTGGTAGGATAAAGGCTACCGCATGTTCTTTAGTCTACTTTTATTCGTTTAATCAGAAGATGCCTGCCATTCATTTGCATATGCCTTATTCTTTAGCAATGGAGTGAGTTATGTTGACTAGTACATATTATTTGCTGCTACACAATACTACAGTTCCTTTGCTGACTTGATGAGAACTGAACAAATAAAGTGGTGCCTTATTAAGTTTTGCCAGGCATGACTATTGTGTGATGATTATAATGTCGGG
>TRINITY_DN50252_c1_g1
TAGGACATTTTTTTTATAAGATAAATTTACTAATGAGCAGAAAGGCACTACCCAAGTACATAGGGAGTTAACATTTGATACACCTAGCCAGATCTCAGAGATTGTTATGTTCATTTAAAATAGGATACTGTTACAATCCGATATCCTTTTCAGTTCTTTTCCACACCATAGTAATTTGCTATGTAGATATCTAATGGCTAATCATGGAATAAATCAAGATTTTATTGTATTCCAGAAATTGGAGCCACAATCCCCTCGAAGACATCAATCCTTAATGTGGCAGAACTGTATCATCATATTCCACCAAAAAAATATCGTAGAACCTTTAGCACCACAGCTACTAGACTTATTTTCATATCATGTTTCTAATGATAGCTTCCAAAACAATACAATAGAATTTTTTTTTTATAAGTCGATAGAAATTATCACCACCATAAATACTATACTTATATTTACAACATGTTTGTAGCGATAAATAGATACAACTCTCACACCCTCGCAAGGTTTAACCTGTGACCTCACCCTTCACATGTTTCAAAGGGAGGAGATGCCATTTAATCCAAAGACCATTGGATTACTTTCATGTCACACTTCCTATCAGATAGTTCAATAACAAGGCAAGGCAGACACCCGATAAGAGTAAAAATTGATTTTACAGAATCTTAACAAGACTTCTTTGCAAAATGCCCAGACTACATAGTCTGCTACTACATACAAAATGCCCAGACTATTTTTTTTTTCTTTTTTGTCAAAACACTAACACACGAGTTCAAACCAACACTAACAACAGTTTACAAAAGCTGCTGAAAACAAGCAGCATAACTAGAAAAAAGAAATGAAATTGAGCCCTATCGTGTTCAAATAAGGACTAGAAATTGAAAAACTCTTGTTGAAAACAAAA
>TRINITY_DN50252_c2_g1
ACTTGACGGTACCCACTACCAACTGCAACAACATTCATTACTATTCAAGGGTAAAGCCCAGAATAAATGCAGGTCATGGATTCAAGATAAACTCAGGCAAAATATTGTTTAGAACATTTTTTTTCCCTTGCAATACCACTATTTCCTCAAAGCAAATTTCATAAAACTAGGCATCCTTTTATTTTGTTTTCCTTTTGGCCACCGATCCCATTGGCATACACCCGTACCTTGCTTGAACTGTGATGGTCAAGATAATTCGCTATTCAGATATGTGAAAAGCAAATGTTATGCAGAGCAGTCAGTATATATGTAAAAGGTACATGAGATTTTATGTCATATCCACAACTCAAACAGCCACACGTGAAAGATCCAAAAGTAGTTTTCAATATTTCATAAAAACTAATGAAAGGAGTCAAAATCCTTAGACCACATTGCATCGACCCGAGAACAGAATTTCAAACAAGATAATGAACTAGATTCTCTCTCTCCCTTACTCTACTGTTGACGAACTTCAACTTTCTTTTTCTGCCAAAGGCGATCAAGCCCACTGTCAGCATCTCCCTGGAATAGAATGTAAAAGAAATCAGAAAAAACTACACAATCAAAAATAAAAGTCTAACCAAGATGTGAGTAAATTGTATGAATTAAACAAAAACTGTTCATGAAAGATTGCAATAGAAGCACCGAAATAAACAAGAATGAAATATAAAAATACAGACCATGTGGAATGTCTCATACATCTACAAAATACATGGCAATGCGCCCACCAAAGGCAGAAACGATTAACACAATCGAAGACAGAAACGATAGAAAGAAAGAAAGACTTTCACAGACTTCCACAATAAAATGCAGAAACGATTAACACATACAGAACACAATTCCTACAAGGAAAAGTAAATGCTTCAAGTTTCAGTCAGTGTTCGACACCATGTGGCAAAGACAGTTCATTCAACCAAAAAAAATCTTGAAAAGATAAGACTGTACTTTGCATGTTAATATCAAACGTTTCCCATAAAAAAGACAAAACATCAGTTTCTAAGGCACTTACATTTATATAAGATCTAAAGGCACATTCCATTTACCCCAAAAGTAATTGCCTACCACTAATCTTCAGATTAAACACGCAAAGCAATTTCAACAGTCCTTCACTGAGAGTAAACTTCAAGTACCATAATCTAAAACTCAAGCAACTCATGCAAATAAAACTGTGGAAGTAGAAAACTGAAATGGAGAACAAAAACCTGAGCACGAACAAATCCACAGAGAGCAAAGGTGGAGAAATGGCCGTTGTACACGCCATTCTCATCCAAATGCCCAACATTAATCTGAACGGAAGCGTGGTCCTTCGAAGTAATCAACCTGTTTGTGGCCGAGCTGCATTCACAAGCATTTAGCCAAAAAAAAAATAAAAAAAAATCAAGACGCATTCGAGAAACACAAAAACTGAAAACAATGATAATGAAAAATGGAAACATATTAAATACCATTTCCTGGGAATGTAAAGCTCGGTTATAACCCCCTCTTCGTTCTGCATCTTGGCTTCTGTGTAAACTACTTCTTCAAACCCTTACCAATCTGAACAAACAAGACCAAGTATCCAAACTTTTAATGGACTAAGGAAGAGGAAAAATTAAAGGGAAAAAAACTAGGGGCAACAGATGAATAGCATAATAGAAATATCAGGGTCATCCATATGAATGAAAACAAGAACAAATGAGCACTAACACTGGGAAAAAAAACAGAGAGAGGGTTGCTAAGAAAAAACAATCTTTGAATCTCAAAGTATTCATTCATTCACAAAAGAAGAACTCTTAGCCGATTCATATTAATACAAAATTTAATAATCTTTGAGATACATCTTCAGTTTTTCACAGCAATAAAACATGTTTTTAAAGAGCACATAAAACAAAGAATTCAGCCAGTTTGTCAAGAGAAACAAAACCCTAATTCTCAGATTAAAAGTAACAAAACCCTAATTCCCAAGACAGAAATTTACAAAGGGAAACAACTGCCTTCAAATACCGATATATATAAGAAAAATAGAGACAGGATAGAGAAAAAACCAGTAAAGAAGAAGGATCACACGAGCAGGAAGACAACGGCGAGTAGAAGCTTTG
>TRINITY_DN50252_c2_g2
CTTGTCTCCAGCACGGCATCGCAGCAGCTTCTCTCCAGCACGACAAGCAACTCGGTAAAATTTGAAACTTTGTTCTTGATTTTACTCTTGATTTTATTGTTTGGGTTTGATGTTAATTAGGGTTTTTCCTTGGTTCTTCGTAGCTTATGATTATTTATGTATTGGGTATCGGATGCGTGCAAGTCAGGCATTTTATTGTTCTTTTTTGCCTACTGTTTGAAGTTTGCTTCATTACTTTTGAATTAGAGATAACTCGTTTCTTGGAGGTGTGATTGGAAATTGCATGTTGTGTAATGTACTATAAAATTTGAGATAACATGTTGTCTATAAAATTTGAAGGGATGTTGATAAGTGCACAATGTCAAATTTTGTTCAATCGGTAGCTAGATTGGGGCAGAATCTGATTCATACATAGAGAACCTACAGAATTTTACAGTGGTGTGTAGTAGAATTTTGCAGAATTTTGAAAGGAATGATGAAAATGTATTTTGAAGGGATGTTGGGTTTGATGTTATTTATGATGAGAATCTGATTCAATCGGTACCTTTGTTGATATAGACATAGAGGATATATTTTATGCATAATGGTCAAAGTGATCTTCATAGGTGCCACTTTGTATCATTTACAATTATCTTCTTCCCATGTACCACCTAGAATCACTTGCCTTGCCATCAACCCATTCAAGCTCTATTTAATGACATCTGAATTCAGTTTGCACTAATTCTTTGCTTAGTTCAAATGTAAGTAGATTGAGTCGTCTATTCAAGGGGATGAACTTGAGTGGAAGGCTTGCTGGAAATTCATGCAGCAGAATGAACAGAGGTCAGCTATCTTGTAGGAAAAAAACCGCACCTAATTGCTACATTATTCATAGCAAATCTCAATATTTACTCAGAAATCTCTGAAACCCAAGATAAACGCAGGTGACAAATTCATATAGAAGATTAAAAGATGCATTAATTAGTCCTACAAATCCACAAAGCACAACTTCACTGACCACAACAAGAAGATATAATTTGAATAGCAATGTTCAATAACTAATGAAATCTGATATTGAGTACCTTAGCACAGTAACATAAAACATTTTGATTCATGGCAGTTCAAAGAAGTTGCAATATTCCATAATAACTGACTAAAAGGAGTCAAAATCCTTCAACCACATTTTTCTACCCTCAAGCAGAACTTCCAAAAACAGAAATCAATTATATTCTCTCTCCCTTGCTCTACTGTTGTCGAGCTTCGACTTTCTTTTTCTGCCAGAGACGATCCAGCGCACTGTCAGCATCTCCCTGGAAGAGAAAGTGAAAGAATGTTTTTTGATAAGTAGAAAGTGAAAGAGATTAGAAAAAAAATAAACAGTCTCTGAAATTTCTAACAAACATATGAATATATTCATATGTATTAAAAAAAAACTGTTCTTTAAGGAGTGAAAGCTATGAAAGCACCAACATAAAAGAAACAATGGCAAGAAAAAACACAAATCATACGTATGAGAAATACTCGAACAATAACTAGCACACCAAACAAAACCAAGTATTTAAGTTCAATGAAGAAATAAATCAGTGAAATGTTCCACTGACTTAAAAAATCAAAGGTTAAAACAACTAACAGACAATCCCTGAACATTATCTACTGTGCAAGACCATCAAACAGGTAATACAAACAGAAAAGTATAAGAAAATATCATACACTACTAGGACCATAAATTAAACAAGCAACTATCCACAAATCCCAGGACTTGCTTAATCTATCAATTAAAGATATATTTAAAAAGACTCAAAAAGAAAAAGAATTATTGCCTGCTAAATCATCACCAACACATCAATATCTTTTTATGCAAGTACCTAGTTACAGGTTGGTCACCATGGTACTAAATACAAGCCCGAGTTTCTGGCCTAGCTAAATATATTTTTAAATCAATTTTGCTGAACTAGTATTACTTACCAGTTCACTTGTCCAGCATTATACTAGAAGTAGTGTCACTGTAGTGATGTAGGTAATGCTATCAAAATGCCCAACTTGCCGTAACCAAGCACCTCCCAAATGTTTAACATATAAGGAAGAGACCATCCTCAATTGTTCCAGGTCCCACGGTTTATCAACAAAATCCATTCCAAGAAAAATTACGTCCTACAAATTTCTGTCGCGGACTCTTATGGGGCACAGACACTTTATTCAACCAATACAAAAATCTGGAAGAGCTAAAATGCACTTTGCATGCCACTATCATGTTTTTCTGAAAAGCAACACAATGGGCACTTACATTTCTAGAAGATCTAAAGCCATATTCCATTTGCTCCCCAAAATATCTAGAGGCATATTCAAAACAATGCTTTGAATGTTCAAAGCACTCAACATCATAAACCAAGCAGAGACTTTCAACAACCCTTCGGTACAAATAAACTTGAATTACCATGATCTAGTGCTAAGCCACCCAAACCAAATTATAGAATTAGAAACTGAAATGAGGAGAGAACAAAAACCTGAGCACGAACGAATCCACACAGAGCAAAGGTGGAGAAATGGCCATTGTAGACGCCATTCTCATCCAAATGCCCAACGTTGATCTGAACCGAAGCATGGTCCTTTGATGTAATCAATCTGTTTGTAGCCGAACATTTCCTGGGAATGTAAAGCTCGGTTATAACCCCCTCTTCGTTCTGCATCTTGGCTACTGTTTACTGCTTCGTCAAACGCTTACCGATCTGAACCAACAAGTTCAAATATTCAAATTTCTAAGAGACAGGAAAATTTTGAAGAAAAAAAATAAGACTCCATAAGTGGGTAGCCTAAAATAATTTATAAGTTTAGCTCATGAAAATCAAGAAGTTGACACTGAAAAGAAAACCCCAAAAGCAAAGACAAAAAGTCGATCAGCATTTGGTTTTTGACAAAACAAGGTCTCTGGTTCTTAAATATCATCCATTCACACAAAATAAAAGCAAAAACAAAAATAAAACCTGATACGACTTATGTTGATACAGAAATTCATAATCCTTTGAAAGAAATAATATCCTCAGTTTTCCCCAGCAACCAAGTATATGTTCCCGGAGAGCATAAAACAGAAGATCAAGTTTCTCACGCGTAAAAAGCTCAAATTGTCAGATTTAAAGTAACAAAACCCTAATTACCGAAACAGAGATTTACAGATGGTAACCAGTTCAATCAGATACAAACAGATTCAATGGGTAAGAGTTACTAAGAAAAGAGAAAGAACCAGCGAAGAAGAGACGAGCAAACGGCGACAGAGACGAC
>TRINITY_DN50253_c0_g1
GCATATCTAATGTCTGCGGGACGCCATCGATAAGTGTATCGCCCTTCCATATTACACCGTCGCAGTCGAAGAGAAAAGCTTCGACGGAATTTAGAAGATCTCCGATGCTCTGGGAGGACAAAAGCTGAGATGCTCTGCTTGCCACGCTCATTGTTGCGTGTAAAAGTAAACTACAGAGCTGTCAGAGCCTGCGGACTGCTG
>TRINITY_DN50253_c1_g1
CACAGCCAACCTGTGGCTCGATCTCTCTTGGAACGTTAACCCACTTAATTCGACGGGGGTGTCTCACGCGCAAACCTAGAGCCTCCCGCGCCACCACCTATGGCCTCGGCACCGACACTCCCTATGTCGAATCCCCCGCAATCATCCCAGCCCCCAATCTCCACGCCCGCCTTCCGAGCGTTCGTCTCGCGGCTTCTCTCCTCAATCCGCCACGGGTTCTCCCATCGCCGTCCGTGGTCCGAGATGGTAGACCGGAGCTCCATGGCCCGACCAGATTCCCTCACAGAGGCCTACTCCCGGATCCGCAAGAACCTCTCCTACTTCCGCGTCAACTACCTAACCCTCCTCGCTCTTGTCCTCGCCCTTTCCCTTCTCTCCCACCCTTTCTCCCTCGTCGTCCTCCTTTCCCTCCTCGTCGCCTGGGCTTTCCTCTACGTCTTCCGGCAGTCCGACCAGCCTCTGATCGTTCTTGGACGTACCTTCTCCGACCGGGAGACCCTACTCGGCCTGTGTCTCCTGACCGTCATCGTGATCTTCCTCACCAGCGTCGGATCCCTTCTGATCTCTGCGCTGATGATCGGATTCTCCATCATTTGCGCACACGGTGCGTTTATGGTTCCCGACGATCTCTTCCTCGACGACCAGGAGCCTGCCAATTCCGGATTCCTCTCGTTCCTCGGCAGTGCCGCAGCCTCCGCTCCCGCAGTCGCCGCGCGAGTGTGAACCGGATCTTACCTAGCTCGCCACATGTAAGGTTGGTTAGCTGTGAAATTGATTGCTATACGTTCTTCTGTTTGTAATTGTAGTGAGGGACTTGGAAGGTTCATATGCTTGGGAAATTCCGACAAATGTTAGGGTTTTTATTATATTTTAATTTATACCCCTCGTTCATGCAGATTGGATCTGAATTGTGCTATTTTTAGATCTCATTTAAGGAGACTTGTATGGCTTACTAGATCATAGTTCTGCTAATTTTGATTTTTCAATTAATGCAGTTCTGTCACTTGTACCATAGTAAACTGGGTATTTGTTGTTGAACATTATCATTTATCCTTATCTGAAAGTTCCAATGCATGTTTTGGCGCATTGGATAGACAGCAACGATGTGGCAGTAAAGTGATATTGTATGCTGACCGAAATAGGAGTACTGGTTTGCTAAGTGCTTAACTTGGCATTGACATCTTTTTTGTTTTTTTTTTTTTCTTGGTAAGTTATTTTCTGGTTATTTGTCCATTGATGGTCTATTTAAGAGAGAGAAGAAACAGTATTAAAGGATTGTGTGGGATTTAATTAGGTTTAAGTCTGGTGACAATAATATTCTACAACTAGCAATTCATTTTTTTTTTCAAACTGACCCATTTGCTATCTTTATTGATTGACTAATCCTTTGT
>TRINITY_DN50253_c1_g2
TTTTAGCCGACAGTGACACCATAAAATTTTCTGGTTCTCTCTCCCATCCCATCAATTCATAGCTGTGCCTCACTGCCTCCGTCGTTCTCTTCTCTCACGTTAACCCCCTCTCTTTAAAAGGAGTGTCTCACGCGCAATCCTCCATCTCGCACGCGCCACCAACCACCCAATGGCCTCCCCACCGACGCTCCCTATGTCGAACCCCTCGCAATCATCCCCGTCCCCAATTGCCACACCTGCCTTTCTCGCCTTCCTCTCACGGCTCTCGTCCTCCATCCGCCACGGGTTATCCCACCGCCGCCCGTGGTCCGAGCTTGTCGACCGGAGCTCCATGGTTCGACCCGATTCACTCACCGAGGCATACTCTCGGATCCGCAAGAACCTTTCCTACTTCCGCGTCAACTACTTAACCCTCCTCGCCCTCGTCCTCGCCCTTTCTCTGCTTTCCCACCCTTTCTCCCTCGCCGTTCTCCTCTCCCTCTTCGCGGCCTGGGCTTTCCTCTACGTCTTCCGGCAATCCGATCAGCCTTTGATCGTTCTCGGCCGGACCTTCTCCGACCGGGAAACCCTTCTCGGCCTGTCCCTTTTGACAGTCATCGTGGTCTTCCTCACCAGCGTCGGATCGCTTCTCATCTCGGCTTTGATGATCGGCTTCGCCATCGTTTGTGCACACGGTGCGTTTAGGGTTCCCGATGATCTCTTCCTCGATGACCAGGAGCCTGCCAATTCCGGGTTCCTCTCCTTCCTCGGCGGCGCCGCTGCGTCCGCTCCAGCAGTTGCCTCCCGCGTATGAACCAGATCTTGACCTCGCTAGCCACGTGTAAGTTTGCTAGCTGTGAAATTGACCTTCTTGTGTTTGTAGTTGTAGTGAGGAGCTCCAAAGGTTCATTTGCTTAGGAAATCCGAGGCAAATGTTAGGGTTTTTTATGTTTCTTTTTCTTGTGACCGATCTTTTATACAGAGTGGAATTGAATTGAACTATTTGTAGATCTCATTTTTCTAGACTTGGATGGGGGAAGAAACATTATTATGGCCTCAACTTTTCAAAAGAAAAACAAATTCTAGACTTGAATGGGTTACTAGTTCATAGTAGTTCTAGTACTTTTGGTTTTTAAATGAATGCAGTTTTATCAGTTGTACAATGTTCATGTTGTATTTGTTGTTGAACATATAATATTATCGTGGTTTGAAAGTTAAGGGAAAAGATAGTAACTTCGTGGCCTTAAAATGATGCTCGTATACCGACCTAAAACAAGAGGCCCGGCTTGTTCTTATGATGGATTTATAGGGATTGATTGAGCAGTAGTTTACTGCAAATTATCTCCGTGTAGTTTGCAAGGTCCTGCATGTCATTGTTAGGGAAATAAATATGAGTGAGGTGACAGTTTGGGTCAGCACCTGAACGGCTTAACGCCTAGTATGGGTGCCGTTGTAATTGTGCACCCTATCAGATATAGGATTCATCCTCTTATGTTCCTGCAGCGTACGTTCCAACACTGCAGAAATTTGAAGGGGTTGGTGGGGATTGACTCTTGCATACTTCAAGCCATTTCTGCGCATGATTGTCAATACTTTCGAGCTATTATTATTGGATTTGATTCATACCGTGTTTAAAACGGATTCGTGCTTGCCAGATATTATTGTCAAAAATTTTGGCTTCTCATTGTTTTTAATCTACCTGACATTTTAGAAAGAGAAAGATGTTAACGTTTCTGAGGGCACCGTGTTCTTCTCTTCTACCCTCCCCATTTCTTCCTCTAATAAGGATGCTACCACATAATTTTTCTTAGAAAGATTGTGTGACGAGCATGTTTTGGCCACATATCCGAACAGGTTTTGTATCGTTCTATGTTTAGTAGATACGTCACATTTCTGAATTTTTTAAACGTGTCAATCTTAATTTCATTTGGTGGAATCATCTTGTTAGATGGATTTTTTAGCACAAGAAATCTGTGCTCGATGGAAACCAGACTACCTGCTGTCCCCAAATCTTCATTTTTCTTTTTGGGGTATTTGAATTGAAGTGTTTTGGAGGCAGCATCACTGGGATGATACTCTGCTATTGCTACAATCAAGCTTATCTTGCATGGCTCTGCATAAGCCTTTTTTTTATGGTGCTATTCTGGAACTCGAGTTTATGTATGATCTTTTTGCAATTGAAGGTCAGTTTTGAGTTCAAATGGAGGCAATAACCTAGATATACGCTTGAAAATTTAGTCTAATTGGTGCGCAAAATATTGAAGATTGCAGCTGGGTTTTGCAAATTTGATGCCAAGGATCCGGCTGCAAGAATTTTGTCCAGGCTCTTCGTTACTGTAAACAACATGATGCTCAGGCCAATATTGATATGGATCGTACTTGTTTTTGCAATCGAAGCTAAGATGAGC
>TRINITY_DN50253_c2_g1
GGAACATTTTAGTCTGGCTACCCAAATGTTTTACCAAATACGTCGTCGCCGTTGTCTTTTTTTCCCTTCAAAGGAAAGATCAAAGACGTGTTAACTGTTCAAAGGAGTATAAAATAGAGACTTTCCTCTCCAGTTTCTTTAATCGCTTTGAATTTGATCCGTAAGAAGAAAGAAAGAAGAACGAGGAGGTTGCAATATGTCCAAGGCAGACGAGCCGGTCGTCGGAGTTCCGTACCATGTCGCACAGAATCCATACCAAGCCGGAGCCGTCCCACCAAACGTGGTCTATGGAGATCCCAAGGGGATTCCCATTCAGCAGACCATTTACCGGGACACTCCCGCTCCTTTCAACTGCGCTTACTGCGGCAACACCGGGGTTACCACCGTCAGATCAAAGCCAAGTTTGGCAGCTGTTATTGGCTGCATGATGCCAATGATGCTTGGAGTTTGCTTTCTTTGTCCTTCAATGGATTGCCTCTGGCATAAATATCACTACTGCCCTAGCTGCAAGGAAAAGGTATCAATATATACTCCCCCTGTCATTTTTTCCTTCTGGTCCTATCATAGCATGCCTTCGTGTGCAAAAGTTCTGATTGGTAATTAATATTGTAACTGATATATCTGATGGTTTCTATTATAGGTTGCGGATTTTGAGAAATCAGATCCCTGTGCTGTGATGGATCCTCCTCACTGGACACAGGAAAGCTTTGCATTGCCTGCATGATAGGCTCCCTCCATTATACAGATCGTGACAACTTGTCTGTTTGTTTGTTGGCAACTTCTTTCTCTTTACATGAAGTGGTAAAGTAAGATTCTTGATGTATATAATTCTAAAATGCTGCAATAACAACCTTCATGTCTACGACACATGTAGTCTTGTACCATACCATACAGCTAGTATTGTTTTGAATTACTCACGAGCTTTGTGAGATACACAATCTGTATTGTCTTGCACCTTAGATTTCTTGTCAGCAAAATTGAGTTTGTCTGTGACTAATAAATCAACGGTTCTGTATTGCATTTAGAACCGTTATACATTTTCTAGTAATTATGTTACACCTGTATACAGC
>TRINITY_DN50253_c2_g2
GGGACATTTAATTACCTTCCAATCAATGAAAACGCGTGTTGACTGTTAAAGAAGCGTACAAAAGGAGACACACTCGCTCACGAATTTGTTCAATCGCGCAAATTCGCTTTGAATAAATTGATCGGGAAGGAGGAGGGGGAGGAGGAGGTTGAGAAATGTCGAAGGCAGATGAACCGGTCGTCGGAGTTCCGTTCTTTGTTGGACATAATCCGTACCAAGACGGAACGGTCCCACCAAACGCCGTCTACGGCGATCCCAAAGGAATTCCGATTCAGCAGACCATTTTCCGCGACACTCCCGCTCCGATCAACTGCGTCTACTGCGGAGATACCGGAATGACGATCGTCAGGAAGTGGTGTACTTTTTTGGTCGACCTCTCTCATTATGATATTTCATGTGGAATATAGATCTAAGCCAAGTTTGGCAGCTGTTGTCGGTTGCATGATGCCAATGATGCTTGGAGTTTGCTTTCTTTGTCCTTCAATGGATTGCCTCTGGCATAAATATCACTACTGCTCTAGCTGCAAGGAAAAGGTTGGGGATTTTGAGAAATCAGATCCATGTGCTGTGATGGATCCTCCTCATTGGACACAGGAGAGCTTTGCATTTCCTGCATGATATGATCTTCAGATCATGACTGCTGGTTTCTTGTCTGTTTGTTTTTAACTCCTCTCTCTTTACATGAAGTGGTAAAGTAAGATTCCCGGTACATATATTTCTGAAATGCTGCAATACAATGGTTGATCTCTATGACACTTAAAATCATACAGCTGGTTACATGTTTTTTGCCAATGTCCACATACTCGTGTTTCCTTTACCTGCATCTTGGGTGTTTTCTTTTTTGCTCTTTTGACATCAGCATTATGAAGCTTGTTATTGTATTTCCACACCTCATATAACGCCCTCTGGTAGATAAAAGCAATTGTATTGGAGGGTAAAAATTGAGCCAATAGATACTTTACGGCCACACATCCAATGAGAAAAAACTACTAATTACACGATCTTGGGGTTTGAAAATAAAGCTTGGGTTGAAAAGGTGAGGCTTTTCTAAGGTGTTTTAGAAAAAAATTATTAGTGCAAGTCCTTCAAGAAAAAAGTATAATTCATTTAAAAAGAGTTAAAAAATTAAAAAAAAAAAAAAAAAAAACTTATATATAACATTACTTATTTTGGTGCAGCACGACTGAAACATTTCTAGCAGGTTTACATAAGCGAGAAGGAAACCAAGCTACGAAGAAAGAAATGCCTTTTTTCTTGGAAGGATGAATGGAGCTCCGGTTATTACCGGCACTGGTGCCTAGTCTAATTCCAGGGGCTCAAATGGGCCTATGGTTTTTAGTGGGCACTTTTTAACGGGTTGGATTCAAATCTGCCTACCGTACCTTGTTTTGTAAGCCCACTGATGAGTTTAGTTAGTTTTAGCATTCTGCTATGACAAAAAGCCCAAAGTGGTGTTTTTTATTTATTTGATATATTAAGG
>TRINITY_DN50253_c3_g1
TATTAGGGTAATACAGATTTTTTTTTAGGGTTTATCCTTGAGAAGAGAGGCTAATCCGGTGACCATCTTTGCTCCTCTCTCAAAGCTCTTCGGTTTTACCGCCGGTGGCTGCCACGGGGTTACCGCCACTTCTTTCACACCCTCGTCCGCGCTGGAGTTTCTCGACGGGTGTGATGATAACGAGGAGCCCGGGCTAGACTCGGGCGGCGCTGCTTCCTCACCGAAGATCAGGTTCAGCTCACCCCCATCGCTGTCGGTGTTGACGGAAGATTCCTCGTTCTCGGTCCCGGAAACGGTGTCTCCGAGGGTGGAGGATGATCGGAAGTGAGTGGTTCTGGTATAGGTAGAGAGCCACTTGGCCCGCATGTACTCCCCCTTTCTCCATGGCGGAAAAGGCATCCCCTTCTTCTTCAGGCTCTGCCTCGCTGCCTCCGACACAATCGACGCGATCTGACCCAGCCGATCCGATTTCCCTACAAAAATGTATGGCAGGGATTGCAGGATCGCCTTGTATGCACCCGTTGATCGAGCTATCTCAAACTCCGATTGGAAATCGATATCGATCAACAATCTCTCCCCCTCCACTATTACATCTATGTATTCGTATTCCCCTGAACCAAAACCATAGATTTTTCTCAATTTTACTTCATGATTAAAATGAATTAAGGTAAAACTATTTAGAGAGAGAGAGTACCGGCTGGGTAAGTAGATGATTTGTCCCATTTGGATTTGCAAATTGAGGAGTCGTAGCCGAGAGATGAGAGAGAGTCAGTGACGATGATTTTCAGATCATCTTTTCGTTTGTGAATTTTGCTGTTCTTCTCGACGATCTTCGACGTGTCTGCTAAGAGGTTTCTCTCCGCAATGCTAGAGCAAGGAATAAGAGCCTTGAGTATATCAAAGAAATCACCGCCGAACGAAGAGCCGGAAGTGATTGACTCGCCGCCGAAACAAGCGAACACGTCAAGCTCGTCGTCGGAACTGTCATTGATGTTGCCGTTGAAGCAATTGCAGCGATTCCGGCCGAACTTCGCCGCCGTTGATGATTGCTTCTCGGTGCTCTCCTGCTCAATGAAGTTCTGCACCATCCTCGCCAAGCAAACCGAGCTCGGCTCGAACTCTGCCCCTCCTCCATCTTTGTTGTTGTACTGTGCCTCACCACCAGCTTGCTTCTCCCCAGACGAAATCTTCAGAACGCTAGGGAATTGCCGGTCGAAAAGCCTCCTGAACCGCGATTTTAACACTGGTTTGGCCGTATCGGTTCGAACAATCGGTTCCCTCCATGCTGCTTGAGAATCAACATCAATAGGTTGGATCTTCATTGGAAAAGGCATATATGGTGAAGTTGAAACAATCTCTAGAGAGGTTACGCTCTATGGCTCTGTGTTTCAGTACCGCCTAATAATGCTGGACTGAAAACACCGCTCTGAAGTTCTGGTTCTTTTTCAGAGCTCAATAAACTCGGATTCGCTTTGAAATTCACAGCCTAACAGTAACAAAATTTTAAACAAAGAAACGGCACCTTAATCCAAAGTTGCCTCCCTCACTTCCAAATATTCACACCAATACATGAACGACAAAAATTCGATGCCACCACTCACACCAAAAATTCATACGCATTCTACATCCAACGTCATCTTTACTAAAGTCTGTCTCAATAGACAAAGCAAAAATTTTCCGCCGGTAATAATTTCTTCACCGATCACCGGGTGAATCCGCTCCGAAAACTAAGCTAAAGAAAGAACAAAAGAATAATCTACGAAAATTTCTTAACGAGCGAGAAATCGGTGTACCTTCTTCTGGAATTATCGTTGCGAAGAAGAATGGAATACCTTTTCGCACTAAGACAAAGAAGGTAGGTTGCTTTCGTGGAAAACGTGACTGCGATGATCGGAGATATGGGCAGTGGGTATTTTTAGGGATGAGACCTTCACCGGAATATTCATTTTCCGGTGCGTAGATCGTCGATGGCGAAGGTAAGAGAAATGGCGAAAAATGGTTTAGTGTACTTCTGGTCTGGGGAGACAATGGTG
>TRINITY_DN50253_c3_g2
CCCGGGTAGATAAAAATAAAAAAGCAACTCTTGTATTGTAAACACAAAACTCATTTTACGAAATCGATGAGAAGTAAATAAAATATCTTAACGATCTCAAGTGTGTTTCAATTTACAAGATTTTGGAAGTTATGTACTCTCCTTTTTTTTTTTTTTTTTTTTTTCACTTTTTCTGGTCCTATTTTATTACAACGATCATAGATTTGCTGCTTCTTAGATAAAAAAAAAAAGAGTGGGAAGAAATGAGAAAAAAAGAAAAGAAAAGAGTTGTACCATTGCCCTAATTACGACTATATGTTATTTATATATTGATTGCCTTTTATACCCGTAAGTTTTGGGAAAAATATACGGGTTAAAATCCAAAAATATTTTTATGGCTTCTCCTTTAGAAGAGAAGCCAATCCGGTGACCATCTTTGCTCCTCTCTCAACGCTCTTCGGTTTTACCGCCGGTGGCTGCCACGGGGGAGCCACTTTCGCTTCCTCTTCCATGTCGGGATTTCTCGACCGGCGCGAAAATACCGAATCACATGGGATAGCATCCGACGGCACCATTTCCTCTCCGAAGATCAGCTCCAACTCACCCCAATCGCTGTCGGTCGTGACCGAAGAATCTTCATTCTCGGTCCCCGAAACTGTGTCTCCAACGGTGGAGGATGATCGGGGCTGAGTGGTTCTGGTGTAAGTAGAGAGCCACTTGGCCCGCATGTACTCGGCCTTCCTCCACGGTGGAAAGTGCAACCCTTTCTTCTTCAGGCTTTGCCTTGCTGCCTCGGATACGATTGAGACGATCCGGTCCAGCCGATCCGGTTTACCCACGAAAATGTACGGCAGATATTGCAGGACCGCCTTGTAGGTTCCGGTCGATCGAGCTATCTCAAACTCCGATCGGAAATCGATGTCGAGCAACAATCTTTCCCCCTCCACTATTACATCTATGTATTCGTATTCCCCTGAACCAAAACCAACCAATTTTCTCAGTTTTCGTTTCTAATTAAAAAGAATTGATTAAAAAAAACAGAGAGATAGAGAGATAGAATACCGGCTGGGTAAGAGGGGGATTTGTCCCATTTGGATTTGCAGATTGAGGTATCGTAGCCGAGAGATGAGAGAGACTCCGTGACAATTGTTTTCAGATCGTCTTTAAGTTTGTGAGTTTTGTTGTTCTCGACGATCTTCGCTGCGTCTGCTAAGAGGTTTCTCTCGGCGACGCTAGAGCAAGGAATTAGATTCTGTTGCAAGAAACACGATTCTTCCTGATTAATTTTAGCTCATAAGATTTTTTTTTGTCAATTCTTAAAGGAAGCATTACCTATGCTCCGTTTGGTTACTGAAAATCTTTTAGAACGATCACAAAGTAGAAGTTGGCGGAGGCAGGAATTGAAGTGACATTTTACCTTGATTATATCAAAGGAATCGCCGCCGAACGATGATCCGGAGGTCATGGATTCACCGCCAAAACCAGCGAACACCTCAAACTCGTCATCGGAGCTGTCATTGCTATTGCCGTTGAAGCAATTGCAGCGGTTCCGGCCGAACTTGGCCGCCGCGGAGGATTGTTTGTCGTTGCTCTCCTGCTCGATAAAGTTCTGCACCATCTTCGCCAAGCAAACCGAGCTGGGCTCGAACTCTGACCCTCCATCTTTGTTGCTGTACTGAGCCTCGCCACCACTCGGCTTCTCCGCAGAAGAAATCTTCAGAACGCTAGGGAACTGCCGATCAAAGAGCCTCCTGAGCCGTGATTTCAACACCGGTTTGGCATTATCGGTTCTAACAACCGGTTCCCTCACTGCTGCTTGAGAATCAACGTCAATGGGTTGGATCTTCATCGGAAAAGGCATGGTGAAGTTAATACAATCTTGTATGAAACCGCTCTGTTATTTCTGGTCCATTTTCAGAGCTGAATAATATCGGATTCGCTTGGAAATTCACAGCCTCAGAGTAACAAGATTTTAAAAAAGCAAACTGCACCTTAATCCAAATGTGCCTCCCTCACTTCCAAATATACACACATATCCATGAACCAGAGAACAGAAAAAAAAACAAAAACAAAAAATATACTTCAATTCAATGCCACAACTCAGTGCACAGTTTCACACACAGTCTGCATCCACTTTCATCTTTGGAAAAGTCTCTCAACAGACAAAGCATCTCTGCCGGTCGTAAATTTTTGCCGATCACCGGGTCAATCCGGTCCGAAGCTAAACTAAACAAAGAAAAAAATGTAATCTACCAAAATTTTCAAACGAGCGAGAAATCGTTGTACCTTCTCCAGGAATTTTCGTGGCGAAGAAAAATGGAATGACCTTTGGCACGATGATGAAGAATATTTTTTCCAGTCAGGGTCTTTCGTGGAACACGTGACGACGATGGTCGGAAATATGAAGAGCAGATGTTTGTAGGGACGAGAAGTTCGCCGGAATATTCATTTTCCCGGCGAGATGATCTTCAACGTCAAAGTTAGGAGATACAGAGAGAATGGGTTTGGAGGTTTCTGGTTATAGGCG
>TRINITY_DN50254_c0_g1
ACTTATCATACATCTATCTCTCCCTCATTGTTATCTGCTTAAACTCTCACTCTATTCTTACTATTTGTTAGCTGTTTTTATAGTACGTACGTACGTGTCTAAAAAAAGACAAATGGCGAAAGCACCCGAAGAACAGCACCCGGTAATGGCCTTTGGATGGGCAGCTAGAGATTCTTCTGGCCTTCTCTCGCCTTTCAAATTCTCCAGAAGGTCCCCTCTCGATCTCTCGCTCCCCACCTTAATTCCTTTAATAGTTTCAAATTTTGATCAACTAGCATGATTGTACTCTCTCATTGGTTGTCGTTATGTATTGTTTTCTCATGCTTCTGAGTTTTCAATTTGTGCTTTAAATGGTATATCGATAGGGCAACCGGAGACAAGGATGTAAGGTTCAAAGTTCTTTATTGTGGGATATGCCACTCCGACCTTCACAAGATCAAAAACGAGTGGGGTAGTTCCAAATACCCACTTGTTCCTGGGTAAGTTTCCATTTCATTTTAAGCGATTGTGTAGCCTAAAAAAGATCAACAAACACGTCAATAAATCTTTTGGTACACAAAGTAACTACTGCAGTGTTAAATAACATTGTTCTTTCATTTTAATTGCAGGCACGAAATTGTTGGGGAAGTGACAGAAGTTGGGAACGAGGTAAAGAAAGTTAAAGTGGGAGACAAAGTGGGAGTGGGAT
>TRINITY_DN50254_c0_g2
TGCAGACTCATTCCAACGTATCTCTCTCTACTTGCTTTCTACGTTTGACAGATCAATAGAAATGGCGAAGTCACCTGAGGAAGAGCACCCTAGGAAAGCCTTTGGATGGGCAGCCAGAGATACTTCTGGGGTCCTCTCTCCCTTCAAATTCTCTAGAAGGTACTCTTTCTCGATCTACATGCATGGTCAATTTGTTGGAGCCAAACATAAACGAAATCGGATAATTTTCTCATGACAAATGTTCTTGGCCAAAAGCATTTTCATGTCCACAACAGGAATATTATCAAATCGCAAAAATTCTTATTTTGTATATTCTGAATCACAGGGCAACTGGAGACAAGGACGTAACGTTCAAAGTTCTTTATTGTGGGATATGCCACTCGGATCTTCACATGCTGAAGAATGATTGGGGCAATACCGCCTACCCACTCGTCCCTGGGCATGAGATTGTGGGTGTAGTGACAGAGGTGGGGAGCAAGGTAGAAAACTTCAAAGTTGGAGACAAGGTTGGCGTAGGCTGCATAGTCGGAGCCTGTCATTCGTGCAATAACTGCGCAAACAACCTTGAGAATTACTGCCCAAAATCGATCCTTACCTATGGATTCAAGTACCATGATGGAACCATCACATATGGAGGCTACTCGGATATCATGGTCGCGGACGAGCACTTTGTGATCCGTATTCCGGACAATCTGCCACTTGATGCTTGTGCCCCTCTCCTATGTTCCGGGATCACAGTCTACAGCCCCATGAAATTTTATGGGCTTGATAAACCTGGTATGCAAGTGGGTGTGGTTGGCCTTGGTGGGCTAGGCCATGTGGCTGTGAAGTTTGCAAAAGCTATGGGAGCTAAGGTGACAGTGATCAGTACCTCGCCAAAGAAGAAGAAAGAAGCCTTGGAAAGCCTTGGTGCGGATTCGTTTTTGGTGAGCAGTGACCAAGATGAGATGCAGGCTGCCCAGGGAAAATTGGATGGAATCATTGATACGGTCTCTGCAATGCACTCTCTCGTGCCTCTAGTTGGCCTGTTGAAGTTAAATGGAAAGCTTGTCTTGGTTGGTGCACCAGAGAAGCCGCTTGAGCTACCGGTCTTTCCTTTAATCATGGGAAGGAAGACAGTGGCTGGTAGTCTTACTGGAGGCATCAAGGAGACGCAAGAAATGATTGATTTTGCAGCCAAGCACAACATTACATCCGACATTGAGGTTATTCCAATAGATTACGTGAACACTGCCATGGAGCGCCTCCAGAAAGCAGATGTCAAATACAGATTTGTCATTGACATTGGGAACACATTGAAGTCCAACTCTTGAACTTTGCTAAACTTCTGTTATGAGTATGTCCTATAGACTTTGTTACAGGATAGACCTTTTAAATTTCTTAATTTACGTTGCTTCGAATTGTTAGAGATATATTAGGTTTGAGTCATTGCCGGTACTTGAGTTATATTTTAATAAAACCGTCTCTCCTAATGTATTTTCCAAACTGTCTCATGTTCTTGTATTTTGGCGTCGATCTTGTCTGTTTTATGTACAATTCTACATAAGATTTTTTGGACCAAATAAAAATTAATGTTTGATATTCGAAACCCACAACTCGTTATGGCGTTCCTATCGAACGTGTAATCTCTCAAAATAAATCTTGTATTATGGTTGATATTCAACTACTCTAGTATAATTAATATAACTATATAAGACATCACAGAATCTCAAAATAAACGTCTTCCAAAGTACCAAATCAACTGTGCAAAAAAAAAAACTAAACAAAATTCTCCAATAACCAAAGTTCTATTTGTACTTAATCCACTATGTTCACATAGTCTTACCCATATTTCTTATTCTTAAGCCTCAGTTACAACATCTGAAAATATTGTGGAGATAAGGGATGAGTTATCAACAACTTAGTATACAGAGATTCGGAGAATATATACTAGTATGTAGACACGAGCCATATACTGAGTGCAGAATGTAGAAAAAAAAAACATTTTTAGTTTTAGAATGCAAAACAAAACATTTTTAATTTCATATTGCAGAACAAAACATGTTATCAAAATATCAGAACGATAGTTTCAGAAG
>TRINITY_DN50254_c0_g3
GATCACCACACAATCATTGTATAGCTCTCTCTTGTTGCTTTGATCTACTTGCATCTGAAGAGACTAGTTAATGGAGAAATCACACCCCAAGAATGCCTACGGATGGGCAGCCAGGGATACTTCTGGGGTCCTCTCTCCCTTTAAATTCTCAAGAAGGGCAACCGGAGAAAAGGACGTAACGTTCAAAGTTCTCTATTGTGGAGTATGTCACTCAGACCTTCACATGGTAAAGAACGATTGGGGTACGTCCACCTACCCGCTTGTGCCCGGGCATGAAATTGTGGGTGTAGTAAAAGAGGTGGGGAGCAAGGTACAAAAATTCAAAGTTGGAGACAAGGTTGGCGTGGGCTGCATAATTGGAGCATGTAATTCTTGTGATAACTGCTCCAACAACCTCGAAAATTACTGCAAAGAAATGGTCCTCACCTATGGTGACAAGTATTATGATGGTACCACCACATATGGTGGCTATTCAGATATCATGGTTGCAGACGAGCACTATGTGGTCCTTATTCCTGATAAACTATCACTTGATACTTGCGCCCCTCTTCTTTGTGCTGGGATCACGGTATACAGCCCCTTGAGATTTTATGAGCTTGATAAACCTGGTATGCAATTGGGTGTGGTTGGCCTTGGTGGACTAGGTCATGTGGCCGTGAAGTTTGCCACAGCTATGGGGGTTAAGGTAACAGTGATAAGTACCTCACCTAAGAAGAAGCAGGAAGCCTTAGAACATCTTGGTGCTCACTCGTTTTTGGTTAGCAGGGACCAAGATCAGATGCAGGCTGCACAGTGTACATTGGATGGAATTATTGATACAGTCTCTGCAGTACACCCTCTTCTGCCTCTGATTGGATTGCTGAAGTCACATGGAAAGCTGATTATGGTTGGCGCACCAGAAGAGCCACTTGAGCTACCAGTCTTTCCTTTAATTATGGGAAGAAAGATGGTGGGTGGTAGTGCCATGGGAGGCATGAAGGAGACACAAGAAATGATAGATTTTGCAGCCGAACACAACATATCTGCTGAAATTGAGGTGATTCCGATCGATTACGTGAACACTGCCATGGAGCGCCTTGTGAAAGCAGATGTTAGATACCGATTTGTCATTGATGTTGGGAACACATTGAACTCGAGCTGTTGAATTCTGCTTCCTTAATCTTAGTATGAGTTACTGACTAGTTGACTATTCAACTCAGTTGATTCAAAAGTCTATCTTCTGGTATTATGTTGTTTTGCTTTTATTTTCTCTGCAATTTTGCAAAGATGTTTTGGGATAATAGTCAAATATAAAATCTTTTCTGATTTGG
>TRINITY_DN50255_c0_g1
GCTGGCCAAAGAACAGTGACTTCGACCTTGACATTGTCAGCGAAGGGCTGGGAAAGAACTCGAAAAGTCCTGGAACGCAAACAGGGCGAGGACTTAAGAGATAACAAGATTCTTTTTTTATGAAAAGGGAAAGATCCAAAGGAAGAGAAAGGGCTGAAGAAGAGAGAATTTTGCTACTTCTCTAATAATTTTATTTATTTTATTTTATTTTTTCTAGCTTTTTTCAGAGGTCCCTCCCTCTGTCTTTCTGTCTTCGTTGTCCCGCTGCTAGTATCTTCCAGAGGCACGATCGTTATTTTCCCAGAAAGTTCTCGGCTCATTTTCTTGAAAAATCGGGTGAAACAATCTTTGCTTTTGTGAATTTTCATGGGATTTAACTCATTCTCAGGTCTGTCTATTTCTCTCTGTTTATCTATCTTCTAGTATCAGAGAAGACTTTGTTGACTATAGAAGTCTTACGTTTGGTTCCTGAAAGTTTTTCCTTTCTGAATTTTACTTTTAGCTTCAAACTGAAACTCGGTTGGTCTTACCATATGCTAACACTATCTATCTTTATTTTATGTCATTGCTGCTCTACTGAATGAACTTGTCGGGCTTAATTGGCACTTGATATTTGGAATGGTTCTGTCAAGTCTCTTTGGTTGCCAAGAACATGTAGGAGATAAGAGTAATTATAATTGGTTCGTGGATTTTTCTTTGCTGGTCATATGGGAAAATCAGACAGTTTTGCTCTCTTGTGCTTCATACAAACAATTTGGCTTCTAAGGTTTTCCATTTCGTGGAAATGAAGATAACATGGTTCTCCTCTGGGTATTAGAACTGAAGAATAGAGAAGAAAACAGTAGCATGAATATACTATGTTTTTGGGGCTTTCCTAAGAATTATACGTTAAGTGAAAGATTTCATACTTCAAAATAATGTACAATCCAGGACTTAAGTTTTGATTTGTTTATCTCAGCAATCAAATGGAGCGATAACATGTGATCTAAATTGTTGTGCTCTTGCTTCCTACTTTAAATGCGTAGTAACTTAGTGGAGGCCTGGGTGTATCTTTAAATAAGTTACCTATCAAATTTATAGTCAATCTAGCATAGAAAATGATAAGCTAATTACTGACTGGCTAATTCCATTGATATCGAAGGTAGGCTTATAAGAAAATGTCCGAAGGGTGATCTGGGTATTGAAGCTGTTCTTGATCAAAAGTTCCAGTTTGTTTCCCGACAATCTTGGTTTGGCCATCTTTAGTTGGTGTTTTGTTGCATGGGATAAGAGGATTACTCCCTAGTTGGTTTCCGGTTGCAATATAATGGCAGTAGATGTGATCACTAGTGCTTCTTCTGTTCCGGCTTCGGAGGTCCTTTCTCAGGCAGTAGAAGGCATTCTTGAGATTGTAATTGCTGCGAATGACGTCCTTGTTAAGAAGGATAGTTTTAAGGAACTTGCGACTTACTTGGAAAGGGTTGTTCCTATCTTAAAAGAGTTGAATAGGAAAAATGTTAGTGATACTGAGAGCTTAAACAATGCTGTGGAGATTCTCAACCGACAAATAAGAGCTGCAAAGCAACTTACTCTGGAGTGCAGCAAGAGAAATAAGGTATAT
>TRINITY_DN50255_c1_g1
TAAATTTAAATTTAAATTTTCTTAATTAATTCCTTTAAAATAAAATGGTGATCATTGTTCTTAATTAATTGGCTGTTTCTCTGTAGGTCTTCAAAGATGTGGGAAGAGCTGCAGACTGAGATGGAATAATTACCTCAGACCAGATATTAAGAGGGGGCAGTTCAGTTTACTTGAAGACCGAACCATCATTCAACTTCATGCTCTTATTGGCAGCAGGTAATCACTGAAACCGGACCTTAAATCTCTGCATTTTGGATCATATATATATATATATATATATATATATATATATATAAAGCATTTTATGGTATTATCCTAGCTGCAATAATAAATTTACGCAGTTTAATTAGTTTGTCGATTATTTCGTGGATCTTATTTATTCTGCCATTTCTTTTTGTGTAGTCTAGTACTTAATGTAAGCTTTTGAGCTCTGAAACGTGGATGTGGATGTAAATATGCAGTTTACGCAGTTTAATTAGTTTACATCCACATCTTATTTATATTATGACATGTGGATGTAAATATGCACCTTATTTCGACTTACAAACCAGACTGCGTTGTATTTTCAGTTAGAGTTTCATTAATCAAACTCTGAAACGCCATATTTCATTTTTCTTCCGAGCAAGGACAAAAATAAAATAAAATAAATAAAAACATGAATTTCAGAATGCCTTTTAATTTCCTTCTACCCAGAAATCTTTAGGATTCTTTAAATACATATGAATCGAGTAAAATTAAAAGGAATAATATTGTAGACACAAAATAATGATGCTGATCATTGGTTGTAAGGCAAGGCACCAATACGCAAATGATGATTACATGATATTTCAATACCTATATAGTTTGAATAATATTATGGATCGATCTTAGGCTATATATATATATTGTATTAACTTGATGCATTTTTTTATTTTTTATTTTGTTTTCCTCCAGATGGTCCGCTATAGCCACACACTTGCCAAAGAGAACTGACAACGAGATCAAGAATTACTGGAACACACATCTTAAGAAAAGGTTGGCCATGATGGGCATCGATCCAGTTACTCACAAGCCAAAAGGCACCGTTCTTGAGTCTGCAAATGGTGACCCCAAAAGCGCATCCAATCTTAGCCACATGGCTCAGTGGGAGAACACTCGGCTTGAGGCCGAAGAAAGACTAGTCAGAGAGTCACAGTTATGCTACCCATTATACGATCTGCCGCCAGGCTTTTCTTCAGGAAGATCATCTGCTGCAGCCTCGGGCATGCTACTCAATGAAACAACCACCAGTAAACTCGCACCCCCACGTTGCCTTGACGTTTTGAAAGTATGGGAAAGCGTGATGTTAGAGTCGATGCTAGCTGCAGGAAATGATCATCATGGTGGCGTGAATTCTGGTTCCGTTTTTGGTCTTGGCATGGGTGGCAATTGTGATATTGCCTCTGAGGTATCTGCATTAGGTTTCTTGGAGATCAACGCAAGGGATCGTCAAACGTACTTAAATGAATTCAATGAAATATCAGCCATGCAGCTCCACAAGATGAATCTGGCTACTGGGGACGTTGGAGATCGTCGTCATCATCATGATCATGATGGTGTTTTTAATAATATGGGCAACCATATTTTATCTGCAAACAGCTTGATTACAGGCAGTGCTGGAAGTGGATCAAGTAATGCTGTTGAGGAACGTGCGAGAAATGAGACGAATTATTGGCATGATATCATTAATACGGGGAGTTATTAACTGTCAAAGAAATTACCAGTCTTTCGAATTAATAATGTAGCTAGCTAGCTAGCAAGCTGGGTACGTATTTTCTTGGCAACCAACGTCTCCCTCCCCCTCTTAAATGCTACTGATTTTTGTTTTTTACATTGTAATCAATAATCAGAAATCGACATTTATTAA
>TRINITY_DN50255_c2_g1
TGCAGAACCAGAAGCAAGGTTTATCTCTTAATCAGTTGCAGGAACGTTGTTAAGGTTTTAGAGGGCAGTACAAAAGAGATTGGTCGGGCATTAACCCTCATCCCTTTGGCCGCTTTGGGCGTTTCATTGAGTTTAAAAGACCAGGTTAGCCAGCTGTCCAAGGATATGCTGAATGCAGAGTATCGAGCGGATGCAATGGAGGAAGATATTTTGGCAAAGATCCAGTTAGGAATAGAAGAGAGGAATACTGATCGATCCTACGCAAATAATTTGTTAGATCATATTTCTAAGGCTGTTGGGATATCCACTGAGCAGTCTGAATTGAAGAAAGAAATTGAAGAACTCAAAAGGGAAAGAGAAGATGCCACGATGAGCAATGGCTTGGCAGACGCTACACAAATGGAACAGGTCATTGCATTGCTTGAAAAGGCTGATGCCACATGTCCTGAGGAAAAGGAGAAGGAATATTTCAGAAAGCGAAACTCTTTAGGCAGTAGGAAACCATTGGAACCGCTCCAGTCTTTTTATTGTCCCATCACTCTGGCTGTTATGGTTGACCCTGTGGAAACTTCCTCTTGTCGGACGTTTGAGAGGAGCGCCATAGAGAAGTGGTATGCTGAAGGGAACAACCTTTGTCCCTTGACCATGATTCCCGTGAACACTTCGGTTCTCAAACCCAACAAAACTCTTCGACAATCAATAGAAGAATGGAAGAACAGGAACACCATCATTACCATTGCCTCTATCAAACCCATCCTCCAGGCAAGCGAAGAGCAAGAAATGCTCCAATCCTTATGCAAACTGCAAGATATTTGCATAGAAAAAGAGTTGCACCGGGATTGGGTAACAATGGAGGAATACATTCCAGTTCTAATTGGACTTCTCAATGCAAAAAATCGTGAGATAAGAATGAAAGCTCTGTTCATCTTATATATGCTTGCAAAAGACAGTGAAGATAATAAGGAAAGAATTGCTAAAGTGGATAAGGCACTTGAATCCATTGTTCGCTCACTTGCGCGCCAAATCGGTGAAAGTAAGTTAGCATTGCAGTTGTTACTGGAACTTTCTAGAAGTATTGTCGTACGAGATTCTATTGGAACAGTTCAGGGCTACGTACTTCTCCTGGTGGCCATTTTAGGCAGTGACGACATTGAAGCTGCCAAAGATGCCGAAGAACTTCTGGAGAATCTGTCCGTCCTTGATCAGAATGTTATATTAATGGCAAAAGCATGTCATTTTAAACCTTTGATAGGGCTTCTTTCTTCAGGACCAGAAAATGTTAGAATGATCATGGCCGAAACTTTGTCAGAAATTGAATTAACTGATCACAACAAATTGTCCATATTTGAAGATGGGGCATTGAGTCCACTTCTTCAATTGCTCTCAAATGGTGACTTACAGATGAAGAAAGTGGCTGTTAAAGCACTTCTCCACCTCTCAAACTTACCACAAAATGGCCTCCGAATGATCAGAGAAGGTGCAGTTGGGCCATTATTTGAACTTCTGTATTGTCACAGTCTATCTTCACCCACTTTGCGCGAGCAGGTAGCTGCCACAATAATGCATTTGGCAATATCAACCACTCTCCAAGAAGCTGATCAAGAGCAGGTTTTCTTGTTGGAATCTGAAGAAGATATTTTTAAGCTTTTTTCACTTATTTCCTTAACGGGTCCAGACATACAAAAAAGCATTCTCATAACATTTCACGCAATGTGCCAATCTCGTTCTGGTTTTGATATCAGGATGAAGTTGAGACAGCTCTCTGCTGTCCAAGTATTGGTTCAATTATGTGAGGTCAATAACCATACCGTACGGACAAATGCTGTGAAGCTATTCCATTGCTTGGCAGAGGATGGTGATGACAGAACCTTTTTGGAGCATGTGGGTCAGAGATGCATTGAGACATTGCTGAGGATCATTGAAACTTCTAATGATGCAGAGGAGAATGCTGCTGCAATGGGTATTATCACCAACCTTCCTAAGGAGACACGGCTCAATCAATGGCTTGTAGACGCTGGAGCAATTCAAACAATTTTTACATGTCTCACTGAGGGAACAAAAAATACCTTACACAATAGGCAAGTAATAGAAAATGCTGTTGGAGCTCTTTGTCGTTTCACCGTCTCAACAAATCAGGAATGGCAGAAGAGAGTAGCCGAAACTGGTATTATCCCTGTGCTGGTACAGTTGCTGGTTTCTGGAACTGCCTCAACAAGACAAAATGCAGCCATTTCACTTAAGCAGTTTTCTGAAAGTTCCTCTAGCTTGAGCAGGCCAATGAAAAAGCATGGGATCTTCCACTGTTGCTTGGCCACTCCTGAAACTGGCTGCCCTGTACACTTGGGCATCTGCACAGTAGACTCTTCATTTTGCATTTTAGAGGCAAATGCTTTGGAACCTCTCATAGGGATGCTTGGGGAGTCCAATCCTGGGTCCTGTGAAGCTTCTTTAGATGCAATCTTGACACTGATAGATAGTGAAAGACAGGGCGGCAGTGAAGTGCTAGCTAAAGCAAATGCCGTTCTGCCAATTATAAAATTACTCAGTTCATCTTCTGACAGACTGCAGGAGAAAACTCTTATTGCTTTAGAAAGCATTTTTCAGTTGGAACAGCTAAAGCAAAAATATGGAAACTCAGCACAGATGCCATTGGTGGAGATTGCTCAGAAGAAAAATAGCCATATGAAATCTCTGGCTGCCAAGGTACTTGCTCAGTTGAATGAGCTTGGAAAACAGTCTTCTTATTTTGGTTGATGAAATTTTGACTTTCAATTATACGCAAATGAAGAAGGAATATTATGTTCATAGGTCATTATTCATTAGCACATTGTAATCAAGCTACTGAACATTCATATAGGAATGAATTCGTGAATCTGAATCAGATCAATTTTCCAAAAGACAGGAAAACTCTGCAC
>TRINITY_DN50256_c0_g1
GTCACACCCTGCAGAAAAAAAAGTCCCTTGGTTTTTTGTCACAAGGAAAAATGATTAAGCTATTTAAGGTGAAGGAAAAGCAAAAGGAACTTGCAGAGAGTGCTAATGGAAAGTCGCCTATCAAGAAGCAAAGCGCCGGAGAATTACGTCTTCACAGAGACATCAGTGAACTGAACCTGCCAAAATCTTGTAGCATATCTTTCCCCAACGGCAAGGATGACTTGATGAACTTTGAGGTTACCATTCGGCCGGATGAAGGATATTATCTAGGTGGTACTTTTGTGTTCACTTTCCAAGTCTCACCTATTTACCCTCATGAAGCACCAAAGGTCAAGTGCAAGACAAAGGTAAGTAAGCACATCCTGTCCTCTAAAAAAGTTGTTTCTTGATAAATATTATAAGTTATGTGAGGTAAGGCAGTTCTAACAATGCATCCAACATGCAGGTGTACCATCCTAATATTGACTTGGAAGGAAATGTCTGCCTCAACATTCTAAGAGAAGACTGGAAACCTGTTTTAAATATAAACACTATAATTTATGGCCTATTTCATCTTTTCACGGTATTGATTATTGTTTCACGAGTACATTCTTGTAACTAGGTGGATCCCTTTTAATGACAAGCTGTTTGTACACAGGAACCCAACAGTGAAGATCCACTCAATCATGATGCTGCTGCAGTTTTAAGAGACAACCCGAAATTGTTTGAATCCAATGTGCGAAGGGCAATGACTGGTGGGTATGTGGGGCAGACCCTCTTCCCACGATGCATATAGCTGCCATTTGTGTTGCTAAGCACCAACTTCATCGCTTGAAGGTTCAAGGGCTGTAAATTTGGTTGCGGAACTTCCTAGAATGGTGCTGTTTGGACAGTTCTTCAGAATGTGCCCAGCAGAAGACGTTTGTATGATGTGTAACTTAGTGACATGTTTTGAGTTATTGGTTGGGGACATTTGATTTTCTTTATTTTAATGTGATCACTGGGATAAGACTTTAGTTATGTATTTATTTCTTTTATAGTTCTTGGGGAAAAACATGCCTTGTACTGCCTTGCTTGGGTAAATGATGCTAAAACTCCGACTGTGTCATTCACCTGTCTTCAGCCTCGTTTCGTTGTTGAGCTCGAGTTCACGTAGCATTTTTCCTCCTGTACGAGAGAAATGGAGGGATGAAATGGAGGCTGAGTTGTGGGTTGAATACTTATTACATGTGTAATTTATCCATTGAAAAAGTGCTATGATTTCTTTCTATTCTGGCCTGCGATCCTAGGTAAAAGTGATATATTAGTGAGTACTGGAATGACTAATACATATATGTAGGTAAAAGTTTGTAATCATGGTTCCATTTTGTGATCAAATCTATATGGTTTATTTGGTAAACCTTTTATGGCATAGGTTGGGGTTGGCAACCTGAGCTGCTTTAAGGGTACAAGGACTATAACTCGGCAGAGCAATTCGTTATTATGCTTCAAGGGGCAGCGATGCAATGGCATCAGTGGACGAAGAACATCTCTGTGAAATGAACACTGCAGCCTCAAAAGATCATGTCCAAGAATGGCTCTGATCTTAAAGCACAAACTAACGCTATCAGCAGCGTTGACGAAGATCCCTTTTTGAGACTCATTGCAGTACAAAAATTCGAAAACCCCTTCCATGGCCATGAAATCATCTTCGTACTTGCAGTGAGAGGCGATGTAAAGGAAACATTAACCTCGAATGAAAGACAGTGCATATATTATTGGGTACGCCGTCAAGATGCAGCATTTCCACAAAACAGTCATTTCTCCAGGACATCATTTCTCTGGGTATTTGATTTTGAGCATGTAGCCTGTGGTTAAAGAGTTTGGATCTACCGCAAACTGTGTGAGCTAGAACTTTATGAGAGACCAATTCCATTTCAAAGGGGACTCAATATGATATGACAATTTCGGAGGGATATCAAAGTGTATAGAAATATGTTTTTGGGCGAATTACAATTTTCACCCACAAACTACTAACTATTTTTTTTTAAATGTCTTATCTTATTTTCAACTAAAACTATAGAGATGAGGAATGAGGATAAACCAC
>TRINITY_DN50257_c0_g1
TTTCTAGACAATTAATTTAGATGTAGGTGAGGAAGATAAATTAGTTTTAATTATTACGCTTTTTCTAGACAATTAATTTAGATGTAGGTGAGGAAGATAAATTAGTTTTAATTATTACGCTTTTTCTAGACAATTAATTTAGATGAGGAAGATGATGAGATTTTACGAATCTTTTGATGACAATGAAGATAATTCTATGCACTTATAATAGAAAAACAATGATGATGGTTCTATGCTTAATAATGAGGATGATTAAATACTTCAGGATTGCATTGTTTGCCAATGTTAGCATAGAAGTCAATAACTACAATTATTGTGCTTTTTTGGTCATTTCTTCTAGGTATGTATTAATCCAGCCATGCACTTCATTTTCATTATGGCTATCAAATATCAAGGTTGTGTATATTTTGTAAAGCACATGAGAATTATATAAAATGCCTTTTAAATTTTATTTAATTAAGCTCGCTTGGTTGGCATGTTAAACAATATATTAATATCTTTTAATTAGCATCACTAGTGTCCATGATCTTCTTCTTTCTATTGTTTCCTCTAGCTAGGCGTGTTTTCATGTATACTTCCTGTGTACC
>TRINITY_DN50257_c0_g2
TGAGGAAACGACGGGTAATTGTGTTGGATTGGTGTTGTATGTGCAAGAAACATGGGGAATCAGTAGATCATTTGCTTTTACACTGTGAGGTGGCCAAGAACATGTGGGATGATTTGTTCACGAGAATCGGATTGTCATGGGTCATGCCTCTCAGATTGGTGGATTTCCTAGCAAGTTGGAGAGGCCTTCATGGTAACTCACAGATAGCGGCCATCTGGCGAATGATTCCTATATTGTTGGTGTATTTGGAGGGAGAGATACTAGAAGCTTCGAAGATCGCAAGAAAACAATAGATGAGCTAAAAGTTTTCTTTTTTAAGTCATTGTTCTTATGGGCAGGAGCCATAGTTTGTAATGGACTTAGTGTCCATGATCTTCTTCTTTCTATTGTAACCTCTAGTTAGACATTTTTCATGTATACTTTCTGTGTATCTGGG
>TRINITY_DN50257_c0_g3
TTAGAAATTAAATAAAACTCTAGAAATTTTAAATAACAACTATAATAGAAAATATAGAGATAAAGTAAGTATAAAATCTGATAAAACTATAATCGTAATAATATAAATTCTAAAATAAAAAGTTTACTAGGAAATTATTCATATACCCTAAAAACAAGATTGGTATGTTACAGTATGCCTGTAATGCAAGGGTGTCATATATTTAGTATGGACAACATCCTTGGATAAGATCCTTACTACAGATAATCTGAGGAAACGACGGGTAAT
>TRINITY_DN50257_c0_g4
TTGGAGATTGGTACCAATATGCCTGTGTTGGTGCATTTGGAGGGAGAGAAATGCTAGATGTTTTGATGATCAAGAGAGAACAAGGGACGAGCTTAAAGTTTTCTTTTTTAAGACATTGTTCCTATGGGTGGGGGCTATAGTTTGTAATGGACTTAGTGTCCATGATCTTCTTCTTTCTATTGTTTCCTCTAGCTAGGCGTGTTTTCATATATACTTCCTGT
>TRINITY_DN50257_c0_g5
TTGGAATCATTCTAAGAAAGGTATTTTCTCTGTCAGTTCTTTTTATCAAAAGCTCATGAACTCCAGATTGCCTATGTTCCCGTGGAAGAGCATATGGAAGACGAAAGCTCCCTCAAAAGAAGCTTTCTTTGTTTGGACATCATCTTTGGACAAGATTCTCATTACAGATAATTTGAGGAAACGACGGATTATTGTCCTAGATTGGTGTTGTA
>TRINITY_DN50257_c0_g6
GTTAGATCCTTTTACCAAGCTTTAACGAATCCTAGATTGATCATGTTCCCTTGGAAGAGTATATGGCAGACGAAAGCTCATTCAAAAGCGGCTTTTTTTGTTTGGACAGCAGCATTGGACAAGATCCTGACCACAAATAACCTGATGAAGCACCGGGTAATTGTGTTGGATTGGTGTTGTATGTGTAAGAAACATGGGGAATCAGTAGA
>TRINITY_DN50257_c0_g7
CAATATGCATGTGTTGGTGTATTTAGAGTGAGAGAAATGCCAGATGTTTTGATGATCAAGAGAGAACTTTGGACGAGCTTAAAGCTTTCTTTTTTAAGTCGTTATTCCCATGGGCGGGGGCTATAGTTTGTAACGGACTTAGTGTCCATGATCTTCTTCTTTCCATTGTAACCTCTAGCTAGACGTTTTTCATGTATACTTCCCGTGTACCTGGGTCTTGCCTATTTCTATGAATACAATATCTTTGATTACCTATCAAAAAGAGAGAAAGTCTAGGCAGAGCAGTAGCCAT
>TRINITY_DN50257_c1_g1
TACAGATAATCTGAGGAAACGACGAGTAATTGTGCTGGAATGGTGTTGTATGTGTAAGAAGTATAGGGAATCAGTAGATTATCTGCTTTTACACTGTGAGGTGGTCAGGTTCATGTGGGATGATTTTTTCTCGAGAATTGGATTGTCTTGGGTCATGCCTCTTAGATTAGTGGATTTCCTAGCAAGCTGGAGAGGACTCCATGGCAATTCAAAGGTAGC
>TRINITY_DN50257_c1_g2
GAAAGCCAGGTGACAATTTGTAACGGAAGGTCCGCCCTCATCTGCATAGGATTAACACAATAAGTCAGGCACATCTTCAATAGCTAATTCACTAGAAGTGCCTCAAGCTTGCAACAATTTCTTAGATAAATAAGCATCAAGTGAAATTAAGGGACCATACATATAACAAATCAGAATGAAATAGATGGAACATACTCCAAAATAACTCTTTTAAAGAGTGAAAGACAAATCGTCCAAGTTTCAATAATTATTGTGGTGTGCGTCACAGCTCCACTGGAACATGTCCGAAGTTCCAGTGATCACTTACAATACGGAAATCGTCATCACTAACAATAATGTGACTGGCAACCAGATGATATAAAACATGCAATAATCAATGAGGAATCAGTAGATCATCTGCTTTTACACTGTGGGGTAGCTAGGAACATATGGGATGATTTGTTCATGAGAATCGGATTGTCATGGGTTATGCCTCTTAGATTGGTGGATTTTCTCGCAAGCTGGAGAGGCCTTCA
>TRINITY_DN50257_c1_g3
GATACGATGTACTAGAGTCATTCAAAGAAAGGTAATTTCACTGTTAGATCATTTTACCAAGTGCTAACGAGTCCTGGAATGACTAATTTCCCGTGGAATAGTATATGGCAGACGAAAGCTCCCTCAAAAGCAGCTTTCTTTGTCTGGACAGCATCTTTGGACAAGATTCTCACTACTGATAATTTGAGGAAACGACGAGTTATTGTCCTAGATTGGTGTTGTATGTGTAAGAAGCATGGGGAGTAGTTGATCATCTGCTTTTACATTGCGAGGTGGCCAAGGTTATATGGGATGATTTTTTTCTCAAGAGTCGGATTGTCTTGGGTTATGCCTTGTAGATTGATGGATTTCCTCGCAAGCTGGAGAGGACTATACGGCGATTCTCAGGTAGCGGCAATTTGGAGATTGGTACCAATATGCATGTGTTGGTGTATTTGGAGGGAGAGAAATGCTTGATGTTTCGATGATCAAGAGAGGACAATGGATGGGCTTAAAGTTTTCTTTTTTAAGTCTTTGTTCCTATGGGCGGGGGCTATAGTTTGTAATGGACT
>TRINITY_DN50257_c1_g4
AGTGAATATATGAACTTTGTCTTGGAAGCCCTTCAGCTGGAAGATACTGTAAAAAATTATGAGCACCGGAATGCCACAGGATGGTTTGCTCCAAATCCACTTGTGTTTCACTTTATTAAGTCTTACACATGCCTTCTTCTATTCTTAACAGATTCAACATGTATGAATGCCACAATAACTAATAATTGGACCAGCATCTCTGATTCTAGGAATTTGGTTGCTTATCTGCATGACTCAAAAATTTTGGATTCACACATTCGAAAGTGTGCCACACAACTTGTTTCTGAAAATATTACATTCTTCTTTCTAAATAGCCATTTTTAAGGCCATAATGTTACTTATTTCGTGTTTTCTGTATGTTACTATTGCTAGTTGGAGACTGTGAATTGAATTCTATATGAAGATGCATACTCTCTCGTTAGGTAATTACCAAGGCGAAAGCAGCTCTCTCAGAAGTCAATTTCCTTGCCTTTTTTTGGGGGGGGCTGGTTGGAAGGAGGGTTCACTCGTAATACAGAACTAGATGAATGGGTTCAGGTTGAGAGCTGTTTTTTGAGTATTTTGTGGTTGAAGTCCTGAGAGGAAGTTTACAAATTGGCTATAAAACCTACAATGCTATTAGATACTGGAAGTTGATTTGTTCATGTTGAGTGATCATAGATGAACTGAGGAGGTTGAAATAAAGTGGCAAGGAAAAGATTGTTTAAGAGTTTTCACTTTCTGATAAGCGTAGACTCCAGGTACACAAGGGTTTTTTATGGATTTTTTTTTTAAATTTTTTTTTAGGGTTTTGTTGAAGATTTGGAGGGAGAGAAATGCTAGAAGCTTCGAAGATCACGAGAGAACAACGAATGAGCTAAAAGTTTTCTTTTTTTAAGTCATTGTTCTTATGG
>TRINITY_DN50257_c1_g5
AGATTGGTGGATTTCCTCGCAAGCTGGAGAGGCCTTCATCGTAACTCACAGATAGCGGCCCATCTGGCGAATGATTCCTATATGTATGTGTTGGTGTATTTGAAAGGAGAGAAATGCCAGAAACCTTGAAGATCAAGCAAGAACAACGGATGAGCTCAAAGTTTTCTTCTTTAAATCCTTGTTCTTATGGGCGGGGACCATAGTTTGTAACGGACGAAGTTCCATG
>TRINITY_DN50257_c1_g6
AGATTGGTGGATTTCCTAGCAAGTCGGAGAGGCCTTCTTGGTAACTCACAGATAGTGGCCATTTGGCGAATGATTCCTATATGTATGTGTTGGTGTATTTGGAGGGAGAGAAATGCTGGAAGCTTTGAAGATCAAGAGAGAACAATGGATGAGCTAAAAGTTTTCTTCTTTAAGTCCTTGTTCGTATGGGTGGGGGCCATAGTGTGTAATGGACGAAGTGTCCATGACCTTCTACTTTCTCTTGTAACCTCTAGTTAG
>TRINITY_DN50257_c1_g7
TTGTATGTGTAAGAAGCATGGGGGAATCAGTAGATCATCTGCTTCTACAATGCGAGATGGCCAGGGTCATGTAGGATGATTGTTTCACGAGAGTCGGTTTTTCATGGGTCTTGCCTCTTAGATTGGTGGACTTCCTCGCAAGTTGGTGAGGCATTCAGGGTAACTCACAAGTGGTGGCCATTTGGCGTATGGTTCTTATTTGTATGTGTTTGTGTATCTGGAGAGAAAGAAATGCGAGAAGGTTTGAAGATTGTGAGAGAACAATGGAAGAACTAAGCTCGTTTGTTTTCGGAGATGAGATGAG
>TRINITY_DN50257_c1_g8
CTAGATTGGTGTTGTATGTGTAAGAAGCATGGGGGAATCAGTAGATCATCTGCTTCTACACTGCGAGGTGGCCAAGGTCGTATGATTTTTTCATGAGTCGGTTTGTCATGGGTCATGTCTCTTAGATTGTTGGACTTCCTCACAAGTTGGTGAGGCATTTAGGATAATTCACAAGTGGCGGCTTGGCGTATGGTTCCTATTTGTATGTGTTGGTGTATCTGGAGGGAAAGAAATGCGAGAAGCTTTGAAGATTGTGAGAGAACAATAGAGGAACTAAAACTCTTCTTCTTTAAGTTAT
>TRINITY_DN50258_c0_g1
GTTTCAATATGGCCTTTGAGTGTACATCATGTTTATTATTGTTATTATGCATTTGAACATTGTGAGCTAGTCTTGGTATGTTAAAGGAATTTTGGATAATGCAATGTCATATAGGAATGCCCTATTGGAACTTACAAAGATGTTGAGGGCTCTGATGAACATCTTTGTACGCCATGTTCTATTGAACTTCTTCCCAATCGTGCTAATTTCATATACGTGCGAGGTAATATTTATTTGTATGATTTGACTCTAAACTCTCTGTCTCTTATTTTTCTTTGAGCTTATATCTCACTTGTGGGTTCACTTTCTTCAGGAGGAGTTAGTCAGCCATCTTGTCCCTATAAATGCCTTTCCGACAAATATAGGATGCCAAGTTGCTACACGCCTTTTGAGGAGCTCATATATACTTTTGGGGGGCTCTGGCCTTTTGCACTTGCGTTGTCATGCATATTGGTCCTTCTAGCTTTTCTCTTAAATACTTTGAGAATAAAAGTGGTTGGATCAAGAACTTATCATCGGGAAAATACAATTGAACACCAGAGTCATAGCCATTTTCCGTACCTTCTTTCTTTATCAGAGGTACATTGGTGATTATAACAAGCATTCCTTCATTTTTATCGGAGAGGAAAAAGCTTTCCTTCGTTTCAGCTTATGTATTTTATGAGCCTGATCATATACCACTTAAACCTAGGTGCGGGGAACCAGAGCCGAGGAAACTCAAAGCCATGTTCACAGAATGTATTTCATGGGTCCCAATACTTTTAGAGAACCATGGCATCTTCCTTACTCTCCTCCCAATGCAATTATTGAAATTGTGTAAGACAACCTCTCATCTTCTTAGGGATTATGATGGCCTAATCTACTTTTAATTTCATATTGTGATGTTTCAGAATCTTTATTCCTGATAATCTCCAACTTCTTGGTACTTACTATATGAGTCGAACTGTTATTCTGGTGATATTGACTGACCAAAAGAAACTATTTTCTTTATGCATTACCGTATTGGAGTAGTTTTCATCCTGATATACACTTCTTTGTGACAAAATTTTAGTGAACATCCATACGAAATATAACGCCCATAAGATTACATTTGCACTTGTAAATCTGCACCAACTTGTTACATCTCATGTCGCACAAATTTATCTATCATGTGCAACGCTTCTTGTCCTGCAGGTATGAAGATGCTTTTAACAGATTTATTGATGAGATTAACTCTGTTGCTGCATATGATTGGTGGGAAGGGTCAGTTCACATCATACTTTCAATTCTTGCATATCCTTGCGCCTGGTCTTGGAAGCAGTGGCGAAGGAGAAATAAAATTCATCGCCTTCAGGAATACGTCAAGTCTGAATATGACCACTCGTGTCTGCGCTCATGCAGATCCCGAGCTCTGTACAAGGGGATGAAGGTTGGGGCAACACCAGACTTGATGGTGGCATATATTGATTTTTTTCTTGGTGGCGACGAGAAGCGTTTGGACATGGTATCAATTATACAGAAGAGATTCCCTATGTGTATAATTTTTGGTGGTAGTGGAAGCTATATGTCACCTTACAATCTTCACAGTGATACATTGTTGACAAATCTTCTTGGCCAGCATGTCCCAGCAACTGTTTGGACTCGTTTGGTGGCTGGTTTGAATGCTCAGTTAAGGACAGTGAGGCATGGATCCATCCGCTCTGCACTTATTCCGGTTATTAACTGGATAAATAGTCATGCAAACTCACAACTGGACTTCCATGGGGTTAAAATTGAGCTGGGATGGTTCCAAGCAACAGCTTCGGGTTACTATCAGCTGGGTGTTTTGGTAGCTGTCGGTGATTATTCTATCCACAATTTGCACCCACCGGATTTGTTGGGCAGAAGTGCTGATGAATCTCCAAGGCAAAAGGTTGCATGCCCAAGAAAAAGTCTTAAGCAGCAAACTTGGGCATGTACAAGCCATGCATTATCTCTCAAAACAGTCACTGGGGGAATTAATGGAGGACTTGTAAATGATACTACATTGAAATTTCTGGATTATAAAAGGGACTTTGCCTTTCCCCTTCATCTCTTACTGCACAATTCAAGACCTGTTGGTCGTGAGGACAGCCTGCAGCTGCTGATCACTATCATGATTTTGGCAGATCTTTCTGTCACTCTACTTATGTTGCTTCAATTCTATTGGATTTCTCTTGGGGCTTTCCTTGCCGTGCTGCTCATTCTTCCCCTATCCCTACTTTCTCCCTTTCCAGCTGGCTTGAATGCCTTGTTCAGCAAAGAACCTAGAAGAGTTTCGCTTGCTCGTATCTATGCATTGTGGAATGCTACATCTCTATCGAATATTGTTGTGGCTTTTATCTGTGGCATATTCCATTATGGATTTTCCTCTTTCCAGCCGCCTGACAAGTCAAGTGCTAGGAACACTAGAAGGGACGATGATAAATGGTGGCTTTTGCCAACCATCCTTGTGCTGTTCAAGTCAATACAAGCTCGTTTTGTCAACTGGCACATTGCAAATCTAGAAATCGAAGATTTGTCACTGTTTTGTCCAGATCCGGATGCTTTTTGGGCGTACGAGCCGAGTTCATGACTAATGAAAAAGAGTTATTGCATTGTGAGTATCAATCTCAGCCCCTCTCTCAAATGCTGAAGGTCAGGGATCCTCTGCTTCGGGGAAGTTACATCTACTTTACTTTGTGAATATATTGATAGTCGTATGTAGGAAGGCATCAGAGTATAGTTTCCAGTTTTGTCCATTGTAATTAATAGTATTCATAGCGACATTGAGTGCAGAATTTTTTTATTTTTTTATTTTTGAGTGATCATTAAGAGGTACTTATGTAAAGGAGATAGAGGATAGATTTCATTGTTCAGTTTTCACTGATTGCTCCATTTTCATATAATACTTTGTATTAAAATTATATCTGTCAAACACTTGTGGCCTCTCTCTCTCTCTAGTTTTTTGGTACATCACTAACCGACCAGAGTTCATCTCCAATTCCATCCAAGCAATATAAAAACCACTTCCTGCAAACATTGAATGAGGTGCTTTTGGATATATAAGTTTTACGGGGCCTCATGAAAGGGGATCGGGAGAAGAAATAAACATGGAATTTTGGGTTCTGAGGAAGACGAAGACAGAGGAGGGAAAGAAAGAAGCAAATATGGGATTCAGGAGCGTTGGGAAACCTTATCAGTAGTCAAAACAGTGCAGCTTAGTTAAGCCTTGAATGGCGTCACATTTGTAAGCCTTAAATGGCGCAGCTTTACTTTTATGATTAAACGATGTAGTTTTCATTTGTGTTGAATATTGCATTTTGACATTGAGGTACAGTAATTGTAAGGGGTTATTTTAGTATTTTCATCTTGAATCAATTAGAGAGGTGATCACATGGGTACTAAACCCAGGGCAAGCAAAGGGGGG
>TRINITY_DN50258_c0_g2
GTGCTGAATCTGCAAGCATATAATTTCGTTTTGGTAAAGTAGCAGCTGTAGAATAAGAATAAGACACAGTGGAGAATAAGAATCCCATTGCTGACTATCACAACTTTCTTTAAAAGTGAATAGGCACAGCACCACCAACCTACTGTTCTGATGGTGATGGCCATATCATTAAGCTGAAACTAAATTATGTATCAAAAGTATAGCAATTCCATGGTTCCCATCTAATTGGAAAGTAAGCAATCAAAAACTGAATATTACAAAAAGAGAAATGATACTTGCAGTCGTGAGTGTGCAAACGACTGTATGTAGCATTACTCAAAATAAAATTCCAAAGCATGAATACACAAATTTTGCATATATACGTCATATTGGCACCCGTTTACCTGTAAGCCACAACCCATCTGCTTCAAACTTGTTAATTGAGATCAGACAACAAAATATTACCTCAGATAAAAGAGGATATAGACCATGAATGCAACCTTCCCCAATGGCACCAAGAGCCAAGACGGCAGCTTCCCTTTCTTTCCAGGCTGCATCACCTGTGGTGGACAAGTTGGCCTGTGGAAATTCAAAATGTGAAAACATGCATTTGATACAAGAGCTACTGCAGAGAGAAACTATTCCCAAAAGGATACATTTCGACCCCACTTGCACCAAAAAACCTTTCTTTTAATCGATACAAAATTTTATTGAAAATAAGAATGGGCAACAGCCCAAGTACACGTGACATATACACTTGCACCAAAAACTTAAAAGTGTACAAGAATCCTACCTGATGTTACCAACCACCTTAGAAATAAAGTGATAAAGTGCAATTTACAGCAATGTTCTAAGCAAACAAATCAACAGCAATTCAAGTATTGCTCGTTTTCCCATTCGTATATGTGAATATTTATGTGCTTCAAAGTACTAGCACATGCTCTGAATTTTACATTAAGGCAAAAAGAAACAATATAAACATATTTTTAAACCAAATTATTGGATAAATAAGTACTCTCATACATCGCAAGTATGCTCAGGAAATCAGTTGCCTTAATGACCAAAATAATCCATCAAAACCTAAAAGATCAAAATGGCAGTTTCAACATTATGGAACCATGCAATGTTATGAGCAATCAAAGGTCCATTTATACCAACAGCGAGCAGGAAGTGAAGAATAGGTGAGCTCCAATACAGATACAGGCTTAGGAGAGAAATTTGAAGAAAAGAAGCAGTATATCCTTCCACAGTCAAATATTTACATCAAATGCCAAACAAATCAACCACCTGAACTATAGGCATCAATGTCGGAAGAATCTCATCCCCAAACACATTTGAGAGGATATCAAGGGCAGCAGCACTGCACTTCCGCAAATTCCATACATTAACAATGTCATCGTCATCATCTTCCACATTATCTGATCCATGAAGTCGTGAGGAATGGAAACGAGGTTTGAGATCCTGATCACGATCTGGGAGAGACCCATCCTCCTCAGCATCCACAATGGATTCATCATCGTCAGCATAAACCATGTTGGACAACAACACCGGAACTAGACGAGGCAAGAACTCTCGTAGCTTCTCTGGTGGTAACTGAGCATCACAGTATGCAGACCAGAATTCACAGGCCTCCAGAGCCACTTCATCATCATTATCCTTGTTGACTTGCAACATGTATTCAATTACACTCCCCAGATGTGGCTCCAAGAAAGATGGACGGACTTCAATTAGCTGAACAAATGCTGCACAAACCAATTTCCGCACTTCTGAGGCAGGGTCGTGAGCAAGAACAAACAAACCCTGAAGATATTGCTCCATGGATACATATAAAGCGGTGGGCATCAACATAATGTATTGATTAACAGAACCCAGGGAAAGCTTTCTTAGTGAGGCATGTGGTGACTGGAAAAACTTGTATAATCGAGGAAGAAATATGCTGATAGGACGCTCAGCTAAGCCAGGTACATCTGAATCAAGAACTTGAGGGATATCCTCACAAATCTTGGATAAAGCATCCATAGCACCTTCCATGTGATTGATGTCATTACTGTCTAAGCAATTGACTAGAGCTTGCAACAACTCAGGCCATCCCAAAACTCCCCCTAGTTGAACAACAACACTAATAATGGTCCCAACTGTAGATCTAATGTGCCTATCCGCTGCTCCCATGCAAGGCAACAACTCTGATTTTATATATTGCTGGTTTACAGGAGCCATGGATTTATATTCGGTTCTAAGGTTATTTTTCAAGAGCAGGCCAGCAGCTTGTCGAGTTTCCACCGACTTGCCCTCGGCACGTGCGAAAATGAAAGCGAGGTAGTTATTGAAATCGGGGAACTGAGAGTACTGCTGGAGTTGTTGCCAAATCTGGGACTTGTCGGCGGAGGAAGAGGAATGGGAAATCTGCTGCTCCAGGAGCCTGCAGATCTCTCTGAACCCCTCCTCCTTGGGCTGCCACGGGGCACTACTCGCCGCCATTATTCAACGAATTTTCTAGCTTAATCTAAATCCCTTTTGTTGGGGGGGTGGGGGTGTTCCGCTAACTGTAAGGGTTTTGGAATCGGAGGAAGAACTCTATGACAGGATGCGAGGATTCGTTGGTGGGCGGAACAGAACCAAAGAGGCACCTATGCTTGTGTTCAAAACATATTGTCCTGAAAGACAGACGATTGTATTTGTGGGGTCTTTCACGACTCTTTCACTTTTCACTGGTGTCTTGAATCTTGATAGTGTATATGCAAGTGTATTATAGTGATCATTGAAGGGTTAGATATGGCCATTAGAGACGGATCATTCTGTAATTATCAGTGGAGCCCACGATCACGAAGGCTTGTTTGGTGTTTGGCATAATCAGTGCTACTGGAATTGGGATCATGGGGAGAGCAAG
>TRINITY_DN50258_c0_g3
CTCGAGTAGGCTTTATTTAAGTTGGCTTCTAAATGCTTCTGGACTATCCTTTTGTTTCAACAGTACATTTCCTTGAAACTTTTGCGGTACTTGAACATCACGTTTTAGGTGCATAGATAATTTGAAACTTACTGGAACTTTGTTGTTGGTTTTCAGCGTAGAGGAGGTGGAGCATTGAACTTTGGGTTGGTTATTCTTTGAGATGAGTGGAGCATACTTTATCGAAATTGTTTAGGGCTTGTTTGATGGAGCTTAAATGGCTACTTTCTATTTTTACATAACATTATTTAGTGATCTACCATATTGGGTGGGGCCCCGAAAAAGATTTTGAGTGATCACCATAGCTGGCTGGATAGGATCAATGTTAATTCTTCACGCAAGCACCTGTTTCATTTATTTAAGAATGAGTACACTCTTTGTATTGCACCATTTCACAATGACAATGTTTTCATGAAACAACAAGACATTCGCTTAAAATGTCCACTTGAATCCTAAAAGCCCCCATCTCCTCTCTCCTAGGAAAGGGAAATAAAAATTTCAGATGGAATGATAGATTGATACTTTTTATGGATGTGTAGATAATTTGTTTTTAGACTGTTTACACATGCTCTTGTCATAATATACTTTGGTAGGGTTTTTGCCTCTGAAGGCATGTGCTGCATATCTATCATGAGGTTTTATTTATTATTCTGATATTTGAACTCCATCTTTCAATTTTCATCTTATGAGCTTGAAGAAATTTGTTTTTTTCTTGTTTGTTGTTTGGATATACCTTGAACGCATTTGGTTCTGGGTGTGCTGTTTGGTTTGAATAAATCAAAATTTTGATTTTTTGGAACTTTAAAACAGGGAAAGTCGGTGG
>TRINITY_DN50258_c0_g4
TCGGGCCATCCTAAAACTCCCTCTAGTTGAACGACAACGCTAATAATGGTCCCAACCGTAGATCTAATGTGCCTATCCGCTGCTCCCAAGCAAGGCAACAACTCTGATTTTATATATTGCTGGTTTACAGGAGCCATGGATTTATATGCAGTTCTGAGGTTATTTTTTAAAAGTAAGCCAGCAGCTTGTCGAATTTCCACCGACTTTCCCTCGGCACGTGCGAGAATGAAAGCGAGGTAGTTGTTGAAATCGGGGTACTGAGAGTAGTGCAGGAGCTGCTGCAAAATCTGGGACTTGTCAGCGGAGGAAGAGGAATGAGAAATCTGCTGCTCTAGAAGGCCGCAGATCTCTCTGAACCCTTCCTCCCGGGGCTGCCACGGGGCACTACTCTCCGCCATTATTAAAGTTTTCTTTTCAAGCTTAATCTAAGCTCTCTTGGGATGGGAGAAGTTTTGGAATTGGAGGAAGAGCTTTACTTTAGGACAGGTTGCTAGGATTTCTTGGTGGCTTGGGTGGGCGGAACAGCACCGAAGAGGCCGAAGCTTTGTTCGCGTTTAAAATATTCTGCGACTACGAGAAAAAGATTACTTTGG
>TRINITY_DN50258_c0_g5
TGACAAATATGGTAATGCTGATCTCCCCTGTGAATTGGGTAGTGGAACTGTAGGCCCTAATCAATCATATGGGCATGTGGTTGGAGGCGGGATGATAGGTAATGTTTATACAATGAAACCGGTGTTTATCAACCAAAATGTTCTCCTTTGGTTTTGATTATTTACCTATGAATGCTCTCTGATGTTTAACTTAATGAGCAGCCGACTTTTTGCCCTTTTCTTGTGCTTTATGGGTTTACATCAATCAACCTGTATCTCTGTAAGATTATACCTAGATAATGTTTACAAATTCATGTATCATTTTTACTAGTAATGGGATCAATCCAATGGCC
>TRINITY_DN50259_c0_g1
CCGACATAAACCCTAATACTTCAATCCATCAAAATAGAAAACAGAGAAATTCAATTTTGTGTTCCCCAATTCGTCTTCCAAATCCAAAAAAATAAAAAAATGTCGTTTCTCGCATTCAGAATATCATTTAGAAGATCCATAAATTCCATCTATAATCGTAGAATTTCCTTCCTATTCTCATCTGGGTCTCCTATTTCACACGAAACCACAGAAACCCCATCTGGGCCTTTCCGATTCTCGCATTCAGTATCGGAAAACTATATTTCACCATCTGGGTCTCCCATTAACAGGCATGGGTATCACCAAATTCCCCTCCCTTTACCACCTTCTGTGTCTGAGAAGCCTATTTCAGCTTCCGGGTCTCCCATTTTCCGGCGCGAATTTTCTGGGTTTTGCTCTCGTGCAATTCCAAGCAGCAAAAACCCTTGTCAATTTCACCAAAATCTATCGATTTTGACGCCATTTCAATACTTTTGTACTAAAGCTGCTGTGCAGCACTCAACTGCTGACGGGCTCACAGTGGAGGGAATTGTAGCTAGTAATTGGACAATTCTTGATGAGACTGAGAGTGATTGGAAAAGTCATGCTGCTGCCATTGCTCAATCCATTCATCTAATCAAGAAGCGGTTGAAGTGGAAAAAATTGGTGGTCAGGTTGGATTTGTTATCAATGCAGCTGAATAAGCCAGATATTTGGGATGATCCTGTGCATGCAGGGAAGATAAGTCGTGAACATGGTTCACTCATGGGTAAAATGAAAGCGGTGAGGGCATTTGAGCGAGAACTGCTAGAGCATATTGACATGATTAACCTTGCCCGTGAAGAGAATGATCCAGAGATGGAATTGGTGGGCACTTCCTTTATCTAGGAATCATTGAAAGCTTTGCTTAGGATGAGGAGGAATTCAAAAGAGAAAGAGCTTCAAGCTATGTTATCTGGGGAGCAGGATTCTTGCTCTTGTTACATAGAGGTTCAAGCTGGAGCTGGTGGTACTGAGAGCATGGATTGGGCAGCAATGGTCATGCAGATGTATAAAATGTGGGCTCAGCGACGTGGATATAAAGTCACCGTGGTGGATGAAATGTCTGGTGAGATTGCCGGAATCAAGCGAGCAACAATCAAGGTGGATGGTGAATATGCTTTTGGATATGCCAAAGCAGAAGTAGGAGTGCACAGGTTGGTACGAATCTCACCATTTGACAGTAATAAGCGTCGACATACTTCATTTGCTGCTGTTGCTGTAATTCCAATATCGGGTGATGGATCTACCCATGTACAAATTAATGACTCTGATCTCCGTATTGAGCGATTTCGTGCTGGGGGAGCTGGTGGCCAGCATGTTAATACGACTGAGAGTGCTGTGAGGATAGTTCACATTCCTACAGGACTTTCTGCCACTTGTCAAAATGAAAGATCACAACATCAAAACAAGGCTTCAGCAATGGCCGTGCTTCAGTCTCGAGTGGACCAGCTTGAGATGGCTCGCCAGGCTCAGATGAATGCACAACATACACAATCTCTCACTGACATTACTTGGGGCAGCCAGATCCGTAGTTATGTGCTTCATGTATGCAATGAGACCTTCTTTCATTAACTTGTTTGGTACCATTGACCATGTAAGCATCACTTAACTTCCATTAAGATTTGCAATGCAGCCTTACCGCATGGTTAAAGATCTCCGAACCAGCTATGAAGTTTCAGATCCTGATTCTGTCCTTGAAGGAGATCTGGATGGATTCATCCTGAGCTATTTATCAGCTTCCTTGGATAAAGATGAAGATGGTTGGTGAATTTAGTTGCTGGATTTCTTTGGCATCGTGCATATTGTCAGCAGAGCTAAGTCCGTGCATGCTTGGGCATCCCCGATAATTAGCGGCCAGATCTTGACTAGCAAGACAATCAGCGACAACGACATCCGGGTGGTTCAGGCGTGGGATTTTGATTGTAGTTGAGAAAGAATACAGTTGAATTTAGAGAGGTTGCCATTTGATCACCAATGATATTCTTTGAAACAAAGTCTTGGTTAATAGTTTCTCCGGGGACGAAATAATATCGATCAGTAGCTAAAACAGTTCTAGCAACATCAGTTTATGGGTTTACTTTTATGTAATCTTTTAATGGTTAAAGTATTTTCCTCTCTGTAATGTCTGAAAACTGATATGCCTGTCTTCACATACAAATATGACATGATGTAAGATTATACGTTGTTGTTAAAGCAGGCCTTGTCATAGAGTGCATGCATGTTGATAAAATTTGAA
>TRINITY_DN50259_c1_g1
CCTATGCTTAATGGGGGGAAAACGTAAATCCCACCTTATATCCAAGATGAGTTCAACTTTCCACTTGGGTTTCCACAAGTCGAAAGGCTTGAGTTTCATATCGGTCTAAAAAATGTTACCTAATGACATCATACTTCAGAATCCGAGGCCATCAATTTACAAAATCAAGATGAACATAAGTTACACAACTCTCCTATCTATCTAGTGTGGATACACACACTCGTTCTCCATTTATTTATATCTATATATTGATTTTGCGGCAACAAGGGATGCATCACTTCTTCCTTCAGCTACAACTACAAAGAATCCCTTATCTTTTTCCTTTGGTTCAAGGCGGGCATAGGATCATCATCTCACAGATATTGAGAGCGGAGCTGAGTATCCAAGTAGAATGTATTCTCTAAATGAGCGGCCATTTCATTCACAAATATAAAACTTGGATTAACTTAAATTGTGTATATATCCTCTATGATTTTCCTGCTTCAGAAGATTCAATATCTTCCATTTCGCTGCCTAGTTTGATGATATCTTCAACCAGTATCTTTCCTTCTTTATCCTTGGAAAGATTGCTGATAAGTTCTTGTATGCCCTCCTTACCCAAAGTGTCCTTGAGGTACATCGCAGCAGATGCAACCTCCTCAGGAGTCACTTTCCCATCATAATCCCTATCAAGCAACCGCCAACGGTCTCCAATTTTTGCATCAACATCATCAATTTCCTTTTCAAGCTTGTGGAGCATACCATCAACCCTTTCTATAAGTGCCGAAGAAACCTTGTGATCTGCAGCAGTCTCGGCAGCATGATCACTATCTTCCCGGGCAGCTTTGTACGCCTTCTTAGCTTCTTCTTCACCATCTGTACCCTCTTTCTCCACCATGCTGTTATACAATTCTATCTCCTTTTTGACAACTTGCAAGAACTCTTCGCGCTCCCTGCTCACTGAAGATGCTGAAGCCAAAACAGCTAGTGCACGACTGAGCTCACAAAGCTCCTCCACTTTCTCCAATGTTTTCATTCTCGCCTGTTCCCGTGCTTCTCTAGCCATGGCTGCAGCCATCTCTTCCAAAGCCACATCCTTTTGGCTGCCAGCAGATTCCTTCATCTTGGCCTGCTCCTCCTCTTCTTCCTCTTCCTCCTCCTTGATCATTTCTTCCTGCATTTCTAGGAACTCCAATTTCCTCCTCCTTTCTGAAACAGTATCCTCTGATGGCAAGGTTGTTACTTGAACAGTATCCACAACCTCATCTGGTAGAGAGGAGATTGCCTCTTGAACAACTTCCTCTGGCTTTTTACCAGACGTAGAGAAGGCTCTAGAAAGAATCAGGAGGGAAGATGGAAGAGAGTGATTGAGAGACAAATCCAACCAATCACGCAGCTGTTGACGCATTTCCTCCACTGAAGATAAGTCGAGCATTCCTCGTTCTCTACAGGCATGACGAAGTTCAGCTTCTGAAAGGGACTCCACACCCTCAGCCTGAATCAACTTATCATCATTCTTGATCTGTTGTAGTCTTTTCCGAAGCATAAATCGCAGATACGCATCAGTTCCATATGAGCTGATACCCATATATTTGCACATGTTAACTAACCGAGGCCTGCTGATGTTATCCAAAGTAAGCTCATCATTGAATAACTTGGCAAAGCCTAAAATTTCATCATTGGAACAACTGGCACCTTTTCTCAGCTTATTGATAAATTCATCAAGATCTTCTGCTGTCTTCTTAATTTCTCCACTTCGTGAGATTTGGATTTCCTTCGCCATTTCTTTCACTGTGTCCTGAAGAAACTTTGCATATTCTAGTCTTGCGTTTAGCCTCCTTTTCAATGCCTCCTCTTCTTTCATCTTGTCCTGGAAGGTTGATGGTAACATGTTGGGAAATAATCTCAGGAATACTGGCAGCAAGAACTCCATGAATGGAACTATAATAAAAACTGCAAAAGGAACAAGCCTGAAAATATCAGCTGTGGTGCGTGTGAGTTGTTGTCTCTCCCTTCTAGAAAGAGTCTTCCCTTTCGCAAGCTTCAATGTTAACCTTGAGCTGATCCGAATATCGGCCCAAAGTAGTTTTGTACCCAACCAATAGTGCTGCAATGTAGACTTAAATTCATCCATCCAATGGCGAAACTTCCTAGCCCAGTCCTCCCTGCTCATGGAGGCAACAGCTCTCAAAGCAGGACCAATTCCCAGAAGTTTTGTCCATATTGTCTTCATAATAGATTCGACATTCTTTTGTGATTCTTGCATTTGCTTAGCTTTGGCTTTGGCTTTAACTGTACTCAAACCTTCAACTGCTTGGTCACACTCCTCCGGTGAAGCTTCCTTTACCCTTTTAGAAACCCTTTGTTCATTTTCATCATTACCACTAGTTGTTTCAGGTTGACCCACTGGGGCTGCTGAAGCAAAGCGAACAGATTGTGAAATCCACTGAACTCCCAAAGAGGGAACGAAACCCACCCTTCCAATTCCATTACCAAAAGTTGAAATTGCAAAGGAGTTATGCCTAGGAAATCCTGTTAATAAAAGACCAGGTAATCCACCCTTGTTGACTGAAGATAAACCTCCTTCATTTCTACAATTAGTAGCTGCAAATGGATGATTTGCAACCCAGCTGGAATTCAATAATACATCAGATGAGGATGTCCTTAGTAGCTCAAAATTTGGAAAACCTCGAATCAAGCAAGTGGATTGATTCAGGGAATTGAAGAGGTTTCTTTTCCTTTGCAAGATTCCTCTTGAAGCCATTATTAGAATCTTCAGCCCTTATGCAAAGAAAAAATGCACGTCTCATGCAGCCACTCGACTTAGCCAGCACGCGCGCAGAATACATATAGATTTATGTACGTATTTTTGTATGTTTGGTGTAACATTGGTGACAATTAGGCAAGGCCATAGAACAAATAACAGGAAGGTACTCGAGGAAATGCCTAAAAGAGAAGTTCGATGCAAGAAATACTTGGAGAGAAGAAGGCAATTAGGTCAATACGAAACTTACCTTCCGAGCTCACAGAAAAGACAAGCGATCAGAGAGAGGGGGGGCAAGTTCAGAGAGAGAGAGAGAGAGAGAGA
>TRINITY_DN50259_c1_g2
TATTTTTTTTGTCAGCTTTAATTTTTACTGCACCAGCAAGCATGTATGTTCCATCAGGAAGATTAACCATCGAAACCTGATGCAAGACGAAATTGCTCAACAATCATTTTAGAGCTTACCGGACAGCATCTATAAAGAAGTACGAATAGGAAGGGCACAGCTGGAATATTACCCTCTACACACGGCCATCTTCACCTGTATTTGCATCCTCTGCCCTGCTACCCAGCTTGACGATGTCTTCTACAAGAATCTTTCCATCTGTTGAATTGAAGTTGACAATGATCCAGTTACTTCATTAATTAATGCCACCTTAATTGACTATAAGCTTTAATAAATAATGACAGCATTGTAAGACCAAAACTTTATTATTTGGAAATGCATCCGTGAGTGGCCTTCAAAACTTTTGACCAGTAAAAGAGAAAAGAACACAAATGTCAAAAATTGTACACAATATCATGATGGAGAAAAGGACTCTCATGCTTCTCGCAACTCTATTGCTACAATGAAGTAGAGCGTATTTGGGTCCTTCGAAGATGCTTCCAGCAAAAAATGAAAAATGAGATTAAAAAAGAGAAGAAGTTATCACCAATGAAAGCGCACAGAAAACATTTGATATTCTTCAAAAATGACGTACACACATCATTATAACATAACTATCAAGAGAGAGAATAAAAGAAACTGACCAATGTCTTTGGAGAGATTGCTGATGAGTTCTTGGACACCATCCTTTCCCAGTGTATCCTTCAAGTACATAGCAGCAGATGCAACCTCCTCCGGAGTAACTTTTCCATCATAATCTCTGTCAAGTACTCGCCAACGATCGCCGATCTTGGCATCCACATCATCAATTTCCTTTTCAAGATTTTGGAGCATGGCATCAACCCTGTCTATGAGTGCTGATGAAACCTCATTACCTTCAGTCACTTCAGCAGCATTTTCGCTTTCCTCTCGGGCAGCTCTATATGCCTTCAAAGCACCTTTTTCACCACCAGTACCCTCTTTTTCTACCATGCTATTATAAAGTTCTATCTCCTTATTTACAAGTCTCAGAAACTCTTCACGTTCTCTGCTAACTGAAGATGCTGAAGCTAAAACAGCCAATGCACGACTAAGTTCACAAAGGTATTCTTGTTTTTCAAGTGCTCTTTCTCTGGCTTGTTCTTGTGCTTCTCTAGCTATAGGGTTGATCGTCTCTTTCAGCGCCAGATCCCCTTGACTGGCTTTAGATTCCTTCATTCTGGCTTGCTCTTCTTCCTCTTTCTCTTCCTCCTCCTTGATTAGTTCTTCCTGCATCTCAAGGTATTCCAGTTTCCTTCTCCATCCTGACACAGAATCTTCAGATGGCAACGCTGTGACACCAACAGTATCTGTAACCTCATCTGGCAGAGAAGAAATTGTAGCTTGGAGAGCTTCCTCTAATCTCAATTTCCCGGACACAACAAACGCCCTGGAAAGGATCAAAAGAGACGATGGCAGAGAATGATTGAGGGACAAATCCAACCAATCACGAAGCTGTTGACGCATTTCTTCCACTGAAAGATCTCCAAGCATGCCTCGCTCCCTACAATCCTCACGAAGTTCAGCTTCTGAAAGGGACTCCACACCCTCCGCTTGAATCAATCTATCATCAGCCTTAATCCGCTGGAGTCTTTTCCGGAGCATGTAACGTAAGTGTGCATCCGTAAAACTAAATTTGAATAATTTTGTGTCGATTCCCATGTATTTGCACATACTAAGTAACCGAGGCCTGCTGATATTATCTAGAGTAAGTTCATCATTAAACAACTTAGCGAAGCCCAAAATTTCTTCATTAGAAACAAGGGTGCCCCTTCTAACCCTGTTCAAAAACTCATCAAGATCTTCTGCTGTTTTTCTAATTTCTCCACTCCGTGAGTTCTGAACTTCCTTTGCCATTTCTTTCGCAGTGTCCTGAAGGAACTTGGCGTATTCCATTCTTGCATTTAGCCTCCTTTTCAATGCTTCCTGCTCCTTCATCTTATCTTGAAAAGTTGATGGCAACATGTTGGGAAATAATTTCAG
>TRINITY_DN50259_c1_g3
TCCATCCATTATTTCCAGTAACAAAAGATTGTGGACCTTTTATTCGAGTTACTGTGATTGTATCAATTTCTGTAGCCTTATATTGAAGTCCTGTCTATAGAACTTACATGCATCCATCAGAAACTTGTTTTTCTTTTTGGTCAGCATTTGCCTAATGGTTTTGCCCAGGGCTGCCCTTACCAGAAGAAAAAACAAAAACAAAAGAGTTATGCTCAGGGCTGTTAGAAGTGCAGATATCTTGAATCACTGTGCTGGAAGCCTGACCCTATTTAAAGCAATCTGCAGCATTTTGATTGTACCTCTTCCCTAGTAGTTACTCTCAAGACAAAGGAATTTTCATGCCTTTATTGGGTTTATATCACTTGTGAACTTGATCTGCAATGATCTCATGTAAATTGTCCAAATAGTGACTTTGTCTTGATCTTAACCCTGTCCCCTGGATGGGGAACATAAAGCATTTTGTTAAGCAGTGAGAATCATTTGTAATTAAG
>TRINITY_DN50259_c1_g4
GGGATTCAATCAATTCACTGTTGTATTGTTTTATATATATAAGTAACCAATTCACTCTTGTATTTTGTATTTTAAGTACAATATTTGGCACATACGGTTGAGATTCTTGTGATGAGTATCAGTACCAATCAGAATATTAATACTAAGAGATCAGAATATAAATTTTTACAGTTTTACTGATGATTCAGATATCAATCGTGAGAAGACTGAAAACGAGGTAACAACTATGAATCTACTCTGGAAAAGGATTTTGAAGGGCCTTTCCCCTGGGGGGGTAGGGAAATCATGAAAAATACTTAATGCCAAAGAAAAAAATGATGACCATCTCTAAAACATTATCAACACACATTATATGTATATGAGATACCTTTAGCACACAAAATGACAACTTCACATTGCAAAAACTTTAGAAGTAAAAAATTTAGAGTAGAAAAGAGTCTTCATTGCCAGTGGAAAGTGACCGACTTCAAGTATCTCTATAATTTACCAGAGGTAAAGGGTGAGTTTGTGAACTCCCGATCAATGACATTATCCACTCTCTAAGTAATCTGACGTCAAAATCAACCAAACAAAAATGTATCTCACACATGCTCAGAACCGTTTATTCCATTGACTTGCATCAAAAGTTGCCATGTCAAATTCCAAACCACTTAAAAGCCGACCACGAAACAACTGAGAACCTACTATATAACTTTCAGATAGGCAGCACAACACTCCTACACTCGTGTTTCATAAAGAAATGATGAAATCATTGCAAAAATAAAAAATAAAAAATTGCTAATGATGTCAAAGCATGTATCTCACCGCTGGAGTCTTTTCCGGAGCATGTAACGTAAGTGTGCATCCGTAAAACTAAATTTGAATAATTTTGTGTCGATTCCCATGTATTTGCACATACTAAGTAACCGAGGCCTG
>TRINITY_DN50259_c1_g5
CAACGCTAACAAAAAATAATGAACATCTATGTCACTGATAAAGAAAATTAAGCATATATACTTTTCTTTGAGTTGCTTCAGCTTTTCACCAGTACTAAGTATATGCATGTAGGTGAACAAACATAGACAGGAGGTCAAAGTTACAAAGGTAGCAAAGAACAATGTCATAGCTTTTGCATTGATAGGACCCACATGCTGGTCCCTAGATTTTCACAAGGCTGAATCCAAAAGTTTGCGATCAAGTTTTGCTTTTGGGATGTCGGAATGTTAGTTCATTGTAAAAGCTCTTTGCAGAACCATGAAATGATGCTGATTCTAAGCAAAACATCACCTCATTCTCCTGTATTTATTTTAATTTATATATTCTCTGAAACTGAAGCATTCAGTTACTCTCCAATCCATAATAAGTAACTTACCTCTGGAACACAAATTGTGGTCATCAGTAACTAGACCATCCAAAAAATCAAATGTTATTTCAACCTCTAACTATAAACCATTAGGAGTTAATCGACCTTACTGCTGAAACTATATAAAAGAACAAATTTGCCAAGTACCACATAAGATTCATCATGATCTTGCTCATTGAAAAGAATGACGAGAGAAAGCAAGACCCATAAACAATTACAAACCTGTCAAGTACTCGCCAACGATCGCCGATCTTGGCATCCACATCATCAATTTCCTTTTCAAGATTTTGGAGCATGGCATCAACCTGAAGTATTCAAACAAGAGACACGAGTTGGTATCATGTTGCACCTACCAATAATGCTCATGCTAGTTACAGACAAACAAGATAAAAAATAAAACTCAGGATTGAAAATTCTTACCCTGTCTATGAGTGCTGATGAAACCTCATTACCTTCAGTCACTTCAGCAGCATTTTCGCTTTCCTCTCGGGCAGCTCTATATGCCTTCAAAGCACCTTTTTCACCACCAGTACCCTCTTTTTCTACCATGCTATTATAAAGTTCTATCTGGAAGCATAAAGGCAATCACAGTGAGCAAAAACATAAATAACTATTCTCTCATACATGATCATCAGCAAACACTGATATAAAGCCAAAAATACATAATAGGATTGCCTAATTAGGAACATCAGTCATCAGCTGATGAATCATTCTGGTTGTCGGTAACAGAAAAGACCAAATAATCCTATCTGTAACAGCTTCTTATGCACCCTTGGAACAAACCAAAGAAGAACATAATATATTACTTAGAAGCACATATAAAGTGGCTCTTTTTTATGAGCATATAAATCAATACAAAGATAGTTACAAATCTTACAAGAAAACTTAGTATACGGAATAAAGAAAGGATTGAACAGCATTAAACAAAAAGACTAAAATCAAGAGATATGAAAGTATGGGTGTTTCCTGTGGATGAAATAAGCTTTTCTCATACTGGTTTATTCTCCTCTATGCAATTCATCTGATGATTTTACTTGCAGTCTTATGCTACTCAGAAAAATCCTTAATAATGACCAGGAATCAAGCTTCGAAGCCAGCATACAATACAAGTGCTGAAAAGTGTTTACCAAATCTTGATCAAGATTCACAATCAAAGTATATAAAGGGGAACAAAGGACCACCTCCTTATTTACAAGTCTCAGAAACTCTTCACGTTCTCTGCTAACTGACTGCAGAAAAAGAATTTACAGTTTAGACAAGAGTACAATAAGTTTTTAAGAAAATAAAACTAACCAAAACTATCTTAATAATTCAAAGCTTTTAATGAAATATCTGGTCCTTACAGATGCTGAAGCTAAAACAGCCA
>TRINITY_DN50259_c2_g1
GGTAATACTCCTTTTATGGTGCTTTTGAGGTCAGACAATTAAGCACATTCTCAATAATTTCTAATAATCTATTAAGAAATGAGAACTGCTACAGATATAAAGAGATTACATAAAATAAACTTACAAACTGATGTAGTTTCATAGAATCTGTTAGATATACTTTATAATAAAACTAACTTTACAATCTGACGTACAACATGAAGGCA
>TRINITY_DN50260_c0_g1
GTCCAACTTAACCTGCTGACATGTCAATTTAGTTATCAGTTCACAGAGTGCATCCAAAATTAATCCTGAAAGTCACATGATGAGATTCTAAATAAAATTACTTATAAGGAAAACAAGTACAAACTTTTTTCTTTTAACTTACAAAAATAAATTCATAACAAATTTGATATAAAAGCAACCATATAGATAAGGAAACAGTGAATGAAAATTCTAGAACATCCGAATCCATACATGTCAAAACCAGGACATGAAGTGCCACGATTTGGGTGCTAAACCAAACCAGTAAAAGTAATCATGTATTCAGGCCCCCACAAAAGCCCAGTATATTTTATTCTGCAATTGTGCACTACATGAACCAAATTTATGTTTACCCGGAATGGGGAATATTAATGGAAGGGCAGAGGCTGTAGGAGAACATAAAAGATGAATAAAACCAATTGGAGATATGCCAAAAATAAACTTTTTTTAATATGTAATATGCCAAAAATAAAACTGTTGATTAGAAAAATATTGTAGCTAGGAGAAATAGCCAGAATGTCAGAACAAAATATTGATGTCTTTAAAACTGGTTGCTGTCCTAAAATATAACTGTTCCAGGTACCGAGAAAAGATATTTGCAACCGTAAATTGTGTAACCGCCGCATAATCACTTTGAAAAAGAGTGGGTCTACTATTAAAAAATTAATTTTT
>TRINITY_DN50260_c2_g1
AAGAAGAAGAAGAAGAGCATAGATTTCATATGGAACTTCATTGGTTACGTAGTGGTCATGTCCAACATGCACCTCATCCAAATTCAACTGACATTATATTATGAGAAAATATATTTGCAACCGTAAATTGTGCAACCGCCGCGTAATCGCTTTGAAAAAATTGAATAAAACATGCTACATGAAAAAAATTAATTTTTTAATAGTGGACCTCATTTTTTTTCAAAGCGATTACGTGGCGTTTACACACTTCACGGTTGTATGTAGAATTACTCTTATATTATATTCATTAAAATTCA
>TRINITY_DN50260_c3_g1
GTAATCGCTTTGAGAAAAAGTGTGATCTACTATTAAAAAATTAATTTTTTTTCATCTGGATCTCATATTTTATTCACTTTTTTCAAAACACTTACGCAGCAATTGCACAATTCACGGTTGCAAATATCTTTTCTCATGTAAATGTATAGAGGCCTTACAATCCATTAGATTTTATATAAAACAATTATATCATGCAGCTAATAATCTTCCTAAGAAGACACAATAACATACCAACTAATGAAAATCAGACCACAAAAAAGTTGAAAACTTGAGCTGATGAACCACTACTAATTTCAATTCTCATAATAGGACCAGAAAATATTTTGATGTGCATATGAAGCCTTATTTTGCTTTACCAGCTGGAAATCGTTTGGAAGATTTGCAAGGATTTCAAGACAGTTCTCTCATCAATCGGCAGGGACTTTAAGAAGACTTGTGTTTTTATGGAAGAACATAGTAATGAAAATACAAGATTTCTCTTCCTTTCTTCAATGAGAAATGTTAGGTCTATACAAAGATCTTACAAAAACAAAAAACTTTACAAACTGACGCGACTTGATATAGTGCGTTAGATTATAAGTACATCTTATTGTAAAGTAGATTTAACATATCATTTTAAGCCACATCACCGTGTAAACTTACTTTTATAAAGGACCTATGTAGACCTAGCACTTACCTTCTTCAATATCATATAAATGGAGCCACAGAACTCATTGCGACTGCAAACACACCAAGGTTTCACAATTTGGTAGAGAAAGACATGATGGCCCAAAAAAAGTAAAAAATAACCAAAAATTGAAAAACTTCTCTAATAAACACACATCAAGGATCTCATATTGAACTAAAATCTATGGTGTGTCTCTATATAATTTCCAATAATCTTTAACAGGCCTAATCCTCTCTAATCGATTCATGTATTCCGGTATTTAAAAGCTTATTTATCATTGTCGAATTCAATCATGTTACTCCATCCTGAATCTAGCTGTAAACTGGTTCATTGCTTTAAGAACTTGCTAAATATACAAGAGTTCTCACAAAACTCGCTCATCTTTTTGTTGCTAATTACTTCTCTTTTTCCCTAGCTGGTCTCTGGCAGAATTATGACCAAAATTAACAATGAAATTAAGTTGTTTGAGCTGGTTCCATAATGAGCAAGTAGAGTAGTGGCTGCAGAGGAGTAGCAATTTTTTTGGAGTTGGAAGTGCCACAAAGATGGGACAAAGGGCCAAAAGAACCAACAACTAGAGACAATGGAATTAGTTATGAGAACCTAATTTTTGGAAAAATCATTGTGATTTGATATGGGAAGGTAAATGTTCTCGAACAGATGATATCAGATCGACACAACGACTCTTGAGCAGCCAAGAAAAATGAGAAACAACCATTTGTTGGTAAAGTTGAGTTATCAGCATCATTTCTATCTCTTTGAAGAAAAAATGTTTTATCAACAATGAGGTCAAGGAAAATGGTACTAAACCCAATTGGAGTTCTCCACAATTCATCCTCTGGTGTTTTCCTGCTTCATGGTTTATCTTTTTATTTTTGGCTACAAATGAATATCTAAAACTCTTCAATCCATCTGATCAAGAAAAAAAAAAAACTCTTTAATCCACCTATGAACTACATTTTAAAATAACATAGTTTACCAGCTTATGCAAGACACAGATTTCTCAGTCTAACTAGTAGATTGATTGTATAAATTGATTCGATTCAAAAACGAAAAAAAAAAAAAAGAAAAGCATGATTTTATAATTGATCAGTCATGGGACATTTGTAAGGACCCTAGCAAGATTTTGCT
>TRINITY_DN50260_c4_g1
AAGTGAAAAAGCTGGCAAGGAGTTAAAAACGATAGATATTGAAAACGTGTTCAGTTTTGTTACATCATATTTATATTTTAGGGAAGTCTAGATCGGAGCAAATGGATCTCACATGTTCGTTTGACGAGATTATAACCACGAACAGATTCATAGAAAACGTACAAAATAACGCTTAAAAACGGGAGCAACCTATAGATAACGGGGCAAGGGAAGAGTACATAGAAGCCGGCGTCTCGTTATAACCACTTTACCTTCAGTACAAGATGAAGAGAGCAGAGCTTGTGTTCATTCCTACCCCTGGAATGGGTCATCTCGCATCCACCCTTGCGTTTGCAAAGCATTTGCTTGATAGAGATGACCGTTTCTCCATCACGGTTCTCGTCATGAACCCAGCATTTGCCCCCACCAACCATAGCCTCGTACAGTTGATCGCTGCCTCCGACACCCGTGTAAGATTTATTCATCTTCCTCAAGTAGATCCCCCCCCGAAAGAGCTTTTCTTTAAGTCTGTTGAGAAATTCATCACCGAGTACGTAGAGAACTACAGAAGTCATGTCAAAGAAGCTATCATCAACCATGTGTTATCCGCTTCGCTTCCACTTGCCGGTTTGGTGGTCGATTTGTTCTGCTCCTCCATGATTGATGTGGCTCACGAGCTTGGTGTCCCGTCTTATGTCTTCTTTACCGCTAATGCTGCCTTTTTTGGCTTCATGCTCTACCTTCCAACCCGTCATGACCAGGTGGGCATTGAATTTAGGGAAACCGATCCCGAGTCAGTCATTCCGAGTTATGTCAATCCAGTTCCTCCTGGTGCTTTGTCTTCATTTGCGCTCAACAAGGAAGGTGGGTACATCTGCAATGTAAACCATGGTAGAAAGTACAAAGAGGCCGATGGTATTATTATCAACACGTTTTCTGAGCTGGAGTCTCATGCGGTAAGCTCTTTTTTTAACGATGGAACACCTCCGGTTTACACAGTGGGACCGATGATTGACCTCAAGGGTAAGACGCCTTCAGGGGATAATCAGGCTAAGCATGAGATAATGAAGTGGCTTGATGTTCAACCTCCATCATCAGTGGTTTTCTTATGCTTTGGAAGCCGGGGGAGTTTTGGAGAACCCCAGTTGAAAGAGACTGCGATTGGGCTCGAGAGGAGTGGCCACCGGTTTCTGTGGTCAGTACGTCTGCCATCTCGAGATGATGGGTTAGCCAAACCCACTGATGCCGAGAATCTCGAGGAGATCTTGCCACCCGGATTCCTGGAAAGAACCAGAGGTATTGGAATGATATGCGGATGGGCTCCACAAGTGGAGGTCCTTGCCCACAAAGCGATCGGAGGGTTAGTGTCCCATTGCGGGTGGAACTCTATCTTGGAGAGCCTGTGGCATGGTGTACCTATTGCTACTTGGCCACTTTACGCGGAACAGCAGACCAATGCATTCCAGATGGTAAGGGATCTGGGGTTAGCAGTGGAGTTGAAAATAAATTACAGGCTTGGTAGCTGCGTGCTTGTCATGGCCGAGGAGATAGAGAACGCAGTAAAATGCTTGATGGAAGCTGATAGCGAGGTGAGGAAGAGGGTCAAAGAGATGAGTGAAAAAAGCAGACAGGCTGTGATTGAAGGTGGATCTTCATATGCATCACTTGGTCGGTTGATTGAGGCTATGATAGCCAATGTTACAGTACCTGCGAGGAAGTAAGTGATTTGCTTTTATCTTTTGAAGTTTCCATGTTTGAGAGTTCTAAAGTGTTGCTCGCCTAAACGAGAGAAATCAATAAAACGCTCAAACTACTTATTGTTCTTCCGATTTATCTATAAAAAACAATCCTAGTTATGCCCTGGTCACCGTACCATCACCATGTCCAACTCATGAAAATCAGCTCTACATGATATTCACTTCTGACTAGATGGATAAA
>TRINITY_DN50260_c4_g2
GCCGTTGCTCACTTGTATCGTCGGAACCGATCGTGATTGGGATTGAATTGGAAATATGTGTCAATTGTGTTGTGTTGTATTGTAAAAAAAATGTCCCAACTCCCAACGATTCCATTCATGTGAACCAACACCAAACCCACCTGTGTCTGCCCAACTTTTCTTCAATAATCCCGCCTACCAGTCTCACTGTCTGGTCATCTGCATCCGTCATTTCTTATTCTGTCATCGTGCACACATCTTTCTCTCTTTTATTATTTTCCTATTCCAAAAATGAAAAAAAAAAAAGAAAAAAGATTTTCCCGGATTGGTAATGTTAGTTTACCGTCCCCACATTATTGTATAATCTGGAATTTTTTGTCTCTTTATTTTTTAATTTTCTTAAAAGCTTTTTACATCTTTCATATCTCATCATCT
>TRINITY_DN50260_c5_g1
GTTTTTCAGAAAGCTAACCGTTATTTTGGGACATTATTGTTGTTTTAGCTGGTTTGTGCTCTGTTTATAGTTGATAAATTGAGTATTATATTTATTCAAACAATAACTGTGTAAAATTGTTGGAAGACAAAAAGTAGTGAAGTGTGCTTTATGGTTTCCAATGCTGGGGCAAAGATCTGACGCAAAAGAGAGAAAGAAGAAATGATATTTTGTTATATCTATAAATATATATTTATTTATGTATTACGCATAGCTTTTTTTCCCTCATATATTTATGAGAAAAGATATTTACAACCGTAAATTGTGCAACCG
>TRINITY_DN50261_c0_g1
GAGGAAGAGTAATCACATGTTTGTCAAAGGATTCACGTATTGAATGGCAATCGACTTCGATATGTTTCGTACGCTCATGGAAAATAGGATTAGCGACGATCTGAATAGCACTGGTATTATCAACATGAAGATGAGTGGAATGGAGTTGAGGAAAACCAAGTTCACCCAATAACTCACGAAGCCATGTGATCTTAGAGCATGCGGAAGACATAGCACGATACTCAGACTCAGTGAAAGATTTGGAAACTCTGTCTTGTTTCTTACTCTTCCAAG
>TRINITY_DN50261_c1_g1
GTCGGCGTTGTCTAGTGGTGACTGGGTGGTGATCGACCACTTCTGTGGTGGCAAACGAAGGCTCTAGGGTCAGCACCTAGTGTTTGTCGATTCTCTTCCTGCGGGATTCTGGTTGCCGAGTGTCTCTCTGAGGTTGTCGGCATTGTCTGGTGGTGATTGGGTGGTGGTCGACTACCTCTGTGGTGGCTGACGACGGTGCTGGGTTCGGCACCTCGCGTTTGCCAATTTTCTTTCTGCGGGATTCTGGCTGTCGAGTGGCTGACGACGGGTCTCTGTTTCGTGCGATGGCGGCACTCTCTGTGGCAGACGGCAGGTTCGGTGCCGTGATCTATGGTGGCTCTAAGATCCAGTGAAGGTATCGATTTGGTGAAGGCTATGTGATTTGGTGAAGTCTATTTGTGGGCAGGTATTATTTGAGCCCTCTTCTTCCGTGATTGGGCCTAATCATTCTGTGTCGTAGGCTCTAACTTACATTATGTATTTGGGCCTATCTTTCACTTGAAGTTGGAACTGATTTGATTTGGGCTTCTTGTTATTTTTTATGCTTGGGCCAATTTTTTTTTAGTAGGCTTTAATCATGTCCATT
>TRINITY_DN50261_c2_g1
CCCTTTCAAAAACATTTTAAATTGAAATTCCCACGTAGGAAAATTCTTGCCAGTGAAACAAACAATAGTATTCTCAATAGACATGATGAAAGTGACTTAGGAATAGACGGGCAAGGTAAATATTCTCAATAGACCCAATGAGAGAAACTCAGACAGTCACGGTAGGACAAACAGATGGGCCAAGGTAAAGAACAACTGAAATAACAAGCCCAATGAGAAGAAGCCCAAAATAATGGAGAGAGATGGCCCAAAGTGATACCTGCCCGGAACAGACGCACGACAAACCAACGGAATCAGCAAACCCGATAGCACGCAGAGACGAAAATGACGACCAGCACCGTCGTCAGCCATGCCAGAAGTGGTCAACCACTACTCAGCTTCACACAGAACCGGCCGACAACCTCAAAGCCACCCACAGACGCCGTCAACCACCACAGAAAGTGCCGACTGGCACAGAAACGGCCCTCACAACTGCCGACAGCCACCAAGATGCCAAGTCCACAAGCCGGAACCCCACAGACGTGCGAGAAAACACTCAGGAAACATCACAAACTCAGAAACTCACCAAGATCGAGAACGGAGAAGGAAAAAAAAAATCCTATCGCCGCAACTCAGAACACTCTTCAAAGATTAAAACCACAGAGAAACGATAATCAGAGTAGGGGCTCTGGTACCATGTCAAATTGGTTTGAATACCCTTTACCGAGGGTTTGCTTTCATTATATAGAAGAGAATATACAAGATTGTTGCCAGAT
>TRINITY_DN50261_c2_g2
GCTGCCGACCACCATAGAAACTGTCGACCACCACTAAGCCACCCACAGAAACGGTCGACCACCTCACAGCCACCCGCAGACGCTGTCAACCACCACAGAAAGTGCTGACTGTCACAGAGATAGCACTTGCAACTCCCAAAGAATGCTGACAACCACCAAGGTGATGAGCTCACAAGTCGGAACCCCACAGACGTGCGAGAAAACACTCAGGGAACACCACAATCTCAGAACCTCACCAACGTGCGAGAACAGAGAAGGAAAAAAAATTCCTATCGCCGCAACTCAGAAAACTCTCAAAGATTAAGACCACAGAGAAACAATAATCAGAGTAGGGGCTCTGGTACCATGTCAAATTGGTCTGAATGCCCTTTCCATAGGTTTCCTTTCATTATATAGAAGAAGTTTACATAAATAATGCCAAATTTCCAGCGCCTA
>TRINITY_DN50261_c2_g3
CCAAAATCAGTTGTTGGAGAGAAATACCTTACGGACGAAGGAGAAATACTTCGATACCTGCCCAGAAATTTACGGAAACCAGCAGAGAGAGACCCGACCAGAAAATTACCCAACTCCCAGAGAGAGCCGACTGCAACACAGCCACCCAGAAAATTTCGAACCGCCACACAGAACCTGCTGACAGTCTCAAAGCCACCAAGGTGACAAGCCCACAAGTCGAAACTACCCAAAATCTGCCGACAAGCACTTAGCTACCCACGAAAAGTGCCGACCACCTCACAGCCCCCACAGATGCTGTCAACCACCACAGAAAGTGCCGACTGGCGCAGAAGCAGCACTCCGACCACCTCACAGCCACCACAGATGCTGTCAACCACCACAGAAAGTGCCGACTGGCACAGAAGCAGCACTCGTAACTCCCAGCGAACGTCGACAGCCACAAAGAGGCACAGC
>TRINITY_DN50261_c2_g4
GAAACACCAAGTTTGCAGCAGCCACACCTTTGCTGTCGGCCAAGTTTGTCTGTTAAACACCTATGTGAAGTAAGCTTTATGTTGCAGTACCTTATTCTTAGACTGCTAGTTTGTAGAAGTAAATTTGTATTGCATTCTCAAAAACTTTTGCTACTTGGAGATTAGAATTAATTCTTGACAATGAAGTTATTCTTTTTCTTTTGGACAAGTAAAAACAACTTTATTAGGAAGTATGCTCGAGTTCACAGGAAGTACATTGGAACTTCTCCTAAAGAAATTCTGAGGAAGCTGAACCCCATAAAAACCTATGCTTTTTTATTAGAAGAATTTTCCTTGTTGAGTATCACTATAGTTACCTCATTTCATTTTTATGTCATGCATTATGTAGTTGCTATTGTAGATCACCTCTTAGAAACAAAGGAAATGGTGTTACATGTAATGCAGGTCAAAGGTTTAGTGGGATACGTTTGGGTCCAGGATACACTTGAACACTTGACCTGAATTGGTTGCAATGAATATATAAATAGACATGGATACTAGCCATGTCTGTTAGACAGAAGCTTTGAAGCTTTTGCAGCTGTAGTATTGTCCAGAACTAGCCACAAAGTAATGTCAAATTGGTCTGAATGTCCTTTCCATAGGGTTTCCTTTCATTATATAGAAGAAGTTTACATAAATAATGCTAGATTTCCAGCGCCTAAATGCTATACAAGGTAAGTATTTCCAACTTATTTACAGCCTAATTATCTGCTATATACAATCTAGATATCAAGGAAAAC
>TRINITY_DN50261_c2_g5
CGACAACCACAAAAGCTGCCTATCACCACTTAGCTACCCACAGAAACGGCCGACCACCTCACAGCCACCCACAAATGCTGTCAGCCACCACAGAAAGTGCCGACGGGCACAGAGACAGCACTTGCAACTCCCAAAGAACGCCGATAGCCACCAAGGTGAGGAGCTCACCAGTCGGAACCCCACAAACGTGCGAGAAAACACTCCGGGAATACCACGAGCTCAAAAACACACCATCGTGCGAGATCAGAGAAAAAAATTCTTATTGCTGCAACTCAGAAAACTCTCAAAGATTAAGACCACAGAGAAACGATAATCAGAGTAGGGGCTCTGGT
>TRINITY_DN50261_c2_g6
CACTGTAACCACCAGAGAATGCCGACAGCCACAAAGAGGCACAGCCACCATGAAAAATCACCTAGAGAAGTGCCTTGCACCAAAGGATAGAGTTAGCAACTCTGAGAAACTGGTCCGATAGCCACCAAAAACTCAAACCCACAAGGTTTGACCCCACAGAAAGCACCGAGACCCACTAAGAGCAAGAAGGAACTTGCTGCATTAGAAAAAAAAATTCTCCCAAGAATAGCGATGAAAAATCGCACCCTGTGATTAAGACCAAAGCGACGGAAATCAAAGGGGCTCTGGTACCATGTGAAAGTTGGTTTGAATGCCCTTTCCATAGGGTTTCCTTTGATTATATAGAAGAGATTTACATAGTTAATGCCAGATTTCCAGCGCCTAAATACCATACAAGGTAAGTGTTTCCAACTTATTTATAG
>TRINITY_DN50261_c2_g7
CTTCACGGATGGAATGACAATCTACTTCAATATGTTTGGTGTGCTCATGAAACACGGGATTGGCAGCAATCTGAATAGCACTGGTGTTATCCGCATGTAGAGGAGTAGGAGTAAGTTGTGGAATACCAAGTTCACTCACCTACGCCGTCAATCACCACAGAAAGTGCCGACTGGCACAGAAACACCACTCGTAACTGCCGACAGCCACCACGATGACGAGCCCACAACTCGGAACACACAGACGTGCAAGAGAACACTCAGCCCAGAAATGAACACACTTTGCCCCCGAGTTTGATTCCCACCAGAAAACTCAAACCCACAAAGTTTGACCTCACAGAAAGCCCCGAAACCCACTAAGAGCAAGAAAGAACTTGCTGAATCAAAAAATAATGCTCCCAAGAATAGCGATGAAAAATCGCACCCTGTGATT
>TRINITY_DN50261_c2_g8
GAGAAGTGGCTTGCACCAAAGGACAGAGTTCGTAACTCTGAAAAACTGTTCCGACAGCCACCAAAAACTCAAACCCACAAGGTTTAACCCCATAGAAAGCACCGAGACCCACTAAGAGCAAGAAAACTTGCTGAATCAGGAAAAAAAAATCCTCCCAATAATAGCAATGAAAAATCGCACCCTGTGATTAAGACCAAAGCGACGGAAATCAGAGGAGCTCTGGTACCATGTCAAAGTTGGTCTGAATATCCTTTCCATAGGGTTTGCTTTCATTATATATAGAAGAGATTTACATAGTTGTTGCTAGATTTCCAGCGCCTAAATGCTATATATAAGGTAAATATTTCCAACGTTATTTACAGTCA
>TRINITY_DN50262_c1_g1
ACTAGTAAACAATCGTCATTAAACATGAATATTTGTCGGAAATACTCAGGTGGAGAAGGAAGTCCTCTTTTTTTTCTTTTTTTTTTTTCCCTCTTTTTAGAACTGATTATTGGATATGAAGGGAAGGAATATCTATCAAACCGTTGAGGGCCCTTCCTATTGTCCTTCGCTGGATTTCTTAAAACTCATTTCCCAAGTGCTTTCCGGTTAAGATTAGGGTTCTTTTTTTTTCTTTTTAATCATTGTTTATTGAATGTAACAATGATTTGAGATGACAATCCTAACGTTCTCTTAGTTCTCTAATTATTTATTTTTAACATGATTCCATGAACATGTTGGTCGCCATGTCCAAACATCGGTCTTCCATGAGTAAATCTATTCCTCCTCCCTTTTCTCATCATCCTCTTATCATTTCATGATGTGACATTAGATGATAGGTTCACAAGTTAAATATAATTAATAATTTCTAATCATCTAATGTTACATCATAAG
>TRINITY_DN50262_c2_g1
CCGCAACCTGATTTCAAAAAGCAACATGCAGTTTAGGGGTTCAGGAGGGGCTAAAGAGGAATACACAGGAAAACGGAGGACCTTGGAGCAAAAAGGTGGTGAACCACTCCAAGTTAAAGTAATCTCCCTCTCTCCGATACATTAGGGTTTTTGATTTTTAACTTTTCGTTTCATTCTTTGACGAAAAGCAGTCGCCAAGCCGGGACATTTCCTCCTCGCCCCTCGTCTACACCTACTAGATTTTAGCTGTAGCGCAAATGGAATTTCAAAGGGAATCTGATTCTGGAAGATGTTAGGGGTGTTGATGGATTCTAAGCATGCTTAAATTTTATCACTTTTGGATGAAGGAAAGTGGCCAGAAGTTCTCTAGGTGTTTTATGACACTGACACGGGGCATAAGCTCATGAACATATGTTGAAAATGTTTATCTTCAGCAAGTAATGTTACTTATTGTGCTATTTGTTGGCTAGACTCATAAAGGTTGTAAGCAACACTCTAGTTTTCGTGATTTTTATAGAAAATAGCTAAAACGGGGTCGCTTTGTTGTGTGGCTGCAAGGCCACATGGATCAAATACAGCCAGTAGGGACTGGTCAGTGGGTCCACACGAGCCTTACTGGCGAACAAATACAAGCTTTTCACCTCCCCCATCCAGATGGGATGTTCGACTGCAATCTGAAGGGCTACCGTATGGTTCATTCGAAGGCGCTCAATTATTTGGATCTTCGACATCATCAAACAGTAAAGGAAGTCGGAGCTGGGTGAGAGCCAACTATCTTTATAACCATCAACACTCTGCATCTGATGGTACTGGGCTGTTTCTGAGTAGTCCATCTGACCGTTCTCAGGGTCCTCAGTGGACACCCCCAGCGATACAGGAAATCAATGTTGATGATTATGAGACAGCGACAAAAAGAGGTAATCTGATTGTTAATGCATCTCATTCAATGTTTACCTATAATGATGAACGTTTGTTTTATATTTGAGAAGAGTGTATAATAATGTCTCAAATATAATAGTTCCTTTAACTTCAGTTTCTGTTGGTTACCACCCAGTTGCATTTACTGTTAAATTGATTTGTCCAAAATACATTTATACTTTTTATTCATTGTTTGTGTTTGCTCTTGGTTTTTATCCGGTATTCAATCTGGATCAGTTTACTTTTGTCTGGTTGATATATGCATATATAAATACCTGCATACATTTATTAAAAAGAAGTGTTTCATGCATACTCTATGCGCATATATGATCACACAGGACAGTAGGGAGCTAACAGCGACATCTTCAAAGAGATGAACTTCAAGTTCCTTGTGATATTTATTGCTTTACGGGTTGACACTTTCATAGTTGTACATATAAAACTAAAATTTTCTTTATGAATGCTCCTCACTTGTCGGCAAACGAGAAAGCCATTCAATGTAAGTTTGAAGATGGGGGATAAGATAGAACCCATAAAATTTGATGTTATTATCCTAGAATATGCAGTGTTTATTTTTTGCTTTTCTGGTCCGTTAGAAATGCCATGTTGAGCTGCTTGAACACATGGGCTATTCAATGGGTCTAGCCCTCCACCCCCCTTAAAACCTCTATATCCTGTGTAGGCTAGATTTGATGCCAAGTTTCTACTATATTGAACACCATACAGTTCACAGCTAGTTTATCTAGGTAGTTACGTCCTTCCACTTTTAGTAGGTATTCCTAGATGTTTTGTTGGAGTACACCCCATGCAATGTTTAAAAAGAAGAAGAATGCCTAGCCCACCACCCCTTAAAACCTCTATTCCAGTTAATGCCGACTTGATGCCAAGTTTCTAGAATGAACACCATACAGTCCGCTGCTTGTTTATCTAGGTGCTTAAATTATTCCTTTCTTATTAGGGTATTACTAGCTAGGGTTACATTTCATAATCATAGATTGTCTTTGCTTGTTTACAGATGCATATTTTTTTTTCATTTTCTAATGTATCTTTATGCAAGTTTTTTCTTATAAATAATGTGTAAGCTGTTACATTCTATTCTTGCATTTATAAGTTCATATGTTATTTAGGGCAAGATTAACCATGATGATTCAAAATTCAAAGGAGGTTATAATTTAGCAAAACAAAATCTCTTCTTTGTTGTTCTTGTTGCTAATATTGATATTGATACTCGTTGCACCTACTGATTTCTTTTGTCTGCCTTCTTAACTTGCTAGATCCAGCTATGGCACCATTATCTTTTAGATCTACCATGGAGGGAACCTCTGAAAATCCAGAT
>TRINITY_DN50262_c2_g2
TATGAGGGAGGGAATTATCATTTTATCAGAAACAGTGGGGATTTCCAATCACTAGTAGCCATTATTCTCTATTGATTGGAGTTCCTAAGGTAGCTCTTTCATGGCCGATGATCATTTTTGGCAGTTTGAAAACTGATATACAAAATGATATGATTTTAAATCAAGTACATACAATATGCTCGAGGTCCTAGGATAGGCAAGAATCCATCCCTCAAATATATGAGTTTTGAGAGTGTTGGAACCCAACACCTGATTTTTACCTTGCCACTTCAAGAATTCTATCATTTTCTTCATCTCTATCACACCCATTAGTGAAATTACCAAAATCTTCGTCTTCTTGACAAAGTTATCATAGTAAACATACTAGAAACTGGTATGAGATAATGACTAAACGAGTCTCAATATGAACGATCTCTTCACTTTTGGACTAACTAAAATTTGTGCTTCACACAATGGAAACCGAAAGCTGCTGTCCTGAACTTTTCTTTGCTATTTTCCTCAATTATACTGTTGAAGAAAACGACATAAATATTGGAACAATCTTCAGTCTTATCTCTGTCACAGAAACCTTTTTAGACACAAAGTGGATTCCCCAAAGGATAGGTAAGAATGCACCTCTCTTCTTTTTTCTACCTTTCTTTTTTGGAAAAAAATAACCAATTACTTTTCTGGAGAGCATTGTCATGACCCTTCCAAGCTGTCCCAACAACATCAAGGAACTCACAGGGAGAAAACCACACAGACCCAAAACAATGCAGTGTTGCTCCTCAGAAGTACTGCTAATGTTGGAGGGGAGGAGCTCCCCACATACGCACCGTGTAAACAGGGAACTTCCAAACACAGAGTCACAGAGAGGAGTAGGTGATTTTCGGATCATAGTTTCCTGCAATTCTTTGGGGGTATTCGGTCTTATGAGGGGTTGTGGTTTTATAACACCCCAAAGGATTTGAGTCTTTCTCGGTCTTGTAGTAAACGTATCGGTAAATCTGTTCCTTGGAGCACCATCTACACAGGAAAGAGGTCAATAAAGTTGCTCACGGTCCAGCTATAAAGGGTTGTAATTTGTCGGAAGAAAATACGACCTGATGTTTATGATTTTATCTTCGGCTCTTTTTGATAACTCTGATATGTACTCTATCTCGGTCTCTCCTTAGTTTTTCTTTCATTCATGTCCCTTTCTTACCCAAAACAAAAAAGTCCTCATCATGAAGCTCTCTCTCTTTAATTATTATTGGCTGAAAGAAAAATGCTACAAAAACATTTTATAAAAATAAACTTACAAATTAACGTAACTTCAAATGATATATTAGATTTACTTTACAATAAAAATAACTTTACAATCTAACGTACCATATTAAATCACGATCATTTGTAAAATTACTTTTATGCTACTTCTTTTGTAGAAAAGGTGAATCCCACTAAAAAGAGTACTTTTTTTATACTTTTTCATAGTGAGACTACTTTTTTGACAAAAACGACTTCACAGATTGCATAAATCATTACTCTTACACATTGGGTGGGTGGAATGTTTGAACGGACTCTTCCTTCAAATTTCGAAGACTTCCTTCCGTGAAACTCCCCGAAAGAGTGGCAGCCTCCAATATCTGCTACAATCGCTTAGTGTTAATAAATAGTTAGGAACTTCAGCTTGTGGTCCAGTCGACTGACACCAAAGCCGAAACAAGACGATGCTTGAAAAATTCGAAAGGCTGGTGTAGAATGGAAAAAATTGCCAACGCCTTTACAATTTTACATATATGCCTTCCATGTGGAGGAAACCTGCAACGAGGCCCCAAAATAAAATTTCGAGTAATACAAACGCCAAGGTACCCCACTTTCTGGAATGAAGCATGGCCTGCAATAACAATTCCGTGCTATCCACCAGGTTGTTTTTAGGTGAGCGCCAATAGAAACCTTGCAGAGCTGCCGGAAAAAGGTCACAAGCAGCCACAGCGTATACAATGAGAGCATTCATCCCCATCCATTCTAGTAACATTGTAGGCTTTCTGTAAAGTTTGACATCAACTATGTAAAAGATACTGGTTAGGAACAAGCCTGATGTGCCTGCTGTGATGCACATATAGCTCAACGTATAGAGTGGTTTACAGAAAGGAACACCTAGAAACTCCAAAACATATCCTGCAATTAGTAGAGGGAGCGATAACATAGTCCACAAAAAAACCCTCTGCATGTGGCACTTATAATGTAAAAGTATGTGCCCAAACTGCAATCCCACAAAACATGTGATAGCTGCCATTAATGAACTTAAGATGCCCTCTGGATCAAATGGTGCAAGGCACCAGCCAGGTGAATTTGGAGGCAGAGGTCCATAGTCAGGAGAATTAACACTGCATTCCTTCGTTCTTCTATACACAGGATGTTGATAAAGATGATGTTCACCAATAAGAATTCGATCGATCAAGCCAACCGCATTACAAGAAGGCTCAAGACTGCCCCTCACCCCACAATGAACCTATTGAGCAATGTATTTTTCAAATTAGTTCTACTCAAGAATAACCAAAACAAAAAGTTCGATTCAATGTAAAGGAAGAGAAGAAACACAGAAGACATTAACCATTAGCTTATCTGCAAACATGTGGGGAAGCATAGTAGAGAACATTGTCTCCATAAGATAGCATATGTATTTCCTTTACCTATTCTGTAAAAATATGGTTTCCATATATTATGTTATCATTCCATTATATCACCAGTTACATGTCCTCACAGCATAGATCTCATTCCTACGAAGAAAAAACATAGCATTTGATGAATAAGGCCTAAAGAACTGCTGAAGTATCACCTTCAGATTCAACAGCACACAGTCAAAGCTGCCGGCTCTTTTGTGGCATTTCTACTTGATAAATCACACTCTCTTATTGCAAATTGGAAAATAAAATTTCCAGCCAAAAGGCAAACAAGAGCAAATGAATGTGGGAGGATATAATAGTTCATCTCAAAGCAATAACAATTAACGTAGTCATAGCATTTCAATCGGATTCATTGTTATGTTTTAGGAATGAGAAGCATGAGACAAGATGTGAATAAAAGCTGAAACGTCCCCCTCTCCCATTGTCAAAAACAAAAGAAGAAAATTTAACAGCAACGATAAAATGTCCAATACATAAAGCAGGAAGGAAGAGGTGGGGACAGGGGGAGGGGTTCAAATGAACATCTCAAACTCACAGCTTATTAAGATTATAAATAAAATTGAAAAAAAAAAAAAAACTCACTGGTGTGAAAGAGTATCAACATGTAAGCCAAAGGCTCACGCAAATACATAAAAGTGGATGGAAGCCTATAAAGAAAATGTTTTATCCATAGAAAAATGCATCCAGTAATTAATACTGACAACCAATCAAGATTGCGAATGAGAACTTCACAAAATTGTATGCTTCAACTCACAATTTGAGAACCAGATGCATAAGCAGAATAATTCATGCTCGAAGCTTCATATTCCCAGTTTGGTACATAGAGGCCATATAGCAAGCACATGTAAATTGAGCATAGCAAGACAGCAAATATCCACTGAATGTAGTATTTCCTCACAAAAGCTGCTGGTGACTCAACCGTGATCCTGTTAACTAGCCAGATCTCCGACATTGAAGCCAACAGATATCCAATTGATATCCTCTTTCCCTAGACTTTAAATCTCAACTTTTTCAGTTTTCACATTTGGCTTGCAAACATGCCAGAACAAACCATGCCCACATCTAGATCAGCACCGTGGAGGCATTCAGAAGACAGCAAGTGTCAGTAATCTGTAAAACACCTAGCCAACGTATCTTGTCCACATCAACTCCAAATGTTAAATGGTTACGACCATGGAAATACCCACCTAGGAGAATATTCCATAAAGAAATAGAGAATAAATCTTTATTCATTGTATGTTTGGGTAAGTAAAAGTACATATAACCTGGTAGTCCTTCAGTAATCTATTGCATTAGGTCATTGAGAATTTGGATTCACAACTTCTAAATTATACCATTGAAATAGACTGAGAATATGAGTTTTGTCAAGTCTAATCTCACACTAACTAGTTAGTGCCAGATTAAACAAATTTGATCGTGACTGGTTTAGTCTTACATCAAGTACTAATCAGCATACATAGTAGCTTATATAATAACTTGAGCTAAAGTCATATGCTTAAGCTTTTGGGTTAAGGTGACATTCCAACATTTTAAATCTAGGCCTACCTGGAGACCTCAAAAGGTAGGAAAGGAACTTACCTTGCAAAAACAGCCCCAAGAGAAAGAGTTTAATTGTTCTTAGCATGACTTTCTTCATAGCAGTTGTTTTGCTAGAAATGTTCTTGAATGCTAGACCGATAGAGACTCCAACACCAAAGAGGAAAAATGGCATCACGAAATCCGCAAGCGTCACACCAAACCATGGAGAGTGGTTTATGGAAGGGAATGCTCCTCCAGCATCATCAACTAAAATCATTAACGCGACGGTGAGGCCCCGGAAGACGTCGAGAGAGGCGAGCCGTTGATTGGAATTGGCGGGACTGCGAGTGGATGCATCTGGGCTGTCGGAAGACGAGCAAGGGATGATTCCGTCTTCGTGGAGAAGAGGTTCGCGTTGTTCTTCTGCCATGTCTATGAGCGTGGACCTATTTTCTCCGAGTCTCCCAGGCTCCATCGACGGAGCTCTGAAGTAAAACGATTGGTAAGTTTTGTTTACCAGTAATGC
>TRINITY_DN50262_c2_g3
TTTTTTTCGTAGATCCTAAGAAAGTTTGTTTGTTTGTTTTTTTTTTTTCATTTCCATTTTCCAAAACACGGTTTTTTTAAATATCGGTAACAGAGCATGAAAAGCTTTCACATGTTACCGATGAAATCTGTCGAGTCACTGTCCTTAAATGCTACCCACGTGCCTTTCAGTTATGTGGGTGCATGTAACATTACACTCAGGTTATGTGCTGTATATGTCATATCACCTGTCTTGTCATTCTTCATGACCAAACTCCGGTTTGCTCTCTTTTTGGCCAAATTTAAAAAACATAAAATTGAAAAAAAAAAAAAAAAAAAAAAA
>TRINITY_DN50262_c2_g4
TCGTGCAGAACAGAATGTAAGAGTTGAAGACTATATGCTATGTTGGTTTGTAGACATTATAGCAATAAAGACAAAGTCCCAGAATAAAAGACAGTTTCATAAGATTGCATTGAACATAAGGAAGTGACTTTTATACATCTAATTCTGAACAACCAGTACATTCAATCCAGTACACCTCAAACAGAAAGCATAGTTCTACTTTCCTACTGTACTCTGGTCATCAGCCAATGATACTTTGCTTAGCCTACTTGGTAATGTCCTAATATCAGCGGTTCTAACATTTCTGCTTCCGGTGCGGCGGCTGCTCGGACCATGAAGTGCTCTGTGTGCAAGTGCTTTTCCAAAGTAGGATGTTGCTGGTCGTTTACTGTTTGCTGATTGTTCAGTTGAACTGTCTCCGATGCTGCTACTCTTGGTATTTGAAATCTCAGCATTTGCCTTCGCTGCAGCCATTATTTCTGTCTTACTTTCAACCTAATGATTGGAAGCAGCTTTTGAGAGGGGGGAGGGAGAAGGCAATGCAAGAAGCAATGTAGACATGGCATGTGACTAGCTTTATATAGTCTTGAAAAGAAACTCGATTGGGTGGGTATAAGTCTTCTATGAGTTTGAGGCTGTAAATAGTGTTGAAATTTAAATCAGACCAAGGGAACCTTGAATTAAAGTTGTTAACAGCCGAAAGAGACTACTCATTAGCTTTTTCACCAACTTAGAAGTTATGTGTCTTTGATAGGAAGAAATCAAATATACCAAAGTAGAAAAA
>TRINITY_DN50262_c2_g5
GTATAATTTTCCAATTTTCTAATGCCTTTGGATTAAATCAGAAATTTATATAATTTTGAAGTTTGTACTTGTCCCAAAAGTTGAATTTCGTTTCAGTTACAAATCTTATGATGTATGTGTATGTTTCAAGTAAGGACGCAAATTTACTTATAAAAAAAGGATGCAAATTCTTGATTGCATCCATAAGGTCAGAGAAAAGAGTAGTTTCTGTACTCACTTTACGAATCATTCTACTGCGATACTTATCGTGTTTCATAAGCTATCCATTTCATTATTAGTATTTATTATCCGATCATGTGACTGATAATAAATGTAATTTACCACCCCTAAGTGTTGGCTCAAGTTTTTCAGGTCTTATTGGAGAGGCTCACTGTGAATGCTTTTTGATATACATTTTGTCTATCTAGGCATGAGACTAGGAGGATGTTTGCTTTACACCCTGCTGATTTACATTACCCTTGTTTGGTCTTTAGTGACTGTGCTTATATATATATATATATAAATCTTTACTGACTGTTAGGTTTTCATGTGTCCTCTGTATTACAACTTAAAAAGTCGTAACTTGTCATTAAATTTTTGTTCTTATTCATTTTCTTATGGGAATAATAGGGCCAAAAGGTTTCCTTTAAAACTGGAAAGCAAGACTTCAATAATTAACAATGGAAGTAAA
>TRINITY_DN50262_c2_g6
TTATATATATATATATATATATAAATCTTTATGTCGCATTTCTAACTTACATTAATCAGAAGCAAGGCGTGCCAACTGAAAGCACTGATCCACCTTTTGATACTACAATTTTCATAAGAACCTTGCTACTGTTCCCAGTACAGCTCCTCCTCCTCGATACCATGTTGCAATGCTTCCTGTAAAATATTAACTACGAGACATATTGGTTTTACAAAAATAGCTGGAAAATTTGCTGTTGTTGATCATATAGTCCAGACTTCTTAATATGTGGGGTTGATAATGTTGGTGTGTAACAAGAGAGCACTCAAATAGGTGCAACTGTATGCTGGGAAATTCTAAGTTGAACGTTGAATTATTTGCTATGTGGTGTCTTCCTTCAAGAGTTGGTAATATGGCTCCTTATTACATTTACATTCCTACGGCATGGTACAAGTCAATTAGTTAATGAGAGGCCATTAAACTGGTATGCAGTTGACCATGTACAGTTATTCAGGAATTTTGACCATCGTAATGTTTGCTGTTCCCGGAGCAGAAGCTTGATGTACTTATGTATTATCTCTCACACTACATTGAATATAATGTCATGTTTACATGATTAATCCAAGACGAAGTAGTTATACTCAATAGCTCAATTGTTCTTTTAGGGCTGATAAATTCAT
>TRINITY_DN50263_c0_g1
GTGAGATGAAATGAAATGAGATAGTTTTAGATAAAAATTAAAAATTAAATAAAATATTATTTTTTAATATTACTATTGTTTTGAATTTTGAAAATATTGAATTGTAATTTGAAAAAGTTAAATTGTTTATTATATTTTGTGTAAAAATTTAATAAAATTGTAATGATGAGATGAAACACTCTCTGAATCCAAACGAACTTAATCGCTAGTTTCACATTCTTTTTCGTCTAGTTTTGTGTTTTATGTTGTTTTTAATTTTCATCTCAGTTTTATTTTTTTTTTCTTTTTTCCGCTCCTTTTTTTTTAGATAAAAAAAAAATCTTTTCATGCTATTTGTATTTTCGTGGGGTTATATTAAAATATTTATTTTTTCTAGTTTAATTAAAAAATGCCCTTGCAGCTGCTCAAAGTAAATGGAAAAAAAAAATTATACTCAGTTATAATTAGATTGTAATAAAGTTGTTATTATATCATTTTGCATATTATTTTTATCAAAAACCCCAAAATTAGTTGGATGTGGAAGGTAGGGGGTTATCCGGCGGAATTCTGAAGTTTGATGATGCAACTATCACACGTGCATAACGTCAGTCAAATTGGAGGAGCATGTTTGACTTGGATGCCGGAAAGAGAATGCTAATTCACCAAACTTATTAAAAAGGTCCAGAATCATCCCAGAATGAAGCAAGAATACCCATCAGTCCCTTGTCAATATGTTACTTTCCTTGTTATCATAATTCTTTTACTACTGGAAACAACAGTAC
>TRINITY_DN50263_c1_g1
CCCAGGTGAACAAACATAATCAAGAGCTATAGATAAACAGTTTTCCATTTAAATCCAATAAAACTTTTGAAAGAAGCAATTTATGAAAATGTATAATTATAAATAACAGTCTTCTTTCCTTGGCACGAGTGAGGAAGCATGACTAATTTTCTCCAAAAAATTTCAGACTTCTTTTTCGTCTTCAATGTCTTCATACTGAGTCAATTTACAACATTTGTGGGCAGGCTATCCTCCTTCCCCTTTCTTAATAGATGGATGGTCTACATTCATGATGGTGAAAACTTGGAAAGTGGACTCTGAAATCCTAATCATTCCATACAAGAAATGAGAAAACCAATCCGCCTAACAACTGCAATATATTGGTGAAATTTTGGAGGTTTAGTTTAGGAGTTTGGATGTTGAAATCTTCTTGCATAGGAGAAAACTTTTATAATAATTGCCTTAATCTCAGTTTGCACAACAAATAATAACTACATATCATCACTCTTCTCTACTTGAGAAAGACATCAGAGACAATGATTAGCAAAACAGATAGTTACCAGGACATTTCACCTTCCTGACTGCCCAAAATACCTGCCTGCAACTGTGGCCAGAATATTTAGCATTACAACCTCATCGTCAAGCTCAGTCTTCACAGCTCGCAATGTAGCGCACTTCCGAAGCATGCTCCGAAGGGCAGCACAAGTGTCAGCATCTAACGGAGTATCAACAACAGCACATAGGGCAAACAGCCACAAACAATCATTTCTTGACAGAGTATTCATGTTCTCTACTGAGCTTATGCATTTTCTCAATGTTGAAACTCGAGTTACCGAGTCCATTCTTAAAATCACAGACAAGAAAGGGCCGGAATTTTCAGCAAGAATTTTTTGGTTCATATATCCCAAAGGTTGAGAGTTCTCAACATCTTCAGCAGTAAATATTGATGGCTCATCGACAGTACATTGAGGCCTGGAAGAATCATGAGACTGATTTGAATGGACTGTGTCGATATCCAAAGTTTTGTGAATATTATCCCGGAGTAGCTGGCCGGAATGACATTGTTCATTTATAACCAGCAAAGATTGCAGCTTTTCACTAGAACCTTCAAGACGTGACAGGGCCAGCCGTAGCTCTGAAAAATCAGCAAGAAATGAATCCTCCCATTGTTTCAATGGTAGTAGATGTTCAGGACACTGGGCAATATCTGGAATCTGGGGCATATAAACACTCTGTTCTTTGTTAAATTTACTCCCATCAAACTTGGCTACCTTCACTTTTGGAATCTGAGCAGCTTCCCACCTAACACGCCTCAAATATTCTAATCCATCTTCTGGAGGACCAGACTCAAAATTGGGTTCTCCTTCAACTGAAAAGGCAGGTTTCTGTATGCTTGCAAAATCTTCATCACTGTCATCATCTTCACTGTTCTCTTTTTCTAGACCTGTGTAGCCATCTCCATCACTAACATTTGGACAACAAGAGGGATCCACGAGAAACAGACTCTCTGTTTCATTATTTTCCATGCTTATAAGACCACAATCCATATTTTCAGCACATGCTTCCCCTGGAAGCCACCATAAAATTTTAGCAACACAGTTCTAAATACTGTGAAGTATTATCTAGAGGAAAGGAGAATTAAAGTGCTTAAGTTTGACATCTATGCAAGTAACAGTGAAGAAGTAAAATCATCTGCTTTGATTCATATGGTTAGTCAAACAACTCAGCCAAATCGCTTTTTTATTTTTTTTTCCTTTACAAAAGAATGTTTTCCTAAACCCATCAACAGCAATGTACAAGACTGGACACAACGTATACACAACAATCATCATGTGCCCAGTTTACAAATCAGGAACATATATGGTAAATGTTGCACATAGTTCTTCTGCAGGTTCCTGTAGGCCATTCTTCAGTGCACAAAGACATTCATGTGATTCCTTCCTCTTGCAGCAACTATCCCTGTGCACAATAGAATTGGAACCATCAAATTGACCAACCAGGCCTAAAAACCAAGAATGAAAGGGTGCACGAATAAAAGGTCTTAGAAAGCTCTATGATCTTCAACAAGTTCTTGAGGAAAGATTTTAATTCAGGAACAGGGTATCTTAGAGAAAGACTGCAGCAGCCAAAAGAGATTAGAAACATGGAACACCTAAAACCTTCCAATCCCTATTACAATTCTAGGAAGAGGTGGCCGCATATACCATGTACTTACCTTGTACTCTAGAAGAACTTAGCACAAGTCACAAATACAAATCTCCACTGAAGTGTTATTTAAAGTTTGAATTAAGGTCGTAAATTTAGGCTCTACAAGAATCACTTTCCTTTTTACCAAAACAGCTTACTAATGATCTCACATCCTTCTATTAACTAGAGCTTCTGCAAGTCAACCAGGAGATGAAAGGGAGTTATTTCTAATAATTGGGAACCACCTTGAGAATTTCACCTGTAGTTTAGAAATTTAATAAAAGTTTTCCAAGGTCTAACATACCCAACACTGGCAAGTCTTTCAATATTGAAGATCACAACAATCTAAATACACCTTACATTAGTACCTCAGAGGATAATATCCAAGAGTATTAAAAAAATTAACAGTTCCTCGCTGGAATCTTCAAAAGCAAGCAATGTGACCTTCCATTAGAAGAAGAAATTTACCAGTTACCAGTCCTCACCTCCTCAGACATGTTTTTCTTCTATACTGTTCTTCCTGACTCTTGGGTCATTATATTTTAGGAAGCAACATTTCATTTTCATACATCTATCTAAAGTAATTTAGAAATTCCAAATGCTACTTATCAAAAAAAAAAAATTTAGAAATTCCAAATGCTGCCAGGAATAACTTGTATTACTCACGGAAATCTGGTACAACTCTTACAGCTAGTGAATCATCAACGTCATTAACATATTTCTGATATTGCAACGTTACACTACAAAAGATAATGATGCCACTAACTATTCCAAACAAAAAAAGTTCACATTAACAAGATACAAGGGAATTTACAGTCAACGCGTAATTAATTGACCTACAATCCTTCATATTAATTGAAACACAGCATCCACAGAAACAAGTTCATTCATAATGTTTTCACAATTCAAATAAAATGCTGTGAACTAAAAACTCATCACAACAAAACAACCATAAATGTGAAGGAATTAATAGCACTTACTGAGAATCGCAGGGGCCCCTTCCTTCTTCGTGAAGCGCGGCCGAGGATCAAGGTTCAAGTGGATATGCTTCTGATTCTTAGAGCTTGCCAAGTCATCGTACTCCCTCGCAACAGCAGCCCCGAGCATGTTGTATATCTCTTTCCAGATTTCCCGTTGCTCTACAATGTTTGCAAACCTCAGGGCCTCCATCTCCTTCCTCGAGTATACCTTCTTGGTTCCATCCCCATTGTTTCTACACCCATTTTCATTTTGACCCTTCACAAGGACATTCTTGGGCCTCCCATTCAACTCGAAATCCTT
>TRINITY_DN50263_c1_g2
AAAAGTCTCTGTTACAAAAACCCCAATCCTCCACTTCCCGTCCGTCCCCCCTCTGGCCCCTACCTCTCAGGTTCTCTGCTAAAGCCTTCGTATTTCAACTATAATTCATCTGAGCCGCAAAAAAGCAAAGAAATAGAGTGCAGATTTCTGTAGAAAAAGACATGGGAGCTGGGCGTGCCGTGCCAATATCGCTGGACGGAGTGAGGGACAAGAACTTGATGCAGCTGAAGAAGCTCAACACAGTTCTCTTCCCTGTCCGCTACAATGACAAGTACTACGCCGATGCCCTTGCTTCGGGCGAGTTCACCAAGCTAGGTGTCACTCCTTTTTTCTCCTCAGCATACTACAGCGATATCTGTGTTGGTTCTATTGCTTGCCGGCTTGAGAAGAAGGACGGTGGGGCTGTCCGTGTTTATATCATGACATTGGGTGTCTTAGCACCATATCGTGGATTAGGCATTGGTACGAAGCTGTTGAACCATGTTCTTGATCTCAGCTCCAAGCAAAACATGTCTGAGGTTTACTTGCATGTGCAGACAAACAACGAGGATGCCATAAATTTTTACAAGAAATTTGGGTTTGAAATCACGGACACTATCCAGAACTACTATACAAACATTACCCCACCAGACTGCTATGTTCTTACCAAGTATATCAGTCAAACGAAGAAATAGCATTTCAAAGCTATTTATCATGAGGGGAGTCCTTGCTTGTTGTGGTATTATTAATTGAACCCAATTTGCATCTATACTGGAGTTTCGGCATTTAAAAGTTGAGGTTCTTTATACCCTAAATGCATTGGTCACGTAGCTGGTTTGATACTTTGGCTGCTTTCTGGTTAGTAAACGATTTTTTTTCAATTTTATTTAATTTTATCTGATTAGTATTCAGCTTGCCATTTGAAAAATCTGAATTGTGTCAGTGCCAGAGAAAGTTTCCACAAGGTAAACACTTTGGAATATGGCATTCGATTTTAATTGCTTAAGACTATTGATTGCAAAATGAAAATTGTCCTGACAATTTGTCAATTAGGTTTGTTTCCAAATTGGCTTCAAATGTTGTGCTGAATTCAGTTTGTTCCAGATGAGATATAGATCAGTAACAAATGTGGCATCTTAAGTCCAAAGAACAAAGAGTGCCAGAATCTGGATGCCATAGTCTTGACGGAGATGACCATTGTATTTGAGTGCATCAAGAGTGAGTTAGGATAGACTGAGAAGCAACAGAGACGGAATGATGCCGCCCTGTGCTTATTGTTGCATGGCAGGAGAAATTACATCTAATCTTTGGACCAAAAGGTCTCTTATTGCGAGATCCAAGCCTGCGAAGCAAAAGACAGCGCGTACTTTAGTACGTACCTAGGAGGTAGGATAATATAGTAACTTAACACATAGTGGATGTATACGGGCCGGGCAATCTAAAAGCAAATGTGACCCAAAAGCAATCTAAAGCCTCTAACATAACCCAACGCTTTTAACTAAGATGTTTGGTTGTTCTCTGATCTTTTTGGGGGAAACATTTCTACTCATTCCTCCAAGGCGTGTGAAGGTCAAGAACTGGTTTTACGGATTAAGTCACCGAACTTCACGTACAAATTGGTCTGTGTGTACGTACCCATTGCATGTATTGGTGGGCAGATGGCCACTACAAGGGCTCTTCTGGTTTGGTTTTGCAGAAGAAACACCGGGGTAAAGAGAGAGATGAACACCATGACTCTCTCTCTCTCTCCGTGTAAAGTTTGTAATGGATGGAGAAAGAATGCTAGGAAATGGAAACGATTGGACGATAATGATTTTTGTTGTGATTGTGCCGTCCCTTGCTTGCTGTCCCTACCATATCTATCTTGATGCACTGAATCGGACAGAATATATCCTACGGTGGATTTTTGTGAAGTGTATTTTTACCGTTTAGATTTGGAAAGTATTTTGTTTCGTTTCATTTCATCTCATCATTACAATTTTTTTAAATTTTTACATAAAATATAATAAACAATAGGGTTGTAATCGAGCTAAGTCGACTTAAAATATTCGAGCTCGATTCGATAAACTAAACTCTCAACTCGAGTTTAAATTGTTTATTTTTTTAATAAGATTTAATAATTAATAAATTAAATAAATAAATAAATAAATAAAAGATATAATATTAAATTTATACAAATAACAAGTAGAATCTCTAT
>TRINITY_DN50263_c1_g3
TCCTTATACACGGATCCTATTGTTAAAAATCCACGTCACCAACCCTAATTAGTTGGGACTAAGGCTTCATTGAGTTGAGTTCAGTTGTGTTTTTCCTTGCACATATTGCACCCACGAAGGATCCATATAAAATTATATTCCACATACATCATATGCAATGTAAATATATATGTGCTCAAAACACGAGTGGCCCCATAAACTCTTTAATAAAAAAATGGCCTCATGAACCATTAAACAAAGAACAATAATAGTCTGTATTGGAAATGGAGACATGAGAACACAAATGTTGTGTAAGCAACCTTCATTCATGCATAGCAACAAAACTATGTCTCGGGAATTACTTGACGCTAAAAGTTGTGAATGCAGGAGCCAGGAAAAGAGGTTACAGGAAAGTTGGACCCTGGGTTACCATAAAGCGATGCTACTTCTGAATATCTTGCTACTGAAATATTATTTGCAGCATCGAATAAGTTCCATCAATAATCCATTGTCTCATAAAATTAGAACGGTCTTCATAATCACTTCAGTTCTGTTCCATAATAACCATTTACCATAGTGTATCGAGGAAGATACATATAATGTAACACGATATTTTGCAAATCAAAGGTGCGCTGAAATTTAGGGCTGGGAATTCATAGGTGATCAGGAAGTATGAGATTCTCTGGTGAAAGTTGAGAAATAAATTGGCTGTCTCAATAATCACTGAAGATCTGTGTCACAGAATAAATAATCGGCATAGTGCCTCCAATAAAAAGCACATACAATGTTAACACAATCTTTTCAAAACAGAAACTTATATGGATCTTGGGTGGTATCAGAGAGAGAGAGAGGAACAGATTGGACATGAACACACCAAGACAAAATTGGGCAAGAACAAATTGGTTTTGATTCTTTTATCTTCATTACTGTAACTCTCTCTGGGATTTGAGCATCTCAAAGAGGATATACAAGGGATTAATTTAAGCCTAAGGTCCAGACGTTCCAAATGCATCACATACAGACCTCAGAATCCAT
>TRINITY_DN50263_c1_g4
GGGCCTGAAAATTAAGAGAACAAAAAAAAGTCAACTACTCTTTCAAATGACAATATTCATGATTCAAGATAGAAAGAACTCCTTAAGAAAATTAAAAGTCATGCATTCAAGATTCATGACCAAACGCAGCTATTTTAACCAATTTAAACATTCAGAGAAGTATAACAAAAGAAACTGCCGGAAGTTGTTTTATTTCATAAGCATATGTGGCAGTTCTTATCTCATGATTTTTCCAAAACCCAAAGGAGTATAGAACTTTCTCTATTTCTACAGCATCATTCCTGTCAGTAAAACAATTTTGGCAATGGCAGCAGTACGTTTCTGGGAATGTGCATGCAGAGATAGGGAACGAGGGTAGAAGGGGTAAAAGCCTTTTCCACGCATTATGTCCTATTTTGCAATGTTAAGATATAAGATAATTTCGTACAACTCTTATTGCTGCCTCAATGCCTCGTGAAGAAATGAAGCAAATAAAAAGAGAACAGAAACAAAAACATAAACATAATTTAAAAAGAAAAACTGAGGCAATAAGAACTACCAGCCGTAGCTCTGAAAAATCAGCAAGAAATGAATCCTCCCATTGTTTCAATGGTAGTAGATGTTCAGGACACTGGGCAATATCTGGAATCTGGGGCATATAAACACTCTGTTCTTTGTTAAATTTACTCCCATCAAACTTGGCTACCTTCACTTTTGGAATCTGAGCAGCTTCCCACCTAA
>TRINITY_DN50264_c0_g1
GTGATGGGAGAAGATATTATTACAACAAGAGAACAAAACAATCTGTTTGGGAGAAGCCGGCAGAATTGATGACCCCTGTTGAGGTGATTCTCATTACTGATTGGTTGCTATTGCTGTATTCACTCTGTCTTCTCCTGTTACCTGTTATACATTTGATTGAATGTTCAGGAATACTCATAAACGATGCTCTCTTTATAGATGTTGACAATTGTAGCCAGAATAATCATATTTGTTTATGCGAGTTATCCTTTTATTTGCATCTGCTTCCACTGGTTTGTAGATGTCATGGCAAATTTGGAGAAATTTAACGAGTGCTCTATATGCTCACTATGAAGGCGGCGTTTTACTTTCTCAAGGCAGGCAATGATTTTGTTATTTACGTATTGTTTATCATGTAGGATGATTTTAATCCGTAGTGTTGTTGGATGTGTTTGACCAATGTCAAAAGTAATTGTTTCCTTCCTATCACTTTTTCCTTGATTCTCCTTGTGTCATAGGATTAGGGATGTACTTTATATCTATTATTTTCGATATTTATCCTTGCTATTATGGCAATAATTTTTAGCTATTTCTGCTCCCTAGCTAGGTGTTTCCTCTTGTA
>TRINITY_DN50264_c1_g1
CTTCACTGCCTCTTCAGCCCGATGTGTAACATAATGTTGCCTGCATTATATTTTCAAGTAGAGCAGGCCCCACTAAAGCATTTAATGTTGTGTCTACCTCTCTCTCTCTGTGTATTAGACTATCCAATACGTTCAAGAAATTAGAATGACATTTTCCAAGGACGAGATACTTCGGTAACTTATGCTTTAAGCTGTCAATCACATATTTGAAAATGTATTTGTATACCAATTTACAGAGTTGGAAGTGAGACATTGTTATGGGATTATCGGATATAGACAACTCCAAATGTACATGGACCTAGGTGAACAACTTAAAAAGTAGTTAATACATATCATACAGGTTTGGACATCCTCACAAGGAATGTATATGTTTCACCCTCTGAATCGCTTGCTTAACCTTGGTTGATGGTTCCTCATACAAAATGGCAGGGTTGTCAAACTCGGACGCCAAGCTCTGCTCCCCAAGAAAAGCGCGGAATGAATCTGCCACCGAGTACGAAAGTGACTCAAGGTTGTATCCTCCTTCCAAGAAAAACACACAGCGACCTCCACATAGATCTTTGGCAAGGAGTTTGATTTTGGATGCAAGCATGTAGTATGTTCCTGTGGTGAACTGCAGACTGGCCAGTGGATCCAATACATGACCATCATACCCAGCAGAGACAAGAATTATGTCTGGTTTAAACCTTTGAGCACATGGTGCAATGACTTCATCAAACACAATTGTCATGGCAATGTCACCTGAGCCTCCTGGTAGAGGCAGATTTAGTGTTGTTCCTTCACCATCTCCGCGGCCTACCTCATCAACTTTACCAGTACCAGGGTAGCTTCCATCTTGGTGAGTTGAAAGGAAAAATATATCTGGATCGTCATAAAAAGCATCATTTGTCCCATTCCCATGGTGAACGTCAAAATCAATGATAAACACACGCTTTAACCCATGTGCACGTTGGGCATAACGAGCTGCAATGGCCACATTTCCAAAAACACAAAACCCCATAGGCCCCAATGGAATAGCATGATGTCCTGGAGGTCTTATCAAAGCAAAGCCCACAGGTGGATCCAGGTGGTTCTTTGATGCAGCAACCTGAAATAAGAAATATAAAATTTGGAAACATCACTAGAACTAAACCGTCCAACAATCTAGAAGAACTTAAAACTAGAAACTACTTCCACAATCAATTAAACTTCAGTGCAAGTATAAACATTTGAAGGAGCAAACATTAAGATTCCATCCCCTTCTCCTAAACCACATTGCATTGAAGCAAAAAGAAATGTTTTGTTTCAGCTGAGCACATAAAAATTTAAATATAATCAGTATCATTAAGAGACTGACGTGCCAGGTCGAGACATCACCACTGAATCAACTAAGGCAATTCCTGCTCCAGCTGCAACTAATGACTCGTGAAAAGTAGTGGCAGTTGCATATGTTGGTCCAGAACCATCAATGAATATAATACCCTGTTGAGAAGCCTGATCCATAGCCTTTTCAAGGCCTGACACATAGGCTCTGGCATGAACACTTGCAATATCATCTACTGAAGCCGGCTTGAAACTCTGAAGTTCAATAATCTCTGAGCCACGGAACTTCGGAGTCATCTCCATCTTCTCAAGGGCATTAACAATAGCAGGAACTCTAAAATGAGATTCTGGATGTGATTCCTGTTAGCAGTTATACACCCAGAGTACAATTAGAGGTATATACTCAACTTCAAACAAATAAGTAACACCATGACTGATAATAATAATAATAGGTAATAGGATCGGTATGCTAAAAACAAAACTGAAGATGAAATTACTTATTTTAACTATAAATTGAAGTGATTGAGCTTGAGAGCCAGTTGCATCAAAAGATCTCTTTCCTCTTATGTTCCTTTGTATGCTCAAGAAAAAAAGAACTGGAATTTCTTATTACTAATTGAAGCGAGCTCGAAATCCACATGAAATAAATATATCCCCCTCTTCTTTTCTTCACTCCATCCTTTTCCTCTGAAAGTACAAACATGCATATGAAACTTTATTGTAATTGAATACTTTCAACACTGATGCTATTTGAAAGAGCTTTCAACAAGGCGTGAAGACTCCATAATCTACACAATCTGATCTACGAATATAATCCTAGTTCAGGTCCTCTTTCACACAAAAATGGATATGTAACCTCAACTAGTTTGTAGTGAAAAGCCTCCATGATTTAATCGTTATTTGTCATTCACTAGAAGTAGAACCCTGAGTATCATGTTCCAGCCCTCTCGGCAAAGCAGGAAAAAGAAGCCATATCAATGGTGCTTAGCTGGAAGTACTCTTTCTTGGCCACTGGATCAGCAAGGCGATGAAGGATCAAAGAGGCGATCAGGTAATTTTTGGACCAAGAAAGACCTATGGAACTTCTGAAATGAAGAAATAATCATCCGATTTCCTTGAGTGGTTGATATTAGATACTTCAATAATAGAGCACTTTAAAACAACATTTCCAATTTTAGACAAAGTGCATGAGTAATCTTCTGGAATTAGTCTGCAGGAGGAACAGAGAGCAGTATTTTTCCTATTTGAAAAATTTTACATACAAACTATAACGTAACTTTAATGATTTCAGAAGCTAAATAGCTTTTTAAGAGAGTTAGTAGTCCAAATAATATGGGCAAATAACGATGACAATAATTAACAAGTGTGAGGCTGATTAGTGAGGTCTTAAAAACTTCCTACAATGAATCATCAGCCATTCCATTTGTGCTTTCAGCAAGTAGGGGATGTGAATCTATGCTTTCTATCTTTCAATCGGATACCAATTGCTTGGATATATTTGAAATCCTTGAGATAACTTGCAGAATAGGGATCATATATTCTGCTTGTATGATATTATTCAGCATATTAGGGTTTGATACAAAACAGCTACACACCTGGTTATGACCCATGGCAGGAGCTACAGCATAAATCAGCCTTGCATCACTGATCTTTTCATTTGATAGAATATACGGATCCTTCCCTATACCATTTGAACAAGTAATGGAAGCTCCAATACTTCTTAAAAATCTCCTTCCACTTTTCAAATTCTTTGGGAAAAATTGATCTTCCACAAACTTTCCATCCGCATCAACTCTAAAATGACTCTTCCACTTGTATAAATGATGCCGCACCAAAAACATGTTCCCTGGCACATGCACAATTCCTTGATCTGGAAAACAATAAAGGTTAGACTATTCTGGGATATTACAACATTATCATATGCATTAATCAAGACTGTTTTATTTTTTCTTTTTTGGCAAGTACTAATCAAGAGAATTCCAAAAGGTAAATCTAGCAAAAAAGTGTGAGGATATGCCATATCCACATTAAAGTACAGAGAAATTAGTTTGGGAACCATAATATCAGTAAACCTCTTCCCTAGATCATGTACTCAACAAGAAAATTAACAGCACAAATCTGTGCCATAGGCTATTAATTTATTATTTTTCCCAGCTCATTGTACAACTATTCAGTTGCTAACTAAGCCAGGCTCAAATTTAGGTTTCATGCCAACCTTGAGCATTGACTTGAGTGGACAAGTGAACAGTGAAGGTGGTGATCATGAAACATAGCACCATATCTTTCTCTAACCACCAAAAGAAAACAGTTCAAAGAAGTCAGAATCTGAAAACATTACAAACAATATAAATCCTGTAAATAGATTGGACCATGGATTGCACATATTCCTCAACTAGTCTTAGGTAGAAATGGAAGTGCTCAGACTAGTAATTTGCAATTGGCATCAGGGTAGTCACAGTTCATCAATCTTTCACAGAGTGGTAATTCTTCCAATTTTTGTATATTAATGAGACACAAAAGAGAAGTAATAAAATCGAATCCAAACAATTTCATAACTGCGCCACTTCTTCCTAGCTAGGTGTTTCCTCTTGTATATGTCCTGTGTACTTGGACAGTGTCTACTCTTCTTTTAATACTAGTAAAATTCTTACATATAAAAAAAATAACTGCAATACTAGAACTAACTTCTGCCATTTAAAGCTAGGCTTAGATAAAAGTTATCAATTTTGGATTAAGAATTGCATCATTGTCCAACGTAAAAGACTAAATCACAAGAACCTGTCAAGAAAACTAATCTAGTATCCTGCATCACATTTGTACCAGAGCCCACTGTTCGTTGTCCTGCACCATACTCTATGCTTTCTTCTCCTAAAAAGCTGTATGACAACAAATCCGGAACACCAAACTATTCAAGTATTCAAAGATACCCTAATTGGGGTGGTGTTTACCAGCAGAAGATGGAGAACAAGGGAATGCTTGGAGCTGCATAGGGGCGATTGAGCAACGAACGATAGAAATTTAGCTATTCAGTTCTAGCTTTTATTTTTAAAAGAAATCAACCATTTTACTCAAAAAAATAAAAAAAACCCTCATTTTATGTGGACTGGGAATAATTT
>TRINITY_DN50264_c1_g2
GTACATATGTAGTATGCATATATAAGAGTCTAAATAATATGCATCTTTGAGTGACTGTAGTGAAAAGGATCATGCTAACTTCTTCTTGACTTCAAAATTTTCTGTCTTCAAAATACTTTTCTGTTGTACGTTTCTGTTCTATTATACTATCCAGATCCGAATAAGACTGCATAATAGATGTTCTGTTTTCAATTATTTAATAATTACTATTTCCATTGAATGGCTAACATCTTGAAAGTTCATTTCTCACCAACCAATCTAGTCCAATTTTGGTCTTGTTTAAT
>TRINITY_DN50264_c1_g3
CAAAACATTCACTTTTCTAGGGATTGATCATAAAGTTTAACTCAATTCATACTGAAAAAAGTAGTAAAGTTCATCAATTTAACCGCATTTCCTCTTTGAGCTCCATTATATTTTTAACTGCAGATACATTTTCTAGATAGAGAATGTTTGGATCAGCTTTTCTAGGTTAAGAAGAAACATAATTGAATTTTAAAATGAATAGATG
>TRINITY_DN50265_c0_g1
GGGCACAACGCAAGAAAGGAAAAACTTGGGGCCCAGCCCGTGTAGAGAATCTGAAAGGGGGGTGACCCACGGCCCCTATCGGCGAGAGGCTCGCATCCTTGCCGGAAGAGTTGGCAGGAGCCCTGGAACCAGCCGAAGAACTAGGGGTGGGCAAAATTTTTGAGCTCTGAACTCTGTCCGAGTTCTGACAAGGTTTCGACTCCAATGGAGTTGGAGTTTGCGGAATTCGGAGTCGGAGTCAGAGTCAGAGTCGGAGTTACTCTGATTCCAATAGTCGAAGTCAGAGTCGGAGACCACATGGGCTCTGAACTACGATTTTTTTGTAAAAATCGGGTTTTTTTTTTGTTTCAT
>TRINITY_DN50265_c2_g1
CAAACAATCATTTGGGGCCAGTTCCGTGTAGGAAAACTTCCGAGGGTGCGGTGCATGAGACTGGGGTTTACTTTGCAGGGGTGGGTCCAAAGGGCACTGCTTTGGAGAGGTTCCCTGACATAAAAAAAGGTACGCCATCTTCCACTTGCCAACCTGTTTTGATCTGCTTAATCACGTTGTCCCATGTGGCCTTAGCTTTGAATTGTCCTCCCAAGGGAAGACCAAGGTACTTCATAGGAAGAGAAGATACATTGCATCCCAATATGTTGGCCAAGCTCCTTATATTGTGGACACTACTGATAGGAACCAACTCTGACTTTGCAAAGTTTACTTTCAAGCAAAAGACAGCATCAAGACATAGAAGAAGTGCCCTTGTGTGATTATGATTCACATCACTAAATATCAACGAGTCATTTGCAAACAACAAATGGGAAATATTGAAAGTACTGCTGTTAGTATCCCCCACTAAGAAACTCAAAAGAAAGCCACCTCCAACTGCCATTGACAACATTTTACTAAAAGTTTCCATGACCATAACAAATAATAAAGTGGACAAAGGATCCCCTTGTCTCAAACCCTGGGAGCTGTTGAAGAAGCCAATTGGTGTTCCATTTGTATACTTCTGTGCTTGGGTATCACCCTTTTTGGTTATTAATTAAGTTTAGCTCATTTTATAGTGCAAGAAGAAAAAAAAAGTGTGAGCACCCAGCACCCTTATACTATGTATCTTAACATTCTTTTGCCCCAACTCTTCCCCTATGCTTGGAGCTTTTGTGGGCTTCAAACACAAGATGCATTGAATGTCTGAACATAGGTGCTTTCTGTAATCGACCATTGGTGTTCCCTTGTTCCACGTTTTAATGACATATACTTCAAATTGATGATGCCATTTTTGTTGTTATATTAACTTGCTGTGCTCTTTTTCTGTTTAGTGATTTGAAGATGCTTTGCGGTGTGGTAGATGTTTATAGCAAGTTCGTGTCTATGTGGACTTGAAGTTAGATGATCTGTAGTCTTTACTGTCTGGACCAATTGGGATTTGCTTCCCTATGAATGAGAGTTGGTAGGTGAAGTCAGGGCTCAATTCTGTATGAATGCTTGATTATATTGGCATAGCTAGGCTGTGACAGTTTGGCTATGCCTCGGATAATAAGGATACATGTGTAAGTGCTAGTCCTATGCTTGAATGCAGACTTAATTATTCACATGGATGTTTTGTTTGTGATTTCTTTTGTTCATTTTGTATTTCTCTGCTACTTTGAGTTTTATATTTCGTACAGCCTCATCTTTATAGATTTAGTATATCATTGCTTCATCTGCAGGGAATTGATCATGATGATTTCAGTTCCTGAGTTTTGCTTCCACTTTGCCACTTTACTCATTAATGAGATCAGTTCTATCATGCTACTTTCTGGTAGAAGGTGGTGATTTAAATGGATTTTTCAGTATGATTGGCATATGCTTGATTTATTAATATTATGCTATTGGGTGTTTATTCTTCCTTATTGGTCTTGCTAAGCAAATGTCATCCATGTGTTCTGATTTATCAAAATCAGAATATAGTGACATCTGCAGTGAAATGGCTTAAGCAATGTCCTCTTATTTGGTTTCAATTTTCTTGCTAGGTTGGTGCTGGTCTTCCGGTCATTGTATCCATAAATCGTGTAATTTCATCCGGAGATGCTGTCCACCGCATTGTTGGGAGTTTGAGTGGTACATTGGGGTATGTAATGAGTGAGGTAGAAGATGGAAAGCCATTGAGCCAAGTTGTTAAAGTTGCTAAAAGCTTGGGGTTTACTGAACCAGGTTCTGTGATCTTTTGCTTTGCTGTAAAAACACATTCATGGCCTATGAATTTTGTGGCCAACTCACAGTAGGCAGTCTAGGAATAAATAGTTTCCACTTTCTACTTGCAAACAGGGCAGTAATTTTAATCCTGGATGTGCTTTTTTTTTTTTCATTGTTGGTTTGTCTTGATGCTAACATTCAATACGAACATTACATTTTCTTTTCAGAATTTTGCAGTTGTAATATCACTTATGATCCATTCATTACTCTAACGCTGTATTCTTTACACTATATATAGAGGATGGGATTGGACACGAGATCTCATGTCTTGCATTGATGGCAATGAAAGTTATGCAGATTACCTTTAAGGGATATTTGTAGAGAAGCATCTAATATCCCACTTGCTTGGGTGTACCAGCATGATTTTTGGGCTTAGAGTTGTGTTATGTCCCTTTTGAGTATTCTTTGGAATATAAAGAGCCTATTCATATAATTTAATGATGTATTTTTTACTTAGAAGACACTTCTATTCAGTTGTGGCAGTGGATTGTTATAATTCCTAGTGTTTCTGTTTTTTCTTTTCTTTTAATCTTTGGTTAGTAAGATTCTTGAGAAAACACATGCTTGCAGGTATCCCTATGAAATTCACTTTTTGAATTAGTGTGATTTGTCATGTTATTTCATGAGACTTCTACTCTTCTTTGTCTCGAGAAGTTGGTGCTTTGCATTAAGAAGTTAAGTCTTAGATATTTAGTATGCCAGTATGATTATCTCTGATTGGATATCCTTGTTGTAGATCCTCGTGATGACCTTAGTGGAATGGATGTTGCAAGAAAGGTTAGGACAGTTTTTTTTTTTTTTTTTTTTTGTGTGCCTGATATTATTGTTTTTACATTCTATTTATTACGAAATCTCTAGGCTTCTGGCTTTGATGCATTTGTTCTAGGAGTATGCTGACTGTTAGACCTTGAATAAGGCTGACAGAGGGACAGTGCATAGTGGATGGTTACTTACTTTGCATATTCATTTTAATTTTTGGATTTTACTATATGAGATAATCTCACAATTTGGAACAATCATGGTGAGAAGAATGTCTCAGATCTTGATGAAGAATAAACAAGATAAAGTGATAAAGTGTTTATGTTGCATTTGTCAAATGTGAATTCAATATGTCCACAATCGTTTTTTTATGAATAAATGTGTGCACAATCGTTTGACTGATGCTATCCATTTATCCAAATGAGAGTTTAAGTTCTGGAACTAGTGCCTGCCCATGGTTATAACTTTTTTGTACCTATTCTTAATTATTATTTCTACTTACAGCCCTCCGTCATATAACTAATGAAGTTATAAGGAGTCATTTTAAGTGATGGAGGGTCATATAATGGGCAACAGATATAATCTGCAAAGCAGATCTTTCCTGTACGTGGTTTCCATTATAGAAGCATAATTCATATGATATTCTCCAAGTTTTTCCTTTCGGTGTCATAATGCAGGCTTTGATCCTTGCTCGACTTCTTGGTTGGCGGATTAACTTGGATATCATTAAGATTGAGAGCTTGTTCCCTAAAGAAATGGGACCCAATGCAATGTCTGTTGAAGACTTCCTGGACTCTGGGCTGTTATTGCTTGATAAGGATATCCAAGAAAGAGTTACAAAGGCTTCTTTAAATGGAAATGTGCTACGCTATGTCTGTGTAATTGAGGGATCAAGGTGTGAAGTAGGCATTCAAGAGCTTCCTAAGGATTCTCCCTTGGGAAGGCTGAGAGGAAGCGACAATGTGTTAGAGATATACAGCCGATGTTATAATGAACAGCCACTGGTTATTCAAGGTGCTGGTGCTGGCAATGATACTACGGCAGCTGGAGTCCTTGCTGATATCCTTGACATCCTGGATTTGTTTCCTGAATAAGTTATTTGTCTTGCATAGAAGAAACTCAGGACTCAGAGATGCCAATATTTGGTAACAATTAGTATGAATACTTTCTCCCTGGAAAACTCCTACTTAAAATGGACCCATCCCCGATTGTAACCGTTTTGGGTGGTTGAAATTATTGATGGAAACATTGAAAATGGCAAGTTTTATTCCGAACTAATTTAATAGCCAATTTGCTCCGAAAAATCTTAAAATTGGTATCAATTTTGCTGAGAGATGTGCATGGCATGCTTTTGGTTTTATGCAATTGGATTATTG
>TRINITY_DN50265_c2_g2
TTTAACCAATTTAGTGTAGGAAAACTTCTGAGAGTGCGGTGCACGGGACCGGGGTTTACTCTGCAGGGGTGGGTCCGAAGGGCCCTGCCTTAGAGAGGTTCCCTGACATAAAAAAAAAAAGAAAGATAGTTCACATGTAATAACCTGGATTTGGTATAATAAAATGGTGAATGGGATCCCACGTTGCTTGTGACAGAGAAACTCTTGTGATTTAAGATGATTCCATAGGAATTCGATCGTCACCTTGACTAGTCCACCTACAATGATCCATGGAAAGGTCCAAACACATTTGGACTTGCACTCCAAAATGACTAGTTTATACCTCATTTTGGTCCAAACTGTAGTCTAATTCTGTTTTTTTTTTTTTTTTTTTTTT
>TRINITY_DN50265_c3_g1
CTTTGGAGAAATGTGGTGCCAATGGATGAAGCATTGTATCACTACAGCCAGATTTTCTATTTTGGTGAATGGCACTCTCGAAGGCTTCTTTAATAGTTCTTAGGGATTGAGGCAAGGAGACCCTTTGTCACCTATTCTCTTCATCTTAGTAATGGACGTCTTAAGTAGAATGTTGAATGGAATGGTGGATGGGGGTTTCATCTCGGGTTTCTCAGTAGGTGGCTCCACTCATGGTAATCTCTCAATTTCTCATCTTTTCTTTGTTGACGACACGCTGATTTTTTGTGAGCCAGATCCTGATCAGATTTGCTCTCTAAGAGCTCTCTTGCTCTGTTTTGAAGTCGTCTCTGGCCTCAAGGTCAATCTTACGTAATCTGAAATTGTACAAGTTGGTGCGGTTGATAATCTAAGCGAATTGACTGATTTTCTGGGCTGCAAGGTGTCATCCTTGCCTATAAAGTAGCTTGGTCTCCCTCTGGGGGCCCCTCATAAATCCAAGACAATGTGGGATGAGATTTTCGAGAAGATCAAGCTCAAACTAGTGGGTTGGAAGCGTCTTTATCTGTCCAAAGGTGTTAGAGTCACTCTTATTAAGAGCACACTCTCTAATCTACCCACATATTTTCTTTCCTTATTCCCCTTGCTTGCAGGTGTGACACAGAGATT
>TRINITY_DN50265_c3_g2
TAAAAATACACTCTGGCCCAACTTTTCCGACGAGGATGCGAGGCTCCCGCTGATAGGGGCCGTGGGTCACCCCCCCTTTCAGATTCTCCACACGAGTTGGGCCCCAAGTTTCTCCTTTCCCGAGTTGTGCCCCACAGGTTGAGGCCCAAACGATTGACCCACCTTGCAAGGCCCAAACGAGCTACTTGGTCCCACCATGCTGCTGAAGCCTTGTTGGGTCCAATGACTTCCAAACCCAAGCCCTTTTTACACTGCCCATCTGATGTTTCAATTAAGCCACCTCGGCTGAGAATACACTCTGAAAATTCTCAGAGATTCAGGCAATGATACCCTTTATCACCTTTTCTCTTCATCTTAGTAATAGATGTCTTAAGTAGAATGTTGAATGGAATGGTGGATGGGGATTTCATCTCGGGCTTCTCAGTAGGTGGCTTCACTCATGGTAATCTCTCAATTTCTCATCTTCTCTTCGCTGACAACACTGATTTTTTGTGAGCCAGATCCTAATCAAATTCGCTCCCTAAGAGCTCTCTTGCTCTATTTTGAAGCTGTCTTTGGTCTCAAGGTCAATCTTGCAAAATCTGAAATTGTACAAGTTGGTACGGTTGATAATCTAGGCGAATTGGCTCATTTTCTAGGTTGCAAGGTGTCATCCTTGCCTACAAAGTATCTTGGTCTCCCTCTGAGGACCCCTCATAAATCCAAGGTAATGTGGGATGGGCTTGTTGAGAAAATCGAGCACAAACTAGCGGGTTGGAAGCGTCTTTATCTGTCCAAAGGTGGCAAAGTCACTCTTATTAAGAGCGCACTCTCTAATCTACCCACATATTTTCTCTCCTTATGCCCCTTGCTTGCAGGGGTGGCACATAGATTGGAGAAGACCTTTCACAATTTCCTATGGGGTAGTTCGGAGGACACGAAAAAATTCCATTTGATCAAGTGGGAAAAGGAATGTACACCTTTGCCTAAT
>TRINITY_DN50265_c3_g3
GGTCGGTGGAGGTGCAAGATTTTCATCCCATAAGTTTGGTGAGTGGGGTTTATAAAATCATCTCCAAAGTGCTAGCCTAGCGGATGAGCGCAGTAATGGGGAAGATCATCTAGAAGTCCCAAAATACATTTGTAAAAGGAAGGCAAATTCTTGACTCAATCCTCATTCCTAATGAATGTTTGGAAAGTAGAGTTAAAGTCGGCATTCCAGGTATCTTATCCAAGTTGGATATGGAGAAAGCTTTTGATAATGTAAATTGGGATTTCTTGGTGCATATACTTGGCAGGTACGGTTTGGGGAA
>TRINITY_DN50266_c1_g1
GGAATCATCCTCAATATGTAAATTGGCCCTGCATCTTTGCCAACAAGCAAATAAATCAACCACCCTCTTGGGCATTAGTAATGCCCGTTCTATAAAAGATTTTCCGCCCATAACATTCTTGCCACCTAACAATGAAGTAAAAGATGGTCCACTGATACACCACTCTTCTTACGCATATAACACCATTCCATAACAACAAGACCCCTCTTTCTCAAATTATCCAACGTCAAAACTTTTCCAAGAGCTGCTGGCCACCCAAAGAAGGCAATCTTAGGAGGCACCATACTTTTCCAAATAGGCTTCCAAG
>TRINITY_DN50266_c2_g1
CGGGTTCTAGGATCGGTTTTTGGTTTGATGTTTGGTGTGGTGATCGGGCCCTTAATAGGGTGTTCTCGGCTATTTTTCGTATGGTATCTGATCAGCATGCATCTGTTTTTGATTTGTTAGTCCGTTTGAATGGATCCTTGCAGTGGGATGTCTGTTTTACTAGAGCTGTACAGGATTGGAAACTTGATGATGTTACAGATTTTTCCAGCTTTTATATTCCCTGGGTATTGGAGGTAATG
>TRINITY_DN50266_c3_g1
GGAGTGGTGCTTCATGTGTAAGAATAATGATGAATCGATTGATCATTTACTCTTACATTGTGAGGTGGCTAGGGCGTTATGGGTTGGTGTTCTTAGTAGAGCTGGGTTGAGTTGGGTTATGCCAAAGAAAGTGGTGGATCTACTTACATGTTGGAATAGGCATCATAGTAGCTCTCAATTGGCAGCGGCATGGAGGACGATTCCTTTGTGCATATTGTGGTGTATATGGATGG
>TRINITY_DN50266_c4_g1
TTGCATTGTGAGGTGACAAGAGAGTTGTGAAATGGGATATTTAGTAGAGTGGATGTTGCTTGGGTTATGCCGGCAAAGGTGGCTGACCTGCTTACTTACTGGAAGGGTCTCCAAGGTTGTTCCCAGGTAGCCGCAGCATGGAAGATGATCCCGTTGTGCATTATGTAGTGTATTTGGATGGAAATGAATGCACGGTGCTTTGAAGATAGGGAGCGAACAATGAACTTCGGAACTTTTTTGTACACACCTTATTGCTCTGGTTTTTAGCCGTTGTGTTTAATGGAACTAGTGTTCATATTTTCTATTCTTAATTTCTGGTTCCTAGAATG
>TRINITY_DN50266_c5_g1
GGAGTAAATAGTTTACAGTTCATTTGTCTTACAAGCTGTTGGTTGTTCAACATAGTCCTCCTTTTCCTTGGAAGCATATTTGGAGGTCTCATGTGCATTCCAAAGTTGCCTTTTATTTTTTATTTTTTATTTTTATATATGGACTGCTTCTCTTGGGAAATGTTTGACGATGGATAATTTGAGGAAGTGCGGTATGGTTGATCTTCT
>TRINITY_DN50266_c6_g1
TATATTGCTCTCAAGTGGCTGCAGTGTGGAAGATGGTTCCTTTATGTCTAATGTGGTGTATTTGGTTGGAAAGGAATGATCGGTGTTTTAATGATAAGGATCGCACCTAGGAGGAAATTCGAAATTTTTATGTATACTCTTTATTGCAATGGTTCTGTTTTAGTGATTAATGGAGCTTCAGCTCGTGACTTTTTGTTGTCGTTTTCTACTTCCTAGAATGTATTTAGGTGTTTTATTTTGTATACGTCCTGTGTACATGGGCTTCTCCTATTTCATTCCTTTGAATAAAATTGGCTTTCTT
>TRINITY_DN50266_c7_g1
TTCCTGAGTGATGCTGTCCGTATGAAAAAGCGACTTTTGAAGGCACGTGACCTCCAAATACTCTTCCAAGGAAAAGGAGAACAATGCTGAGCAGTCAACACCTTATAATAAGACCGTACCGAAAACGTTTTATTACCCATAAGTTTCCATAAGATTCTATCCCTCTCATTACCCCCAAACCCCAGTTAGTGTAAGAAGCTGAAAAAATCAGAGACCTCGTCAATTTCCTTGTCCTGTACAGCTCTAATTAAACAAACATCCCATTGCAATATAC
>TRINITY_DN50266_c7_g2
CCCAGATATGTTTGAAAGAACGCTTTGTCATTAAAACACCGCTCATTCCTTTCCATCCAAATGCACCACATAAGACACAAAGGAATAATCTTCCAAGCCACGCCCACTTGAGAACAACCATGAAGCCCGTTCCAACACACGCGAAAGTCAACCACTCTCAACGGCATCACCCAAGCCAAGCCGATCTACGAAAGATGTAATTCCACAAAGCCCTTGTCATCTCACAATGCAAACGAAGATGATCCACGGTTTCCCCACTCATTTTGCACATGAAGCACCACTCCATAACTATAATACCTTGCTTCCTCAAATTATCCAACATCAAGATTTTACCAAGAGATGAAGTCCAAATGAAAAAAGCCACTTTCGAAGGCACATGGGACCTCCAAATACACTTCCAAGAAAAAGGAGGACTATCCTGAAATGTCAATAGCTTATAGTATGAACAGACAGTGAATTTTTTACACCCCTTCAACGTCCACAACATTACCGTCAAGTCTCAAGGAGTATAAGAAGCTGAAGAAAGTTGAAACTTCTTCGATCTCCCAATCCTATACAGCTCGAGTTAAACAAATATCCCACTGAATTGCACCCTTGGAATGACAAATCAAATCTGAAACAGCAGCAAACTGATCTGAAGCAATCGAAAAATAACCTAAAACACACTATTGAGGGCCCGATCACCACACCAAATCTCAAACCAGAAACGGATCCTAGATCCCATACCAACAGCATAACTCACATGACTAACAAAGCTCACCCAGCCTTTTCTAATGAACTTCCAAA
>TRINITY_DN50266_c7_g3
ATCCATTTGAGGGCAACTATGTAGCCCATTCCAACACGCAATCAGATCCACAAATTTCAAAGGCATCACCCAAGCCAACCCAACTCTACTAAAAACTCCATCCCACAAAGCCTTTGCCACCTCGCAAAGGTAGATGATCCTCAGATTCCCCATGCTTTTTGCACATGAAACACCACTCCATAACACTTATAAAAAAAAACATAACACTTATAAAAAAAAACACCACTCCATAACTATAAAGCCACGCTTCCTCAAGTTATCGATCGTCAAAATGTTCCCAAGCGATGTTGTCCATATAAAAAAAGCGACTTTGGAAGGCACATGAGACCTCCAAATACGCTTCCAAGGGAAAAGGAGGATTATGCTGAAGAGTCAACACCTTATAATACAACCGAAC
>TRINITY_DN50266_c7_g4
ATAGGCATCACCCAAGCCAGCCCAACTCTACTGAAAACACCATCCCACAATGCCTTTGCTACAATGATCCACAGATTCCCCATGTTTCTTGCACATGAAACACCACTCCATAACCACAAAACCACACTTTTTCAAGTTATCGATCGTCAAAATGTTCCCGAGCAATGCTGTCCATATGAAAAAAACGACTTTGGAAGGCACATGAGACCTCCAAATACGCTTCCAAGGAAAAGGAGAACAAT
>TRINITY_DN50266_c7_g5
AAGACAATTTTATTCATCGAATGAAATAGGCGAAGCCCATCTACACAGGACATATACAAAAGAAAACACCTAAATACATTCTATAAAGTAGAAATCGAAAACAAAAATCATGAGCTGAAGCTCCATTAATCACTATAGCAGAAACCATTGTAATAAAGAGTACGCAAAGAAATTCCGAATTTCTTTCAAGGTACGCTCCTAATTATTAAAACTCCGCTCATTCCTTTCCCACCAAATGCACCACATAAGACACAAAGGAACCATCTTCAACGCAGCAGCCACTTGAGGACAACTATGTAGCCCGTCCAACATGCAAGCAGATCCACTACTCTCAAAGGCATCACCCAAGCCAACCCAACTCTACTAAAAACTCCATCCCACAAAGCCTTTGCCACCTCACAGTGCAGAAGTAGATGATCTACAGTTTCTCCATGTTTCTTACACATGAAACACCACTCCATAACAACAAAGCCACACTTCCTCAAATTATCAATCGTCAAAATTTTCCCAAGTGATATTGTCCATAAA
>TRINITY_DN50266_c7_g6
TACAGTACGCTCCTTATTATAAAGCACCGCTCGTTCCTTTCCCACCAAATACACCACATAAGACGCAAAGGAACCATCTTCCACGCAGCAGCCACCTGAGTACAACTATGAAGCCCATTCCAACACACAAGTAAATCCACTACCTTCATAGGCATAACCCAAGCCAGCCCAGCTCTACAAAAAAGGCCATCCCACAATGCCTTAGCCACCTCACAATGTAGAAGTAAATGATCTACTGATTCACCATGTTTCTTACACATGAAGCACCACTCCATAACAACCAAGCCACGCTTCCTCAAATTATCGATCGTCAAAATTTTCCCAAACAATGCTGTCCATATAAAAGAAAACTTTGGACGGCACATGAGACCTCCAAACAAGCAAACATGCTTCCACCGAAAAGAAGTTCAATGCTGAACAGTCAAGGTGGCTTACCGGCTAGAGAAGTTGCAACGAGTTCAAGTTTCACTTGGTGAATTGGGATATAGTTTGCACCCCAATACATGAAGGTGCACTGGGAATTCA
>TRINITY_DN50266_c7_g7
TACACAGGAAGTATACAAAAGAAACACCTAATTACATTCTAGAAACAGAAAACAAAAACAAAAATTCACTAGCAGACCCTCCATTAAGCACAATGGCGGAAAACCATTGAAGTAAAGAATACACAAAAAAATTCCAGATTTCCTCTACAGAACGCTCCTTATTATTAAAGCACTATTCATTCCTTTCCCACCAAATACACCACATAAGACACAAAGGAACCATCTTCCACGCAGCAGCCACTTGAGGACAACTATGAAGCCCATTCCAACACGCAAGTAAATCCACTACTTTCATAGGCATATTACCCAAGCCAGCCTAGCTCTACAAAAAACGCCATCCCACAAAGCCTTAGCCACCTTACAGTGTAGAAGTAAATGATCCACTGATTCACCATGTTTCTTACACATGAAACACCACTCCATAACAACAAAGCCACACTTCCTCAAATTATCAATCGTCAAAATTTTCCCAAGTGATATTGTCCATAAA
>TRINITY_DN50266_c7_g8
ACAAGAAGACCGCGCTTTCTCAAGTTATCGATTGTCAGAATATTCCCGAGTGATGCTGTCCATATGAAAAAAGCGACTTTGGAAGCCACATGTGACCTCCAAATACTCTTCCAAGGAAAAGGAGAACAATGCTCAACAGTCAACGCCTTATAGTAAGACCGTACCGAAAACTTTTTACTACTCGTATGTTTCCATAACATTCTATCCCAAAAATTCAGAGACCTCGTCAAGTTCTTAGTCCTGTACAGCTCTAGTTAAACAAACATCCCACTGCAATGTACCATTAGAACGGTTTAACAAATCAGCAACAGTAGCATTCCGATTGGATGCCAAACGAAAA
>TRINITY_DN50266_c8_g1
CTTTTTCTTTTAAATTCAAATTAGCTTATATTCGGTAACGGGTTTCTGGCCTCTTCTTCTTTTTATTTTTTATTTTTATATATAAGAAAATCAAATAGGTCGAAGCACAAATGGGCATCCAATTATCCAAAATAGTAAGGGTGTAATCGGTCTGATTTGGTCCGGTTTTGGACATATGTTAGAACCGAATTGATATACACGTGTTTTAAGATCTGAAGAACTGATATCGCACCAATAACACCTCTAAACTGG
>TRINITY_DN50267_c0_g1
TGTTGGTGTTGCTTCAAGGGTGCGTTCCACAGTTGTAGTCACCTCCTCCTCGACCATCTCTCTCTCTCTCTCTCTCTCTCTGTGTGTGTGTAATATGATTTGTGGGGGTTTAGTTTTGTTGTACGCCACCTGAGAGATTCTTTAGTTCAAGTCTAGAAACAAATAGTGAGTAGCTGTGCATATATACCTGGGTTCTTGCACCTTGTTTTGTTTCCCAAGCACATGATGCATGGTCAACTTGAACACTTGACGCTTGCATCGTTATGGGTGTGTGCGAAGTTTGACTCGTAACATAGTAGGACAAAATCATTGGCCTGTAAAAAATTTTAACAACAAACTGAAGTATTTATCAGCCTTGGAGATTTGTCGGATCATCCGAAAGTTTTTTAATACCCACGTTTGGTGAATCTGTTCACAAATCTGGAATCTGGTTTTTAACTTTTTCTAGCTTTCACATCCAATTTTTTTCTTGGATACATGGGAATATAATATAGCAGATGTACGTTCACATTTCGTTGCTTTGACGCGTTTTTTGTTCTTCCTTTAGATCCGACGCAATAAACTGGTGGCCTGGAGAAACCTGCCGGTTCTTGTTCACGGCGTCGGCGGCACCGCGTCCTTTTAAGTCGGGCTAGGCGCTGAGACAGGAAAGGCGTGGGTCTTGCCCCCTCCTCCAAGATATTTTGAACACCCCTTTGCGTTCCTTTAAAAGAAAAAATACATTATCAACGTAGCCCTACAGTTATTTTTATTTTTTTATAAAAAAATGTCAACAGTTTTTATTTTATATAAAACTCATAAATTTAGCACAATTCCTTAAGAGTTTTTGATTAAAAAGTTTGACTCCAAAAATTTCTAAATTTAGGGTTTACAAACAAATCCAAAAGCCAAAGTTCTGTAAAAGAGTCTATAGCTATACACAAAAAATAAGCAAAAGGAAACTTAACATGCCATACAGACAACCAAGTATTACCAGCAAATCTAAATGGCTACCGTCTAAACTGAGCTATGCCAGATTTATCCAGAACATGTATTAGTCTGCAAGAATGATAAGCTCAAAAGGAAAGTGTGCATGAAGAGAGATTGTCATTCCAGATCTCAAGAAGGTGCCAAGGCGGCTGTTTCTTCTAACCTCCGAGTTGGGATATAGTATAATTCTCTCATTTGTTTTAACTTTTACTTTCTTTCTTTTTTTTAGCTTTAAAGTAGCCAACAACATACAACTAAAGTCACAAGAAACTGGACCCCAATTTATGATTCTGTAACTCGCTCTACCGCCATTATTTACAAGGTTACCAAGAAACAGAGCAAAGCCTCCTGCTAGAAAACAAGCTAAACAAGAGAGCTAATCTCGTCGCCGGGGGGAGGCGGGGGTGAGAGAGGAATCAAAACAATCAAGATGTAACAGACAAGTTCACAAAGGATAAAACAACTTGACAAATAAAAGCCAACCACCATAAAAGTATCCAATTTCGTAGAATATGATATGTTAAAACATATCATTGTAGGCGATCATAAGAAAACTAATAGAGAAACACAAATTGTTCTTGAAGTTAAGATACAATCAAGTTGCCTAGAGGTTATAATTACAATTATCTCCTCACAGGCTAATTTATAATTTTATACCAATGGCAGAACACAATCTGAGCAAACTACAGGCATCCTCCTCTGCAACCTCAGGGACCAGTACTACACCTTTAGTAGATATCATAGTTCTTGTGAAAATATTGCAGAATTTCCTGCAAAACGATGTCAACAACTATCAACCATAGGAAAAACTAAACAGGCTCATTGTCAATAAATCAGTATACAAAGACTTGTGCATATGGAAAGAAAGGCAAATCCAGAAGAATCTACTTGAAAGTAGAAAGAGAAGCCAATTGTTGATCTGTTTTCACCATGAAATTAGGCTAGCGGGATGTTTTCCGCACAATCCCATGAGATGCGCTTCAAGCTAGATGGTACAAAATACCATGACATTTTAGTACCATCCATCCCTAAGCCAGCATCTTTGGGTGATGCCTTGTGACATGTGCCATGTGCTACTCAAGATGGTAAAAACACCCGCTTCAGGCTTGATACAGAGAGCAAAAGATAATGTCACTGATATTGGAAAGGAATAGTCAGATATTACTGCCATGGATCATCTCCAGAAGGCAGAAAAGCATCATCCTCGCTATTCTTGTAACATTCCGTCATTTTCCCAGCTAGCAAAACGCCATTCCATATCAAATCCAGCTCCAACCCGTAATCAGATAATCACATATGTCTAGCTTAGGAAGAATGGTTTCCTGTTGACAACACTCTTGCTTACAAAGCAGCACTTCCTACCTAACAATAGTACACTACAATGCAATATCAAAAAGCATATCTTACAGCATAGAGGTTGCTTACTTTGGTACAAGCGGTTCCAACTGCCTTGGTCATCAGTGGAGGCTTGGGATGGAACTGGTCCCCAACATGAGGCAGAAAAGAAGCTCCAGGATTCAATGGGGATGAAGCTGGGGTGGAGTTCTCAGTATTCGCAACTTGTTTTCCCTCTGTCAATGAAAACCCAAAGAGTCTGCAGCTACTTTTACATGTGGGAACTAGATCCTGGCTGCCCTCAAAGGTGGATTGAGTTGCAAGAGGAGGGAGTGTAGAGACCAGTTGATTATGCTCGAAACTGGAAGAATTTGTGCCTCCTTGATCTTTCCTGCGGAAGTTATGCTCATATAGTGAGGATGATGTGAGCCTTCCACCAATTTTTTCAGAAACAGACAAACTTTGGTTACTAATTCTCTGATCCTCAAGACTATTGAACTTATCCATTGAGCCTAAGTTTGAAACTGGATTAGTTGCTTGCTGGAACATTAAGACAGAGGATGGTGATGAAGCTTGCATAGGTGGGGAAAATGGGCACATAGTTGTATTATTGCCCCGCATCATCCCAGGCCATCCATTCCTCGAGCTCATCACTTGAACACCATCAAGGATTCCAAGGCCACCATTGCCATGAGCCTCATTAGTTGATGGGGCTCTTTCATATGGCAAGCTTGGAAATATTTCTTGACCTTGCAAGACCTTCTGGAATCGCAAAGATTCACCAAAGCCCATGCCTTTATAGGAGATATCAGAG
>TRINITY_DN50267_c0_g2
GAGCAATTTGAAAAGAGAAAAACCAATCACCACAAGGTCTATAACCATATTGCATTGGGTAGAATTTGACAAGTTCGAACAGACCCTTGTTGACCAAGGAAGATCATGACAAACGGACCAACAAAGGTTGTTTCTGAATTAAGATACAATCAAGTTGCCTTGAGGTTATAATTACAATTTTCTCCTCACAGGCTTGGTTATACTATTGGCAGTACATGCATCCTCTTCGGCCACCTCAGGTACCATATTACTACACCATTAGTACACAATATCGTAGTTCTTGAGAAAAACATTGCAGGATTTCCAGCAAAAAAGATGTCAACGGTACCATCAACCATAAGGTTAAAAACTAAACAAACTCATTGTCAATAAATCAGGATACAAAGTCTTATGCCCTATGGAAAGAAAGGAAAATCCAAGAGCAGCCACGAGATTTTGGCACTGGCCACCTCCTATGCCAGCATTTTTTGGTTAGCCTCATAATATGTGCCATGCACCACCCTCGATGCTAAAAAAACACTCGCCTCAGGCTTGATGCCGAATGCAAACATAATAATATTGATATTGAAAAGGAATATTCCGAAATATTGCCCCAAATCATCTCCAGAAAAGCATCATCCTAACTATCCTACTTTCCATCATTTCCCCACGCCTCTGTAGCTTAGGAAGACCAGTTTCCCATCTACAACACTCCCCTCCTGCTTGCAAAGCTTCAGTTCGTACCTTACAACAGTACACTACAATGCAATATCAAAAAGCATATCTTACAGCATAGAGGTCACTTACTTTGGTGCAGTTGCTTCCAACTGCCTTGGCCATCAGTGGAGGCTTTGGATGGAACTGATCCCCAACATGAGGTAGAAAAGAAACTCTAGTATTCAATGAGGGCAAAACTGGAGTGGAGTTCTCTGTGTTTGCAACATGTTTTTCCTCCGTCAAAGAAAACCCAAAGAGTCTGCAGCTACTTTTACACGAGGAAGCTAGATCTTGGCTGGCCCCAAATGTGGATCGATTTGGAAGAGGAGAGAGTGTAGAGCCAAGTTGACCATGCTCAAAACCTGAAGAGTGCATGCCTCCTTGTTCTTTCCTACAGAAGCTACGCTCATTAAATGAGGGTGACGTGAGCTTTCCACCAACTGTTTCAGAAACAGACAAATTTTGGCTACTAATTCTCTGCTCCTCAAGATTATTCAACTTATACATTGAACCTAAGCTTGATGAAACTGGATTAAATGACTGCTGGAACATTAAGACAGATGATGGTGATGAAACTTGCAGAGACGGGGCATATGGGCGCATAGTTGTGTTATTGCTCTGCACTTGAACACCATGAAGGATTCCAATGTCACCATTCTCACGGGCCCTGGTTGTGGTCGGGGCTCTTCCATATGGCAAGGTTGGAAATATTTCTTGACCTTGCAAGACCTTCTGGAATTGGAAAGATTCACCAAAGCCCTTGGCTTTGTAGGAAATATC
>TRINITY_DN50267_c0_g3
GCACGGTGCGCATAAATCAAGTTAAGATTATGCTAGATTAAAGCAAATTGGCTCTGTTTTAAATCAGTTGCTCGTATAATGAGTTAATTCAAGACATCAGGTAATTTCGACGTGAAAGAACTCTCAGATTAGTAAGTTTATCCCCTCTCCGAATGCACCCACATCAAACAACAACCGTATAAACTCCGATGTAGTAGCCAATAATCAGAACCCAGAGAGAGAGAGAGAGTTTGCGCGTACCTGAAAGTTTGCTTTAGAGGGCGGAAGCCGGTTGGCTAACGGGAGG
>TRINITY_DN50268_c0_g1
TTTTTTGTTTTTTGGCGTAGTAGTTTAAGGAATGAGTGGAGTAGGAAATGAGTGCGACAAGATCGTGCCTTTGACACTGATTGAGATTGGGTGAGGGAGCTTAAAAATCAAGCCCGGAAAAAAAAAAAACAGTTCGTATGTTCTAGTTCCACAATTAGAGCTGAATATAATGGCTATCAATAAGCTAGATTAAATAAATAAATAAATAAAAATACTTTTGAAAACTCAGTTCAATAATAATTTTTTTATAGGTAATGGAAGACTTTTTTTAAATAATACAAAGGCTTAGCCCAAATATGAATGGTGTGTATAAGCGGTTTTTGGGGATGTTGGACTGAGAAAAGGAAATCGAAGTATGAGAAAG
>TRINITY_DN50268_c1_g1
GTCTGGACTCCATTCACGAGAGAATATCTATCTAATATTAGTGTCAGCAGAGGCTGATAATTCGCGACGTGGCATTAATGTCATCAGGGAGTATTGGGTAGGAAGATTAAATAAATAAATAAATAAATTACACATACTATAGGAAATTTAGCATAGGTCGATATGATTTGGTTAAAAACCTTCATATTTTAAAGAATATGGTACCAAATTTAAAATCTTTTAATAAAAAAACTAATTAATAAACAACATAAAATAAAAAATTCTCTAGAAATCAAACTAAAAAATAATTCACAAGCAAAAACACCTTAAAT
>TRINITY_DN50268_c2_g1
AACCCCATTTCATCCACTTTGATAAACAAAGGGAAACTAATGCTCCAAACTCTATTGGTGCTTACACAAATATTTGGCATTATTTCTCCCTAAAAAACTGTAGAAATTTCTTTCTGGATAAGTAAGATATATTTTATTAAATGACACCATCCAAATACACAGAAAGTATACATCAGTGACTAAGATAGGATTTAATTAGGCTCTAACACTAGCTGTTGTAAATAGTCATAAAGCCAGGAA
>TRINITY_DN50268_c2_g2
TCAAAGTGGATGAAATGGGGTTAGGGAGAAACCGTGCCAAATACTTATGTCAACACTAATAAAGTTTAAAAGATTAGTTTCCCTTTATTTATCAAAATAGAGAAAATGGAGCCATACGGAATGCTATGCGAAAACCACTCAAGTATTTTAATAGCAATGGGACATATGTCAATTGTCCTTTCTGTTACAAATTAAAGTTTATATGTTTGACGGCCCTG
>TRINITY_DN50268_c3_g1
GGTTTCAATGCCCTTTCCATAGGGTTTGTACATTATTATATAGAGAAGAGTTTACACAAGTGCCAGATTTACTGGCATGTTTCCTGGTTCCATGTTTCCAGGTTTCCTATGTTTCCAGATTTCCTGGCTTTATGACTATTTACATGTTAGAGATAATTCTAATTAAATCCTATCTTAGTGACAACCATCCTAAGAGTGTTTCGGGCTGGAAGACCACGACTGGGGAAGTACCAAGTGACATTGGTTTTAGTCTCTTTGCAGGCTTATGATGACAACGATTTTTATAGGAGCATCTGTATTTGGTTATTGTAGTTGGTGGATGGAAATGGGAGTAAAATACGCTCCTATTGTTTGGTGTTTTTATTTACTGTGCCCACATTTGGTGATGCCCTTTATTTTTTTATTTTTTTGGTAAACGGAGCACATTCATTCATTAAAAGCGGACATTACAAAGTTGACGTGAAACAAACAGTATAAGCCAATTATAACGTTAATAGCTTCCCAACACACTTCCGTGACTGATATGGTCTAGTCCAGACTGCAAATCTTTAAAGACCTAAGTCTAAGAGACTGCACAGCTCTATCCACGACAGAGGTAACAAAGCTCCCTACCCCGATTAGGCGGAGTAGGGTGCACCAACCCCACCAAACCCCGACTAAGTAGAGGGGGGGGACTTGTTTTTGGTTTTTATTTTTCTAAAAAGTAACGACAATGCAGAAATTAAAAATACAATGGGAAAATCGGATTGCATCTTGGGAAGAGCAGGATCCGCATTTTCAACCTTGGAAGAACTGTAAAAAAAAACACACACACACAAGCAGCTGCTGAGGTGGCGCGTGAGGGCCATGCGCCACCCTGGAGGGATGGCGGTTGATCTGGTCAGCAGCAGTCGGTGGTCCTGGACCCAAC
>TRINITY_DN50268_c4_g1
CCGAATAATCGCAACTTTCACCACAATAGGGTTTTAGGCTGTTGGCAGTTGTCTCTACCTGGTTTGTACTATCTGAAGCGAGCGCCTCCTAATCACATAGAAATGGTGAAGGGACGCCAAGGAGAGCGAGTTAGGTCTGCAATACTTTCCTTTCCCGTTGTCTCTCTTAAATCCCTAGTTTCAAACCTTTTTTTTTGTTAACTTTACGCAAATAGATTTTGGCTAGTTTTTATTTTTTTGATCGTGTATTTGTTCTCAGGCTCTACGTCAGAGGAACAGTCCTCGGCTACAAGAGGTAATCGGACTTCATTTTCTCCTATATAATACGCCGATCGAATCTTTTTTTTTTTTTTGGGAATAATTTTTTTTGGCTCTCCTAGGTTCTGTTTGACTGCTGATGAGATAAAACAATAGGAAATGAGTGTTACTAGGGTCTTAGCTCGGATGTTTTTTTCCTGTGTTCCCAAATCCCAAAACCTTTAGGATATTCTATTGTTGTTGCTGTGTTAGGTAGATCAGACTTGCTTTCTTTTTGTGTACTAGTATGTGCATTTGGTTTCCCGCATCTGTTTGGATGCCGAGGATTATAGGAAAAAAGAACATTGTTTTTTTCTGGATTGAGGTGTTTTTTTTTTTTAATAGTTCCTGAGGCACTAATAGTGAAATTGGAGGTCTTAAGATTGTTCCTATAGTTTTATTATTTTCACATGTTGTTTATCGGCTAGAAAGTTTAAGGTCTGAGGTTCCTTCTTTTGGTTTTTGTTTCATAAACTTTTGACGGGGATGATGGATCAGGTCCAAGTCGAACCAGTACCCGAACACGTCATTGATCCAGATTGAGGGGGTGAACACCAAGGAGGAGGTTTCGTGGTATGCAGGCAAGCGTATGGCTTATATCTACAAGGCCAAGGTGAAGAAGAATGGAACTCACTATCGCTGCATATGGGGTAAGGTGGTTAGGCCTCATGGTAACAGTGGCATTGTTCGTGCTAAGTTCAAGTCGAATCTCCCTCCGAAATCCATGGTATGGTATAGATGTTATTTTGATGTTTGTAGAATGGTTTTCTTTGAAAGTCACACATTTTGTTCTTTGTTCTTTTGCAGGGAGCTAGAGTTAGGGTTTTCATGTACCCCAGCAATATATAAAGCTCTTAGGTTGTGTAGATGCTGGATTGGGTTGGTG
>TRINITY_DN50268_c4_g2
GGGGGGGGCTAGAGTTGGGGTTTTCACGTACCCAATAATATATGAGCTCTCAGGTTGTGTACAATGCCAGATTTAGATGATTGAGTTATTGAGTTATTCTTTTTATCAGCTAAATTTATGTCATATTTTGAAGCCAAATCGTTTTTGTTTATTAAGGTTGGTGGATGGAATATGGTTTGAATTTTCTAGTTTCGCATAGAAGTAATTGCCACATGTTTGTTTCTTGATTTAAACTTTCAGAGTTCAGACTATCAGTCTTTCGTAGAAATGGATATTGAGCAATACTGGTTTTTGGTATTTTAAAAAAAGGACAAAAATAGTAGTTGCTTTGAGTGCTTTGAGGAGAGAGAGGGACGAAAATCACAGAGGAGACGGGAAAGGAGAAAGGGAGAAAATCACTGA
>TRINITY_DN50268_c4_g3
GGAGAGCGAGTCAGGCTTTATGTCAGAGGAACAATCCTCGGCTACAAGAGGTAAATGGACTTCATTTTCGTCTGTGGTATGCTGTTCGCTTTTTTTTCTTTCTCGGGAATGGTTTTCATGGCTCTTCTTGATTCTGTTGGGCCGCTCAGAAAACCGGGAGAAAATCACTTTTACTATGATTTTAGTTGGGGTTTCTGTTTCCTCTTTTCCCAAATCTGAAAAGGCGAGGATTTTGTTGTATAGATGGGTTAGGTAGATGGTAATTGCTTTATTTTAGCA
>TRINITY_DN50269_c0_g1
GCATTTTGTCTATTCTATTCAGGAGAAATTCATACATTAGATTATCTATTTATTAGTCAAAATAATAATAAAATATTATCAATTAAATATTTTTTATCTAATTTTCTCATATTTTACAATTCAAATTCATTGTAAATTATATGAATCCAAGCACTTATATATATAAATAATAATTAGTGGTGCAACTGTTATGTAGCAACAAAATGAGAGAGAAATTAATATGAATTATTCAATGGAGGGTTAACAATAACCATACAAACATAGAG
>TRINITY_DN50269_c1_g1
TGTGTGATTTTTTCATGAAATGTAAAGCGTGAGATAATGAATAGAAATTAATTTGAAAATTTTTCAAAAAATAAAGTTAAGACAAAGCAAAGAAGAGAGGGGAGTGTGGGTACTGTACTGTCTTTGCGTGTCCCCCGCACCCAACACGGTCTCTCTCTCTCTCTCACTCACAGTCTTAAGTCTAAAAGCCACTTCCGCATTGGGTTTTTTTTCTTTTTTGTTGCCTTTTGCTTATGTGCTTCCAATGCAATTGTCTATGTCTGCTGCCTCTGCACCCTCTCTTCAGTGCCTGCAAATGGGGGAGGAATCCTACTTTGAATTTCTCGTTATTATTTGATACCCTTCTCTTTTCTTCTCATCTTTTAGCCCTCTGGTTGGGTATCCTTCCAAATATGACTTTCTTGTTGTTTTTCTATCCATCCGCTACATTCCTCTTCTGTTTTCACTTTGTGGGTACCGCCTCAAAAATATGAATTCCTTACCGTGATTTGACCCCATTTCCAATTTTCTATAGTTTCGGCTTTGTTGTACCCTTCTTATGGCCACTTGATTACTCTCATCCCCTCAGTTTCTATTTTTCTTTTTAATATTTTGTTCGTGGTTTGTTATTTTGGGTGTACACTTATTCGGCCACGCAAGAACGGCACGGTGGTGTTCATGGAAATTGATCTGAACTATGCAGTGACTGAGGTGGAGAAGAATGCATATTGTAATGGGGACTGTGGCAAGGGTGGTTGTGTCTG
>TRINITY_DN50269_c1_g2
AAATCTGGTGTTGGCAAGTCCTTGAACGACGAGAAATGGACAGAGTGATTCAGCCTCCTCTGGTAAATTTTTTGTCAACCTTTACTGCTTATTTCTGCTCTATTTTACATCAATTTTTTTCTTTCCATTTCTGGTGGAATCGAATGGTGACTTGGGATATGCTTTCTTTCCTTCTTACACTTTGAAATTGCTTTTGTCTCGTGATTGAGTATAAGTTTGCGTTTCTTGGTTCTTGTTGTTGAATTTTGTTCCTACTCAAGGATATGATTGCTGAGGTGCTCAGTTGATCATTTGGCCTGTTTTGGATCAAAATGGCTAAATAGATTCAATTGTTTTGGCTGTTGATGGTTTGGAACCTTTTAATTATCCTGCTACACTTGAAGTCACATTGATGTATAGTTTTTTTCCCATCTAGATATTTGCAAGGGCTTGCATTTATAGAATTCATTCTGCCTTTGTTTTGTTTGTGATTCTACATGCAACAGCGGTGCGAATTCTTTATTTACTTTGCCTTGTTTGTAACTGCCACAAAAGGTATATGAATATTTTGTTTCTGAATCCAACCTCTAGAATCTGTAAAATAAGAGGGGGGAAAACAGTTGAAAAGAAAGACAAAATGGAGATAAGAACGGTAAATTTTAAGTTTTCAGATGCAGGAGCTTGTCTTGTTTTTACAGCAAGCTTGTGGAATGGTGTTATCTGTCTAAACTCACTAATATTCCAATGTCCTATTTCTGAACTGTCGTATTGAATGAATTATGCAGTGACTGAGGTGGAGAAGAATGCATATTGTAATGGGGACTGTGGCAAGGGTGGTTGTGTCTGTAGAGTCTGTTTCTAGTGGCAAGGGTGGTTGTTCTGTTTCATATACAAAAGAGTATATGTTGTTCTATTTCATATACCAAAGATGTGTAGAATTCAAACTAAAGAAGAAGAAGTTGGATGATGTGCATTTTATGTATGATCTAGTGCTCGGACCCTTGATTTTTCGTTGTTATTTATAGGGTTTCATTAGCTCAAATGAAAGTTGTTGTGTATGAAGTAGTACTGCATTCAGATTATAAAGTTGTAATATGTAGGAAAAAATGAGTAAGGAGATAATTATTATACGTTTTTTTTTTCTTTTTGGTTTTGATTTATATGCATTATATTTATTAATTAATATATGGAGTGTATTTGTAAAATATTAAAAAAAATTATAAATATTATTAAAATATATAATATTATATTATTATTTTGACTTTAAGATGGCTAGTCCAATGTGG
>TRINITY_DN50269_c1_g3
GTTACATGTAATGCTATAAAGAAAAGGACCTAACTGATTCAAATAATGGGTAATCTTCTCCATTCATGTCGCATTCACTTGGAGTCTTGAAATATCAGACCAGAAAGTGCCCACAGTAGTTCATCAACATAGAGAGAGAGAGAGAGAGAGGGAGAGAGCGCTAGCTGTGAATGCAAAAGTTTGGGGCCCAGGGGAGTTTTGGCAGCAACTATCGTGGGCGTGTTGTCAGTTGTTAGGACTCAGTGAGTGAGTGACTCAAGAGAGGTCTCTCTCAGCAGTCCTACTCTTTCTTTCTGTATCTCAAGTCTCATCACTCTTTGTTCTTTTATAATTTTTTCTGCAGATACTCTTTCCAGTACTCGACTTAAAAGACAGTGCCATCCAAACGCTTCTTTTATGGATCTTTTTGAGTACTCGATTCTTTCATGTTGCCTTCTTCAGGAAACAGCTAGCAGACGGAGCTCTTCATCCTTCTTCTGTGCCCCGTGCCATCCAAAGTATCATTATATGATAAATGGTTTTACAAACTACTACGAATCCTCTTCAATTTCTTGATCGAACAAGTGTGATACTAAGATCGAAAAA
>TRINITY_DN50269_c1_g4
TGTACATGCACTTTCATTCAACAGTAGTAATTAGAATATGGTAACAAAATTAATTATGTGAATCTACCTATAAATCCTGAGGTTGTAAATGGGTTTAGTTTTAATGGGGGTAGCTTTTATTGTTGGCTTTCTGCTTAATTGAGAAAAAATTGCTTCTTTTTTGTTTCGTTGCATTGAATGAAAACCCCACTTTTGTCTTGGTGGAGGGCCTCACCCACAGTGAAAGAAATTATTAATAAAAGTAGAAAAAGATAAAGCTAAGACAAAGCGAAGAAGAGAAGGTGGTTTACCAAAAAATCTAAGAAGGAAAAGAAGGGGGTGGGGGAGTGTGGGTTCTGTACTGTCTTAGCCTGTCCCCCCCACCCAACACAGTCTCTCTCTCTCTCTAAGTCCAAGTCCAAAAGCCACTACCACATTGGCTTTTTTCTCCTTTTGTTTCTGTGCTTCCTATGCAATTGTCTATGTCTGCTGCTTCTGCTCCCCCTTCTCAGTACCTGCAAATGGGGGAGGAATCATACTTTGAATTTCTTGTTATTATTTGATACCCCTTTTTTTTTCTTCAATCTTTTAGCCCTCTTGTTGCGTATCCTTCCAAATATGACTTTCTTCTTGTTTTCTATTCATACCATTCCTCTCCTTTCAGCTTGTGGGCATCCATAAAAAATATGAATTCCTTACCATGATTTGACCCCATTTCCATTTTCTATAGTTTTTTTGCTTTGTGCTACCCTGCTTATGACCACTTGATTACTCTCATCCTCTCGTTTTCTTTTTTCTTTTTAATATTTTGTTCGTGGATAGTTTTTTGGTTGTACTCTACTACTCCTGCTCTGCCACACAAGAAAAGCACCGGGGTGTTCATGGAAATTGATCTGAACCATGCAGTGACTGAGGTGGAGAAGAATGCATATTGTAATGGGGACTGTGGCAAGGGTGGTTGTGTCTGTTGTTTGTCCTCTTCAACTTCTTCATGTTCCTCAATTTCGTTTACAGCACCCGTGTCTTCTTCAATTTATCTGGAGCTCTGGCATGCTTGTGCTGGACCTCTCACCTCTCTGCCCAAGAAA
>TRINITY_DN50269_c2_g1
GGACTGTGGCAAGGGTGGTTGTGTTTGCTGTTTCTCCTCTTCAACTTCTTCATGTTCTTCAAATTCGTCTACAGCTCCTGTGTCCTCTTCAATTTATCTGGAGCTTTGGCATGCTTGTGCTGGCCCTCTCACCTCTCTGCCCAAGAAAGGAAATGTGGTTGTCTATTTCCCTCAAGGTCACTTAGAACAGGCTGCCTCAGCCTCTCCTTTCTCACCCATGGAGATGCCAACCTTTGATCTCCAACCACAGATCTTCTGCAGGGTTGTAAATGTCCAACTACTTGCTAACAGGGAGAATGACGAGGTCTATACACAGGTTACTTTGCTCCCTCAGCCAGAGTTGGTGGGAAAAAACTTAAATGGAAAAGAGCTTCGAGAGTTGGGGGTGGATGAGGATGGAGCTGGAGGATCACCTACAAAGTCTACTCCTCACATGTTCTGCAAAACCCTTACCGCTTCTGATACCAGCACCCACGGGGGGTTTTCTGTTCCTCGTAGAGCTGCTGAAGACTGTTTTCCTGCTCTGGATTACAAGCAGCAGAGGCCCTCTCAAGAGCTTGTTGCTAAAGACCTGCATGGGGTGGAGTGGCGGTTTCGACATATTTATAGAGGTCAGCCAAGGCGGCATCTACTCACTACAGGATGGAGTATTTTTGTAAGCCAAAAGAATCTTGTTTCGGGGGATGCGGTTCTCTTTTTACGGGGTGAAAATGGAGAGCTGAGGTTGGGAATTAGAAGAGCTGCACGGCCTCGAAATGGTCTTCCTGATTCATTTGTTGGAAATGAGAATTCCCTCTCAAAAGTGCTTTCTCGAGTAGCCAATGCAATATCCACAAAGAGCATGTTTCATGTTTTCTACAGTCCAAGGTACTACCTCTTGGCCCTCTGCTCAAATTATGCCAATAGTTAGGATGGGTGAGACCAAGATAGAAGAAATTTAGGGGTTGGAAATCCTTGAAACTGCTCCTAAAGACCATAAATATGATATTCTACCAATACTGCAACAACAAATCGAAATCATATTGAAGCGTTTCTAAATTGTATCATGTTAGTTGAAATTCCTGTTCGGTTAGACTACTCATAACTGCATATTTGCAATACAAATGCTGTGATCAATAGGACCTTCAATTAATTAACATATCTCATTTTTTTTCCCTGCATCTTCTTTTGTTGACTAGAGCAGAATTAGAGGGTCACGTGTGTGTCCTTGAATAGTGCTTTTATTTTAGTTAGACCATAGGCATAAAGGGCAGTTAGCATGAAAGTACTAGCTAAAGTGTGGTATCTGTCTTTCTATTGCATTAAAGCAAGAAAAGTTTGGGTAGGAGTGCATCCCTTGCTTCTTTCTTATAGCTGCTGCCCCAGCTGAGTTCCACTACCAACTAACAAGTAATATTGCATGTGATGTAAAATGTCACTGAGAGCAGATCTGGTGATTAAAGCCAATCCAAACCATTACATCCATGAGAGAAGTCGAGAGATGTCCTGGAAGAGGAAGTGTAAAGTGGGACTTGGTGAATTCATCAAGACACATGCCTAACTTCTTTTCCATGCTGGTTTTAGAAGTCTTATTGATCTCGAGTTTTGAGCCAATGAGAAATAAATTTCCTAGCTGACATACTCTACAAGTCCTACCCAAATTTGGTGTCTGTAACTGAATCAGCTTTTTTGCTGTATATATATATATATATATATATCCTTGGGTGTTTTCTTTGAAGAAACCTTTTCTTTTAGTTTGTAATGCCACAGGAACAGAAAGATTTTGGTGTGTTGTGCACCGCTTAGCAAAAAGGAAAAAAAAAACAGAGAGAAGTCCTAAGCTTTCAGATGCCACAACAAGGAGAATAAGGAGAAAATTCTCTCGTGTAAAATTCATTGAGGGAACTACGTATATCTTGGTGTTATTGTTTTTTTATTTAGTATAATTTATAGTAATCATGATCAAATGCATAACAGTTACTGACACTTGCTTTCCAATAGTTAGATAAAACTGCTTCCCCCACAGTTATGATAGAGTTTAAATGAGTGTCAAGTTTCACATTAGGCTGATGAAGTTATGATAGAGTTTAAATGAGTGTCAAGTTCCACATTTGTTATTTACTAGGTGAAACCGGACTTTATGATGATTTTGAGAAGCTATAATTTTTTTAATTTTGACTGGTCCTTTGAAGTATAAGTATAGAAGTGGCTCACTTTTTGTGGGTTATTACATTTTATGTGGAATCATGAAGTATATATGAGAGTGGAAGAGCATATGGGCATGAAATCAAGGAAGCAACCACCCTTATGAGGTTTAGAGATATTTTTTCTAGTTAGTACTTTAAAGGATTTCAGTCACACGGGAAGCTAGAAAAATGTGTTAGATATCCAAATAGTTTATAAAGAAAAAGTTAATATAAAATATGATACAAATTTCGGTGACATGCTTAAAAAAAATCTTTTTGTAATCTAGGGTTTGTCTTTATATATATGTGTGTGTGTGTGTGTGTGTGTGTACGTTGTAGAATATTAATATACATCTTTTACAAGATTATAGATGTTAATAGAGAAATCAGTTATTGAATCGGAATGTAAACTACCTCTCATTGTTCCTCCCTTTTATCAAGATAATTTAGTCCCTCCTTTTTCTTCCATTTGAAACGATGAATTTTGATAATTCTTTTTGTTGCTTTTCTTTCGTGCCTAAGAGTTTTCCCAAATTGAGAAGCGGTTATGTGCATATAGTTGTTGTATTACTACCATTCTTTGAAATTTGTAAGCATAAATAATCAGGCATATATTCTTGGAGAGAAAGAACTCTGTGACATATTAAAAAAATGTTTAATTGCAGGGCAACTCATGCAGAGTTTGTAATATCCTACCAAAAGTATGTCAAAAGCATCACCAATCCAGTGACAATTGGGACAAGATTCAAAATGAGATTTGAAAT
>TRINITY_DN50269_c2_g2
TTTCCGATTTCCAATGGGATTGGAACATCAGACTTTGGGGAATCTTTAAGCTTCCAGAAGGTCTTGCAAGGTCAAGAAATTTTGTGTTTTACTCGTGACAGTGCTGATACTCATAATCATCATCCATCCGAAGCAAGGTGTTTTTTTAGTCCGAATGCTTCTGGGATTGCTGCAATAGGAGATGCTGGTAGAAACCAAGCCAGAAATTATGATATTTCCTACAAAGCCAAGGGCTTTGGTGAATCTTTCCAATTCCAGAAGGTCTTGCAAGGTCAAGAAATATTTCCAACCTTGCCATATGGAAGAGCCCCGACCACAACCAGGGCCCGTGAG
>TRINITY_DN50270_c2_g1
ACGTTACTCAGTTTATTCCGCTCCCGAGTAACAAGCTGAGCTCCACCAAGATAATGCCCCATCTCGGCTTGGGGTCGTGATACACACGCATCCAAAAATATTCTCACATAAAATCATAATTTTCCAAATCACACATGAGCATGAATGCAATACACAAAAACCCAGATTTCTTTACAAACATGATCATGCATGAAATAATGAAATGCACATGTACCAACACCAATCCAACGTCCAACTCTATAAGCAACAAGTCCAACCTTCTCTACGATCTGAAAAGGGTCAACATATCTTAGACTGAGCTTTCCTTTCTTACCAAAGCGCTTAACGCCTTTCATAGGAGAGACTTTAAGATAAACCCAATCACCTTCTTCAAAGGATAAGTCTCTTCTTCTTGTATCTGCATAACTCTTCTGGCGACTTTGCGTTTCAGCCATTTTCTTTCTTATAAGCTGAACTTGATCCTTCATTTCTTGAAT
>TRINITY_DN50270_c2_g2
AATATTCTCACATAAAATCATAACTTTCCAAATCACACATGAGCATAAATGCAATACACGAAAACCTAGTTTTCTTTACAAACATGTCATGCATGAAATAATGAAATGCACATGTACCAACACCAATCCACAACCATCAATAACCAAACCAAACAACTCCAATCATCAATCCATCTGACCCCCGTACTCCTCGAACCCAGTCTAGCAAAACCAATCAGCAGATTAAATACAGTGAAATGTGTTAGTGCAAAATACATTAAATTCACAAGAATTCTTTGGAGAAATAC
>TRINITY_DN50270_c2_g3
GTCGGCACGAGACCATCTTGTCCGATCCCATTGTCGCCCAGCGACAATCCAGGGGACGTCACTCAGTATTTTACGCTCCCGAGTGACCAGGGGAGCTCTGCCGAGATAATGTCCCATCTCGGCTTGGGGTCGTGATACACACGCACCCAATAAATCATTACACATGAAATCACAATTTTCAATGCACACATGAACGTGAATGCAGTACACGAAAAACCCAGTTTTCCTTTACAACATGGTCATACATGAAACGTACATGTACCAACACAAATCCACAACCAATCCCAACAAACCAAACAAACAACTCCATTCATTAGTCCATCCGACCCCCGTACTCTTCGGACTCAGTCTGGCAAAACCAATCAGCAATTTAAATACAGTGTAATGTGTTGGTGCAAAAATACGTTAAATTCATGAGATTTGTTTGGAAAATACTTACAGTGCTATATAATAATTTTCGGAGGATCACGGAGCTGAAAGAAGTGGCAATACAGCTACAGAACAGTGCCAAATGTACTGTGGCCGTGGGTCTCAAAAACCCACTTTTGAACGAGTGCAAACGAAGACCTGAGATTGATAGGTTAGGGCTTAGGGATGTCGGTGAAACTAGTGGTGGTGGTGGTTGGCCGTGGGTGGCAGCGCAATAGGCGGTTGAAGACCAAAAAGCCCAAAACGGAA
>TRINITY_DN50270_c3_g1
AATACATTTAAATCACGAAAGTTCTTTGAAAAATACTTACAACGCAATAATATAATTTTTGAAGGATCACAGAGCTGCACGAAGTGGCAACACAGCAACAGAACAATGTCAAATGGACTGTGGCCGTGGGTCTCAAAAATCCACTTTTGAACGGGTACAAACGAATATCCGAGATTGTTAGGGTAGGGCTTAGGGATGTCGGTGAAGCTAATGGTAGTGGTGGTTGGCCATGGGTGGCAGCGTAAAGGGCGGTCGAAGACCAAAAACCCCAAAATGAAAATGGAGTTGGTTGTACTTCACTGGTGACAGATTGGAGCTGAGAATGGGTGCATTAGGTTGCTAAGAGGTTGATGATGATGTGGTGAAGAAATGGTGGCCGGAGGTGGCATGACAGCGGCGCTGGAGCGAAGAGAACGCCGCGGCTTTAAGCCGTGCGTGGAGGAGAATGGTGG
>TRINITY_DN50270_c4_g1
GGCTCTCATCGTCACATCACGGGTAACCTCTGTGCATGAGACTTCGTAACAAGCGATTTCCAGTTCCGTGCCCAGCGCGTACATGGCCAAACATCCTCAGACCTCACTAGCCAAAAGGTTACAGAATCAGTACGAGAGCGTTACCGTCTAGTCTGTTCCCATCGTCGCCCTGCGACAACTCAGGAGACGTCATGTCAGTCTGTTACACTC
>TRINITY_DN50270_c5_g1
CAAAGAATTCTCATGAATTTAATATATTTTTGCACTAGCATATTACACTGTATTTAATTGCTGAGTGGTTTTGGTGGACTGAGTCCGAGGAGTACGGGGGTCGGACGGACTGAGGAACGGAGTTGATTGATTGGTTTTGTTGGGATTGCTTGTTGATGGTTGTTGATTGGTACTGGTATATGTACATTTTAAGATTTCATGCATGATCATGTTTGTGAAGGAAAACTGG
>TRINITY_DN50271_c0_g1
TTATAGCAGTGGTGCATCAAGGGAAACTTGTGGAGCAAGGAACTCATGAGAAATTGATAAGAGATCCGGATGGAGCTTACTCCCAGCTAGTTAGCCTACAAGAAGGAGCAAAAAAAGCAGAAAACGTCAAAACTTCTACTGCAGACAAGACACATACAAGTTTCTTCGATGTAGATAAGACAGTGGAAAGTTCAGGGAGCCAAAGATTCTCTTTAGGGAGATCCATTAGCAGAGGTTCATCTGGTAGCAGTAGGCGCTCATCGTTCACAATTAACTATGCTCTCCCAGTCCCTGGAGGCCCAATCACTATGCTTGAGACTGATGAAATAACTGAGGATTTTGAAAAAAAGGAGATAGATGTTGGCAAGCGGCAAAAGGTTTCCATTAAACGATTGGCCTACCTAAACAAAACTGAGATTCCAGTTTTGCTAGTTGGATCTGTTGCTGCAGCCATACAGGGTGTTATATTCCCAATTTTTGGCCTTTTACTCTCATCAGCCATTAGCATGTTTTTTGAACCTCCAAGCCAGCTACGGAAGGATTCTAGATTTTGGGCACTTGTGTATCTTGCTTTGGGTTGCATAGCTCTGGTGGCTATTCCAGTGCAGAATTACTTCTTTGGAATTGCAGGAGGAAAACTGATAGAAAGGATTCGTTCCTTGACATTTGAGAAGGTGGTGCACCAACAAATAAGTTGGTTCGACGATCCTGCAAATTCAAGCGGTGCAGTTGGTGCAAGATTGTCCACTGATGCTTCCACAGTCCGAAGTCTTGTTGGTGATGCCTTGGCCCAAATTGTACAAAATATAGCCACAGTCATAGCCGGGATAATCATAGCATTTACAGCTAACTGGATATTGGCATTTATAATTCTAGCTGTGTTGCCTTTCGTGCTATTGCAAGGGTTCATTCAGGCGAGGTTTACAAAGGGGTTCAGTGCAGATGCCAAGGTGATGTATGAAGAAGCAAGTCAAGTGGCAAATGATGCTGTTGGCAGCATTAGAACTGTTGCATCATTTTGTGCTGAAAATAAGGTGATGGATATGTATCGAAGGAAATGTGAGGGACCTATGAAAAACGGAGTTCGGGTAGGACTCATAAGTGGAATAGGTTTCGGCTTCTCTTACTTTGCACTCTTTTGCACAAATGCATTTTGTTTCTATATAGGTGCTATTCTTATTAAACATGGGAAAGCAACATTTGGCGAAGTTTTCAAGGTTTTCTTTGCTTTGACAATATCAGCAGTTGGAGTTTCCCAAACCAGTGCCTTGGCCCCAGACACCAACAAAGCTAAGGATTCAGCAGCTTCAATATTTGAAATGCTTGACAGCAAGCCTAAGATAGATTCAAGCAACAATGCGGGCACCACATTACCTTCTGTAACAGGGAATATTGAGCTACAACATGTTAGCTTTAGATACCCCACACGTCCAGACATGCAAATATTCAAAGACTTGTGTTTGAGCATCCCTTCTGGAAAGATTCAGGTGTTGTGCTACTCGATGGTGTGGAACTCAGTAAGTTGAGACTAAGTTGGTTGAGGCAACAGATGGGATTGGTGAGTCAAGAACCTATCCTATTTAACGAAACCATCCGTGACAACATAGCTTATGGCAGCCAAGGGGGTAGTGCTACGGAGGAAGAGATCATTGCAGCTACAAAAGCAGCAAATGCACACAACTTTATATCGTCGCTGCCACAAGGCTATGACACCTCCGTAGGGGAACGAGGAGTACAGCTATCGGGAGGCCAAAAGCAGCGAATAGCCATTGCGAGGGCTATTCTCAAGGACCCTAAAATCCTTTTGCTCGATGAGGCCACAAGTGCACTTGATGCAGAGTCCGAACGAGTAGTGCAGGATGCTCTTGACAGTGTGATGGTAAATAGAACAACCATTGTCGTTGCTCACCGCCTAGCCACAATCAAAGGAGCTAACATTATTGCAGTGGTGAAGAATGGTGTGATTGCAGAGAAGGGAACACATGATGTGCTGATGGACATCGATGATGGGGTATATGCCTCCTTGGTGGCACTTCATATGAGTTCATCGTCATAAGCAAGAAAGGAAAATAGATAAGAGCCGGATAAGCTCGTTTCCTTTAGCAGCCATGTAGGAGAAACATTCACTTTTATCCACAAAGTCAAGAGGGAGA
>TRINITY_DN50271_c1_g1
GGCTTCACACATACGTACAACAAATATTCAATGTTGAGTAGTATGACTCGTTACATAACAAAGGACTGAGACACAACATATAAGGTGCTTTGGTATACATAATTTGCAATAATGATCGCAACTAGGAATATCAACTAACATTTGTGGAAGGACAAATAGATCATTCATTCTTCCTTGCTAAGAACCTTTTGTATGTAATGCTACCAAGGAAGCATAAATACTGTCCTTGATATTGAGCAAAGTTTGATGTTTTCCTTTCTCCACCACCACCCCATCTTTGAGCACCACAATCAAATCTGCTTCCTTAATTGTAGACAAACGATGAGCCACCACCACCGTGGTCCGGTGTAGCATAACTCGTTCCAATGCACCTTGAACTACCTGTTCAGACTCAGCATCAAGAGCACTAGTGGCTTCATCGAGTAGTAATATTTTGGGAGCCTTCAAAGTTGCCCGAGCTATTGCCACTCGTTGTTTTTGTCCCCCAGACAATTGGACCCCACGCTCACCTACTGTTGTATCATACCCCTGTTGCAAACTACAAATAAACTTGTGAGCATTTGCTAATTCAGCTGCAGCTAAAATTTCTGCTTCTGTTGCATCTCCTTCCTTTCCATAGGCAATGTTGGCCCGGATGGTGTCATTAAATAACACAGGCTCCTGACTCACCAAGCCCATTTGCTGCCTAAGCCACTTTAGCTGTAGCTTTTGAATTTCAATTCCATCCAGTGTAATATGACCAGAATCAGGTTCATAGAACCTCTGCAACAAGGAGATCACTGTTGACTTTCCGCTCCCACTTTCGCCAACCAAAGCAACCGTCTTGCCAGAATGAATAGCCAAGCAAAGATCCCTGAATATCTGAACATCAGGTCTCCTGGGATACCTGAAGCTGACATGGTGGAGCTCAATATCTCCCTTTACATTTTCTATCGTCATCCCAGAGGTATCACTAGAATCTATCTTTGATTTCCTGTCAAGAATTGCAAATATAGAAGCAGCAGAACTCTTTGCTTTACTTGCATCAGGGGCCAGGGAACCTGATTGAGAAATTCCCACGGCAGCCATTGTAAGAGCAAAGAAAACACGAAAAACTTCTGAGAATGTTGTCTTGCCATCCTCGACAAGTCGGGCTCCAACATAAAAACTGCATGCATATACTGCAAACAGCAAGAAGAATGATAGCCCAAAACCCACTCCGCTGATTAACCCTCGCCTTATACCAGTCTTAATTGGGCCTTCACATTTTCTATGGTACAATTCCATCACCTTCTCTTCAGCACAGAAAGAAGAAACTGTTCTTATACTCCCCACTGCATCATTTGCAACTTGACTTGCTTCTTCATACATTTTCTTTGCATCAGCACTGAATCCTTTCATGAACTCCATTTGAAGGTATCCATTTATTCCTATGAGAGGTAGCAAAACAAAGATTATCAGAGCCAATATCCAGTTTGCTGTGAAAGCAATAACCAAGCCAGCAATAGCACTTGAAATATTTTGAACAAGCAAACCAAGTGCATCTCCAACTAGGCCTCGCACAGAAGCTGCATCTGCAGAGAGTCTTGCACCTAGTGCGCCACTTGAGTGCTCAGCTTCGTCAAACCAACTTACTTCCATATAAACCACTTTCTTGAAGCACATTAGTCGGATCCGTCTTATCAACTTACATCCTCCAACAGCAAAGAAGTATGATTGTGAAGGTTGGGCCAATAGAGAAGCCACACCAAGTAAAATAAAGATTAATGCCCAAAATTTTGAGTCCTTACGGAGCTCATCTCCTGGTTCATAAAAAGTTTTGATCATGCCAGAGATTACCATCCCTAAAACAGGAAGAATTACCCCATTGGCTGCTGCAGCTATACTGCCAAGAAGTAACACTGTGATCTCTGGCTTGTTAAGATAAGCCAGACGGCGAAGTGACACTTCTGGAGGTAGTTGGGTTGGTGCTAAAGCTTGAGCATTTCTTTCTACAGGTTCTGTTTCCAGCATACTTGTAGTTGGCACACCAAATGCAATTGAGAATGAGTGACGACTACTATTTCCAATTCCAGATGATTTCCGACTTATGGATCGTAACAAAGAAAATCTTTCACTTGAATTTCTTCCAGAATTCATTGGTTCTAGCCTGTCCTGGTCATCTAAAGCATTTTGTTCTGACACTGTGCTAAGATTTTGCAACCGTATAAGCTGGCTATATGGTCCTTCAGGCTCCTTAGTAAGCTCAGAGTGTGTACCCTTTTCAACAATTTTCCCTTGATGTATAACTGCAATCATATCAGCATTCCTCACTGTACTCAAGCGATGAGCAATAATAATGGTTGTTCGACTGGTCATAATTCTATCCAATGCTTCCTGCACAATTCTCTCAGATTCTGCATCAAGAGCACTTGTGGCTTCATCTAGTAGTAGAATTCTTGGGTCTTTTAGAATGGCTCTGGCTATAGCAACTCTCTGCTTTTGACCCCCAGATAACTGAGTTCCATGCTCACCAACCATCGTGTCTAGTCCCTAAATTTTTCAAGACAACCTGAGGCAGCTTATCAATGAATTTAGCAGCATTGGCCAGCTCAACAGCAGCTCTTATCTCTTCAGTAGCTGCCCCATCCTTACCATAAGCAATATTGTCTTTAATGCTAGAAGTAAACAACACAGGTTCTTGGCTGACAAGGCCAATTTTCTTTCTGATCCACTTTAGTTGGAACTCTCTAAGATTGATGTTGTCAATAAGAACCTCACCAGCTTGTGGATCATAAAATCTCTCGATCAAATTGATTACTGTTGATTTCCCACTTCCACTCTGCCCAACCAAAGCAGAGGTTGTACCACTAGGTATTGAAAGAGAAAATCCACTGAATATTTGTTCTCCAGGTCTTGCAGGATAACTAAAATGCACATCCCTTAGTTCTATATCTCCACGAATATCATCTAATTGCAGTCCCTCAGTGTTGTAAGCATCTATCTGTGGCTTCCTGTTAATTGTCTCAAACATCTTAAAGGCTGCAGCTTGTCCAGCAGCAAATGCACTCATGCATGGAGAGGCCTGACCAAGCGAAAAGGAGCCAGTCAGAACGGCAAAAATTACATTAATGACATCCCCTCCCGTATATCCCTTCTCAAGAATCATTTTCCCACCAAACCATATCGCCAAAGCATAACTGCAGAATATAATAAACATAGCTGCACCAATTCCCGACCCAGCAGCCAAGCCCTCTTGGACACCAGACTTGTAAGCTTTGGTTAAAGACTTTTTGTACTTAGTTATGGCTTCATTTTCCCCTGTATAGGATGCAACAGTTCTTATGGAACCAATTGTCTGCTCTACTACGGTTGCTGCCACCGAATAAGCAGTTTGCCCTTGGGATGCCATCTTTCCTATAATGATGCTCATTGCAGCAGTAGAGATGACAAGAGGTGGAAAGGAAGATAGCATGACAAGGGTAAGAAGCCATCCCTTGACAAATGCTATAACAAAGCCTCCTATGAATGTTGCTACCAACTGTATGAACTTTCCAACCTTCTCGCCCAATGCATCTTGAATAAGTACAGTGTCTCCTGACATCCTCCCAACTATTTCTCCTGTTTTAGTTTCCTTATCAAAGAAGCCAATATCTTGCCTCAAAATAGTTTTTAAGTATAAACTTCTTATACGTGCAGCCTGCCTCTCCCCGGTCACCATCCAACAAGCCATCTGAAAAAACGATGCAACGCCAGATCCCAAAGCCAAGTATACAAAGTTTAGGCACATCTTGGAAACCTTGTGAACTACATCTTTGGTATTTACTGTTCCTCCAAAAGAATCAATCGTATCTCCAAAGAATATGGTCATTAAAGGCATAGATATTCCACTTCCAACAGCAGCAACTGTGCCAACAAACATTAGCAGATAATCCAGGGAATCAGCAAAGGAGAAAAGTTTATAATATGGTACTCTATTAATGCTTTCCTCTTTCCCCTGGTTCTTGTTTGAATGTTGCGGGTTGTCCGTGATTTCTTGATTTTTTCCTAAATCTACGACTTTATTGCTTGTACATGCTGTGGACTGCTCTGTGGTTATTTCTCCATAGGAAGTATTTTCCTCAGCCATGTTGTCTGGAGAAATACTTATTTCCACTAATTTTTGTAATCACTTCAAACAACTTAAACTATACGACGATAGCAGAAAAGCCAAAGAATCCTCAGAAGGTGGTACCAAGACACAACACTCATGCAAACCTCAGGCAAAAGAAGCTTTTCCTGGAATCTGACATAACTCAAGCCAAAGGCAAACATCTCCTGATCTGTAGATGTCCGTAGCCTAAACTAAGTTCATATTTTTTTATATAGTACTTGATAGAGACATAGTAAACGACAAGAAA
>TRINITY_DN50271_c1_g2
AGAATTGTGCAGGAGGCATTGGACAGGATCATGGTCAACCGGACTACCGTTATTGTTGCCCATCGTTTAAGTACAGTCAGAAATGCTGATATGATTGCAGTCATTCGACAGGGAAAGATAGTTGAAAAGGGTATGCTACAGCATAGCTGACTATCCATTTGCTTATTCACATTGAGCCAATTATCTGTTAATTTGACAGTGTTCAGTGTTTTTTCATTGCCTAAATTTGTCATCTTTCCAACTACATTGCTTTGAACTCAATAGACAAGTTTGAATTCTGAAGTCCTAAACAATAAATGCCCACAAAAATGTATACAAATCAGTAACTTCTTGAACCATTTGAAGGCTACAATTTGGAGAAGGAAAAAGAAATTTTCTTGTTGTACTGTAATGTACCACTTTTTGCCACTTCAAATTTCTTGAAAATACCTACATCATTGTATCATTTCATGATAATCTCTTGAACCTTGGATTATGCCACAACGGGAGAGATACAGATATATATATATCAACCAAAAAACGTATTGGTTAATTTCTCAGGATCACACTCGCAACTTATCAACAATCCTAATGGAGCATACTCGCAACTCATTCACTCGAAAGAAGTAAACATGGAGTCGGAACAGGCATCAGACGATCAAAACAGATCAGAAATTACTGCTGAATCTTCTAGACACTCAAGTCTTAGATACAGTCAAAGGATGTCACACCTAAGATCTATAAGTCAGGGATCATCTGTTAATAGTTGCAGCCGCCGTTCATTCTCAGCCTTTGGATT
>TRINITY_DN50271_c1_g3
CTGCATCATTGGCAACTTGGCTTGCTTCCACATACATCATCTTTGCATCTGCACTGAATCCTTTCATGAACTTTAATTGAGCATATGCATTGATACCAATCAGAGGAATCAATGCAAGGATAATAATTGCCAACTGCCAACTTCCAACAAATGCAATGACTAAACCTGCAACTGCTGAAGCAAAGACATCAAGAATCTGACCAAGTGAATCTCCAACAAGAGCTCGCACTCTAGCAGCATCTGCTGAAAGCCTAGCACCAATCGAGCCACATGAGTGCTCAGGCTTATCAAACCAACCAACCTCCATGTGAACCAACTTCTCAAAACACATCAATCTAACACGTTCAATTAACTTGCACCCGGCCACAGAAAAAAGGTATGCTCGTGCTGGAATTGCAAGAAACGATACCACACCAAGGATCACAAATATTATTGACCAAAAATTTGTGTCCTCTCTCAGTTTATGAGGTGGTTCGTAAAAGGATTTGATTACCTTGGAGAGCAGCATACCAAATATAGGAAATAATGTGCCATTTAGGAT
>TRINITY_DN50272_c0_g1
ACAACATTGAGAAGCTATATCGTGATTTTCTTTGGAGTGCACTAGGAGATGAATTCAAGTTTCATCTAGTCAAGTGGGATAAGATATGCTCTCCAGTCTCTTCTGGTGGGTTGGGTATTAGAAATTTGAGGATTTTCAATCGAGTCTTTCTTGGGAAGTGGTTGTGGAGATATAATACGGAACCAAAAGCCCTATTGAAGTCGGTAATTGATTTGAAATATGGAGGTATGTGTGTG
>TRINITY_DN50272_c1_g1
CCCCCATAAACCACCATATTTCTTCTCAATCACCAATTTCCATAGATTGTCTGGTTCCCTGGCAAATCTCCACAACCACTTGCCTAATAAGGCTCGATTAAATACCCTTAGATTTCTAACCCCCAAACCTCCACCAGAGATAGGACGACAGACCTGCTCCCACTTTACCAGGTGAAACTTGAACTCCTCCCCCATACCCCCCCACAAGAAATCAAGTTGGAGCTTCTCAATACGGTTTGCCACACTAGCTGGTATTGGGAAAAGACATAAAAAATAAGTATGTAGGTTTGAAAGTGTACTCTTTATCAGGG
>TRINITY_DN50272_c2_g1
GTTAGAGATGGTGCCTATTGGAGGTGTCCAACATATCAGCCAGTTGGCTAACACTCTGGGGTGTAAGATTGCCTCACTCCCTATGACATATCTGGGCCTTCCGTTGGGGGCTGCTTCGAGAGCGGTTTCTGTATGGGATACAGTCATTGAGAAAGTAGAGCAACGTCTAGCAGGCTGGAAGAGAATATACCTGTCAAAAGGTGGTAGGATTACCCTGATAAAGAGTATATTATCTAACCTACCGACCTATTTTTTGTCCTTGTTCCCTATTCTAGCAAGTGTGCTGCTTCGTATTGAGAAACTACGACGGGACTTTTTGTGGGGTGGAATAGGAGAAGAGTTTAAATTCCACCTAGTCAGGTGGAAGAAGGTATGTAGTCCTCTCTTTAATGGTGGTTTGGGCATTAGAAATTTGAGAATTTTCAATCGGGCGCTACTTGGAAAATGGTTGTGGAGATACCATAAAGAACCAGAAGCTCTATAGAAGTTGGTGATTGAGAGTAAATATAGTGGCTTATGGGGGGGGATGGTGTACCAACGAAGTGAGAGGGGCATATGGAGTGGGCTTGTGGAAACATATAAGAAAAGGATGGCAGGTCTTTTCTCGCCACACAAGACTTCGTCTAGGAGATGGGGCCAGGATCAAATTCTGGTATGATACTTGGTGTGTAATTGTGCTCTAAAGGATCTATTTCCTTCACTTTTCAGGGTTGCAAGTGCCAATGATGTCTCAGTGGCGGAA
>TRINITY_DN50272_c2_g2
GCGTCGATTAGCAGGATGAAAGAGGTTGTATCTGTCAAAAGGTGGTAGGATTACCTTGATAAAGAGTACGTTATCTAACTTATTGACCTATTTTTTGTCCTTGTTCCCTATCCCAGCAAGTGTGGCGGTTCGCATTGAGAAACTTCAACGAGATTTCCTGTGGGACGGATTGGGTGAAGAGTTTAAATTCCACCTAGTCAGGTGGGAAAAAGTATGCAGACCTATCTCTTCTGGTGGTTTGGGCATTAGAAATTTGAGAATCTTTAATTGGGCGCTACTTGGGAAATGGTTGTGGAGATACCATAAAGAACCTGAGGCTTTATGGAAACTGGTGATTGAGAGTAAATATGGAGAATTATGGGGGGGATGGTGTACTAATGAAGTGAGTGGGGCATATGGAGTGAGTTTGTGGAAACATATAAGAAGAGGATGGGGGGTCTTTTCTCACCACACAATATTT
>TRINITY_DN50272_c2_g3
TAACAGGCTAGAAGAGAATGTACTTGTCAAAAGGTGGTAGGATTACCTTGATAAAGAGTACATTATCAAACCTACCGACCTATTTTTTGTCCCTGTTCCCTATTCCAACAAGTGTGGCACTTCGTATTGAGAAACTTCAAAGGGATTTTCTGTGGGGTGGAATAGGCAAGGAGTTCAAATTCCATCTAGTCAGGTGTGAGAAGGTATGTAGCCCTCTCTCTAATGGTGGTTTGAACATTAGAAATTTGAGAATTTTTAATGGGGCGTTACTTGGGA
>TRINITY_DN50272_c2_g4
CTCTTCCTATGACTTACCTTGCACTCCCATTGGGGGCTGCCTCGAGAGCGTCTTCATTATGGGATACAGTGATTGAGAAAGTAGAGCAGAGACTGGTAGGATGGAAGAGATTGTACCTATCGAAAGGTGGTAGGATTAATTTGATCAAGAGTACATTATCTAATCTACCAACTTACTTTTTGTCTCTATTCCCTATGCCAGCAAGTGTGACGTTTCGAATTGAGAAACTTCAACGTGATTTCTTGTGGAGTGGAGTGGGTGAGGAGTTCAAATTCCACCTAGTCAAGTGGGAGAATGTATGTTGTCCTATCTCCAATGGTGGTTTGGGTATTAGAAATATGAGAATTTTTAATCGGGCGTTACTTGGAAAATGATTGTGGAGATACAATAAGGAATCAAAAGCCTTATGGAAATTGGTGATTGAGAGCAAATATGGAGAATTATGG
>TRINITY_DN50272_c2_g5
CCTAACGAATTTTTGTCTCTATTCCCTATCCCTGCAAGTGTGGCAGTTCTCATTGAGAAACTTCAACGTGACTTCTTGTGGAGTGGAGTGGAGTGGGGGAGGAATTCAAATTTCACCTCGTCAAGTGGGAGATGGTATGTCGCCCAATCTCCAATGGTGGTTTGGATATTAGAAATATGAGAATTTTTAATCGGGCGCTACTTGGCAAATGGTTGTGGAGATACAATAAGGAACCAGAAGCCTTATGGGAACTGGTGATTGAGAGCAAATATGGAGAATTATGG
>TRINITY_DN50272_c2_g6
GGGGGGGATGGCGTACTAATGAAGTGAGAGGGGCATATGGAGTGAGGTTGTGGAAACATATAAGAAGAGGATGGGAGATCTTTACTCGAAACACAAGATTTCGTCTAGGAGCGGGGGTCAGGATAAAATTCTGGTATGATACTTGGTGTGGTAACTGTGCTCTAAAGGATTTATTTCCTTCACTCTTTAGGGTTGCAAGTGCCAAAGATGCTTTAGTGGCGGAAGTCATGGTGATAGTGGGGGAACAAATCCAGTGGAACATCAAT
>TRINITY_DN50273_c0_g1
GGGGGGGGGGGGTCTAGCAGACATTTGAAGTGGTTAGAGCTCTTCATCGTAATCCCATGTAATGTTACAAGTATGCGTATTGAATCCATCATCATTACGATATTGGCCAGTGCACTAGTGCATTAGCAATCATTCCATCTCCTGCGTTTGGTGGCTCTAACGAGTGGATCTAGCATGTAATAATTTTTGGTCTATGATGCTAACAATGTTCAATTTAAATGGTATTCTTGACCTTTATTATATACTTGAGCAGGGTGTTTCCTCTCCATTCATGCCTTTTTGCTTAATCGCGCAGACACGCAAAAACACTTTTTTTCATGAAGTTGTCTTTAACAAAAATGTAACATATTATTACTGTATCCCTTTATATGATCTGTTTGCGTGTATGTTTTGTTGCCTAACATCTCTCTCTCTCTCTGTAGATTGCCCAAAGAAACAGCTTGGATGTTGATGTCGACCTTGCTTTGGGCTTTGCTTCCCACTACTGCAAGATCGGCACTATGGAATGTCTGGTGGAAGAGGGTAATGCCATTGCTTTTTTGGGCCCTTTGATGAGAGCTGCTGAGAGAGGTTGTATGCAGGTTGTGG
>TRINITY_DN50273_c1_g1
AAATAAATATTCTCAAAGCCTGCCATTGGCAGAGGGTTTTCCTTCACCCCATCTCTCCCTCTCTCCCTCTCTCTGCATTTCTGTTGATCAGGTTGGCTGTCTATTCATTTCTCATCACTCTTTCTCCTTCTCTCTAATAGTAATAGTAATACGTAATACAACTATTTATGCACTCGAGTTTTTCCTTTTTTGGCCTGTTCTCTTTCCTGAATTTTCTCGCTTTCCAAACCGGCTCTGTATTAATCACTCAGAAACAATATCTGGTTTGTTGTGAACCAAAATAGTTTTTGTTGGTTTAGGGTTTGTTCTCGATCTCTACATATGCTTCTGGAATTCCCGTGGATTCATTCAAGGAGTGGTTTCTAGGGTTTTCTGCCGATGCAACTGTGGGTCTGATTTCCATGCCTACTCTGGCGGTCTGATCAATGCTATTTTGATGGGTATGGCTGTTTGATTTGCCTTTCTTTCATGGGTTTGATTGCTTTGAACGATTTGATGCTTATTGAACACTGATTTGGATTGTGTCAGAACACCCGGATATATGTAATTTGGCTATATATATATATATTTCGCTTTTGAGTAATTTGTGGAAGTGGGATTTGACTTTTGGATTTCCTGGGTTTTGGGTCCTTTTTTCTTTTGAGTTCTATGGGATTTTGATTCTGGTTCTGTTCACCTGGAGCTCATTTTAGTAGCGTTTGAAGGAAAGAGTGGACCTTTCTAGGGTTTGGGTTTTGTTATTGGCACATTTTGGGTTGAGATTCTGAAGGAAGAATTTTTCACGGGGGTTTAGTTATTTTGTGATGTGTCCTGTTGTGCTTTTGGAGTATTGAGTATCTTCTTGATTAGACTTTTTCTGCTTAATTAGGGAGGGCAGAGAATATTTTTGTTTGTGTAGAGGGTAAGGATGAAGGCGGCGTCCGTGGTGGGGAGTCAGGAAAATAGAAGTGAGGACCCCATGTTTTTGGAAATTGAAACTGAAAAAAATGGGATTGATAGTCCGAGGAGTGACTTAGAGCAAGGAGAGAGAAGTGATGTGGTATTCTCTAGAGAAGGATCTCTTGTGAGGAAAGAGTTGATATTATCCGGTGGTTGTTGTTGCAATGTCAAGAAGCTCAAATCCAGGATTATTACAACAGATTCCGACGTTGGAAAGAAAGAGAAACTTGGGCATGAGAAGAAGCTCAGTAGACAAGACAGGATTGAGTTGGGTCGGTTGTTTCAAGGTGCCGCGAGTTCTCACGATTGGGAGCTTGCAGAGAGTTTGATTTTGTTGGCAGATCCACAGACCCTTAATGATGCTTTGTGCATAACATTGGACTCCATCTGGTTCCTGAGCACACAGCAAGAGCTTCATGGGATTACGGGATTGATTAAGAAGATCATTGCCAATGGTGCTTATGACTTTACTAGAGCTGCTTTGAGGACCTCATTTCTAGCTTCGTGCGTCTCCGCATGCCAGAGCCGAACAATGAGTCTTGCTGATACGGTCGCTGTAATGGCTCAGAGGTAAGTGTAATCTTCTTTTACCGTTTATTGAGACGATACTTGTGTAGCTTACCAGCCGCTTGAGAGGATTTAAAATTCAACAATTGATCAAAAATATTTTTTTGTTTCTTTTATATTGTAGGAGTAGCACTTGTTTGTTAGTGTCGAAGACAAATTTCTTTGATTATGTTTTCATATCTTGTTTTTTCTTTAAGGTGTAATTCCATCTAGTTGACGATTTAGAAGCAAGCCTCTCTCAAATTTTTTTTTTTCCTTTTTTCACTTGAACGAACTTTTGATAGGATGAAAGGGAAACCATGTTACTTGGGCTATGTGTATCATTTGCATCAATAAAGTTTTTGCTTACTGATAAAAAAAGGAAAAAAAGAAAACAAAAGAAAGGGAAACTGCATGTCCACTGGACTGTTACAATTGTCTATATTACTTTGACATACAATGTAGAATGGAAGCAGTTCTTTACTTGTGCCTCTTTATTCTTAGCATAACCTTTTGGGGATGCTTGGAAACAATTATGATGGGAAAACTCATCGTTGGAAAGTCTCCCCACTGATCTAGGGAGGGCATGGACTATTAACAAATTTCATGCTATGCAACAGAAAATTCCACACCTTTTCATTATTAAATGTAAGATATGTTTTACTTTTATGCTGAATGATGAGGCGTTCTTCTCCATATTTTGATCAGGTTGCATGAGCGTCTTCAGGAGTGTAATGGGGATGAGGTCTTGAAGGCAGAAGCTAGTGCTAAGGTTCAAAAGTTTACTGAATGGGCTCTAAAATGTATAGGCTTCCATTCTCGTTGCCAGGGCAATAAGGATAGGGTGAGTCACAGCTCAGTTGTTGAGATCCAACTCCAGTTATCTGCTTTCAAGACATTTTTAGATCTTGCTGGCAACCAACTTACTGGAAAGGACTTTACGGAGGCCTTTGATGCGGCCTGCTTCCCCCTCACTCTCTTCTCTAGCTCGTTTGATCCTGGTTGGGCAACTGGGATATCAGCAACTGCAATCCAAGGATTGTTGGGTATGTTGGTAGAGGGTGGTGCTGACAATGTCAATCAGTGTTTCCTTGAAGCCTCACGGTTTGGGAGCACAGAACTTGTGCGCATTTTATTGCAGATTGCCCAAAGAAACAGCCTGGATGTTGATGTTGACCTTGCTTTGGGCTTTGCCTCCCACTACTGCA
>TRINITY_DN50273_c1_g2
GGCACTTTAGGCAGAGGGTTTTGCTTTGCTCCCATCATGTCTCTCGCTCGCTCTCTCAGCATCTCTCCATTTATCAGGTTGGCTGTCTATTCATTTCTCCTCTCTACCTATCTCAGAGCAATATTGCTATTTATGAATTTTCAAAAAAAAAAATTGCTATTTATGCATTTGGATTTACTTTTTTCGGCCTGTTCTATTTCCTTAACTTTCTCGCTTTCCGAACGGACTCTATTTAGCTGCTAATCACTCAAAAAACCTGGTCTGTTTGTTAACCAAAATGGTCTTTGATGGTTCAGGGTTGGTTCTGGATCTCTAAAGATATTTCTGGAATTCCCGTGGATTTATTAAACGGGTGCTTTCTGGGGATTTCTACAGATGCAGCTGTGGGTCTAATGTTTATGCCTTCTCTGGCCAATGCTATTTTGATGGGGTATAACTGGTAGATTTGCGCTTCTTTCCTGGGTTTACTGGTTTTGATCGCATTGATGCTTATTTCTCATTTGCTCGGATCGTGTCCGAAGACCAAGATATATGTAGTTTGGCCATATATATCTCACTTCTCAGTAATTCGTGGTAGTGTGGTTTGATTTTTGGATTTCACTGAGTTTTGGCCCGTGGGTTCTTTTTCTTTTTTTGGATTTTGCCAAAATGGGATTTTAATTCTCATTCTCGTTAACTGGGGCTACTTTTAGTAGCGTTTGAAGGCTACTAAAATTACGCCAGCCTTCAAAAAAATTTAGTAGCGTTTGAAGGAAAGAGAAAAATTTGTAGGTTTTCGGTTTTGTTATACCATTTTGAGTTTGATGGGGTTGAGATTTTGAGGGAGG
>TRINITY_DN50274_c0_g1
ATTTATTTGAAAGACACGTTTGGCCTTCCGTTTCTTGCCGTCCAAAGACCAAACAACTGATGAACATTTGTGAAATTGAAATGAGGATCTGACTGAGATAGCGATCAGATTGGCGATTGGCGCTCAGAATGAGTGGAGCGAGACTGTGCGCGTTGTTGGGCGAATTGGGGTACCAAGGGGCAGAGGGACTGGACCCTGACAGCTTCGAGTGGCCCCTCCAATACGACGACGCACGCCCCATCCTCGACTGGATCTGCTCCAGTCTCCGCCCCTCCAACGTCCTCTCCCTCTCCGAACTTTCCCAGTATGAGCGATTTTTGCAAGAAGGCAAGCTATTGGAGGGGGAGGACTTGGACTTTGCTTATGATAGCATTTCAGCCTTTTCTGCCAGGCGAGACAACCAGGAGGCACTTTTTGGCGCTGAAGAAGGACTGAAAGATATACGGGATGCAACTTTGGCATATAAAGCTGAAGCTTTAGAGTTGCAGAGAGAGCTAAGGCATCTGCAGTCTCAATTTGATATGCTCAGTGGCCAAGCTTCGGCTTTGATCCAAGGTAGACGGGCACGAGTTTCTGCAACATCTATTGTCAATGGACACCTTACTGTACTAGATGATAGTCTATCGGCAAGAAATTTACAGATGAACGCGGTTCTTGGAAGGATTGCTGCTACTGCACAGGAGTTGGCTCATTATCACTCTGGTGATGAGGATGGGCTGTATTTAGCATACTCTGACTTTCATCCATACTTGGTTGGAGATACATCTTGTATAAAGGAGCTAAATCAGTGGTTTGCTAAGCAATTGGACACGGGTCCTTTCCGATTAGTTGCTGAGGGAAAATCCAAATGTTCTTGGGTGAGTCTTGATGACATCTCAAATATCTTTGTACAAGCAGATTTAGAAAAATCCCAACACCAACGTGTATCTGAATTGCAGCGGCTTCGTTCTATATTTGGAACAAGTGAAAGACAATGGGTAGAGGCCCAAGTTGAGAATGCTAAGCAGCAAGCCATTCTAGTTGCACTTAAATCTCAAGTATCATCAGATGAAGCTCACATTCATGTGGATCTTCATTCCCTTAGGAGAAAGCATTCTGAGTTGGTGGGAGAACTATCTAATCTTTTTCACAAAGAAGAGAGGTTGCTATCCGAGGTTGTTATCTGTATTTCCAAATTTTCTACATCTGTGCATCATGCCCTACATTTTGCAAATTAGTCTTCAATGCCAAACATGTATACCTAAATGAGTGTAGTATGACCTGTTTGAACTTTGCTACATTGGAATCAATTCCATCCAAGGCACTTTGCTCTCAATTAGATATGTATGAATTTCAAACAGATACTTGTTTCTTTTGGTTTTTATAATTTGTGGTGAAGCCATGAATGTTGGTTGTGTTATTACTTATCTGCTACCTTTCAAGTTGACACAATACTGCTCTGATGTTATGCACATATTGATTTCCTTGAGTTCAGGGTCGCATTTATGACATCCTGTTATAACTGAACGTCCATCACATCAAGTCATGTCTCTTGTACTCTGTTTGGAGTTCATCAAATCTTTAAATATGGAACTAATATTCTCATTATTTTCTCTCCTCCCTCGCCCTCTCTTTTCCAGGGTTTTCTCTTGTACACTTCCTATTTATTTGGATGCAGTCCCATGTGCTTTAAATGATTTCTTACTCTCCAGATATGCTTTGTTTGGTTGTATTTTCTGTTGTTTATTTGCTACTAAGTTCTTATTTTTCAGACTATTCCGGATCTTTGTTGGGAGCTTGCTCAACTCCAGGACACATACATTTTGCAGGGTGATTATGATTTAAAGGTCATGCGCCAAGAGTACTATATTAACCGGCAGAAAGCTTTCATAAATCATCTGATCAATCAGCTTGCACGGCATCAGTTCTTAAAAATAGCTTGTCAACTAGAAAAGAAAAACATGCTTGGAGCATATTCATTGCTTAAGGTTATTGAGTCAGAGCTTCAGGCATACGTGTCAGCAACCAAAGGCCGAGTGGGTCGTTGCCTGGCTCTGATTCAAGCTGCATCCGATGTACAAGAGCAAGGAGCAGTGGATGATAAGGATAATTTTCTGCATGGTGTTAGAGATCTTTTAAGTATCCATTCAAATGCTCAGGCTGGCTTTTCAACGTATGTATCAGCTCCAGGCATTGTTCAGCAGATATCTAGTCTTCATTCAGATTTGATGACCCTTCAATCTGACCTAGAGAGTTCTCTTCCAGAAGACAGAAATAGATGTATCAATGAGCTGTGCATTCTGATCCAAAATCTGCAGCAATTACTATTTGCATCTTCAACAACGGCACAACCAATACTGACTCCTCGGCCATTAATGAAAGAGCTCGATGAAATGGAAAAGATAAATGCAAAACTCTCTGCTGCCGTTGAGGAGGTGACACTTGAGCACTTGAAGAAAAATGAGATTGTAAAACACCATTCTCAGGAAGTTGCACTTCAAAGGCGGGTGTTCGTTGATTTCTTTTGCAATCCTGAGCGTTTGAGGAGCCAAGTTAGGGAACTGACTGCCCGAGTCAGAGCTTTGCAAGTTTCCTAGTTCATGCTCATTAGCCACAATACCATCAATCCATGTTACTCTGCTTCTCGTCTAAACAAGCGTACATGCATAACATGGGCATGTTACTAATGAAGAATTCAGAATATAACAAGAACTAGAGAATTCCCCAAACTTCTTAAATAAAATTTGGGTATTGGCCTCTTGAAAAAAAAAAATCCAACAACTAGATAAT
>TRINITY_DN50274_c0_g2
GCCATTTGATTTTTCCTCTGTTATTGGTGAATTATATGCTTCTATGTATCTATATGTAAATTTCTGCTTTGTACTAATTAATTTGGAGTTGAGTTGGTGCCGCCATTTTTCTCGATTGCCAACTTAGATTAATAGCTTCTTCTTCATTTATTCTGCTGGCAATTCTCTTTTTTCCTGATGGTTTCTACACTTATTGTTTCTTGCTAATGTAACTGAGTTGGAGCATTGCTAATTGTTGTTTTCAGTTCGCATAGATAATATTACTGTGGCATAAAATTTGGTAGATCTATGAAGTAAGAAATAAAGTGAAAGCATACTCAGTTACTAGGTTTTCAAGTTATAGCCACTCTTGAGTGAACGTAAATCTTACATCATTGCAAACGATGTTGTTATATTGTTTTTCCCTCGAGTAACTTCTTGAAAATGTGGTGTCCAGGTATGAGCGATTTTTGCAAGAAGGCAAGCTATTGGAGGGGGAGGACTTGGACTTTGCTTA
>TRINITY_DN50274_c0_g3
TGAGCATGTAGAACATGATGCCTCGTATATTTTAAGGGCTCAGAGATTCAGGAAGAGGAATCAGTAGTCATGGCAGCGCAAAAGAAGATTGCAAAGGTTTTTACATTACACAAAGCAAACCGAATGCTGGGTATAAGAAGATTTGCATTTGTGCTCCTACCACTCATGCAGGCTCATTCAAGTACCACCTACACAGAAGTACTTCTAGTGCACCACACAAATCTTCGCAGCCTAGTAAAGACAGCACAAACAGCAGTTGTTGGAACTTCGACTCCAAGAAGATCAATGCATGGGAAGCCCTGGCTGTCTAGGTTCGGTAATGCCGCCTTTACTTTACTGAACGACTGACACAAACAGTGGCTTCTGTCAAGCCTTAGATGTACATGAAAACTAGTTCTCTGGAGATTTTCTCTTGATTATTATCTAGTTGTTGGATTTTTTTT
>TRINITY_DN50275_c0_g1
ACGAGCTGCACCAGCAGCAACCTTAACACGCGTTGCCCAGTCCAGAGCCGGCCTGCCTTCATCTACAAAATGAGAGGGCAAGGCAAACGATCGGTAACCCATTATCAGAAAAAAAGGTGCTTCAGCATAGTAATGGGTTTACCATGAAGATGGAAATAAAGGGTATTGTTCGGAACATAGTCATAGACAAGCAGCCTTCGGTTCTCAGAAATGCAGTAGCCGACTAATGAAACCAAATGACGGTGGTGTA
>TRINITY_DN50275_c2_g1
TCCCCTTAATTTCTAAGAAAGCCTGAAATAGAAAAACTAGAACTACGTTTTGACCTTCATACCATCATAATATCATTCCCTGCTGAAGTTTGCACTTACGTAAATAGTATTCTCAAGTCCAAGTAAGAAGTTGACACAGAGGACCAGTTTTCAGATGACAGATACCACTCAAGTCTCAAATGACAATTTATATATCATAACATTCATCTCCACAGCTCAAGTTTTCTAATCTCGTCATTTCAGCTTGAGGTATTTTACTGATTTATTACACACAAAAAATGACAATTTCAGCTCCTAACCGAAATTTGTTAGGACCTTGCTGACCAAATGCTCTCCATACACAGCTCTTCCGAACTTCTTAGCTCCACCAGTTCTCTGTTTACAAATTTCCAAAGGCTCTACTGCTGTGTCGAAGTTTGTCTCATAGAAATATGCTACACAGACCCGATATCTTGGAGCGTTATTGATAACTTGGTGCAAAGTTGAATCATACAAACCATTTGAGTAAATCTTCAGCATGTCCCCAATGTTGCATACAAATGTTCCAGGAATTGGAGGAGCTGAAATCCATTCACCCGACAAGTTTCTTACCTGTAGTGCAGTTATCTCATCATCTTGATTAACCAATGTCAACAAACCATAGTCAGTGTGAGCTCCACATCCAATATCATTTCTTGGGCCATGACCATTTGATGTGGGTACACCTGGGTAACCTATAATACGCATCACCCAAAATGCATCTCCAGCTCTGTCACCTTCAAATTCATCTGGAGATCCACCCAATGCTAAAGCAATTCCCCGCATAATTTTTCTTGAAAGGTCTGTGCTTAGGCTGATATACTCCTCCATTAGCTCTGTATAGTTTGGAGGATTGGATGGCCATTGGTTACGTCCTTCCATAGGTTTCCCAAGCTCTCCATACATCCCTTCTTTCACTTCTTTATAGCACTGTCATTGGCAAAACTATGTGATAATATTATTAAGAGTAAGACTAATAATTCAAGCAGCAGCAGCAGCAACAACAAGGGCGATCTACCATACCGTGAAAGATATTGGAAGTTAATGTAGATTTATTGATACCTCACAATTATGCACACAAATAAAGATGGTAATATCAGAGCCTCTGGAAGTTTACATAGTATGGACTTCAAGGCAAGCAGTTTGATGGATGCAACATAACTCCAATTAACCAGCAAGTACAACATATTAGTGTGCCATATTTGTAATGTTTGATTGACAATTTCCTGAGTTGAAGGAAGACAATGAAATGGGATCACATAAACAAGGTCTTCACTCTTAGTTGAAGCCCCAAGAATACAGTTGAATGTTTTTAGAAGTTGTTATACTTTTTAGCTCGACACTAAAGGCAGGGAAGTTTTGTGATAGTCATGTGCATCATCTTCTCATTTTTCCAAGAACCTTTATTGGTATGCATGGTATAACATGGTAAACCATGAACAACATCATTATCTACCAGACACCTATAATTTGTAAAGCCTCTAGCATGACCTACATCAATAGCTTCGTGCATGTCTGGCACGCCTTTAGTTATATTTTCCCCAACTCTCTGATATCCTCTGAACCCAGTTGCTGCAGTCATCTTGATTTTGAGTTTTTCTTCATATGGAAGTTCGAAAAATTTGTGCGCCACACTTTTCACCTCTTTAATAATGGAATCTGGAATACCATGGCCCTTCACATAGAAGAATCCCGCCTCTCGGCAAGCCTGGTCTAACTGTCTAACGACTTCATATACACCTGGGTCCTCCGCCATTTTTGGGTCGTCACACTTGGCCAAAAGAGGACTTATATCGATAACGGGTATGAACTTGAAGTCGGTAGCCATGCGGATGCCTGCCTGCTAATTTGCGACCCTATTAGGCTCCGGCAGTGGCAAGTACCAAATGAAAGAGAAGAGAATCCCAAACGTAACGAAATCCCTATTGTCTTTGTCACGGGAGCATCTGAAC
>TRINITY_DN50275_c2_g2
TTGATGATTTAATATCCCTGTGAATGATGCGGGGATGGCAGTCTTCGTGTAGGTAAGCAAGTCCACGAGCTGCACCAGCAGCAACCTTCAGTCGGGTTGCCCAATCCATAATGGGCCTGTCCTCACCATGAAGGTGATAATGAAGAGTGTCATTTGGGACGTATTCATAGACAAGTAATCTTTGATGCTCTGATATACAGTAACCCACCAGGGAGACCAAATGACGATGGTGTATTCTGCTAATTATCTCAACTTCTGCTCTGAATTCACGCTCTCCCTGTCCACCACCAATTTTTAGCTGTTTAACAGCTACCTCTTTTCCATCTGCCAAGACACCTTTGAAAACACAACCAAATCCACCTTCACCCAAAAGGTTCTGTGCTGAGAACCCATTTGTGGCATTGACTAATTCTTCATAAGTGAACCATGACCGTGAATTCCCTACACCGCTTGGCTCTGATGGTGTATACACAAACTCTCCAACGGAGTCATTTCCGACTAGGGGAGCTGGAGAATAGGGCTTCAGAAATAATGAATCTGAATTCTGGGAGGAGGCAAATGGAGAATGCATGGGGTAGCCTACATTCCTTCCAGTTCTCCTTTTCTTGCGTTTCTGTAAGAACCACACGGCCATTACAAGAAGACTAATTACTAGGACCCCAACTACAACGCCAATTGCCACAGATCCTACCGTGCTTGATCCACCTGTATTTGTAGATCTTTCATTTTCTGTTACATGAGTAATAGGAGAAGGTGCAGTTGACTTACTGGGACTTCCAGCAGCAGAGGAATTACTTGGAGAAGCAGGAGAAGAAATCAGAGGAGGTGAAGGAGAGGTAACTGGAGGAGGAGGTGATGCCAATGCCGTACCTGGGGTAGGAGGGGCAGCTTTAGAAGGAGGAGGTGTATGTATAGGAGAGGGAGGAGAATTCGTTGGTGACTTTGCCATTGGTGGAGGCGGAGAATCGGAAGAAGGCGGTGATGGGACATTGGCAGGAGGTGGTGGAGATGAAGAAGGCGACAAATCTTGGGGGGGAGGTGGGGATGGCACTGGAGGCGTAGGAGAGGCTTGGGGAGAAGAAGAACCTCCAGATCGTGGTGGTGGCGGTGGGGAAAAATCTGGAGGGGGTGGCGAAGTTGCTGGAGGAGGGGCAGATGGTGGGGGTGAAGCTGGAGGTCGTGGTGAGGTTGTTGGTGGGGAAGGTGGTGGAGGTGGTGGTGGCGAGGTTGGAGGGGGAGCTGATGCTGGTGGGGGTGGGGGTGAAGCTGGCGTCGATGGAGGAGGAGCCGCAGAGACTGCTGGTGGAGGAGACTGAGGAGGTGGGGTTGAAGGTGCCGGGGTGGCAGGAGTCTGATTAGGCCTGGATTCTGTAGGAGGCGGGGAAGTTGAAGAATTTGATGGAGACTGGGAAGAAGGCGGTGGTGGTGAGGTTACAGAGGACGTTGGTGAATCCGCAGAAGGGGTTGTTGAAGCCATCTTTCTATGATTCTCCCCTCACAATGAAAATGCACTACTACACATCCATTACCAAATTTGAAGTATCAGAGTAATCAGCAACATCGAAATGCCTCATTTTTCCTAAAAAAAATACAACTCCACATCACACCAGAGCTCAATTTAATACATAAAGAGGTCTTCCTCGTGGCAAAATAGGTAAACACAGTCATCTTCTCTCAGAATTGAGAACCCCGAAAAACCCAATTCAATAAACCGACGCAAAACAATCTACCAGAATTCCTTCATTTGGAACACCCAGATTCTCCAAACACTAAATAGCTCGGAAAATCCCAGTATATAAAAAATACCGAGCAAAACCCGTTCAGAAAACCCTTCTGCCAACACAATCCATGCCAACAAACTAAAAAACTTTGAGCTTTAACTCGACCATAAACAGTAGACCGTGACAACTACAGCCTAGAACACTAATACAACACTACTCTCCAAATATTCTAAAAAACTCATTGAAGCCATACCTACGCCTCCTCCTCGGTTGTAGGCGTTTTGCAACTTTGTGAGAACAGGTTGGAATCTTCGAATTCCCCTGGGGTTCTCGAGAAAGCTTCTTTCGTGTAATGGCGAAGAGGTAGTAGTTCCCACCCACAAAATATGGAAACCAGATGTGGGGGCGACTACCAAATTGTCCTCCTCCTCTTACTCTTCCTCAGTCTTCACATGCAAAGAAAGGCGAAAATCTTGAAGAACCAATCATTAATATGGTGGCCATAAATTTTACTATGCGTCATCATTCTTCTCTTTCTCTGTTTCTCGTTTCTCTTTAACTTTCTACGATATTTCCTTTTTTCTTTTTCATTTTTCAAAAGACGAATAAAGAAGCTGAAATTAGTGGTTTGGATAGATAATACAAACCTCAAAAGAAAGAATATTTGGTTGAAGTAGATAAAGCTCTTACCATCTCAATAAAAGTGGGTATGAAATATTTGCTGTTTGATGGGCCATTTACAACTCTATTAAACAGGGTATATTAAAATTAGATCTTTCTTTCAAAAAAAAAAGATCTCTGGGTTTCATATTTTTTTTTTTTTAAGAAAAGGCAGTGAAAGCTGGCTGTGACGAAGAAGAAAGCAACGCAAATAAAGTCAATGAAAACACAAAGGCAAGAGCCGCGTTTAAAGACTATAATATTATTAGAGTTACCATTCATATTGATGA
>TRINITY_DN50275_c2_g3
GGCCCTTCTACACACCCACAAGCATCTTCAGATGAGAAATTTGAGCTAAAACTCTTTACACGCACACACACAGTCAACAAAATTCTAAGTGATTTATCCATTTAGTGAAAACATTAATCAGTGTCTTAATATCTACGCTAAATATTGGGGAAATACATTAATATATACGATTTCTTAATTTAAAAGATTTTCTTATAGAGATTACAAACTCTTTAACTAATGTCTTGAAGCCATAACCTCATTCGCCACCCAAATAGAGATTAACGTTCTCTTTTTAAAAACCTTGTTCTTATGGGCGGGGGTCATTGATTTTAATGGGCTAAATGTCCATGATTTTCTATTTTCAGTTGTAAACTCTAGTTAGCTACTTCATGTATACATCCTGTATATTTGGGCTATGTCTTCTTTTTTCACGAATAAAACTGCTTGATTAACTATAAAAAAAGCAGCGGAGGTGCCATTTAGCCTGAAGAGCATTTTGTCAGCTCTTTGGTTTTAAAAGAATCTAGAAACGAAAACACATGCTAAGAAAGATGCATACCACATAGAAGAATCCCGCCTCTCGGCAAGCCTGGTCTAACTGTCTAACGACTTCATATACACCTGGGTCCTC
>TRINITY_DN50275_c2_g4
GTGTGATTGGTATATTTTCTGAAGTAATATTATAGGTTTGTTGGGCGGTGGGGCTTAGAAAAAGCCTTTAGCTTGTCACTGCAGGAAAAAAAAGGCACAAAGCTGAAAGCTTCGGGTTGAAGAATGTGGTTAGGTGAAAAATAAAGCCTTCACAAACAGTATATATATTATTATAAGCTCCCATGATCCACCCATCACAATCATTCATACCAATCTATAAATATTGTTTA
>TRINITY_DN50276_c0_g1
CATGGATTACGATGCAGTTCCAACTGAAGATGATTATTCCGATCATCCAAAAAGGCCCTCCGACCATCATGTATTAGTGCTCACACAAACGAAGAATAAGCAGAAAAAGAGACGTGGGTTTTTCTCCAAGAAGTCTGTCTGGCTTTGTTGCTCAAACGTGGAGGTCAGTGCTGGAGCTCATGAGGAGGAGGAGGAGGAGAAGCTTGACCTGAACCTTAACACTATCGACAAAAAGAAGAAGACGAAGAAGAAGAAGATGTTCTTGTGCTGCTCAAACGTGGAGTTTGAGACCGAGGGAGAGAGAGAGAAAGTGCTTTCGTATTTGGAGAAGAATACTAAGAAATACAGTCTGATGATGTGTTGCAGCAATATTGAGGTGGGTCCATTGACTGATCTTGGACATCAAACTTCCAAATAAAGTTACTTTGTGTTTTTTCTTGCTTTCCCAAAGCAAGATTGAAGTCGTGTATCTGGGGTATGCATGTGTTTGAATTTGTAATAAAGTTGCCTTTTTTTTTTGTTCGTTTTATTTTTTAGTATTGGAATAAAGTTATGTACAAATAATGGGG
>TRINITY_DN50276_c1_g1
GTTGTGTCTTAGTAGATGACAATTTGTTCACTTTGACAGGCAGTGGATCACCCTGTTCAAAGTAAGCAGTAAGTCAATGTAGGCAGCCAAATTCCAATAATGGCACAAAAAAAAAAAGGATATTTCCTCATATAAGACAGAAAGAACACCAAGAAATATATAAGTGTACATTCAAACTATTTGTCCAACTTAATGTGCACTTGAAATAATGAGATAATGAGAAAGGCTTCTTATTCTGCCAATAGTGATGATAGCACTGATTTTGTAAAATTCATTCCAATAAGAATGGCTTCAGGTACCATGTAAGACAACGGAATCTCTAAAAATATGATAGGATACCTAAACTAATCCAATTAGAACACTCCTACCACCTGCATAATATCCTTTCTTGGGTTTGTTGGGTGGCACCCCCATATGCATCAGACAGTCATCCACATTGCTAACAAGTAATAAGTCCTACGGCTACGCTAAATTCCCAGCCATGCACATTCAATATCTTATCCATGAGATGCTCATTCTCCAAGCATTACCCTTCAATGCTGCCACATCATTTCAACGAAATATGTTCAACACTTAGATTCCATTGTTCAAACAAGAAAAATAGAAGAATAAACAAGAGTGTCAAATCCCAAATAGCTTCCATGCTTTCTATTTACGGATTTGTACTAGTTTTGTGTCTTTTTTTATTATGTTTTATTCAGCCTCTTAATTCAACCTTCTTCTTTTATTCTTCTTACGAAACTTGAACACAATTTCTACAGCATATTTAATTTTTAACCAATAAAACCATAAAGCATGGCGTTAAGTGGCATCAAAACATGCGCATAGATCAGACTAGTCCTTTATTTGTTAGATCTAATAATTAACAACGTTCAAAAAACCCCATTCTTAAATCACGAGGTCCATCTGGCACGGTAAAGGCAAACAAACGAGTAACTTCAAAAAACACCCAGATCCAAACAAACACAAAATCCAAAAAAAAAAAAAAAAAACAACCCCTTGGATACACAATAAAACAATAAGAATTTAGATCAAACCCACATACCCAGATCCAAGACCGTCTCACTCATAGCAGAGAGAACCCACAATGGAACAAAACACAGAGACTAAAGAAACCCACAATAGACAAAAAGACAAGCAAAGAAAGAATGAGCAGAGTTCAAAGAACGAAACATTAAAAATAATGAAGGGGTTAGAATTTCGGGAACAATACAGTTAAGAAATCGCGAGG
>TRINITY_DN50276_c1_g2
TATGTATAGATGGTTGAGATAGAACTGCAATGTGGGGCTGGGAACCTGTTCAAACATCCAAATTTGTCGTTAACACGGCAGTTGGTAATGTAATATTAAATCCTGCATAACAAGCCTTTCAATGCAGCATCCAGGGAAAAAACACTAAATTATTCTAGATCAAAAAAAAAAAAAAACAACCCCTTAGTGAAATAAAGTTATTCCAGATTCCATACCCAGTATTTTGAAATCAAAGGTTAACCATGTGGATTCTAAAGCATTATCTGACATAAATGACACCTCAAATGTTCAGTTGTATTTCAAAATGCTAAAATAATATGTATTCACTTGGCTGTCTTTCAAAACCTTTTGCCATCTCCAAACTTTTCCTCAATATTCAGCGCCATCCATATGTCATTACAATAAACAAAATGCCATTTTTCCATTAATATCCACTGAAAAGAGTAGTAATTTCCATTGCAGGAGAATTTTAAAAACTATATGTCAAAAATTAAAATGTAATTATAAAGACATCACAAGATAAAAAAATTATACTTGTCTATTCTTTACACACTTAATATTGAGGCACACAGGTATTACATTTCATTTTTCATATGAAAAATAAAAAATAAATTAATCATTGCTCAAGATGAAAATATCTTTGTACTTCACCAATCAAAG
>TRINITY_DN50276_c2_g1
CATAACTCCTACACTAAGCACATTTGCATAAACCACCATGGCCATGCAAATTTCAAAAATACACACACACACACACACACATATTTATCTATGGACATATATCAGCCATGTATCCAGCTGTTAGAGTTATGTCAGATACTTGTCAGACACTGAACACACCAGGAGGTTTACGAATATCCATGTCGAAGCATTAATTATGTCCCTTTTATTTGGCCTCCTGATATGTTCAGATTAATCAAGCAGCACCATGTAAAAATAATAAACTCATACATTGCAGCAGATAAAAAAACTACCTCAGCTTCAGACTTTTCCTTCTGTGTTTGACTAAGCTCCCGCTTCAATTCTGTTTGGGAACTTCGG
>TRINITY_DN50276_c3_g1
TACCGATACCTCGATAAAAAGGAAATACCTCAGATAGTATTCTATACATTCATCCCTTCAAATTCATTTCTTTAATAATAAGTTTGCTACATAAGATGAGGATTAGAATGTAGAAGAACAATAGAGATGCTCTTTACACTCGACGAAAAATACACGGATTTTTAAACTTTGCATTGCAAAATATGAGTAAAATAGTTTTTCAAACCTTCAACTTGACATATGAATGCATCTTACGGATGCAATTCTTCCAATTCTCCAAAGTCAAGCCCACAGCTCATTTCTCATAGAGCATCAATTCGTCTTCTAATATTGAAAGAGAAAATGGAGCAATAGCCACATTAAATGGCTCCGAGCCTACACTGTCGATGTGTTTCATCTCAAAATCACCTTCCATTCTGCCATTGGGAGTGCTTAAGGGGCATGCAGATGAGTATTCAAAACCTGTCTGAGGAAGTATAACAGGCTGTTCACCAATAACTCCAATTCCCCAGAAATTCTCAACTTTTCCATTGCCATCAGTAATAATCCAATGTCTTCGGAGAAGTTGAACCGGGCGATCTGAATTATTAGTAATTCTTATTCTATATGCAAAGAAGAACAGCCCCTTCGAAGGTTGACTGCGGCCCTCTATGTAAACACTTCGGACTTGAACCCTGATTCCAAAGGTTGTTGCATCACTGGAACATGTTAGGAGAGAGTGTGGTGCGATTTCCTTCAACTCATCACGATATTTGGCTGCATCCTGACAAAAAAGAAGTTCCCCAAAAACAAAATCATTGGAATATCAGTACATGGAATTGCTTAAGATGAATGTGCATCATACTTACAAAGAAATGGTAAAAATTGAAAGCTTATAACCAAAGATCATTATGGTAGACTTTTTGACATATTCAGTGAAGGACCAAACTGAGTTAGGATAGTAACTATGGGATTGGCATTAAGTTATCAACAGCAGCAGTTCTTATCATTCTAAACATAAAGCATAAGCAAGCATTATTTAAAAGATGAATAATATTATGTTACATCACCACTCATTCCAAAACCCTAAGCTGATTGAAAGAGATGAATTTGAATATTTAATTAATATTCTAATAAGGACATATTACTTACAAGTCTCGAAGATCATATCAATGCTTGAGACTAAAACACTGTTCATTGGAATGTTAGAACATAACAATTGTATGATAACATATTACGTTACATGCCTAACTAATAACTAATCAAATGTGTAACGCAGTTGGGTAATTCAAGAAGCGTTGGGTCTCATTTGGCAGAACATTTCAAGGGTTTCTAGAGCTCCCAATTTCAAACGTGAATATATTGAATAGTTACAAGCATCAGGGTCTTTCTTATCAATCTTCATCACTTAAATAAAGACTAAAATAATCTGATAACTATGTTATTCATATAGTTATCTTAAAGAATCAACCCATCAATAATAATTTAAATACATAAAAATAAATCTTCTACATTTTTTAATTTTGATTTCCACGCCACTTTATTCTTATTGCATGAAGTCAGTGAAAGCAGTGCATCCCGTGCGAGCATGTTCTCTTGTCTCAGCTACATCTTGACAACACCTCATGCCCCATTTTGAATTCTTTCTACTGCCCTTAGTAAACTCTCCACGTAACATTAAATAAACAAAATTGGGTAGAACATACACATGATTAAACTTACACAAGCCATGCGGGACACTTAGATCGTGACATACCATCAATGCTCTGCAGCCAACATCCATGGCGGCTCTCTATCAACATTGACCCAATGATAGCCATTTTTCTCTTGGCGGCTTCACTCACCTATAAATACTCAATAACTTTACACTATATCTACACATAGTACCAAGATATTTTTAAGGTCCTCTGAGTTCCGGCAACAAATTCGCAACACATCTATTAGGACACTTGGATAGTAAAATATGCACTAAGGATTAATTATTCATTTTGCCTCTCTATGCTAAGAGGACAACGAAACACTGCACAGCAGCCAGCCAATCATGGACTTATGAAAGACGCATGCTTGCGGCATTGACTAGAATATAATTTTACCCATCTTGAACTAAGCCAAATGCCAATATAAACCAAATGCCCACATTAACTACAATAATCCTAAGCTTCTGATTTATAAGTGCATTCAGATTGCAGAATAAGACTAAGAAATTTAAAAGGTTCAGATATCAATCCGAAAGAGAAACGAAAAATCTGAATACCTCAAACCTCTCATCAGCAACTGCCTCCTTCATCAATCTACGCAGACGCAAAGCCGGCTCTTCTTCCTCGAATAGTCTCAACGAATCACGTATCCTTGCAGCTTCTTTGTAATCCTCAGATTTGGCGGCAACCTCCATTTGTTGCTTTAAGAGAGCGTACGTTTGGCTCTGAGACAAGAACGAACTCGGACTCGAACTGGAACTCTGACCCGCTCCGCCACCGCCATCACTATTCCTCTGAGAAGCACACGCTACAATCCTACAATTCCGAGCAAAATATCTGCAATTCAACCATCGCCTCCTTGTGGAGGCCTCGAGTTCCGCTAGTCCAGAGCTTCCTCGGCCCCGCAACCATTCCTTCCTCATCCCCGTATTCAAATCCGTGGAAACCTTAATGCTTAACGACTGCATTTTCCTCGACTAATGATAATAATGAAATTCTCTCGTCGCTTTCCTTAATCAGCGCATGAAAATCTCCCCGAGAATTTTGCCATCTATGGATCAAGCTTCGATACTGCCGGAGAATGAATACTTCGCGCTCTGGCTTCAGCTCTGTAGCCTCTGTACACGTACGTCCTTTGTATGAATATAAG
>TRINITY_DN50276_c4_g1
TTGACATTGGCATTGCTATTTCCATCACCATCTTCCTCATTCTCGCCACCATTGTCTTCATCATCATCATCATCATCATCACCGTCATCATCCTCGTCATCAGTAATGCTGCTATCTGAATCTGTTTCACCTGCAACTTCAGTCACTATCCCTGTCATGCCACTGTTATTTCTCTTCACAACGTCTTGCCTATAGATATATGGAATATTGTGGGTGTTACTGGCAGTGTCCATAGGTTTGCTAACTTCCTTACTTTCACTATCTACACTTGGATCACAAACAAGCCCACTTGTGGTAGAATAATCTTGTTTCAGAGAATTATTATCATGGGGACTTGTGGTAGGCTCATTAACCATACCGACAGAGTCATATTCTTCATTTTCCATCTATTCAAATCAAAGATTTTGAACCCTGAGAGATTGAAGAAGAAGACGAAGAAGAAGAAGTGTTGTCGTTTTCGAACAAGGAGCTCCTGTTGGAGAATATAATGCGGGGAGGGGGAGGGCGAGGGCGAGGGCGAGAGGGTGCTGGACACTGGAAGAGGATGTAGGG
>TRINITY_DN50276_c5_g1
TAGGAAAGAGAAGTTATTGCTCTTTATAATGTTCCAATAGGGCTCCAATTGTATCAATGACCAGTCTTTTTGGAGTATAGGCCATGTGGTTTGGGCCTTCCATTAGGGAGTTACATTATATTAATAAGATAATTCTGAAAAACGCCCTTACTCTTCAATGGAAAAGATTATCAATAAATAACTCGTGCATCCTTGTAATATATGATAGTTAATGAAGTGATGGGGATAAGATGAACAAGAAGTGCAACAACTAATCCTTTCAGTTTAATTTTTTAATTAAAAATTCTCAGAGACATAAAAAAGGAGAACAACCACGTGTAATGAAGGTTTCAATAACAGAAAAGATGACACCTGTGCTCTAAAATAGAACTAAAAATACTTTTTTTTTTTTTTTTTTTTTTGAGTCAGGGAGGGGGGTTGAACTCAAAACCTCCATTTTGGAACTAAAAATACTTTTGAAGGATTCACAGAATCTATTTTTCCTGAATACCAAATACAGCCAGGAGGATGGAGTAAAGCAAATGACTACTCAACACATTAAACCATACCATGCTCGTCCAAGGAACATAAAAGTCAGAAACTGCAGCTGCAAGATAAAAC
>TRINITY_DN50276_c5_g2
AGGAGGTGTGACCCCAAAGGATTGTTTGCACCCATGAGGTATTGAACCTTGGACCTTGAAGGGAGTGATATCCCTAGCTGTAAAGATATCTTGGGCGTAGGTTTTGGGGATTAAATCTTGATCAATTTACTCATATCGGTTGAAATTCCAAACCAGTGTTTAGTTTCCACTGGAGAGCTTGCTTTGATTTCAAAATTTGTTGCGAGGTAGACATCCTGGCGATTCTATCATAAGAAAGCAGAGTGAAACAATCACAACGTGTTTGAAGTTTGATCAAGCTATGCATGGATTTTGAGTTTAGTTGATTCCTTCTCTAGCTATAGTATATTTCACTGCCTTTGGCCCTTTGGTAATTCATGTACTTAAAAAACAACACCCTACCTGCAAGAACTTTTCCAGATGTGTTGAAATTATTTAAACATGTAGAACTTGGAGCATTCTATTGGTTTGTTTTACGAAGATCCTTCCAATTCGACATTCCTTCATTTCTTTGAAGCATTTGATTTGCACAGCTATTTCGCTTTGCCTTTCCATTGTAATGGCTATTAGTGGTTTATCATCATCATCATTGCTGTCCTTTAAACTCTGAGCCAGCCGAAGACAGTTGAGAAATGGAAATAATTAATTGCAAAGGTATCTCAAGGGGTTAAGGACCTTGGTTTTAGTGGTATACTCCCTCAAGTCTAAGGTTTTAATCATTTTGGGTGCAAACAATTTCTAAGGACCATCTGATTGTGTGACTTCCTTTTTGAATTACTTGAGGTGCACTTGCAAGGAAATTCCTTGCCAAAAGCCCGTGCACCTTCGAGATTAGTTGAGGCTTTGTTCTCGGACACTCGATGCTAATAAAAAAGGATTAGAAAAATGATGGAATTTATGTGTGTATGCAATATAGTACGCATGAGTATTTCCAATTGCATCAAACGAGTTTGCAAATTTGACTGTCCAGAATGCTGATCTTGAACTATATGTCAGCAGCCTGAGTTTTCTCTTTATTATTCTTTTTAAAGTAAATGGTGCATTTTGTGTTTATTTGTTAGGTGGGACTATAAATTATATTTTAGCAATTATACTAGAATACTAAAAGTGGTAAGTGTTTTTGGGTAGAGGGATATGGTGACTTGTTTTTTCCTTGCTTCAAGGGAGCTCCAAGTCTGGATTTCACTGCAAAAGAACTGGTCAATGGTATAATTGAAATCTAATTGAAACCATTATAAGGAGCAAGAACTTATTTCTCCCAAGCAATGTGGGATGTTATATACTATCCATCCTCGTTACTCAATATGGGGGTATCACAAAATATTGTGATAATGATTTAATAGCAAAATTCGTTAAATTATACAGATTTAAGTAAAAATTATGCTTAAAAAATATGGTTTTTATACACGTGGTATATACCTGACAAATATATTGCCCTCAATTTTGTCCACTACTAATCAAATCTTGGACTCATTTCCCAATCAGTTGGTTTGCTTGCTAGTCATGCAAGGTTCACGAGAGAAATCGTAAAGCTTGTCAAGTCTTGTTGATGTCACGCTTTTGGGATCTTTCAGAGGTCCAACAATCTTTGTTCATGAAGTTTGCCTAGAAATTGCTTATTGGTGGATCTCTTTGGTCAAATTTTTTCTCTTCAAAATATGTGGGGAATGATCATATTGCTTCAGTTGTGGCGGTGTTAAGGGGATCCCGTTTCTGGAAAGGAGTTTTGCAGGTTTTGCCTTTGATGTTAAGACATTCGAGATGGCTGGTCCGAGAGGGTTCCTTGAATTTTTGGTATGATAATTGGCTTGGGGATGGGCCTATTGCAGATTGGTTACCAGTAGTGGGCGATTCCAAGTTGCAGGTTCGAAATTTATGTGATGGGGCCGTTTGGAATTTTGCTTGGCTTCGGCAACTGGTTGATGAGGATATGGTTTAGAAAATTATCCAAACAAGGGTGCATGTTTGAGAGGGGGATGATGTCTTGGTTTGGAAGCACACGGTGGATGAGGTTTTTTCTATGAAGTCGGCTTGACAGCTTATTCGGTCCTATGGTAATGTTTATCTTTGGAAGAAGTGGCTATGGCAAGATCATGTGCAAAAGAAGATGTCTTTTTTATGTTGGCGAGCACATCAAAATGCCA
>TRINITY_DN50276_c5_g3
CTGACTTTTCACCAGGAGGTGTGACCCCAAATGATTGTTTGCACCCATGAGGTGTTGAACTTTGGACCTTGAAATGAGTGATACCCCAAGACCAAGGCCTTCACCGCTTGGGCCAACCCCTTGGGGTTTTGATCTAACTAATTAAAGAGTCAAAGGAGGTAACAAGCACCCAAAAAAAAAAAAGAGTTCTCTGGCCTTGCAAAATCATTTGAGAGTAGTCATAATTAATAGCCAATCCATGCAAATGTTTTGATATGAAATTCTTGGTTATGCTATAGGGAAAACATTAAAAATTCTTTACTTCTTACTTCATGGCATACCCAATACCTTCACAAAAGTTGCATTATTAAAATGGTTACCCGGAAAACCATACTTTGATCTTTGCACCTAGTAGACCTTTGTATTATTGACATGTTAAATTTTGTTTACCAAAAAAAAAAAAAAAAAAAAAAACACAAAGAAACATTATTTATATGACAAAAAATGTTTTCTTCAAGCTGCTGATTTCTCATTTGTTTTGCAGTAGCTTTGATTATATTAATTGGTTAAGACAGGAAAAATTAAAATTGTTTCCAGATTCTCCCTGATTTTATATTTTCCTGTCACTGCAGATGATACCTCGAAAAGCAGTGACAGCGAAAGTCAGTGCATGCCAAATAGAGACATGAGTTCCATTTATCAGGAGCAA
>TRINITY_DN50276_c5_g4
CTCGAATTCTAACAATTTCCACCATTTTCACGACGACGAAACTTCTTCTTTTTCTTCTTCTTCCTCCTCCCATTCTCCTCCTCCCTCCCCCTCCTCGTTATCGACACCACCACACGATGATGTAATAGAATCCCCCTCCCTCTCCCTCGGCAACGCCCTCTCTCGATTCGAATTCGAGCCGGGAAAAACCAGCCAAGACGGGACGAAAGTCTTAATGGTAGAATGGGAAGAGGACGAGACTTCTAGCGCTATAACCGGGGATTGGGAAATTAGTTGGGA
>TRINITY_DN50276_c6_g1
CTGAAGAAAAACTCTAAATGAACCATATATATATTTAAATGAACCAGGTCAAGACCACAACTAGATCGGAGATGATATGGGTTCAATTGAGTATTTAATACACAAAATCATTTACACTTTAAAAAAAAAAAACAAAGAACAAACGCAGAAATACTCATTTGACTAAAAAATATCAGATTAAATTTCTGCAAGATTAAAGTAAACAGAGAAAATAAATTAGAATATACAAAAACCATAAAACTTAACAATCTCAATCCATGCAGTTAAAAGAAAATAAATTAGGAAAAAAAGTAAAAACCTATAAAAAAATAAAATTAACTCATAGGAAAAAGTATTCTCAAAG
>TRINITY_DN50276_c6_g2
GTCTAATTCTTGTTTTTCAATTTTCAGGGTTTTGGATAGATTTCAAATTGTAGTATTCGATTTATTACCTTTAGTATTGATAAGAGAGGAATCAGATAGTTCTTGTTGATTTGTAGTACTTCTGTTTTTTTTTTTAATTGATCTTCTAATAATATTCAGAAAAAAAAAGCGTTTTCTTATAGATCTAATATACCGAATTACGCTGAAAGAAAATCTAACATACTAAATACATTTTGTGATTGGGTTTCTGACTAAGTTGGGGACTGGAAGACTCTTCACATTTTTTGAAGAAAAAATACTAACTTTGATTCACTATTAATACTTACATATGTAAGTGCTTTTTGTTTTACTTCCAAGTCTGAAGCTTTTACCTTTCTATGTGGTTATATTTCACAGAGTCTACAGTTCTGTGGCCTTGCTAATCAATTGAACAAATTAACAATCAGGAGGAAGAATATGCATTTATCACTACTGGGCTGCGTAACTTCCACATTCTCCTCAAACAAAATGGATGTGGCTTTTTTCCCCATTAAGTTAGTGAAGTCTCCTTCTGTCTTCGTTGTCAGGGTTGATGAAGCTGTGTGATTTTTCAGCAAGGAGCACAAGAAGCTCCAGAGATCTCTGCAGATCCATATTAACCATTCTTATTAAAGGTTTCTATCCAAGAAACGTTATCAGATATTTATAACGGGCTTCCACTGAAAGATTCTGCGCAGTTGTTGCTGATATATATATATATATATATATATACACTAAGGATGGACAGATCAGACAGGTCTGGCTTTGTTAGTGGGGGAATT
>TRINITY_DN50276_c6_g3
TTTCATATTCCCTCCTAAAACTCACTAAAATCAAACGGATCAAACCAAAACATCCATGAGAGGAACAGAAATTGATCCACTAACATGTTTGAGCCCAAATAGATCAGACCAAAATCAAAATTTCAGCCCATCTTTTAGTGTAATAGATCACAGTTATGACAACAATCTATTTCATGTGTACATAAATAAATCGATAAATACATATTTTCTTCCGATAAGATCAATGTCGCATCGACATCATTGGCCGGATATGACCACATATTAATTTCCTTCCACCAATTTGATACGATTGCGTAAACATTTTCTAATGACCACCACCACTATGGCGTTACTTGGTTGGAATTTGACAGACAAATATCCATCACCCTCAGTATCACCCCCAAGCTAAAACCAGCCACGGCCATGCAAGCAGCTACCCAAAAAAAATATCGAAGACACACGTGTCCAAGACTCAACTTGCATGTTACAACGTGGCAACTATCTAGACGTACACGCCTCGCAGTTTCATGTACCACCACAGAAACATCCCAGAGGCTTAGAACACAAGTCTCTTATCCACCATCAAAGCCACACAAATTTTGCCTTAAAAAACATTTTAAAAAAAAATTGCCTTAAAAACACGTTCGCGCCTACTATATTCATCTACACGTAATCCCACCAACAAACCCAGCGCCAGAAAAATGGGCTGTGCCTCCTCGAAACCTGCCAAGGTGACCGTCGATGATATCTACCGCCCAGCTCCCGCGAGCTTTGCGGTCTTCGACGTCAACGCAGTCGAAGAGCCTTGGCTCAAGGTGGACCATATGCAGCAGGAGCACGAAGAGAAGCCCACGCACGTACCGGCTCCGATTCTGGAGAAGCTCAGTAAGTTCGAGGCCGACGCTCCTCACTCCTGGGAGGAAGTCAGCAAAGCCTTGAAGTTAGAGGACCTCAAGAAGCAAAAACCCACAATTGTCGGCCCGCCTGCAAAGCCGGAACCGGAAGCAGTTCCCCCACCGGTGCAGGATAGCACGACCACCAATAAACAGACGCCTCGTAAGAGCGCCTCTTTCCACACGCTCGAGGAGCTAGACGCCAAGCTATCTCCGAAGCCGACTAAAGAGTTGAGGAAAGCGGAGACGATGCGGACCGAGTTAAGAAGAACCGAGCCAAAGCAGAACGAGGCACGGACCGAGTCAGAGTCGGAGGGTTTCACGCCCAAGCCCCTGAAGGAGAACATATTTATATTGAAGGACAGGCTAGAGAGGGAAAGGGAAGGAAAGATGGCGAACTTCGATAGGATCAAGAGGGACCCTCTGAGTGATTTTCAGGAGAAGTGCCCGCCGGGGGGAGGGGCCGACACGGTGGTGCTCTACACGACGTCGCTACAGGGGGTCCGGCGCACGTACGAGGACTGCAACCGGGCGAGGGAGGTGCTGGAAGGGCACCAGGTGGTGTTCGACGAGCGGGACGTGTCGCTGCACGGGGAGTTCCTGAACGAGTTGAGAGAGCTGTTGGGGGAGACGGCGAGAGTACCGAGGCTGTTCGTGAAAGGGAGGTACATCGGGGGAGTGGAGGAATTGGTGGAGCTGAACGAGGCGGGCCGGTTGGGTAGGATACTGAAGTCGGCCAGAGTGGAGAGAGGGGTGGGAAGGCAAGGCTGTGAGGGGTGCGGAGGCATGAGGTTCGTGCCGTGTTGGGAGTGTGGCGGGAGTTGTAAAGTGGTCAAGGATGGGTCGGATAAGAAAGGGCGATGTGGTCAGTGCAACGAGAATGGCTTAGTGCACTGTCCAGCTTGTAAATAATTATAAAAGTCGATGGAATTAAGTACTTCTGTTTTTTTTTTTAATCTATTTTGGGGAACTTGAGTGGAAAGTGACCATGTTCTGCATTTGAGTAATGAATTTTTTATTTTAGATTTTGTTATTTTTAATCATATGATCAATTAATGTAGTATATTTTAAGTGATTTCATATATATGTAAAATCACTTGGAATGTATTACATTAATATGGTTGAAATGATAAAATCTTCAATAAAAAGCATTTCTCTTTAGATTTTGAGAGTGGGGCATCCTTGTATTGTCTATTGTGTGTTTGGTCTATAGCTGAAGTTCAATATGTATACAATTTGAAACATGATAATTAAAAAAGGCTCG
>TRINITY_DN50276_c7_g1
ATTAACAAATTATCTCACTACTATTCACAGATTTCTCATCTTATCTCATCTGTATAATCAAACGTAGCCTTACTCTCTATTGATCCCTTGTTTTTTTTTTTTTCATTGCAGCTCAGAATCTACTGATGCTTGTTTCTATTTTTGCTGAAAACCACAATTCTTTTTCCAGACAGCTACAATTCAGGTGTTGAAGAAGGAAGGTCGTCCCTCAGAA
>TRINITY_DN50276_c8_g1
GTGAGAACGAGGAGGAGGATGATGATGATGAAGAGGATGAGGAGGAGGAGGAGGATGAAGAGGAGGATGGAGAAGAAGAAGAGGAGGAAGATGAGAGTGAAGAGGAGCCTGAGGCAGTGATCGCTGCTCCAGTCAAGCCCAAGGAACCCAAAGTAGAGAAGCCCAAGGAGAATTCAGTTGCAGTGAAGCCGGAGACCCATAACCTCGGTGCTAAGGATGTACCAGCG
>TRINITY_DN50277_c0_g1
AAAACTCATTTCCTTTTTTATTTTTTATAACTCAACTTTAATTAATAGCACAAAAGGGCATGACTCAAGTGCACAGGGTGTGTAATAGAGAAGCACCTAATAAGGGAAGCGGAAAGCAATAACTAGGAGGCCAGAGCTACTCTAAGCCAACATACATAGACAAAGCAGTTTTAGAAGTAAAAAAAGCATGTCTTTTTTATAAGGAAATATTTATTTTTTAT
>TRINITY_DN50277_c0_g2
GAGGTTTCCTTGTGGTTCATGCTGATCTGCTTGACCAAAGATGTATGAAATTATGTCAGACGGTGGATATTTCATCTTGAACTTATATTTTTCAGCCTCTGACCATGACATTCTTTGCATGATACGTTGTGACAGTGTTCTAGCTATGCCTCAATTACTGTCATTACCATTGTGATTATTATGGTATCAAAGAGCTCTTGTATGTCCCATGTACTTGGGCTATGC
>TRINITY_DN50277_c1_g1
GGCAGCAGTAATTTTTTTAATCAGTAAATAAGAATTTTATTGATGAGGACTAGGCATAGCCCAAGTACATGGCACATATACAAGAGCAACACCTAAGCATAAGTGAAGAACTTAAATTCAAAAATTTAAAGTCAATTATAACATAATTCAAAATTTTTGGCTTATGTAAGGCTCTTATGCCAGGGACCAGGGTACTTCTTGTTCCTCTCACTCTATCTCTTCCTGGCTTCACCATACTGTCCATAGCCTATAGATAGATTCCATTGCAGCATGCGAAGCGTATAGCAACAATTGGACTAATAAAAAAACTCCTCATGGGACTCGAATAAAGCCATCACGCAAAGTCCATTCTCAATAAAATCCATAAAATGAAACCAAAGCTACCTATGGCCCAAAACAGCAATTGCAAAATTATAAAAAGGCTATTGCTTTCTAATTCTTGTGTGAGTCTCTTTGAAAGAAACTTCAGACAATTCATTTTTCCAGGACCTCGGATTCCAATTTAGACAAGGTATTCATAT
>TRINITY_DN50277_c1_g2
AGATGGCATAAGTACTAGGTTCTCATCCTCACTTGCACCCAATCTTGCATCCAGGCTTCCTCATCTCCTATCCCACAGCAACCTACTCATGGCAGAGGAGAGTGTTTGGGAAACAGAAAACTCATTACTTCCTCAGGTACTAATATCATAAGGACATAATTTAACCTCAGACATCATATCACATTATCACCATAGTGCTGTTTCTAAATTCAACGTGTTTGAAACACATACCCTTCAGCAAGTTTCACCTTGTCCTTGGCGAGACATATAAAGGGCTCAAATTCTTCCTTTTTCGTGATCTTTGGAAGGAACATTTAAATTTATAAATTCACATTTAACTTGGTGAAGCCCCCTCAGCGGTAACTTATTTAATCAGGGAAACATATCGATTACCAACCACATATTCTAATTTCTGTAAATCATTCTTTAGCATTCCACAGATAACTATCTCCAAGAAAAAAAGCTGCTGTTAAAACATGTAATCAAACAGCAATCTTATCAATGTTGTCGACTAGATCTGCAATGCAACATTGAGAACGATGAATGATTCACGTGCCATAAGATACCACACCATATCACGCTGTATATATGAATGCAATTCCTTCTTTT
>TRINITY_DN50277_c2_g1
GTGCGGAGCCCACCGGCAGGATCGCTTGTTTGTTTTAAGTTAAATATCTGAGTCTTAGCATCCTCAACAGAACAGAAAATTTACGTTTACCACGACGGAGAAGAAGAGCCACAAGCATAGGCAATCGCGTGTGCGAGCGAGCGAGCGAGCGAAGCGAGAGGATCTCTGCTTCTACGACGGAGAGAGAGAGAAGAAAAAAACTGAGGGAGAAGGTCGTACAGTATCGATCTATGCAACTGATACCCAACACCTCGATCCTATGAGCTGGTTTGACAAGCTGCGTTGTTCTTCCAACCTGAGCCGCTTCATTGCGGGCCTTCTCATCTTCATGCTCTATCATTCTTTCCGATTAGTTTCCAATTTCTTTATTCCTATACACCCTTCACATAAATCATCATAATCAGTCACTTTCTCATCGTTCCTTGCAATTTCAAATTCCAATTGTTTTTCGTTTGTTCCTTTATCGCACGTGAAAATTACGTTTTCTCAATGGAATCCAAGGAACGGGTCCCCCACAATCTGCTAGACGGTCAGTATTTTTCCTCTTCTCTTACTTTTTCCAGCGATAAGATATATGAAATGTTTGGAGTCTCTATTCAAAATCCGTTTGGTTCAATAGCCAACGATGTAGTGCACGTAAAACACTCCCTTCCGCGTTGCATATTTACAACGAGAAAATAAAAACTTCCCCGTATCACTGTTCTGATTCTGTTGAAGTTAGGAATCTCTCTTAATCACCTACGTTTGTTTTGAATGAATAGTGCAAGAATGAGTCTGATCAGATAATAAAAAGATTGCGCTCACTTGCTTTATTTTTGTTGTTGCAAACTGGAATGGCTGCGATGATAAAATATAACCTCTTTCTTGCATTCAATGTGATTCTGTCTGACCGACATTAGTGTATTTGCATGCAAATAAATTTATATATGTTATTTTTGCTTAAGGATGTGGATGCCACGGTATTTGCAATTGTATTCCTCGACTCATGATTTGCGCGTAAACCTGGATTGGTCTTTCTATTTATTTAATTTATTCGCTTTAATTCACGTGGGAAAGAGAGAGGGAATGCATAGAGGCTGTTTCTCTTAACTCAAATAATTAAGTCAAGATTTATTGTAATTATAATGGGGGTAAAAAATTTTCAGCTTTTGTTAATTTTATTTGTGTTTGAGCAATTGTCACCCTGCTGACATGTATGTGTATGATGACTAGGCTCATTTGCCTCCCATATCCAGAGGCAACATGGTTCAACACCTTCAGTTATAGTGATTGGTGGTGGTATATCGGGGGTTGCTGCAGCACGTATCCTATCTGATGCATCAGTTAAGGTGATCTTGCTTGAATCAAGGGATAGACTTGGTGGTCGTATTCATACTGACTATTCATTTGGTTGTCCAGTAGATATGGGAGCATCATGGCAAGTTCACTTATTATTTTTGTGGATCCCTTTCTAGACTGTAGATGTTGCAAAATACATATGGATTCAGTGGTTATGCAAAGAACATTAAAAGGTCTTCTGTTCAGAGTGTTTTTTTCCCATGTGGCACACTATCCATATTATTCATAAACCAGTATCTGCTTTTCCATCAATTCCCTACTTCTGGGTTGGATCCCATTATCATGGCATAGCGAAGAGTCCATTTTTTAATATTCTTTGAATATTAACCTCTATCCAACAACTGATCTCAGACAAAAAATTATTATCATTTCAGATTTTTATCATAAGATTTTCCAATTAAAATAATTTTCCACGTCCAAAGTTGTGGATGCCGTCCCTTGCAATTTGTAACTTGCATACATTAACCTGTGTATCTAACAAACCACAGGGTAGGTGCCTTAGTAATTCGCTCATGAATTTTGTTCAGGCTACATGGTGTTTGCAATGAGAATCCCTTAGCTCCACTGATACGTGGTCTAGGGCTTACATTATACCGTACAAGTGGTGATGACTCCGTGTTGTATGACCATGATTTGGAAAGCTACACACTCTATGACGTGGAGGGCCACCAAGTTCCTCAACAGATGGTCATTGAAGTTGGGGAAACATTTAAGAGAATTCTAAAAGAGGTAGAACAAAGACCAGAAACTTTTTTTCCCTTTAAATCATTCGTGTAATGTTTTCGGCTGCAATTTTTTTCTCTTTGTTTACACCTCTAGACAGTGAAAGTAAGAGATGAACATACCAATGACATGTCTGTTCTTCAAGCAATTTCCATTGTGTTGGATAGGCTTCCAGAACTACGGTAAGGAAGCAGGACATATCATTAATACAACTTACATTGGATCTGTTAATGCCACTAATGAAACTTCCATTTCCTATCAGACAAGAAGGACTTGCCCATGAAGTGTTGCAATGGTACATATGTAGAATGGAAGCTTGGTTTGCGGCAGATGCTGACATGATATCATTGAAAAGCTGGGATCAGGAGCATGTTCTTTCTGGTGGTCATGGGCTTATGGTGCAAGGTTATGACCCTCTAATAAAGGCTCTTGCGAAAGATATTGATATACGTTTGAATCACCGGGTTACAAAGATATCCAACGTGTGTAATAAGGTGATGGCCACGGTTGAGGATGGAAGGAACTTTCTTGCAGATGCTGCTATCTTAACAGTACCCCTTGGAGTTCTTAAAGCCAAATTAATTGAGTTCGAGCCAAAGTTGCCTGATTGGAAAGTTTCTGCAATTTCAGATCTTGGTGTGGGAAATGAAAATAAGATTGCTCTGCTATTTGATACAGTGTTTTGGCCTAACGTGGAACTTTTGGGCATTGTTGCGCCCAGCTCTTATGCCTGTGGTTATTTTCTCAATCTTAACAAGGCAACAGGTCATCCAGTCCTCGTCTACATGGCTGCTGGAAGGTTTGCATATGACCTTGAAAAGCTGTCTGATGAGTCTGCTGCAAATTTTGCGATGTCACAACTCAAGAAAATGTTTCCTAATGCAACTGAGCCAATTCAGTATCTTGTATCTCGTTGGGGAACAGACATGAACTCTCTTGGTTGTTATTCATACGACTTGGTGGGAAAGCCTGAAGATGTATACCAGAGGCTTCGAGCACCCTTGGGTAATCTTTTCTTTGCAGGGGAAGCAGTTAGTGTCGAAAACCAGGGATCTGTACATGGAGCTTACTCAGCTGGAGTTGTTGCTGCTGAAAACTGTCAAAGGCATCTCTTAAACAAACTCGGTAACATGGAGAAGCTCCAATTAATCTCTATTAGGAATGGAATTCTCAAAGATGCAATTCCCCTCCAGATCTCAAGGATGTGAAGAATCTGCAGTCTGCAGATTAAAGAAATTAAAAAAAAAAAAAATTGTATTCCTTAAAGCTCTACATGAAACACGGCTCTTTTGTGGCAGCAAAGGTCGCTGGCACAAGAGGGGGAAGGTGTGTTGGTAAAAGTTTCATTGAATAAATTTTAATAGAATTAATGTATTCGTGAATTAAAGATCTTTGTGAAGACGGTGTATGTATAGGCAGATTCTGCATCCCA
>TRINITY_DN50277_c2_g2
GAGATTTTGATCAGATGCAGCGGAGAAAGTGAAGGGCCAAGGTCGCCGGTTTTATCGGTATGTATCGACAAGAAGACGGTGATTCGAGTAAAGAGGCTGCAATGGAATTTCAGAGGAAACCAGACGATTTTTGTGGACAATTTGCCGGTTGATCTGATGTGGGATGTGCATGATTGGTTCTTCAGACCTGCATCAGGAAGTAGTACTAGTACTGGATATGCAGTGTTCATGTTCAGGACGAGAAGTGGTTTGGATAGCAGGCTATGGTTGGAGG
>TRINITY_DN50277_c2_g3
AAAAAAAAAAAAAAAACAAGAAAAACAAAAACAAAATGGGGAATGTCCCATGTACTTGGGCTATGCCCATTCCCATTAATAAAACTGGTAAAAAAAAATGAACCTACTGCAATCAGGATGGTTGGACGGAAATAATGAAGCAAGGAGGAATCCTGGAATTGGTTCCTCTTCACAATCACATTGGACGCCCCTTAAGTTTACAGGTTATACAATGGGAGGATGTCGTTTCCCTCCCCTTAAACTCCATATTGGACTACTCCTTGGTTGTTGGTATGATGCCAGGAGAGTTTACTAGCTAAGCTAACTAAACCGACAACATGTGCTCAGAATTCCTTGGGTGAAAAATATATTTATGAAGTTTTTAGCTCATATTTTTTATGCTTTTCCCCCTGCTTTTACTTACCTTTGGTTAATTCTATGGCTATCCCTTGTACAGCTATCATGCTGTTTTGAACTAAGATTCTTATTATGCATAGCATAGTGAACGTGAATAAGAAAAATGGGTTGTTTTATGGTCCTTTATAAATCTTTCTATGTAGGGTTACAAAGATATCCAACGGGTGTAATAAGGTGATGGTCACAGTCGAGGATGGGAGGATCTTTGTTGC
>TRINITY_DN50277_c2_g4
AGAAAGAAGAAACCTGGAAGATTTGTGCTTCAATCCTCCTCTTCTTTATTCTGATCTCATCCGTCATCATAAGCTGCAGAGTTACAAGGCGTGAAAGAAGAATCATACCTATTATATATGCGCTTGTCAGGATCCTGGATTTCGGATCCATGCCTTACCTTCCTTCCTTCCTAGCTTCCTTCCAGTTGATCTCCATCTGAGTTCAGACTGTAGAAAAAACTCAAGAAACTGCAGAGAGAAGAGAAAGACCCATTTCTCCAAATTACCTCCAGATCTGTCTGTCTCTAGCTTTCTTTTTTCACCCACGAAATTGTTTTTTTTTTCTTTCTCTTTACGATGAGAGACATGGTTTCTTGTTTCAGCGAAAGCGCAGTAAGTGTGTCTCGTCCTTCATGTTCTAGCTACTCAAACACAGCTTGTATCAATCCGAGCCTAACACCTTCTGTCCAAAACTCGGTCGCCTGTGTTTACAAGATCATCCTATCCACCCAAAAGCAAGTCTTGATCACAGTCACTTGGTGCAGGAACCATTCTGCTCAAGGTCTAAGCATAAGCTTTGGAGATGACTCATCGACACCACCCTTCAGACTCAACACGAATTCACGGTTCTTCAGGAAGAAGAAAGGGAGCAGATTGATGGAATCCGATAATTCAAGTTTTGAGGTCTTCTGGGATCTCTCTAATGCCAAGTACGACACAGGACCTGAACCTGTTGATAGTTTTTACGTGCTGGTAATGGCTGACTCGGAAATGGGTCTAATACTAGGTGACATGGCGGAAGAAGCTGCTGCGAAGAAATTTAAAGCTACTTCTGTTGCAAAAGTCTCTCTCATTTCCCGGCGGGAGCATTGCTCCGGCAATACCCTATATTCAACCAAGGCTCAGTTCTGTGATACCGGCATTGCGCACGATATTTTGATCAGGTGCGGCGGATCAGAAAGTGAAGGACTAAGGTCGCCGGTTTTATCTGTATGTATCGACAAGAAGACAGTGATTCGAGTGAAGAGGCTGCGATGGAATTTCAGAGGCAATCAGTCGATTTTTGTTGACAATTTGCTGGTTGATTTGATGTGGGATGTGCATGACTGGTTCTTTAATCCTGCATCTGGATATGCAGTGTTCATGTTCAGGACGAGAAGTGGGATGGATAGCCGGCTGTGGTTGGAGGAGAAGTTGGTGCAGAAAGACCAAGAAAGGGTTGAATTCTCCTTGTTGATCTATGCCTGTAAGAGCCAATAAAAAGATATATATATATATATCTGTTCTTGGTTTTTTCTGTTTTAATTTGCTTTTGTTTTTGTTCATTCTTTGCTATCTGATTAATTG
>TRINITY_DN50278_c0_g1
CCAAACCGTTGCTTCATTTTTATTTTGTTCGACTCATTTATCTTCTATAATCGATTAAACCCTAAACCCTAAATTGCCCTAACAACACCAACCCGTTTCCAAGTGTAGATCTCTCTCATACGGCAATTGAAGCTACTCCAATCATTTTCTTCTCAAGTATCTGGTCCCTTCAATCTCTAACGTCTTCGCTAAGTACTTCAAGATAATCCGAGAGGATAAGTTTTACAAGAAAAAAAGGAGGTTTAATTTTTTGGAAAAAAAAAATAATTGAGATGGTGTTCGGGCAGGTGGTGATAGGTCCGCCAGGTTCAGGGAAGACCACTTACTGCAACGGCATGTCTCAGTTTCTCAAACTCATCGGAAGGAAGGTTGCCGTTATCAATTTAGATCCTGCTAATGACGCATTGCCTTATGAATGTGCTGTGAACGTTGAGGATCTGATAAAATTAAGCGATGTAATGATGGAGCATTCTCTTGGTCCAAATGGAGGCCTTGTGTATTGTATGGATTATCTGGAGAAAAATATTGATTGGTTGCAGTCAAAATTGGAACCTCTCCTGAAAGATCATTATCTTCTCTTTGATTTCCCCGGGCAGGTGGAACTATTTTTCCTTCACTCCAATGCCAAGGCAGTTATCATGAAACTTATAAAGAAGTTGAACCTGAGGTTAACTGCAGTGCATTTAGTTGATGCCCATCTTTGCAGTGACCCTGGGAAGTATGTCAGTGCATTGCTTCTCTCTTTGTCGACCATGCTACATTTAGAACTGCCGCATGTTAATGTCTTATCCAAGATTGACTTAATTGAGAACTACGGAAGGCTAGCTTTCAACCTCGATTTCTATACAGATGTGCAAGATTTATCTTATTTACAGCACCATCTTGATCAGGATCCTCGGTCTGCCAAGTACAGAAAACTCACTAAGGAGCTATGTGATGTAATAGAAGACTACAGTCTTGTCAATTTTACAACCTTAGATATCCAGGATAAAGAGAGTGTAGGGAATCTAGTGAAGCTTATAGACAAGACCAACGGGTACATTTTTGCTGGCATAGAAGCGAGTGCAGTTGAATTCAGCAAGATTGCAGTTGGTCCTCTTGATTGGGATTATTACAGATATCCTTGTTCTCTCATGATTCTTAATATCATATTTCTTCATATTCATATGGTTGTTTTTGTATGGAATCTAACTGACCAAAATCTCATCAGCTAGCATTACGGCATATTTTCCAACTACCTTTCTGCTGCATCTTTCAATCTGAATTATTTAACATTAAATCGTTTTGCTGCTTTTCCAGCACGGTTTAACAGGTAAGGGATGGATAATTTCTTCAAAAGTGGCAATGAAAACAACTTTTCAGGAAAATTTTGAACTGCATGATTAGAAAAGGAAGATTAATCTGCAAATGTCTTCCAAATAGGTGTCTGATCTGGCGATGATTTGGATTAAAAAAATGGTTGGTTTTGAGTTATACATTACGTGCGGTTTTTCTTATATTAATGACTTAGGAAACATGTGGTTGATCCCATCCTTTTCAGATTAGGATGCTATATTGGAACTGAAAATGTAGTGTGGGAATGTTTCAATTATGCATGTGTGACAGCCTATACCCTCGCGTAGATCAGATCTGTATGACTTTAGTTTGGATTTGTCATCATTAACTTTATGTTTTCTTTAATTCTGGAATCGAGCAGTATATAATTATGAAACTTTGCGAATCTGGTGATTGTACTGCTTCGAATTTTTTCGACAACCAATTTAACAAAATACCATCATGTTGATCCTCTTAGGTTGATTCATAAGCATGAAGTGGTCCCTTGTGCAAGTTATATTATGAGAGACTAGGAAGGAATTTCTTTAAGTTTGATGTATTTAATATCATTGTTTTATGGAATGTCCATCATCTTTATTTCTTTGGAATGGAATACCATGAGTTTTGCTTGACAGAGAAGCTCACAGTTGCTGCAGTGCAAGAAAAGTACATGAAAGATGATGAGAATTTCGATCAGAATGATTGAAGGAAAAGCTCTGTTTCTGGTGTTGCAAAGCTTATTAGCAACTGTTTTTTATGGTATGGGTGGAAGATCCGGAGAAGGATCAAAGTGGCAGAGGCCAGCTTCTTGTTCCTCCCGCCCTCTCTCATCAGCCGACCAACTCTTATGTGGCCTTTCCTTTGTAAAAAATAGGACAAATTGAAGTCATACAGCCTGTTCGATGCGTGCAGGTGCTTAACTTTTGGAGAAAACGTCGGAGATTTTAAAGCTTTTGATAAGGCTTTAAAATCATGCGTGCTTTTGCAGTATTTATATTAGCGTGTAAGATCTTTGAAAGGATCAT
>TRINITY_DN50278_c0_g2
ATTATATTCAAACAATGTTATAATTTATAATATCTTTATTCAACTTTTTATCTCTCATTTTCCAAAACCCAATAAAACATCAACTCAAACTATTTCACTACTATTTACAAAATTTTGAGATACTCCAAGCATCCAAACATGCCCTCATTCTTGAAGGCATGCAATGTGGAACAGTATCTGCAGCCAAAATAGTTACTATTAGGCCTTTCGAGTTGGCTAAGTTCTGAGATTTTGTGTGCTTCATTTTCTTATATAACTCTATTTTAAAAAAAAAAAAGCATTGACTTATGTATGTATACGAAGCCCACTCAGATGTCATGACCTGGCATTTCAGTCCCCCCATATAGCTGTTTGATCCTACTGTTTGATTGTGCCACAAAACAGGGTGCTTGGCTAAACTGCATATTAACATTTTGGCTGATTAAGATAATAATTTACCAACTGATACTAAGTTCTACGGTCGTTTTTGTTTTTGGGCTTATGTTGATTAGTAGAATAAAAAAAAAAAAGAGAGAAAATCTTAAGAGGATCTTAAGAGGTGACAATAATCAATGTGCTACAAGTTATGTCTAACAAGGGGATTTTCCCCCCCTTTTTGAACAGTTTTGAGTGATCCTGCCAAGAGGAGAGAATATGACAAGAAAGGAATGCTATATGCCTATGATTATAATATAATCGAGTATCTCCA
>TRINITY_DN50278_c0_g3
TGGAGGCCCATGTACGTGGGGTACCCCTCCCATTTGCAAATAGCTTTTTTCTTTTATTAACTCTTTAACCCAATTCTCAAACCTTTTAACTACTATTCATAAAATATTTGTTGAGATACTCCAAGCATCCAAACATGCTCTTAAATCCCCGTATTCATGAATTATTGAATCGTTATTTCCTGATAACATTTTCCTAGGATTTAATTTTTTGTTTTTTTTTTCTAGAAAAATCACCGAGAGTAACCAAATACAATAATCGACCCCGGGGAAACAATATGAAAAACTACAATGATTAGCATGATCCTTTCAAAGATCTTACACA
>TRINITY_DN50278_c0_g4
ATTATATTCAAACAATGTTATAATTTATAATATCTTTATTCAACTTTTTATCTCTCATTTTCCAAAACCCAATAAAACATCAACTCAAACTATTTCACTACTATTTACAAAATTTTGAGTGTCCAAATAAGACCTTAAAATAACATATACTTCTAGTATCTTTTTCGTAAGCTATTTCCCACCTTACCTGCAACATTCACATGCTTTTTGCTAGGCACCAAGTTGTTAGCAGGTTCAGATCATCTTCTAATTAAGTGTCTGTAACAACTATAAATTTGTAGGATTTATTTCATACTTTTATCTTTCTCTCACTTAAGACTTTAAAATTTGGAAATGAACTTTAGGAGATCTTAATTATCTGTCCTTAGCTACTAGTAACCAG
>TRINITY_DN50279_c0_g1
GGGCAAATAATATGTACGTTTCTTTTTAATCATTTTGTTATAAATTTTTTCTAGGCCAGGGGCCGGCATACCAAAAAATTTATTATAAATCATCAAGTGATCCGACTTTGATAGTACAATATAATAATCATATTCATGAAATTGAAGAATATGGCGAATACCTACAAACTCTAGCTTCCTTATAAACAAGGCCTCGTTGGCAGAAATATCCTTTATCAGGGCTGCAATGTCGGTCTTCGGAACATATGCATTGTCCCTCCAAGGCACACCCGTCACCTTTTGCTGCCATCTCCTTCCCAAACACTATCTCATCGGACCATTCACTTGAGAACATGTTTTGAGGGTCCAACTGTTCTTTAGCAGCGATGAACTTGTGAAAATTAGGATACTTATGCTGCACATTTAAGAATGCCAGGTTCCTATTCTTAGCCCAATGTGGCTTAGCCCCATACTTAAAAAATGCCATTTGCTCCACTTCTTCCCATACATCTTGGTTCAGTCTTGGAGTAGAAGGCTCATTGGCACGATAATAGTTGAAATCGACCACCACAGAGTCCTCGGAATGACCAAGATATGCTCTGGAAGACTTTATGAAACGTATCAGAAACCCGTTATAGATATCCACCCCACAGAAATTCTCTGGTTTTAGGTCTCTCAGTTTTTTCACATCACGGATGAAGTCCCCAAACTTTGGAGCAGGGAATATTGCTGTTGTCTCATAAAAGAAGAGGCCATTAATTCTTGGATCCCAAGCGCAGGTGGTCATGATATCTGCTGTTGGTGAATATAAACATGAACCTGAAGTTTGGATTTTGCCTTGACGACCAACTACTGGATAACCAGTGAAGATTAGGCCATTCCTCAATCCATTAGCGAGTAATTCCTTAGACCCCACTGTAGTTGCCGCTAATGTGCATTTTCCTGACACACTCCGTGCATTCTCCAATATTTTCTCTGTTGCTCTCATTGATTTGGAGATCAGAATTGAATTTGATTGAAACCCGATGAAGTCATAAACCCCATTTCCAGAGATGTTTAAGGGAACTCTGTCATCATATCTATACACAGCTTTATGCTTTGATGGATACCAAGTTATATCTGCGAATTCGTGTTTCTTTGCGTGGTCCACGTATACTTCCTCAAACCGATCGTCGTCTGTGAAATTATAGGCTATGCTTCTTTTGAATCCTCTCTCTAGAGATAATTTTACCTTGGAGATGACACCCAACAATCCCAAAGACACTTTAGCCGCCTCAAAGAGTGGATCTTGTGGTTCCAATCTTATAATTTTGGCATATCCTTCCGATGGTCTAGCCGGAACAACAAGACTCAGTCCGATAACATGATCATGAACAGCCCCTCCCTTTCCCCACCAAGAGCTCCCATGCGCCCCTGTGCTAATAAGCCCCGCAACGCTCACTCCCTCCCAATACGGCGCAGCCACCAAACTCAACCCAGCTTCTTCCACTCTATCAATCAGTTCACGTAATCCCACGCCGGCATCAGCCGTGACAGCTAAATTCTCAGCGTCAACTTCGATGCTAGAACCATATTTTGCCGTACTTACTAGCAATGCCTCTTCGGATCCTGACGTACTAATGGGGCAGGCCAGTTTTGGGATGGTATGCGAAAACTTGCTCACAACTTTCACCTTGATTTTGTTCCTGTTGGCATAGGCAACGGCCAAGCGGAGCTGTTCTTCGGTTGTTGGGTACGTGACGTTTGGGATGTGGCAGTCCTTTCGGTCTCCCCATGCACCGTAGGTGTTGTAGAGGGTGCAGCCAGAGGCAGAGCCTCCAATAGTTCGGTTGCATTGAACTGCTGGCGGCGGCGGCATGGCATGGATGTTTAGCAGGGTTAAAGTCCATGCGAGAAGGTGGAGAAGTACAGCAAGGAGCCACAAAGGGAGGCGCATCTTGGCCGGCTTGGTCTTTTGTTTAATTTTTTCTAAGTAGTGCGATCGATGGAGCTTTTTTGGAGTAATAACTATAAATTAAAGGTGATCATTGGAAAACCATAAAGGCAATGCTTCGAAGGGAGACGACATATATAAAAGCAATCATAATTATTACTTGGTTTGTACGGTAAAATTTGTTAGAATATATATGTTGCCATATCAACGCTACACAACCTCCTTAATCTTTACATATTATATTTTTTTAAAATTTTAATTTATTTTTTGAATTTTTTTTAAGTTTATTCTTTTTAAAGTAATTTACTTTCTCTATTCATTAATTATATATTAAATATTTGATGATAAAAAAATAATAAAAATTAAAATATATGTGACGTGTAGAGATTTGGAAGGATATGTAGATTTTTTCATATTGCCAACCTCCTGTTTAGTTGGACAGCCTGGAAGAAATTAACATGATTAACAGCAAATGTTTATGCTAATTTGTTTTCGTAATAAGATAAGTTGAGTTAAAGTTTAAAATTAAATAAAATATTATTAAAATATATATATTTTTAATATTATTTTTGTTTAGAATTAAAAAAATTAAATTATTTATTTTATTTTATATAAAAATTTAAAAAAAAAGTAATGATTAGATGAAATAAAATAAAAAATTTTATATATAAAAGTGAACGAAACCTTAGCTGACGTGGATATTTATCAAAATAAATTTATTTATTAACATATATAGTTTGATGCACTATATTAGATTATAAAATTTTATTTTATCTGTGAAATAGATCTAATCTATTAGGCACATTTTATTCCATTAGTTTATGAATTTTAATTTTGCAAAATTTTTTTGTGAAGCTAACACTCTTCTTAATTTAAAACCGAATTAACATTCTTTCTTGATTTGTTGGTTATTAACTAGAAACTATGAAGAAATCACACTTTTATTTCATTGAAGGTTAATCAAACTTAATTAGAAAAAAAAAATCATCTCAAAGATATATGAATAAAATTATATGTTCCTTCATAAAACAATTGGAGATTATACCAATAAAAAAAAGGAACCAAATTACATATATAAATCGAGATTCCTCCCCAAGTTATATATTCCTGAACTTGCATTAATCTTAACAGTTAATAACTTATAAGCATGACAAATGCATGGTATGTTCGTAGATTTAATTATTTATATGGAATAATTAGGAAATAAGAATTAGTTGATAATTCCGAGAAACAAACAGTACATCAAGAACAAAGATTTTCCCCAGCAGCTTTCCACGTACAGTCAGGAAAAACATATATAGCCAGAAAAACAAAACAAACAGAAGAGTATTTCGAAAGAAATAGCAGATTTGTTCATTCAAATGGGAGAAAAAAATTACCCTCAAAGCCGCGAACGCATGGTCATGTATTATTATCTTTAAGGCACAGGCGCGCATGTCGAGCTTCAGCTCCACGATGATTGAATTTCACCTCCTCCTTCAGCTTCTTCTTCTGATCTCCCTCGCCAAGAAAATTAAATTGTCTCATTTACTTTGGTGCGCGCATGCTTGGCCCCGGCCCGTGGGTAG
>TRINITY_DN50279_c1_g1
GAGTTTATTCTTTTTAAAATAATTTAATTTTTCTATTCATTATTCATATATTAAATATTTGATGAAAGAAAAAAATAATAAAAATTAAAAAATGTGTGGTGTGTGGAGGTTGGGAGGTTGTGTAAATTTTTTCATAATTTAATTACCTTGAAGCTTTCACCATCGTTGCACACAAGGCACACCCAACTAAATCAAACAAAGACATCCTTATTCTCAATTCCACCTCGTCTGTCACGCTCTCTCTCTCTCGGTAATCACCCACACAACTTGGCATGAGACAAACAAAGAAATGGTTTAGTTTAGAAATATGCATGTTAACTGAGCTACATTATTTAGGAAAAAAAAAAAATCCAAATAGTAGCAACTACCACATATTCAACCTATCATTTTAGTTTTAGTTAAAAAAAAATTAAATCAGAACCCTAGAAATTGTTTTTGATGAATAAAAAAAGAGTTCTAGAGTTCTGATTTAATAGTCAGTTGTAGCTTAAATATCAAAATTGAGACATTATTGAATTACTAAAAAAACATGATTTTAAGATTGCCCCTGGTTACTTATTTTCAGTTAATTTAACGGTTAGTGTTGGACAAAAGGCGATATTGTTATGAAATGTGTTTTGGTTTTTGTATTGTTTTTATTTGCGAATACAGATGCAATATAGTAAATGAAAATTATCTAGAGATGAAAATTTGGAGGACACATCCACACCATTGATACGAAGAGGGTGTGTACTAACACCGATATCCCACTGTCGTCCCACTTTATAAAGGTGACACTTTCCATCAACCTTGAATTATCTCTTATTTAAAAGTAGATAAATTCAAAAGTTGATAGACAATGCCACATTATCATATAGGGATAAAGGTGAGATTCTAGTGTGTAGTAAGATTTTTCTTTATTTAATATTGAGAACTAAGAAATGCTAGGTTCACAAAGAGATTTTATAAAGATTAAATGTGATACATTAGATCCATTTTACAGTAAAAGATATTAGTAATCTAATGCACCACAACAAGCCACATCAGTTCATGTCTTCATGACTTTACTATTGTGAGATAAGACATGACTTTACTATTGCGAGATCTCTTCGTGAATCGAACATTTCTCTTCAATATGAGTATATAGGTAATTGCATCCAGCATCCTTTTTGGTCTCTCCATACCCAGCTTGCAAGTAAAAAGAATCCTTAATTTTATTTACTCGATACAAGTAGAGCCTTGTGGGTGGAAGTCTTTAGTTGGATAGAGTTATCCTTTGTTATACTTGCGACTGTGGTAGATCTACTGGCCAGTTGGACACTTCCAAGGGAG
>TRINITY_DN50279_c2_g1
AGAGATATGTTTTTAGATCTCGCATTTTAAATCCTCCTTATTTATTGTAATTTGTAATACATATATGATCAGACATATATGTAACTAATGATCACTTGTATTTGTACGTGGGATGTCTAATTATAATGGAAATTTACAACGATGCAGTAGCTATTCATTTTCTTAAAAAAAGAAGAAAAAGGAAGCCTTCGGTGAGGTTGTAGCCCACCTCCGTGACGTCCCCAAGGGGGGACAACCATCGGAGTTTCGGATGGTTGTTCTCGACTCAAGCGACTGCCTCTCTAGCCTAAACCACAACTCCATCTTCATCAACCCTACCGCGCCACCCCTCATTGCCTCCTTCAACGGCTTAACATCCAGCCATTTTTTTGGTAGTTATGCTGTGATCCAAGAACTTCAAGCATGCCACTCGCTAGAACGTGAAACCAGGTCACGAAGGGGAACTCTTCTCATTTTCAAGATCAGAAAAGAGCATCAAGGTATACTCATCTTCCCTGCTCTTCCATCTCCCTTGGTGTTCAGAGGTCAGCGAACTCCACAACTTGGTAATTACATACAGTTTGATACTACCTTTAGTAAGAGAATAGACAACCAGAAACCAGCAACTCTCAAATTTGGGGTTATTAGTTTGAAAATGGAATTAAATAAAAAGGACTTTTCCCTTGCTTGTTTTGAGAGGCTGCTGGAGTTTGTGAAGATTAAGGCCATGAATATAGCTAGTGTGCCTTTGCTGGTTGTTGAGTGGCAGGAATATCTTTCAAATGTTGGTGATAATTTGGATAAAAGGGTAAATAATGCACCTCAATTGCTTGATAAATTGTCATTTAGTGGTGTGTGGTGGTATGGGACATTTCTTAGAGTTGGACCCTTGAACTGTGCTCACGTTGTCCTTACACATAGTTATTTTAAGGATTTTGCTGAGGTACTTTTGTCTCCCCTGCCCTTTCAATTACCATTTCATTGGCTTTTTGACAGAGGAAAACAATTGCATAGGAAATTAAGTTGTCAAAGATATGTTTCAGTAGCCACTTGTAGTTATTGTTCTATAGGTTGGTGGACAAGGAATTCGGATTTTGCAATTAATGGGCAAAATTTAAATCCTTGGGATGGTTTAACACTTGCAGATTTTGTCATGCCATTTTTCCTCTTTATTGTTGGTATCTCACTTGCACTTACCTACAAGAATTTGTCATGCAGAGCTGTTGCAACTAGAAAAGCAATACTACGGGCTCTAAAGCTTTTAATGTTAGGCCTGTTTCTTCAAGGTGGCTTCTTCCATGGCCTTAATGATTTAACTTATGGGGTGGATATTGAACATATGAGATGGATGGGTATACTACAGAGAATTGCAATAGCATATCTGCTGGCAGCATTGTGTGAGATTTGGCTGAAGGGTGATGATGATGTTTATTTGGGGTCGTCCTTGCTCAGAAAATATCGATTCCAATGGGCTTTGGCTTTGATGCTTACCACTCTATATCTTTCCTTGTTATATGGCTTGTATGTGCCTGATTGGGAGTACCAAATTCCAACTGAAAACTCCTTCTCTACACCAAAATTGTTTTCAGTGAAATGTGGAGTGCATGGTGACACTGGGCCAGCTTGTAATGCTGTTGGAATGATTGATCGTAAGATATTGGGTATACAACATTTGTACAAAAGAGCAAGCTATGCACGAACACCGCAATGCAGTGTTAACTCCCCGGATTATGGCCCATTACCTTCTGATGCTCCGACATGGTGTCAAGCCCCTTTTGATCCTGAAGGACTTCTAAGGTATGTTCTGCTATAGCTTAAAGAAAAGTTTCACAATAATCTGGACAAAGGAACAATGCTACTTGGGCCATTGGATGATCTTATTTCTTCAACTGAATCCCATCATCTTAGAATCCTTGAATAGGAGATGAGATTGCTAGTATAGATTATAATCAAATTTTAATTTTGGTGCTTTTGGGGTGACCACCATCTTTATTTTTGTAGTTCAGTGATGGCCATTCTTACCTGCTTGGTTGGTTTGCATTACGGGCACATTATTGTCCATTATAAGGTGATAACTAATAATGTCGGAGCATGTTTTCCTTACTTCACCGAAGGTTTATTTTCTCTCACGAATTGTATTCACCGTCATTTAGGACCACAGAGATAGGATCCTTCACTGGATGGTTACGTCGTCTTGTCTTGTTGTCTTTGGCCTTGCATTGGACTTCTGTGGAATGCATTTTAACAAGGTTCTCTACACGTTCAGTTACATGTGTTTCACTGCTGGTGCTGCTGGTATTCTTTTCACTGGGATTTACATATTGGTAGGATGTCTAATAATCTTAAATGATCAATCCCGTTAAGCTCATTTGCTCATCATTGTCTAGCATGGACCTTTATTTCTGGTGAAGTTACGGTCAAAACAATGAACAACTCCATTTAAATGTTATTTTCCACTTTATATGTTATCTTCGTCTTCGCGCTGCTAATCGAGGCGGTTTTCCACAGGTTGATGTGTGTAGATATAGGCGTCCCACTGCTGTGATGGAGTGGATGGGCATGCATGCGCTGATTATTTTTATCCTTGCAGCCTGCAACGTCCTCCCAGTTGTCCTCCAGGGATTCTATTGGAGGAGGCCTCAGAATAATATTGTATCTCCTTTGATCTTTTTTTGTGATCCCTTGCATTCCATGCTGTTGGATATTACTGCACCTGTGACTCATTGAGTTGTGATCTGATGATCTTTTTCATCTCCTGCAGCTTAGGTTAATTGGAATTGGAGCATAAAATGATAGCATTGAAGTTAAGCCACTTTAACTACCATCTTATCGATTTTGGGTAGTTGCAGTTGGTGTTAAGAGAGAATTTCGGAATCGGCTCTTCACAGTGTCGGAGGCAAACTCTCCTGTGTCTCTTATGAACAACACACTCTCCATTGGAAGCTTTCGTAGAAATATATAGGCAAACCTTTGAAATGGGAAAACTTGATATTGCAACTTTTGGTCGTACCTATAGGATGTTGTTTCGTTATAAAATGTTTTTTTCATCCTATTCTGACTCAACTTTCTATGATGGTAAGAATGCTATAAAGAAGTATGCATGTCATTATCAGCAAGCTGACTCGCTGAGTTTACATTGTTGGTACCATATGTGTGGAATTTATTAAGACGAGATTGAGGAAGAGATAGAGAATAGGTATCAAAACAGCCTCATTCGTCAAAACCCACTGCTGAAATGATTCAATAAGCTTGACCACTAGAATAAAAAATATGGTAAGGAAAACATTTTCCAAGATCCAAAGCAAACCCAGTATAGTACCATAGAAATAGGGAAGAGGAATGAGATCCACTCCCTGTATATGGAACAGATATTATTGGTGAGATGTTTTTGTAGTTGGAAGGAACCATATGAGAATGTGGAAGAGTGTCGTTGGGATTTATTTAGATAGTGAGAAATTATATTTACAATTCTAGAATATGCAAATTCTACATTCATTAAAAAAAAATGCATAAATCTGAAACACACAAGCTTGAGATGTTTGAGACTCTTCCCTTGTTACTAGAACGCCTTGCTCCAATCCCAAGTTAAGAATACAGTTTGCACCCATTCTCATTACAAAAATTCTTCACAACCTCCTAACACTCATATTATTTTTAATTTTATTATTTTTTTCTTTTATTAAATATTTATTATATAAATAATGAATAAAAAATTTGAAATAATTTAAAAAGAATAAACTAAAAAAAATATTAAAA
>TRINITY_DN50279_c2_g2
TGAGATTTGGCTGAAGGGTGATGATGATGTTTATTTGGGGTCGTCCTTGCTCAGAAAATATCGATTCCAATGGTAGGTTTTGCTGATTGCATTATTTCTAATTTTCAGCCAGACTCTAGGTTTATGAATTTGAGGTATTGGTGAACCTGTGCCTCTGTAGAGGCCAATGGATTTAAATTTATAGAAACAGGAGAAAGTGGGATCATATCTGTGATTGTTTGCTAATTCAGAAGGCCATCTATGATATCTCTGATTTGTTACACAAGTGACTGAGAAAACA
>TRINITY_DN50279_c3_g1
GGCTGGTGTTGCATGTGTAAGAGATCCGTTGAGACAGTGGAACACCTCTTGTTACATTGCGAGATAACTAGAGCCTTGTGGGTGGAAGTCTTCAGCCGAGTAGAGTTATCATTTGTTATGCCAGCAACTGTGGTTGATCTATTGACCAATTGGACACTTTCGAGAGGAGTTCAACAAATTAAGGAGGTGTGGAAAATGATTCCAATCTATATAATGTGGTGTATATGTAACATACGGGTCCAAATTTAGGACTTAAAACTAGTATTTTATTTATTATTATTTTATTGTCTTTATATTTGTTTATTTTTTATTTATTTTATCATTT
>TRINITY_DN50279_c4_g1
TGCAAGTGTTAAACCATCCCAAGGTGAATGATTAATTGCAGGTAGGATTCCACCAGCATCATCCACGAATATCATTAGCTGCATTAAAGAATGAGAGAAATTTGAAAAGAGAACTAATGTAGAGAGTATAGACAAGATAAAACTTAGAACTTTATTTAGCATGTACATGGAGGATATACATCCTTGTCAGTACATAAAAAAAACAGGCCTTATGTCTTGCCTTAACATCATATTGCTAAAAGACATGATTTGGACATAACAAAGAAAATTGGTGCAAATTTCAAAGAGTTAATAAATTTTGCCCTTTCAGTCTACCCAAAACCAAGTTCAGGAATAAAAAAGTCCATACAAGCATCATGCTGTAGAACACACTGCCAGTTTTCCATTTTATCAAGAGCTAAG
>TRINITY_DN50280_c0_g1
AAAACCTAGAAATAGATACAAGGAAATCATGGAAACTGAGCCCATCAAAGTCTATAGCAATCACCCATATAAACAAAGTACGGAAAAAGAGACTTTGAAGTTCTTCTAGGGAGTGTTCCTTATCTTCAAAGTTCCTACTGTTATTTTCCCGCCAAATGCACCACATTAAATCATGTGGGAACTATTTTCCAAATTGCTGCAATTTGTGCCACCTTCCCAGGCATAACAATGCAATTCAAACTCTTCCGGAGAATTTACCCTTATAGCACTAGCAACCTCACATCAAAGTTCCGATCTTTCCTTTCCCTCTAATACATTAAGCATATGAGAACCCTTTTCCAAATTGTCGCAGTTTGTAGGATGCCATGAAGACTTCTCTAGCTGGCAATAAGATAAACCACCTTCTAAGGCATAATTCATATAATTCAAACTCTGCTGAAAAAAGCAACCAATATAGTCATTGCAACCTCACAATAAATTAGCAAATGATCCATTGTTTCTTCACTCTTTCTGCACATGCAACACCAATCATTAATGATTATAAGGCGCTTCCTTATGTTCATGGTTAGGATCTTCCTTAGGGAAGCTGCCCACACCAAGAGAGCTGCCTTAAGAACCTTACTCCAAATTTTCTTCTCAAGAAAGGATTGTCATCTTGGCTAGTGATATGATACCCCATATTGATTTATTAGAATAGGTGGTGTACGGGATCCCACTTTGCTTGGGAATGAGAAGTTTTTGCTCTTTATAATGGTTCCAAATGGTGGCTCCAATTTTGTCATTGACTAGTCCTTTTGGAGTGT
>TRINITY_DN50280_c1_g1
GTGGTGGCATAGAGTTTTGGGACATCACGATTGACTAGAACTGTTCAAACATTTTTTGGTTATTCAACTGCAGCCTCTTTTCTAATCTCGCCTCAAGATCTGTTACTTGATCTAATCGGGTCAGCAATTCTTTTTCCTTAAACATCAATCGTTCTATCTCAAGTGTTGCTTCCTCCAATTCCTTAATCTTATTGTCATTTGATCTGGCTCGAGAAGAGGATGATGATGTTGATGATGGCTTCACGCAACGTCTTAAGCCCTTCAAATATCCAGAACGTGATCCAAGAACTTGAGAAAAGATCTGAGCATTGTCGATAGATGATTCATCATATGGATCTGCATCAGTTTCTTTAAGAGAAATCATCTTGTATAATTTGCTTCTGCTTCGGGACTTAAAGCAAGATCTTCAAAC
>TRINITY_DN50280_c2_g1
CTCCAAAACCTCCAAATCGGCATCCTCTGCCGCCCTTCTTCTTAGGAGGTGTATACTTTTATAGTTGGGTATCATGAATTAACAGGATCGAAAGTCTTGTTGAAGAAGCCACTGTTGGCTCTGAAGAAAACTAAACACTCCGACCCAGACCATGAGATCGGTGACGGTGATTTTTCGTCTAGAGTGGAATTAGAAGTTATTGGCGTCATTGGGCATCGGATATTGTTCAAGACGAGGCCAAAGGTACTCTACCTTTTCGGGTCATCGATTTCAAGAGAAATTGGGTGTTTAAACCTGATAGGAGATTTAGATCCGATGAACCCGTCTTGAATCGGGTGGGCTATATCGGGTATCTCGGACGAAGCGGGTCCCAGCGCTTTATGCACAGACCTAATAGTGAGATAATTTGAGTGAAGTATTTATTGGGTTTTGGGAAATGAGAGAGAAAAAGTTGAATAAAAAATATATTTTATTTATAAGTAAAT
>TRINITY_DN50280_c3_g1
GAGAGAGAGAGAGAGAGAGAGAGAGAGGTATTACAGTGGAGAAATGTATTTAAAAATGTTTAAAAAATAATAAAAAGAAAAAAAAAATACAATTACACTAGTAATAAAATTATGGGAGCAAAATCATGAGGTAAGTAGCCGCACCCTTTAGAGAATATCAATCGGTGTGTAAAGTACCTTATTCAGAGGGAAAAAAAATCCCTAAAAAATCAACCATAAGGTGTGAGGGTGGCTTTTATAGGAGATGTAGGGTGTGGGGTAGTAAATTATTTCCACCCCTAGCAAATGCTGAAGGCCAGAATATAGAATGGTGACAAGGGGCCATTGAGAATGAAAGAAAGACCGACCTTGGCCAAGCGGATGATCTCATAATGGCAGAATTTTTATTCAGCCCTAACCATACCCCAAACAAAACAAAAAGAGCAAACTATTGAAACTAATTTATTGGGCGTTTTTTGTACCGAAAGAAATGAAATTCACACTAATATCGTCAGATAGAGACCATCTTCTTGTGAAGGGGTTGTACACAAATCCGGCCATCTCTTTGACAGTGATATTGGCACGTTCAAGTATCAGGACTAATTCTTCAGGAGTAAGAAAACTTGACCACTGATGTGTGCCTTTAGGAAGCCAATGGAGGATGTACTCTGCTCCAATAATTGCAGTTGCATATGCTCTCATAGAACGGTTGATTGTTGATATCACAGTAGCTCCATCAGGAATAGTTAATGCTGCCAGAGACTTGCAGAATTCAGCAGGATCTGCTACATGCTCAATTACTTCTAGAGAAATCACAGCATCAAACTTTCTTTCTTCCTCTACCAGCCTTTCAGCTGTTGTGCAACAGTATTCGATAGTTGAAGTCACAGGATCCAAATCAGCATGTAGACGTGCAATCTTGATATTTTTCTCCAGAGCATCAACTCCCGTTACGGCAGCTCCCATTCTAGCCAACGGCTCTGAGAGAATGCCACCTCCACAACCAACATCAACTATTTTTAGTCCTTCAAAAGGCCTAGAACTGTTGGGATCCTTCCTGAAATGTCGACAAAGAGTGGAGCGTATAAATGCAAGTCTTGTAGGATTCATCACATGCAATGGTTTAAACGGGCCTTCAGAATCCCACCAGGTTTCGGCAATGGAGGCGAATTTTACGAGTTCGAGCTCTTTCAAAGACGATGGAGTCTGTGTCGGACCTTTCTCCATCCCGATGTCGTTTCGGGTGTTATTGTAGGACTGAGGCTTCTCTGGCGGTGGGGAAGAGGGGGCATCCGAGAAGGGCCTAAAGTGGAGTAGGGTCAGCGTGGCTTGGGTAGGGTGGGGAAAGCGAGGAGAAAAAACGTGTGTAGAACATAGGGCTCGGAGATGGCAGTGATTTAGGAGCTTGGAAGCCATGTTTGAGAGGAGTAAATGAGGGAGGAGAAAGGAGGAAAACAACTACAAGAGAGACGGTCAAAATGTCTTGGAGAAAGGGGTAGCTGAAACGAAAATGATGACAGAGAGAAACCGAATTGGCGTGAGTTGCTCCTGGGCTGCTTGATCTGTACGGCTTAAGGTGGCGCTTGGCTTCTGGTGGTGCAAGGATACACGATGTTGGCCGGGCAGTGCAGCGATA
>TRINITY_DN50280_c3_g2
AGAGAGGAGTAAGAAGTTGTGCGCTTATTGCAGTCTAAATTTGTTGCTGTAGATGCTAGTTGATAGGTGCACTTATAAAAAAAAAAAAGTTAATGGTAAAAGATTATTAAAATGGAAAGGCGCTACTTAGCCTATTACTGTTCTATAGGCAGAGTGAAGATGCTTTGGCTAATAGATAAAAGAGCATCTGTGTGTTGTAGCCCTATTCTACTGTTAGGGTTTATGTAATCAGCATG
>TRINITY_DN50280_c3_g3
CGCACCATAGTTTGTGACAAAATAGTATCAGAACCAACCTAGTAAAATCAAAGTCAACAGTGGGTGGGTGAATTGCAAACACATTATTTGGTTACTAAGTCCACCATCAGTTGTGCAGTAAATAAATATGGAAATAGAGACATAAACACGCACATGGGTTGGTGAAAAAGCAATATGCAAGAAATATTAGGGCATTGACAAATGGTTGCATATTCGAAGTAAGTCTCCCTGCCAATAACTCCTAAGAGGTACAAGTAGCTATCAAGGATGCGTGAGCAAAATAGACCTCTCAAAACTTAAAATATTGTAATAACATTAAAGAAAATGCACCTCTGAGAGAATGCCACCTCCACAACCAACATCAACTATTTTTAGTCCTTCAAAAGGCCTAGAACTGTTGGGATCCTTCCTGAAATGTCGACAAAGAG
>TRINITY_DN50280_c4_g1
ATTCATGCTCTCCTCTTTCTTAGTGTCTGATCATCTCTGCGTTTCTGTTTGTTTCATTGGAAAACAAGTTGTCGTTGTCGTTTTGAAGGAGGAAGCATGTCGTTCGATCTGCTGTTGAAGCCGTCGTGTAGTGGGTGTGGATCGACCACGGACTTGTACGGAAGCAATTGCAAGCACATGACTCTGTGCTTGAGCTGTGGCAAAACCAAGGCCGAGAACCATGAAAAATGCTACGACTGTGGCGCCACAGTCACGCGTTTGATTCGAGTTCTCTCTCTCTCTCTCTGATACACTGCACATACACACACACTATAGGTTTTGTTGTTAAGTGTCTACATGCGTTTTTTCCCTTACATTATAAGTTCAATGTAAGCTGTTACTATTGGCAAAAAGAAAGTTCGTAATTTCTATGATTCAATTATAATTAGGTTTTGCTCTCTGAAACAGAATTCTGAATTTTGATGCTAGTGAGGAACTTTTTTCTTTTGCCGTGTGAGTGCTTTGATTTTATATGATATTAACTTTTACTCGGTGAAGAGCTTGCCCAAGTTCTTGTTTAAGTTATGAAAGGGTGGGTATAAGGACAGACCAATAGGTGAAGAGACTCGTGCTATATTTGAACCTAATAAGTTTTTAGCGTTTAATGTATCTATACTTTTTAACAGTCATATAGTTACATGTAGACAAGCACATATTGGTGGTGTTTCCAATTTTTTTCCTTTACTGATTTCGAGTACCTTATAGATTACATGTATTTTTGCTGTAATCTGAAGGCTTATGTGCTCTTCTACTTATTTTCATTATAGGAGTATAATGTTCGTGCGAGTTCTAGCAGCGACAAGAATTACTTTATTGGTAGATTTGTGTCTGGGTTGCCAAATTTTTCGAAGAAGAGAAGTGCGGAAAATAAATGGTCTCTCCAAAAAGAAGGTCTACAAGGACGGCAACTTACTGATGCTTTGCGGGAGAAGTACAAGAATAAACCATGGTTATTGGAGGATGAAACAGGGCAATTTCAGTTCCAAGGTCAGATGGAAGGTGCACCATCCGCTACTTACTACCTACTAATGATGCAAGGAAAGGAGTTTGCTGCTATTCCTGCTGGTTCTTGGTATAACTTTAACAAAGTTGCACAATATAAGCAACTTACACTGGAGGAAGCAGAAGAAAAGATGAATAACCGGAAAAGGACTGCTGATGGATATGAAAGATGGATGATGAAAGCTGCAAATAATGGATCTGCTGCATTTGGTGGAGTGGAGAGGCCTGATGACAAAGATAGTGGTGTGGCTGGTGGTAGGGCACGTAAAAAGATGACTGGTGATGATGAAGAAGGTAATGTTTCAGATAAAGGGGAGGAGGATGAAGAGGAAGAGGTCGCAAGGAAGAATAGATTGGGACTCAACAAAAGAGGTGGTGATGATGACGAGGAAGGTCCGAGAGGTGGTGATCTTGATTTAGATGATGATGATATTGAGAAGGGTGATGATTGGGAGCATGAAGAAATATTCACGGATGACGATGAAGCCGTTGGTAATGATCCTGAAGAAAGGGAAGAATTGGCCCCTGAAGTTCCTGCTCCTCCAGAAATTAAGCAGGTCTGTCTGGACACTCTGTGGCTTCCTTATTGGATCAACCCTTCTGGAAAATTATTGTTACTGAAGTTGTACTGCGATACACAGACCTGGTCTGGAAAACTATTTTTTTTAGAAGGCGTTATTTTTTAATCACTCTGCTATTGGATGGCAGCCCGCCTATGCGTTCCTAGCTTTAGCTTCCAGGATTTTTTAAGTTTTTTATTTTATTTTTTAATCTCTGCTTTTTTTGTCATTAGGTTTATCTGAAGTAGACTCCTTGTGTACCTTGATAAGCGAAATACTTATCAAAAAAAGATATGCCTTTGTTTCATTTTTTTTTTTGGATAAGTAGAAATATATTAATAAAAGAATGGGCAAAAAGCCATGTTCAGTACAAGGTGTGTCCTAACTACGTAGGAACCATAGATACAAGGAAATCATGGAAATCTTGGCTATTGAAATTA
>TRINITY_DN50280_c4_g2
CCTTGCCTTCGTAGTTTGTGACGTTCCGTGAATTTCTGTTTGTTTCCCTGGAAGATTAATATATTGTCGTCATTTTGAAGGGGGAGGGGAGGAAAATGTCGTCCGATTTGCTATTGAAGCAGTCGTGTAGTGGATGTGGATCGACCGCGGACTTGTACGGAAGCAATTGCAAGCACATGACTCTGTGCTTGACCTGTGGCAAAACCAAAGCCGAGAACCATGGCAAGTGCTACGACTGTGGCGCCACTCTCACTCGCTTGATTCGAGTTCAGTCTCTCTGCCTCCTCCCCCCCTCCACCCACGCACGAACATTCACCCGTTAATAGGCTTTTTTGTTGTGTGCGTCATGAACGCGCTACATATGTTTGTTCTTGTTTATAGGAATACATTGTTCGAGTGAGTTCTAGCAGCGACAAGAATTACTTTATTGGTAGATTTGTGACTGGCTTGCCAAACTTTTCAAAGAAGAAAACTGCTGAGAATAAATGGTCTCTCCATAAAGAAGGGCTGCAAGGACGGCAATTAACCGATGCCTTGCGGGAGAAATACAAGAACAAACCATGGTTATTGGAGGATGAAACAGGGAAATTTCAGTATCAAGGTCAGCTTGTAGGTGCGCAATCTGCTACTTACTATCTATTAATGATGCAACGGAAGGAGCTTGTTGCTATTCCTGCTGGTTCTTGGTACAACTTCAACAAAGTTGCACAATATAAGCAACTTACACTGGAGGAAGCAGAAGAAAAGATGAATAACCGGAAAAAGACTGCAGATGGATATGAAAGATGGATGATGAAGGCTGCGAATAATGGACCTG
>TRINITY_DN50280_c4_g3
GCTGCTTCCTCCAATTCCTTAGTCTTGTCGTCATTCGATTTGGCTCGAGAAGAGGATGATGATGATGATGAGGATGGTTTTACGTAACATCCTAAACCCCTCAAATATCCAAAACGTGATCCAAGAACTTGAGAAAGGATCTGAGCATCGTTGACAGATGATGCATCAGATGGATCCACAACAATTTCCTTAAGAAATATCATATTGTCCCAAA
>TRINITY_DN50281_c1_g1
TATTTTATATTAATTTTCATGGTCATTAGATGGTTAAAAGTTGGTTTAAGAATGAAGAGGTCATTATGGGCGATAATTTGGACAATGTGTGATATTTTGATGATTTTGACCAAGTTATTGGCAAGATCTTGGTCTTATTTTTTTATGGAGTATATATAACATGCTAGATACAATTTTTATTAAGATTCATTGCATGTTATAAGTTTTTTATGAGA
>TRINITY_DN50281_c2_g1
GTGGAGTGTGCAAAAAAATATGTAGAAGTGACTGTATATAGATTTTTTGATTTAATATACTGTTGCAAAAACCTTTATAATAATAGAAAAATGATAAAACAACTACCCATTTACAAATTTTCTACGAACTTCCAGTAAAATAATATTTTAATAGATATTTATTTTAGTTTTGATTTTGATTTGATGTGTTTGAAATTTAAAAAATTATTATTTTATTGATAATTCATAAATAAAGTGTAGTTGGGTTGTAAGGCTATCATTGCTCTTGGTTTAAACCACTTAACTTTAATAATGTTCGTGCCAACTTTCACCCAGAGCTGCCTCGATGGTTCTTTAAAAATGAGGTTTTTTTTTTAACTTTTTTTAAAATAAAAAAATAAAAACCATTTCATTATATAAAAATTTAAATAATTTTAAATTTTTCAATGGGAGTTACAAGGCTCTCCTTGAGTCGTGTTTCCCTACCAATTACTGAACCACAACACAGGTATCTGCACTAGTTGTGAGTGCGTTAATATACGTATCAGTTCACAAGTATCTACACCTGTTATGAAAAACGTAATGTACGTATCCCGTGACAAGTATCTGCACCAACATGAGTACATATAATATGAAATTGAAAGTGTGGGAGGCACCTTCAACGTTAGTGCTTGACTTCGCTCCGGTGACCAGTTAATTAGGCTTCATTCGAAACTTGTTGATCTTTACCTTGTTAACTCAGGAAATTTCACATTAGTTTATATACTTCAACGTGAATAAAGGAATTCCACTAGGATATTACCTCATCCTAGCATTTAGGGTCGTGATAACTATAAACAAACTTGACTGACATGGAAATACTATTTTCGAGGAACACTCGAGACATGACGTGACATGAAACAAAAAGAGAGATGACCTAACGTAATGTAACATGACATGTACATGAGATGAATGACATGGTATAACATGAAACAGATAAACATTTCGTGACGTGGCATAACGTATAATAGATAATATTTCGTGACCTAATAAAGTGTGTAACAAATAAACATTTCATGAAATGAAAATAATATGTAACAAATAAACATTTTGTGACAGAATAAAATGTATAACAGATAAACATTTCATGATAGAATAAAATATGCAACTGATAAATATGTCATAACAGAATAAAATGTATAATAGATAAACATGTGGTTACAAAATAAAATATGTAACTGATAAACATGTAGTGGCATGGCATAGCATGACATATGTAAGAATGTAAGAACATGAACAACTGTTCTCCTACCAACACACATATATAATAATCTGACAGTAAGATAGAATCTAACTTATAGAGATCGTAGCACGACGAATTAAAATATGCAAAATACGAGAAACTATAAGGAGAAACTTCTAAGTGTTAGAAACTCCTCACTAATAGTATAGAAACATAAAATTGCTAACTTAGAGTAAATTGACCATTTTACCCCAGTACATGTGAAAAAATTACTATTTTACCCCTAACTTAAGGATTACACATCCTAACTCTAAAACCGACCAAATTTTACATTACTCATGTAAATTTTGTCCTAAATCCAAATATCAAATTCAAAAAATTTAAAACACATCACAACCAAGTCAAACATGCATAGGCCAAAATCCTTAATTTTTGTTGCAATTCTATAAAACCTCATTTCTCATGCTTAAACCAAAATATTGAAACATACAAAACTCATATCTTATGCTTAAATAACATACTAAAACAACCAAAACAACTTTCATCACTAAAGTCACAAATTCCTTCAATACAAAACTTCAAGTATTTAACTTTAAGCAGAACCTTTGATGTTCAAGGATTTATCTCTTTTTAAAATAACTACAAGAACTTCAAAATTTCAATAACATACTCTCCATACATTCATAAAACATTTCTAAGAACTATCATACTCTGAATCATCAAGCAAAAATCACCAAATTCACAAAATCCAACTCAAAACATTCGGCTATCACGCTTTCACCAAAATTGAAATCTATGTGGTTTGGTTTTGATCAAGCCATTAGTTTTGAAACATTTCATGAAATAAATCACAAATGAACCACATAATTTGGTTAATAATCAAGTCCTAGAATAGATCTAAGCATCAAACCTAAGATCACAAGGCGAAATATGCATAAAAACATAGATCTGTCCAAAAACTTCAAATATAAGACCCATTCGAATCTTTTCATGTATAAAAATTTATATCTTTAAAACCAGTATCATAAATCCTCAAAATAACATCCCGACATGTAAATCAAAGTCTTAGAAACATCATATGTGAATATTAAGGACATTGGAACATGTTTTTTCAACAAAAGATTCAAGCTTATTAAAAAAAAAAAAAATCTGTTTTCAACTTCCTAGTTTTCAACTTTTTAGATCTAAGTCAAAATCTCATAAAATAAACTTATAACATGCAACAGATATTCATTAAAAAAATATATTATCATGTTAAATATAATCGATAAAAAAATTAGACCAAAATCTTGCCAATAACTTGGTAAAAATCATCAAAATATCACACACTGCCTAGACTGTCGCCCAAAATGACCTCTTCATACTTAAACAAACGTTTCACTACCAAATGACCATTAAAATTAACACAAAACATACCTAAAGAAACTATACTCGAAGAGGAACAACTTATATGAAGGGTACTTTGTCAGAAAATACTTACAATAGCTTCAAAAAAGGCAAGCATGGTAAGCCGTAAAAACTATCCTAGAGCTGCTCTGATTTTCTCTCCAAGAAAAGGCTTGAAAAGTG
>TRINITY_DN50281_c2_g2
TTAAGTGTACTTTTCCAACCCAAGGAATTTTACACCAGTTTAAGCACTTCAGTGTGAACAATGGTGTTCTACTAGGATATTATCTCATCCTAGTTCTTGGGGTCATAACAAATGTAAAAGACTTGACTAGTGTGAAAAATGATGTTTCGAGACACACTCTGTACTTGAAACATGATGTGAAATGGATTGATTGATAACATGACAAAACGTAACATGACATGTACGTGAGATGAATGACATGGTATAACATGAAACCGATAAACATTTTGTAACATGATGTAACGTGTAATAGATAACTTTTCGTGAGATGACATAACATGTAATAGATAATTTTTTGTTATATGGCATAATGTGTAACGGATAAATATTTTATGACATGGCATAGTATGACATATA
>TRINITY_DN50281_c2_g3
AAAAGTACACTTAACAGGCTTCGAACGTCATTGGTGCCACCCACATTTCAATTTCATGTTATACGTACTCATGAGGGTACACATACTTGTCACGAGATACATCCATTATTTTTTTCTTAGTAAGTGCAGATACCTGTGAACTTATATGTATATTAATGCACTCAAAGCTAGTGCAAATATATGTGATGTGATGTGGTATTGGTAGGGGTACACGGCTCAAGGAGAACTGTGTAGCATTCACAATTCACGTTTATTAATTAAGTTATTATTCAACAA
>TRINITY_DN50281_c3_g1
TTTTACCCTCTACATGTGGGAAAATGACCATTTTACCCCTAACTTAAGGATTTTGCATCCTAACTCCAAAAATCACCAAAATCTACATACCTTATGTAAATTTTGTTCTAAGATCAAATATCAATTCAGAAAAATTTAAAACTAAACCCAACCATTAAAACTCTATGGGGCCGAAATTTACAAAGGCTATTTTCTTTATTTTTGTTGTAATTCCTTCAAATTTCAAAACTCATGATTAATCCAAAATTTTTCTTCTACTATACTCATAACATATTCCTAAGAATAATCATGTTTTGAATCATGAAAGAGTCATCAAAATCA
>TRINITY_DN50281_c3_g2
CCCCTTAGCAATCATACATACATAATAATCTGACAGTAGAAGCTAACTTACAGTGATTGTCACGTTACGGATAAAGCATGAAACACGAGAAACTGTAAGTAAGAATCTCTAAACGTTAGAGATTTCTCACTAATGAATTAGAAACCTGAAAATGCTATCTTAGAGTAAAATGACAATTTTACCCTCTACATGTGGGAAATGACCATTTTACCCATAACTTAAGAATTTCACATCCTAACTCTAAAAATCACCAAAATTTACATTCACCATGTAAATTTTGTCCTAAACTTAAATATCTAATTATAAAAGTTTAAAACACATCACAACTATCA
>TRINITY_DN50281_c3_g3
GATAGTAAGTTAAGAGCTAACTTACCTCGATCATCGCGTTCTACGAGATTAAAGCGTGAAACACGAGAAACTGTAAGAGGGTATTCTAAGAGTTAGAAATTTAATTACTAACAATTAGAAAAGTGAAAAGGGACAACTTAGAGTAAAATTACCATTTTACCCTCTATAAGTGGGAAAATGACTATTTTACCCTAACTTAAAGATTTTACATCCTAACTCCAAAAATTACCAAAAATTACATTCCTCATGTAAATTTTATCCTAGACTCAAATAACAACTCACAAAAATTTAAAACCAATCACAACTATGGAAAACTCACAATGGCCGAAAGATACATAGGCCATTTCTATTGATTTTGGTTG
>TRINITY_DN50281_c3_g4
CCCTAACTTAAGGATTTTGCATCCTAAATCCAAAAATCACCAAAATTTACGTACTTTATGTAAATTTTGTCCTCAACTCAAAAATCAATTCAGAAAAATTTAAAACAAAACACAACCATTAAAACTCTATAGGGCCGAAACTTACAAAGGCTATTTCCTTTTATTTTTGTTGTAATTCTTTCAAATTTCAAAACTCATGATT
>TRINITY_DN50281_c3_g5
TTTGTTCTAAGCTCAAATATCAATTCAGAAAAATTTAAAACTAAATACAACCATAAAAACTCTATAGGGGCCGAAACATTCATATGTTTTTTCCCTTGATTTTTGTTGCAATTCTTTCAAATTCAAAACTCATGATTAAACCGAAATTTTGCAACAAAGATATTCTTATCCTAAATTTAAAAACATACTTAAACATCCATTAAAAAGAAATGCTAATCATCACCGCCAAACTTTTTAACAA
>TRINITY_DN50281_c3_g6
GAGACAAAACTCAAGTGCGATCACGAGAAACTGAAAATAGTGATTTCTAAAAATTAGAACTTAATCACTAACAATTAGGAATATGAAAAAATATCAACTTAGAGTAAAGTTACCATTTTACCCTCTACATGTGGAAAAATGATCATTTTGCTCATAACTTAAGGATTTTGCATCCTAACTCCAAAAATCACCAAAATCTACATACCTTA
>TRINITY_DN50281_c3_g7
GTTCCCTTACTTATCACACATACACATTAAATTGATAGTAAGTTAAAAGCTAACTTACCTCGATCTTCGCGCTTCGAGACAAAACTCAAGTGCGATCACGAGAAACTGAAAGTAGCGATTTCTAAAAATTAGAACTTAATCACTAACAATTAGGAATATGGAGAAATATCAACTTCGAGTAAAATTACTATTTTACCCTCTACATGTAGGAAAATGACCATTTTATCCCTAACTTAAGGATTTTGCATC
>TRINITY_DN50281_c4_g1
GAACAATCCTCTCTTGTAGAACCAGTTTTATGGGATGAGTTAGGCCTATGAATTTCTTCAGTTAGCAAGTTATGTTTGGAGAATAATAGTTTTGATTTTGATGAAATAAATTGTTTTGCATGCAAAGGTTTGGTTAGGAAACAAACTTAAGGCTCACGGATTTATTTTGTATTTTTATGAATTTTCACCATGTGATCCTAGGTTTTAATGTTTAGATCAAGTCTAGAACTTGAAAATGAGGTATATGATTTTATGAGAAATTCAGATTTAGTTGATCTAAAATTAAAGCATGTGGTACTCGGTTATGAAGTTAGTGTGCAAGCCGATTGTATTGAGAGGTGTTTTTTTATTATTTTTGTGGTCTTTGACTTGTTCGTTCAAGCATGTTATTTCTTAGGATTGACTTATAAACATGTTAAGAGTATGTTTATGGACTTTCAGAGTCCTTGGTATTTATGGGAAATGAAATAGTCCAAGTGCATTAAAGAGTTATTTGAGATTTAGTGTTTTAACATTCTCTTAGCATGAGGAGGTTATGATTTTTGTGAAATGTATATTTTGTGATCTTAGTATGATTATTTAAAACATAGGATCTGATTTTTAAGTGTTACATAAATCGATTTTAGCATAAAAGTTAAAGTTGAAAGAATTGCAACAAAAATCTAGGATTTTAACCCTAGTATGTTTCGGCCAAATTATAGTTCTTATAGTTTTGATGTATTTTAAATATTTTTTATTAGATATTTGGATTTAGGACAAAATTGACATGATAAATGTAATTTTTGGATAGTTTTGGAGTTAAGATGTAAAATCCTTAATCAAGGAGAAAAATTGTCATTTTTCCACAAGTAAATGGGTAAAATGGTATTTTCTCATAAGTTGGTGATTTTATGTTTCTAAATATTTTAGTGAGAAGTTTCTAACCCTTAGAAATATTTCCTTTCAATTCACATTATTTCACGCTAGTTTTTCGTCACGTTAAAGTCATTGTAAGTTTGCCTCTAACTTACTTTCAGGACACTTGTGTATGTAATTGTATGTTGGTAAGAAATCATTATTCATGTTTCTTATGCTTATATACGTAATGTTAACGCCATGTTTCTTATCTGATACACGTTATATTATGTCATGCTATGATTTTTTTTATGCTAGATTTAATTCTAGTTCATACTTATCTATTACATGTTCTATCTTGTCATGTCGTGTTTATATGTTACTCGTCACATCATGTTATGCTATGTCATCTGTCGCACAATCAATTATTTCATATCATGTCATGTCACATGTATAAAGCATGTTACGAAAAATAGTATTTTTAAGTTAGTCAAGTCTTTATGTTTATCACAACCCCGAATGCTAGGATGAGACATTATCCTAATAAAATTTCTTTGTTCACGCTGGAGTGTTTAAATTAGTGTGAAATTCTCTGGGTTGAAAATATAAAGATCAACAAGCTTTGAATTAGATTTAAAGAACTGGTTTCTAGAGTGAAGTCATGCACTAACACTGGTGGTGCTAACCGCAATTCAATTTCATATTATACGTACTCACAGCAGGTGCAGATACCTGTTATGGGATGTGTACATTATGTACTCACAACATGTGTAGATATTTGTGAAGTGATGCATATGTTAACGTACTCACAATTGGTGTAGATACCTATGATGTGATTGGATATTGGCAGGGGCAAATGGCTCAAGGGGATCTGTGTAGCATCTACATTTCACTTTTAGTTAACCAGTTTAAATTGTTAAACAAGATTCCAAGTTTATGTTCAGTTTCAATACATGTCAGTTTTCAAGTTATGTCAGCACATGTCATGCTATTTTGCCAAGTCATATCACGTTCATTCATGTTCACGTCAATATTCATGTTTTTTACTGTCATGCATACATTTGTAAACCATTAGTTTAAGTTGGTTATTAACTTGTCGGGATTTATAATAAAATATTAGTTGATAGTTCCAACTACCATTCCTTCCGGAATGATAAATCTTGTGTCAAGATCTGGAAAACCAGTCGAGGATCACCTAGATGAGGTCGAATAGGTTGCGACGCGACAACGAGGAGCTCACCACGTCGATGATCTAATTTTTAGATTGGATTATGATTATCTTGGCCGAGTTGCGCGAGCTATTCATTAGACTAGTCTAATAGTTATGTTCGTTTAATTATATGTTTAAGGAGCACTATCTCCAGTACATTTGTTGTTATAGACATTTTGGACAAGTATTGTAACTTGTGGACGTT
>TRINITY_DN50281_c4_g2
TGACTCATTGTATGTCATGTCTTTTGCCTCACATTTAAGTCATGTTATGTTACACCAGAGCTTCTGTCCTTTCATTTCAGATCACGTTTCGTCTAGAGTATAATTTATGTATCTTAGGAACAACCTTTCAAGTTATGTAAAAAATATTTACGTTTATCACGACCCTAAGTGCTAAGATGAGGTAATATCCTAGTAGAACTCTTTTGCTCACGCTGGAGTGTTTAAATTAGTGTGAAACTCCCTAAAGTTGAAAAAGTACAGTCAACAAGTTGCAAATGAGGCCTAAGTATTTGGTCACCGAAGCGCACTAGACACTAACACCGATGGAGCCATATTTCATTCCACCTTATAGTACTCGTGTGAGAATAGATACCTGATACGGGATACGTACAATACATGTGTCCACAGCAATTATGGCATATACAATACTTGTGTCCACAATAATTGCGGCACATACAATACGTGTGACCACAACAATTGTGACATGTACAACACGTGTGTCCACAACAATTTAGGCACATATGTTAGCATACTCACAGTTGGTGCAAATACTTGTGTTGTGATGCGGTAATCGGTAGGGACGCATGGCTCAAGGGGATCTGTGTAGCACCCACATGGTCACTTTTAATTATCACATTTGATATACAAGATTAATCTATTATGGTAACCCCATGAGACATGAATGTCATTATGGTAACCCTATGAGACAAGAATATCATTAAGGTAATCCCATGAGACAAGAGCATCTTGGTAACTCCATGAGACAATAATGCATTTCAAGTTCACGTTCATGATATGTTTGAAGTTCATGTTAATGCATTTCAAGTTCACATTCATGATATGTTTCAAGTTCACATTCATGCTATGTTCAAGTTCACATTCATTCTATGTTCAAGTTTACGTTCATGATATGTTTAAGTTCACGTTCATGATATGTTTCAAGTTCATGTTTATGCTATATTTCAAGTTCACGTTCATGCTATGTTAAAATTCACGTTCACATTCACACTATATTTCAAGTTCACGTTCATACTATGTT
>TRINITY_DN50281_c5_g1
AGATGAACGATGCGTGTCTATCACAACAAAACGGAGAAGAGTTCTCTTATTTAAAGTCATTTTTGTATATTTTATTAATGTGATTGATCAAAACAGTTATTTTATATTAAAAAAATTGACACAGCTGATAATACTACAGGAGTGCGTAGAAGTGACTGTATATAGAATTTTTGATTCAGGAAACCAATATTTCGATTCTTCCTCTGCCTTCCGAATCTTACGTCCGCTGTGGTTTCCTTTATTCCTATAAGTCCCAGCATGGGCCTATGGCCATCGTAGAGTCGCTGTTAACACAGCTGCAGAACCAGCCTAGCCGTTTTACACCGCAGCCCCTTCCAGCGCGCAAAGGCTTCAACGGGAAGG
>TRINITY_DN50282_c0_g1
GGGGAAGGGTTTTTACAATCTCTGAGAAAGGGCGAAGAATTAGGGTTAAGGAATGAGGAGGAGGAGAAGAAGAAGATAGAGTCGTTACCAAAGGCAGCACCGGATCAGCACGCTGTATCCATACCTGGCGTCGGTGAGGGTAGTGGTAATGGTGGTGGTGGGGATGTTGGTGAGGTTAGGCTTTCTGGGTTTCAGAGTGATCAAGGGTTTAGAGGGAATGTGGTCCAGGGTACGGTTGGATCGGGGAGTGGTGGGATTAGGGTTGAGTTAGGGCAAGGGGGAATAACGAGTAAGATGAATGAGGTTGCGGAACAAAGTGGGAATAATATCACTTCAGGGGTTCAAGGTATCGTTGGGGGGCAGCAATCACATGGTGGCGCTGTAGGGAATGTAGGGAAGGTGGGGAATGAGGCTTTGGTGAGGCAAACTAGTGGAGGAGGGGGAGGAAATGTGAATGGTATTGCTGGTAATGGGGTTGCGAATAATCGTGGTGTTGGTATTGTTGGCGGTGGTGTTATTAGTGGAGGAGGAGGAGGTGGTGGAACAATACTGTTTGTGGGCGATTTGCATTGGTGGACCACAGATGCGGAACTGGAAGTGGAGTTGTTTAAGTATGGGCTCGTAAAGGAGGTGAAGTTTTTTGATGAGAAAGCGAGTGGGAAATCAAAAGGCTATTGCCAGGTCGAGTTTTTCGACCCAGCTGCTGCGACTGCGTGTAAGGAGGGGATGAATGGGCATTTGTTTAATGGTAGGCCATGCGTTGTTGCATTTGCATCGCCGTATAGTGTTAAGAGAATGGGTGAGGCTCAAGTGAATAGGAATCAACAAACGACAACAACTGCGCCAGCAAGGAAGGGACCTAATGATGCTGCCGGTAAGCCTAGTGGGAACAACATTGCAACAGGCGGGAATTATCAGGGTGGGGATAATAACAGGGGTTATGGGAGAGGGAATTGGGGAAGAGGTAATATGCAAGGA
>TRINITY_DN50282_c1_g1
AAACAGACCTGACTGCAGTTTATTGAGGTGGAGATCTGATAATGATAGACCATAATGAGCATGCCTGGCTCCCTGCATGCCAGCAGGAGTGTTTTCGGGTAGACAACTAAATGGGCTGCTGCTGGGCCCAAGGAGATTGCCGGAAAATGTCGGCATATGAAGTTGACCATCAAGTGGAAAATCTGGGAGTTGTGGCAATCTCAACTTCTTCCGTGGTGGTGAAAAGGGCGATAGATGAATGACTGGTATGTTCGATACCAATTCCACCAGCCATGGGCTTACACATTTCACATTTTGGAGCAAGTCCGGTTCATCCCATGTAACCTGGAGAAGCCGCCAAGGTGACTCGGGCCAGCGCAGGGGATCGGCAACCTGCACAGAAGAAATGGTTCCCATGAACCAACTTATCCGCGAAGAATCTTCAGTTTCAAAAGCCATCTTGAACCTCATTCCCGCACACCACCGGATCTGCAATGCTGCTTTCACCATCGAAGCCTTCACGCAGAACTCCGGCGTGCTCGCTCGAGGATAGTAAACAACCTCGAATGCCTTTCCATTGGCAGCAAGAGTTGCAGCTTCAATAACCGATTCGGGCCTCACTTTCCCCCTAACCATCAGATTCCCATTCGAGCTTGAACCGTTTCCATTACTGTTACAATTCCTCATTAGTTTGCTCTCACCATCTCTCAAGAATGCCGAAAACCCACCATATGGCATGGCGCAACTCCCACCTGCGGGGTTCCACCCGGACGTCATCTCCGGTCCACCACCAATTCCCCTCTTGGCCCGCCTAATGCCAACACAAAGATCGCCATTCTCTGCCCTCAAAAACACTATCGAATCCCCCGCAACAAGCTTCTTATGGTTCACAAAAGTACTCCATCCCGTCGTCAAAAGATGCCGCCTAGGCGTTCCCCTGTAGATGTGCCTAAACTTCCACGTTTCTCCATGAACATCCTTAGCTAAAATGGTCTGAACAGGGGGATCCGCCGAGTAATCCAGCCGCGGAAAGATCGTCTCCGCGCAGTACCGTGGAACAGAAAAACCCCCACCATTGTTCGCATCCGATTGAGTCAGCGTCTTTGCAAAGGAGGCCGGTTTTTCTTGCGCTTCAGACCCATTAATCCCTCCAATCCCATCATCTTCAAAGTCCGGCTCATTGGCATTCACCGGAACCAGTCTCATCTTGGTGAAAACCTCATCGGTCTCGGGATCGGCCATGTATTTCACAGCACAAACTCTGCAGGGAATAAACGGCACAACCCTCGGGCAGCTCCGGAAATCGACATTTCCGCAGGCATGCTCGGCGTGTCCCTGAGGGAAGTAGAAGACCTTGGCGTTGACCGAGGGCATTTGCACCATTCCACCGGCGCAGGCATGCCATAGTTGAGGATCTAAGCACTTTTCCACCTCCTTTAACTTCTCCTTCGAATCCATAAATGTAATCATTTCAGTTCAGAGATTTTGTACCAATTCGCAGTTAATTCACTGGTTTTCAGAGCATGAAAACCCCTCTCCTTTTTTATGGTTATCTCTTAGTAAACTCTGCAACAATGTAAAACACGATAATTTAAGCTTGGGAAAACAATAACAAAAAAAAAAAAAAAAAAAAACTCGAGAAAAAGTGAATTAATGAGTTTGATCATTGAAGTTTTAAATTGGGTAATTGATTTACCTTCCAGAAAATATATGATCAAATCGAAAAATTGAAAATTTGGTATCAGTTGGCGCTACTTGAAAACAATGAATCCAGATAGGAGTACGAAAATCTCCTTCCCAAAACCTCCTAAGAAGCAAAGTGAGGATTTTAACGGAATACGAAACCACAAAAGTTGCAATTCCACGGAATCCCAACATTGCAGAAGCTTTCTTTTCCATGAATTCAATTGTGAGTAGCTTCACGTCCCTTTTTTTGTTTTTGTCAGCAAACTCGACAAGCATCGAAAACTAGCTTTGCAGAAATTGAAACCCCTACACTGTTGCTCTCTCAACCGGCTGGAAATTAACGTTGTGCACTCGGAGACAAATAAACAGAGTGATTTTTTTTTCTAACACTCTACTTCCAATTCACCGAGTCTCGAAGCAAATAATCGTCCACAGTCTTTGTTTTGTAGCTTCAAATGAGCAATATCTGCCCCAGCACTCGCATACACATGCCCACAATTGCCGTTCTCTTACACTATTTCCGATCGAAAGGAAAACAAAATCAAAATAAATTCTTTAGAATAAAAAAAAAATTCCGCAACTAACTACACAAAAAAATCTCTGCAGCGAAAACTCCTCCAACCTCTTTGCCAAATTCCTCACCTACCAAACTACACACCTCCAAATCTTCTTCTTTTTCTTATTGTTCTACTCCTTTATCAAAGATTCAACAAATTACTCGATGGCCAGTACATAGAAAGCAGCAACTTTTGAATCATGGAAACGATCGAAATATACACAGGAAAAAATAGCAATAGGAAAAAAGGGTCGAGTTCTTGAGGTAGAGAAGAAATACAGAGGGAGGGATTGAGGAAGAGAGAAAATGCAAATAGGGAGGGAATGAAAACAATAAAATTTTTTGAAGAAGCTCGTAAAATGAAACAGTTCATTTTTATTTTACCACATCAACAGCCAG
>TRINITY_DN50282_c1_g2
AATGTAGACTGTTGACGTGGAGTTGCTGTTAATTAAAAAAAAAAAGCAAAAGAAAACAGAGTGCGCATTTCGGATTCTATTCCTAGTTCACTTCTCTGCTTCTCATCTTCTTCCTATGAGTGCTTCTCATCTTCAGCCAGGGAGTTCCAGCCACAGAAAGATCGTCTGAATGGGGATCCGCCAAGTAATCCAGTCGTGGAAAGATCGTCTCCGCACAGTACCGTCGAACAGATAAACCCCCACCATTGTTTGCATCCGATTGAGTCAGCGTCTCTGCAAGGAAGACCGATTTTTCTTGCGCTTCAAACCCATTAATCCCTCCATTCGCATTATCTTCAAAGTCCGGCTCATTGGCATTCACCGGAACCAGTCTCATCTTGGTGAAAACCTCATCGGTCTCGGGATCGGCCATGTATTTCACAGCACAAACTCTGCAGGGAATAAACGGCACAACCCTCGGGCAGCT
>TRINITY_DN50282_c1_g3
GCCATATGTAGATCCGCCATTGGTTGTAGCTGCTGTTAATTAAAAAAAAAAAAAAAAAAAACTGAGTGCAGTGCATTTCGGATTCTATTCCCGTTTCACTTCTCTGCTTCTCATCTTCTTCCTCTAATTTTCCTCGGCGATTTGTGCTTCTCATCTTCCTGACCTCATTAAATGAGTGGATTAGGGCATCCTTGCCTAGAGAGGTATAAACAGTAACAACAGTGATACTTT
>TRINITY_DN50282_c1_g4
TTCCATTTCTCATTAGTTTGTTCTCATCATCCCTCAAGAATGCCGAAAACCCTCCACTGGCCCTCCACCGCATCTTCTTCAAGCATTCAGTGAATGCGCCCGCCTTCAGCCCCCGTGGCTCCCACATCATTGCATTCTTTGCCGGTAAATTCCTCCAAATCTGACTTGGGGAAAGATATTGAATGCGAATACCAGGGTCAAAAATCCAAATCTGAGAATCTGAGCTTGAAGCTTGGAGTAGTAGTAGTGGTGCTCGAACTAACGAACCAACGATCCAACGAACCAAATATGAACCAACGCACCAATTTTCCTAGTTGAGTTCGCAGAAGGAAGACTTTATTTCTTCCAGAGTGGTTCATTTGGATGAGGAGGGCGTTGCATTGAAGGAGAATCTCGAGAAAAAATCTCTCATCCACTTGACCTTGTCGCCCAGAAATTCTTCATTGATTCCCATTTTTGCTTTTGCTTTGAATCTTCGGTAGCTTAAAATTTGTTCGCCATCACTAACCGGGATCTGAGA
>TRINITY_DN50282_c1_g5
ATTTGGGGCTCTAGCGGGTGTAGCAGTATGATCAAGTGGCGGGAAACCAGCCGGAAACAGACCTGACTGCAATTTATTGAGGTGGAGATCTGATAAGGATAGACCATAATGAGCATGCCTGGCTCCCTGCATGCCAGCAGGAGTGTTTTCGGGTAGACAACTAAAGGGACCGCCGGGCCCAAGGAGGTTGCCGGAAAATGTCGGCATTGGAAGTTGACCGTCAAAGGGGAAATCCGGGTGTTGTGGCAGTCTCAGCTTCTTCCGTGGTGGTGAGAAGGGTGATAGATGCATGGCTGGCATGTTTGAAACCAATTCCACCAGCCATGGGCTTACACGTTTCACATTTTGGAGCAAGTCTGGTTCATCCCATGTAACCTACAATTTTGATTTTGGCAAATAAGAAGATTAAAGGAAAATGAAACTGACTTGCATATTGAATTTTGGGCAGAAACCAGAGAGCAACCGGTTACAAATGAAATTTTCTTTTTGTTCAGACAAAATACATGTTCGTACGTAAATAAAGTTTCACGAATCAGCCTCATCAAATCAAGTACATCATAACTCCAGTTTTGCAGGTCTACTATTTAACACTCTGAATATCTTATGGCCAGCTCAAATATTTATCAAACTATCACTTTGGAAGAGTTGAACAGAGAATAACTACCGGAACATATATTTGTGAACGATCAATTAAGACAGCATGAAATTTCAGATGATTATGCACCAAACCTTTGGAATGTCTATCAAAATTTTATGGGGATATATCTATCTGGCAGTATAAATAACAGAGAGACTAGTTCTTTTGTAAATTGGTACTGATCAGCAAATTTCTCCAAATCCAAATTCATTGATCCACAATGCACATCGGAAGAAATGCTAGCATATCTGGTCAAGGAAACCTCTCATGTTCTTCCCCAAGAGCTGCATGCATATTTGATATCTGGGAAACTTGATAATGCCACGTGATCAATGAATCAAAGATTTAGTCGTTTACAACAAGTAATAGCCGAAGAACCAACACAAGGGAATAATACTTAAAACAGTATGAAGTTGCAAAATTTTCAAGCAGATAGTCTTCCAGATCGATATGCTCTGACAAACAGATATAAGTTGACAGCAGAACCATTTAGCAAAGCCAACAGAAAACTGAGGAGAAGAGGAAAACTGAATCTTCAGCGAAGCTGGAGCTCAAAAAAAAGAAAAAGATGGGAGTATAAAATAATGGCCAAGGGAAACATCATATTGATTTTCACTCTTCGGCAGAGATTTGATATTGGGAGACACGATTTTGTGCTAATAACAGCACATGGAAATGGAAACGGGGGCATAGTCACGAAGTTTTTTTCCATACACATCAACAACAACAACAACAACATTAGACGAGAAAACCACACACCACAGTAACCATTATTACAGTGTGCGCTTTATATTGAAAGAAATGCAGATTACGAGATGGGATACTACCTGGAGAAGCCTCCAAGGTGAATCGGGCCATCGCATGGGATCAGCAACCTGAACAGAAGAAATGGTTCCCATGAACCAACTTATCCGTGAGGAATCCTCAGTTTCAAAAGGCATCTTGAACCTCATTCCCGAACACCACCGGATCTGCAATGCTGCTTTCAGCAATGAAGCTTTCACACAGAACTCCGGCGTGCTCGCTCGAGGGTAGTAAACAACCTCAAATGACTTCCCATTGGCGGCAAGGGTTGCAGCTTCAATAACTGATTCGGGCCTCACTTTTCCCCGACCAATCAGATTCCCATTCGAGCTCGAACCGTTTCCATTACCATTTCCATTTCTCATTAGTTTGTTCTCATCATCCCTCAAGAATGCCGAAAACCCTCCATACGGCACCGCGCAATTCCCACCTGCTGGGTTCCACCCAGAAGCCGTCTCTGGTCCACCGCCAATTCCCCTCTTGGCTCGTCGAATGCCAACACAAAGATCGCCATTCTCTGCCCTCAAAAACACGATTGAATCCCCCGCAACAAGCTTCTTATGGTTCACAAAAGTACTCCAACCCGTGGTCAAAAGATGCCGCCGAGGCGTTCCCCTATAGATGTGCCT
>TRINITY_DN50282_c2_g1
TGTGCAGTTGCCGCACAGTCGGTTGAAGTGGTGGTTGCTATTTAAAAAAAATGAAAAACAGAGTGCAGTGTATTTCGGATTCCCACTTTGCTTCTCTGCTTCTCATCTTCTTCCCCTGGTTTGGCAATTTGTGCTTCTTTTCAGCCAGAAACTTTTTTCGGCAATTTTCTCTGAATGGGCGATTTGAGTGCCTTTTCTTGTCTTCGG
>TRINITY_DN50282_c3_g1
GGACGATATATTAAATACAAATTTTATATAATGTAACAAATTATATTAAAAAACCAAATATTTCTTCTCACCGATCTTCTGCATTTGTTTGAAGAAAGTATTTCAAGGTTCAACCAGACTGTGGGCAACTGAAGTAGTCTTTATCACTAAAGTCCTTCCCCGGATCGGTCTTCCCCGGGTTGGAACCAACCTTGCCTCGTTACAACGGCAACATGTCGCACGCCGTAAGGATCCGGCGAACATCGAGAACTGCATTGGACTCTATTGCCAGCACACGGTCGGTCTCACTTTTTGGGAAGGAACCAAGGCTCACGTTGACAGACCCCGTCATCAGACCAAACCTCTTTCCCTACACGTAATAAACATCAGCCATCGAGTGACCGAAGCGATTCTCTGTCATCCGGTCATTCATGCTGAAAGTGGTTAAAATGGAATTCAAAAACTAAAAGGTTTCCCGAGAAAGATACTTGGGTAGTAAAGGGTGTTAATTAAAAAAAAAAAAAAAACTGAGTGC
>TRINITY_DN50283_c0_g1
GTACGTTGTTTTGTAATGCATCATGTCCAACTGGGTGCATGCATGAAAATACTTATTAGCAAGAAAATACATATAATTGGTTTCCATGTCCAACTGCATGGAGTACTAGTACTGATCCTAACATAAAATATTCAATGAAAAAATCTAGTCATCATTCATTTTCTCATTATCCTCTTATCGTCTCATGATGTGATATTAAATGATATATAAGTTAACAAGTGAAATATAATAAATAGTCTCTAATTATCTAATGTCATATCCTGGGAGACGAGAGGATAATGAGAATTAAGATGATGAGTTAAAATGAGAGAAAGATAGATGAGTTTTAG
>TRINITY_DN50283_c1_g1
TGACAAACTATCGCAGAAGGTAGGAGATAGGAAGATGAACATTGAACACACGAGTCAAAACTGATTGCGAGACCTGGCCGCCACGCAACGATGGGCGATTACACGGTGCGGAGATTTTCCTCTTGCGATTTTATATTATGACAAATTGACTATGGGATGAGCAGTTATGCCCAATTTGTCAACCGGTCTTCGCTTATCTTTGACTTTCCCAGCTCTAGAATGAGAACGCGCAGAACCCAAAGCCGGCTCGTGGACCATGATTATGTTATGGTTATTCTTTTCAGAGAAGTTCTCCATTTTCCCATGATTAAAAATGGGTTTTTTGCTGTTTCTCTCATGGTGGTGCTTCTGCATATTTTCAGCCTCTCACCCTTCAACAGCAGCAACAGTTTTGGACAGCTTGACGAAGAATCAGGTGCTTAAAGATGGCCAAACCCTGGTCTCCTCTGGGCAGCGCTTTGAGCTTGGGTTCTTTAGCCCGGGCAGTTCTAGCCATAGGTACTTGGGCATTTGGTACAAGAATATCACTATCACCGTGGTCTGGGTCGGCAACAGAAATAACTCAATAACTGACCTATCAGGATCACTGTCAATGGGCTCAAATGGATTCTCACTTTTGGCTAATAATTCGGAGACCATTTGGTCAGTGAATTCCACCAGGGTGCTAGAGAGCCCCATTTTGCAGCTCTTGGACAATGGGAATCTTGTTTTGAGAGAGGAAAACAATCATGATCCAGAGGGGTATGTCTGGCAAAGTTTTGATAACATAACCGACACCTTGTTGCCAGGTATGAAGCTAGGTTGGAACCTGAAAACCGGCCTGTACCGGAATATGACATCATGGTTGTCTGCGGATGATCCATCTGCCGGAGACTATAGTTTCAGCCTAGACTCACCTGAGACACCTCAGCTTGTGCTCAGCAAAGGGACCCAGAAGCAGTACAGGTGGGGTCCTTGGGATGGAGTCAGGTTCAGTGGCAGCAATGAGCTGAGGTCCAACCCTGTCTTCGTACCCATGTTCAATTCAAGCCGTGAAGAAGTTTATTACACATTCGAGGTTGTAGATCAGGCGTCGCTTTTGTCAAGGTTTGTGGTGACTCAAGACGGCTGGATTCAGTACCTAACATGGGGTAAGAGTAACAATGAGTGGGTGGCCGTGGTGAACCTTCAGAGGGACAGTTGTGATAGGTATGGGACGTGTGGGCCCTATGGGAATTGTTACAATGATGGCCCTAGCTGTAAATGCTTGAAAGGTTTTACGCCAAAGTCGCCGGAAGACTGGTCGAGGATTGATTGGTCAGGTGGCTGTGTGAGGAACTGGGACTTGGAATGTGAAAATGGAGATGGGTTTGTCAAGTATGGAGGAATGAAGTTGCCTGATCATTCACATTTGGCGGCTAGTAGGAATTTGATCCTTGAGGAATGCGAGGCCGAGTGTTCGAGGAATTGCTCGTGTATGGCTTTTACTCTAATAGATATCCATGGAAATGGAGGAGACTGTGTGATGTGGTTTGCTGATTTGGTTGATATGAGAAACTTTCCCAGTGGTGGGGATGATCTCTATATACGAATGGCAAAAAAGGAATTAGAGTCAATTGCTGATGCTAAGAGGAATAAACGAGTGAAGATGATTATCATCATTGTCATATGCGCAATTACTGGGATGCTTCTATTTGGTGGCATTGGCTGTTGTACTTTTCGAATGATAAGAGCAAAGAGAAGAGGAGAAAGCTTAAACAATCCCTATAGAGATTTCATAGAAGAAACTCAAGAGGAAGACCTTGAGCTGCCTCTTTTTAGTCTGGAGACTCTATCAACTGCTACCAACGAGTTCTCTTTTAGAAATAAGATTGGACAGGGCGGCTTTGGGCCTGTCTACAAGGGTTTGCTACCAAACAGACAAGAAATTGCAGTGAAAAGGCTCTCTCAGGATTCAGGACAAGGTCTTAGAGAGTTTAAGAACGAAGTTATCTTGATTGCAAAACTTCAACACCGGAATCTTGTTAAGTTTTTAGGATGCTGCATTCATGAAGAAGAAAGGATGCTAATCTATGAGTACCTTCCGAACAAAAGCTTGGACTCCTTTATCTTTGGTTCGAGCATCTTACACTTGATATGTTTCATCCTACTCAATGGAGTGCATGTTTTGTTTATATGCATGCTGCTCAATAAATGACAGCTAATATTTAACAAGAAAAAGAGGCTGAATGTTCTTGAATACATGCTTCTTCCAGATCCAACTAGAAGGAAATTACTGGCCTGGAACAAGCGCTTTCACATTATTTTGGGAATCGCACGTGGACTGCTTTATCTTCACCAAGACTCCAGGCTAAGAATCATCCATAGGGATCTCAAAGCAAGCAACATCTTACTAGATAGTGAGATGAACCCCAAGATCTCAGACTTTGGAATAGCAAGAATTTTTGGAGCAGAACAGACGCAGGAAAGGACCAAGAGAGTAATTGGGACATACGGTTACATGTCACCAGAATATGCAATGAGCGGACACTTTTCAGTGAAATCAGATGTCTTTAGCTTTGGCGTGTTAGTGTTGGAGACGATAAGCGGGAAGAAAAACTGGGGATTTTGGCACCCTGACCATGACCTCAACCTGCTTGGACATGTAAGAATACAAAACCAGAATACAAAACCAAGTAATTTCCATGTTCTCTTGCTAAATAAGTAGTTGCATATTTCATTTGTATGGACTTCAGGTTTCTACTTTGACAAATTCAGTTATTAAAATTGCTTTAGGCATGGAAATTGTGGAATGAAGGGATTCCATTGGAACTGGTGGATGCAGTGATGGAGGAGCCATACTCTGTAAATGAAGTTGTCAGATGCATACAAGTTGGTCTTTTGTGCGTACAGAAACGTGTGGAAGACAGGCCAACGATGTCGTATGTGTTGCTAATGTTGGCAAATGAGAATGCAATTGTGCCTGAACCCAAAGAACCTGGTTTTTGTATAGAAGGTTCCTCTAAGGGAATGGATACATCGTCGAGCGGAAAAAATCCTCATACAGCTAATGAGCTGACTGTCACAATGTTAGATGGACGATAGAACACGCGGATTTGAACCTCTTTCAGGGAAAAAAAAAAAATAGAGGACCAAGTTTTTGTTAAAGAGTAATGCTACATATAGTCGTGGAATGTGTAAACGCCGTGCAGTCGCTTTGAAAATGAGTGAGGTCTATTATTAAAAAATTAATTTCTTTTCATATGGGTCTCATATTTATTCACTTTTTTCAAAGTGACTACA
>TRINITY_DN50283_c1_g2
GGTGATAAGTGGAAAGAAAAACTGGGGATTTTGGCACCCTGACCATGACCTCAACTTGATTGGACATGCATGGAAATTGTGGATTAAAGGGAATCCATTGGAACTCATGGATGCACTGATGGACGACTCATATTCTGTGGATGAAGTTGCAAGATATATCCAAGTGGGTCTTTTGTGTGTACAGCAACGGGTGGAAGACAGGCCAACTATGTCATCGGTGTTATTAATGTTGGCAAATGAGAATACAATGGTGCCTCAACCCAAGGAACCTGGTTTTTATACTGAAGTTTCTTCTATGGGAATGGATACATCATTGAGTGGGAAAAGTCGTCATACTACTACGAATGAGGTATCTGTTACAATGTTTGATGGAGAATAGATGTTTTGGTTTTGATATTTAAAAATCTTATAGAGTTTGTATAAATTGTACAGTTCTCCACACAGGAATTAAATTAAACTACAACATAATTTCCAGAATTTATGAACGACCAGACAGAAGGTTCACAGGTATGAAAATTATGTATCACATCTCACAAGTTTTGGTTCCTCATCTGTTGCTGGGAGAACCAGTGGACACTCAAATTTATAAGAAGTGTTTCTTTTAGTTTTCTGCTTATTGCCTAGCCTTTTTGTCAAATTCTCTGATGCTAATGATTGTTTGGGAGTTTTCGAGCAATACTGGAAAATAGGACATAAGCCAAAACCCTGTGAGGTTAATGCAATAAATGCCTGTGGTCTATGCACAG
>TRINITY_DN50283_c2_g1
CCTTAATTTACTATAACAAAAGATTTCCTACAGAAACTCAAATTCTCATTATGCCAAATACAACCAACACAAAATTACGGTCTTTCATTATGAAAAGTTTAGTGCCAGAAAAAGGGGGTATAAAAATGGAGTTAAAACTTACAAGAAAATGCTGTTTCTTTTGCTAACCAAGCAACAGATGTAGAAGAACTAGTGTAACTTCCTACAATAGTTGTATTTCCTACACTATACAAAATAGTTTTGCTATTTTATTTTTTGTTGTTTTGCTGTCTTCTCTAGTTAAACCCTTTTCCTTCGTCTTCGTTCAAAATGCGGTTCTGGAAATTACTCACCATAAGAGGCAGTCCCTCTCTAAGTGAGATTTTTGGCTCCCAGTTCAGTAGTTCCTTTGCTTTGCTAATGTCCGGTTTCCTCTTATGCGGATCATCAGCAGTATTTGGTCTGAATTCTATTGTGGCACTTGAATCTATTGTTTCTTTGACAACCTCAGCAAGCTCCAGCATGGTGAACTCCCCTGGATTGCCCAGGTTGAAAGGCCCCACATGTTCACTTTCCATTAATGCTACCAGTCCATTGACCTATCATAAAAAAAGTTTAAGTTTTTAGCATCCTGACCAAGCTTTTTTCTTAAGCACTTTCCACACACTATATATAGCTTAGTTAGGATGCCAAACTGATAAGATCCATGAATAGTGACTAGAGTTCTGCTCTAGACTTCAAAGATTCTAGAAATTGGCACTAAAGAGAAGCTTTTCACAGGGCAGCGTAGCTTGAACTCTTTTGAGACTTCAATTTGATGCAAATATGAAGATTAAAATTATTTCTCAAGAAAACTTTGAAACCATTTTTAAATTTAGCTTGTGATCAATCAAACTTTTTGCTAGCATAGGATATAGGCTGCATCCATGTGCCTGATACAACAGTTTCAAGTCTGCAAGAGAATATAGAAAACATAATATACATATGGGATAGTGCACCAGTGAACTCCCAGAGGATAGGGAAATTTCATGGTAAAATAACATGAGACATAAAGCTCCCTACCAGATCAGAGACATATTGGAAGCTTCGGGTTTGCTTTCCATCCCCATATACTGTTAATGGCTGTTTGCGTATTGCCTACAGAAGATAACCATTATAGTTAGAAAACTATTCAACAATAATCTTCTTCGGGACTTTCCCATTTCTAGTATTTTTTTAATGAACATGTAAGAATACCAAAAGATATGAGTTGAGTTTACAACCTGAGCAACGAAGTTGCTAACAACACGTCCATCATCTAAACACATACGAGGGCCATATGTGTTAAAAATGCGAGCAATACGAACCTCAACATCTGCACCTCGGTGATAATCCATTGCTAAGGTTTCCGCTGTCCGCTTTCCTTCATCATAGCAGCTCCTCTCACCTATCGGATTCACGTTTCCCCAATACGTTTCTTTCTGGGGATGCTCAAGTGGGTCGCCATAAACCTCACTCGTGCTCGTAAGCAAAAACCTTGCTCCAATTCTCTTTGCCAGACCCAACATATTCAGGGTACCCATCACATTAGTCTTGATGGTCTTGACGGGATTGTACTTATAATGAACGGGGGAGGCCGGGCAAGCCAAGTGGTAGATCTGATCCACCTCAAGGAGTATCGGCTCCACGACGTCGTGGCGGATTAGCTCGAACCTCGGGTTCCCAAACCGGTGAACTAAATTCTCCTTCCTCCCGGTGAAGAAATTATCGATTACAATCACATCGTCACCTCTGTCTAGAAGCTTATCGACAAGGTGGCTACCGACGAATCCGGCACCACCGGTGACCACAATCCTAGATCTCTTCCGTGGGAGCCCGGCTGGGACTCGCCCGACCTTGCCGTGATGCGTGGGATATGGAACGGAGTAAGAGACCTGCTCGCGATGGGCGAGTCCGGCAGAAAAGTGGCGCGAAATGGAGGAGGATGAGGAGTTGGGCTCGGAGGGGCCGAAGCGGGACATGGTTGGCTGGAGAATGAAAAACATGGAACCAATAAAAATCCCGACAAGGATGAACAGAAGCCTCTGTTCTCTGAAGAGGTAGTTGATGGATCTGGGGTGTTTGATGGTTTTGGGAGAGTATTGTGAGGTTGGCCCCATGGGGATCTCCTCGTCTCGTCTGTGGTTCCCGACGGATTGCTTGTGCAACTGTTTCATGCTTCGAAAGTTGACACTGAGCTTTGCCTGGTTCTGACAACGAAGATCTGTGGAGCTTCCCGACACCCCTCAAGCCTTATGTAGAAACCAAGCTTTGATTTGGTGTTGGTGGATTGGATCAGAAGGTTTCATCCACTGAAGTAGTAGCTGAAGTAAGCTGTGTGCATCAATCTGTGGTTGCCTTCTACGTCCGATAGGGTGAAAGCCAAGGAACCATGGAGGGAGATAGCGTAGGAGTGGGATCCATGCAATGGAGTAATTGGAAAGCGAATGGGGATAGTGTTCGAACGTTTTACCTGCCGAGGAGCTAGTATTTGGTACTGCCAGGTCAGTGCTCTTGCGTGGACTTTTTT
>TRINITY_DN50283_c2_g2
CACAAAGTAGAAAAGAAAAAATTCTAAAGTTCTCCGAAACAACGCTCTTTGTCTTCAAAACATCTTCCATTCATTTCCAGCCAAAGACACCACATTAAACACAAAGGAACTTAATAATTGAGTAAGTCAATCAATTATTACTTAATTGAATATTTTATGTCATCTTAATTATCCTGTTGTTTGCCTTCAGATAATTCCAGATGGATATCTATTTGTATGATATAGTTTCAGATTTTACCGTTCCTGGCCTGCATCATTATCAGTTATTTCCTTGAAACTGTGTTTTGAGGACTTATCTATCTCCCAGAAACCAATTAACCAGAACTTGGTTCTAATCTTTAACAACAAAAGAGCATGA
>TRINITY_DN50283_c2_g3
GGCGGTTAAAACTTGAAAAAAAAATAGTTTCCTTTGCTAAACATGCAAAAGGTGGAAGAAAAACAATTGGTATACCTTCCGATAACAGTAAAGTGTTGCTGGAATTGCCAGGTAACTTAAACTAAGAATGATAATAATGAAATGAATGAACAAGAATACACTTTCACACTATACATGATAGTTTTATTGTCTTCTCTATTTCAACCCTTTTCCTTCGTCTTCATTCAAAATGCGGTTCTGGAAATCACTCACCATAAGTGGCAGCCCCTCTCTAAGTGAGATTTTTGGCTCCCAGTTCAGCAGTTCCTTTGCTTTACTAATATCTGGTTTCCTCTTATGCGGATCATCAGCAGTATTTGGTCTAAATTCTATTGTAGCACTTGAATCAATTGTTTCTTTGACAACCTCCGCAAGCTCAAGCATGGTGAACTCCCCTGGGTTACCCAGGTTGAAAGGCCCCACATGTTCACTTTCCATTAATGCTACCAGTCCATTAACCAGGTCAGACACATATTGGAAGCTTCGGGTTTGCTTTCCATCCCCATATACTGTTAATGGTTGTTTGCGAATCGCCTGAGCAACAAAGTTGCTAACAACACGCCCATCATCTAAACACATACGAGGTCCATATGTATTAAAAATGCGAGCAATACGGACCTCAACATCTGCACCTCGGTGATAATCCATTGCTAAGGTTTCGGCTGTCCGCTTTCCTTCATCGTAGCAGCTCCTCTCACCTATTGGATTCACGTTTCCCCAATAAGTCTCTTTCTGGGGATGCTCAAGTGGGTCGCCATAGACCTCACTCGTACTCGTAAGCAAAAACCTTGCACCAATTCTCTTTGCCAGGCCCAACATGTTCAGGGTACCCATCACATTAGTCTTGTAATCACAGTTAAGAACCTCAAAACACTTCAAAATCAATGCATAAACAATCCCAATTGCCTGTTTGTATTAGTTTATCAAATTCACAACAAAACCATTGGATTTTTTTTTCTTTGATAAGTGAACCATTGGAAAAATTAAAACCACAAAAGAAGAAATTTGAAAAGGATATGATGGTCTTGACGGGATTGTACTTATAATGAACGGGGGAGGCCGGGCAAGCCAAGTGGTAGATCTGATCCACCTCAAGAAGTATCGGCTCCACGACGTCGTGGCGGATAAGCTCGAACCTCGGATTCCCAAAGCGATGAACCAAATTTTCCTTCCTCCCGGTGAAGAAATTATCGATGACAATCACATCGTCCCCTCTGTCCAGAAGCTTATCGACGAGGTGGCTGCCGACGAATCCGGCACCACCGGTGACCACAATCCTCGATCTCTTCCGCGGGATCCCGGCCGGGACCCGCCCAAGCTTGCCATGATTAATCCGGGGATATTGAGCGAAGTCAGAGACCTGGTCGCGTTGGGGCAGACCGGAAGAGAAGGAGCGAGGGACGGAAAAGGAGTTGGGCTCGGAGGGGCCGAAGCGGGACAGGGTTGGTTGTAGAATGAAGAATGTGGAGCCAATAAGAATGCCGACGAGGATGAAGAGGAGCCTCTGTTCTTTAAAGAGGTAGTTTATAGATCTGGGGATGGGAAGGGATCTGGGGTGTTTGAGGGTTTTGGGCGAGTATGGCGCGGTTGGACCCATGGACATCTCCTCGTCTCGTCTGTGATTAATGCTGGATTGCTTATGTAACTGTTTCATGCTGGCAACTTCAACTTCAACCCCACTGTCTCTGTGCTGTGCCTGGTTTGAATAACCAAGGATGGATTATCTTCGGAGCTTCTACCCGAGCGTTAGGCGCAAATAGTTTTTGTCTGGGTCGATTGGATCGGAAGGATTTGAAGCGCCGAAGCTGTGTGCATCGATTTCTGATTGTGTTCTACGCCAGTCGGTACGAGGAAGGGACCCGTTTCTTCAAGAACTGTCGCGTTAGTATAGATCGGTAGAGTAGTTAGAAAGGCAGTGACAGGCTAACAACCATTTACAACTTATAAATAATTTTAAATATAATAATATTTTTTATTATATTTAAACACATCAAATCAAAAATAAAAGTCAAAATCAAATTTAAAATAATATTATTTTATTATATAATTGTATACAAATTATTATTTAGCAGTAACTTTATCATTTTTCCTTAAAAAAGACTAGACTAGAGGAAGGAATAAGATACTGAAAATATATTTATGAAAAAATCTATTCATCATTCATTTTCTCATTATATCCTCTCATCATCCCATGATGTGGTATTAGATTATAGGTTCACGA
>TRINITY_DN50284_c0_g1
TGTAGGGAAGAGCAGGTAATCCACAATCATGTAGTTGATTTTTTTGAGCAGCTACTAACCGAGCAGGCGGGATGGCGACCGACCCTTGATGGTCTTGCTTTTGACTCCATTGGACCGAATGATGTATCTCAGACGGAGAGGGCCTTTGAGGAGGCGGAGGTTTACAATGTAGTGAGGAAAATGGTTAAAGACAATGCACCGGGGCCTGATGATTTCTCTATG
>TRINITY_DN50284_c2_g1
CGTAAACCTCTGCCTCCTCAAAGGCCCTCTCCATCCGAGATACATCATTCGGCTCAATGGCGTCAAAAGGAAGACCATCAAGGGTAGGTCGCCATCCCTCCTGGCACTCTCTTTACTTACGCTAAAGATGAAAAGAAGGAAGAGAATGCCCGTCACTTCTCTAAATTGGTCATAATATGGGAAAATACACTTTTACCCTCCAACTAACTGGTGTTTTATGCTTTACGCAACAAACTACCAGAACTGATATCTTGCACCCTCAAATTAATAAAAGGTTGCAATTTTCACCTTTCAAAAAGTTCCTCCTTTAGAGAGAGAATCCAACTTTACTGGAAATTGTATATGGTTCTTTTGCATTATTTTCTTCCCAATAGGTGACTGCTCTACCTCGTTTTAGTCTAATTTTATTCCATTTCGAATTAGGGTGGCTCCATGGCTGCCTTATTTGTATTTTCTAAATATCTTGAATGGTAGTCAAAGTTAAAAACCTATCAAAATGTTTTTGTGGAGGATGCAGACTCATTTTGTGGATTTGAGAAATCTTAGTACCACGATTTACTATCTGTTTCTTTTTACTGCTAATGTCTATATCTCTGATAATATGTTCTTTTATTTTATTTTTTTCAATTTTTGTTTCCAGTACACTGATGAAGAGGTTGAACGTTGTTATGAAGAATTTTACGAGGATGTGCACACAGAGTTCTTGAAGTTTGGGGAAATTGTTAATTTTAAGGTGTGCAGAAATGGCTCGTTCCATTTACGGGGAAATGTCTACATACAATATAAGTCACTCGATTCAGCTGTTCTTGCTTATCATTCTATTAATGGCCGGTACTTTGCTGGGAAGCAGGTATTGTATTTACCTTAAAGGTAAGTTGTGAATTTGTCAATTTGACCAGATGGAAGGTTGCCATATGCGGGGAGTATATGAAGTCAAGGTTCAAGACATGTTCTCATGGAACTGCTTGCAATTTTATCCACTGTTTCCACAATCCTGGTGGAGACTATGAATGGGCTGATTGTGATAAACCACCTCCAAAATATTGGGTGAAAAAGATGACTGCTTTATTTGGTTATTATGATGAAGCTGGGCACGAGAAACAGGTGGAACAAGAAAATTTGGGGCATCGGCGGCACTCTAGCAAGATGATGACTGATGTAGACAGGTCTTGCTCAAGAAGATCTAAATCCAGAGAGATGGATTTCTTGAATAGCAGTAGCTGTAGTGGAAGAAATGGCAATGGTAATGATGTTCCAAAGAGCACACGGTGGAGGCGGTATGCGAGTGATGATAGAAAGCAAATGAAAGTTCTTGGTGAGGATATGTATGAAGAGAATACAAACTTGAAAGAAACTAATCACATGAAGAGCAGAACTCATGATACAGATTCTGATGGTGAATGGTTGGATAAGGATGGGGACAAAGAAAGATACAGAGATAGATACCATGGTAGTGCAAGCAAAAGCTCGAGATCTCAGAATGGGGATAAAAAGCACAGATCATGTGGAGATGAATCTAAGGGGGATTGGTCAGATAGTGAAGATAGAGAAACTCACAACCGTCATGCTAGGAAAAGATCAAGACACAGCAGAGAAGCTAGACTCCTGGATGATTGTGAGGACCAAGAAAACCGTAGGAGAGAGTGGTCAAAAAGAGATGGAGACCGAGAAACATACCATGGTCAGATGACCAAAAGTGCAAGGCACCAGAGGAAAGTAGAGTATCCAGATGATCATAGGGACAGCAAGAACAGAACTCATGATACTGGTGTAGAGTGGTCTGACGGGGAAAGAGAGAGAGATAGAGACAGGCATCATAGAAAAAGGAGGAAAAGCTCAAGACACCAGAGGAAAGTGGAACGTCGGGATGATCATGGGGACGGTAAGAATGGAAGTCATGAAGGAGAATGGTTAGATAGGGACAGCAATAGTGATAGAGAGCAAAGTAGACGACAGAAAGGCTCCGAACAGGACAGCATCTCAGATGATCATGGGGATGGCACAAGCAGGGCCGATGATACTGATTTTATGAATGATTAGTCAGGCAGTGATGGAGAAAAACACCATAGTCGAACAAGGAAATGTACGAGAGGAATGAAGTGTCAGATTTCTCCGATGATGAAAGGGAATCAGCAAAAAAGTTGGAAAGATAAGCGTCACAGCGTGGAATCCAGTGTAGGGAAGTCTGGTCTAGATGAAGGCTCGAGAAGGGATTGTTGAGCGGTGAGTTAAGCAGTTCAGGCAGTTAGTTTTAATATTCACAGGCCTTGAGTTTTTAGATAATGTACTTGTTTTGGAGTTCTAGAACTTGAAGGTACCTGGTCTACATCTTAACTTCTTATATCTGCCCTACCCCCTTTAAAAAAAAATGAAATAAATAAATCCATTGAGAAGAGTATCTCCTTGGTGGGATATGCTGCCGAGAGCATAACTCATAGCAAAGCGGTCCATTGTTGTCTTTGGTAGCCTTCTTGCATTCCCGCTAGCACGGAGAGGTTCGGGCAAGCTTCTTGTTGGTTTGTTGGTTGGGAGGGATTGTCTGAATATTTCTTAGTCAAAAGGCTTGCATTCTGTTCAACTGAACACAAATATGAAAATGCATATACCCGTTTCGGTTCCTTGTGTTATTCTTTTTGGATTAAAGATGTCCATTTCAAAACAGTTGTGTTCTCTGAAGATACCAACCTGAACACATTATTCACTTTCCATATACAACGGGACAGGCAAAAGGCATCACTGATAGACGAGAGTAAATCGTTGAGACCATATACATGTTTAACATTGCAAACAAATGTGTTGTCCAACGTAAGGCTTTCCGATGAAGCTCTGTGAACAAAATGACTCTTTGAACTAAGATTGAATTGGCCCTCTCTGTGTTGCACGTAGTAAATCTGTCCGCGATATATATTGGTAGAATTATTAGTACTGTGAAGTAAGTTCTACCCATGTCAATTTGCCTATTCTACTGAATGAAGAAACACTATGATGTTTAGGTGCAAGTTCTTCACCTTTCTAGCTAGGAATCCAAGGGTTGAGGCTCTCTCCATTCAGAAGCTTGGTTTGTTTGTGATTAGCAAGATTTATTGAGCTTAATAAATCTTACATCCCATCATTTAACGTTGAGGGAGCTTAAATCCATAAATGCCCATTCATAATTTGTATGTAAAATTATCAATATCCACT
>TRINITY_DN50284_c2_g2
GGTTGAGTCTATTACGGAGTTCTTTGCGACATTATATTCCGCAAGTATTCCAGGGGGCACCGGAGACAAGTTGCTTGGAATCATTCAAAGAAACGTATTTTCTCTGTCAATTCTTTTTATCAAAAGCTCACGAACTCCAGATTGTCTATGTTCCCGTGGAAGAGTATATGGAAGACGAAAGCTCCCTCAAAAGCAGCTTTCTTTTTCTGGACAACATCTTTGGACAAGATTCTCACTATTGATAATTTGAGGAAACGACGGGG
>TRINITY_DN50284_c2_g3
CACTTGACGAAATTCAATCAAGCCCTCTTGTGTAAATGGTTGTGGAGGTACCAACACGAAATGGGGGCCCTATGGAAGTCTGTTATTGATTCATAGTTTGGAGAGGTTTGGGGAGGATGGTGCTCGAATGAGGTACGAGGCACACATGGGGTGGGGTTGTGGAAATATATTATGAGACATTGGGAGGCTTTTCGAGGATATTAACATATTGCGGTGGGTGATGGTTCTCGTATTAGATTTTGGTTTGACAAATGGTGTGGTAACCATAGCCTCCAAGACACCTTCCCTAACATTTTTGAGCTCGCACAAGAAAAGGATGCAGTGATTGCCGATCTTTTGGTTTTTTCCAATGGCTCCCCTCAATGGAATATTGATTTCATTAGGACAACCCAAGATTGGGAGTTGGAGACTATTATAGAGTTCTTTGCGGCATTGTATTCAGTAAGTATGACAGGGGGCACTAGAGAAGAAAGGTAAGTTCATTGTTAGATCATTTTACCAAGTTCTAACGAGTCCTAGAATGATCATGTTCCCATGGAAGACTAT
>TRINITY_DN50284_c2_g4
GTCTGTTATTGATTCATAGTTTGGAGAGGTTTGGGGAGGATGGTGCTCGAATGAGGCTCGAGGTACTCATGGAGTGGGGTTGTGGAAAAACATTCGGAGTCTTTGGGGGACCTTTCGAGGACATGAACATATTGTTGTGGGTGATGGGTCGCGGGTCCGCTTTTGGTCTGATAAATGGTGCGGTAACTATTGCCTACGAGATACCTTTCCTACTATCTTTGCGCTCGCTAGAGAAAAGGAGGTATCGATAGCCGAGCTTCTGGTCTTCTCAAATGGCACCCCGCAATGGAATATTGACTTC
>TRINITY_DN50284_c2_g5
AATTGGTCATCGGTTTGCACTCCTATTTCTGGGGGAGGTTTGGGGATTCGCCACTTGACGAAATTCAATCAAGCTCTCATGGGTAAATGGTTGTGGAGATACCAACTTTAAAGGGAGGTCCTATGGAAGTTGGTCATAGACTCTAAATTTGGAGAGGCATGGGGAGGTTGGTGCTCGAATGAAGTACGAGGCACACATGGAGTGGGGTTATGGAAATTTATAAGGGGACATTGGGAGACCTTTCGAGGACATGAACATATTGTGGTGGGTGATGGTTCTCGCGTAAGATTTTGGTATGATCATTGGTGTGGTGACCATAGCCTTCAAGATACCTTTCCTGCTATTTTCGAGCTTGCAAGAGAAAAGGATGCAGCAATTGCTGATTTTTTGGTCCTTTCAAATGGCCCCCCTCAATGGAATATTGATTTCATTAGGGCAGCCCAAGATTGGGAGT
>TRINITY_DN50284_c2_g6
CACCACTTGACGAAATTCAATCAAGCCCTCTTGTGTAAATGGTTGTGGAGGTACCAACATGAAAGGGAGGCGCTATGGAAGTCCGTTATAGATTCACAATTTGGAGAGGCATGGGGAGGATGGTGCTTGAATGAGGTACGAGGCACACATGGAGTGGGATTGTAGAAAAATATTAGAAGACATTGGGAGACCTTTAGGAGACATGAAAACATGGCGGTGGGCAATGGTTCTCGTGTCAGTTTTTGGTATGACAAATGGGTTGGTAATCATAGCCTCCGAGACACCTTCCCTGTTATCTTTGAGCTTGCAAGAGAAAAGGATGCAGCGATTACTGATCTTTTGGCCTTTTCAAATGGTTCCCCTCAATGGAACGTTGATTTCATTAGGGCAGCCCAAGATTGGGAGTTAGAGTCTATTACTGAATTCTTTG
>TRINITY_DN50284_c2_g7
CGCGCTTGCTAGATTAAAGGAGGCATCGATTGCCGACCTTCTGGTTTTTTCAAATAGCACCCCTCAATGGAATATTGACTTCATTAGGGCAACCCATGATTGGGAGTTAGAGTCTATTACGGAGTTCTTTGCAGCATTATATTCCGCAAGTATTCTAGGGGGCTCCGGAGACAAGATGCATTGGAATCATTCTAAGAAATGTATCTTCTCTGTCAGTTCTTTTTACCAAAAGCTCATGAACTCCGGAATGTCTATGTTCCCGTGGAAGAGCACATGGAAGACGAAAGCTCCTTCAAAAGCAGCTTTTTTTGTCTGGACAACATCTTTGGACAAGATTCTCACCACAGATAATTTGAGGAAACGATGGGTAATTGTCCTAGATTGGTGTTGTATGTGTAAGAAGCATAGGGAGTCAGTTGA
>TRINITY_DN50284_c3_g1
GTCCGTTATAGATTCTCAATTTGGGGAAGCTTGGGGAGGCTGGTGCTTGAATAAGGTACGAGGTTCTCATGGAGTGGGCTTGTGGAAAAACTTTAGAAGCCTTTGGGGGACTTTCCGAGATCATGAAATTCCATCGTAGGCGATGGTTTGCGTGTCCGTTTTTGGCTTGATATATGGTGTGGCAACCACTGTCTACGAGATACCTTCCCTGCCATCTTT
>TRINITY_DN50285_c2_g1
CTCCTAGCTGAAAAAGTAGAATGGCATCCCAAACTTGATGGTTTAATTTTTGACCAGCTGGATTCGGATGTAGCAAGTTGGTTGGAGAGGCCGTTTGATGAAGAGGAAGTGCATCTAGTGGTGAGAGGTATGTGCAAAGATAAAACCCCGAGCCCGGATGGTTTTTCTATGGCTTTCTTTCAAGAGTGTTATAGTGAAGGAGGAAGTGATGCATATTTTCCATGCTTTTCATTCTAGTCTTAAGTTTGAGAAGTCATTAAATGCTACTTTCATTGCTCTTATCTCGAAGATAATTGGTGCCCATGAATTGAAAGACTTCCGGCCTATTAGTTTGGTAGGTGGGATCTACAAAATCATATCGGTGTTAGCTAATCGAATGAGTTGGTGTTGGACAAACTCATTTCCAAACCTCAAAATGCTTTCGTTCAGGGTCGGCAAATTTTGGATTCAGTTTTAATAGCAAATGAGTGTTTGGACAGCCGGTTAAGAGAAGGCATTCCGGGGATCCTTTGCAAGCTAGACATGGAAAATGCTTATGACCATGTGTGTTGGGACTTCCTATTTTATATGCTTAGAAGATGTGGTTTTGGGGAAAGGTGGTGCGAATGGGTTAAATATTGCATTTTGACTGCTCGGTTTTTGGTTTTAGTCAACGGAAAATCTTGCGGTTTTTTTCAGGCTTTGAGGGGTTAGCGACAAGGGGATCCGTTATCACCTTTTCTCTTTGTTATAGTAATGGAGACATTGAGTCGCATGGTAGAGGCTGTTGTAAGGGGGGATTTCTTGCTAGTTTTTCAGTGGGCAACAATACTAATGGTGTCTGTTCCATTTCTCACTTACTATTCACAGATGATATGCTCATCTTTTGTGATGCTGTTAGTGACCAGATTCAAGCTCTAAGGGCGGTTTTGTTGTGCTTTGAAGCTGTTTCGGGACTCAAGGTGAACTTGGGGAAGTCAAAGTTGGTACCCATGGAGGATGTAAGTAATATTGCTTCTCTGGCAGAGTTGTTGGGATGTAAAATTGTCTCTTCCTATGAAATACCTTGGACTTCCCTTGGGGCTGTCATTCAAAGCAAAGAGTATTTGGGATGGGGTGGTAGAGAAGATTGAGAAAAGATTATCGGGATGGAAGCGGATATATCTATCAAAAGGGGGAGATTAACACTTATCAAAAGCACCGTCTCCAACCTTCCCACTTACTATCTTTCTCTATTCCCATTACTGGTGGGTGTGGTAAACCGGATCAAAAAG
>TRINITY_DN50285_c2_g2
GTGAGAAGTATGTGTAAAGACAAAGCCCCGGGTCCGGATGGTTTTTCTATGGCTTTCTTTCAAGAGTGTTGGGACATAGTGAAGGAGGAAGTGATGCAGATTTTTCTTGCTTTTCATTCTAGTCAAAGTTTGAGAAGTCATTGAACGCCACTTTCATTGCTCTTATTCCGAAAATAGTTGGTGCCTATGAATTGAAAGACTTCCGACCTATTAGTTTGGTAGGTGGGATCTATAAAATCATACAAAGGTGTTAAACTCATTTCCAAACCTCAAAATGCCATTGTAAGGGGCCGGCAAATCCTAGATTCAGTTTTGATAGCAAATGAGTGTTTGGACAGTCGGTTAAGAGAAGGCATCTCGGGGGTCCTTTGCAAGCTCAACATAGAAAATGCCTATGACCATGTGTGTTGGAATTTTCTCCTCTATATGCTTAGAAGATGTGGTTTCGAGGATAGGTGGTGTGAATGGATTAAACATTGTGTTTCGACCACTCGGTTTTCTGTCCTAGTCAATGGAAGACCATGTGGTTTTTTCCAGTCTTCAAGGGGTTTGAGACAAGGGGACCCGCTATCTCCTTTCCTTTTTGTTATTGTAATGGAGGCATTGAGTCGTATGGTGGAGGTTGCCATAAGGGGGGGATTGCTTACTGGTTTTTCAATGGGCAGCAATAGTAATACCAGTTCCATTTCTCACTATTTGCGGATGATACGCTCATTTTTTGTGATGTTGTTAGTGGCTAGATTCAAGCTCTAAGGGCAATTTTGTTGTGTTTTGAAGCTGCTTCAGGACTCTAGGTGAACTTAGAGAAGTCGGAGTTAGTTCCGGTGGGGGGAGGTGAGCAATATAGCCTCTTTAGCGGAGTTACTAGGTAGTAAAATTGCCTCTCTTCCTATGAAATATCTTGGACTCCTCTTGGGGACGTCTTTCAAAGCAAAAAGTATTTGGG
>TRINITY_DN50285_c2_g3
GTTAAACATTGTGTTTTGACCGCTCGGTTATAGTCAATGGAAAATCTTGTGGTTTTTTTCAGACTTCGAGGGGTTTGCGACAAGGGGATCTGCTATCCCCTTTCATTTTTTTTTATAGAAATGGAGGCATTGAGTCGCATGGTGGAGGCTGCTGTAACGGGGGATTTCTTGCTGGTATTTTAGTGGGCAACAATAGTAATGGTG
>TRINITY_DN50285_c2_g4
GAAAATAGCTGGAGCCTATGAATTGAAATACTTCCGTCCTATTAGTTTGGTAGGTGGGATCTATAAAATCATATCAAAGGTGTTAGCCAACCGAATGAGTATGGTGATGAATGGACTCATTTCTAAACCTCAAAATACTTTCGTTCGGGACCGGCAAATCCTAGATTCAGTTCTGATTGCTAATGAGTGTTTGGACAACCGGATAAGGCTTACGACCACGTGTGTTGGGATTTTCTCTTTTATATGCTCAGGAGATGTGGCTTTGGGGACAGTTGGTGTGGAATGG
>TRINITY_DN50285_c2_g5
GTAATGGAGGCATTGAGTCACTTGGTGGAGGCTGCCGTAAGGGGGGATTTCTTGTTGGTTTTTCAGTGGGCTACAATGGTAATGGTGTCCGTTCCCTTTCTCACTTACTATTCACGGATGATACAGTCATTTTTGTGATGCTGTTAGTGACCAGATTCAAGCTATAATGGCGATTGAGTTGTGCTTTTGAGCTGTTTCGGGACTCAATGTGAACTTGGGGAAGTCGGAGTTGGTGCCGGTGGGGGATGTTAGTAATATTGCTTCTCTAGCAGAGTTGTTGGGCTGTAAAATTGCCTCTCTTCCTATGAAATATCTTGGACTTCCCTTGGGGGCGTCATTCAAAGCAAAGAGTATTTGGGATGGGGTGGTAGAGAA
>TRINITY_DN50285_c2_g6
CAAGTTGATCGACCCATAAGTAACAAATCATTCTCTAGGATAAGGATATGGAAGTATATATTTAGAATCAGACTTCGAGGGGTTTGCGACAAGAGGATCCGCTATCACCTTTCCCTTTTGTTATAGTAATGGAGGCATTAAGTCGCATGGTGGAGGCTGCCGTAAGGGGGGGATTTCTTGTTGGTTTTTCGGTGGGCAACAATAGTAAAGGTGTCAGTTCCATTTCTCACTT
>TRINITY_DN50285_c3_g1
TGAAAGTGGATAGATTCAAGCTTTAAGGGCTGTTCTTTTGTATTTTGAAGCTGTTTCGGGACTCAATGTGGACTTGGGCAAGTCGGAATTGGTCCCGGTAGGAGAGGTGGAGAATATCAACCTTCTAGCAGAATTATTGGGATGCAAAGTGGCTGCTCTTCCTATGAAATATCTCGGACTCCCTTTGGGAGCCTCTTCAAAGCAAAAAAAA
>TRINITY_DN50286_c0_g1
TCTTTTAGGATTAGTGAGTTATGTTATCTGTTTTTAACAAATCTTTATAGCAAAATAAATCTGTTTTTAATAGAAAGTGTCAAATCAATTGCTTAATATCGAGGTAGCTAGAGGAAGAGGAAGATGGTAAAAAATGGAAATGCTCATCCGTACATATCAAATGCGAAAGAAAATAAGTTTAATATAATATGTGAGTTTTGATATAAATTTTAGAAGAATGAAAGCCAAAGGTATAGATTAAAAAAAAGAAAAGAAAAAAAAAATCTGAAAGAAAGCCCAAATTTGAATGAACTTTAGTAAACCCAAAATTTTGGTAACATCTAAAACTAAAAGAACTGAAAGCATTTGGGGAAAAATCAATGGTAAACAAAGAGACATATATAGGGCTACTATTAAAAGATTTGTGCAAACTAATTTTTTTTTTTTTTTTTTTATAAGTAAGAGTAAATTTATTGATACAAATGAAATAGGCATAACCCGTGTACACAAGAAGTATACAAAAGAACACCTAAATACATTCTAAGATCAGGAAATTAAAG
>TRINITY_DN50286_c0_g2
TTCTTCCCAAACAGTTGCAGATGATCTGCACATGCAGTTGCTATACCTGGAAAACCGAGGTATTATGTGCATCAATCACCATTGCTTCCACTCACCTTGTCTCACCACACTAGTTTTTTAACCAACCTCATCAGCAATGCTATAGTTTTTTGCTCATAAAGGCTTAATTTTGTGATTATTGCATTGATTGGGGAGTTCTTTGCTGATTTGAGAGAAAACTGTAGGAATTTGTTTTGGGGTGGGGTTTAAAAGTTCAACCAAAAGTTTTTATCATGAACCGACATGACATTCCATGCCAATAGAAAGAGAAAAAAGAAGTGCCATGACCCGTGGCATTCCAAGCAATCTTTCTGTTTGCCAATAAAATAAAACTCATAGCTTTTATTTGGTGCTGACATGACATTCCATGTAAATGAAAAATGTGACATGGCATGCCAAAGTGATCTTTCCCTTTGCCACATGAACGGTTGCAATTATGAAATGCATAATCTGATTAGGACTAGCATTTCAGCCTTTTGCTTTTGGAGTATAGATTCAGCAAGGCTTGATTTTGTGATTATTGCTTTGATGAATCTATATTTTGTTACCTGGTGCTTTATTTTCATACTAGAGTTTAAAGGAGCCTTTTGATATTTGAAGATATTCAATCCTCTGAAAATCAGAGTTACTTACTGGTATATACGTCTAAGATAGTTTGAGATATTTTCTAATATAACATTGTGATTGTTGTTCCAAAATGCTTGTGTGATGACCTACTACAAGTATCTAAATGTTTAAACATAATTGAATATTATTGCAATGTGAACCATCAGGCTAATATTGAAGTTTTTTGTATGTAAAAAAAAAAAAAAAAAAATCAACCAAGGTTTTTATTTTTGGTATAAAATTCAACCACGTTGTTTTTGTGTATAAAATATAAGTTTTGGTTCCCTTTCTTTCTACCCGGTAGTATTATTGGCAAATTCTGAGCATGTCATTTTGGAAAAATATTGAAATTTATTTCCTAAAGGTATAGCTGAAGGTATACCACAAGTTTTGCTGTTTCTTTGCTTAAGGATTCAGTTTACAGTCCACGTGGCTGGACCGAATGTGGTAACTTACTACTACATAAGCAATTTAGAGTTGAAGCTGGTCATGCATGCAGGTTAAGGGAACCTTCAATT
>TRINITY_DN50286_c0_g3
CGGCAAGCCCAGATGTTGTCTCAGCATGTGCAACGTCTACCGCTAGCTTAGCTTCGGTAGGGAAGAATAATCGTGCAAATGCCACTGCAATATCATCACTCTTATCATTCATCTATGCATGTGTAAGCATAAGTATGGATGAGACTAGCCCAAGTTTAACCAGGGCTAAATGGTAAATTTGTCAGCGACGAGTAATATAAATTTCCTTAGCCTCCAAACATATAGAACATCATAAATTGAAGGTTCCCTTAACCTGCAT
>TRINITY_DN50286_c1_g1
GTTCCTTTATATAATCATACACCTATAATCATTTTACGATATGGATAATTTTTCATTTAAATTAAAATAAAAAAAAATTATAAAAATGTTGTAGGCTTGTATTTTAGGAAATCTAAAGATTAGATGATAGGTAGGAGGCATCCAACGTTAATAGGCAGCATGGCCATGCCCCACCCAAGACATCAGGCCTTCAAAAGATAGCACAGATTCGCAATATCCACTGAAAACTGAGGTCAACTTTATTCACAAGAGTCCCTACTCAAACAATCCAGTACTCCCCCACCCATCTCCCTCCTTTATTAAGAGAGCAACCCCATTGGATGGCCCCAACAGCCCAACAAGACCGGAAACTTGAAACGACCCCTCCCATCCATCGTCATCATCCCTCAAAACAGATAAACATTGTAAATTTTCAGATCAGAAAGTCATAACTGCACCCCACCTCACGTTCTCTGTCAGCAACTCTTATTAGCCTACAATTTAAAACCACCACAAGTTCTCACATGCGGTCACAGACTCACAAACGTGGCCTACCTTCGACCGCTCAAGTTGTCCACCAGCAGAGAGAGAGCCTGTCGTAAATGACCGTCTTCAGTGCAGAGATGGATGTCGTCAGTGTCGTTTTCTCCTTTGTGTCCTTTTTTCTTTGTGTCTACGTACGTGATCAGTTGTTCTATGTAGGGGGTGGGGGGGCCACCTGAGGATCAGCCTGTGGAGATAAGTCCAGAATAGGCAGGTGGTCCCAACCAGTCGGGTCTCTGATGCCTGTTATATTTTTTTTTTTTTTTTAGAAAATCTGCTGACAGACGAGGGCCATCTGGATCACGGTGACACGTTGCCACGTCAGAAGGGATGAGAGCCGTTGACGTGAGGAGGGATGGTGGAGATGCCTTGTCTGGAGAGCTCTGTTAGTACACTCTCCGTGGAGGGAGGCTTGAGGCCCAAGGGCAAGGGTAGCCATGGCTTGCTGATTGCCTCTTTAACAACCTTGTCAATCACCTCATCTGCCTGCAAAAAACACAAAAATCTTAATGAAAAACCTCACGGGCACTTGGTATTTGGAAAATATGTTTCCCTCGTACTAGCCAGGCACCTGCATGTGAATGATTTTGATAGTTAATGGGAGGCCCTTGTTTATTATGACTTGTGTCTATAGCCAAAGTAGGTTTTGGCAAGTTGTGCGGGACTATATGGGAGGGACCATCTTTGTACAACATAAGATAGCTTCTGTTTCATATAACTTTCACTTTTTCATAATTTGTTTGTTTTAACATCTAGAAATAAGATAAGGTGAAGTTCTTGATTACTTAAAACTAAAAACTACTCTAGGAAAACTATGGCTTGGTCACCACATCTGTTGAAACAAAATGGGCATCGACATCTAAGTTTTAGAAAAAGAGGCAAGGCAAGGTGGTGTATTACCGGATATAGGTCAAAAGAATTTTGTGTCATGCCAGAGCTAATATCAACTGCACCTGCATGGTGAATCCCTGAAGTGTCTTGAGGGAATGAAGGATATGCGCAGTGTGGAGGTGTCATAACAGGGCAGCCCCAAGCATCAGCAGCCATCCCTGGATAAGGCTTCCAATTCCAATTATCTGTTGGTTGCCATGCAGGATAACCAGTACCCCACGTCTGGACTCCAGCTGAGTTACCACCAGGCGGGCCCCACATTGGATAAACAGGAGGCATGGAGAGCGTATGATTAGAATGATATGAGGGGATGGCCATGACTGGTCTATGTGGATAATAACTTCTTTGCATTACATCCCTTGCATGCGGCCATCTCAGTTCCTCTTCCTTGGGCAAGATGTGTCTCTTGTGCATCCGGTATTTCTGGAGATGGCTTGCTACGTTATGCCTCGTTAAACCTTCCACTTTCATGAGCTCTAGTATCCGAGAGGGAATGGCTTGATCGATACCTAGTTGTTCAACTGCCCGCACAAACTTTTTGTGCAGTTCTTGTGTCCAGTCTATCTTCATCTTCTTCCGATTAGCTCGAGTCACGCTAGAATTAAATCCAGATGGTTTACTTGGGATTTCAGCACCACCACCACCTATATTGCCAAGATTGTCTTTATTATGTTGGTGAGGAGACACCTTCCCGTCACTTTTAAAACCATCAGCAGACTCCTCATCCTCTTTGATCAGACACTCATGTTGTGTTTGAGGTTTGCCATCCTGAAGAGTGCCTTCAGCAATTGAATCACCACAAGTAGTTTCGACAGATTTAGATTCACCATCTTGTTCACCATTATCCTTTTCTGTTGAGCAGTTAGTTTGATCTTGGCAATCCCCATCATCAAGTAACCTTGCTCCCTGTTTCAATTGTGGGGTTGAAGGAGCTGGGTACTTATCACTTCCTGCTGAGTGTTCATGGTCATTTTCATAAACAAGAGACCCATTTTTGGTTTCGCTTGATATTTTATTATTCAATTCTCCATTTTCCAGCGGTAGCTGCAGCATGGACGCTACAGACTCTTTGACAGGCTTTAGTGACTCACAGAGGATGCTACCCCCAGCATTGAATGCCTTATGAACCACATGCTGCCAAATATTCCTGAGTTTGTCCTCAGAGAGTGGCTTCCGCAGGAACTCAACTGCACCAAGCTGAAAATAAATGCTAAAATAGACACATTAATACCTACGAACAATTCAAGGTCCTTTTTTTTATGAACAGAGAATCAAACTCCCAGAAATTAAGCAGACAACCATAAGTTGAGAGTACTTCTGTGATTTGAAAACAAATGGCGAAATCATGTAAAAAGAAAAAAAAAAAAGCCCCAAAAGCAAAAGATAAGATCGTATGATTCTATGTGTACTGATAACATATGAAAAGGCTGGACTTAAAACCTTACCGCTATGCACTTCATCATGGTGCTCAGGCAATGGACGTTTGAAGTCACTGCAACAGAAACACATGTTGCTTTGTATAAGAAATTGTAATTCTATTTCTATATTTGTTAAACAGTTTCAGTTAAACAACATACTGAAAAAGATTACAAACAGGTATTATTATTAAAGGAAAAACCAGAACAAAATATAATGGATTAAACAGACAGGAAAATTAAAAAACTACAAGAACTGAAATACAGATTAACATTTTGTCAAAAGATTAAAAATCCTTTACATGGAATGTACTGCTTGGGATTAATTTCTAAACTTACTAATGGTCGGCACGTCCTTTGCAGTTTCAAGAAACTTAAAGCTTCCATGGTTGTCGCTTGTACCCACCTCAACGATAGCAACATGAAAGCTTTCAGGCTTGTTTACAATTGCTGTCAAAGCTTCATTCTCATTGCAGAATGTAGTAACTGTAGCAGAAAAGGTGAGCACATCACATATATGCAACACTACACAAAAGGAAAGAAAAACGTATGAAGGTAGACAGAGAAACATGAGAATTTTACTAATAAAGATGGACAGAGAGAGCTAAGAATTTCACTAAGATCCAATTAACGCAATGATGGATGATTGCTTTTTATTTTTTGGTTGCTTTTTTTTTTTTCCTTCTTTGCTAAAGATGGATGGTTTTTTTTAGAGATCTAAACATTACCATTTTCAAACACTCATTTCTCAAATTTACTGGTTTTTAACCTGTTCTTAAACAATATCAAATTATCATTGTCAGGAACTGACTATCACAAGCAATTAAAGGTACGAAAAGATAGATATGCAAAAGGCTATCCAGAATTTCCAAAGATGGTAACATATTATTTTCGTCATTTGGACCAGATGATATTCATCTAAGAGAAACACCACTCCCACCGAATTTATCTACCGAATTTTATTTTATGTTTTAATTTTTCTTTTTACTTGATGGTTAAGGAAGTATTTTTTAATAAGTTTGTAAATTTTTTTTTTTTTATATTTAAGATTTCAAAAATATTTGAAGAAAAAAGGAAAAACAAAAGGAAAATTTTTTTTGCACTGTTCGGTACCCATTTTTCGGTGTGAGTAGCACCACTCTTCATCTAAAGCCAACAGTTGGAGCTGTGTTGAAAATAGCAAGAAATTGGTTCCTCTTCAGGATCTTCACAACTACTATCTATTCTTAGATGACTAAAATCCAAACCACATGCTTACAAAGAACCTCAGTCAAGATTATGTACAGAAATGGGGGCACTATCAGATGCAAACATGCATGGGGACCAATGCAGTTATGAAAGATTAGGTAATGTGGGAAAAGTGGAAAAGTGAAACTTCTCGTTTGGGATAGATAGATAATCGTTTTAAAAAACGCTAAGAACATAAAGGAAAATTCATCTCTAACCAATGTAATCCATTGCCTCAAGCTTTGATCTTATCTCAGCCGCAGAACTGCTGTCTCCATCAAGCAGAAGCACCCTAAGTCCCTTCGGAAAGTCTTTCCACTCCTGTAAATCATTAGCAGTGCAAACCATAGCTGGTTTGGCATCGTTTCCTAGGCCGCCGATGGGTCTTGCAGATCACTGCTTACCAACATCCACACAATTCTGTTTGAACCCCATGAATCACACATCAGAACTATCTTTCTTGTTCTAATAGTCTATTTTCGCAATCCAAATTAATTAGCAAAACTAAACAATCAAAAGAAGGGAGAGAGAGACAGACAGACAGAGAAGAAGCAGACATATTGGGGGTACCATATTGCAAATTGATCATGCTTACTCAATAATGACCCATTACAAAGCAACATGTTGACTGATATCTGAAGATTTGATCATAACAAGGTAAAGTTAAACACAAAAACTTGAGAGAATAGTGCAAGGACAAGTATTAATTATGCATGGATCAAGTGTTAGACCATTCATTTACTTAAAACTTACCTGCCAGAAAGGTTCCACAAGAGGAGAAAGAAAAAAAAAAAAAACAGATGAGCAACTGATGAATTATCATTCTGGAAATTTAAGCCAACAATAAAAGGAGAAATTCAAAGTGTAAAGATCTTATTAGCTACTGCCGCTTGTGCAGAAAAATAAATAGAAAAAACCCATGCGAGCCTGAGAAAAAAGTACGGACGAACAGACAAGAAAATTTCGAAATAAAAAAAAAATTAAGAAGAAAAAAAAATTAAAGCACCTTGACAAAGAAAGCCTGGGATTTGTTCGGAGTGAAACTAGACAGACAACCCAAATCATAATGCTAGAAGACCAACACATGCATGCATACAACAAGAACAAAAATCACCAGAAAATAGTCTAAATCTCTCTCAAAACGAACACAGAAAAAGCAAATCGGCATGCATGTAGCATGGCAACATATCATCACAGTATATAGTCAATACACACAGAAATCACCCATCTTTTTTCCACTCTTTGATCTACTCATCTACCTTGAATGAACAGTGTTCTTCTTCTCTCCCCAGGTACTCTTTCTTCCACTTCTACCTTCTTTGGCTATGTGCAGAGCTGAGACAGAGAGAGGTTTAAGTGCGCTTGTTGAGGGGAGGCCGTGACTTACTGTACAGTTTCCATCGTGGATTACGGACCACAGAATATGCAAAAGGGTCTTCCCAAAAGGTCAATAAGCTTTTCTCCCGCGTCCCTTTGGGTTAATATCCCAAAAACTACCCAGAAAATGAGATTTTTACCCCCATCACGATTCACAATGCTGCTCTCAAAAGCGTGCACCGCATTTGCTGTAATTGTTCCATCATTGTCATATAACCGATGCACTCCCTTTTCTTTTTTTTCTTTGAAAATTTTCTTGGCTTTTCCGAAAAATGAAAATCTCATTGAACTCCTTTAACAAAAAATTTCTGCTATTGTCAATAAGTTGCACGGATCTGTCAAAAAGTAATCAAACGCTTTTTTGGAATTATA
>TRINITY_DN50286_c1_g2
AACGCTTGAGAAGTACATAAGAGTTACAAACAATCTCTCAGTTGTTGCATATAGTTTTGCATTAATGTCATATGTAAAGAAGCGCACATGCTCAGACACACACACGCAGGTACCAAACCAAAAAGTACTGCCTAAACAACTGAAATTTACTCTTAACAGATCCTTAGATTTTTCAAGTAGCTGTTTTAATGCCTGTTTACATACTCTTCAACCTAATATATGATTTTCACATACCAAAGTTTTCTCTGTTGTTATGAAGTGAGTAGAGAATGTTCTTTTATCACATATTTGAAACTTATGGTTTTGGAATCTAGATTTTTAACCAAAATCCAATGCCGCAATCAACTCAGAGTATATAACAGCAGAACTTTCAGAAGTTTTGAGGATCACTGGCGG
>TRINITY_DN50287_c0_g1
GAGGATTTTAAAAAGTTGAGTTTTTTTTGTGTTTTGTTTAGAAGTTTGAAAAAGTTGTAATGAATAGATGAAAAAGTTAAATATTTGAAATGGAAAGTGTTTGTGTTTGACTGATGTTTGGAAAGGAAATTAAGAGAAGTTCTAAGATGAGATAAGATCATCTCACTTCCAAAACAAGCCTTTAATGATGTTTCTATTCGCGTGCCAGTCCAAGCTTAGGCTGAAACTTGCCCAACATTATTAACTAAGAAAGAGCTAAGATATTTGGCATTTTGAGCCAGACTGGGGCCTTTTTACCTCAGGCAAAGCTTGCCTAGCCTGATTGATGGGCCTAATCCCAATGCAGAATAGAAACATTACATATCTACCTAAACATCCCAACATCATAAACATAAGAACTCACCACGACGTCTTCT
>TRINITY_DN50287_c0_g2
GAGGATTTTAAAAAGTTGAGTTTTTTTTGTGTTTTGTTTAGAAGTTTGAAAAAGTTGTAATGAATAGATGAAAAAGTTAAATATTTGAAATGGAAAGTGTTTGTGTTTGACTGATGTTTGGATGTTGAGATGAGATGAGATTTAGAACAAAGGAATCAAAACAAGAAAATTGTGGAAGTTGGGCCTTTGAAATCTATAGAAGTTACCCAAAGAACAAAGTATTGGAAAAGAAAGCTCTAAGCTTCTCCATGTGCACTTCAACAATCTTTTTTATAGGTAAAATAAACTTTTATAAATAGAAGCGTGTAGACGTAGCCCAAGTACACAAGAGGGATACAAATAGAACACCTATCTACGATTTAGGAACTAGAAATGGATAAAAGAAAATCATG
>TRINITY_DN50287_c2_g1
CTACTTTCACAAAACCCAATAAACGATATATCACAGAAATTCTCAAATATTCTCAAAGTTTCTCTTAACCAAACACACCATACCTCTTTGAGCGAGAGCGAGAACGTGACCTCGATTTTTGCTCAGATCTACCCCCTGAACGAGATCGAGACCTGCGCCTCCGCCTATCCTCTATATCTCTGTCCTGATCCCTTCGTCTGTTCATTGATGAAGCAAAATATCATCATCTCAAGAATCAAAAGAAACTTCAGCAGTATTTCTAAGAAGACATGCATGATAATAGGCAATATAATGCACATACATGTACTAAGTTACTAACACCCAATTATTTCATTGGGATTCAGTATATCAAGTAATTCAACAAAATGCCTGACATGAATGGTAGTTGATAAATACACGATAAATAAATCAAAATGTATCAGTTCATGTACTACCTGTCATGATCCCGACTTCGATGGTAATCATCATCATCTCTATCCCTGCCCCGTTCCCTTCTCTCACTGCGATCTCGATCCCCATGGCGATCTCTATGATGACGGTCCCGGTCCCTGTCTCTGTCCCTTTCCCTATTCCTGTCTCTTTCCTTGCTTCTCTCCTTATCACTACCTCTGTCTCTCTCCCGATCTCTATCCCTATCCCTCTCCTTATCGCGCCCCTTTTCTCTGTCCCTCTCCCTACTTTTAGAAGGTTCTCTTTCATAATCACGAGAACCATGCTGAGACTTGGAGTCGCTGTTATCGTCAGGTCCGCCATTGCTACCACCGCGAGGTTGAGGAGGTGAGGAGCCACCGCCATAATTGTCAGCGTCCTCCCCGTTGTATCTTACTTCGTAATCAGACATCTTCTACTAATTACTCCTCACTCGATCTATCAACGTGTTCTCGCTGTCTTGCTTCGCGTTTGTTTGCCGAGAAATTTGGTCTGCGAAATTCAGAGGAGAAACGTTTCCAAGCGCTGAAAATTTTTAGGGCTCTACCTACTTTATATCTAGCGGCAGCACGTAGAATCGTA
>TRINITY_DN50287_c2_g2
CCCTTTTCTTTGTCCTCCCTACTTTTAGAAGATGCTCTTTCATAATCACGAGAACCATGCTTGGTGCTTAGAGCTTCAAGCTTAAGTGCACTTGACCAACTCTTAGACCTGGAGTCGCTATTATCGTCGGGACCGCCATGGCTGCCACCGCGGGGTTGAGGAGAGGAGCCACCCCCATAGTTGTCTGCGTCCTCTCCGTTGCCTTCGTATCTTCCTTCGTAATCAGACATCTCCGCTTTCTTTTACTCGCTCTCTCAAACCTTCAGCGCGTCCTCTCTGTCTTGATTCGTGTGTTTCTTGGGAAATTTGGTCCGCGGAATTTCAGACAAGTGAAGTCTAGGAAGTAGGAAGCGCTGAAAAATCTAGGGCTCGATTGGGGCTTCCCTAATTTATATCTGGCACGCAGCTGACTGAACACGTTTAAAC
>TRINITY_DN50287_c2_g3
TTATTGTGAATAAAGATGATCAGGATAATGATCTGTACTTAGTAATGGAATGATCCTCTCTCTCTCTCTCTCAGTTTGGTTCCAGGGCACTGCCATTTACAAAAGAAGTAATAGAGTTACTGCGTGTTTGGGTACAAGTATTTTTTAAAAAGTATTCAACTTCAATGCAAACATCTTTAAATCCTAATAGATTTTTTATACTTCTTGTGTACTTGGGCTATGCCTACTTTTGTATTAATAAAACTTCTTTTACTTATAAAAGAAAATCTTAAAATATTTTTCTATTTTCTGCGAAAAAAATTTCATCCAATCATTTCCCCAGGTTTCCATGAAAAATTAAAAATGTAAAAACCAAAACAACTCTAATCAAACCCATAAAAGAAAACCCTAGAAAAATTATATTCAAACAACTTTCAAATCTACTTATTTGCTTTCACAAACATTAATACGAAACATATTTAAAAAAACTTTTTGTCCAAAGTTTCCTATCTACTTTCACAAAACCCAATAAAAAAAGCATCTCAAGACTTTTCTCAAATATTCTCAACCATTTTTTTTTTTTATCCAAACAAGTTCATTTGGTATTAGCTGTAATGTTGAAATCTTTTTTTTTTTTATTTTATAAGTAGCTGTAATGTTGAAATCTTATTGTGGAATCTTTTTGTCAGCTAATGTGTTACTCGAGATTTATATGTCTGCATCTATATTAATGCCATGAAGATGAATGTGAAATAATGCCTTCCTATGGTGTGATTTTTCATACTTATTAAAAGAATGGTGTGATTTATCATTGCATATGCATTGATATGCAAGTGTTAGTTGCGCGTGGGGTTTCAATGTTGCCTTTTCGGTTCCTCATAATACTTGCTGACTAAAAGTTTTAGGCACTACATGGCCATGGAAACTTGGGCTCAAATCCTGGCAGCTACATACATCATACTTTTCTCCACGTTACTTATGTATAAAAAATATGTAGGCACTTGGTATTGATGCGCTGAGAAAGTGACATGCAGCTTAGATAGTTAACCTGATCTAGTTCACACCTAGGTGAGTGTGGACCCTTGTATGTGCCTGATCTAGTTCACGTCTTGGTGAGTGTGGACCATTGTATGGCCATGATATCTGGAATATGTAACTTCAGTAGCCATTAATTAAGGCCTTAGTTGGATGTTGAGATGAGATGAAAAATCTTTGAATAGTAGTGAAATTGTTTGAGTTAAATTGTTTTATGGGGTTTTGGGAAAAGAGAGAGAATAAGTTGAATAAAAATATTATAAAGTTAAAATATTGTTAGAATATAATTTTCGATTATT
>TRINITY_DN50287_c3_g1
GGGCCTATAGAGCAAGAGCAGAACGTTAGGAAGGTTGCTGGCAACGGGCCCGAGCCCAAAACGAGACAACTCTGGCAAAAGATATCACAGGCTGATGGGGGCCCGTCGTCGAGTGGGCCTGAGCCATCGTCGCGGCGATGCCTCAGTTGATCTCACCAAAGGCCGCAGAAACTCCGATGGACAACCCGTCGCCAGATGTTGCCATATATGATTCCACCCCGGGTACTGTTGTCGAGCCAACAGTTCGCGAAGGTCCGATAGATGCACAGATCAGCACAACGGATATCGTTGGTGCACAGACAACAACGCCGAGGCCAACGGCGATAGAGGCGACCAGTTTTAGGGCTGAGTGCAGTTCCTTTGAGGAAGGGGAAGTTT
>TRINITY_DN50287_c3_g2
GAGCCCAAAACGAGACAACTCTGGCAAAAGATATCACAGGCTGATGGGGGCCCGTCGTCGCGTGGGCCTGAGCCACCGTTGCCGGCGATGCCTCAGTTGACCTCGCCGAAGGCCGCAGAAGCTCCGATGGACAACCCGTCGCCGGATGTTGCCATATATGACTCCATCCAGGCTACTGTTGTCGAGCCAACAGTTCACGAAGGTCCGATAGATGCACAGATCAGCACGACGGATATCGTTGGTGCACAGACAACAACGCCGAGGCCAACGCCGACAGAGGCGACCAGTTTTAGGGCTGAGTGCAAATCTTTTGAGGAAGGGGAAGTTTCGGGATATGCCGATGACGATATCCAGG
>TRINITY_DN50287_c3_g3
CTTATGGATTTCGACGGATGGGCCCATAGAGCAGGAGTAGAACGCTAGGAAGGTTGCTGGCAACGGACCCGAGCCCAGAACAAGACAACTCTGGCGGAAGAGATCACAGGCTGATGGGGGCCTATCATCGCGTGGCCCTGAGCCACCATCGCCGACGATGCCTCAGTCGACCTCGCCAACGGTCACAAAAGCTCCGATGGACAACCCGTCGCCGGAAGTTGCCATTTACGATTCCACCTCGGC
>TRINITY_DN50287_c4_g1
GTTAACATTTCATATGAATTCATTTCCAGCTTCTGGTTTCCCTAACCATTACATCTCCATTTTATTATTGTTTATAAGATTCTTTGAAAACTTAACACCTGTATAGTTCTGTTTGGAGAGGATTTAGTTTTTGTCATTTCCTAAGAACAAATTTTTCTTTGTAAGTAACTTCGCAAGAACAAATTAATTCATTATAATCTTCCTTTCTGTGCTTGGTTAGAGATTTATCTGTGCTAAATGCAAAATAATGTAATGAATTAATCTTTAGATGTTGGGGTTTGATTTGAACTTTGTCTAATTAGGATTTTATTATCAATAAAACAAGGATTTTATTGATGAGATATGTAGGCATAGCCCAAGTACATGGGGCATATACAAGAGTACACCTAAGCACTATTTCTATTTAGGAATTATGCTTACAACTTACAAATATAATAGGCACCAACTGAAACTGTTCATATTTATATTTTTTACTTAAAGGCCTGGAGGATAGGGTGATTGAAACTACCAAGTCTTGTTTTTAAATGATTGTTGGTAGAATCATGCTTGTGCATGTTTTGAATCTGAAAGTGTCCTTGTGAGTCTCCGTGGTTGCCCACTTATCTCAGTTAATGGTAATATAAGAATAGTTCGCTCTGTGCTCCCCATTCTGGAGGAAGTAATCACAGGGTGTTGGTGGCCCGTTGACGCGTGGGCTTGAGCCACTGTCGACGGCAAAGCTTCAGTCGACCCCACTGAAGGTTGCAGAGGCTCCGATGGAGGTCCTGTCGCTGGAGGTTGCAATATCTGAGTATGGAGGAGGTGTTTCCGACGTTTCTAATGTTCACGAAGGCCCAATAACTGCACAGACCACCACGACGGAGGTCGCCGGCGCACAGACAACTACGCCGAGACTTGTGGAGATGGTTGCGAGCTGTGGTAAGGGTGTGAGTAGTCCCTTTGAGGAAGGGGAAGTTTCGGGACAAATATACGAGGCTGCCTTGGTTACTGTTGTCGAGTCATTGCCTTCCAACCAGACACAGAAAGTTCCGATTTCTGTTGAGGAAGTTATGGGTGCGTCAAATGAGGTGTTCTTTGTGCCGGGAGTGGAGGAAGTGGATTCTGCCATGGCGGAAGTGGATTCTGTCGTGGGAAAGGAGATAAGGCCAATAAGGGAGGGTACCAGTCTGTTGAGTCTTTTTGTGGACTTTGAGGGCAGTGAGGAGGAGGAGAAGATGGGTAGCCCGTCACCCTTACAGATGCTCCCCCCTCATATTGCACCTCGAGCATCAAATTGGGTATTAAAAAAAGTAGAGGAGCTTCGTGGTTGGGTGGGACTTTCCTGTGATGGCTATGAAGACCAATTCACGGCTCTCCTAGTAGCCATGGAAGCCGATCGATCTACTGTAATGAAGTCAGCTGTTAGAAAGGAGAGAGAGTTGAAACGATTGCAATACTACATTAACTACGATAATAAGGAGGGAACTTCGGGGAGCG
>TRINITY_DN50288_c0_g1
AAGTAATCCAAGCCTCTTCTTCTTTTTCTTCTTCTTCTTCGTCTCCTTCTCCATTCTTCTGCCAACTGTTTAATTCACACTCTCTGTCTCTCTAATGGGTAATTTGCCCATTCACCTTGAGATCTTCACTCCACTGGACATAACGTACCTCTCACTTTCTAGCCCTCTAATCCTCTCTTCTATTCTCCGCACATAAATCATACACTTCGTCTCTTTATAGCTGTAAATTCCTCTCACTGGGTTTCTGCCTAAGGCCACTGAGCTCGCCTCTGAAGGTGAATTTATGGAGCCCCATCCATACACATACTGCTGCGATATACTTCAAATACCACAGCTTTTTTCGCAATCTGATCTATCTCTTTACAATCTCTGAATTTCCTAGCTCTCTGTCTCTCTCTCTGTCTCTCTCTGTGTTTACCGACTCAAAACCCTTCAGCTACGTTATAGCTTTCTTCACTGACTGGCCTCTTACAACTTTCAATGGCATCGACTGCTCCCTCCGGTGATCAGAAGATGAGAAAACCAATTACGGTTCAACAGAGGCCGTTCATGCTTAAAGATTACCTCAGGGATGATCTCCTCAGCTCCTGTTCGTCCAGCGGTTTCAAATCGTTTCCACGCCGACAATGCTGCATCACCGTCCGTTTCCTCCTGGAGGTCGATTTCAAAGAGAACAAGAAACAACGACTTCTCCGTCGAAACCGTTCTAAGGTGGCCGCTTCCACCACAATGTCCGCCCTGCAAAGAGCTTCGAAGGCGGTGATCAGCGCCTTCAAGAAGCAACTTCCGCTTCAGTTCCTTAAGTCCCCGTCCCCTTCCCCGCCCGTACGTAACATTGGTAGAAAAGAAACAGTGCCCATAAGCCTCTGGCGGAAGCTCTTCTTCAGACATAGCTTCCGGAGGAAAGTCATGGACAAGGGAGAGGGCAGTATCAGACGGTGGAGATTGTTTCGTGAGATGCACAACGAAAAGGATAAAAAATCCGATCAGAACACGCATGATTCATCCACCACTAGAGTCGGACGGAGGGTCCTGTCCAGCGGTAACAAGTGGGCCGAAACTCGGAGCGAATTCACTAGTTCGGAAACCAGACGGTATTCCAGCGGGAAATCCGAGAGTTCAAGCGAAAACGACGTCGTGGATGGTAAATCCGATTTTCTTGAGAATAAGGACTGCAATAACGTCTGCGAAACAGTCGGTGAGTATTCTATCTCAGGAGCGACGGCCACCACTTACTCCGGAGCTAACACGAAGGAGTGGCCCAACGAGG
>TRINITY_DN50288_c1_g1
GTGGGGGATGTTCCTTATGTGGAGTGTATGATTTCCATTTTGGGATGTAAGATATCTCAGCTGCCAATGAAATACCTTGGCCTTCTGTTGGGTGCTCCATTTATCCTTATTACTAGAAGAGAAATGTTTTAGTCACAAAGAAATCCCACAAAATTAAACCAAAAATTGACATGGCTTGATGTGGTACGTTAAATTATAAAGCTATTTTTATTGTAAAGTAGATCTAATG
>TRINITY_DN50288_c2_g1
GCTGAGGGTTTGTGCACCCCCGGGATTAGTCGGGAGGCTGTTCCTAGACACCCGGTGCCAATAAAAAAATAAATAAAATTTCCAGACAGTAAAAGCATGAAAATGAGTCGCATTAACAAACAAGTGACTAAGCCTGATTTTTGGTGCTGGCTATATCATAGAGGCTGCTTTCTTTATGGGATTGCTGTTTATTGACGTGATGATTTTTTCCTCTTTAAATGACAATTTTGCTGATAGATTGGAGATGAGACATTTATAATAGCAGCTCTGATGGCAATGCGTCACCCCAAGTCAATTGTTTTATCTGGTGCGCTCACTGCCTTGGTTGTAATGACAGTAAGTTGGCTAAGTTTCTCTGAGTGCAATGCTTGAATAATTTCTTTTGCCTCTTGCTCTCTTTATGTTGTTCTGATGGTGCTATGAATTTCTTGGTTCTGTAACGCCAGTAACTACAATGCTCTGCTAAGTGCTCTTTTGTCTTATTGCTATCAAGATTGAAAATGTTGTACATGTCATTTAGGTACTATCCACTGGGCTTGGTAGGATTGTGCCGAATTTAATATCCAGAAAGCATACCAATAGCGCAGCTACAGGTATATGCATTTTTTCTTCTTTTGTCTTTGTTTTCCTCCATTTTGAAACCTCACGTTTATTACATTGATTATCCGAAATGCTATATGTGCTTATATAATTTTTTTTTTTAAATGAGTCTCTATTTATGCTTTTTCATTTTTTGCAGCCTGTTTAATTGATTCTGTCCTCCCTTGCACATTACTCATAGATAGTGAAGCATGTAGAAAATTGACCATAGTCTAGCAGTGTTGACTTAAAATTACTTGTGATTATATGGAAATATCAAATCAACGTTCAATTATCTGGCAATAGCACTTGGATAATCATATGAAGAACTTAATCTGCATCCAAAATAAGTGTTTCCTGAGTACAAGCCACACACATGCCAGTATTGATGAGGTTTGTTCCTGGTTACTGTTGGCTATTGAACTCCAAAGGCTTAGGTCATATTTGGGACCAAAGAGTTTTTGTACCTTTTTTTCAAAATTTTCCTCTCAATCCAAACATCTTTACATGAAAACAATCTCAAGCATCAAAACGTCTTACCTCTTTTTTTGTAACAAACAAAAACCAAACCAACCCCACCACCTTTTCAATCCCCAATATAAACTCTAAAAAATTTTCTTAATCCATATAGAGTTTTGATGGGTCTAACACTTTCATAAAACGCCATAAAACTTATTTTAAAAAATTTTCTCAAAAGTCTCAGTAATTTTTAAAACAATCTTACATCCAAAGATCCCCTTTGAAAATTTTTAGTGCTGGCTATACTACCTGAATTGAAGTTATTGATACTTTGTCTCGATGGATTACAGTATGTCCTTGCTAAGAGCTCAAATCACTGTATAATTGCATAAAAAAGAGCTCAAATCACTGTATCAAACTGTTATGTTGTACTGTGTTTGCTGTATCTCTACCAAGTTGTGATTGAACCTTTGAATCTTTCGTTCCCTCTTCCAACTCTTGGATTTGTATTGAACTTTTAAATAATGGTTATTTTTCTATGAAATTACTTGTGCTGTCCCATATTGTTTGTCCATCTAGAACATATTTAATTTTTACCTTTAGGGGACATCAACTATTGCTTTTAAGTGGACACCTTTCTTTTCTTTCAAATAAAAGTTTTCTAGTTCCCAAATTACTCTCCTTAATTTAAACATGAATCAACAAATGAACCCCATATTTGACTTTTTAAATAAATTAAAGGGTAAGTTGATACAGGTCTTTAATTTGTGCCTATTTTTTTTATATAAGAAATTGATAATTTCATTGATGAAAACAAAAGGCGTAGCCCAATTACACAGGATGTATACAGCAGAAACACGTAATGAGAAATAGAAAAAGATGCAATGAAATCATGAAAACTTGGTCCATTGAAGTCTAGCAATTGCATAATGTGTGAAATGCATAGCATTTTAGCACAATTAAAATGGAATAGAGGATAAACAATATGTGACAGGTGGTGGATAACATTTTTTTGCATATGAATGAGGTTATAAAAAAATGAATAGGTAAACGAACTTAAGATTTCTGTATTGTTTCAATATGCAGTTCTGTATGCATTTTTTGGGTTGCGTTTACTTTACATTGCCTGGAGATCAGATTCAAAAGCTTCTCAGAAGAAAGAGAT
>TRINITY_DN50288_c3_g1
ATTTAGGAGTGGGCCCCACTTTTGTTTCATTGTAACGAGAAACGAAAATGGGATGAAGCTTGAGAGAGAGAGAGAGAGAGAGAGGTCTTTTGGTTTATTTCCATATTTGTCCTCTTTTCGACGCCTAATTCCATTCCCCCATTTCGGTTCCCTCTCGGAATCCTTTTCTCGGTAGCTACCTGAGAGTCGCAGAGACCGAGACCCAAAGCCGACTAGAAACAAAGGAAAATGGTATCGGACTCGGAGCTTATTGCTCGGCTCCGGGAGTTTCTACGGAGCTCGGACCTGAACACGACGACCACGGCAACCGTGCGCCGGAAGCTCGAGGAAGATTTCGGCGTGGATTTGACGGACAAGAAGGCGTTTATAAGGGAACAGGTGGACTTGTTCCTGCAGAGCGAGCATGCGAGAGCCGAAGAAGATGGTGAAGCTGAAGACGACGAAGAAGGAGAAGACGATCAGACGGCAGCGAAGTCTAAATCGGAAGAAACCGGTGGTTCTGATTCTCACGACGAGGATGATGAAGAAGAAGTTCAGGAAAAGAGTAATGGGAAGGGTAAAAGACGGTCGAACAAGCAAAAAGGTGAGGTAAAGAAGAGAGGGGGTGGTTTTAGCAAATTATGTGGCCTTTCTCCTCAGCTTCAGGAATTCCTTGGGAAGTCTGAAATGGCGAGGACTGAGGTTGTCAAGCAGCTGTGGGCCTATATTAGAGAAAATAATTTGCAAGACACTAATAATAGGCGGAATATAAACTGTGACGAACCGTTGCATACCCTTTTTGGTGTTAATTCCATTGACATGTTCCAGATGAATAAGGCCTTGTCAAAGCATATCTGGGCGTTGGACTCAGGTGATGGGATGCTGTAACCCCTTTATTATTTTTATTTTTTCAATTGGTGTTGGACCTGGAAATGGTGAATAGAAAATTATTTCTTGTTCTATTTTCACTGTGGTCCTTTTGTTGACTTTCTTTTACCCATTAGAATGCAGACTAGTGGTCAAAGGGCTTGGGATGAGCTGTAGATGCAGACATCCTGGGTTCGATTCCACACTAGGCGTTCCCCTGAATTACCTAATGCATGGGTCTGGCAGGTGGGGTCGTGCATCTTAGGTCTACTCCCAGCCACGCTATTTAAAAAAAAAAAAGGCTGTGGTCCTTTGAGAAGGATTGTGTAATTAACAGCTTCAATGATCCCATCGTGTCTTGTTGAATAAGAAAGAATATCTTATTAATTTCATGACCACTCTGATGCTTTGTTATATCAATTGATGCCTCAAACTATCATCTACCTTCTAGTTTCAGCCTCATGTAAATTCTTGAAATGTTCTTTTGCTATCTTTCTTGATATAGTTGTGCCGGTCAAATCAACGCAGAAGGACAAGCAACGGAAACAAGAAAGAGAAGAAGGTAGGATCATTTAATTCCTTGTATAGATTATATTATAATGCTTTGTTGTAAATGCTGCTTTGAGTTGATAGTTGGAGTACCAATTGCCTTCTCCTCACCTATTGCATATTGAATCATTGATGATGGTGGTATAACGCTTAGCTCAAAATTTATATTTTCTATGTGTGTTTCACATCTAAGTTGAAACTCATTTAAATATGTATTAGATTAGGTCTTTTAGTGTAGTGGGAGTCTATTTGATAAAAGCTTCGCTGGGTGTGCAGATCCACTGGGGTTTGTAGCACTTGTGAATTTGACTAGATTCAACGAGAAAAAAGTATATGCTGCTTATTTATATCTAAACAGCATATACCAGTCAATTACTTGTCACATTATGGAATTCTTATTATATACCTATCTTGATCTCGATTTCAGATCAAGATGAGCCAAAAAGGC
>TRINITY_DN50288_c3_g2
AAATCACTCTCAAGGCTTGTGAAGATATCTTCCAGCAAGTAATGCAGCTTTCATGACAGCAGAAATAACATCAACCACCTCATCAACGTGGCATTTGTTCCCCTTAAACGTATGGACTTTTGAGTTTTTGAATTTAGCCATACAGTTGAGGAGGTTTTGGCTGCACTCTTCGCTCAGATAGCCCTGGTTTTTAGCAACCACACAATGATCATGCATCATGCAACAAGCGTCGAGTCCATCACAAGGCTTCTCCCCAGGGCATCCACTGTATAACAGCCCACAGTACTTTCCGTATCTTAAAAATGGAGGAACTGTACAGAAGTCTGACTCGCATTTCCTGCTGCATTCTTTACTCTACCAACAAATATTGACGAAGTTGGGGAAGATTATGAAATAATTTTGAAGCATCAGAAGACAAGAATGCGAAAAGGGAAAAGAAGCTAGAAATTGTACATTAAAATGGAGTGGAAAAGATAGCAAGGAATAAGAACAAACCACAGAGACAGCGGAACCTGCAACTTGAAGGCCGATGTTAAGGGCATGGACTGGTATACAGAAAAGGTCGAGGACAATCATGAAGGAGCATGAGAGGAGAAGAGCCAACTTCAATGAATTATGGTATGAATCCATTGTTGGATGAAGCAGATAAAGGGCTGACAGACGAAGCTTGGTTTTGCTCCGATCTGGAGAGAGAGAGAGAGATGGAAAAGAGAAAACATAGGCTTGAGTGGAGAAACAAAGAGGTTGGGATGTCTTGCTGTGGCTTGTGACTTTTTTTTTTATACTTTCTTATTCTTTACCATAATAACACCAACTAATTACTATAAATTAATAAATTAATTAGCATTCATTGAACTATATTTTATATTATTATATATTATATTTGGGTTACACAACTAAAATTGAATGTGGTACAAATAAACAAATTGTGTAATTTAAGTTCTGTTTGGATGTACAAAACAGCTGAGTGCACTTCAATTTTAAGCTATTATAGACATCCAAACACACAAATGAGTCCAGTTCAACTTGAACTCGTTGATTGGGCCTCACGTAAATAGCACCAGCAACTACCGAAAGGGACTTTATGGTTCCCCATACATGAGCTGATAATTGGCATCGGCTGGACAGTGCATTTCAAGTGCATTACTCATTGACATGTGTTGTTGGACCCCACAACTCAAACCCACAGTATGACATTTGTTCCTTAATCCTTGCACCAAGAATGAAGTGTAGAAAACTTTTTCTTTTTTTTTTGCAAGTTCGGCGCACTGTGGGGAGACAATAATGTCAGTAAACAATAGATATTTATAGTGGGTCTCAATAATTTTACAACTTCCCATAAATATATCTAAACTCATCCTAACATTCAAATATATTTTAAATTCATCTTAAGTGGATTCCACAAAACTTACTTAACCATCTTAACTCACTATTATTTATAAAAATCAACTCAACTCAACATTCAAAGGGAGCCTAAGAG
>TRINITY_DN50288_c3_g3
GGGAGACAGAATCTTTACGGTTAATTCCACGTTTGTCCTTCCATCCTCCACGCCCCAAATTCCCCCATTTTGTTCCCTTTTCGGAATCTCTTCCCAGCGGCCATCTGACAGAGGCTCACCGAGACCGAGAGCGAGACCCAAAGCCGGCCCGAAACACAGGAAAATGGTATCGGACTTGGAGCTTATTGAGCGGCTCCGGGAGTTTCTCCAGAGCTCCGACCTGAACACGACGACCACCGCCACCGTGCGCCGAAGGCTCGAGGCAGATTTTGGAGTGGATTTGACGGACAAGAAGGCGTTTATAAGGGAACAGGTGGACGTGTTCTTGCAGAGCCTGCATGAAAAAACCGAGGAGGCTGAAGAAGACGCTGAAGCTGAAGATGACGAAGGAGGAGCAGACGATCGGACCGAGAATGCTAAATCGGAAGAAACCGACGGTTCTGGTTCGAAGGATGAGGACGATGAAGAAGAAGTTCAACAAACGAATAATGGGAAGGGCAAAAGACGGTCAATCAAGCATAAAAATGAGGTAAAGAAGAGGGGGGGTGGTTTTAGCAAATTATGTAGCCTTTCGCCTCAACTTCAGGAATTCCTTGGGGAGTCTGAAATGGCAAGGACTGAGGTCGTCAAGCAACTGTGGGCCTATATTAGAGAGAACAATTTGCAAGATCCTAATAATCGGCGGAATATCAATTGTGATGAACCACTGCGTGCCCTTTTTAGTGTTAAATCCATCAACATGTTCCAAATGAATAAGGCCTTATCAAAGCATATCTGGCCATTGGACTCAGATGATGTTGTGCCGGTCAAGTCAATGCAGAAGGACAGGCAGCCGAAGCAAGAAAGAGAAGAAGATCCAGATGAGCCAAAAAGGAAAGAAAAAAAGCTGAAGGGAGGTAAATCAGGTTTTCTTGCGCCTCTTCAACTTTCGGATGCCTTGGTGAAGTTCCTTGGTACTGGGGAAAGTGCATTATCACGGGGTGATGTCATAAAGAGAATATGGGAGTACATAAAACAAAACAACCTCCAGGACCCATCTGACAAGAGGAGAATAATATGTGATGAGAAGCTGAAAGAACTGTTTGACGTTGACTCCTTTATTGGCTTCACAGTTTCAAAACTCCTAGCTTCTCACTTCATGAAGACAGAACAGTGAGTCTCACCATTACAGTTCTTGTGAAGCCCAAGGGAACGGAAGTTTTGCTTATAGGTTTAGTTTAGCTTTCAGTGTTTTGTTTGTTGGATCTTTTTGCACGGCCCACAAACAGGGCAAATTGAAAATACAAGAAAGGAAAAGGAAATCTCCTCTCTCTCTCTCTGTCTCTCTCTCTCTCTCTCTCTATATATATATATATAGATATAGATCTTTTTGTCTGGTATTTTGTTTGACTTTGCATCTCTTTCTTAGCTTCTGAGTGAATGACTCTAGTTATTAATTTTCATCACTCTGGATATTGTATGTCAAGAATGTGAAGGCTTCTGTTTCTCCACTGCGTTCATTCAATAGAAG
>TRINITY_DN50288_c3_g4
GTAAGAAATCTTTTCCCAAAACTTAATTTTCATGTATTGGGTAACTTTTTGGTTGTCTCTGCAATGTCGGAAATTGTTAATTTATTTTGAAATTTGTTTTAGAATTGTTTATGTTGTTATCTTAATTTTTCTTGATAAATTTCCCATATTTTCTTTTAACTCAAATGATATCGTGTGTTTAACTGGAATTTCTATTTTCTACATTGGCATGCATGATTGTAAGTGTCAACAGACACTTCACTTCACATGTAAAACTGATCATTGGCTTTCCTTAAAATTCAGGTCGAACAAGCAAAAAGGTGAGGTAAAGAAGAGAGGGGGTGGTTTTAGCAAATTATG
>TRINITY_DN50288_c3_g5
ATGATTCAAAAGCCCAGGTGAGAGAGAGAGAGAGAGAGAGAGAGGAGATTTTCATTATTAGTGTTTGATTCCTTGACAGTCTGTCCATTGACTTTTTAATATCATTTCACATAATTGTGTATGTGAAAACCTCTCGTCTAATGGAATTGAAGAGTTAAAATTTATTGACCCAGAAAGTAGTTTCATCAATCAGCACTTTGGCTCCTTCAACTGTAAAGGCCTTAAGTTTCTCTAGAAGAGAAGGTTGAAGCAGATAGTTCCTGGGGCTCTTTCTCTGGATATTGTAAAAACCAAGTCGTGTTTTCAGCACTAGATGGCATCATATATAAGCTTTGTAACAGTAACAAGACATTAAAACAGAAATCACAGCATCACTCTTCTGTTCTACAGCTTCATAGAATGACATGTATCTCCATGAATGTATGAAGTTTACTTTGTTCTGTCATAGCTTCATATGATACATTAGATCTACTTTACAATAAAAGTAATTTTATAATCTATCGTATCTCATCAAGCTACGTCAGCTTGTGAGTTTACTTTTGTGGGA
>TRINITY_DN50288_c3_g6
TTACCCCCCCCCCCCCCCGAGTCAGTGACAAGTGGAGGGAAACAAAGATCTTATATATTTAAGATGGTGTCTGGAATGCAACTTCAGATAACACGTCTTTAGTAAAGAAGAGAGGCTGCTTTTTTCTGTGAAGCCACTTGGAGATTTTTAGATTAGAAGAAAGATATTCTTTCAAAATGTGTAGCCTTTTGACCAATACTCCTAAATCTTCACTCAGGATAAAG
>TRINITY_DN50289_c0_g1
AAAGATATAACATGTAATTTTATATATGAATAACTAAATTTTACAGTGTTTGTAAACTGATGTCGTATTTTTTTGTTAATTTAATTTAAAGAAACATATATGAATAATTTTTGGGTAACATCCTCTACAAACATCAAGTTGCCGTGTGGTAAAAATGGACATATCAATTCCTTTGTCTGAGGCTTGAAACTTGCCTTCGGCATATTGAATTTTTTATTTTTTATTTTTATGCCTTGGAGAGGTTCACCGACATAAAAGAAAAAAAAAAAGATATAACATGTAATTTTATATATGAATAACTAAATTTTACAGTGTTTGTAAACTGATGTCGTATTTTTTTGTTAATTTAATTTAAAAAAACATATATGAATAATTTTTGGGTAACATCCTCTACAAACATCAAGTTGCCGTGTGGTAAAAATGGACATATCAATTCCTTTGTCTGAGGCTTGAAACTTGCCTTCGGCATATTGAATTTTTTATTTTTTATTTTTATGCCTTGGAGAGGTTCACCGACATAAAAGAAAAAAAAAAAGATATAACATGTAATTTTAT
>TRINITY_DN50289_c1_g1
GAAGACTCGAAACTCGGAAGGCCCTACAACCCACCTCCACCTTTCCCCACAATATGCCTCTTGCCACTTTTTGAGACTACAAATTCATACCCCGGTCCTCACTTATCCCTCGCGTTCATTCAATCTCCTCTGTCTCTCTTTCTTCGTCTCTCTGCCCCCATAATACCTCAGCCTTTCATTGTAATCCAAGAGCTCAATCCCTCTGTTCTTTTCCTTTCTTGGATGAATAGTTCCTTTGTTCTTCCTCGGCCTCACTCTGTCTCCCCCTACAGAGAGCCTTTTCTCACTCCAATTTTATAACACCAAATCCTCTGTTTCTTCCTCTGCTTCTCTCTCTCTCTCTGTGTCCCTCCTCCCCAAAAAAGAGCCTCTAATTCATTGTAATTTAGAACACCAACTCATCATCTCTTCTGCCTCTGCCTCCATTTAGTTCTAGATTTGTAAATCTTCTGATTTTCATTTGAAATTTCAAAGTATAGGCTACTATTATGGCAACGATTGTGTACCAAGGTCTGCAGTCATGTCTAGACAGCACCCATCTTGTCGAGCCAAAAACGGTGAGGCTCAAACTGTCTTCACCGACACCACACTTCTCTCAACCCCTTGAATTAGCCTTAAGATCTTGTTTCTTGGATTGCAAAACCAAAGAAGTTGGAGAGAAATATCACCGCATTGAGGAGGTTTGCAACAAGCCCCAGAACCCCTTAGACAAGCATAGCCCCTCAAATCCTGACTTGGGTGGCTGGAGTTTCCTCCAAGCTATCTCCATAAACCCCGAAGGTCCCAAAGAAGCAATGGAGAAGGAAAACATCTACGTCCATCCTCTTGATAAACGCTCCTCGTCCATTCTGAGTGAGAAAAGCTTGGAACTGTGCACTGAAAATCTAGGCAACGAAACGGGCACCGAAATCAAGGAGGGTAGCATTTTCTCGTTGCCTGCGTCGGACTCTAAGGGCGGGAATTTGCCGACAAGGGAGCAAAAGAAATCACGTCAACTTTTTGGAGCAAAGAAAATTGATCCTCGGAATTTTCCACCTCCCTTGACAACGATAAGTGGCTCGGAATCTCTACGAGTTAGGCCCCACCGAGAAGATGGGCGGCTAATAATCAAAGCTGTCAAGGCTCCTGTAACGCACACTTATTTTCAAGCTGAACGCAGTCATGGCCGCCTTCGACTATGCGTTTTGAAAACTTGTTCTCTCAGTGTTGACTCGGATGAAGCCGATAATGAAGAAAATGAAGCGTTTGATGGAAAAGAAGGATTTGACAGTGATACCAAAGAAGAAAAACAACCTGCAGTGGAAGAAGAAGAAGAAGAAGAAGAAGAAGAAGAAGAGGAAGAGGATCAAGAGGAAGAGGATTTTGAAGATGAAGGAGAAAAGGACGTGTACTTGGTGGGTGAGGATTTGGATGGTAATTACGCATATGGTGAAGCTGAAATGGGAAAGGAAAAGTTTGAGAGGCGAAGAGGGTGCAAAGAAGACGATCAGCACGAGAAGAAAATATTGTTAGATTGGGA
>TRINITY_DN50289_c2_g1
TTCTTGTTCAAAGTTAATAGAAACCTCGTGGACTTGGAAAGAAACACAGTTGTTTACACACACACACACACACACACACACACACATGCATACATATACATACATGTGCATTCTGGTCAGTTCATCTTACTTATCAATTTTACTTGAGATATCAAGCACGCGTTTGGATTCTCAGATATTTTTAGGCATTTCTTCTTTTGCCAGCTTGTTCGATATTGGACGTATTTCATAGGCTCTAGCAGTTCATCAGCCACATTCTTGATGGTTGTTCTTGGAAAGTACAACTGTACAAGAGCCAGAAGAAATGGAGACACTTGTAAAATGGCCCTTTTTGTAACTATTCTTGAACAATGGTTTTGTTCTTTCCCTGTTAACCTTCCCCGCCTATATTGGAAGAACCAACAGAAGGTGGGAGATAGGGTGAGCAATTTTAAATTATCTCAAAAACTAGGAAGATCAACAAAACACATTCTGATGGATCGTTTAGGATATATAAGGGCATTAGTAGTCAACTAGCCATCTTTCATTTTTTTTAGACAAATTTTAGCTTAGTTGTCATTCAAAATATCATATGGTGAGCTAACCAATGTTTCAGGGATTTTTAGGCCTTCTTTGGCAACAAGTATTTTCAAATTCTTTTAACATTTCTTTACTTTTCTCATAAATTTGTTCCTAAATATTACTCAAATGTAAAAAACTTTTCTATTTCAAGTTTTCAACTTTTCTATTTCAACTTTTCAACTTTTTATCTAATAATTGTCTAAGAGTAATGATACCCTTACTACCGACTACTCCTCCTTGACTACCCTTGGCTGGCCATTCTTCTGTTTCTATTACTATATTGTACACCTAACAAGCTTCAATCTGCTATATGGAACAAACATAACGACAGCTTATTCAAGAAAAACAAGAACTTCTTATCGCCAACAAACCATGTCATACTCTTTTTTT
>TRINITY_DN50289_c2_g2
CTGGGCATTAGTAGTGAAATAGCTTCTTTTTTTTTTTCTTTTTTTTTTAATATATAAAATCTGATTAAAAAAATTCATATTTTTTTTTAACCACTTTTTAAAAGCACCCTATAATTAACAAACTTTCTAAATCTATCTCTATTCCAGTTAAATATTTAGTCATTCTTCCTTTATAAAAATTGCCTACTTTCCATACATCTTGCTAGAAAAAGTTGGGATACCGCACCACCGCCAGATCTGGTTTTCATTTTAATAAATATTTCCATTTTCCAATCAAGTATTACACACACAAAAAAAAAAAAAAAAGTATGATAATGTCCTTACGTAATACATGGTTTGTTGGGCTTCTTGTTTTTCTTGAATAAGTTGTCGTCATGTTTGTTCCATATAGCACATTGGAGCT
>TRINITY_DN50289_c3_g1
CTAATGTATACACGGCAGCCTGTTGTAGCTTCCACCCGTTTCAAGGAATTGCCTCTAGGGCCAAGAAGCCGCCCAACAAAGTTGAACTAACACGCATAAAGAAACAAACCATTTGATGCAACTGGTTTTTAACACAGCGGAACAGATGAAAATATGCAATCAAATTTTACTTCATAAACTAGCATTTTATACAAAGCTCACATTTGGGTAGGTATCAACTGGAATTTCCAAACGCAAAATCCTCTTGACAGTGTATGAGCTAGGGCTCGCAGGTGCACCTTGCCAGTCCATTGTCATTCCGGGGGGTCCACTTAATCTCTATCATGTAATGAAATAAAATGAAATACCAAACAAGAATGAGTTCAAGGAAAAATTGCATGTGGTTCTCAGATACATTAGGAACATTCAATAAAAATTCATCTGTCTGAGCAGAAAGATCGTATGCAGAGTGAACCAGAGAATGTACATGCAGGGTAAGCATGTCAAACAAGCAGCAACCAGCAATAACCTCCCTTGTGGACCATTTACTCCGATTCAGAAAAACATTAAGTATGACCAGTCAAAGTCAAACAACTCATTCTTTGTCTCTTTGCACTTGCAATCTAGTCACATACAAATAAAAAATAACATTAAAAATAAAAAGAGCCAATCCTCTGGTGTGCTTATATTACATCTGAAAATCAGGTCGCTCATCAAGTCAAGCACATTCATACAGCTAACTATCCCATTTTCACATCACTTGTGAGCTTCAATTGCAATCTTCAAGCATGCATATACCTTGTAAACGATTTAACTCCAAGATAAAAAGAGAGGTGAATATTGAAATAACTTCATTTTATTTGTGCATGTGAATATTACAGAAGGATGTCTATATGCCTTCATCAGTTTAGCATTCATCGCTGCTCATTCAAGATAAACTATATCATCATTTAGCCATCTAATGCAATAACACGTCTCATGAGATGATAGAAGGAGTTGGGGGAAAAGTTGTGAGCCAGCAGAACTGCTGAAATTGAGTATTCTAGGCTGGAGGTTCACAAACAGCTCTGCTTTTTCTCTACTGACGACTTTCCTCCTTGAGTAGCAGCTTGAGGTAAGTCAAAAACATCTGTAGATTTGTTCAGCTCAGGGTTAAAATGGACATTTTGTGACATGGGTCATTTATAAGAGCACTTCAAATTGTCCATCCACTTCCAAGTTCCTTGACAAGATCTCCGTACAATGACCTCACCTAAAGTTGGACCCCATTCTCAACTAATGCTTTTCTTAGCATATTCCACAAAATTATGCAATTTAATCGGTATGTTTATGTAAAAAAAAAAAAAAAAAAAAAGGAGAGAAAAGAAGAAGAAGAAGAAGAAGATAGACATGTTATATTGCTGTGGCTCTACCCTTATTATATTGCCTTCCAATTATATGCATTTGATATACGAGCAATCTACCAAATCACGTGAAGTCAAACATCATACTTATTAACCAGTGACTTAATATTAAACCATATGCATATGACACACATCTTGTAAGCTTATTTGCTCATAGTCGCAGAACTTGAAACACAAAAACAAAATAGAGGTCAAGGGCGCCATAAATCAGATAAACAGTAACCTCCGGAGGAAGGCCATTCCAGCCACCTAATCCCGTCCCAGTGACACTTGACATGATGTTTGAAGAAGCCATGGGACTGGGGCTTCTATGCCGAAGTCTGTCAAAGTCACCAAAACCTTGGTTGGACATCATTCCAGAAACCCGTAATATCTCTTGATTTAATAGTCGGCTACATATCGGAAGAACTTGCATGAACGGTCCAAGCTTTTGATGCTCTGCAAGCAGTTCTGACAAGTACTGACTACAAAAAAACCACCCCGTCCACGGAGATCAAAAGAACAGGACTTTGAGAGACACGAAAGAAATTCAACAACTTGACCAAGACTATATCTGTGTCTGCGGTTCAATCCTGTTTAATTGTACAGTACTTTTGGAGGCGTACCTGTCAACATCTGGGGTGCTTCTAATCTGTGGTGAAGCAGCCCTTGCGGGTGAGAAGTTGGGATTGTACAGACCTGAC
>TRINITY_DN50289_c3_g2
CCCGACGTCCCCCCAACCCCATAAATAGTCTGGCTTCCGATCTCCCTCCCCATTTCAAAACCCTGGCAAGCTTAAGAGGAAGGAACATCCAGCAGAAAGAGGTGGAGCTAGCTATCAGTTGGATGCATGTGCTTACCTTCCCATGCAAGCATTTTTGTACCTCAACTTCCCCAACTGCAAGTCTAATAAATAGTTCGCTGGAGTTATATTCAGAGCCTTTAGCCAACCAAAATGGGCAGTATGCAGAGTTCTTAGCACTCTGTTCCTTAATCTCACAGAGAAACAGAGAGACAGAGGCTCGCAGACACAAGATGGCTAATTACTCGGAGGGACACATTTGCCAATGCCTACGACGGCTGGCCACCGTGCGGCGTAATGCAGTGGTAACGATCAGCGGGGACCGAAGAAAGACAGGTGAGCAATTTGTGGAGGACGTTTTGTGTCTGGCTTTTGGGCTGCTGGAACTTGGCATCGGCGCCGGTGACGTTGTCGCCATCTCTGCTTTGAACAGTGATTTGTACTTGGAGTGGTTACTTGCCATTGCGTTTGTCGGAGGAATAGCTGCTCCTCTGAATTACCGATGGAGCTTCGATGAAGCAAGATCGGCAATGCTGCTTGTGCGGCCAGTTATACTGGTTACCGACGAGAGCTGTCAGAGCTGGTACTCAAACTTCCAAAATAATGACATAACTTCCCTGAGGTGGCATGTTTCTTTCACTTCTCCCTCAGATTGCATGAAGACATGGAATGTTCCCTCTTTCTAATGTCCCCCCAGTATTAACTACTGAAATTCTCAAGAAGCATTCTGTAACGTCTCTACCATTGAACTACCGCTGGGCAAGTGAGGGTGCAGTTGTGATTTGCTTCACTTCAGGAACCTGTGGGAGGCCAAAGGGAGTCACCTTAACCCATGCTGCCTTGATCGTACAATCCTTGGCAAAACTCGCCATTGTTGGTTACGATGAGGATGATGTTTATTTGCACACAGTGCCACTGTGCCACATTGGTGGTCTCTCATCTGCCATGGCCATGCTAATGGTTGGAGGTTGCCATGTCATAATACCTAAGTTTGAGCCTAAATCAGCCCTTGAAGCCATAGAGCAATACAGAGTAACTTCTCTAATAACCGTCCCTGCAATGATGGCTGATTTTCTTTCTTTAATTAGGCGGAAGGAAAATTGGAAAGGGAAGGATACTGTGAAGAAGATATTAAATGGAGGTGGAAGCCTGTCAATTGAGCTTATCAAGGATGCCACCTTATTCTTCCCAAGAGCTAAGCTTCTCACAGCTTATGGAATGTCAGAGACATGCTCTTCGCTGACCTTCATGACCCTTCATGATCCAAGAATGGAAACATCCAGCCAGCACATTAAGACTATTGCTGATACAAAACATACATCCGTTCACCAAACACAAGGTTTTTGTGTTGGCAAGCCTGCACCCCATGTTGAATTAAAGATATGTACAGATGGCTCTTCTCACGTTGGAAGAATTTTAACTAGAGGTCCACATGTAATGCTTGGCTACTGGGGTCAAATTCCAGCAGTGGCATCTGATTCTACTAATGAAATCTGGCTTGACACTGGTGACATTGGGTCCATCGACAAGAATGGTAATCTATGGCTAACTGGACGTGCAAATGGTAAAATTAAGAGTGGAGGGGAGAACATTTACCCCGAAGAGGTGGAGGCAATCCTGTTACAACATCCTGGGATAATTGGCATTGTCATTGTTGGGATTCCGGATGCTAGACTGACAGAGATGGCTATTGCTTGTATTCGGTTGACAGAAAATTGGCTTTGGTCTGATACAAGCTTTATACACTCGGCAGAAAATGGAGGGCTAGTCTTATCCACTGAAATTCTTCTACGCTATTGTAGAGAAAAGAATATAACTGGGTTCAAGATTCCCAAGATGTTCATTTTATGGGAGAAACCATTTCCACTCACAACAACTGGGAAAATAAAAAGAGACCAAGTTCGAAGAGAAGTTATGTCTCATCTGCAATCATTGCATAGCAATTTATGATCATTTGGCCTCATTTGATTGTTTAGAGCACCACATCCAGATACTTAGGTGAGGATCTTCCCATGTTCTTCTTGGCCAATAGCACATAAATGTGGAAGAAGCAAGCCTTAGTCTGGG
>TRINITY_DN50289_c3_g3
AGAAGAAGAAGAAGAAGAAGAAGATAGACTTTCCAAATCTCCCTGCTGCTTCCACAAAACAAAAAAATATAATGGCCAACTTCTCAGAGGGCCACATTTGCCATTGCCTGAGACACCTAGCAACCGCGCGGCGCAATGCTGTGATCACCATCAGCGGCAACAGGCAAAAGACTGGCAAGCAGTTTGTGGAGGACGTGTTGAGTCTGGCTCGTGGGCTGTTGGAACTTGGCCTCGGAGCCGGTGACGTCGTTGCCATCTCTGCTTTCAACAGTGATATGTACTTGGAGTGGCTACTAGCCATTGCGTTTGTTGGAGGAATAACTGCTCCACTGAATTACCGTTGGAGCTTTGAAGAAGCAAGATCTGCAATGCAGCTTGTGCGGCCAGTTATGTTGATTACGGATGAGAGCTGTCAAGGTGGCTGGTACTCAAATCTTCGAAGCAATCACATACCTTCCCTGAGGTGGCATGTTTCTTTGAGTTCTTCAGCTCCCTCCTCCGATTTCATCAACACATGGAATGTTTTAACTACTGAAATGCTGAGGAAGCAATATTCTGGAAAGTCTGATCTGCCGTTGAACTACCGGTGGGCACGTGAGGGTGCTTTTATGATTTGCTTCACTTCAGGAACCTCTGGAAGACCAAAGGGAGTTACCCTAACCCATGCTGCTTTGATTGTACAATCCCTAGCAAAACTCGCCACTGTTGGTTTCAGTGAGAATGATATTTATTTGCATACTGCGCCATTGTGCCATATTGGTGGTATTTCATCAGCTATGGCGATGCTAATGGCCGGAGGTTGCCATGTCATAATGCCTAAGTTTGAGTCTAAATCAGCCCTAGCAGCCATAGAGCAATACAGAGTGACTGCTCTAATCACTGTCCCAGCAATCATGGCTGATCTAATTTCTTTAATCAGGCGAAAGGAAACTTGGAAAGGGAAGGAGACTGTGAACAAGATATTAAATGGAGGTGGGGGACTTTCAGTTGAGCTATTGAAGGATGCCATCTTGTTCTTCCCAAGAGCTAAGCTTCTCACTGCTTATGGGATGACAGAGACATGCTCTTCAATGACCTTCATGACACTTCATGACCCAAGAATGGAAACCTCCGGCCAACACCTCAACACTGTTTCTGATAAGAAACATAGTACTACTACGGCTCACCAAACCGGCCTAGGTGTCTGCGTAGGAAAGACTGCACCACATGTAGAATTAAAGATATCTACAGATGGCTCTTCTCAGGTTGGAAGCATTTTGACCAGAGGCCCGCATGTAATGCTCAGGTACTGGGGTACCCAAACTCCAACCAAAGCATCTCATCATGACTCCGGTGATGAAAATTGGCTTGACACTGGGGATGTTGGGTCCATCGATGAGTATGGTAATTTATGGCTTGTTGGACGACTAAATGGTAAAATAAAAAGTGGAGGGGAGAACATTTACCCCGAAGAGGTGGAGGCAATCCTCTTACAACATCCAGGGATTATGAGCATTGCCATTGTTGGAATTCCGGATGCTCGCCTCACAGAAATGGCTATTGCATGTATTCAGTTGAGAAAGAACTGGGTTTGGTCGAATGCAAGCTCTAAACACTCAGCTAAAAATGAAGAGCTGGTCTTATCTAGTGAAATTCTTCGACAATATTGCAGAGAAAAGAATATAACAGGGTTCAAGATCCCAAAGGCATTCATTGTATGGGACAAATCGTTTCCAGTGACAACAACTGGGAAAATAAAAAGAGACCAAGTTCGGAGAGAGGTTATATCTTATCTGCAACCGGCCTTACAGAGCAGTCTATGATTGTCTCCTTTGATTAATGTACGTTCAGAGCAGCAGCACACCCAGATGCTTGGGTCATGATCAGCAATCCGCCCATGTCTTTTTGAGCAGAAGCCAGAACATATGATACCTGGGATTTATCGGTTCTTATATGTAATAATTAGTGGCAAATCTCATGTAACATAGCCACATTTTTTTTTTTCATGATCTTGTCCCAGTTATCATTTTTTTTTTTTTTATGTTTCTTGTTTTATGTAATCTGGGTCTGAATAAAAGTCTACTGACTTTGTTCAGAGTTGTAAGGC
>TRINITY_DN50289_c3_g4
AAAATGATGCAATCCCGGCCCGAACAACTGAGAGTACACTCGTTCCTCACTACACAAGTTTTTGGTGTATCTGCCCTTCGAGCTATTGATATATAACTCAAAGCAGTAGTAGTACTACCAAAGAGCAGAAGTAGTGCAGCTAGAGCTAGCGCTAGGTCTCTCGATCTTGATATTTGGATAGCTTCGCAGACAAGGAGAAGAAGAAGAAGAAAGAAGAAGAAGAAGAAGAAGAAG
>TRINITY_DN50289_c3_g5
GTTATAAGAAATGCCAAAACACTAATACTAACTAATGTAGTAAGATTCTACACCAATGGTGTGTTTGGTGTGTCAATAAGCGGACTTTCAAATATATTTTCTCTAACCCTTACTCTACTGAAATGTTGAGTAATTTAAAAAATAATAAAGCTAACATATTGCATTTCCCATTCCTATGGAATGGTGATCAGAGAAGCAGAAAATGGGTCATAACATTCACTAGGGCTTTCGTTTCTTTAAAATTTTTAAACTGTAATTGATATGTGGCTA
>TRINITY_DN50289_c4_g1
GAAAGTTGTAATGATTAGATGAAAAAGTTGAAAAATTTATAATTTTTTAATATAATTTTTGTTTTTAGATTTGAAAAAATTGAATTGTTTTTTGTGTTTTGTTTGGAAGGTTAGTAAAGTTGTATTGATTTGATAATGTTTAGATGAAAAAGTTGAAAAGTTGAAATGTTAAAATTGGAAAGTGTTTGTGTTTAAGTGGTGTTTGG
>TRINITY_DN50289_c5_g1
GCCGAAGTCTGTCAAAGTCGCCAAAACCTTGGTTGGACATCAATCCAGAAACTCGTAAGATCTCTGCATGTTAAAGAGCATCTCATATGAGAAGTTGACCTGCAGTCTTGGAGATATAGTACTAAAGGCGAAGGCATTGTTGAAATGATGGAATTTGAAGAATGTTGCAAAATGAAGTAGGAAAAGCCCTCAGTTACTTCTAGTCATCTTTGTTTGAGGAGACAACTTAAATGCCAGAACCACTCATAGGTAGATTGGGTAGAAGATAAAGTAAAATGTCTTAGTTCTTCTCAGCAAGGAGCCCATGAAGGACAACTTCTCAGTTGATCCAGGCTTGATCAATTTACTTTGGTCTTAAACTCATGTACATAAACTTGTTAGGGCTAAAACACTAGCAAACTCCAGAATCACAAGTAGCATACTCAATAGACTGTATTCAGACATACCAGACTCAGCCCAGCATTCTCATTACCAGCTTTGCTACTTTTCTTTTTCTTTTTTATTTATTTTATTTTTATTTTTATTGGCACCAGGTGTTGAACGGCGTTCCGACTAATCCAGGGGTGCATAAGCATTCGGCAAGGAGTTTCCTGCAAGGGCACCTCAGGTAATTCAAGGGGAAAATCCCCCAGTTTGATGGCCCCTAGAGATTGTTTGTACCCAAGGGAATTTGAACCT
>TRINITY_DN50290_c0_g1
GATGAGATGAGTTGAGTTGAGAGGCTTATTGTACCTAAAAAACCCTGCTTCCAAATTTTCTTTGATTGTTTTGTCTTGTTGACAATCAAAAGATGCAATTTGGCAAAGTTGCACCTCGGAGTGACATGCATCTACCATTCATTTCACGAGAAATTTCTGTCCTTTCCCTGGTCACAACAACTAAATAAATAATAATGATTAAGAAAATAAAAGCATGATAACAAAATAGTTTCTCCTTGTTACTTGCCACTTGACACAGTTCCGTAGTCTTCTTTTGTGTTAAAACAAATGAGTTTACTTTTGCCTAAGGATG
>TRINITY_DN50290_c0_g2
CGGAAGTCCAAGTCTTTCACGGAGAGTATTTGTGCTCCACTGTCTTTCTAGCTTCGAGTCTTCCCTCGCTGTCCCTCCGAACGTACAAATCCTCCTCTCCTAAAGCCTCTAACAAATCAGAGCACAACGTCCACGGCCCACTGCGTTCTAACAATCGAGATGGCTCTATCGCACCTAGCCTCATCCTCATCTCGCTCCAATCTCCTGAAGCCCATTTTCGCCGCCTTATCTTCAACTCCATCTCTCCGCCGTCCGATCTCCTCAGCTGCCGCCAACGACAGCAGCACCCTCACCATAGAAACCTCCGTGCCCTTCACCGCCCATCAATGCGAGGCGCCGTCGCGCTTAGTGGACACCACCCCGGAGGAGCTCCTCACCTTCTTCCGAGACATGGCAACGATGCGGCGCATGGAGATCGCTGCAGACTCTCTCTACAAGGCCAAGTTGATCCGCGGGTTCTGCCACCTCTACGACGGCCAGGAAGCTGTGGCCGTGGGCATGGAGGCCGCGATCACTAAGAAGGATAGTATCATCACCGCCTATCGCGACCATTGTACCTACCTTGCCCGCGGTGGGACCCTCCTCGAGGTTTTCTCCGAGCTCATGGGCCGCCAGGCTGGGTGCTCCAGAGGGAAGGGAGGGTCTATGCACTTCTATAGGAAGGAGGCTGGGTTTTATGGCGGTCATGGTATAGTCGGGGCTCAGGTACCGCTAGGTTGTGGCTTGGCCTTCGCGCAGAAGTACTCTAAAGATGGGACTGTGGCGTTCGCGTTGTACGGTGACGGTGCGGCTAATCAGGGCCAGCTGTTCGAGGCCTTGAATATAGCTGCGCTTTGGGATTTGCCGGCGATTCTGGTCTGCGAGAACAATCATTATGGTATGGGAACGGCAGAGTGGAGAGCGGCAAAGAGTCCGGCCTATTACAAGCGTGGGGATTATGCTCCTGGATTGAAGGTAAGTTTGATCCACGTTTTAGTTGATTGATGTATCAAATTTTGGATCCTCTCGTTCTGCACATGTTGTTACTACATTGTTATCGGTAATTAAAAGTTGTGGTTAGTGAAAAATCGATATGCTTCTGTTTTCTAGGAAGTAACTATGTGCCATAAAATATTAGATCAGTGTGGCGTTGTATTTCTAAAATGGCGTTTGGTTCAATAATCTACATTCTCTCCTGAGGGGGAATTCGGTTGTGTTGGAATGCAACTAAACTCATGTTTGGAAATGACTAGGAATCGAATAAGATTTTTGGGAATATTAAATTACTATGTTTGACTTCTTCTTATGCATTTATGGATACCGAAATATCTTATGTTTCCCTCTTCAGGTGCACAAAACTGTTCTATACAAAAATATTTACAAATTAAACATAAATTGTGGTTTCTCTTTCATTTCTCGACATATAAATCGTATATACTAGTCTGTTTATTTATTTATTTTAATTTTTTTCTCAAACCAAATAATCAGATTCATTTTCCTTTGTTTATAGGATTTGACAGCAACCACAAAGTATTAACTAGCAATATGTTCTTCATTCAAACATTCATCCCTTTTTCTTACCATACAAAATTCTGCTTGTGCACATCGACAAAGAGGTAAAGAACAGATAATAAAGTCAAAGCAACTGAAACAGTAATTTTTGTGTTTTTGTAGCCTTTCCATATAAATACTTAGATGGCCTAAAGTCTTCCTAGAGAGTATGCAATTGAAAAAAGGAATGTTTTTCAATTTAGAAAAAACAATCCCAGGGCTAGGGGAATGTGGACTCTCACCTCTATACAAGAGAATCCACATTTTCAACAAAAGTGGGTTGTGACGTTATTCATATTCCCCATCTTTTAGGACTTGGAATTCTGAAAAAAACCCACATCCTAACGCCACGTTAGTGTTTTGAGTGTTCAAATTGCATTTCAAAAGTCCAGAGACTGCTTAGCCTGTCTTTGTGATTGAGTAATTTTCTTGTTTGATATTGTTAGCATTTTAATTGCCGGTCCTGTTAGGTGCATCAGTTCTCTACTCTTCTGCAAGCCACAGTTTTTCTTTAGGTAAGTTGATTAAAGAATGCGGCGCTGATGTCTTTAATGTCCATTTATCGTGGCTTACTCTTATGAACAGGACATGGAAATGCTTGCTGTTTGTAAATATTGGTGCATTTTAGATGTGGTTAACGTGCTATGACTTTTAGATTTTTTGGATGCTAAAATGTTTATGAGTTGCATGTTCAAGATTAAGATATAACATATATTCAATCTTTTAGTTGTAGTGTCTGAATAGCTTTATTTTATTTTCCTTAGTTTTTTTTCCTTTTCCTTTGAGATATCATTTTGGAAACTTGTGTTCTAGATGGAAAACTGTCTTAGGGATATTGGTTTGTAGAATGCTGACACAAAAGGGTAGTGGGGAAAATGCTTTTGACATTGAAGGAGTCCGGTTTCCTCTATCTGATTTCTTGTTATGATAAGTAAAAGAAAATACATTAAATTCTTATCTGAATTTGGCTGTTGCTTGTATGCTGTGTGAGTGTGACATATAATTGGCTTTTTCTTAAGAATTATAAACGAGCTATTTGTTTCATACTTATGTATTATTGGACATCTTTTGCATTTCTCGTATTGTTATTTTCTTTTTCTTCCCCCACCACCCCCGGCCAAAAAAAAGAACAAAAAAAATAAAGGTGGGGGGGGGGGGGGGGGGGG
>TRINITY_DN50290_c0_g3
ATTTTTGTTTTAAAATTTGAAAAAGTTGAATTATTTATTGTATTATGTTTATAAATTTGAGAAAATTGTAATGATTAGATGAGATGAGATAAGTTGAGTTGAGATGAACTCAAAAAACAAACGAGGATTTATGTAGAGAAAGGAAGCTCTACTCTATTGTTTACAATTGGGAGTCTTTGAGAGTAATATTTGAATCAGATTCAGCTATACTTGTCCACTAGTTTTTGAATTCAAAATGGGGGGATGACATCGTATTTTCTTTTCAACAAGTTCTATCATTTTCTCTTCAATATTCTTACAGGGAAAGTAACTTTGTGGCTGATTGTCTAGCTAAAGTAGGGGTTGATGGTGTTTCTGTTACATATTTTTTTTGTCTCTCATATTCCTAAAAAGGCATTGCGGTTATAGGTTGGACTACACAAATTTATTTCGGTCTAGACACTGATTTGATAAGCTGATTTCTTGATATTTCTGGTTTGCTGGTTACTTTTGGTTGAAT
>TRINITY_DN50290_c1_g1
TGAGATGAGTTGAGTTGAGAGGCTCTCTCAATCCAAACAACCCCTAATCTTCTCCTTACCTTTTTGTCCCTTTCCATGTTTACTTGCCGGATATTTTCAGATTCCACTTACTATGCCAATGAAAGTTCCACCTTCATTTCCAATGCATAAAAGTCTATAGTGACAATGTGCTGTAGTCACCTCTATTCATATTTTTCTCCTGTTCCTTCA
>TRINITY_DN50291_c0_g1
GTATCCTTATTCCTGAAGGGAGGGATGGGAGGGGGTGGAGAAAATTGGTAGAGGTGTTGAGGGAGATCAGCTTCGCAGTTGGCCCTACGGTTGTTACGACGTCGGAAGCTCATCCCCCGACATCGTAACTGGATGCTGTAAAAAAATCTTCAATGGTTTCAGACCCATCCCATCAACTGGACAGACGGAGAGGAGAGGCGCAGCTGCAGTCTGGAGATGGCGTGGCCTCAGTTGAGGTAGTGGGTCAGAGTTTGGAGGGGGCTGACAGAGATATTGTCGGTCTTAATAAGGAAAGTCTTCTGCGGGTAGTGATGGAGATGCATAAACAAATAGAAGATTTGAAGGCAAACTTAAATGACTTAAAATGGTGCGTTGAAATAGAGGTAGAGGTGGGAGTGGGCGCGGGCCTGGGGAAAAGAGCTATGGTAGGGCCTCTGGGCTAGCTGAATGGGTCCAATACTAATGTGCAGGCCTTAGGGCCTCGGTTTCAACCGAAACTGAAGAGGCCTGTTTGGAGGAGACGGGTATTGTCTGCCCTAGGCCCGTCGATGAGTGGGCCTCAGCCACCGTCGCCGGCGAAGTGCCAGGTGACGCTAGCGAGGGCGGCAACACCTCTGATGGTTGCCGGTAAGCTAGAAACTGTCGATAATGGAGGAGTTCTTAGGGAAGTGCGCGATAGGTCACAGAAACTGACAACTGCCGGTAAAGCGACAGTTGCAGAAATGCCAGTGATGCCTTTGCCAGCAGTAGAGGCTTGGAATTGTAAGGTCTCTTCCTGTGAAGAGACGCTTGCAATGGAGGGGCTTATAGTAAGCCAGAATCTGCCGATAGTGGAGGAGGAGTCTCCACTGTGCGGCGCTGTGGTGGCTTCAGCCAGCCAGAAGGTGCCGATTAGCATGGTGGGAGAGTTTCCTCCCCAAACAGAGGCCCAGGACCATCCCGAGGATCATCTAGTTAGTATAGTTGTGGGAGGTCTCAGTTTTGAAGCTCATCCAGGGATTGAGGGGGCAGGGGCAGAGGTGATTGATGATGGGTTTTCTCAAAGTGAGGTAATGATGGTCCTTGAGACCCAATCTCCCATTAATAATGTTGTGGTTGCATGGGAGGGCAGGAATTTAATTGGGGAGGAAGAAAGGATGACTCCTAATCTACAATGGGCTTCTAGTGATGGGTATCGATACCGTTAAACCGTGTGCTACCAGATGAGCTGAATGTTTCAGATTGGGTGTTTCAAAAGGTGAAGGATTTGCATCGCTGGATATGCATGGAATGTGGGGGCTATGAAGAGCAGTTTATGGCTCTACTTACTGCAATTGAAGCAAGTCATACACAGTCTAAGAAATCGTGGTCGAAAAAATAGCGGGAGCTCAAATTATGAAGGAAGCTCAAGCCCTGAAAGATCCAAAGGGAAGGGGCATGCTTATCCTTTATGAAGCCGAAAATTGTGTCTTGGAACTTCCGCGGGTTAAATGAGGCGAATAAGCGGCTTTGCATAAAAAACTTGTTGCGAGAATGGAGGGTGGATATAGTATGT
>TRINITY_DN50291_c0_g2
GTGGGAGTGGGCGTGGGGAATGGCCAAAAGCATCAGCCTATGGTAGGGCCAATGGGCCAGCCGAATGGGCCCAGGAACTATGCGCAGGCCTTAGGAAGAAACCGGGAAATGGGCCCTGGTATTGAAGTTGGGCCTCGGTTTCAACCAAAACTGAAGAGGCTTGTTTGGAGGAGACGTGTATCGTCTGCCTCAGGCCCTTCGACGGGTGGGCCTCAGCCACCGTCGCTGGCAAAGAGCCTGGTGGCCCTGACGAAGGCGGCGACACCTCCGACGGAGGCTATGTTGCTGGATTCTGGTTTGATTGAGC
>TRINITY_DN50291_c0_g3
TGTTGAGGGAGACCAGTTTTGCAGTTGGCTCTGTAGTGGCTACGACGTCGGCAGCTCATCCTCCGACATCAAGGGTTTCAGACCCATCCCATCAACTTGTCAGACGGAGAGGAGAGGCGCCGCTGCAGTCTGGAGACGTTGTGGCCTCAGTAGAGGTAGCGGGTCATAGCTTGGAGGGGGCTGCAGAGATATTGTCGGTCTTGATAAGGAAAGTCTCTTGCGGGTTGTGATGGAGATGCAGAAACAAGTAGAAGTTTTGAAGGCTAATTTAAATGTTATAAAACGGTACGTTGAAAGAGATGTTGAGGTGGGAGTGGGTGCGGGCCTGGGGAAAGGCCAAATGGGCCAGCCGAATGGGCCCAGAACTTATGCGCAGGCTGTAGGGGGAACCGGAAATGGGCCCTGGAGTTGGGCCTCGATTTCAACCGAAACTAACGAGGCTTGTTTGGAGGAGACGTGTATCGTTTGCCTCAGGCCCTTCGACGGGTGGGCCTCAGCCACCGTTGTCGGCGAAGAACCAGGTGGCCCCGACGAAGGCGGCAACACCTCCGGCGGAGGCGTAGGTGCCGGATTCTGGGTTGTTTGAGCACTTACATAGCAAGGAAGCTTGCGATAGGTCACGGGGTCCACTTTAGGGCTCCCTGACGATTGCCG
>TRINITY_DN50292_c0_g1
TTCCGAATACTCATTTCCCTTGGAGAAAACTGTGGAGGAATAAGGCACCCCCCAAGACACTCTTCTTCACTTGGACAGCAGCCCTGTGTAAGATTTTGACTACCGAAAATTTACAAAAGCATAGGGTAATTATTCTTGATTGGTGTTGTATGTGCAAGAAAGCTGGGGAGACGGTGGATCATCTTCTGTTAAATTGTGAGACAGCTAGTGCCATGTGGAGCGAAGTGTTCAGTCGTATAGGATTAAACTGGGCGATGCCTGCTACAGTGGTAGAATTATTGGCTAGTTGGGTAATACCGGATGGAGTTCCACAAATCAAAGCTATGTGGAAGATGGTTTCTATCTGTATCCTGTG
>TRINITY_DN50292_c1_g1
CAGGCGAGTTCCGTGATCTTATTAATTCGATCCATTAACATTTTCCTTCTCAGGAGCTGGATATCCTTAACGACATTTTCTTTAGCAGGAGTTGGATAACCTTGACGACACTTGTCCTAGCTATAGTTAAAAGTAGGTGGATGAGGGAGGCTTGCAGGAGGCGAGCCACTCCCTTAAAAAAATACAGAAAATTTTGTAATATAACCACCATAAGTAGAAGTTGCAACCACTAAATCTCTAGAAAAAACAACTGTAAGACCTTACCAAGAGGAAAAGGAGATTTAAGAAAAACATGGGAACGAAAAGTAGGAAAAATAACACATTATACAACCACCCAAAATTTCTTGAGGCCTATCACAAATGGTCAACAATTTTTCTAACTTTTCGTGGGTTTTGTCCTTCCTTTTTTCTTTTGCTGCTTCTTATGTTCTTCATAGAGCTTTAGGTAGAATGTTGTACGATCCAAGTCACCCCTCAATCTTTCATTCTCCTCTATGTCACGAAGAAGCATGAAATGTGTAGAAAGTTTCTCTCTCACCTCATCATCACTGACCGAAACTGTAACTGTAAGTGGCGTAACACAAGCTGATCTGGAAGACCCACTACCTCTCTTCCGCTTGTTATTCAGTTTCAGGCTGTCGCTTTGTAGGTTGAATGACTCTCCTTCAAGTGACAGGTCCAAAAATGCTTGTTGAGGAGAAATGATAGAGAGATAAACTTGGTTCTGTCCAGTGTTTATGCTTGAAACGCTTGAAGCCATTGCCGAGACAGCTGGGTGATAATGCTTAGACAAAAGGTTGAGCTCCCAAAGGACTGAAGCGAGAGCCCCGCTTAAATTGGGGTCTGAAGCATATGGCTGATATTTCGCAATGCTACCTGAAACCGAGCCTCCTCCAGCATCATTTTCCAACAGATTCCGGCATTTGACATTCTTCTGAAGAAGATGCTTTAATGTGACCAATGCAGCCATGGACTCTGCAGATCCAAAGCATAATGAAAATGTGGCCAAACGCTTTACAAATGCAGCAGCCTTTTGCATATCATGCTGTCTATCTTCACACAACATCATCTTCAGAGCTTCAGCTAAAACCCCACCCTGATCTCTGATCCACAAACAAAAATAATTACAAATGAAATGGAAAATACTGAGCAATCACAATCAACCACTTGAAGAGAGAGAGAGAGAGAGATGGGAAATTGGATTCGAGGGATGAGAAAGAGCATACCCAGTCCCCAACCCAAAACATAACACTAAAGACTGAAAATAAAATGAAGATGGTGATGATGAAGGAAATAAACAAGAACATCTGCAAAAGAGAAACAGAAAGGTGGACAAAGCATTCATTTCTACAAGCATCTAACAAGCGTAAAGGCATAAAGATGGGGGGCCACACAGGGACAACACTGCAAATCGCCTTACAGTTTAAGGTAGATAGGTACAAAGACGACCAAATTTCCATATTTCAATAATATGGTACAACACATCAAAGTAAAAGTGTCTTAGTCGCGTTATTTCTTTCATCAGCAATGCTGTCAGTTGTAAAAACACCTCTCAGAAATTTGAAGCAAAGTCATTTGTAGTCAAGAAAATTTATGGGCTGGGAACTATAGAAACTGTAAAAAACTTGAGTAGGGGTTGTATCACAAAGCTCTAACAGCAAAGCAAACAAGTTTTGAATATTAAAAACTTTCCTTAAAGCAAGCAGAAGAGCACTACGCATCCAGAGCAACATTTGGAGTCAGCACAAAAGCTACTAACCTTCCAGGCCTGTACTCAAGTATAAGATTGTAAAGCTGAACAAAAAAGTCATTTAAATCGACATTCAAGGCATCAAGATTGCTCCTCATCACTTTAAAGGCAACAATGCAGCACTGGAGACGCTCAGATACAGTAAAGCAATTTGAGTTTTTCTGAGAAGAATCGCCAGAATTACTCCCGCCAGAAGCCAGCCTTTTTAGATAATTCATAAGATCGGCCATGAAATCTAGGTCAATTAGATGCGAGAATTTTCCTAATCCTTTCAAGCATGGTGCAAGCAGCGGGTGGGAACCAGATGCACCAGAAACTGCACTAACAACCTCTTCATTGCTGGAAGCTTTTGGCTGAACAGAATGCTTCAAAATGCGGAAGTATGTCTCAAATACAGCAGAAAGTGTCTCTGATTGCATCCTTCTCTGCTCCAGAACATCTGGCATAAAAGAAGCAGCCTTATAATCAGCAGCAACCTCCTCTCTCATCTTTGTCATCTGTTCTTTCCTACTTCTCTTTTTGTCAGTGTCTGGCAATTGGCTTGGCTCCTCAACATGTTTTCTTTTTCTAAATTTCTTGTATTTGACTCTGTTATTCTCATTTGTTTTCTCGGGCCTCCCAAGATTGTCATCAAATGACAAAGAGAAGAAAACCTCAATGGAATCGGGGTGCAGCTGGCAATTATGAGCTTTCACATGATCTGCAATCAACCGAACAGCCTCCACAGTAACTTCACCACCATGTTTTCCCTCATTGGTAAAAAGTGATGTAATTGTAGCACAGCAGAGTTTCCTCACAACATTATCAGAGGAACCTATATTTCTGACGACAACACCTAACAAGCTCCCCCGGAAATTGAAGTGTGGGACTGCATCAAGCAAGGTACAAATACAGCGAACAGCAACCTGCTGAAATGAAAGCTTCTTTTCCAGCACTATCAACTTCTGTAGGAAAGCCTTGTATACAGATAGAAGTGTTGATTCATAGTACCGCATCTTTTTAACAGATTTAGAAACCTTCATTTCGAGCTCCTTTTCAGTAGGAAGCCTGATTCGGTAGCCAGGGATGATATCCTTAAAAACAGCCAACAAGGATAGGACTCCAAGTTTCACAATCGCATCATCATTATCTTTAGAAATTTGCAACATCTCCTTTAAAGATTTGATATTTGACTCCGGATCTGCAAGCAGCGCCATTCCCAGCTCTGCAAGCTTTTGCTTCTTACTTTTGAATGCTTCTTCAGCTGTGAGATCTTCTCTCACCTCAGCCAGAACCGCTGCTTGTGGCGTTTGTTGTACTTCCTCTGCTTTGTCCAGCTCCTTCCCTTGTTTCTTTGCCTCTTTCTTCTGTTTTTTAAGCTTCGCTCTCCTTTCTACTTTTGTCAGCTTCACGATGCCTTTATCCACACTATCACCCTTCTCATCCTCACCAGTTTCTTCCTCACTGTTTGCACATAATATAGAGGTCTTTTGTAGTGTACGATAGTAGAGTTTTCCATCCAAGGTCTTAACAGGAAGGGCGTCTACAGGATCAACCTGAAGCCCACTCTCCACTTTTTCTTTCTGCAATGTCTTCTTCTTTAATCGCTTCTCATACAAAGCTTCCAGTGCATCTTCTTTCACATCAGCTACACGAGTAACATGCCTTTGCACATACAAGAAAATTTATCAAACTTCACACCACATAAACAAAATCTTCAAAATACACACAAACAACACATACATAATAAACAGATATGGTCAAAGTTTAGGATTTGTGAACGTTTGTGTCTAGGCGTGTACGTGCATATATTTGCAAATCATATCAACATTTGTAGTAAATATGTACCAATGTATGCATGAACAAATATACGAAGCAGTAAAACAAGTTTCCAAAAAGGTTTGAGCTTCCAGTTTGGAGAACCATAAATATAGAGGTATGCCATAAAATTTCAAAAAGAACACGAAGTTTTTCTCAAATATTTTTACTTCCCAACAGCTTTACAGTTTATATTATTCATTATGGTAAGTTAAATTTACAATTTCAAGAATAATCAAGCGTAGCATCTATAGAATAACGAAACTTCGTCATGGTCTTCCACATGGAGATAATAAGATATCAACATCATTTTGTTGGTATTCTGCATGAATATATCAGTTTCCATAAATATAACCAGAACTTATTGCTGGCATTCGAATTAGCTTCTCTCTGTTGAAGAATAAAATTCGATTAAGCATGTAGAAAACATTATCACAGTGAAATGCCAAAGGTTCACATCAAATGAAGAAGCAAACGGGAAAAATAATAGACGGTGCGGACTTGGTGATGGATTGGGTGTCCAAGCGGGAAAAGCCGACGGCGTAGTCGCGGTTCTCTTTGACGAACTGTAAGTCATCGTCGGAGACTTCGATTTCCTCCTCCAATATCTCCGGAGGAAGCTCCGGTGGAAGTACTATCTTCGGCTTCTGGCTCTTCTTCCCCATCCGGAATCCGAGGGAGCACCACCGTTTAACTACCGCTTTGGCGTCGTTTGGGTCCCTGCTAGGGTTTTAGACGCGTGAGGGACGGAGATAAACCCCGCGGGCCAAAT
>TRINITY_DN50292_c1_g2
TGTGATCAAGAGGCTTCGGTGGCGGATCTCATGGTTCGTTCAGGGGACCAATTCCATTGGAATGTCACCTTTAGTAGAGCAGCTCAAGATTGGGAAATAAACAATTTCGAGGCTTTTTTCAGCTGAGTGTACTCGTCGAGGATGTCTGGACTGCGAGAAGATAAGTTGTGGTGGACACCCGCAGGTAAGGGTACCTTCTCGGTTCGTTCCTTCTATAAGTCCCTTACTTTGCTTCCAAACACTCATTTCCCTTGGAGAAGATTGTGGAGGAATAAGTCGCCTCCCAAAGCCCTATTTTTCACTTGGACAACGGCCCTGTGTAAGATTTTGACTACTGATAATATGTGGAAATGCCGGGTAATTATTCCCGAATGGTGTTGTATGTGCAAGAAGGCTGGCGAGACAGTAGATCATCTTTTGTTACATTGTGAGACAGCTAGAGCCCTGTGCAGCGACGTGTTCAATCAAA
>TRINITY_DN50292_c1_g3
TATATATCTTAATCTTGACTCAGCTGTAAATAAAGAAGATAAATAAAAAACACGAGAAGGATAATTCATAATAGAATAAATAGAAAAGAGCAGATAAATCTCAACGAGGCTATTCATTCCAACAGTCTTTTCTTGAAAAGTAAATTCCAACAGTCTTTGAAAGATTTACCACTATAACCCAAGAAATCCGATAAAGTATGAACAGTTAAATCTTAAATCCATTTTTTGTACAGCTTCCAACTGTACAAGTAGAAAACATATTTGCAGATATATTCTGTCTGGAAAAATCATTACCATCCCACCAACAAAGTCGTAGTGCTCAATCAATAGTTTCCTAAAAATAAATATTGATTCACCATACACTGGGTTACGTGTCTCCAACTAAAAAATGTCCAGTGAACAAAAACCAAGTTGTATCCACGAAATCACAGATTAAATCAAGCACACAAG
>TRINITY_DN50293_c0_g1
CATGTCTTGATTTCTATATTGTATGCTTCATGTTTGGAACATGTCTAAGTGATGAATCTTCATGTTTTTGTGCCTATGAGTTTCGGCCAAAGCAAGTTCTCATGGTTCCATGTATGTGTTCTGATATCTTATATGGTTTCTGTTATCATGCTATGAAATGAACATGTTATACTTGGTTATTTCATGCACGGCATTTCGCATGTCATACGTAAAGTATATGTAAGCATGTTTAAGTCTTATGTCACATGCATTTGGGGAAGAAGTGTTTTCAAATAAGTGTTTTCAAAAAAATGTTTTTCAAAAAGTGTTTTCAAAAAAGTGTTTTTCAAAGAGTGTTTTCAAAGGAAAAAGTTTAAAAGTTTTATCACTACCCCAAGTGCTAGGGCGG
>TRINITY_DN50293_c1_g1
GTTTCGACTTTGTATAAGATCATGAAAGAGGTTATATGATTCGGATCTACGTTGAAAATGCCATGATTCACATGCATATGTTTCGGTTTTGCTTGAGATTATGTTGATGTTTCACATATCATGAAGATTCAGTTATAGAAATGTTATGTGTTTTAGATTTTTGTAATGTTGCCATGATTTCATATTCGTTTCACCCTTTTCATGACTTTTATCTATTATGCTTCAAGTTTAGAACATGTTAAAGTGAAGTTTCTCTATGTTACATGCCTTTGATGCTTCAGCCAAGTCATGTTCTTCTATGTTCATGAAGTTGTTTTGATATTTCACATGTTTTATGTTATTATGCCATGATATGAATATGTTACGCTTGATGATTTCATGTACGACATTTCATGTGTCACATGTCAAGCATAAGAAGGAATACGTCTTAACTAGCAGGAACACGTGGTGCTTGGGGGAACTGTGATGTGTCCGCAATGTGTTATAAAAACAAGACAATGAGCTCACATGATACGAATCACGTGATATGACATGACATGATACGATACGATACGATACGACATA
>TRINITY_DN50293_c2_g1
TTTTTTTATTTTTTTTACTGAATGATTAAAAAAATATTTTTTAATGATGTTATGAATTTTTTATTTTTTTTTAAAATGTTTATGATGATTAAAAAAATATATGAAATAAAAGAAATACAAAATAAATAAAAAATTTTGTCTGATCGGAACACTTTCGGGCTCGAGAGATGAGAGATGTAGTAGTGCTCATTAAATTAAAAAGTAAAGGGGAATGAAATATTAGTTCGGGTCAGGGAAGTAGGGGACTGCTATAGTCTGGTCGGTCTACAAAGTAGGTCGTTTGGTTGTCGCTGTAAAAACTATTACTTGTCTAATAATTGTCGGATTATTTAATTGAATGCTACTAATGAGTTCCATGTTTTGCCTCCTCAAAGTTATCATTAATGTAATTGCATTTTTTGTTGGGGCAAAATAAAATACTTTGTATCAAAATTCCATATTGATAGGTAGTGACTTCCTTAATCATTAAGAAAAAAATAAAATAAAATACATGACATTCAAAATGATGGGACAAAATAGTATCATTGTATTTTATTAGTCGAAGATCTAAATTTTTTAGTTGTATACTATTATTCGCAGTGTTGGTTAGTCTAAAAAGAGTGTTTGGCTGGGATTTCTACACATGTATATTGCTTTTTTTTTTTTTTAACGAAATGCATGCATAAAAAAAAAAAAAAAAAAAAAGGG
>TRINITY_DN50293_c3_g1
CCCCCTCTTGTTACGCCATCATCCAACAGTCCACAGGATCGTGGTGATAACGTCATGACCTTTTAACTTTATGCAACAGTTCGCATATTTCGCCTACATCGTATTACTTTCCATGTTCTTGGCACCCACTAGCTTTAGGTGCTACCTCGCTTCGATATCTTTTCCACAAGGATCCATCTGGGGTTCACCAACAATTCTTTATCGATCCCATTTTACACACTTCAGAGTGGACAACAAAGTTCCACAAGAACATTCCCCCGTCCTAACATTTGGGGTCGTTATAAAACTTGTACAAACTTTTCTTTGAAAACATTGTTCAACCCGAATGCATGTGACATGAGACTTGAAACATTTTCTTTTCATAAAACATGTGGACATGTGAAATGCCATGAGCCATGTATTGACAAAATCAAATACAGTACATTTCAGTTTATGGCTTGAAAACATTAGAAAATTTGTATGCATAACTTGTTACGTAGGCAAACATTTGATACATATCAAGAATGGAGTAACAATGATCAATCCGATCATATTCACAAGGACATGGCCAAAACTTTCAAGACTTACAAAAGCATGTTGCAAATCATCATCTTAACATAAAAGGAAATCCGAAATATCATAGACCATAGATCATGGCAAAGTCATCATATAAAATCAAAACATTATTCACATTTGATCATGGCATGGTCATCATATAAATCCAAAACATCATACACATTGAAACATGAAATAACGAGCATACACAATAGCAACCGAAGATGCAAAGTTTACACGACATATACGAATATTATCCTAGGTAAGTTGAGGGTTCACTTACAAACTTTTCCTTGCTTACAAAGAGTATAGTATTCATGGGCTGAAATAAAAGCGTACTAACATAATAACATTAGAGAGATCCTCAATTGAAACATAAACTTATAAAATCTAGCAAGAGTTTTATTTTAACCCCTTGGCTTTAAAACATTGAACAGTAAGTTCTAAACCTTCAACATCGCCATCAAATCCCAAATTTCTCCAAGCTTAACAACTTCATTTAATATCCATTCTAGACTCGTTTCCAATCTCAAAATATGTTTCCTCAATCATCTTACCACAAAAAATACCTCATTAGAAGAAACCTAAAATCATTCACTGCACTTGGCCTAATGTCATACTGAAATCACCTTACCCGAAATTAAGTACTCGATCTAACTCTAGGACAGAACTCTAAAGTGTGTTCATCCTTTTGATTCACGCTACATATGACCAAATCTAAGAGAAAACACCATCCAACACATGTTTGGTCATCAAACCTTAAAAACCGGGACTTTCTTTAAGGTATCTTGCTTCCTTTGTACTTGTGATCTTAAAACATCAAAGCGTCTAAAGTTCTTCTAAACGTG
>TRINITY_DN50293_c3_g2
GATGCATGTGGGACAAGTGGTGCCTTTTTTGATGCATGTAGGACAAGTGGTGTCGTTTCTGATGCATGTAGGACAAGTGGCGCCTTTTCTGATGCATGTGGGACAAGTGGCGTAGCTCCTTGGAAATTCGAATTATCCCTCATCCTTGCTTTTCCTAGGAAATCTAAGAATACCCTTGCACGGACGCCATGTGTCAAAGCCCATCATTTGTCTCTCCTTGGGAAATCCAAAAGATCCTCTACATGAGTGACATGTGGCATGGCATCCTGTCAAAATTCGAAATCCTAAGAGGCTCATTGGGCATGCTCCCCCATATAGTCCAGATTCAATGAATCTCTTGGGCAAAATTGCTATTTGATAAATCCTAACCCCAGGCTTGAACCTTGTAGACTTGTGCATGCTTGCCAAGTGGCAAAAGGCATGTAGGATGTGGGTGCATGTTCCCCATGCATTCTTCCCTTTCCCCATGTGCCTCTTCCTTTTTCCATGTGTATTTTCCTTTTTCCCATGCATCTCTTCCTTTTCCCGTGTGTCTTTTCATTTTCCCATGTGTCTTTTCCTTTCCCCATGTGCCTCTTCCTTTTTCCATGTGTATTTTCCTTTTTCCCAAGCGTCTCTTCCTTTTCCCATGTGTCTTTTTCTTTTCCCATGTGTCTTTTCCTTTTTCCCATGCATCTCTTACTCTTCCCTAAGCAAGAAACTTCTTCTTCCTATGCATGTTCCCTAGGTGACTCTCCTACTTCCTTACGCTTCTCAACAACTCAAAACATGACATGTGGCAATGT
>TRINITY_DN50293_c3_g3
AAACGTGGTCATGATCAAGATCACATCCCTAGGATATCGAGTCCACATAAACCAACATACCTTTAGAGAGAAAACCCGAGACATGCATTTTGACAGTTTTGAATGTATGAAATTCTTAATCTTGATTTTCTCATAGATCATAACCAAGCAATTAATTTCCAATCCTATTCTAAGTCTTGAAGCATCACATTATCCAAAAATCCAATTATTAGGAGATCAACCTCAAATCAATATTTAATCATCAAGATACTAACCATGACATGTATTATTGACTCTAGATGGCATTATAAACCCTAATACCTTGAATTTCATGCAAGGACCTTTCATCCAAATAACAACTTTGTTCCAAGCTTATACAAGATTCGTATATACCATGGAAGTAAAAAAAATCCAACTTTTTTCAAACTTAAACTTGGCTAACAACACCAAATGCATTGTTGTCTCCTGAAACTCAGCCATCAAAGACACCATAATTCGACTTCTTTTTTGTAGAAAAAGCTTCCACTAGAACACTAACACAACCCTCTAACATCTATTAAGAAAATATACAAGGAAAGATTACTCACGAAGTCGAAAATCTTGAAGAGGAGGCTCGGTTTGCACTGTTCTAACCAACAACTCTTGGTTTTCACCATTGCTGTGTGTGTTATGCTCTTGATTCGAATGTTGTGCAGCCGAAGCTTTGGGTGTGTGTGTGAATAGAGAGGAAAAGAAGATATGAGTGAGTGATTTTCGTGTAAGCCCTCAAATCATAAGATAAATGGGTGTTTTTTTACTAAAAATAACCTCAACTCTCTTTTTTCTTGCTCCAGTTTTATTGCCAAGTGGATGGTCTTAGATTTTGACTATTGCATGTTGGGCAAGTGGCGTATGATAGGTCTTTAGCAGGTGCATGTTGGACAAGTGGCGTTTAGCTGATGCATGTGGGACAAGTGGTGCACTAGTTGATGCATGTGGGACAAGTGGTGCACTAGTTGATGCATGTGGGACAAGT
>TRINITY_DN50293_c3_g4
GCTCGATTTGCACTGTTCTAACCAACAGTTCTTGGTTTTCACCATTATTGTGTGATATGCTCATGATTCGAATGTGGTGTAGCTGAAGCTTTATGTGTGTGCATGAATAGAGAGGAAAAGAAGATAAGAAGTGAGTATTTTCGTGTAAACCCTCAAATCAGATAATAAGGGGGTGTTTTTATACTAAAACTAGCTCAAACTCTCTTTCTTCTTGCTTCAGCTTTATTGGACCTTAGATTTTTTGGCTATTGCATGTTGTACAAGTGGCATATGGAGGGTCTGCATGTTGGACAAGTGGTGTAGTTGATGCATGTCGGACAAGTGGTGTCTTTTCTGATGCATGTAGGACAAATGACGCATTTTCTGATGCATGTAGGAC
>TRINITY_DN50293_c3_g5
TAAGTTAGAGACTAACTTACAAACTTTTACTTGCTTACAAAGATTATAATCTTTATGGGCTGAAATAAAAGCGTACTAACGTTAAAGAGATCCTCAATTGAAACATAAACTTATAAAACTCTAAACTTATAAAATCTAGCGAGAGTTTCACTTTAACCCCTTAACTCTAAAAGATTGAACATTAAGTTCTAAACCTTCAATATTGCAA
>TRINITY_DN50293_c3_g6
CTGATGCATGTAGGACAAGTGGTGCATTTTCTGATGCATGTAGGACAAGTGGCGCCTTTTGCTAGGCTATAGCAAACACAAAAGTATTCTTGAAAAGAATAATCTTGCCAAGTGGCATAGCTCCTTGAAAATTCAAAATCCTCTTCACTTTCCTAGGAAATCTAAGAATATCATTGTATGGATGCCATGTGTCAAAGCCCCTCCTTTCTCTCTCCTTGGGAAATCCAAACGATCCTCTGCATGAGTGACATGTGGTGTGGCATCTTGTCAAAATTCAAAATCCTGAGTGGCTCCTTGGGTATGCTCCCCCATATGGTCCAGATTCAATGAATCTCTAGGGCAAAATTGACATTTGATAAATCCTAACCCTAGGCTTGAACCTCGTAGACTTGTGCATGCTTGCAAAGTGGCAAAAGGCATGTAGGATGTGGGTGCATGTTCCCCATGCATTCTTCCCTTTCCCCATGTGCCTCTTCCT
>TRINITY_DN50293_c3_g7
GCATTTTCTGATGCATGTAGGACAAGTAGCGCATTTTCTGATGCATGTGGGACAAGTGGCGTAGCTCCTTGGAAATTCGAATTATCCCTCATCCTTGCTTTTCCTAGGAAATCTAAGAATATCCTTGCATGGGCGACATGTGTCAAAGCCCCTCCATTTTGTTTTTTTCATCATTGCCTCTCCTTGGGAAGTCCAAAAGATCCTCTGCATGATTGACATGTGGCGTGGTAACTTGTCAAAATCCGAAACCCTAAAAGGCTCCTTGGGCGTGCTTCTTCATGTGGTTTAGGTTCAATGAATCTCTGGGGCATAATCGTCCTTTGATAAATCCTAAACGTAGCTTTGAGCCTTGTAGACGTGTGCATGCTTGCCATGTGGCAAGTGGCGTGTAGGGTGTGTGTGTTTCTTTCCCTTTGCCGTCCATCTCTTGCCCTTCCCTCACAAAGATTCTTCTAGAACCTCGGTGGGTGGGTGTGCGTGTGTTCCCCATGCATCCTTCCCTTTCCCCATGCGCCT
>TRINITY_DN50294_c0_g1
GCTTATTCTTCCGAGCACAAAGCGACTGCCGTTTACACTTCTCTTTGCACTTTGTGTAATTGTGTTTGGGCTGGCCTTGGAAAACACAGAGGGAGTAGAGAAGCGATGAGCTCCACCGCAATTCGAGCTCCTTCCTTTACGCTCTTCAGCTCTCTATCCAAAACCCCAAACCTCAGAAACGGGAAAAGTTCATCGCTTGGACCTGCGAGATGCATCTTAGTGACTATGAGCAGCAGAGGCAAGAACCGGAAGCCGTTGCAAAAGGGGAGGAACCCCAGCATCGAAGCAATTCAAACGGTGCAGGCCTTGAAGCGAGCCCAGAAAGATCAGCATACGTTGGACCGAGTGTTTCATTCCAATTTCAAGCGCCTACTCAAGCTCGATATGATGGCCGTTCTTCGCGAACTTCTCCGCCAGAACCAATGCCTCTTGGCCCTCAAGGTTTTCGAAGATATTCGGAGGGAATTCTGGTATAAGCCTCAAGTCTCAGTTTATGCTGATATGGTTACCGTATTGGCTAGCAATGGATTGGTTGAACATGTTGAACTACTCATTCAATCATATTTGAAAATAGAAGCTGGCGACTTAGGGCCCGAGATCGAGGGCTTTAATACTCTCTTCAAAGCCTTGTTAAGTAGTAATAACACCAAGCTTGCAATGGAATGCTACTGCCTGATGAAACAAGTTGGATGTGAACCAGATAAGTCATCCTTTAAGATACTCATAACTGGCTTAGAGTCAAAGGGAGAAACAGGTCCTTCGGTTATAATAAGGCAGGATGCTCAAATGTACTTCGGCGAATCTCTGGAGTTTCTGGACGATGAGGAAGAGATGATGGTGAGCAAATGATTGAGTTAAATGCCTTGTTTGCATGCTAACCAATTGTAATTTGCATGGTAGAATGAGTGGCCATCATTTTAGCCATCATTTTACTTCGACTGAAACAAAACCAATTGCAGTTTGAAAAAATATAGTACCCATTTTGACGATGATTCTAACCATTTTATTTATCAGAAAATGATTCTAGCTATTTTACGTGTGTGGTCTATGGCTATCATGGCTATCATGTTGTCTTATTAGTTTCATGGCTAATGAAAGAGACGATAAATTCCTTTATTCCATTCGTTGCCATCAGGGTTAGAAAAGTTTCAAGCTGGTAGCGTAAGTTGCCCCGTTTAGGGTGTTTCAAAATGAATTTATTACATCATGAAAACCTCACAACTGCACGATTTAGATAGAAAAAAATGGAATTGCATTGTCACTGAGCAATGATGTTGCAGAAGAGAACTTTTGTCTGTCATCCAGTTTTATAACTGTGTTTGATTGTCTTCTATTTTCTCTTTTTGTCGGTTCTTTCTTGTAGACACAACAAAGTACTGAGTGAATTACTTCCAAAGACAACCTAAGTCGTAAAGCGAGGATTGCTTGTCTAAGCCAGGATAAGTATAAACACGGTTACTTTCTAATAATTGCACATTCCATCTACAATGATGATTTCTGTCAAGACATTATAAAGAGACAAAAATGGGGGACCCTGTATTCCCAAAATTTTCAACTTTGTTTTACAACTGTCTACCCAATTCTTGACCATGAACTCAACCTGGAAGGATAGCTGGGAATTTAGAGGGACAAGAGAATAGAGATGCATGTGACCAGCTGCAAACATGTTGTTACATCCTCAATACTAATGAACTCATGATTAAGACTTCAAAAGTTTCAGGTTGCAAGCCACATTCCAGAAATGAAGCAATTCAATCTTCCAACTTCCAAATTTGAGTTCAGAAGCTTCTATTACTAGAATTGTTTCCCTTCAAATGTCTGACCGAACTGCCAGTTTGGTGGAGCAACATTATAAGATGCTAGTGTTCTTCCGCTACTGGCGGTCACCTCAAAAGATATAGGCTGCCCCTTGAGATTCACATTGCATTGCCAGTTTTGTCCCCAATTTCTTCCCATAGGTATCCATCCTGTTTTTGATCCTTTCACTTTCACAGCTACCACTTCACCGTCCAAACCCACGTTGGCAATTAGAACTTGAAAGAAGCGTGAATCCCCCTGTAGATTGAATCTCAGTCCACCACTTCTTTCACACTTCACCCTACATAAAATTTGGCATAACAAGGTTTCCCTTAATCTAGAAAACAGAAACTACCACAGCGAGAATTCTACTTTTAACTTACCTACAAAAAAAAAAATCTACTTTTAACTTTGATATGTTAATTGTTACCTCCTGTACTGCACTGGAACAATATCAGCTCTTTTCTCAGCAATTTCAGCAAATGCGGCCTCTGACATCTCAAAGTGTTCTTTGGGGAAATTGCACCAGCCACCATAATCGGCTGCCAGTCCATTGTTCGGAGGGCAGAAATCTGTGGCAGTGAGAATAATGGATGGACTCCCTTGCAGGCACCACAATATGTGGTCAACACATCTCACCTCGTAACAAGCTCCACAAGTGCTTCCCCTGTTGAACAAAATGGTGCTTAAGCCAGCACTGTACTTCCCATAGCTAATCTTGTGGAGGTCTCCATAGCCACAAGCCCCTTCTGCAACGGCGTTAAATGGTAAACCCTTGATGGCTTTACTACTAAAGTTTGAGTATTTTGTAAATGTGCAGCATCATTATGTAGCAAAGAAGGCAACTTGACAAGTTCGAGACTACGGGCAAGGAAAATTTTTTTACCTGTAATGATTGACCCATCTGTTTCTTTGGAGTATGTTGCAGTGGCAGTCTTCCATTCTTCATCCTCGGCGCCATTAATCGCGCATGATATCAGTAGAACCAAGAAGAAAACTGTGGCTCGAAGCGCATCCATTTACACTCTCAAGATTTGAGGCCAAGGGTACCTCTGTTTTCTTTTTGTTTCTTTTGGGGCTTGTAGCCGAACCGAGGGGTAAGGAAAGCGCGCCTTTTGTTTGGTAGAGAATGACCTTAATCTCCTTGGTGCGGTGCAGTGAAGGATTGCTGATGGCGGATTAGAAACCTTGACAAAGAGCTAACTAATACAGAGTCCTCAGTTCACATTGTGGGAACTTCAGCAGGGCGAAAACGAAGGGATTCTTGTTGGTCTATATAATACAAAAGAGGGATATGCTTTTTGAACTCTCTTTCTTGTATCTTTTGTTCTTTTCAGCGGCGAAGGGAGACTTGAAAATGCTTGCGTTCGGCTACACTAGGAAGGAAAGGGTTTGTGGCTTTCTTACAGTGGCAGACAGTGGTAGCAGAAAGCCTTAAGAATGAGTAATTAAAAATCGAGATTATTTTCTCTCGGGTTTGGAACCACTTCTATGCAATCGATGTGGTTTTGGTCTTGGCTCTCCTTTTGAGAAGAAAACCGAAGGTAGATAGACCCTACGCGGAAAGAAGGGTTCCGATTCATAACAAGGTTCCTTTTGGGAAGAAACTCTGCCTTGGGATTCGGCCAAAAAACAAGGGTTCCGATTTGGGAAATTGACAGCCTGATCCCAAGTTCACAATGGTGTTGCCTTTTCTTAAGCTAACAAAGGTTCTATGGGTTTCAAAGAGGGAAAGAGATTTACCTACAACACATTTTATAACATATTGTACAACAATATGTTAAATAGAGGG
>TRINITY_DN50294_c0_g2
GACAAAAAGGGGGACCTCGTATTCCAATTTTTTCAACTTTCTTCACAACTTTCAACCCAGATTTTGACCATACGACACCTCTATGTAGGATAGCTGGAAACTTTGATCGGTGACTAGAGATGCATATATGTGGCTATCATCTGTAAAAATGTGCTTGGATCCTCCATTCTGATGAACTGATCATGATCAAAACTTGAAAAGTTTCAAGATGCAACCCACATTCCAGAAATGAAGAATGAAGATTACTACTTGAATTGTTTCCCTTCAAATGTCTGTCCGAACTGCCAATTT
>TRINITY_DN50295_c0_g1
GGGCGTTACAAATGAGAAGTTCTTGCTCTTTATAAGGTTTCAATGGGGCTCTAATTGCTTTTGGAATATAAACCATGTGGTTTAGGCCTTCCATTGGGGCGTTACAACCTTAGTAACGTCAAAAGTTGTGGATTAATGCCACAAAACCAATAAATCACTGCACCGCTAATCATGGCCATCATAAATAGAAGTATGTAACAGGATGGTAGAAACAAACATAACACAGCTCATAAGACAAAATAGAAAGATAAAAGCCAAAAGACCTTCCCATCCCTCAACTGAAAAAAGGTAGGCAGGAAAAATATATACTTCTCTAAATAGGAGTAATTGCATATTGCAGGTAAACTCTAAACACATGATAGAAGTACCAAAGAAATTGAGGGTTAAAACATTTTGGAGCATGAGAAATATAAAAAAGTCACTTGCAGAAATCTAACGCCGAGAAGAAAGGTTAGAATGCACTGTGTAATGTGAAGAAAGATTGAAAAGGCTACCAAGATTGAGATGCTAAACGGTCAGTTGAGATAAGTTC
>TRINITY_DN50295_c10_g1
GGGTGATAAATTTGTTTAAATAAAAGGAAAAAAGAGCCCAAAGGATGCCATGCAAGTAGAAAAGTATAAAAGGGTGGAGCACCAGTGGCAAAAATTCAAGAAAGAAAGAAATCCATGAAGGAATAGATGGTATTTTTTTTTTATATAGGTAAACTAGAAGGAATAGATGGTATTAAAACAAATCTGCCATTGATAATCATGTGAGTGTCACCTGAATATTCTTTAACGATGTCTTAGTCCTTCAACC
>TRINITY_DN50295_c1_g1
CTCATCTTCCAAAACCCAATAAAATATTTTCACTCAAATCATTTCACTACTATTTACAAAATATTTGAGATACTTTAAGCATCCCAACATGCCCTTATTTTGAGTTGCCAATAGCTCACATACTTCCTTTCGCAAGATTAACAGCACTGATGATGAACAAATAATCACACAGTTACAGCAGCAAGTATTTAAATCACATGTGATTTTACTTTTAATCAATTTAGCCAAACAAAAGAAAAGACAATATAGG
>TRINITY_DN50295_c1_g2
AAAGAAAAGACAATATAGGTTAGAACATCCAATTTGTACAGATTATAATAGACGCCCAATCTATATTATTGTAACCAAAGTGACCAACTACAATAACAGTCATCCTTTACTTACAAACTAAGAAACCCCTAACGCATCCAGCTAATATAACGTATCTCCCTGTTTTGGTTGATTACACGAATACCTGATAGATTTTAAAATCAT
>TRINITY_DN50295_c2_g1
TGCTGTTTTTGGGTAGGCTTCAATCTAATATGAAGGCAAGTTAATCAGTCTGAAGCAATATAAAAAAAAAAAAAAAAGTGTCTAAATGTATAGTTGTATATCACGACATAATAACAATTAGGGGTGTTACCAGAGCAAGCATTGTATTATAGGATTAAATTTTGCACAAATACTATCTTCATATCTTTTTTCCTTTTTCTTTTTTCTTTTTTCTCTCTGCTATCTCAGGTACCTCATTTGAAAGGAACATAAATTACAGAAGAG
>TRINITY_DN50295_c3_g1
AGTCTATTTCAATCGACCAATTGAATAAAGTATTAAGAAAAAAAAACATTCTAAGCTCGTCCATTGTCCATTTGCGATCATTGAAACTGCTTTCATTTCTCTCCATTTATAGTGAAGAGTTAATTAGGAATTGCAAAGGGCATATTCCAAATATTCCAAATACACAGAAAGCATAAAAAAGAAATACTTGAGAGAAAAAAGAAAAAAGAAAAAAGAAAAGAAAATCATGAAAATTCATCCCATCTAGATTTATAGAAGTTGCCCAAAGGAACAATATTGAAAAAGAAAGTTTTTAAGATCCTCCATCATCCGCTCGTAACAGTCAAAGTTTTTATCGTTCTTTTTCATCCAGATACATCATGCTAGACAAATAGGGACTATCTTCCACAATATTGCAATTTGTGAGCTACCATATAAGCCCCTCCATTTGGTAAAGAGATCTACTATCCTT
>TRINITY_DN50295_c3_g2
AAAGAGATCTACTATCCTTCTGGGATAAGCCAAGCCAGCCCAACTCAAGTAATTTACTAAAGAAGTCAATCCAAAAGGCAGTGGCAATCTCATGGTGGAGTAAAATCTGATCTACAAACTCCCCAACCTTTATACACATACAACAGCAATATGTCACAATAATATGAAGTTTTCTTAGGCTAATTGTGGTTAGGATCTTCCCTAAGGAGGCTGTACAAGCAAAAAATACTACTCACAAGGGTATCGTACTTTTCCAGATACTCCCTCCAAGTGAAGGAGTTACTAAGCCAAGGTATAAGGACCCTGTAAAAAAAATCAAATGGTGGACTTCTCTTCTTGGAAGAGGCCCAAAGAATATAATCTGTACCTCCAAGGTGAATCTGATAAGAGTACAAGAAATTGAGAGAACTCTGTGAAAGCATCAATCTCCCAATATGAGCCACTCTAAAAAAACTAACATTCCACTAAGGGAAGCCACGGAAAACTCCACTGAATCAACCACTAAAGTCTCCTGTGCATGGGCAGCGCCATACAGTTTTAAAAAAGCTTCCTTCTAGGATGGTCATCACACCAAAAGTCATGCAAAATCGAG
>TRINITY_DN50295_c4_g1
ACTTGAGGTCATCGACTTCGGCTAAAGGATTGAAACACGACTATAAATAGGATGCAGGAGTCGAAGGAGATGTCATACTATATTTGTTCAGTCAGTTGTGAGTGGGCTTGAAGATGGGGAGAAAGGAGAAATTGGTGATTGCTGTTGCTTGGCTCCTGGTAATGGCATCCATTATCATGTCAGCAAATGCAACGGTAGGTGTTCGTCTGCAATTAATTGAGCGTGTGGTTCAACCCCAAGGTAAAGTCATATCAATTCTCCTTGCTGCTCATCATTTTGTGTCAGTTTTAACTTTTATGCGCATGGATTTTAACCCCACGAATCCATGATTTTTGAAGCTGGTTGTCGCTGCTGCTGGTTCATTTGGAAGCCATTAATCCGCTGTGGAAAAGCATGCTGTGAAGACGGATGTTGCACTTGATGCATCCCAAAAGAGTTTACGATTTGTCACTACTAAAGTAGAATAGCAAGATGGTGCTAAAACTTACCAAATAAACAGAAAAAAGAAATTAATAATTGTATGTTGGAGCATCATTCTGTAAGCGGCAGAAGGTTCTAATGGTTTGATTTCCCAAATGAGGTTCTCTTTGGTTTCTGTGTTCAACAACTAAACTTTGCTTTGATGGATGTCCTAGGCAAAAAGATGTATCCAGGTTAAATATTTTAAATGCATAACAGAACCATGGTCCATCATTTTACACATCTATTTCGTGGGCATATCTCATTACAAATCATGCTTCAACATGGAGAATGCAGTGAGTTATTCAAAGATCTGATAGACATCAGTATCCATTTGAAATAAAAAAGAAAAAAGAAAAAAGAGATGAGCTAGTTGGATATAGAGTATAATTGAATAATTCAGCTCCACAGGCGTTTACTCTGTTTCTTACATGATACACTCGGTCAATCACATACCAGAATAATTTTAATTTTCTAAATAACTATAGTATTCTATCTCCTATGTTTAGCATTCCTAGGTTCAGAAGAGGGGGACTGTGAAAAACCCACTACTGAAACCTTGTTTCACATTACAAAGACCCAAAATCCCCACATAATTAAACCCCAAGGAATAACCCACCGATGCACCAGTCGAAAACTTGATGAACTAACATCAGTGACGCCAACAAGAAACCTACAATCACCAACAGAAGGGTCAAGGAAAGTGACCATACCAAGCCCATCAAAATCACAGCTCTGTGAATTCTGCATTTGCAGCTGATAGTAACTGTTGAATGCATATGAGATATTTCCCTTTGCTCCAATGCCATTACATGATCCCCCATAGTTAAG
>TRINITY_DN50295_c5_g1
CTTCTGCAAATTTGTCTTGATGCCAGGATATAGCAATGCATTAAGCAGCAGTCTCCCAACCTGCAAACAGTAGAGGTTACAGAAAGTTTAGTAAACAATAGGTTAAAGTTTTAAAGGACACATGCACACACCTTTAACAAAAACAGCAATACAAACGATACCAACAACAAAATTACAAGGGAGAGAAAACAAGGGTTAAATCATAATAAAGAATTATTTTAGTTGTAACCACAGGGAAGTTCATTTTTTGATCTTTCTACAAGGTCCTAATATCTCAGAATAACAACTCCTTCCCTTGGAGTATATGCCAGACTAAGGAGCCTCTGAGAACAGCATTTTTTGCTTGGAAAACTTACTGGGGAAAATCCTAGATAACCTAAGGAAACATCATATCATTGTGAGTTGTGACAGTTTGATGTTGTATGTGCAAAAAATAGGGCATCTGTAGATCACCATCTACAGATTCTCTATCTCTCACAATTGCAGAAAATAGACCTTTTTGCCAACTGGAGAGGGTTATATGGCAGCCCACACAGTGTAGCAATGTGGAAGATGGCCGTTAGCTGTCTAGAGGGGTGCATTTGGAGGGAGGAAAATGATAGAAATTTTGAGGATAGCCTCTATACATTTTTTTTATAAGTAATAAGAAAATTTTATTGACAAGTAAATAGGCATAGCCCAAGTATACAAGAAGTATACAAGAGAAAACACTTAAGGGCAGGTTTGGGGGGTGGGATGAGACACAAAATTCTCATATCATCATTACACCTTTTTCAAATCCCCATACA
>TRINITY_DN50295_c5_g2
GTATATTATATACTGGGCTAGGCCTATTCTTGGAGTAATACAATTTGTTTACTTATCAAACAAAAAATTTATGCATATAAATTAAACTCCTATAATCTATTCTCTTCACTCTTCTAGACTTCCCTTTCAATCTCTCTCTCTCTGATTTCTTTCTCCAAGCTTACACCTTATTTTTTATTTATTTATTTTATTCTTGCACATTCCATAAGGCTGAGCCTTTTGTTGTGAAGGCGTGCACTAAAGCAAACTCTTCCAGACGTCTCTCTTATTCTCTATCTCTGATTTCTTTTTCTAAGCTTAAAACCCTCACTTTTCTTTGTCCATGTGCGGTTCATAGGGCTAAGCTGTCTATCGTGATGGAGTGCACTAAAGCAAAAAATACACTTTATTTATTTATTGATTTATTGACCCTCCAAATCCCAGAATTTTTATTAAGGATTATGCCAATTTGAATTTTTTGGTTTCTTTTGTTCTAAAAAGCTTTACAAAAATGAAGGATAGAAATTTTTAATAAGGTCGCAAAACTTGGTGAGTTGCTTGAGTCACTAGATCTGAAATATTGGGCCTTTTGAATTAGTTTTAGTGGCTAAATGGGGCTTGCCGGAGTGGTATCAAAGTTAGCGGGTGGTGTCGGAGTCCGACTCTGTAAGCTTGGTTTATGCCCAGAAGGATAGTAGATCTCTTTACCAATTGGAGAGGGTTATATGGCAGCCCACAAATTTTGAAGGTCATGAGCGGACATTGGAGGAGCTTAAAACGTTCTTCTTTAGTACTTTTTTTCCTTAGGGTAGCTTCTATAGATTGTAATGGGCTGATTTTTCATGATTTTCTTGTCTCTTTACCCATGTCTAATTAAGTTTTCTGACT
>TRINITY_DN50295_c5_g3
TTTGCAAGTTGGAGGGGGCTACATGACAGTTCACGAATTGCAAGAGTGTAGATGGTCCCTATCTGCCTACTTGGGGAACATTTGGAGGGAAAGAACAAATAGAAATTTTGCAGATCGCAGCGGCTATAGATTTAATGGGCTGATTTTTCATGATTTCCTTGTATTCTTTTTTTATTTTTAATCAGGTATATTTTTTTCTATTTCTAATCAGGTGCTTATTTTGTATACATCATGTGTACTTGGGTTATGCTAATTTTTCATAAAATCTTTGATTA
>TRINITY_DN50295_c6_g1
TTAATATAACTTTTTCAAACTTAAAAAAAAATATTAAAAAAATATATTTGAGTAATTTTTTAACTTTATAATATTTTTATTTAAATTTTTCTCAATCATTTTCCAAAATTTTATAAAACATTTTAATTCTAATAATTATACTATTATTCACAAAATTCTAAAATACTTCAAGTGTCCAAACCAGCCCTTACTCTTTATCCTATCCAGAGTCAACTCTTCTACAAGGCAATCTAGGAAAATCAAAAGCAATATAGGAAAAAATGATTTTACAACAAATAATATAATCGATAGATTGACGATTTCGTGGATTGGTCTATAGTCTGATTGACATAGCCTTCAACTTCCAAAAGGGAGGTTTGGAGTCTGAAACCCCCACTCCCCTACTAAAAAAAAAACAAATAAACAAAAAAAGAAACATAGTGACTATTTCTTTTCAAAAAGAAGAAACAGTAGACAAGTTTTTTCTTTTTTCTTTTTTCTCTTGAAGAGAAAATCGATATGATAAATATAGCAAAGGTTTGAAGACTAATATGAATGTTTTTTTTATGAAGATCTGTTTATAATTTAAGAGGTTTGGACACAAAGATGAGACATGATATTCTTAAAATTCTTACTTCTCATGATTTCTTTTCTAAATACTACTTCAATATAAATATTTTTCAATATCAAATACTTAACTTTTTCATCCAATCATTATTTAAATACGAAAACCAATACAACTTTTATAAACTTCAAAATAAAAAATAAAAACTTATCATATAATTTTTAAAAACTTTAAAATAAAAATAATGTTAAAAAAATATTTAAACAATTTTTTAATTTTATAATTTTTAAATTAATTTTTTTCTCTTTTTTTAAAAAAATTTA
>TRINITY_DN50295_c6_g2
AGATAATGGTAGGTGGTGATGATATCTCACATTGCTTGGAAATGAGAAGTTTTTGTTCTTTATAAGGTTCCAATGGAGTTTCAATTGTATCATTGACTAGTGCCTTTGGAGTATGGGCCATGTGGTTTGGGTCTTCCATTGAGGCATTACAATACAACTTTTATAAACTTCAAAACAAAGCACAAAAATTAATACAACTTCTACAAACTTCAAAACAAAAAATAATATTAAAAAATTACATCCAAATAATTTTTTAACTTTTTCTCTTATTTCCAAAAACACA
>TRINITY_DN50295_c7_g1
AGTGAGTGAACATACTGTAATTGGGTTTGTGTTTTTTCAACATGGATTCCACCTAGTAAAATTGGCCGGCCATGCCTGGACCTGTTTTTGGACCTTGCATTGCTTAAAAAGTTTTGAATAGGCCCTATTTCAAGCCCAATGACTTAAAGTGGAAAACTTGCAGCGACAACAAAAAAGTGATTAAAGTTAAAAAGTTGAATAAAATATAATATATTTTTTAATATTATTTTTGTTTTGGGA
>TRINITY_DN50295_c7_g2
CTTGTTCATGGTTTCATCTTAACATAGTGGGGAGGGTTGTTGAGGGTTTTTTTTTTAATTTTTTTATTAAAAAAAAAAAAAAACTTTTTCTTTTGATGGTTTAGTGTGGAAGATTGACTGACTAGGTGATGAAGTGAGAAAAGCAAGTATGAAGTCTTTGAGTGTTGGTTTAATTCTCTTTTTGTCATGTTTATGCATATATATTTTAATCATCCCTGTCATGTTCCCATCATATCTACTTATCAAAAAAAATGTTCCCATCATATCTCTACTTAATCTTTTGGACCAACTGTTTTTTGTATCAATAACGTATTTTGCCTGTCATGCTTCTTGTGAGAGATTTTGGTCTATGCTTTTGATGGATGAATAGTTGAATAGCAAATTAGGTGGGATAATTTATATGGGATGTGATTTGCATAGGGAATAAGGCACTAATTCCTGTGTACTGTTTGAGAAATTTATGTTGCCCCACTGTTTTAGTGAGTATGCTCTTCAAGTTAAGAAACCTAATATGGATTTCCTTCCTGATATTGCCATGATATGATGTGCTTATGCAAATGGATTGTATTGTTAGTTATCCTTAGACTCAAAGTTGAGTTTTCTTAAAAATGCAAAATCCTTTGTGATGTTGACTTGGGTTCCATCCTATCATGAAAGTGTTGACTTGGGTTCCTGCTACTTGGAGTTTGCATGTGTTATTACGCATATATGCGCGAACATTAAGCATGCTATGAATCTAAAAGATTATAGGAGTTCAAAATTATATTATTTAAATAGATAGCTTTTATTTTACACTCTGAATTGAGAGCCCATTTATAATAAATTACCATAACATAATTAATCAAAAATAATAAATAAATCGCCATAATGTTGATAGTTTTGTTTGTATAGATAAAAAAAAAATGCTTGTTTGTTCTTGTGTTCTTTTATGGGATAAAATTTGATATTTAGTATTGTAGATTGTGCTAGGCCTCGTTTGTTTTCAGAGATGAGATGAGTTGAGATTAAAGTTAAAAAGTTGAATAAAATATAATATATTTTTTAATATTATTTTTGTTTTGGGA
>TRINITY_DN50295_c8_g1
TGAAAGGAAAGCCAGAAATTTGAAAGATAGCATATCAAATGAACTCTAGAGAGATATTAAAGATGGTTTGAAGATAATTGTGTCCTAGATATTGATATACATTGCAGCTGGGTCCATGTGGCTTTAATCCATACACATATAAATATGGGTTATACATCACTCACGGCTATGATCTAGCAATTTGGTATAAGTGAATTGCTTTGGTGTTCACAGCAATATGAAGAGAGAAAGAATACTCATAAAATAGTGTAGGTGCAAACCGTGGACTGAGCGTAGTTGTAATGCAGGCTATGCATATGCTACAAGTGAATTGCAGGAGAACATAAAGGCACAAACCCAAAGAAGAAAGCGCAACAAGTGAACAACTTTAAAACAAATGAAAACTGCAAAATTGTAAGAAGGTATTTGAAAACAACATTCTTCCGTGATTTTGGTGAAGAATGTTGTTTTCAAATAAAGTAAAGCTACATACAGTCGTGGAGTGCGCAAGCGCTGCACAATTGTTTTAAAAAAGAGTAGGGTACACTATTAAAAAATTTATTTATTTTTTCATGTGGGTCCCGTATTTACTTACTTTTTTCAAAGGGATTGTGCGGCGCTTGCACACTCTACGACTGCCAATATCATTTCTCTTTAAGTATCTATCCATGACTCAAGCATATCCATATGGTTCCATGATTTTAGTTTGAAATTCGATGGACAGTAAATATGAGCCTCAGTAGTTTAAAAATATGGTAACTCTGAGTCTGGATACAAATTTAGTATTAAATACTAAAATAATTGTTAGCAAAAGAATCTAAATGGAAAGGAAGCAGAGAGTAAAGCCACATACTATTTTATGGTGTAAAGTTGTATATTCTGTTTGACACACCACCATATTATTGCTCTACAGGAGTTTTCACAAAGCAACACAACATGGATCCTTGATTCTCCTACCCAAATGATTTCTTCTATCATTACTCATTTGGGCAGTTGACAACATCTTTATGTTTTTCTTTACATGGATAGATAAACATACAAATTCCAGGAAGCAAAATACTGAATAATCAACAGTGGCAAGAGAAAGTGGAGTTTGGGATGAAACTAGTTTCCAAAAGCACCCATGAAAATACCAGTCTTATCATTAACAATTTACATTGGCCTAATTTAGAGCACATTGAGCACTCAGTGCAGCTAATTTGATCTTCCTTAGATAAAACAAACCTGAGTTTTTGCACTGATCCATGAATCTCCCCATATATATATGCCATGATTACGAACAAGAACAGCTGTTGTTTTGG
>TRINITY_DN50295_c9_g1
AAACGGACCTGTTAGCTCCCTCTATTGGTACATCTTAGGCATGTATCATTCATAATATTATTGTCTGACTTTGTTTCTATTTTTCTTTTGGAAGTAATCGAAGAAAAATGTAAAAAGCATAGCCCGAATACTTGGGAAATATACAAGAGGAACACCAAATTTTGATAAGACAAGAGGAACACCTAATTGAAAAAAGGAAAAGAAACAAAAAAATCATGGAAGCCCAGCCCATTAAAATCTATAGAGGCTACCGAAAAGAACAAAGTATTTGAAAAAGAAAGTTCTAAGCTCCTCCATCGACCGCTCTTGATCTTCAAAACTTCTGTCATTCATTTCCCTCCAAATACACCACATTAGACAAATAAGGATCTTCTTCCAC
>TRINITY_DN50295_c9_g2
CCCCATTTTGTCAATTTAAAATGATTTACTGTAGTTTAAATTGACACAAAGCACCGAAACCTTTAAGTGAAATTGGGATGTACAATGATCGAAATCTAAAGGAAAACAGGAGTTCTCAATGCCCTGGTACAAAAAAAGCTAGCTTTGGTAATAAAAATAAGTCAAACTTTTATTCAAAAGTGCAAGGACGGGGTGTTACGCAAGTAGATTTTCGGTTACAAACTGTTCTTCAATGCAAGAACATTTCAGGGTGCCTTAAAATTAAAATTTGCCCAGATCCAGACAGAATAATATTTGAAACCGAGTGTCACGAACTTAAACATGGAAATAGGTTGACTGCTTCTATCCCGATACTCTGGTACCACCAAAACTGGTCAGTGCAACGAGATTATATGAACAAAGGCAAACTTCTTTTTTTATAAGAACAAATGCAAACTTCAGAATCTCACGAAGCATTTCAGTCAACGAACACCTACAAAACTCATGCACAACTTTGACTTCCACTAGAGTATAGAGATAACATACTGCTTAGGACACCGGTAATGTATCTGCACTGAACCACAGCAGAAAGAAGTCATTTAAGTGGAAATTGGCTCCAAGCACATGAGGTTACCTTTTTCCATAGCACAGGGTCCTTCCTCTCTCTTGGCAAAAGAAGATGATCTCGTAACCTAGAAGCAACAACCCAAGGATCACATTCTCCATTTACTCTCTTTGACATCAATGCATTTTCCTCAAGTACTTCACAAACCTGGTGGTATAGCTCTTCAGCTCTGCTTGATAGATATTGTCTACGAAGGACTTTCAGAAGCAACAATGTGCATCCAACAACCAGTGCACAAACTGGAAAAATGATAAGAATGTGCTCAGAGAACCACTGACGAATGCGACAAGAAAATGGCTTGTAACGCTCTGCTAGCAAGTCTGGGCACTTCAAATCTTTGATCCTAAATTAAAAAAATAATAATAAAGAAAATAAAGCAGATGATCAGGGAACATCCAACCTGAAGACCCAAAAGATTCACTAAATCTTAAGACTACAAATGAAGATGGAATGCAAACCCATGAAGATTGGTCCTTGTCTCCAACAATCTGCCAACAGCATCCATTGCCCTTTGTTTTGTATACATATAGGTAGCATTGTCCAGGACAACATTTTTCATCAGCTCGTGTCCATTTAATTCTTTCCATAAATCATCCTCTCTTACCCAAACTGTTCCAATTCCATCACACAAAAATTGAGCGTGTGCTTCACAAAGACGGATTTCTATCCACTCTGAAAGTTTCTTAGCTGTTTCATTAATATCTCCATCTTCTACACATAACCTCCCATGCTTTCTATAACCACGAACACATTCCAACTTGCCTTGATAACATTCTCCATTACTTGGACAAGGCTCACAGAAATCGGAGACTGAATCAGGGGAGCCTAAGTCGCGATTATCGCAGAAGGGCTTGGGTTGGCGGTTGATGAAACTGGTGGCCAAGAAGTTGGAGGCTAAAGCGACGAAGGTTGCGATGCCGAGCACCGCCATGAGCCTCAGGAACTCGTCCCTCGAGGGGAATAAATTGTGTGGGGGTTCGATCAGAGACTTCAGCGAAGAATCTGAAGGAGGAGAAGTTTTAACATTGGGTTTGGGTTTTAGTTTTGGGCGCTTCCTTGGGGTAGAAGACATCATGGTTTCTTCCATGGTTGCTACTTGCATGAGACATGGAATGGAGAGGTCTCCACATACAACATTTTAGCAACCTTCCATGGTTGCTACTGTTGAACATACGATCTTGCTGGATGGGTCACGTCTACCGAAC
>TRINITY_DN50295_c9_g3
[truncated: 53,934,701 more chars]
